# Supplementary material for: Spike-in enhanced phosphoproteomics uncovers synergistic signaling responses to MEK inhibition in colon cancer cells
Source: Nat Commun. 2025 May 27;16:4884. doi: 10.1038/s41467-025-59404-y (PMC12106795; doi:10.1038/s41467-025-59404-y)
Supplement: Supplementary file 4 — Supplementary Data 1 [file 41467_2025_59404_MOESM4_ESM.csv]

pSTYseq	HGNC_id	HGNC_id_complete	BioData_Precursors	DilSeries_Precursors	Benchmark2_Precursors	Detected
Phospho-peptide sequence	ID as shown in manuscript	ID in case of multiple protein-isoforms per peptide	Number of precursors in the spectral library used for analysis in Figure 3/4	Number of Precursors in library used for analysis of Figure 1H,I	Number of Precursors in library used for analysis of data underlying Figure 1G	TRUE: detected in at least one library, SHORT: too short to confidently identify in DDA
AANLWPpSPLMIK	ESR1_S294	ESR1_S294	1	2	2	TRUE
AApYPPELR	TIRAP_Y187	TIRAP_Y187	1	2	1	TRUE
ADENYpYK	SYK_Y526	SYK_Y526	NA	1	1	TRUE
ADENpYYK	SYK_Y525	SYK_Y525	1	1	1	TRUE
AHpSSHLK	TP53_S366	TP53_S366	1	2	2	TRUE
ALGADDSYpYTAR	ZAP70_Y493	ZAP70_Y493	2	2	2	TRUE
ALGADDSpYYTAR	ZAP70_Y492	ZAP70_Y492	2	2	2	TRUE
ALPNNTSSpSPQPK	TP53_S315	TP53_S315	NA	1	1	TRUE
ALPPGPPpTGATANR	CK1E_T334	CSNK1E_T334	NA	1	NA	TRUE
ANpSFVGTAQYVSPELLTEK	PDK1_S241	PDPK1_S241;PDPK2P_S214	2	1	1	TRUE
APpSISTVEPK	GLI1_S408	GLI1_S408	1	1	NA	TRUE
AQGIpSAEPQTYR	PRKG1_S65	PRKG1_S65	1	1	1	TRUE
ASGQAFELILpSPR	STMN1_S25	STMN1_S25	1	1	1	TRUE
ASLSHSSHSSQSSpSK	KCNMA1_S1200	KCNMA1_S1200	NA	1	NA	TRUE
ATpSNVFAMFDQSQIQEFK	MRLC3_S19	MYL12A_S19;MYL12B_S20;MYL9_S20	2	2	2	TRUE
AVCMNGTEAAQLSpTK	STK11_T402	STK11_T402	1	1	NA	TRUE
AVPEGHEYpYR	TYK2_Y1055	TYK2_Y1055	2	2	2	TRUE
AVPEGHEpYYR	TYK2_Y1054	TYK2_Y1054	2	2	2	TRUE
AVpSELDAK	TH_S19	TH_S19	1	1	1	TRUE
AVpSMDNSNK	FOXO3_S253	FOXO3_S253	1	1	1	TRUE
AYpSFCGTIEYMAPDIVR	MSK1_S212	RPS6KA5_S212	NA	1	1	TRUE
AYpSFCGTIEYMAPEVVNR	RSK3_S218	RPS6KA2_S218	NA	1	1	TRUE
ApSAVALEVQR	EEF2K_S500	EEF2K_S500	NA	2	1	TRUE
ApSFHLECLK	CACNA1C_S1981	CACNA1C_S1981	2	2	1	TRUE
ApSSVYTR	CCR5_S336	CCR5_S336	NA	NA	1	TRUE
ApSTIEMPQQAR	PLN_S16	PLN_S16	NA	1	NA	TRUE
ApYPHFCAFAR	NOS3_Y657	NOS3_Y657	2	2	2	TRUE
CGpSPQVR	EEF2K_S359	EEF2K_S359	NA	1	NA	TRUE
DEEpYEQMVK	NFKBIA_Y42	NFKBIA_Y42	4	3	3	TRUE
DESTDSGLSMSSpYSVPR	YAP1_Y407	YAP1_Y407	2	2	2	TRUE
DESVDpYVPMLDMK	PDGFRB_Y751	PDGFRB_Y751	6	5	5	TRUE
DGpSLNQSSGYR	FYN_S21	FYN_S21	NA	1	1	TRUE
DIHHIDYpYK	FGFR1_Y654	FGFR1_Y654	5	2	3	TRUE
DIHHIDpYYK	FGFR1_Y653	FGFR1_Y653	5	2	2	TRUE
DIMNDSNpYIVK	CSF1R_Y809	CSF1R_Y809	4	4	3	TRUE
DINSLpYDVSR	PLCG2_Y753	PLCG2_Y753	3	2	2	TRUE
DIYETDYpYR	IGF1R_Y1166	IGF1R_Y1166;INSR_Y1190	NA	1	2	TRUE
DIYETDpYYR	IGF1R_Y1165	IGF1R_Y1165;INSR_Y1189	2	2	2	TRUE
DIYSTDYpYR	NTRK1_Y681	NTRK1_Y681	1	1	1	TRUE
DIYSTDpYYR	NTRK1_Y680	NTRK1_Y680	1	2	2	TRUE
DIpYETDYYR	IGF1R_Y1161	IGF1R_Y1161;INSR_Y1185	2	1	2	TRUE
DIpYSTDYYR	NTRK1_Y676	NTRK1_Y676	1	1	2	TRUE
DPILFPSFIHpSQK	CAT_S167	CAT_S167	2	2	NA	TRUE
DQLIpYNLLK	LDHA_Y10	LDHA_Y10	3	2	2	TRUE
DSGYpYWEVPPSEVQLLK	ARAF_Y302	ARAF_Y302	1	1	1	TRUE
DSGpYYWEVPPSEVQLLK	ARAF_Y301	ARAF_Y301	1	1	1	TRUE
DSNpYISK	PDGFRB_Y857	PDGFRB_Y857	1	1	1	TRUE
DSSYpYWEIEASEVMLSTR	RAF1_Y341	RAF1_Y341	NA	NA	1	TRUE
DSSpYYWEIEASEVMLSTR	RAF1_Y340	RAF1_Y340	NA	NA	1	TRUE
DSpSYYWEIEASEVMLSTR	RAF1_S339	RAF1_S339	NA	NA	1	TRUE
DVpSPFDHSR	PTP1B_S50	PTPN1_S50	1	1	1	TRUE
DpSLPGSQR	TSC1_S511	TSC1_S511	NA	NA	1	TRUE
DpSSYYWEIEASEVMLSTR	RAF1_S338	RAF1_S338	NA	NA	1	TRUE
DpSWSYINSK	ITGA4_S1021	ITGA4_S1021	1	1	1	TRUE
DpYSNLITK	PLD2_Y511	PLD2_Y511	2	2	2	TRUE
DpYVGAIPVDLK	KDR_Y951	KDR_Y951	3	2	2	TRUE
EAASpSPAGEPLR	SIRT1_S27	SIRT1_S27	NA	1	1	TRUE
EATSTFTNITpYR	ITGB3_Y785	ITGB3_Y785	2	2	2	TRUE
EDVpYENLHTK	PTPN6_Y564	PTPN6_Y564	4	2	2	TRUE
EEEEDGTGpSPQLNNR	ARRB1_S412	ARRB1_S412	1	1	1	TRUE
EISIMQQCDSPpYVVK	STK3_Y81	STK3_Y81	3	4	3	TRUE
EISIMQQCDpSPHVVK	STK4_S82	STK4_S82	4	2	2	TRUE
EIpSDDEAEEEK	HSP90AB1_S226	HSP90AB1_S226;HSP90AB3P_S205	1	1	1	TRUE
ELFDDPSpYVNVQNLDK	SHC1_Y427	SHC1_Y427	2	1	2	TRUE
EPLNTIGLIpYEK	TBK1_Y394	TBK1_Y394	2	2	2	TRUE
EVELALGINSGpYSK	PLD2_Y415	PLD2_Y415	1	1	1	TRUE
EVSFYpYSEENK	IGF1R_Y1281	IGF1R_Y1281	2	2	2	TRUE
EVSFpYYSEENK	IGF1R_Y1280	IGF1R_Y1280	2	1	2	TRUE
EYEpYDLK	FLT3_Y599	FLT3_Y599	1	2	1	TRUE
EYpYSVHNK	MET_Y1235	MET_Y1235	2	2	2	TRUE
EpYHAEGGK	EGFR_Y869	EGFR_Y869	2	1	1	TRUE
EpYLVLTLTK	PTEN_Y315	PTEN_Y315	3	2	2	TRUE
EpYVNVSQELHPGAAK	LAT_Y220	LAT_Y220	2	2	2	TRUE
EpYYSVHNK	MET_Y1234	MET_Y1234	2	2	2	TRUE
FAQTVMTpSR	IRAK4_S346	IRAK4_S346	2	2	2	TRUE
FAQTVMpTSR	IRAK4_T345	IRAK4_T345	3	3	1	TRUE
FAQpTVMTSR	IRAK4_T342	IRAK4_T342	1	2	2	TRUE
FAVAYpSPAR	PLD2_S134	PLD2_S134	1	2	1	TRUE
FApTLAELVQYYMEHHGQLK	SHP-2_T73	PTPN11_T73	1	2	2	TRUE
FDpSLTDLVEHYK	SHP-2_S189	PTPN11_S189	1	NA	NA	TRUE
FELLPTPPLpSPSR	Myc_S62	MYCN_S62;MYC_S62	2	2	2	TRUE
FGANAILGVpSLAVCK	ENO1_S115	ENO1_S115;ENO2_S115;ENO3_S115	NA	NA	1	TRUE
FHpYDNTAGISQYLQNSK	KDR_Y1214	KDR_Y1214	4	2	2	TRUE
FIMGDSpSVQDQWK	PTP1B_S286	PTPN1_S286	1	NA	2	TRUE
FMpYFEFPQPLPVCGDIK	PTEN_Y240	PTEN_Y240	1	2	2	TRUE
FPECGFpYGMYDK	PRKD1_Y95	PRKD1_Y95	3	3	2	TRUE
FVLDDQpYTSSTGTK	ITK_Y512	ITK_Y512	2	2	2	TRUE
FVSVYGTEEpYLHPDMYER	IKBKE_Y179	IKBKE_Y179	4	2	2	TRUE
FpSGWYDADLSPAGHEEAK	PGAM1_S23	PGAM1_S23	2	1	1	TRUE
FpSIAPSSLDPSNR	PLK1_S326	PLK1_S326	1	1	NA	TRUE
GCHLLVApTPGR	DDX3X_T323	DDX3X_T323;DDX3Y_T321	1	1	NA	TRUE
GDDILTILTEVNpYEVSNK	CASP8_Y448	CASP8_Y448	1	NA	1	TRUE
GEPNVSpYICSR	GSK3A_Y279	GSK3A_Y279;GSK3B_Y216	1	2	2	TRUE
GEVGpSAGDMR	ESR1_S282	ESR1_S282	NA	1	1	TRUE
GHEpYTNIK	SHP-2_Y546	PTPN11_Y546	2	2	2	TRUE
GMEpYLGSR	JAK3_Y939	JAK3_Y939	2	3	3	TRUE
GNLQEpYLTR	TGFBR2_Y336	TGFBR2_Y336	2	2	2	TRUE
GPTPAILEpSLISINNK	MTOR_S1415	MTOR_S1415	1	1	1	TRUE
GQESEpYGNITYPPAMK	PTPN6_Y536	PTPN6_Y536	2	3	3	TRUE
GSGDYMPMpSPK	IRS1_S636	IRS1_S636	NA	1	NA	TRUE
GSGDpYMPMSPK	IRS1_Y632	IRS1_Y632	4	8	7	TRUE
GSHQISLDNPDpYQQDFFPK	EGFR_Y1172	EGFR_Y1172	2	2	2	TRUE
GSPpSLHAVLER	DAGLA_S808	DAGLA_S808	2	2	2	TRUE
GSTAENAEpYLR	EGFR_Y1197	EGFR_Y1197	3	2	2	TRUE
GYpTISDSAPSR	TSC2_T1462	TSC2_T1462	NA	1	1	TRUE
GpSAAWMAPEVFEGSNYSEK	MAP3K7_S192	MAP3K7_S192	2	2	2	TRUE
GpSGDYMPMSPK	IRS1_S629	IRS1_S629	NA	1	2	TRUE
GpSWFVQALCSILEEHGK	CASP7_S239	CASP7_S239	1	1	1	TRUE
GpTHNFSEELK	IRAK1_T209	IRAK1_T209	2	2	2	TRUE
GpTYFPAILNPPPSPATER	LRP6_T1479	LRP6_T1479	1	1	1	TRUE
HAEApTLGSGNLR	MOB1A_T35	MOB1A_T35;MOB1B_T35	1	2	1	TRUE
HDSGLDpSMK	NFKBIA_S36	NFKBIA_S36	NA	1	1	TRUE
HDpSGLDSMK	NFKBIA_S32	NFKBIA_S32	2	2	1	TRUE
HNpSISEAK	PLCB3_S1105	PLCB3_S1105	1	2	2	TRUE
HPEHAFYEFpTFR	LATS1_T1079	LATS1_T1079;LATS2_T1041	2	2	1	TRUE
HTDDEMTGpYVATR	P38A_Y182	MAPK14_Y182	4	4	4	TRUE
HTDDEMpTGYVATR	P38A_T180	MAPK14_T180	2	2	2	TRUE
HTVLpYISPPPEDLLDNSR	NFAT5_Y143	NFAT5_Y143	2	2	2	TRUE
HYpTLCGTPNYISPEIATR	PLK4_T170	PLK4_T170	1	1	1	TRUE
HpTLVADPYEEAWNQMLLR	CHP_T653	SLC9A1_T653	3	3	2	TRUE
IACEEEFSDpSEEEGEGGR	HDAC1_S423	HDAC1_S423	1	NA	1	TRUE
IADLGLApSFK	RIPK1_S161	RIPK1_S161	2	1	1	TRUE
IADPEHDHTGFLTEYVApTR	ERK1_T207	MAPK3_T207	1	1	2	TRUE
IADPEHDHTGFLTEpYVATR	ERK1_Y204	MAPK3_Y204	3	1	2	TRUE
IADPEHDHTGFLpTEYVATR	ERK1_T202	MAPK3_T202	1	1	1	TRUE
ICDFGTACDIQTHMpTNNK	MAP3K7_T187	MAP3K7_T187	NA	2	NA	TRUE
ICDFGTACDIQpTHMTNNK	MAP3K7_T184	MAP3K7_T184	NA	2	NA	TRUE
IDTLNSDGpYTPEPAR	ZAP70_Y292	ZAP70_Y292	2	1	1	TRUE
IGEGTpYGVVYK	CDK1_Y15	CDK1_Y15;CDK2_Y15;CDK3_Y15	4	2	2	TRUE
IGEGpTYGVVYK	CDK1_T14	CDK1_T14;CDK2_T14;CDK3_T14	1	1	1	TRUE
IGGDpSGLSSR	PFKFB3_S269	PFKFB3_S269	1	1	1	TRUE
IGpSDPLAYEPK	CHP_S703	SLC9A1_S703	1	1	1	TRUE
IGpSYIER	Kit_S746	KIT_S746	1	1	1	TRUE
IISSNQELIpYEGR	TBK1_Y354	TBK1_Y354	2	2	2	TRUE
ILGETpSLMR	Chk2_S379	CHEK2_S379	2	2	2	TRUE
ILIASPpSPTHIHK	HIF1A_S643	HIF1A_S643	1	2	2	TRUE
ILIApSPSPTHIHK	HIF1A_S641	HIF1A_S641	1	1	1	TRUE
IPASQTpSVPFDHLGK	CK1E_S408	CSNK1E_S408	2	1	1	TRUE
IPASQpTSVPFDHLGK	CK1E_T407	CSNK1E_T407	NA	1	1	TRUE
IPApSQTSVPFDHLGK	CK1E_S405	CSNK1E_S405	NA	1	NA	TRUE
IPQDGDpYEFLK	STK4_Y433	STK4_Y433	1	2	2	TRUE
ITLDNApYMEK	PKM_Y148	PKM_Y148	5	4	4	TRUE
IpTPPFNPNVSGPNDLR	SGK1_T369	SGK1_T369	1	1	1	TRUE
LApSPELER	Jun_S73	JUND_S100;JUN_S73	NA	1	1	TRUE
LCDFGISGQLVDpSIAK	MAP2K4_S257	MAP2K4_S257	NA	NA	1	TRUE
LCLAHpSPPVK	PPP1R3C_S33	PPP1R3C_S33	1	1	1	TRUE
LFGGFNSSDTVTpSPQR	Src_S75	SRC_S75	1	1	1	TRUE
LFGGFNSpSDTVTSPQR	Src_S70	SRC_S70	1	NA	1	TRUE
LFQGYpSFVAPSILFK	MSK1_S376	RPS6KA5_S376	NA	NA	1	TRUE
LGpTGGFGNVCLYQHR	CHUK_T23	CHUK_T23	NA	1	NA	TRUE
LHQEDNDpYINASLIK	PTP1B_Y66	PTPN1_Y66	3	2	2	TRUE
LIEDNEpYTAR	Src_Y419	FYN_Y420;LCK_Y394;SRC_Y419;YES1_Y426	2	2	2	TRUE
LIpYDFIEDQGGLEAVR	WAS_Y291	WAS_Y291	2	1	2	TRUE
LLAEALNQVpTQR	PRKCD_T295	PRKCD_T295	2	2	2	TRUE
LLEGNFpYGSLFSVPSSK	GRIN2A_Y1325	GRIN2A_Y1325	1	1	2	TRUE
LLQpTSNITK	PAK1_T109	PAK1_T109;PAK2_T108;PAK3_T119	2	2	1	TRUE
LMTGDTpYTAHAGAK	ABL1_Y393	ABL1_Y393;ABL2_Y439	6	4	4	TRUE
LNpTSDFQK	PRAS40_T246	AKT1S1_T246	1	1	1	TRUE
LQpTWDEAVFR	DDX58_T770	DDX58_T770	1	1	1	TRUE
LSNQNNSpYGTR	NOX4_Y566	NOX4_Y566	2	2	1	TRUE
LVDEpYSLNAGK	HK1_Y732	HK1_Y732	3	2	2	TRUE
LVGEEGQSIpYK	IKBKE_Y153	IKBKE_Y153	3	2	2	TRUE
LVMEpYLPSGCLR	JAK3_Y904	JAK3_Y904	4	4	4	TRUE
LVNANGEAVpYCK	CAT_Y231	CAT_Y231	2	2	2	TRUE
LpSLVPDSEQGEAILPR	CFTR_S737	CFTR_S737	2	1	1	TRUE
LpSMEIEK	NF2_S518	NF2_S518	2	2	2	TRUE
LpSQETGLEISEEINEEDLK	CFTR_S813	CFTR_S813	NA	1	1	TRUE
LpSVELTSSLFR	CTNNB1_S675	CTNNB1_S675	NA	NA	1	TRUE
MAQPAHASDEIpYEIMQK	PDGFRB_Y934	PDGFRB_Y934	8	4	4	TRUE
MMSLpSQSR	RIPK2_S176	RIPK2_S176	1	2	1	TRUE
MNpSLEMTPAVR	HMOX1_S188	HMOX1_S188	3	4	4	TRUE
MSDNDDIEVEpSDEEQPR	MAX_S11	MAX_S11	2	2	2	TRUE
MpSDNDDIEVESDEEQPR	MAX_S2	MAX_S2	2	2	2	TRUE
MpSSSEEVSWISWFCGLR	CSNK2B_S2	CSNK2B_S2	NA	NA	2	TRUE
MpYVDPSEINPSMPQR	PLCG2_Y759	PLCG2_Y759	4	3	5	TRUE
NAAEpYLLSSGINGSFLVR	ABL1_Y139	ABL1_Y139	1	1	1	TRUE
NDSVIVADQTPTPpTR	ATF2_T73	ATF2_T73	NA	1	NA	TRUE
NDSVIVADQTPpTPTR	ATF2_T71	ATF2_T71	1	1	NA	TRUE
NDSVIVADQpTPTPTR	ATF2_T69	ATF2_T69	1	1	NA	TRUE
NDVAPpTLMSVPR	CDH1_T790	CDH1_T790	NA	2	1	TRUE
NEGVATpYAAAVLFR	CTNNB1_Y654	CTNNB1_Y654	3	2	2	TRUE
NIDALpSGMEGR	TNNI3_S199	TNNI3_S199	1	1	NA	TRUE
NLpSDIDQSFNK	ATM_S2996	ATM_S2996	1	1	1	TRUE
NPGFpYVEANPMPTFK	PLCG1_Y783	PLCG1_Y783	3	2	2	TRUE
NSDLLTpSPDVGLLK	Jun_S63	JUN_S63	1	1	1	TRUE
NSpSTMDLTLFAAEAIALNR	MKNK1_S394	MKNK1_S394	NA	NA	1	TRUE
NVDLISETTVELpYSLAER	PRKCQ_Y90	PRKCQ_Y90	NA	NA	1	TRUE
NpSILNPINSIR	CFTR_S700	CFTR_S700	NA	2	NA	TRUE
NpSILTETLHR	CFTR_S660	CFTR_S660	2	2	1	TRUE
QEpTVDCLK	CAMK2A_T286	CAMK2A_T286;CAMK2D_T287	1	1	1	TRUE
QFLISPPApSPPVGWK	RCAN1_S167	RCAN1_S167;RCAN3_S152	1	1	1	TRUE
QFSpSFEK	DDX58_S855	DDX58_S855	1	1	NA	TRUE
QFpSSFEK	DDX58_S854	DDX58_S854	1	1	NA	TRUE
QLPYYYLpSPDR	5-LO_S664	ALOX5_S664	2	1	1	TRUE
QLpSSGVSEIR	HSPB1_S82	HSPB1_S82	1	1	NA	TRUE
QNLQpSPTSSR	NOS2_S745	NOS2_S745	1	1	1	TRUE
QpSLIEDAR	TH_S71	TH_S71	1	1	1	TRUE
QpSVLNLMTHSVNQGQNIHR	CFTR_S768	CFTR_S768	5	2	2	TRUE
SAEDpYNSSNALNVK	PAK1_Y153	PAK1_Y153	2	2	2	TRUE
SAVTpTVVNPK	ITGB1_T789	ITGB1_T789	NA	NA	1	TRUE
SAVpTTVVNPK	ITGB1_T788	ITGB1_T788	1	NA	1	TRUE
SApSEPSLHR	RAF1_S621	ARAF_S582;RAF1_S621	2	2	2	TRUE
SApSEPSLNR	BRAF_S729	BRAF_S729	1	1	1	TRUE
SApSITNLSLDR	PIKFYVE_S307	PIKFYVE_S307	1	1	1	TRUE
SDSASSEPVGIpYQGFEK	PRKCD_Y313	PRKCD_Y313	2	2	2	TRUE
SGpSPMVPSYETSVSPQANR	PIKFYVE_S318	PIKFYVE_S318	2	2	2	TRUE
SGpSVSNYR	PRKAA1_S496	PRKAA1_S496	1	1	1	TRUE
SLEISQSpYTTTQR	ATM_Y370	ATM_Y370	2	2	2	TRUE
SLEIpSQSYTTTQR	ATM_S367	ATM_S367	1	1	NA	TRUE
SLSDVEEEEAPEDLpYK	KDR_Y996	KDR_Y996	2	1	1	TRUE
SLVGTPpYWMAPEVISR	PAK5_Y608	PAK5_Y608;PAK6_Y566	2	2	2	TRUE
SNpYEVLEK	FAK_Y194	PTK2_Y194	2	2	2	TRUE
SQGpSSQFR	PPP2R5A_S41	PPP2R5A_S41	NA	1	1	TRUE
SQVEDPLPPVFSGpTPK	MAPK7_T733	MAPK7_T733	NA	1	NA	TRUE
SQVEDPLPPVFpSGTPK	MAPK7_S731	MAPK7_S731	NA	1	NA	TRUE
SSVLEpSLVGR	DNM1L_S44	DNM1L_S44	2	1	1	TRUE
STLNPQWNESFpTFK	PRKCA_T228	PRKCA_T228	NA	1	NA	TRUE
STLNPQWNEpSFTFK	PRKCA_S226	PRKCA_S226	1	NA	1	TRUE
STpSTPNVHMVSTTLPVDSR	RAF1_S259	RAF1_S259	2	2	2	TRUE
SWEVpYQGVCQK	BKR2_Y347	BDKRB2_Y347	2	2	2	TRUE
SYEEHIPpYTHMNGGK	INSR_Y1361	INSR_Y1361	3	3	2	TRUE
SpSFLNAK	RAPGEF2_S960	RAPGEF2_S960	1	1	1	TRUE
SpSFPVEQR	SIK2_S343	SIK2_S343	NA	1	1	TRUE
SpSQGATQMPLYSSPIVK	LIPE_S951	LIPE_S951	1	2	NA	TRUE
SpSVLESLVGR	DNM1L_S40	DNM1L_S40	1	1	1	TRUE
SpTMVGTPYWMAPEVVTR	PAK1_T423	PAK1_T423;PAK2_T402;PAK3_T436	NA	1	NA	TRUE
SpYEEHIPYTHMNGGK	INSR_Y1355	INSR_Y1355	1	3	2	TRUE
TAGTSFMMTPpYVVTR	JNK3_Y223;JNK1_Y185	MAPK10_Y223;MAPK8_Y185	6	5	5	TRUE
TAGTSFMMpTPYVVTR	JNK3_T221;JNK1_T183	MAPK10_T221;MAPK8_T183	1	1	1	TRUE
TApSEPNLK	HDAC4_S246	HDAC4_S246;HDAC5_S259;HDAC9_S220	NA	1	NA	TRUE
TGpSNIDCEK	CASP9_S183	CASP9_S183	1	1	1	TRUE
THpSIESSGK	MAP2K4_S80	MAP2K4_S80	1	2	1	TRUE
TPVpSPVK	RPS6KB1_S447	RPS6KB1_S447;WDR72_S1053	NA	1	NA	TRUE
TQpSFSLQER	NOS3_S1177	NOS3_S1177	1	1	1	TRUE
TTQMpSAAGTYAWMAPEVIK	MAP3K11_S281	MAP3K11_S281	1	2	1	TRUE
TWpTLCGTPEYLAPEIILSK	PRKACA_T198	PRKACA_T198;PRKACB_T198;PRKACG_T198	NA	1	1	TRUE
TYVDPHTpYEDPNQAVLK	Eph2_Y594	EPHA2_Y594	2	1	2	TRUE
TYVNTTLpYEK	TEK_Y1108	TEK_Y1108	3	2	2	TRUE
TpSLPCIPR	PDE3A_S312	PDE3A_S312	1	NA	1	TRUE
TpYVDPHTYEDPNQAVLK	Eph2_Y588	EPHA2_Y588	3	1	2	TRUE
VADPDHDHTGFLTEpYVATR	ERK2_Y187	MAPK1_Y187	3	1	1	TRUE
VADPDHDHTGFLpTEYVATR	ERK2_T185	MAPK1_T185	1	1	1	TRUE
VDSDNApYIGVTYK	PDGFRA_Y988	PDGFRA_Y988	2	1	2	TRUE
VEEPSIpYESVR	DAPP1_Y139	DAPP1_Y139	2	2	2	TRUE
VGEEEHVpYSFPNK	PXN_Y118	PXN_Y118	3	2	2	TRUE
VIEDNEpYTAR	Hck_Y411	HCK_Y411;LYN_Y397	2	2	2	TRUE
VLDTSSLTQSAPApSPTNK	Raptor_S863	RPTOR_S863	1	1	1	TRUE
VNWLAHNVpSK	PIK3CD_S1039	PIK3CD_S1039	2	2	1	TRUE
VPNApYDK	CRK_Y251	CRK_Y251	1	1	1	TRUE
VPQpTPLHTSR	MAPKAPK2_T334	MAPKAPK2_T334	1	2	1	TRUE
VQpSVEQIR	CTBP1_S158	CTBP1_S158;CTBP2_S164	1	1	1	TRUE
VVALpYDYMPMNANDLQLR	Btk_Y223	BTK_Y223	7	5	6	TRUE
VVNApYHLR	PRKAA2_Y436	PRKAA2_Y436	2	2	2	TRUE
VYpTHEVVTLWYR	CDK1_T161	CDK1_T161	1	1	1	TRUE
VpSLAPQANLTELDIYSR	CFTR_S795	CFTR_S795	1	1	1	TRUE
VpYENVGLMQQQK	SHP-2_Y584	PTPN11_Y584	5	4	4	TRUE
WAEDGGDAPSPpSK	EGLN2_S132	EGLN2_S132	NA	1	NA	TRUE
WDTANNPLpYK	ITGB3_Y773	ITGB3_Y773	3	1	1	TRUE
WPGpSPTSR	FOXO3_S294	FOXO3_S294	1	NA	NA	TRUE
YEIDLDTpSDHAHLEHITR	PFKM_S762	PFKM_S762	NA	NA	1	TRUE
YGMGTpSVER	PDHA1_S232	PDHA1_S232	2	2	2	TRUE
YHGHSMSDPGVpSYR	PDHA1_S19	PDHA1_S19;PDHA1_S300;PDHA2_S298	2	2	1	TRUE
YHGHpSMSDPGVSYR	PDHA1_S12	PDHA1_S12;PDHA1_S293;PDHA2_S291	2	2	2	TRUE
YMEDSTYpYK	FAK_Y577	PTK2_Y577	4	3	3	TRUE
YMEDSTpYYK	FAK_Y576	PTK2_Y576	1	3	4	TRUE
YMpSFTDK	PAK1_S144	PAK1_S144	1	2	1	TRUE
YNAESpTER	PSEN1_T320	PSEN1_T320	1	1	1	TRUE
YNAEpSTER	PSEN1_S319	PSEN1_S319	1	1	1	TRUE
YQDSFLLAFEHpYINYR	THRB_Y406	THRB_Y406	1	1	2	TRUE
YQEQELPPpSPPSAPR	RRAS_S201	RRAS_S201	NA	1	NA	TRUE
YSSSGSPANpSFHFK	EEF2K_S78	EEF2K_S78	2	1	1	TRUE
YSSpSQPEPR	CHEK1_S317	CHEK1_S317	1	1	1	TRUE
YVLDDEpYTSSVGSK	Btk_Y551	BTK_Y551	2	1	2	TRUE
YpTDPSSLR	GLI1_T374	GLI1_T374;GLIS1_T334;GLIS2_T305;GLIS3_T484	1	1	1	TRUE
AApSMDNNSK	FOXO1_S256	FOXO1_S256	NA	NA	NA	FALSE
ACpSK		ANKRD28_S899;ANKRD44_S915;ATP5MC2_S5;FIGNL1_S279	NA	NA	NA	SHORT
AHPFFESVTWENLHQQpTPPK	PDK1_T354	PDPK1_T354;PDPK2P_T327	NA	NA	NA	FALSE
AIpSETEENSDELSGER	MDM2_S166	MDM2_S166	NA	NA	NA	FALSE
ALPPGPPTGApTANR	CK1E_T337	CSNK1E_T337	NA	NA	NA	FALSE
APLATMEpSLSDTESLYSFDSR	DAGLA_S782	DAGLA_S782	NA	NA	NA	FALSE
AVAEEDNGSIGEETDSpSPGR	STIM1_S668	STIM1_S668	NA	NA	NA	FALSE
AVDGpYVKPQIK	STAT5A_Y694	STAT5A_Y694;STAT5B_Y699	NA	NA	NA	FALSE
AVpTKPR		ITPKA_T311;ITPKB_T792;ITPKC_T533	NA	NA	NA	SHORT
ApSDDGK	RAF1_S43	RAF1_S43	NA	NA	NA	SHORT
ApSDK		ADAD2_S397;CD3G_S148;CDH13_S607;CRNKL1_S769	NA	NA	NA	SHORT
ApSGQAFELILSPR	STMN1_S16	STMN1_S16	NA	NA	NA	FALSE
ApSVTEESWLGAR	NFATC1_S245	NFATC1_S245	NA	NA	NA	FALSE
CLAHpSLVGTPNYIAPEVLLR	LATS1_S909	LATS1_S909;LATS2_S872	NA	NA	NA	FALSE
CPPpSQR		HJV_S324;SIAH1_S19	NA	NA	NA	SHORT
CPpSLAGKPK	CASP8_S347	CASP8_S347	NA	NA	NA	FALSE
CSSpYR		CD276_Y386;PLD2_Y296;PTPRZ1_Y1448	NA	NA	NA	SHORT
DApSQR		MYT1_S701;SRC_S12;ZFP57_S36	NA	NA	NA	SHORT
DDYPSpSPPK	UBE2I_S71	UBE2I_S71	NA	NA	NA	FALSE
DHILPPSSIpYPSVLASGPDR	DGKA_Y335	DGKA_Y335	NA	NA	NA	FALSE
DIKPGNLLLpTTGGTLK	STK11_T185	STK11_T185	NA	NA	NA	FALSE
DIpYK		ARHGEF38_Y184;CD3D_Y79;FOXB2_Y40;GDI1_Y421	NA	NA	NA	SHORT
DPDpYVR		FLT4_Y1068;KDR_Y1059	NA	NA	NA	SHORT
DpSSDDWEIPDGQITVGQR	BRAF_S446	BRAF_S446	NA	NA	NA	FALSE
EAFAQRPSpSAPDLMCLSPDR	CDC25B_S230	CDC25B_S230	NA	NA	NA	FALSE
EDpYELVSTKPTR	RIPK2_Y474	RIPK2_Y474	NA	NA	NA	FALSE
EILpSR		AMHR2_S422;CREB1_S129;CTC1_S904;ZHX2_S227	NA	NA	NA	SHORT
ELpSEITTAEAEPVVPR	TSC1_S487	TSC1_S487	NA	NA	NA	FALSE
ENIIFGVpSYDEYR	CFTR_S511	CFTR_S511	NA	NA	NA	FALSE
ERPLpSLLQLLGSR	SLC2A4_S274	SLC2A4_S274	NA	NA	NA	FALSE
ERPQIGGpTIK	CYBA_T147	CYBA_T147	NA	NA	NA	FALSE
ESLELMELVPQPLVDpSYR	TP73_S388	TP73_S388	NA	NA	NA	FALSE
ESVPEFPLpSPPK	STMN1_S38	STMN1_S38	NA	NA	NA	FALSE
ETGQPLVGIEpTLPPDLR	USP25_T680	USP25_T680	NA	NA	NA	FALSE
EpSFLYR		HEPH_S1008;PDE4A_S145;PDE4B_S133;PDE4C_S119	NA	NA	NA	SHORT
FAEVpYK	TGFBR2_Y259	TGFBR2_Y259	NA	NA	NA	SHORT
FICVTPTTCSNTIDLPMpSPR	STAT3_S727	STAT3_S727	NA	NA	NA	FALSE
FPpTMNR	PRKCD_T141	PRKCD_T141	NA	NA	NA	SHORT
FSpSLHFMVEVK	CASP9_S196	CASP9_S196	NA	NA	NA	FALSE
FpSIVQK	CFTR_S712	CFTR_S712	NA	NA	NA	SHORT
FpSTK		ANGPT1_S426;ARL14EPL_S75;CNTN2_S216;CSK_S364	NA	NA	NA	SHORT
FpYFPR		CSRNP1_Y93;JAK2_Y119;PPP2R3B_Y129	NA	NA	NA	SHORT
GFCLIPQQpSINEAIR	GRIA1_S849	GRIA1_S849	NA	NA	NA	FALSE
GMIpTK		PPP1CC_T318;SKOR1_T155;SKOR2_T119	NA	NA	NA	SHORT
GQSTpSR	TP53_S378	TP53_S378	NA	NA	NA	SHORT
GQpSPR		KIAA1614_S314;SHROOM2_S515;TBCB_S173;ZNF641_S426	NA	NA	NA	SHORT
GQpSTSR	TP53_S376	TP53_S376	NA	NA	NA	SHORT
GSApTR		IL12RB1_T95;RUNX1_T348;UAP1_T81;VWA2_T438	NA	NA	NA	SHORT
GSLPEFYpYRPPRPPK	CDKN1B_Y89	CDKN1B_Y89	NA	NA	NA	FALSE
GSLPEFpYYRPPRPPK	CDKN1B_Y88	CDKN1B_Y88	NA	NA	NA	FALSE
GSpSLK		CALD1_S643;CCN1_S206;TEX2_S389	NA	NA	NA	SHORT
GSpSVGGGSR	MAP3K5_S83	MAP3K5_S83	NA	NA	NA	FALSE
GTGpYIK	STAT1_Y701	STAT1_Y701	NA	NA	NA	SHORT
GVELCFPENEpTPPEGK	ATR_T1989	ATR_T1989	NA	NA	NA	FALSE
GpSAGLAK	KCNQ1_S27	KCNQ1_S27	NA	NA	NA	FALSE
GpSATR		IL12RB1_S93;RUNX1_S346;UAP1_S79;VWA2_S436	NA	NA	NA	SHORT
GpSFDGSSSQPSR	GRK1_S21	GRK1_S21	NA	NA	NA	FALSE
GpSQPETR	FRAT1_S188	FRAT1_S188	NA	NA	NA	FALSE
GpSSLK		CALD1_S642;CCN1_S205;TEX2_S388	NA	NA	NA	SHORT
GpSSSSGDPPLGDQKPPASLR	CACNA1H_S1107	CACNA1H_S1107	NA	NA	NA	FALSE
GpSYSIK		ARHGDIA_S174;BECN1_S412	NA	NA	NA	SHORT
GpTLAYLPEEYIK	IRAK1_T387	IRAK1_T387	NA	NA	NA	FALSE
HIQpSNLDFSPVNSASSEENVK	CHEK1_S296	CHEK1_S296	NA	NA	NA	FALSE
HNpSVECLDGLDDITTK	KCNJ3_S385	KCNJ3_S385	NA	NA	NA	FALSE
HYpSR		RADX_S699;TTC28_S1310	NA	NA	NA	SHORT
HpSLDMK		HIF1A_S247;HIF3A_S246;SLC33A1_S22	NA	NA	NA	SHORT
HpYAK		NCAPH_Y635;PRDM16_Y855;SPTAN1_Y644	NA	NA	NA	SHORT
IAApSMR	PRAS40_S221	AKT1S1_S221	NA	NA	NA	SHORT
IACEEEFpSDSEEEGEGGR	HDAC1_S421	HDAC1_S421	NA	NA	NA	FALSE
ICDFGpTACDIQTHMTNNK	MAP3K7_T178	MAP3K7_T178	NA	NA	NA	FALSE
IEDVGpSDEEDDSGK	HSP90AB1_S255	HSP90AB1_S255;HSP90AB2P_S177	NA	NA	NA	FALSE
IIKPFPAPQpTPGR	ADAM17_T735	ADAM17_T735	NA	NA	NA	FALSE
INpTASDGK	ABL1_T178	ABL1_T178	NA	NA	NA	FALSE
ISApSR		ACOT12_S218;ALCAM_S359;ARHGEF16_S499;ARSL_S36	NA	NA	NA	SHORT
IYSYQMALpTPVVVTLWYR	CDK4_T172	CDK4_T172	NA	NA	NA	FALSE
IpSASEFDRPLRPIVVK	PDE5A_S102	PDE5A_S102	NA	NA	NA	FALSE
IpSASR		ACOT12_S216;ALCAM_S357;ARHGEF16_S497;ARSL_S34	NA	NA	NA	SHORT
KPNApTRPVTPPR	PPP1CC_T307	PPP1CC_T307	NA	NA	NA	FALSE
KPpSDCDSK	GRK7_S23	GRK7_S23	NA	NA	NA	FALSE
KPpSSPPEELK	PLAU_S158	PLAU_S158	NA	NA	NA	FALSE
LADFGISAQIGApTLAR	MAP4K1_T165	MAP4K1_T165	NA	NA	NA	FALSE
LApSTNDK	ESR1_S167	ESR1_S167	NA	NA	NA	FALSE
LDIDpSPPITAR	PKM_S37	PKM_S37	NA	NA	NA	FALSE
LDPTLSVDDLANpSGQVGTAR	TGFBR2_S416	TGFBR2_S416	NA	NA	NA	FALSE
LDPTLpSVDDLANSGQVGTAR	TGFBR2_S409	TGFBR2_S409	NA	NA	NA	FALSE
LFNYMYSpTAPRPR	PDK1_T338	PDK1_T338	NA	NA	NA	FALSE
LGGQDSFESIEpSYDSCDR	ETS1_S257	ETS1_S257	NA	NA	NA	FALSE
LGGQDpSFESIESYDSCDR	ETS1_S251	ETS1_S251	NA	NA	NA	FALSE
LLPLDKDYpYVVR	JAK3_Y981	JAK3_Y981	NA	NA	NA	FALSE
LLPLDKDpYYVVR	JAK3_Y980	JAK3_Y980	NA	NA	NA	FALSE
LPpSKPK		BUB1_S563;NR4A1_S351;NR4A2_S347;NR4A3_S376	NA	NA	NA	SHORT
LQGRPpSPGPPAPEQLLSQAR	NOS3_S114	NOS3_S114	NA	NA	NA	FALSE
LQTTDNLLPMpSPEEFDEVSR	STAT1_S727	STAT1_S727	NA	NA	NA	FALSE
LSpSLR		DIP2C_S613;STAG3_S772;ZHX1_S739;ZNF462_S275	NA	NA	NA	SHORT
LVDpSK		CLCN1_S642;COLEC12_S429;POLN_S36;TOGARAM1_S522	NA	NA	NA	SHORT
LVpSAR		CEP170B_S1002;IQGAP3_S1454;ODAD1_S327;TAF6_S522	NA	NA	NA	SHORT
LpSACK		NOP56_S140;STK11_S428;ZCWPW1_S575	NA	NA	NA	SHORT
LpSASR		MORC1_S615;SLC4A7_S255	NA	NA	NA	SHORT
LpSFIGTPYWMAPEVAAVALK	MAP4K1_S171	MAP4K1_S171	NA	NA	NA	FALSE
LpSMQCKDFVVGLLDLCR	TRPC6_S322	TRPC6_S322	NA	NA	NA	FALSE
LpSSLR		DIP2C_S612;STAG3_S771;ZHX1_S738;ZNF462_S274	NA	NA	NA	SHORT
LpSTVPK	PREX1_S436	PREX1_S436	NA	NA	NA	SHORT
LpSYFLQNSSTPGKPK	RGS2_S46	RGS2_S46	NA	NA	NA	FALSE
LpTDDHVQFLIYQILR	P38A_T123	MAPK14_T123	NA	NA	NA	FALSE
LpTPYK		PIK3C3_T668;ZNF384_T131;ZNF384_T549	NA	NA	NA	SHORT
LpYSLVIWGCTLLLSSPMLVFR	BKR2_Y177	BDKRB2_Y177	NA	NA	NA	FALSE
MCDFGISGYLVDpSVAK	MAP2K3_S218	MAP2K3_S218;MAP2K6_S207	NA	NA	NA	FALSE
MDKPANCTHDLpYMIMR	FGFR3_Y724	FGFR3_Y724	NA	NA	NA	FALSE
MNILGSQpSPLHPSTLSTVIHR	GRB10_S476	GRB10_S476	NA	NA	NA	FALSE
MSSILPFpTPPVVK	SMAD2_T8	SMAD2_T8	NA	NA	NA	FALSE
MpSLASAGFPPDQR	RASGRF1_S927	RASGRF1_S927	NA	NA	NA	FALSE
NApTSPQVQRPSFMDYFDK	STK3_T384	STK3_T384	NA	NA	NA	FALSE
NDpSVIVADQTPTPTR	ATF2_S62	ATF2_S62	NA	NA	NA	FALSE
NKPTVpYGVSPNYDK	ABL1_Y226	ABL1_Y226	NA	NA	NA	FALSE
NWPFLEGCACpTPER	BIRC5_T34	BIRC5_T34	NA	NA	NA	FALSE
NWYQSMIPQpSPSPPLDEQNR	PDE4B_S659	PDE4B_S659	NA	NA	NA	FALSE
NpSFEVR	TP53_S269	TP53_S269	NA	NA	NA	SHORT
NpSPVTK	EIF4EBP1_S65	EIF4EBP1_S65	NA	NA	NA	SHORT
NpSSLK		CCDC158_S857;DACT1_S582;MIS18BP1_S51;ZFP62_S658	NA	NA	NA	SHORT
NpSVTPLASPEPTK	PFKFB3_S461	PFKFB3_S461	NA	NA	NA	FALSE
QARPGPQpSPGSPLEEER	NCF1_S345	NCF1_S345	NA	NA	NA	FALSE
QEGSIEVYEDAGSHpYLCLLK	MYLK_Y471	MYLK_Y471	NA	NA	NA	FALSE
QEGSIEVpYEDAGSHYLCLLK	MYLK_Y464	MYLK_Y464	NA	NA	NA	FALSE
QEpTFDSETQESR	CACNB2_T554	CACNB2_T554	NA	NA	NA	FALSE
QFLIpSPPASPPVGWK	RCAN1_S163	RCAN1_S163;RCAN3_S148	NA	NA	NA	FALSE
QIApSEK	RALBP1_S509	RALBP1_S509	NA	NA	NA	SHORT
QMPWPEPQpSPR	PAK6_S165	PAK6_S165	NA	NA	NA	FALSE
QNCPICLEDIHTpSR	RCHY1_S155	RCHY1_S155	NA	NA	NA	FALSE
QNCPICLEDIHpTSR	RCHY1_T154	RCHY1_T154	NA	NA	NA	FALSE
QpTQK		BTAF1_T466;CFAP52_T450;GJB6_T227;ZCWPW1_T484	NA	NA	NA	SHORT
QpTVLR		NFRKB_T968;TBXA2R_T268;ZNF831_T804	NA	NA	NA	SHORT
RPpSDR		ADAMTS20_S1124;LINC02694_S142;PIM1_S276;RELA_S276	NA	NA	NA	SHORT
RPpSLPCISR	PDE3B_S318	PDE3B_S318	NA	NA	NA	FALSE
RPpSRPHMFPK	RARA_S369	RARA_S369	NA	NA	NA	FALSE
RPpSSWR	PIN1_S71	PIN1_S71	NA	NA	NA	SHORT
RPpSYR		ALPK1_S716;ATF1_S63;CREB1_S133;DCHS2_S913	NA	NA	NA	SHORT
RPpTLR		BTBD6_T68;LINC01006_T9;SSBP4_T159	NA	NA	NA	SHORT
RRHSpSETFSSTPSATR	IRS1_S1101	IRS1_S1101	NA	NA	NA	FALSE
SAGpSR		GPRIN1_S471;NPR1_S529;VILL_S779	NA	NA	NA	SHORT
SDIESSpSDEEDSEPPGK	CERS6_S347	CERS6_S347	NA	NA	NA	FALSE
SDIESpSSDEEDSEPPGK	CERS6_S346	CERS6_S346	NA	NA	NA	FALSE
SDIEpSSSDEEDSEPPGK	CERS6_S345	CERS6_S345	NA	NA	NA	FALSE
SDVESSpSEEEDVTTCTK	CERS5_S356	CERS5_S356	NA	NA	NA	FALSE
SDVESpSSEEEDVTTCTK	CERS5_S355	CERS5_S355	NA	NA	NA	FALSE
SDVEpSSSEEEDVTTCTK	CERS5_S354	CERS5_S354	NA	NA	NA	FALSE
SDpSITNMLDTLMQAK	CYP17A1_S258	CYP17A1_S258	NA	NA	NA	FALSE
SEPVpSPSR	MEF2D_S444	MEF2D_S444	NA	NA	NA	FALSE
SGSPSDNpSGAEEMEVSLAKPK	AKT1_S129	AKT1_S129	NA	NA	NA	FALSE
SKPQPAVPPRPpSADLILNR	NCF1_S370	NCF1_S370	NA	NA	NA	FALSE
SLAFEEGpSQSTTISSLSEK	ATM_S1981	ATM_S1981	NA	NA	NA	FALSE
SLGDLPEGPEDQAVTEpYVATR	MAPK15_Y177	MAPK15_Y177	NA	NA	NA	FALSE
SLGDLPEGPEDQAVpTEYVATR	MAPK15_T175	MAPK15_T175	NA	NA	NA	FALSE
SMpSAPGNLLVK	CAMKK1_S475	CAMKK1_S475	NA	NA	NA	FALSE
SNpTAQR	MAPKAP1_T86	MAPKAP1_T86	NA	NA	NA	SHORT
SPSHSSSNRPFpTPPTSTGGSK	MED1_T1032	MED1_T1032	NA	NA	NA	FALSE
SSPELPPSGGSTTSGpSR	ORAI1_S27	ORAI1_S27	NA	NA	NA	FALSE
STSTPNVHMVSTpTLPVDSR	RAF1_T269	RAF1_T269	NA	NA	NA	FALSE
STpSASAIMNGGKPVNK	FGF14_S230	FGF14_S230	NA	NA	NA	FALSE
STpSLNERPK	TSC2_S939	TSC2_S939	NA	NA	NA	FALSE
SVpSEAALAQPQGPLGTDSLK	LIPE_S855	LIPE_S855	NA	NA	NA	FALSE
SVpTLPR	ABL1_T735	ABL1_T735	NA	NA	NA	SHORT
SVpYTR		CCR5_Y339;INTS5_Y509;PAK1_Y201	NA	NA	NA	SHORT
SpSAIGIENIQEVQEK	RAP1GAP_S499	RAP1GAP_S499	NA	NA	NA	FALSE
SpSGFPK	5-LO_S524	ALOX5_S524	NA	NA	NA	SHORT
SpSGYHYGVSACEGCK	RARA_S96;RARB_S96	RARA_S96;RARB_S96	NA	NA	NA	FALSE
SpSNYR		DNAH7_S778;NEXMIF_S883;TNNI3_S24;ZC3H13_S72	NA	NA	NA	SHORT
SpSPLLR		DDX41_S289;HDAC5_S279;RFX1_S515;ROBO4_S657	NA	NA	NA	SHORT
SpSSFR		ABL2_S670;COASY_S334;GPR142_S77;ZNF136_S489	NA	NA	NA	SHORT
SpSSSSEDR	BRAF_S429	BRAF_S429	NA	NA	NA	FALSE
SpSSVVSAEMSGCSSK	PDE3A_S293	PDE3A_S293	NA	NA	NA	FALSE
SpTARPNGQPQASK	RAB5B_T6	RAB5B_T6	NA	NA	NA	FALSE
SpTPESR		C2orf73_T253;HSF4_T475;NSD1_T214;PSEN1_T354	NA	NA	NA	SHORT
SpTQGVTLTDLQEAER	PPP1R12B_T646	PPP1R12B_T646	NA	NA	NA	FALSE
TApSNPK		DMXL2_S2840;PI4KB_S294	NA	NA	NA	SHORT
TERPRPNpTFIIR	AKT1_T72	AKT1_T72	NA	NA	NA	FALSE
TESITATSPASMVGGKPGpSFR	IRS1_S323	IRS1_S323	NA	NA	NA	FALSE
TESITATpSPASMVGGKPGSFR	IRS1_S312	IRS1_S312	NA	NA	NA	FALSE
TEpSITATSPASMVGGKPGSFR	IRS1_S307	IRS1_S307	NA	NA	NA	FALSE
TFCGTPEYLAPEVLEDNDpYGR	AKT1_Y326	AKT1_Y326;AKT2_Y327;AKT3_Y323	NA	NA	NA	FALSE
TFCGTPEpYLAPEVLEDNDYGR	AKT1_Y315	AKT1_Y315;AKT2_Y316;AKT3_Y312	NA	NA	NA	FALSE
TFpSFCGTIEYMAPEIIR	RPS6KA4_S196	RPS6KA4_S196	NA	NA	NA	FALSE
THpSAGTSPTITHQK	IRS1_S527	IRS1_S527	NA	NA	NA	FALSE
TNpTFCGTPDYIAPEILLGQK	PRKCQ_T538	PRKCQ_T538	NA	NA	NA	FALSE
TPSLPAVDTSYINTpSLIQDYR	PIAS1_S522	PIAS1_S522	NA	NA	NA	FALSE
TPpSLPAVDTSYINTSLIQDYR	PIAS1_S510	PIAS1_S510	NA	NA	NA	FALSE
TTEpTEK	RALBP1_T297	RALBP1_T297	NA	NA	NA	SHORT
TTpSFAESCKPVQQPSAFGSMK	GSK3B_S9	GSK3B_S9	NA	NA	NA	FALSE
TYIQpSLPPMPQK	MAPK11_S261	MAPK11_S261	NA	NA	NA	FALSE
TYpSK		BRCA2_S2216;CABIN1_S1540;CAMLG_S265;CDSN_S314	NA	NA	NA	SHORT
TYpTHEVVTLWYR	CDK2_T160	CDK2_T160;CDK3_T160	NA	NA	NA	FALSE
TpSHLR		ZNF658B_S291;ZNF658_S531;ZNF700_S459;ZNF764_S248	NA	NA	NA	SHORT
TpSPSSLVAFINSR	GLI1_S102	GLI1_S102	NA	NA	NA	FALSE
VANpYQR	CAT_Y386	CAT_Y386	NA	NA	NA	SHORT
VEpTSR		MUC16_T1187;PDK1_T346;TBC1D10B_T122;THSD7A_T1015	NA	NA	NA	SHORT
VFVFFDLTVDDQpSVYPK	Chk2_S210	CHEK2_S210	NA	NA	NA	FALSE
VFVFFDLpTVDDQSVYPK	Chk2_T205	CHEK2_T205	NA	NA	NA	FALSE
VFpSEDR		AKT1_S246;AKT3_S244	NA	NA	NA	SHORT
VIIpSAPSADAPMFVMGVNHEK	GAPDH_S122	GAPDH_S122	NA	NA	NA	FALSE
VTpSGGVSESPSGFSK	CHEK1_S280	CHEK1_S280	NA	NA	NA	FALSE
VpSLDIDLWDK	RARA_S219	RARA_S219	NA	NA	NA	FALSE
WpTPEVK		RHOA_T100;RHOC_T100	NA	NA	NA	SHORT
YGQFSGLNPGGRPIpTPPR	PPP1CA_T320	PPP1CA_T320	NA	NA	NA	FALSE
YMADIFTTCVDpTR	KCNJ4_T53	KCNJ4_T53	NA	NA	NA	FALSE
YPRPASVPPpSPSLSR	GYS1_S645	GYS1_S645	NA	NA	NA	FALSE
YTRPpTPVQK	DDX3X_T204	DDX3X_T204;DDX3Y_T202	NA	NA	NA	FALSE
YpSLNGR	NFATC1_S269	NFATC1_S269	NA	NA	NA	SHORT
YpTMR		ADAMTS1_T582;FBXL12_T53;PLEKHA6_T1045	NA	NA	NA	SHORT
YpTTFSK	SRF_T159	SRF_T159	NA	NA	NA	SHORT
YpYNAMK		SCN10A_Y1443;SCN11A_Y1333;SCN1A_Y1508;SCN8A_Y1489	NA	NA	NA	SHORT
AGIAHLYGIAGpSTNVTGDQVK	FBP1_S63	FBP1_S63	NA	NA	NA	FALSE
QAEAIMpSPR	HTH-1_S31	HTH-1_S31	NA	NA	NA	FALSE
