# Supplementary material for: Spike-in enhanced phosphoproteomics uncovers synergistic signaling responses to MEK inhibition in colon cancer cells
Source: Nat Commun. 2025 May 27;16:4884. doi: 10.1038/s41467-025-59404-y (PMC12106795; doi:10.1038/s41467-025-59404-y)
Supplement: Supplementary file 5 — Supplementary Data 2 [file 41467_2025_59404_MOESM5_ESM.csv]

SupplementaryTable2_Heavy_ids_Biodata (Nr. Of heavy ID’s precursor per cell line)
pSTYseq	Precursor.Id	Caco2	DLD-1	HCT116
Phospho-sequence	Precursor (:21 - phospho, :1 - acetylation, :35 - oxidation)	Nr raw files (Max 11)	Nr raw files (Max 11)	Nr raw files (Max 12)
AANLWPpSPLMIK	AANLWPS(UniMod:21)PLMIK(SILAC-K-H)2	11	11	12
AApYPPELR	AAY(UniMod:21)PPELR(SILAC-R-H)2	11	11	12
ADENpYYK	ADENY(UniMod:21)YK(SILAC-K-H)2	0	9	8
AHpSSHLK	AHS(UniMod:21)SHLK(SILAC-K-H)2	9	11	11
ALGADDSYpYTAR	(UniMod:1)ALGADDSYY(UniMod:21)TAR(SILAC-R-H)2	10	11	12
ALGADDSYpYTAR	ALGADDSYY(UniMod:21)TAR(SILAC-R-H)2	11	11	12
ALGADDSpYYTAR	(UniMod:1)ALGADDSY(UniMod:21)YTAR(SILAC-R-H)2	11	11	10
ALGADDSpYYTAR	ALGADDSY(UniMod:21)YTAR(SILAC-R-H)2	11	11	12
ANpSFVGTAQYVSPELLTEK	ANS(UniMod:21)FVGTAQYVSPELLTEK(SILAC-K-H)2	11	11	12
ANpSFVGTAQYVSPELLTEK	ANS(UniMod:21)FVGTAQYVSPELLTEK(SILAC-K-H)3	11	11	12
APpSISTVEPK	APS(UniMod:21)ISTVEPK(SILAC-K-H)2	6	6	3
AQGIpSAEPQTYR	AQGIS(UniMod:21)AEPQTYR(SILAC-R-H)2	10	11	12
ASGQAFELILpSPR	ASGQAFELILS(UniMod:21)PR(SILAC-R-H)2	11	11	12
ATpSNVFAMFDQSQIQEFK	ATS(UniMod:21)NVFAM(UniMod:35)FDQSQIQEFK(SILAC-K-H)2	11	11	12
ATpSNVFAMFDQSQIQEFK	ATS(UniMod:21)NVFAMFDQSQIQEFK(SILAC-K-H)2	11	11	12
AVPEGHEYpYR	(UniMod:1)AVPEGHEYY(UniMod:21)R(SILAC-R-H)2	2	2	1
AVPEGHEYpYR	AVPEGHEYY(UniMod:21)R(SILAC-R-H)2	9	8	9
AVPEGHEpYYR	(UniMod:1)AVPEGHEY(UniMod:21)YR(SILAC-R-H)2	9	9	11
AVPEGHEpYYR	AVPEGHEY(UniMod:21)YR(SILAC-R-H)2	3	4	1
AVpSELDAK	AVS(UniMod:21)ELDAK(SILAC-K-H)2	10	11	11
AVpSMDNSNK	AVS(UniMod:21)MDNSNK(SILAC-K-H)2	0	0	7
ApSFHLECLK	(UniMod:1)AS(UniMod:21)FHLECLK(SILAC-K-H)2	11	11	12
ApSFHLECLK	AS(UniMod:21)FHLECLK(SILAC-K-H)2	11	11	12
ApYPHFCAFAR	AY(UniMod:21)PHFCAFAR(SILAC-R-H)2	11	11	12
ApYPHFCAFAR	AY(UniMod:21)PHFCAFAR(SILAC-R-H)3	11	11	12
DEEpYEQMVK	DEEY(UniMod:21)EQM(UniMod:35)VK(SILAC-K-H)2	11	8	11
DEEpYEQMVK	DEEY(UniMod:21)EQMVK(SILAC-K-H)2	4	8	11
DESTDSGLSMSSpYSVPR	DESTDSGLSM(UniMod:35)SSY(UniMod:21)SVPR(SILAC-R-H)2	11	11	12
DESTDSGLSMSSpYSVPR	DESTDSGLSMSSY(UniMod:21)SVPR(SILAC-R-H)2	11	11	12
DESVDpYVPMLDMK	(UniMod:1)DESVDY(UniMod:21)VPMLDM(UniMod:35)K(SILAC-K-H)2	2	6	4
DESVDpYVPMLDMK	(UniMod:1)DESVDY(UniMod:21)VPMLDMK(SILAC-K-H)2	3	9	10
DESVDpYVPMLDMK	DESVDY(UniMod:21)VPM(UniMod:35)LDM(UniMod:35)K(SILAC-K-H)2	11	11	12
DESVDpYVPMLDMK	DESVDY(UniMod:21)VPM(UniMod:35)LDMK(SILAC-K-H)2	11	8	11
DESVDpYVPMLDMK	DESVDY(UniMod:21)VPMLDM(UniMod:35)K(SILAC-K-H)2	11	11	12
DESVDpYVPMLDMK	DESVDY(UniMod:21)VPMLDMK(SILAC-K-H)2	9	11	12
DIHHIDYpYK	(UniMod:1)DIHHIDYY(UniMod:21)K(SILAC-K-H)2	11	11	12
DIHHIDYpYK	(UniMod:1)DIHHIDYY(UniMod:21)K(SILAC-K-H)3	7	8	6
DIHHIDYpYK	DIHHIDYY(UniMod:21)K(SILAC-K-H)2	10	10	10
DIHHIDYpYK	DIHHIDYY(UniMod:21)K(SILAC-K-H)3	11	7	10
DIHHIDpYYK	(UniMod:1)DIHHIDY(UniMod:21)YK(SILAC-K-H)2	11	11	12
DIHHIDpYYK	(UniMod:1)DIHHIDY(UniMod:21)YK(SILAC-K-H)3	7	5	3
DIHHIDpYYK	DIHHIDY(UniMod:21)YK(SILAC-K-H)2	9	11	11
DIHHIDpYYK	DIHHIDY(UniMod:21)YK(SILAC-K-H)3	2	0	1
DIMNDSNpYIVK	(UniMod:1)DIM(UniMod:35)NDSNY(UniMod:21)IVK(SILAC-K-H)2	8	2	2
DIMNDSNpYIVK	(UniMod:1)DIMNDSNY(UniMod:21)IVK(SILAC-K-H)2	6	7	8
DIMNDSNpYIVK	DIM(UniMod:35)NDSNY(UniMod:21)IVK(SILAC-K-H)2	11	11	12
DIMNDSNpYIVK	DIMNDSNY(UniMod:21)IVK(SILAC-K-H)2	5	10	7
DINSLpYDVSR	(UniMod:1)DINSLY(UniMod:21)DVSR(SILAC-R-H)2	10	5	2
DINSLpYDVSR	DINSLY(UniMod:21)DVSR(SILAC-R-H)2	11	11	12
DIYETDpYYR	(UniMod:1)DIYETDY(UniMod:21)YR(SILAC-R-H)2	1	1	0
DIYETDpYYR	DIYETDY(UniMod:21)YR(SILAC-R-H)2	11	11	12
DIYSTDYpYR	DIYSTDYY(UniMod:21)R(SILAC-R-H)2	4	9	9
DIYSTDpYYR	DIYSTDY(UniMod:21)YR(SILAC-R-H)2	6	5	8
DIpYETDYYR	DIY(UniMod:21)ETDYYR(SILAC-R-H)2	0	0	5
DIpYSTDYYR	DIY(UniMod:21)STDYYR(SILAC-R-H)2	11	11	12
DPILFPSFIHpSQK	(UniMod:1)DPILFPSFIHS(UniMod:21)QK(SILAC-K-H)2	10	11	10
DPILFPSFIHpSQK	DPILFPSFIHS(UniMod:21)QK(SILAC-K-H)2	11	11	12
DQLIpYNLLK	(UniMod:1)DQLIY(UniMod:21)NLLK(SILAC-K-H)2	11	11	12
DQLIpYNLLK	DQLIY(UniMod:21)NLLK(SILAC-K-H)2	11	11	12
DSGYpYWEVPPSEVQLLK	DSGYY(UniMod:21)WEVPPSEVQLLK(SILAC-K-H)2	7	1	4
DSGpYYWEVPPSEVQLLK	DSGY(UniMod:21)YWEVPPSEVQLLK(SILAC-K-H)2	8	10	8
DSNpYISK	DSNY(UniMod:21)ISK(SILAC-K-H)2	0	9	0
DVpSPFDHSR	DVS(UniMod:21)PFDHSR(SILAC-R-H)2	4	9	10
DpSWSYINSK	DS(UniMod:21)WSYINSK(SILAC-K-H)2	2	3	6
DpYSNLITK	(UniMod:1)DY(UniMod:21)SNLITK(SILAC-K-H)2	7	10	12
DpYSNLITK	DY(UniMod:21)SNLITK(SILAC-K-H)2	11	11	12
DpYVGAIPVDLK	(UniMod:1)DY(UniMod:21)VGAIPVDLK(SILAC-K-H)2	11	11	12
DpYVGAIPVDLK	DY(UniMod:21)VGAIPVDLK(SILAC-K-H)2	11	11	12
EATSTFTNITpYR	(UniMod:1)EATSTFTNITY(UniMod:21)R(SILAC-R-H)2	11	11	12
EATSTFTNITpYR	EATSTFTNITY(UniMod:21)R(SILAC-R-H)2	11	11	12
EDVpYENLHTK	(UniMod:1)EDVY(UniMod:21)ENLHTK(SILAC-K-H)2	11	11	12
EDVpYENLHTK	EDVY(UniMod:21)ENLHTK(SILAC-K-H)2	11	11	12
EDVpYENLHTK	EDVY(UniMod:21)ENLHTK(SILAC-K-H)3	9	6	4
EEEEDGTGpSPQLNNR	EEEEDGTGS(UniMod:21)PQLNNR(SILAC-R-H)2	11	11	12
EISIMQQCDSPpYVVK	(UniMod:1)EISIMQQCDSPY(UniMod:21)VVK(SILAC-K-H)2	0	11	12
EISIMQQCDSPpYVVK	EISIM(UniMod:35)QQCDSPY(UniMod:21)VVK(SILAC-K-H)2	11	11	12
EISIMQQCDSPpYVVK	EISIMQQCDSPY(UniMod:21)VVK(SILAC-K-H)2	11	11	12
EISIMQQCDpSPHVVK	EISIM(UniMod:35)QQCDS(UniMod:21)PHVVK(SILAC-K-H)2	1	1	3
EISIMQQCDpSPHVVK	EISIMQQCDS(UniMod:21)PHVVK(SILAC-K-H)2	1	1	2
ELFDDPSpYVNVQNLDK	(UniMod:1)ELFDDPSY(UniMod:21)VNVQNLDK(SILAC-K-H)2	8	0	6
ELFDDPSpYVNVQNLDK	ELFDDPSY(UniMod:21)VNVQNLDK(SILAC-K-H)2	11	11	12
EPLNTIGLIpYEK	(UniMod:1)EPLNTIGLIY(UniMod:21)EK(SILAC-K-H)2	11	6	12
EPLNTIGLIpYEK	EPLNTIGLIY(UniMod:21)EK(SILAC-K-H)2	11	11	12
EVELALGINSGpYSK	EVELALGINSGY(UniMod:21)SK(SILAC-K-H)2	1	8	12
EVSFYpYSEENK	(UniMod:1)EVSFYY(UniMod:21)SEENK(SILAC-K-H)2	11	11	12
EVSFYpYSEENK	EVSFYY(UniMod:21)SEENK(SILAC-K-H)2	11	11	12
EVSFpYYSEENK	(UniMod:1)EVSFY(UniMod:21)YSEENK(SILAC-K-H)2	0	0	4
EVSFpYYSEENK	EVSFY(UniMod:21)YSEENK(SILAC-K-H)2	11	11	12
EYEpYDLK	EYEY(UniMod:21)DLK(SILAC-K-H)2	3	5	6
EYpYSVHNK	(UniMod:1)EYY(UniMod:21)SVHNK(SILAC-K-H)2	11	11	12
EYpYSVHNK	EYY(UniMod:21)SVHNK(SILAC-K-H)2	11	10	12
EpYLVLTLTK	(UniMod:1)EY(UniMod:21)LVLTLTK(SILAC-K-H)2	11	11	12
EpYLVLTLTK	EY(UniMod:21)LVLTLTK(SILAC-K-H)2	11	11	12
EpYVNVSQELHPGAAK	EY(UniMod:21)VNVSQELHPGAAK(SILAC-K-H)2	11	11	12
EpYVNVSQELHPGAAK	EY(UniMod:21)VNVSQELHPGAAK(SILAC-K-H)3	11	11	12
EpYYSVHNK	(UniMod:1)EY(UniMod:21)YSVHNK(SILAC-K-H)2	11	11	11
EpYYSVHNK	EY(UniMod:21)YSVHNK(SILAC-K-H)2	11	10	12
FAQTVMTpSR	FAQTVM(UniMod:35)TS(UniMod:21)R(SILAC-R-H)2	10	6	7
FAQTVMTpSR	FAQTVMTS(UniMod:21)R(SILAC-R-H)2	6	6	6
FAQTVMpTSR	(UniMod:1)FAQTVMT(UniMod:21)SR(SILAC-R-H)2	0	2	4
FAQTVMpTSR	FAQTVM(UniMod:35)T(UniMod:21)SR(SILAC-R-H)2	3	3	3
FAQTVMpTSR	FAQTVMT(UniMod:21)SR(SILAC-R-H)2	3	7	7
FAQpTVMTSR	FAQT(UniMod:21)VMTSR(SILAC-R-H)2	5	6	8
FAVAYpSPAR	FAVAYS(UniMod:21)PAR(SILAC-R-H)2	8	10	10
FApTLAELVQYYMEHHGQLK	FAT(UniMod:21)LAELVQYYM(UniMod:35)EHHGQLK(SILAC-K-H)3	0	1	0
FDpSLTDLVEHYK	FDS(UniMod:21)LTDLVEHYK(SILAC-K-H)2	0	0	3
FELLPTPPLpSPSR	(UniMod:1)FELLPTPPLS(UniMod:21)PSR(SILAC-R-H)2	11	11	12
FELLPTPPLpSPSR	FELLPTPPLS(UniMod:21)PSR(SILAC-R-H)2	11	11	12
FHpYDNTAGISQYLQNSK	(UniMod:1)FHY(UniMod:21)DNTAGISQYLQNSK(SILAC-K-H)2	3	2	2
FHpYDNTAGISQYLQNSK	(UniMod:1)FHY(UniMod:21)DNTAGISQYLQNSK(SILAC-K-H)3	11	10	8
FHpYDNTAGISQYLQNSK	FHY(UniMod:21)DNTAGISQYLQNSK(SILAC-K-H)2	11	11	12
FHpYDNTAGISQYLQNSK	FHY(UniMod:21)DNTAGISQYLQNSK(SILAC-K-H)3	0	3	6
FIMGDSpSVQDQWK	FIMGDSS(UniMod:21)VQDQWK(SILAC-K-H)2	6	9	9
FMpYFEFPQPLPVCGDIK	FM(UniMod:35)Y(UniMod:21)FEFPQPLPVCGDIK(SILAC-K-H)2	11	11	12
FPECGFpYGMYDK	(UniMod:1)FPECGFY(UniMod:21)GMYDK(SILAC-K-H)2	0	0	1
FPECGFpYGMYDK	FPECGFY(UniMod:21)GM(UniMod:35)YDK(SILAC-K-H)2	2	6	2
FPECGFpYGMYDK	FPECGFY(UniMod:21)GMYDK(SILAC-K-H)2	9	10	10
FVLDDQpYTSSTGTK	(UniMod:1)FVLDDQY(UniMod:21)TSSTGTK(SILAC-K-H)2	8	10	9
FVLDDQpYTSSTGTK	FVLDDQY(UniMod:21)TSSTGTK(SILAC-K-H)2	11	11	6
FVSVYGTEEpYLHPDMYER	FVSVYGTEEY(UniMod:21)LHPDM(UniMod:35)YER(SILAC-R-H)2	6	10	7
FVSVYGTEEpYLHPDMYER	FVSVYGTEEY(UniMod:21)LHPDM(UniMod:35)YER(SILAC-R-H)3	0	3	0
FVSVYGTEEpYLHPDMYER	FVSVYGTEEY(UniMod:21)LHPDMYER(SILAC-R-H)2	3	6	6
FpSGWYDADLSPAGHEEAK	FS(UniMod:21)GWYDADLSPAGHEEAK(SILAC-K-H)2	9	11	12
FpSGWYDADLSPAGHEEAK	FS(UniMod:21)GWYDADLSPAGHEEAK(SILAC-K-H)3	11	11	12
FpSIAPSSLDPSNR	FS(UniMod:21)IAPSSLDPSNR(SILAC-R-H)2	11	11	12
GCHLLVApTPGR	GCHLLVAT(UniMod:21)PGR(SILAC-R-H)2	10	9	12
GDDILTILTEVNpYEVSNK	GDDILTILTEVNY(UniMod:21)EVSNK(SILAC-K-H)2	11	11	12
GEPNVSpYICSR	GEPNVSY(UniMod:21)ICSR(SILAC-R-H)2	11	11	12
GHEpYTNIK	(UniMod:1)GHEY(UniMod:21)TNIK(SILAC-K-H)2	11	11	12
GHEpYTNIK	GHEY(UniMod:21)TNIK(SILAC-K-H)2	1	10	12
GMEpYLGSR	GM(UniMod:35)EY(UniMod:21)LGSR(SILAC-R-H)2	6	9	7
GMEpYLGSR	GMEY(UniMod:21)LGSR(SILAC-R-H)2	8	11	6
GNLQEpYLTR	(UniMod:1)GNLQEY(UniMod:21)LTR(SILAC-R-H)2	11	11	12
GNLQEpYLTR	GNLQEY(UniMod:21)LTR(SILAC-R-H)2	11	11	12
GPTPAILEpSLISINNK	GPTPAILES(UniMod:21)LISINNK(SILAC-K-H)2	10	4	6
GQESEpYGNITYPPAMK	GQESEY(UniMod:21)GNITYPPAM(UniMod:35)K(SILAC-K-H)2	11	11	12
GQESEpYGNITYPPAMK	GQESEY(UniMod:21)GNITYPPAMK(SILAC-K-H)2	11	11	12
GSGDpYMPMSPK	GSGDY(UniMod:21)M(UniMod:35)PM(UniMod:35)SPK(SILAC-K-H)2	11	11	8
GSGDpYMPMSPK	GSGDY(UniMod:21)M(UniMod:35)PMSPK(SILAC-K-H)2	10	11	10
GSGDpYMPMSPK	GSGDY(UniMod:21)MPM(UniMod:35)SPK(SILAC-K-H)2	10	11	12
GSGDpYMPMSPK	GSGDY(UniMod:21)MPMSPK(SILAC-K-H)2	11	11	12
GSHQISLDNPDpYQQDFFPK	GSHQISLDNPDY(UniMod:21)QQDFFPK(SILAC-K-H)2	1	7	8
GSHQISLDNPDpYQQDFFPK	GSHQISLDNPDY(UniMod:21)QQDFFPK(SILAC-K-H)3	11	11	12
GSPpSLHAVLER	(UniMod:1)GSPS(UniMod:21)LHAVLER(SILAC-R-H)2	2	9	9
GSPpSLHAVLER	GSPS(UniMod:21)LHAVLER(SILAC-R-H)2	10	11	7
GSTAENAEpYLR	(UniMod:1)GSTAENAEY(UniMod:21)LR(SILAC-R-H)2	10	11	10
GSTAENAEpYLR	GSTAENAEY(UniMod:21)LR(SILAC-R-H)2	11	11	12
GpSAAWMAPEVFEGSNYSEK	GS(UniMod:21)AAWM(UniMod:35)APEVFEGSNYSEK(SILAC-K-H)2	6	11	11
GpSAAWMAPEVFEGSNYSEK	GS(UniMod:21)AAWMAPEVFEGSNYSEK(SILAC-K-H)2	2	11	9
GpSWFVQALCSILEEHGK	GS(UniMod:21)WFVQALCSILEEHGK(SILAC-K-H)3	6	7	10
GpTHNFSEELK	(UniMod:1)GT(UniMod:21)HNFSEELK(SILAC-K-H)2	10	11	11
GpTHNFSEELK	GT(UniMod:21)HNFSEELK(SILAC-K-H)2	11	11	12
GpTYFPAILNPPPSPATER	GT(UniMod:21)YFPAILNPPPSPATER(SILAC-R-H)2	11	11	12
HAEApTLGSGNLR	HAEAT(UniMod:21)LGSGNLR(SILAC-R-H)2	11	9	10
HDpSGLDSMK	HDS(UniMod:21)GLDSMK(SILAC-K-H)2	11	11	12
HPEHAFYEFpTFR	HPEHAFYEFT(UniMod:21)FR(SILAC-R-H)3	3	3	6
HTDDEMTGpYVATR	(UniMod:1)HTDDEM(UniMod:35)TGY(UniMod:21)VATR(SILAC-R-H)2	8	7	11
HTDDEMTGpYVATR	(UniMod:1)HTDDEMTGY(UniMod:21)VATR(SILAC-R-H)2	3	8	9
HTDDEMTGpYVATR	HTDDEM(UniMod:35)TGY(UniMod:21)VATR(SILAC-R-H)2	9	11	12
HTDDEMTGpYVATR	HTDDEMTGY(UniMod:21)VATR(SILAC-R-H)2	11	11	12
HTDDEMpTGYVATR	HTDDEM(UniMod:35)T(UniMod:21)GYVATR(SILAC-R-H)2	1	2	5
HTDDEMpTGYVATR	HTDDEMT(UniMod:21)GYVATR(SILAC-R-H)2	5	5	5
HTVLpYISPPPEDLLDNSR	HTVLY(UniMod:21)ISPPPEDLLDNSR(SILAC-R-H)2	9	11	11
HTVLpYISPPPEDLLDNSR	HTVLY(UniMod:21)ISPPPEDLLDNSR(SILAC-R-H)3	11	11	12
HYpTLCGTPNYISPEIATR	HYT(UniMod:21)LCGTPNYISPEIATR(SILAC-R-H)3	3	1	4
HpTLVADPYEEAWNQMLLR	HT(UniMod:21)LVADPYEEAWNQM(UniMod:35)LLR(SILAC-R-H)2	0	1	0
HpTLVADPYEEAWNQMLLR	HT(UniMod:21)LVADPYEEAWNQM(UniMod:35)LLR(SILAC-R-H)3	11	11	12
HpTLVADPYEEAWNQMLLR	HT(UniMod:21)LVADPYEEAWNQMLLR(SILAC-R-H)3	11	11	12
IACEEEFSDpSEEEGEGGR	IACEEEFSDS(UniMod:21)EEEGEGGR(SILAC-R-H)2	0	1	0
IADLGLApSFK	(UniMod:1)IADLGLAS(UniMod:21)FK(SILAC-K-H)2	11	10	11
IADLGLApSFK	IADLGLAS(UniMod:21)FK(SILAC-K-H)2	11	11	12
IADPEHDHTGFLTEYVApTR	IADPEHDHTGFLTEYVAT(UniMod:21)R(SILAC-R-H)3	2	4	2
IADPEHDHTGFLTEpYVATR	IADPEHDHTGFLTEY(UniMod:21)VATR(SILAC-R-H)2	5	7	8
IADPEHDHTGFLTEpYVATR	IADPEHDHTGFLTEY(UniMod:21)VATR(SILAC-R-H)3	11	11	12
IDTLNSDGpYTPEPAR	(UniMod:1)IDTLNSDGY(UniMod:21)TPEPAR(SILAC-R-H)2	6	9	10
IDTLNSDGpYTPEPAR	IDTLNSDGY(UniMod:21)TPEPAR(SILAC-R-H)2	11	11	12
IGEGTpYGVVYK	(UniMod:1)IGEGTY(UniMod:21)GVVYK(SILAC-K-H)2	6	10	11
IGEGTpYGVVYK	IGEGTY(UniMod:21)GVVYK(SILAC-K-H)2	11	11	12
IGEGpTYGVVYK	IGEGT(UniMod:21)YGVVYK(SILAC-K-H)2	11	11	12
IGGDpSGLSSR	IGGDS(UniMod:21)GLSSR(SILAC-R-H)2	8	9	12
IGpSDPLAYEPK	IGS(UniMod:21)DPLAYEPK(SILAC-K-H)2	11	11	12
IGpSYIER	IGS(UniMod:21)YIER(SILAC-R-H)2	5	8	12
IISSNQELIpYEGR	(UniMod:1)IISSNQELIY(UniMod:21)EGR(SILAC-R-H)2	11	11	12
IISSNQELIpYEGR	IISSNQELIY(UniMod:21)EGR(SILAC-R-H)2	11	11	12
ILGETpSLMR	ILGETS(UniMod:21)LM(UniMod:35)R(SILAC-R-H)2	7	11	5
ILGETpSLMR	ILGETS(UniMod:21)LMR(SILAC-R-H)2	6	11	12
IPASQTpSVPFDHLGK	IPASQTS(UniMod:21)VPFDHLGK(SILAC-K-H)2	11	10	12
IPASQTpSVPFDHLGK	IPASQTS(UniMod:21)VPFDHLGK(SILAC-K-H)3	10	10	11
IPQDGDpYEFLK	IPQDGDY(UniMod:21)EFLK(SILAC-K-H)2	11	11	12
ITLDNApYMEK	(UniMod:1)ITLDNAY(UniMod:21)M(UniMod:35)EK(SILAC-K-H)2	11	11	12
ITLDNApYMEK	(UniMod:1)ITLDNAY(UniMod:21)MEK(SILAC-K-H)2	11	11	12
ITLDNApYMEK	ITLDNAY(UniMod:21)M(UniMod:35)EK(SILAC-K-H)2	11	11	12
ITLDNApYMEK	ITLDNAY(UniMod:21)MEK(SILAC-K-H)2	11	11	12
IpTPPFNPNVSGPNDLR	IT(UniMod:21)PPFNPNVSGPNDLR(SILAC-R-H)2	11	11	12
LCLAHpSPPVK	LCLAHS(UniMod:21)PPVK(SILAC-K-H)2	9	8	10
LFGGFNSSDTVTpSPQR	LFGGFNSSDTVTS(UniMod:21)PQR(SILAC-R-H)2	10	11	12
LFGGFNSpSDTVTSPQR	LFGGFNSS(UniMod:21)DTVTSPQR(SILAC-R-H)2	5	1	4
LHQEDNDpYINASLIK	LHQEDNDY(UniMod:21)INASLIK(SILAC-K-H)2	9	11	12
LHQEDNDpYINASLIK	LHQEDNDY(UniMod:21)INASLIK(SILAC-K-H)3	11	11	12
LIEDNEpYTAR	(UniMod:1)LIEDNEY(UniMod:21)TAR(SILAC-R-H)2	11	11	12
LIEDNEpYTAR	LIEDNEY(UniMod:21)TAR(SILAC-R-H)2	11	11	12
LIpYDFIEDQGGLEAVR	LIY(UniMod:21)DFIEDQGGLEAVR(SILAC-R-H)2	11	11	12
LIpYDFIEDQGGLEAVR	LIY(UniMod:21)DFIEDQGGLEAVR(SILAC-R-H)3	11	11	12
LLAEALNQVpTQR	(UniMod:1)LLAEALNQVT(UniMod:21)QR(SILAC-R-H)2	11	11	12
LLAEALNQVpTQR	LLAEALNQVT(UniMod:21)QR(SILAC-R-H)2	11	11	12
LLEGNFpYGSLFSVPSSK	LLEGNFY(UniMod:21)GSLFSVPSSK(SILAC-K-H)2	11	11	12
LLQpTSNITK	(UniMod:1)LLQT(UniMod:21)SNITK(SILAC-K-H)2	1	1	0
LLQpTSNITK	LLQT(UniMod:21)SNITK(SILAC-K-H)2	6	11	7
LMTGDTpYTAHAGAK	(UniMod:1)LM(UniMod:35)TGDTY(UniMod:21)TAHAGAK(SILAC-K-H)2	5	4	6
LMTGDTpYTAHAGAK	(UniMod:1)LMTGDTY(UniMod:21)TAHAGAK(SILAC-K-H)2	10	11	11
LMTGDTpYTAHAGAK	LM(UniMod:35)TGDTY(UniMod:21)TAHAGAK(SILAC-K-H)2	11	11	12
LMTGDTpYTAHAGAK	LM(UniMod:35)TGDTY(UniMod:21)TAHAGAK(SILAC-K-H)3	11	11	12
LMTGDTpYTAHAGAK	LMTGDTY(UniMod:21)TAHAGAK(SILAC-K-H)2	11	11	12
LMTGDTpYTAHAGAK	LMTGDTY(UniMod:21)TAHAGAK(SILAC-K-H)3	2	5	2
LNpTSDFQK	LNT(UniMod:21)SDFQK(SILAC-K-H)2	11	11	12
LQpTWDEAVFR	LQT(UniMod:21)WDEAVFR(SILAC-R-H)2	10	11	12
LSNQNNSpYGTR	(UniMod:1)LSNQNNSY(UniMod:21)GTR(SILAC-R-H)2	7	10	10
LSNQNNSpYGTR	LSNQNNSY(UniMod:21)GTR(SILAC-R-H)2	11	9	12
LVDEpYSLNAGK	(UniMod:1)LVDEY(UniMod:21)SLNAGK(SILAC-K-H)2	11	9	10
LVDEpYSLNAGK	LVDEY(UniMod:21)SLNAGK(SILAC-K-H)2	11	11	12
LVGEEGQSIpYK	(UniMod:1)LVGEEGQSIY(UniMod:21)K(SILAC-K-H)2	10	11	12
LVGEEGQSIpYK	LVGEEGQSIY(UniMod:21)K(SILAC-K-H)2	11	11	12
LVMEpYLPSGCLR	(UniMod:1)LVM(UniMod:35)EY(UniMod:21)LPSGCLR(SILAC-R-H)2	11	11	12
LVMEpYLPSGCLR	(UniMod:1)LVMEY(UniMod:21)LPSGCLR(SILAC-R-H)2	11	11	11
LVMEpYLPSGCLR	LVM(UniMod:35)EY(UniMod:21)LPSGCLR(SILAC-R-H)2	11	11	12
LVMEpYLPSGCLR	LVMEY(UniMod:21)LPSGCLR(SILAC-R-H)2	11	11	12
LVNANGEAVpYCK	(UniMod:1)LVNANGEAVY(UniMod:21)CK(SILAC-K-H)2	11	11	11
LVNANGEAVpYCK	LVNANGEAVY(UniMod:21)CK(SILAC-K-H)2	11	11	12
LpSLVPDSEQGEAILPR	LS(UniMod:21)LVPDSEQGEAILPR(SILAC-R-H)2	11	11	12
LpSLVPDSEQGEAILPR	LS(UniMod:21)LVPDSEQGEAILPR(SILAC-R-H)3	11	11	12
LpSMEIEK	LS(UniMod:21)M(UniMod:35)EIEK(SILAC-K-H)2	11	10	11
LpSMEIEK	LS(UniMod:21)MEIEK(SILAC-K-H)2	11	11	12
MAQPAHASDEIpYEIMQK	M(UniMod:35)AQPAHASDEIY(UniMod:21)EIM(UniMod:35)QK(SILAC-K-H)2	11	10	12
MAQPAHASDEIpYEIMQK	M(UniMod:35)AQPAHASDEIY(UniMod:21)EIM(UniMod:35)QK(SILAC-K-H)3	9	10	10
MAQPAHASDEIpYEIMQK	M(UniMod:35)AQPAHASDEIY(UniMod:21)EIMQK(SILAC-K-H)2	9	10	11
MAQPAHASDEIpYEIMQK	M(UniMod:35)AQPAHASDEIY(UniMod:21)EIMQK(SILAC-K-H)3	10	11	12
MAQPAHASDEIpYEIMQK	MAQPAHASDEIY(UniMod:21)EIM(UniMod:35)QK(SILAC-K-H)2	10	11	11
MAQPAHASDEIpYEIMQK	MAQPAHASDEIY(UniMod:21)EIM(UniMod:35)QK(SILAC-K-H)3	11	10	12
MAQPAHASDEIpYEIMQK	MAQPAHASDEIY(UniMod:21)EIMQK(SILAC-K-H)2	8	11	10
MAQPAHASDEIpYEIMQK	MAQPAHASDEIY(UniMod:21)EIMQK(SILAC-K-H)3	11	11	12
MMSLpSQSR	MMSLS(UniMod:21)QSR(SILAC-R-H)2	2	6	8
MNpSLEMTPAVR	M(UniMod:35)NS(UniMod:21)LEMTPAVR(SILAC-R-H)2	10	11	12
MNpSLEMTPAVR	MNS(UniMod:21)LEM(UniMod:35)TPAVR(SILAC-R-H)2	8	9	10
MNpSLEMTPAVR	MNS(UniMod:21)LEMTPAVR(SILAC-R-H)2	10	10	9
MSDNDDIEVEpSDEEQPR	M(UniMod:35)SDNDDIEVES(UniMod:21)DEEQPR(SILAC-R-H)2	0	0	1
MSDNDDIEVEpSDEEQPR	MSDNDDIEVES(UniMod:21)DEEQPR(SILAC-R-H)2	0	1	0
MpSDNDDIEVESDEEQPR	M(UniMod:35)S(UniMod:21)DNDDIEVESDEEQPR(SILAC-R-H)2	11	11	12
MpSDNDDIEVESDEEQPR	MS(UniMod:21)DNDDIEVESDEEQPR(SILAC-R-H)2	11	11	11
MpYVDPSEINPSMPQR	M(UniMod:35)Y(UniMod:21)VDPSEINPSM(UniMod:35)PQR(SILAC-R-H)2	11	11	12
MpYVDPSEINPSMPQR	MY(UniMod:21)VDPSEINPSM(UniMod:35)PQR(SILAC-R-H)2	11	11	12
MpYVDPSEINPSMPQR	MY(UniMod:21)VDPSEINPSMPQR(SILAC-R-H)2	11	11	12
MpYVDPSEINPSMPQR	MY(UniMod:21)VDPSEINPSMPQR(SILAC-R-H)3	9	10	8
NAAEpYLLSSGINGSFLVR	NAAEY(UniMod:21)LLSSGINGSFLVR(SILAC-R-H)2	1	1	1
NDSVIVADQTPpTPTR	NDSVIVADQTPT(UniMod:21)PTR(SILAC-R-H)2	1	8	5
NDSVIVADQpTPTPTR	NDSVIVADQT(UniMod:21)PTPTR(SILAC-R-H)2	3	5	3
NEGVATpYAAAVLFR	(UniMod:1)NEGVATY(UniMod:21)AAAVLFR(SILAC-R-H)2	11	11	12
NEGVATpYAAAVLFR	NEGVATY(UniMod:21)AAAVLFR(SILAC-R-H)2	11	11	12
NEGVATpYAAAVLFR	NEGVATY(UniMod:21)AAAVLFR(SILAC-R-H)3	11	11	12
NIDALpSGMEGR	NIDALS(UniMod:21)GMEGR(SILAC-R-H)2	1	1	0
NLpSDIDQSFNK	NLS(UniMod:21)DIDQSFNK(SILAC-K-H)2	11	11	12
NPGFpYVEANPMPTFK	NPGFY(UniMod:21)VEANPM(UniMod:35)PTFK(SILAC-K-H)2	11	11	12
NPGFpYVEANPMPTFK	NPGFY(UniMod:21)VEANPM(UniMod:35)PTFK(SILAC-K-H)3	10	11	12
NPGFpYVEANPMPTFK	NPGFY(UniMod:21)VEANPMPTFK(SILAC-K-H)2	10	11	12
NSDLLTpSPDVGLLK	NSDLLTS(UniMod:21)PDVGLLK(SILAC-K-H)2	11	11	12
NpSILTETLHR	(UniMod:1)NS(UniMod:21)ILTETLHR(SILAC-R-H)2	10	11	12
NpSILTETLHR	NS(UniMod:21)ILTETLHR(SILAC-R-H)2	11	11	12
QFLISPPApSPPVGWK	QFLISPPAS(UniMod:21)PPVGWK(SILAC-K-H)2	1	5	6
QFpSSFEK	QFS(UniMod:21)SFEK(SILAC-K-H)2	1	1	1
QLPYYYLpSPDR	(UniMod:1)QLPYYYLS(UniMod:21)PDR(SILAC-R-H)2	0	0	3
QLPYYYLpSPDR	QLPYYYLS(UniMod:21)PDR(SILAC-R-H)2	10	8	8
QLpSSGVSEIR	QLS(UniMod:21)SGVSEIR(SILAC-R-H)2	0	1	1
QpSLIEDAR	QS(UniMod:21)LIEDAR(SILAC-R-H)2	5	4	3
QpSVLNLMTHSVNQGQNIHR	QS(UniMod:21)VLNLM(UniMod:35)THSVNQGQNIHR(SILAC-R-H)4	3	1	0
QpSVLNLMTHSVNQGQNIHR	QS(UniMod:21)VLNLMTHSVNQGQNIHR(SILAC-R-H)2	1	0	1
QpSVLNLMTHSVNQGQNIHR	QS(UniMod:21)VLNLMTHSVNQGQNIHR(SILAC-R-H)3	1	0	1
SAEDpYNSSNALNVK	(UniMod:1)SAEDY(UniMod:21)NSSNALNVK(SILAC-K-H)2	11	9	10
SAEDpYNSSNALNVK	SAEDY(UniMod:21)NSSNALNVK(SILAC-K-H)2	11	10	12
SAVpTTVVNPK	SAVT(UniMod:21)TVVNPK(SILAC-K-H)2	0	5	3
SApSEPSLHR	(UniMod:1)SAS(UniMod:21)EPSLHR(SILAC-R-H)2	6	9	5
SApSEPSLHR	SAS(UniMod:21)EPSLHR(SILAC-R-H)2	4	11	12
SApSEPSLNR	SAS(UniMod:21)EPSLNR(SILAC-R-H)2	2	6	9
SApSITNLSLDR	SAS(UniMod:21)ITNLSLDR(SILAC-R-H)2	7	10	12
SDSASSEPVGIpYQGFEK	(UniMod:1)SDSASSEPVGIY(UniMod:21)QGFEK(SILAC-K-H)2	11	11	12
SDSASSEPVGIpYQGFEK	SDSASSEPVGIY(UniMod:21)QGFEK(SILAC-K-H)2	11	11	12
SGpSPMVPSYETSVSPQANR	SGS(UniMod:21)PM(UniMod:35)VPSYETSVSPQANR(SILAC-R-H)2	6	10	7
SGpSPMVPSYETSVSPQANR	SGS(UniMod:21)PMVPSYETSVSPQANR(SILAC-R-H)2	8	11	11
SGpSVSNYR	SGS(UniMod:21)VSNYR(SILAC-R-H)2	3	0	0
SLEISQSpYTTTQR	(UniMod:1)SLEISQSY(UniMod:21)TTTQR(SILAC-R-H)2	11	11	12
SLEISQSpYTTTQR	SLEISQSY(UniMod:21)TTTQR(SILAC-R-H)2	11	11	12
SLEIpSQSYTTTQR	SLEIS(UniMod:21)QSYTTTQR(SILAC-R-H)2	0	0	2
SLSDVEEEEAPEDLpYK	(UniMod:1)SLSDVEEEEAPEDLY(UniMod:21)K(SILAC-K-H)2	11	10	6
SLSDVEEEEAPEDLpYK	SLSDVEEEEAPEDLY(UniMod:21)K(SILAC-K-H)2	11	11	12
SLVGTPpYWMAPEVISR	SLVGTPY(UniMod:21)WM(UniMod:35)APEVISR(SILAC-R-H)2	9	11	11
SLVGTPpYWMAPEVISR	SLVGTPY(UniMod:21)WMAPEVISR(SILAC-R-H)2	11	11	12
SNpYEVLEK	(UniMod:1)SNY(UniMod:21)EVLEK(SILAC-K-H)2	1	0	2
SNpYEVLEK	SNY(UniMod:21)EVLEK(SILAC-K-H)2	11	11	12
SSVLEpSLVGR	(UniMod:1)SSVLES(UniMod:21)LVGR(SILAC-R-H)2	11	6	11
SSVLEpSLVGR	SSVLES(UniMod:21)LVGR(SILAC-R-H)2	11	11	12
STLNPQWNEpSFTFK	STLNPQWNES(UniMod:21)FTFK(SILAC-K-H)2	1	10	9
STpSTPNVHMVSTTLPVDSR	STS(UniMod:21)TPNVHM(UniMod:35)VSTTLPVDSR(SILAC-R-H)3	9	9	6
STpSTPNVHMVSTTLPVDSR	STS(UniMod:21)TPNVHMVSTTLPVDSR(SILAC-R-H)3	11	11	12
SWEVpYQGVCQK	(UniMod:1)SWEVY(UniMod:21)QGVCQK(SILAC-K-H)2	6	4	3
SWEVpYQGVCQK	SWEVY(UniMod:21)QGVCQK(SILAC-K-H)2	11	11	12
SYEEHIPpYTHMNGGK	SYEEHIPY(UniMod:21)THM(UniMod:35)NGGK(SILAC-K-H)2	0	5	1
SYEEHIPpYTHMNGGK	SYEEHIPY(UniMod:21)THM(UniMod:35)NGGK(SILAC-K-H)3	10	4	10
SYEEHIPpYTHMNGGK	SYEEHIPY(UniMod:21)THMNGGK(SILAC-K-H)3	11	10	10
SpSFLNAK	SS(UniMod:21)FLNAK(SILAC-K-H)2	10	3	2
SpSQGATQMPLYSSPIVK	SS(UniMod:21)QGATQMPLYSSPIVK(SILAC-K-H)2	11	11	12
SpSVLESLVGR	SS(UniMod:21)VLESLVGR(SILAC-R-H)2	10	10	11
SpYEEHIPYTHMNGGK	SY(UniMod:21)EEHIPYTHMNGGK(SILAC-K-H)3	11	11	12
TAGTSFMMTPpYVVTR	(UniMod:1)TAGTSFM(UniMod:35)MTPY(UniMod:21)VVTR(SILAC-R-H)2	0	6	2
TAGTSFMMTPpYVVTR	(UniMod:1)TAGTSFMMTPY(UniMod:21)VVTR(SILAC-R-H)2	10	8	11
TAGTSFMMTPpYVVTR	TAGTSFM(UniMod:35)M(UniMod:35)TPY(UniMod:21)VVTR(SILAC-R-H)2	11	11	12
TAGTSFMMTPpYVVTR	TAGTSFM(UniMod:35)MTPY(UniMod:21)VVTR(SILAC-R-H)2	0	6	6
TAGTSFMMTPpYVVTR	TAGTSFMM(UniMod:35)TPY(UniMod:21)VVTR(SILAC-R-H)2	11	8	7
TAGTSFMMTPpYVVTR	TAGTSFMMTPY(UniMod:21)VVTR(SILAC-R-H)2	11	11	12
TAGTSFMMpTPYVVTR	TAGTSFM(UniMod:35)M(UniMod:35)T(UniMod:21)PYVVTR(SILAC-R-H)2	2	3	1
TGpSNIDCEK	TGS(UniMod:21)NIDCEK(SILAC-K-H)2	1	1	1
TQpSFSLQER	TQS(UniMod:21)FSLQER(SILAC-R-H)2	6	11	10
TTQMpSAAGTYAWMAPEVIK	TTQMS(UniMod:21)AAGTYAWMAPEVIK(SILAC-K-H)2	0	1	0
TYVDPHTpYEDPNQAVLK	TYVDPHTY(UniMod:21)EDPNQAVLK(SILAC-K-H)2	11	11	12
TYVDPHTpYEDPNQAVLK	TYVDPHTY(UniMod:21)EDPNQAVLK(SILAC-K-H)3	11	11	12
TYVNTTLpYEK	(UniMod:1)TYVNTTLY(UniMod:21)EK(SILAC-K-H)2	11	11	12
TYVNTTLpYEK	TYVNTTLY(UniMod:21)EK(SILAC-K-H)2	11	11	12
TpSLPCIPR	TS(UniMod:21)LPCIPR(SILAC-R-H)2	11	11	11
TpYVDPHTYEDPNQAVLK	(UniMod:1)TY(UniMod:21)VDPHTYEDPNQAVLK(SILAC-K-H)2	0	3	0
TpYVDPHTYEDPNQAVLK	TY(UniMod:21)VDPHTYEDPNQAVLK(SILAC-K-H)2	11	11	12
TpYVDPHTYEDPNQAVLK	TY(UniMod:21)VDPHTYEDPNQAVLK(SILAC-K-H)3	11	11	12
VADPDHDHTGFLTEpYVATR	VADPDHDHTGFLTEY(UniMod:21)VATR(SILAC-R-H)2	11	9	9
VADPDHDHTGFLTEpYVATR	VADPDHDHTGFLTEY(UniMod:21)VATR(SILAC-R-H)3	11	11	12
VADPDHDHTGFLTEpYVATR	VADPDHDHTGFLTEY(UniMod:21)VATR(SILAC-R-H)4	3	4	3
VDSDNApYIGVTYK	(UniMod:1)VDSDNAY(UniMod:21)IGVTYK(SILAC-K-H)2	10	9	7
VDSDNApYIGVTYK	VDSDNAY(UniMod:21)IGVTYK(SILAC-K-H)2	11	11	12
VEEPSIpYESVR	(UniMod:1)VEEPSIY(UniMod:21)ESVR(SILAC-R-H)2	11	11	12
VEEPSIpYESVR	VEEPSIY(UniMod:21)ESVR(SILAC-R-H)2	0	1	0
VGEEEHVpYSFPNK	(UniMod:1)VGEEEHVY(UniMod:21)SFPNK(SILAC-K-H)2	11	11	12
VGEEEHVpYSFPNK	VGEEEHVY(UniMod:21)SFPNK(SILAC-K-H)2	11	11	12
VGEEEHVpYSFPNK	VGEEEHVY(UniMod:21)SFPNK(SILAC-K-H)3	11	11	12
VIEDNEpYTAR	(UniMod:1)VIEDNEY(UniMod:21)TAR(SILAC-R-H)2	9	11	8
VIEDNEpYTAR	VIEDNEY(UniMod:21)TAR(SILAC-R-H)2	10	11	12
VLDTSSLTQSAPApSPTNK	VLDTSSLTQSAPAS(UniMod:21)PTNK(SILAC-K-H)2	11	11	12
VNWLAHNVpSK	(UniMod:1)VNWLAHNVS(UniMod:21)K(SILAC-K-H)2	8	9	7
VNWLAHNVpSK	VNWLAHNVS(UniMod:21)K(SILAC-K-H)2	11	11	12
VPNApYDK	VPNAY(UniMod:21)DK(SILAC-K-H)2	0	8	3
VPQpTPLHTSR	VPQT(UniMod:21)PLHTSR(SILAC-R-H)2	1	3	2
VQpSVEQIR	VQS(UniMod:21)VEQIR(SILAC-R-H)2	9	4	10
VVALpYDYMPMNANDLQLR	VVALY(UniMod:21)DYM(UniMod:35)PM(UniMod:35)NANDLQLR(SILAC-R-H)2	11	11	12
VVALpYDYMPMNANDLQLR	VVALY(UniMod:21)DYM(UniMod:35)PM(UniMod:35)NANDLQLR(SILAC-R-H)3	11	11	11
VVALpYDYMPMNANDLQLR	VVALY(UniMod:21)DYM(UniMod:35)PMNANDLQLR(SILAC-R-H)2	11	11	12
VVALpYDYMPMNANDLQLR	VVALY(UniMod:21)DYM(UniMod:35)PMNANDLQLR(SILAC-R-H)3	11	8	9
VVALpYDYMPMNANDLQLR	VVALY(UniMod:21)DYMPM(UniMod:35)NANDLQLR(SILAC-R-H)2	10	11	12
VVALpYDYMPMNANDLQLR	VVALY(UniMod:21)DYMPM(UniMod:35)NANDLQLR(SILAC-R-H)3	11	10	11
VVALpYDYMPMNANDLQLR	VVALY(UniMod:21)DYMPMNANDLQLR(SILAC-R-H)2	11	9	12
VVNApYHLR	(UniMod:1)VVNAY(UniMod:21)HLR(SILAC-R-H)2	11	11	11
VVNApYHLR	VVNAY(UniMod:21)HLR(SILAC-R-H)2	11	11	12
VpSLAPQANLTELDIYSR	VS(UniMod:21)LAPQANLTELDIYSR(SILAC-R-H)2	11	11	12
VpYENVGLMQQQK	(UniMod:1)VY(UniMod:21)ENVGLM(UniMod:35)QQQK(SILAC-K-H)2	11	11	12
VpYENVGLMQQQK	(UniMod:1)VY(UniMod:21)ENVGLMQQQK(SILAC-K-H)2	11	11	12
VpYENVGLMQQQK	VY(UniMod:21)ENVGLM(UniMod:35)QQQK(SILAC-K-H)2	11	11	12
VpYENVGLMQQQK	VY(UniMod:21)ENVGLMQQQK(SILAC-K-H)2	11	11	12
VpYENVGLMQQQK	VY(UniMod:21)ENVGLMQQQK(SILAC-K-H)3	11	11	12
WDTANNPLpYK	(UniMod:1)WDTANNPLY(UniMod:21)K(SILAC-K-H)2	3	11	11
WDTANNPLpYK	WDTANNPLY(UniMod:21)K(SILAC-K-H)2	5	4	2
YGMGTpSVER	YGM(UniMod:35)GTS(UniMod:21)VER(SILAC-R-H)2	3	2	6
YGMGTpSVER	YGMGTS(UniMod:21)VER(SILAC-R-H)2	4	7	3
YHGHSMSDPGVpSYR	YHGHSM(UniMod:35)SDPGVS(UniMod:21)YR(SILAC-R-H)2	8	9	6
YHGHSMSDPGVpSYR	YHGHSM(UniMod:35)SDPGVS(UniMod:21)YR(SILAC-R-H)3	9	11	7
YHGHpSMSDPGVSYR	YHGHS(UniMod:21)M(UniMod:35)SDPGVSYR(SILAC-R-H)3	1	0	0
YHGHpSMSDPGVSYR	YHGHS(UniMod:21)MSDPGVSYR(SILAC-R-H)3	11	11	6
YMEDSTYpYK	YM(UniMod:35)EDSTYY(UniMod:21)K(SILAC-K-H)2	11	11	12
YMEDSTYpYK	YMEDSTYY(UniMod:21)K(SILAC-K-H)2	6	11	8
YMEDSTpYYK	YMEDSTY(UniMod:21)YK(SILAC-K-H)2	9	9	10
YMpSFTDK	YMS(UniMod:21)FTDK(SILAC-K-H)2	10	11	6
YNAESpTER	YNAEST(UniMod:21)ER(SILAC-R-H)2	0	1	0
YNAEpSTER	YNAES(UniMod:21)TER(SILAC-R-H)2	0	1	3
YQDSFLLAFEHpYINYR	YQDSFLLAFEHY(UniMod:21)INYR(SILAC-R-H)3	5	7	7
YSSSGSPANpSFHFK	YSSSGSPANS(UniMod:21)FHFK(SILAC-K-H)2	11	11	12
YSSSGSPANpSFHFK	YSSSGSPANS(UniMod:21)FHFK(SILAC-K-H)3	2	2	4
YSSpSQPEPR	YSSS(UniMod:21)QPEPR(SILAC-R-H)2	0	9	2
YVLDDEpYTSSVGSK	(UniMod:1)YVLDDEY(UniMod:21)TSSVGSK(SILAC-K-H)2	11	11	12
YVLDDEpYTSSVGSK	YVLDDEY(UniMod:21)TSSVGSK(SILAC-K-H)2	11	11	12
YpTDPSSLR	YT(UniMod:21)DPSSLR(SILAC-R-H)2	2	4	4
