# Supplementary material for: Spike-in enhanced phosphoproteomics uncovers synergistic signaling responses to MEK inhibition in colon cancer cells
Source: Nat Commun. 2025 May 27;16:4884. doi: 10.1038/s41467-025-59404-y (PMC12106795; doi:10.1038/s41467-025-59404-y)
Supplement: Supplementary file 6 — Supplementary Data 3 [file 41467_2025_59404_MOESM6_ESM.csv]

	celline	stimulus	inhibitor	variable	value
1	HCT116	FGF2	DMSO	p.Akt	-0.0826906109208183
2	HCT116	FGF2	DMSO	p.Akt	-0.143953906377714
3	HCT116	FGF2	DMSO	p.Akt	-0.530723680633753
4	HCT116	FGF2	DMSO	p.Akt	-0.561188961360804
5	HCT116	HGF	AZD	p.Akt	4.31547771225958
6	HCT116	HGF	AZD	p.Akt	4.09615127609554
7	HCT116	HGF	AZD	p.Akt	3.66762972913508
8	HCT116	HGF	AZD	p.Akt	3.9684796494895
9	HCT116	FGF2	AZD	p.Akt	2.1174326465746
10	HCT116	FGF2	AZD	p.Akt	1.88215893394142
11	HCT116	FGF2	AZD	p.Akt	1.18585778758548
12	HCT116	FGF2	AZD	p.Akt	1.81681505793265
13	HCT116	BSA	DMSO	p.Akt	0.253686542666594
14	HCT116	BSA	DMSO	p.Akt	0.00607153762689361
15	HCT116	BSA	DMSO	p.Akt	-0.0483762463954829
16	HCT116	BSA	DMSO	p.Akt	-0.211381833898005
17	HCT116	BSA	AZD	p.Akt	1.38275522900366
18	HCT116	BSA	AZD	p.Akt	1.10501338732053
19	HCT116	BSA	AZD	p.Akt	0.920462822118056
20	HCT116	BSA	AZD	p.Akt	1.34570163424771
21	HCT116	HGF	DMSO	p.Akt	3.61458876632695
22	HCT116	HGF	DMSO	p.Akt	3.377601718714
23	HCT116	HGF	DMSO	p.Akt	3.4155323193283
24	HCT116	HGF	DMSO	p.Akt	3.39385841288374
25	Caco-2	EGF	AZD	p.Akt	0.345247991247591
26	Caco-2	EGF	AZD	p.Akt	0.427731850506907
27	Caco-2	EGF	AZD	p.Akt	0.137514620135548
28	Caco-2	EGF	AZD	p.Akt	0.108813145910787
29	Caco-2	EGF	DMSO	p.Akt	-0.240951896109713
30	Caco-2	EGF	DMSO	p.Akt	-0.0109010268024115
31	Caco-2	EGF	DMSO	p.Akt	0.146657489807827
32	Caco-2	EGF	DMSO	p.Akt	-0.18103435665058
33	Caco-2	VEGF-C	AZD	p.Akt	-0.213651879906889
34	Caco-2	VEGF-C	AZD	p.Akt	0.020664723602561
35	Caco-2	VEGF-C	AZD	p.Akt	-0.230823578268804
36	Caco-2	VEGF-C	AZD	p.Akt	0.291801362717317
37	Caco-2	VEGF-C	DMSO	p.Akt	0.501086745082949
38	Caco-2	VEGF-C	DMSO	p.Akt	0.434907164232166
39	Caco-2	VEGF-C	DMSO	p.Akt	0.230459559947118
40	Caco-2	VEGF-C	DMSO	p.Akt	0.124980528798462
41	Caco-2	BSA	AZD	p.Akt	-0.681559391605015
42	Caco-2	BSA	AZD	p.Akt	-0.300713202622045
43	Caco-2	BSA	AZD	p.Akt	-0.270672771117189
44	Caco-2	BSA	AZD	p.Akt	-0.333370838130479
45	Caco-2	BSA	DMSO	p.Akt	-0.0434285588331687
46	Caco-2	BSA	DMSO	p.Akt	0.0763167190827296
47	Caco-2	BSA	DMSO	p.Akt	0.356466163243423
48	Caco-2	BSA	DMSO	p.Akt	-0.389354323492986
49	Caco-2	EGF	AZD	p.Akt	0.570819730160979
50	Caco-2	EGF	AZD	p.Akt	1.06553286044219
51	Caco-2	EGF	AZD	p.Akt	1.15290227974988
52	Caco-2	EGF	AZD	p.Akt	1.63092767456439
53	Caco-2	EGF	DMSO	p.Akt	0.638878112460159
54	Caco-2	EGF	DMSO	p.Akt	0.774689585420692
55	Caco-2	EGF	DMSO	p.Akt	1.31091474661285
56	Caco-2	EGF	DMSO	p.Akt	1.72039124263682
57	Caco-2	HGF	AZD	p.Akt	0.954020493888887
58	Caco-2	HGF	AZD	p.Akt	1.64723982270555
59	Caco-2	HGF	AZD	p.Akt	1.97470552032439
60	Caco-2	HGF	AZD	p.Akt	2.19146071830584
61	Caco-2	HGF	DMSO	p.Akt	1.24993020638093
62	Caco-2	HGF	DMSO	p.Akt	1.27310255158336
63	Caco-2	HGF	DMSO	p.Akt	2.08849042665187
64	Caco-2	HGF	DMSO	p.Akt	1.494343748237
65	Caco-2	FGF2	AZD	p.Akt	0.327281070858433
66	Caco-2	FGF2	AZD	p.Akt	0.698905751351331
67	Caco-2	FGF2	AZD	p.Akt	1.42388700311431
68	Caco-2	FGF2	AZD	p.Akt	1.41927831617958
69	Caco-2	FGF2	DMSO	p.Akt	2.02702192169656
70	Caco-2	FGF2	DMSO	p.Akt	0.961111120175643
71	Caco-2	FGF2	DMSO	p.Akt	0.975913099737729
72	Caco-2	FGF2	DMSO	p.Akt	1.12878502491087
73	Caco-2	BSA	AZD	p.Akt	0.0584825514212834
74	Caco-2	BSA	AZD	p.Akt	0.274477201559581
75	Caco-2	BSA	AZD	p.Akt	0.402492220899264
76	Caco-2	BSA	AZD	p.Akt	0.15588878541085
77	Caco-2	BSA	DMSO	p.Akt	0.971561075198021
78	Caco-2	BSA	DMSO	p.Akt	-0.228088568799809
79	Caco-2	BSA	DMSO	p.Akt	-0.134423105414783
80	Caco-2	BSA	DMSO	p.Akt	-0.609049400983427
81	Caco-2	FGF2	AZD	p.Akt	0.0664916780248408
82	Caco-2	FGF2	AZD	p.Akt	-0.0876251497014611
83	Caco-2	FGF2	AZD	p.Akt	-0.0683936794903914
84	Caco-2	FGF2	AZD	p.Akt	0.13322992729079
85	Caco-2	FGF2	DMSO	p.Akt	0.0964647615074963
86	Caco-2	FGF2	DMSO	p.Akt	-0.0830909956464527
87	Caco-2	FGF2	DMSO	p.Akt	0.217377385958095
88	Caco-2	FGF2	DMSO	p.Akt	0.0256440858964826
89	Caco-2	BSA	AZD	p.Akt	-0.556228185587393
90	Caco-2	BSA	AZD	p.Akt	-0.173550151275911
91	Caco-2	BSA	AZD	p.Akt	-0.177614799263798
92	Caco-2	BSA	AZD	p.Akt	-0.10155505855005
93	Caco-2	BSA	DMSO	p.Akt	0.00382513391062389
94	Caco-2	BSA	DMSO	p.Akt	0.173276462588818
95	Caco-2	BSA	DMSO	p.Akt	0.165977231023339
96	Caco-2	BSA	DMSO	p.Akt	-0.343078827522778
97	HCT116	VEGF-C	AZD	p.Akt	0.456767092587951
98	HCT116	EGF	AZD	p.Akt	3.65072216339334
99	HCT116	BSA	AZD	p.Akt	0.239955703514803
100	HCT116	VEGF-C	AZD	p.Akt	0.422819760664614
101	HCT116	EGF	AZD	p.Akt	3.46721388002307
102	HCT116	BSA	AZD	p.Akt	0.370352340770477
103	HCT116	VEGF-C	AZD	p.Akt	0.538296978084549
104	HCT116	EGF	AZD	p.Akt	3.94936557516045
105	HCT116	BSA	AZD	p.Akt	0.315904556748102
106	HCT116	VEGF-C	AZD	p.Akt	0.259321028381733
107	HCT116	EGF	AZD	p.Akt	3.73440591133052
108	HCT116	BSA	AZD	p.Akt	0.388054342503937
109	HCT116	VEGF-C	DMSO	p.Akt	0.0965915283436249
110	HCT116	EGF	DMSO	p.Akt	0.888483333013425
111	HCT116	BSA	DMSO	p.Akt	0.0528701509143072
112	HCT116	VEGF-C	DMSO	p.Akt	-0.0387603245512604
113	HCT116	EGF	DMSO	p.Akt	0.744747855551975
114	HCT116	BSA	DMSO	p.Akt	0.0965915283436249
115	HCT116	VEGF-C	DMSO	p.Akt	-0.188137948589487
116	HCT116	EGF	DMSO	p.Akt	0.659858957965462
117	HCT116	BSA	DMSO	p.Akt	-0.0868546127523055
118	HCT116	VEGF-C	DMSO	p.Akt	-0.214610159950679
119	HCT116	EGF	DMSO	p.Akt	0.798686662662779
120	HCT116	BSA	DMSO	p.Akt	-0.0626070665056284
121	DLD-1	EGF	AZD	p.Akt	3.50004751246906
122	DLD-1	HGF	AZD	p.Akt	3.10502790676717
123	DLD-1	FGF2	AZD	p.Akt	0.862297597388469
124	DLD-1	BSA	AZD	p.Akt	0.485577029660727
125	DLD-1	EGF	AZD	p.Akt	3.10691996610838
126	DLD-1	HGF	AZD	p.Akt	2.95344548544667
127	DLD-1	FGF2	AZD	p.Akt	1.03917535947255
128	DLD-1	BSA	AZD	p.Akt	0.401745438857257
129	DLD-1	EGF	AZD	p.Akt	2.45322165634834
130	DLD-1	HGF	AZD	p.Akt	2.86900262126636
131	DLD-1	FGF2	AZD	p.Akt	0.760199409769733
132	DLD-1	BSA	AZD	p.Akt	0.217881246457071
133	DLD-1	EGF	AZD	p.Akt	2.33873564133146
134	DLD-1	HGF	AZD	p.Akt	2.59207665096141
135	DLD-1	FGF2	AZD	p.Akt	0.660663736218819
136	DLD-1	BSA	AZD	p.Akt	0.13129356146098
137	DLD-1	EGF	DMSO	p.Akt	0.779308232717438
138	DLD-1	HGF	DMSO	p.Akt	2.33551174045717
139	DLD-1	FGF2	DMSO	p.Akt	-0.360094823947978
140	DLD-1	BSA	DMSO	p.Akt	0.00711415024025008
141	DLD-1	EGF	DMSO	p.Akt	1.01519649653811
142	DLD-1	HGF	DMSO	p.Akt	2.30287018877445
143	DLD-1	FGF2	DMSO	p.Akt	-0.201832740031247
144	DLD-1	BSA	DMSO	p.Akt	-0.146691185838785
145	DLD-1	EGF	DMSO	p.Akt	0.923698142052613
146	DLD-1	HGF	DMSO	p.Akt	2.2558945723938
147	DLD-1	FGF2	DMSO	p.Akt	-0.318872161221465
148	DLD-1	BSA	DMSO	p.Akt	0.0232338156035272
149	DLD-1	EGF	DMSO	p.Akt	1.06276217979016
150	DLD-1	HGF	DMSO	p.Akt	2.2108608187793
151	DLD-1	FGF2	DMSO	p.Akt	-0.00918766208885025
152	DLD-1	BSA	DMSO	p.Akt	0.116343219995009
153	DLD-1	VEGF-C	AZD	p.Akt	0.747179012602228
154	DLD-1	BSA	AZD	p.Akt	1.06436918848293
155	DLD-1	VEGF-C	AZD	p.Akt	0.597801388564001
156	DLD-1	BSA	AZD	p.Akt	0.340003631096354
157	DLD-1	VEGF-C	AZD	p.Akt	0.686806394622746
158	DLD-1	BSA	AZD	p.Akt	0.50294220222256
159	DLD-1	VEGF-C	AZD	p.Akt	0.474653157791136
160	DLD-1	BSA	AZD	p.Akt	0.275873293676638
161	DLD-1	VEGF-C	DMSO	p.Akt	-0.402198611435999
162	DLD-1	BSA	DMSO	p.Akt	-0.0750338681824898
163	DLD-1	VEGF-C	DMSO	p.Akt	-0.117469134502887
164	DLD-1	BSA	DMSO	p.Akt	-0.183558324960659
165	DLD-1	VEGF-C	DMSO	p.Akt	-0.252820987397772
166	DLD-1	BSA	DMSO	p.Akt	0.120222423216444
167	DLD-1	VEGF-C	DMSO	p.Akt	-0.161190511932205
168	DLD-1	BSA	DMSO	p.Akt	0.138369769926704
169	Caco-2	BSA	AZD	p.Akt	0.46309607092992
170	Caco-2	BSA	AZD	p.Akt	0.0553486075815535
171	Caco-2	BSA	AZD	p.Akt	0.0325464501756425
172	Caco-2	BSA	AZD	p.Akt	-0.45867064124797
173	Caco-2	BSA	DMSO	p.Akt	-0.206910364188483
174	Caco-2	BSA	DMSO	p.Akt	-0.0864920996893499
175	Caco-2	BSA	DMSO	p.Akt	0.00737482377487098
176	Caco-2	BSA	DMSO	p.Akt	0.286027640102963
