# Supplementary material for: Spike-in enhanced phosphoproteomics uncovers synergistic signaling responses to MEK inhibition in colon cancer cells
Source: Nat Commun. 2025 May 27;16:4884. doi: 10.1038/s41467-025-59404-y (PMC12106795; doi:10.1038/s41467-025-59404-y)
Supplement: Supplementary file 7 — Supplementary Data 4 [file 41467_2025_59404_MOESM7_ESM.csv]

Precursor.Id	Run_simple	norm_intensity
(UniMod:1)ALGADDSY(UniMod:21)YTAR(SILAC-R-H)2	C1	NA
(UniMod:1)ALGADDSY(UniMod:21)YTAR(SILAC-R-H)2	C2	NA
(UniMod:1)ALGADDSY(UniMod:21)YTAR(SILAC-R-H)2	C3	NA
(UniMod:1)ALGADDSY(UniMod:21)YTAR(SILAC-R-H)2	C4	NA
(UniMod:1)ALGADDSY(UniMod:21)YTAR(SILAC-R-H)2	C5	NA
(UniMod:1)ALGADDSY(UniMod:21)YTAR(SILAC-R-H)2	C7	NA
(UniMod:1)ALGADDSY(UniMod:21)YTAR(SILAC-R-H)2	C8	NA
(UniMod:1)ALGADDSY(UniMod:21)YTAR(SILAC-R-H)2	C9	NA
(UniMod:1)ALGADDSY(UniMod:21)YTAR(SILAC-R-H)2	C10	NA
(UniMod:1)ALGADDSY(UniMod:21)YTAR(SILAC-R-H)2	C11	NA
(UniMod:1)ALGADDSY(UniMod:21)YTAR(SILAC-R-H)2	C12	NA
(UniMod:1)ALGADDSY(UniMod:21)YTAR(SILAC-R-H)2	D1	NA
(UniMod:1)ALGADDSY(UniMod:21)YTAR(SILAC-R-H)2	D2	NA
(UniMod:1)ALGADDSY(UniMod:21)YTAR(SILAC-R-H)2	D3	NA
(UniMod:1)ALGADDSY(UniMod:21)YTAR(SILAC-R-H)2	D4	NA
(UniMod:1)ALGADDSY(UniMod:21)YTAR(SILAC-R-H)2	D5	NA
(UniMod:1)ALGADDSY(UniMod:21)YTAR(SILAC-R-H)2	D6	NA
(UniMod:1)ALGADDSY(UniMod:21)YTAR(SILAC-R-H)2	D8	NA
(UniMod:1)ALGADDSY(UniMod:21)YTAR(SILAC-R-H)2	D9	NA
(UniMod:1)ALGADDSY(UniMod:21)YTAR(SILAC-R-H)2	D10	NA
(UniMod:1)ALGADDSY(UniMod:21)YTAR(SILAC-R-H)2	D11	NA
(UniMod:1)ALGADDSY(UniMod:21)YTAR(SILAC-R-H)2	D12	NA
(UniMod:1)ALGADDSY(UniMod:21)YTAR(SILAC-R-H)2	H1	NA
(UniMod:1)ALGADDSY(UniMod:21)YTAR(SILAC-R-H)2	H3	NA
(UniMod:1)ALGADDSY(UniMod:21)YTAR(SILAC-R-H)2	H4	NA
(UniMod:1)ALGADDSY(UniMod:21)YTAR(SILAC-R-H)2	H5	NA
(UniMod:1)ALGADDSY(UniMod:21)YTAR(SILAC-R-H)2	H6	NA
(UniMod:1)ALGADDSY(UniMod:21)YTAR(SILAC-R-H)2	H7	NA
(UniMod:1)ALGADDSY(UniMod:21)YTAR(SILAC-R-H)2	H8	NA
(UniMod:1)ALGADDSY(UniMod:21)YTAR(SILAC-R-H)2	H9	NA
(UniMod:1)ALGADDSY(UniMod:21)YTAR(SILAC-R-H)2	H10	NA
(UniMod:1)ALGADDSY(UniMod:21)YTAR(SILAC-R-H)2	H11	NA
(UniMod:1)ALGADDSY(UniMod:21)YTAR(SILAC-R-H)2	H12	NA
(UniMod:1)ALGADDSY(UniMod:21)YTAR(SILAC-R-H)2	H2	NA
(UniMod:1)AS(UniMod:21)FHLECLK(SILAC-K-H)2	C1	1.85934204625744
(UniMod:1)AS(UniMod:21)FHLECLK(SILAC-K-H)2	C2	2.8516926186018
(UniMod:1)AS(UniMod:21)FHLECLK(SILAC-K-H)2	C3	2.26132534087606
(UniMod:1)AS(UniMod:21)FHLECLK(SILAC-K-H)2	C4	2.38886449203453
(UniMod:1)AS(UniMod:21)FHLECLK(SILAC-K-H)2	C5	2.87330701232098
(UniMod:1)AS(UniMod:21)FHLECLK(SILAC-K-H)2	C7	2.51301771371894
(UniMod:1)AS(UniMod:21)FHLECLK(SILAC-K-H)2	C8	2.64866663179906
(UniMod:1)AS(UniMod:21)FHLECLK(SILAC-K-H)2	C9	2.27723813780769
(UniMod:1)AS(UniMod:21)FHLECLK(SILAC-K-H)2	C10	2.40562478221796
(UniMod:1)AS(UniMod:21)FHLECLK(SILAC-K-H)2	C11	2.4849588561662
(UniMod:1)AS(UniMod:21)FHLECLK(SILAC-K-H)2	C12	2.29661242028627
(UniMod:1)AS(UniMod:21)FHLECLK(SILAC-K-H)2	D1	NA
(UniMod:1)AS(UniMod:21)FHLECLK(SILAC-K-H)2	D2	NA
(UniMod:1)AS(UniMod:21)FHLECLK(SILAC-K-H)2	D3	NA
(UniMod:1)AS(UniMod:21)FHLECLK(SILAC-K-H)2	D4	NA
(UniMod:1)AS(UniMod:21)FHLECLK(SILAC-K-H)2	D5	NA
(UniMod:1)AS(UniMod:21)FHLECLK(SILAC-K-H)2	D6	NA
(UniMod:1)AS(UniMod:21)FHLECLK(SILAC-K-H)2	D8	NA
(UniMod:1)AS(UniMod:21)FHLECLK(SILAC-K-H)2	D9	NA
(UniMod:1)AS(UniMod:21)FHLECLK(SILAC-K-H)2	D10	NA
(UniMod:1)AS(UniMod:21)FHLECLK(SILAC-K-H)2	D11	NA
(UniMod:1)AS(UniMod:21)FHLECLK(SILAC-K-H)2	D12	NA
(UniMod:1)AS(UniMod:21)FHLECLK(SILAC-K-H)2	H1	NA
(UniMod:1)AS(UniMod:21)FHLECLK(SILAC-K-H)2	H3	NA
(UniMod:1)AS(UniMod:21)FHLECLK(SILAC-K-H)2	H4	NA
(UniMod:1)AS(UniMod:21)FHLECLK(SILAC-K-H)2	H5	NA
(UniMod:1)AS(UniMod:21)FHLECLK(SILAC-K-H)2	H6	NA
(UniMod:1)AS(UniMod:21)FHLECLK(SILAC-K-H)2	H7	NA
(UniMod:1)AS(UniMod:21)FHLECLK(SILAC-K-H)2	H8	NA
(UniMod:1)AS(UniMod:21)FHLECLK(SILAC-K-H)2	H9	NA
(UniMod:1)AS(UniMod:21)FHLECLK(SILAC-K-H)2	H10	NA
(UniMod:1)AS(UniMod:21)FHLECLK(SILAC-K-H)2	H11	NA
(UniMod:1)AS(UniMod:21)FHLECLK(SILAC-K-H)2	H12	NA
(UniMod:1)AS(UniMod:21)FHLECLK(SILAC-K-H)2	H2	NA
(UniMod:1)AVPEGHEY(UniMod:21)YR(SILAC-R-H)2	C1	NA
(UniMod:1)AVPEGHEY(UniMod:21)YR(SILAC-R-H)2	C2	NA
(UniMod:1)AVPEGHEY(UniMod:21)YR(SILAC-R-H)2	C3	NA
(UniMod:1)AVPEGHEY(UniMod:21)YR(SILAC-R-H)2	C4	NA
(UniMod:1)AVPEGHEY(UniMod:21)YR(SILAC-R-H)2	C5	NA
(UniMod:1)AVPEGHEY(UniMod:21)YR(SILAC-R-H)2	C7	NA
(UniMod:1)AVPEGHEY(UniMod:21)YR(SILAC-R-H)2	C8	NA
(UniMod:1)AVPEGHEY(UniMod:21)YR(SILAC-R-H)2	C9	NA
(UniMod:1)AVPEGHEY(UniMod:21)YR(SILAC-R-H)2	C10	NA
(UniMod:1)AVPEGHEY(UniMod:21)YR(SILAC-R-H)2	C11	NA
(UniMod:1)AVPEGHEY(UniMod:21)YR(SILAC-R-H)2	C12	NA
(UniMod:1)AVPEGHEY(UniMod:21)YR(SILAC-R-H)2	D1	NA
(UniMod:1)AVPEGHEY(UniMod:21)YR(SILAC-R-H)2	D2	NA
(UniMod:1)AVPEGHEY(UniMod:21)YR(SILAC-R-H)2	D3	NA
(UniMod:1)AVPEGHEY(UniMod:21)YR(SILAC-R-H)2	D4	NA
(UniMod:1)AVPEGHEY(UniMod:21)YR(SILAC-R-H)2	D5	NA
(UniMod:1)AVPEGHEY(UniMod:21)YR(SILAC-R-H)2	D6	NA
(UniMod:1)AVPEGHEY(UniMod:21)YR(SILAC-R-H)2	D8	NA
(UniMod:1)AVPEGHEY(UniMod:21)YR(SILAC-R-H)2	D9	NA
(UniMod:1)AVPEGHEY(UniMod:21)YR(SILAC-R-H)2	D10	NA
(UniMod:1)AVPEGHEY(UniMod:21)YR(SILAC-R-H)2	D11	NA
(UniMod:1)AVPEGHEY(UniMod:21)YR(SILAC-R-H)2	D12	NA
(UniMod:1)AVPEGHEY(UniMod:21)YR(SILAC-R-H)2	H1	NA
(UniMod:1)AVPEGHEY(UniMod:21)YR(SILAC-R-H)2	H3	NA
(UniMod:1)AVPEGHEY(UniMod:21)YR(SILAC-R-H)2	H4	NA
(UniMod:1)AVPEGHEY(UniMod:21)YR(SILAC-R-H)2	H5	NA
(UniMod:1)AVPEGHEY(UniMod:21)YR(SILAC-R-H)2	H6	NA
(UniMod:1)AVPEGHEY(UniMod:21)YR(SILAC-R-H)2	H7	NA
(UniMod:1)AVPEGHEY(UniMod:21)YR(SILAC-R-H)2	H8	NA
(UniMod:1)AVPEGHEY(UniMod:21)YR(SILAC-R-H)2	H9	NA
(UniMod:1)AVPEGHEY(UniMod:21)YR(SILAC-R-H)2	H10	NA
(UniMod:1)AVPEGHEY(UniMod:21)YR(SILAC-R-H)2	H11	NA
(UniMod:1)AVPEGHEY(UniMod:21)YR(SILAC-R-H)2	H12	NA
(UniMod:1)AVPEGHEY(UniMod:21)YR(SILAC-R-H)2	H2	NA
(UniMod:1)DESVDY(UniMod:21)VPMLDMK(SILAC-K-H)2	C1	NA
(UniMod:1)DESVDY(UniMod:21)VPMLDMK(SILAC-K-H)2	C2	NA
(UniMod:1)DESVDY(UniMod:21)VPMLDMK(SILAC-K-H)2	C3	NA
(UniMod:1)DESVDY(UniMod:21)VPMLDMK(SILAC-K-H)2	C4	NA
(UniMod:1)DESVDY(UniMod:21)VPMLDMK(SILAC-K-H)2	C5	NA
(UniMod:1)DESVDY(UniMod:21)VPMLDMK(SILAC-K-H)2	C7	NA
(UniMod:1)DESVDY(UniMod:21)VPMLDMK(SILAC-K-H)2	C8	NA
(UniMod:1)DESVDY(UniMod:21)VPMLDMK(SILAC-K-H)2	C9	NA
(UniMod:1)DESVDY(UniMod:21)VPMLDMK(SILAC-K-H)2	C10	NA
(UniMod:1)DESVDY(UniMod:21)VPMLDMK(SILAC-K-H)2	C11	NA
(UniMod:1)DESVDY(UniMod:21)VPMLDMK(SILAC-K-H)2	C12	NA
(UniMod:1)DESVDY(UniMod:21)VPMLDMK(SILAC-K-H)2	D1	NA
(UniMod:1)DESVDY(UniMod:21)VPMLDMK(SILAC-K-H)2	D2	NA
(UniMod:1)DESVDY(UniMod:21)VPMLDMK(SILAC-K-H)2	D3	NA
(UniMod:1)DESVDY(UniMod:21)VPMLDMK(SILAC-K-H)2	D4	NA
(UniMod:1)DESVDY(UniMod:21)VPMLDMK(SILAC-K-H)2	D5	NA
(UniMod:1)DESVDY(UniMod:21)VPMLDMK(SILAC-K-H)2	D6	NA
(UniMod:1)DESVDY(UniMod:21)VPMLDMK(SILAC-K-H)2	D8	NA
(UniMod:1)DESVDY(UniMod:21)VPMLDMK(SILAC-K-H)2	D9	NA
(UniMod:1)DESVDY(UniMod:21)VPMLDMK(SILAC-K-H)2	D10	NA
(UniMod:1)DESVDY(UniMod:21)VPMLDMK(SILAC-K-H)2	D11	NA
(UniMod:1)DESVDY(UniMod:21)VPMLDMK(SILAC-K-H)2	D12	NA
(UniMod:1)DESVDY(UniMod:21)VPMLDMK(SILAC-K-H)2	H1	NA
(UniMod:1)DESVDY(UniMod:21)VPMLDMK(SILAC-K-H)2	H3	NA
(UniMod:1)DESVDY(UniMod:21)VPMLDMK(SILAC-K-H)2	H4	NA
(UniMod:1)DESVDY(UniMod:21)VPMLDMK(SILAC-K-H)2	H5	NA
(UniMod:1)DESVDY(UniMod:21)VPMLDMK(SILAC-K-H)2	H6	NA
(UniMod:1)DESVDY(UniMod:21)VPMLDMK(SILAC-K-H)2	H7	NA
(UniMod:1)DESVDY(UniMod:21)VPMLDMK(SILAC-K-H)2	H8	NA
(UniMod:1)DESVDY(UniMod:21)VPMLDMK(SILAC-K-H)2	H9	NA
(UniMod:1)DESVDY(UniMod:21)VPMLDMK(SILAC-K-H)2	H10	NA
(UniMod:1)DESVDY(UniMod:21)VPMLDMK(SILAC-K-H)2	H11	NA
(UniMod:1)DESVDY(UniMod:21)VPMLDMK(SILAC-K-H)2	H12	NA
(UniMod:1)DESVDY(UniMod:21)VPMLDMK(SILAC-K-H)2	H2	NA
(UniMod:1)DIHHIDY(UniMod:21)YK(SILAC-K-H)2	C1	2.71937724048935
(UniMod:1)DIHHIDY(UniMod:21)YK(SILAC-K-H)2	C2	2.51429853495453
(UniMod:1)DIHHIDY(UniMod:21)YK(SILAC-K-H)2	C3	2.62597474493405
(UniMod:1)DIHHIDY(UniMod:21)YK(SILAC-K-H)2	C4	2.19291020488258
(UniMod:1)DIHHIDY(UniMod:21)YK(SILAC-K-H)2	C5	2.59383393198256
(UniMod:1)DIHHIDY(UniMod:21)YK(SILAC-K-H)2	C7	2.48096794569385
(UniMod:1)DIHHIDY(UniMod:21)YK(SILAC-K-H)2	C8	2.75428241967636
(UniMod:1)DIHHIDY(UniMod:21)YK(SILAC-K-H)2	C9	2.78215167264106
(UniMod:1)DIHHIDY(UniMod:21)YK(SILAC-K-H)2	C10	2.81482308998986
(UniMod:1)DIHHIDY(UniMod:21)YK(SILAC-K-H)2	C11	2.6532842696528
(UniMod:1)DIHHIDY(UniMod:21)YK(SILAC-K-H)2	C12	2.71878830291199
(UniMod:1)DIHHIDY(UniMod:21)YK(SILAC-K-H)2	D1	NA
(UniMod:1)DIHHIDY(UniMod:21)YK(SILAC-K-H)2	D2	NA
(UniMod:1)DIHHIDY(UniMod:21)YK(SILAC-K-H)2	D3	NA
(UniMod:1)DIHHIDY(UniMod:21)YK(SILAC-K-H)2	D4	NA
(UniMod:1)DIHHIDY(UniMod:21)YK(SILAC-K-H)2	D5	NA
(UniMod:1)DIHHIDY(UniMod:21)YK(SILAC-K-H)2	D6	NA
(UniMod:1)DIHHIDY(UniMod:21)YK(SILAC-K-H)2	D8	NA
(UniMod:1)DIHHIDY(UniMod:21)YK(SILAC-K-H)2	D9	NA
(UniMod:1)DIHHIDY(UniMod:21)YK(SILAC-K-H)2	D10	NA
(UniMod:1)DIHHIDY(UniMod:21)YK(SILAC-K-H)2	D11	NA
(UniMod:1)DIHHIDY(UniMod:21)YK(SILAC-K-H)2	D12	NA
(UniMod:1)DIHHIDY(UniMod:21)YK(SILAC-K-H)2	H1	NA
(UniMod:1)DIHHIDY(UniMod:21)YK(SILAC-K-H)2	H3	NA
(UniMod:1)DIHHIDY(UniMod:21)YK(SILAC-K-H)2	H4	NA
(UniMod:1)DIHHIDY(UniMod:21)YK(SILAC-K-H)2	H5	NA
(UniMod:1)DIHHIDY(UniMod:21)YK(SILAC-K-H)2	H6	NA
(UniMod:1)DIHHIDY(UniMod:21)YK(SILAC-K-H)2	H7	NA
(UniMod:1)DIHHIDY(UniMod:21)YK(SILAC-K-H)2	H8	NA
(UniMod:1)DIHHIDY(UniMod:21)YK(SILAC-K-H)2	H9	NA
(UniMod:1)DIHHIDY(UniMod:21)YK(SILAC-K-H)2	H10	NA
(UniMod:1)DIHHIDY(UniMod:21)YK(SILAC-K-H)2	H11	NA
(UniMod:1)DIHHIDY(UniMod:21)YK(SILAC-K-H)2	H12	NA
(UniMod:1)DIHHIDY(UniMod:21)YK(SILAC-K-H)2	H2	NA
(UniMod:1)DIHHIDYY(UniMod:21)K(SILAC-K-H)2	C1	3.41799219593287
(UniMod:1)DIHHIDYY(UniMod:21)K(SILAC-K-H)2	C2	3.37438822127588
(UniMod:1)DIHHIDYY(UniMod:21)K(SILAC-K-H)2	C3	3.17739575973538
(UniMod:1)DIHHIDYY(UniMod:21)K(SILAC-K-H)2	C4	3.31740510135256
(UniMod:1)DIHHIDYY(UniMod:21)K(SILAC-K-H)2	C5	3.36599763106668
(UniMod:1)DIHHIDYY(UniMod:21)K(SILAC-K-H)2	C7	3.56765903166991
(UniMod:1)DIHHIDYY(UniMod:21)K(SILAC-K-H)2	C8	3.14459836081976
(UniMod:1)DIHHIDYY(UniMod:21)K(SILAC-K-H)2	C9	3.29203385177433
(UniMod:1)DIHHIDYY(UniMod:21)K(SILAC-K-H)2	C10	3.45474375228447
(UniMod:1)DIHHIDYY(UniMod:21)K(SILAC-K-H)2	C11	3.36734088608586
(UniMod:1)DIHHIDYY(UniMod:21)K(SILAC-K-H)2	C12	3.39036654102057
(UniMod:1)DIHHIDYY(UniMod:21)K(SILAC-K-H)2	D1	2.62810993167333
(UniMod:1)DIHHIDYY(UniMod:21)K(SILAC-K-H)2	D2	3.72008470026514
(UniMod:1)DIHHIDYY(UniMod:21)K(SILAC-K-H)2	D3	3.42069315653688
(UniMod:1)DIHHIDYY(UniMod:21)K(SILAC-K-H)2	D4	2.78582675657508
(UniMod:1)DIHHIDYY(UniMod:21)K(SILAC-K-H)2	D5	3.46447895403846
(UniMod:1)DIHHIDYY(UniMod:21)K(SILAC-K-H)2	D6	3.6103309468118
(UniMod:1)DIHHIDYY(UniMod:21)K(SILAC-K-H)2	D8	2.66139330820618
(UniMod:1)DIHHIDYY(UniMod:21)K(SILAC-K-H)2	D9	3.31156769048857
(UniMod:1)DIHHIDYY(UniMod:21)K(SILAC-K-H)2	D10	3.24089376471448
(UniMod:1)DIHHIDYY(UniMod:21)K(SILAC-K-H)2	D11	2.75814431284474
(UniMod:1)DIHHIDYY(UniMod:21)K(SILAC-K-H)2	D12	2.86307212000396
(UniMod:1)DIHHIDYY(UniMod:21)K(SILAC-K-H)2	H1	2.85363860050119
(UniMod:1)DIHHIDYY(UniMod:21)K(SILAC-K-H)2	H3	3.12274329054313
(UniMod:1)DIHHIDYY(UniMod:21)K(SILAC-K-H)2	H4	3.47894484009438
(UniMod:1)DIHHIDYY(UniMod:21)K(SILAC-K-H)2	H5	3.02475091992748
(UniMod:1)DIHHIDYY(UniMod:21)K(SILAC-K-H)2	H6	3.15815392645715
(UniMod:1)DIHHIDYY(UniMod:21)K(SILAC-K-H)2	H7	3.74270007501217
(UniMod:1)DIHHIDYY(UniMod:21)K(SILAC-K-H)2	H8	2.91242182938495
(UniMod:1)DIHHIDYY(UniMod:21)K(SILAC-K-H)2	H9	3.46469946711192
(UniMod:1)DIHHIDYY(UniMod:21)K(SILAC-K-H)2	H10	3.51418388743219
(UniMod:1)DIHHIDYY(UniMod:21)K(SILAC-K-H)2	H11	2.835713359124
(UniMod:1)DIHHIDYY(UniMod:21)K(SILAC-K-H)2	H12	3.39097661196506
(UniMod:1)DIHHIDYY(UniMod:21)K(SILAC-K-H)2	H2	3.53187249936573
(UniMod:1)DINSLY(UniMod:21)DVSR(SILAC-R-H)2	C1	NA
(UniMod:1)DINSLY(UniMod:21)DVSR(SILAC-R-H)2	C2	NA
(UniMod:1)DINSLY(UniMod:21)DVSR(SILAC-R-H)2	C3	NA
(UniMod:1)DINSLY(UniMod:21)DVSR(SILAC-R-H)2	C4	NA
(UniMod:1)DINSLY(UniMod:21)DVSR(SILAC-R-H)2	C5	NA
(UniMod:1)DINSLY(UniMod:21)DVSR(SILAC-R-H)2	C7	NA
(UniMod:1)DINSLY(UniMod:21)DVSR(SILAC-R-H)2	C8	NA
(UniMod:1)DINSLY(UniMod:21)DVSR(SILAC-R-H)2	C9	NA
(UniMod:1)DINSLY(UniMod:21)DVSR(SILAC-R-H)2	C10	NA
(UniMod:1)DINSLY(UniMod:21)DVSR(SILAC-R-H)2	C11	NA
(UniMod:1)DINSLY(UniMod:21)DVSR(SILAC-R-H)2	C12	NA
(UniMod:1)DINSLY(UniMod:21)DVSR(SILAC-R-H)2	D1	NA
(UniMod:1)DINSLY(UniMod:21)DVSR(SILAC-R-H)2	D2	NA
(UniMod:1)DINSLY(UniMod:21)DVSR(SILAC-R-H)2	D3	NA
(UniMod:1)DINSLY(UniMod:21)DVSR(SILAC-R-H)2	D4	NA
(UniMod:1)DINSLY(UniMod:21)DVSR(SILAC-R-H)2	D5	NA
(UniMod:1)DINSLY(UniMod:21)DVSR(SILAC-R-H)2	D6	NA
(UniMod:1)DINSLY(UniMod:21)DVSR(SILAC-R-H)2	D8	NA
(UniMod:1)DINSLY(UniMod:21)DVSR(SILAC-R-H)2	D9	NA
(UniMod:1)DINSLY(UniMod:21)DVSR(SILAC-R-H)2	D10	NA
(UniMod:1)DINSLY(UniMod:21)DVSR(SILAC-R-H)2	D11	NA
(UniMod:1)DINSLY(UniMod:21)DVSR(SILAC-R-H)2	D12	NA
(UniMod:1)DINSLY(UniMod:21)DVSR(SILAC-R-H)2	H1	NA
(UniMod:1)DINSLY(UniMod:21)DVSR(SILAC-R-H)2	H3	NA
(UniMod:1)DINSLY(UniMod:21)DVSR(SILAC-R-H)2	H4	NA
(UniMod:1)DINSLY(UniMod:21)DVSR(SILAC-R-H)2	H5	NA
(UniMod:1)DINSLY(UniMod:21)DVSR(SILAC-R-H)2	H6	NA
(UniMod:1)DINSLY(UniMod:21)DVSR(SILAC-R-H)2	H7	NA
(UniMod:1)DINSLY(UniMod:21)DVSR(SILAC-R-H)2	H8	NA
(UniMod:1)DINSLY(UniMod:21)DVSR(SILAC-R-H)2	H9	NA
(UniMod:1)DINSLY(UniMod:21)DVSR(SILAC-R-H)2	H10	NA
(UniMod:1)DINSLY(UniMod:21)DVSR(SILAC-R-H)2	H11	NA
(UniMod:1)DINSLY(UniMod:21)DVSR(SILAC-R-H)2	H12	NA
(UniMod:1)DINSLY(UniMod:21)DVSR(SILAC-R-H)2	H2	NA
(UniMod:1)DPILFPSFIHS(UniMod:21)QK(SILAC-K-H)2	C1	NA
(UniMod:1)DPILFPSFIHS(UniMod:21)QK(SILAC-K-H)2	C2	NA
(UniMod:1)DPILFPSFIHS(UniMod:21)QK(SILAC-K-H)2	C3	NA
(UniMod:1)DPILFPSFIHS(UniMod:21)QK(SILAC-K-H)2	C4	NA
(UniMod:1)DPILFPSFIHS(UniMod:21)QK(SILAC-K-H)2	C5	NA
(UniMod:1)DPILFPSFIHS(UniMod:21)QK(SILAC-K-H)2	C7	NA
(UniMod:1)DPILFPSFIHS(UniMod:21)QK(SILAC-K-H)2	C8	NA
(UniMod:1)DPILFPSFIHS(UniMod:21)QK(SILAC-K-H)2	C9	NA
(UniMod:1)DPILFPSFIHS(UniMod:21)QK(SILAC-K-H)2	C10	NA
(UniMod:1)DPILFPSFIHS(UniMod:21)QK(SILAC-K-H)2	C11	NA
(UniMod:1)DPILFPSFIHS(UniMod:21)QK(SILAC-K-H)2	C12	NA
(UniMod:1)DPILFPSFIHS(UniMod:21)QK(SILAC-K-H)2	D1	2.3147391991127
(UniMod:1)DPILFPSFIHS(UniMod:21)QK(SILAC-K-H)2	D2	1.61003915867311
(UniMod:1)DPILFPSFIHS(UniMod:21)QK(SILAC-K-H)2	D3	1.48822340179445
(UniMod:1)DPILFPSFIHS(UniMod:21)QK(SILAC-K-H)2	D4	2.71326747404873
(UniMod:1)DPILFPSFIHS(UniMod:21)QK(SILAC-K-H)2	D5	2.49615791616465
(UniMod:1)DPILFPSFIHS(UniMod:21)QK(SILAC-K-H)2	D6	3.28464454076182
(UniMod:1)DPILFPSFIHS(UniMod:21)QK(SILAC-K-H)2	D8	1.55897140253444
(UniMod:1)DPILFPSFIHS(UniMod:21)QK(SILAC-K-H)2	D9	1.91597426815461
(UniMod:1)DPILFPSFIHS(UniMod:21)QK(SILAC-K-H)2	D10	2.36645480613058
(UniMod:1)DPILFPSFIHS(UniMod:21)QK(SILAC-K-H)2	D11	2.13593350699215
(UniMod:1)DPILFPSFIHS(UniMod:21)QK(SILAC-K-H)2	D12	1.19278745943187
(UniMod:1)DPILFPSFIHS(UniMod:21)QK(SILAC-K-H)2	H1	NA
(UniMod:1)DPILFPSFIHS(UniMod:21)QK(SILAC-K-H)2	H3	NA
(UniMod:1)DPILFPSFIHS(UniMod:21)QK(SILAC-K-H)2	H4	NA
(UniMod:1)DPILFPSFIHS(UniMod:21)QK(SILAC-K-H)2	H5	NA
(UniMod:1)DPILFPSFIHS(UniMod:21)QK(SILAC-K-H)2	H6	NA
(UniMod:1)DPILFPSFIHS(UniMod:21)QK(SILAC-K-H)2	H7	NA
(UniMod:1)DPILFPSFIHS(UniMod:21)QK(SILAC-K-H)2	H8	NA
(UniMod:1)DPILFPSFIHS(UniMod:21)QK(SILAC-K-H)2	H9	NA
(UniMod:1)DPILFPSFIHS(UniMod:21)QK(SILAC-K-H)2	H10	NA
(UniMod:1)DPILFPSFIHS(UniMod:21)QK(SILAC-K-H)2	H11	NA
(UniMod:1)DPILFPSFIHS(UniMod:21)QK(SILAC-K-H)2	H12	NA
(UniMod:1)DPILFPSFIHS(UniMod:21)QK(SILAC-K-H)2	H2	NA
(UniMod:1)DQLIY(UniMod:21)NLLK(SILAC-K-H)2	C1	NA
(UniMod:1)DQLIY(UniMod:21)NLLK(SILAC-K-H)2	C2	NA
(UniMod:1)DQLIY(UniMod:21)NLLK(SILAC-K-H)2	C3	NA
(UniMod:1)DQLIY(UniMod:21)NLLK(SILAC-K-H)2	C4	NA
(UniMod:1)DQLIY(UniMod:21)NLLK(SILAC-K-H)2	C5	NA
(UniMod:1)DQLIY(UniMod:21)NLLK(SILAC-K-H)2	C7	NA
(UniMod:1)DQLIY(UniMod:21)NLLK(SILAC-K-H)2	C8	NA
(UniMod:1)DQLIY(UniMod:21)NLLK(SILAC-K-H)2	C9	NA
(UniMod:1)DQLIY(UniMod:21)NLLK(SILAC-K-H)2	C10	NA
(UniMod:1)DQLIY(UniMod:21)NLLK(SILAC-K-H)2	C11	NA
(UniMod:1)DQLIY(UniMod:21)NLLK(SILAC-K-H)2	C12	NA
(UniMod:1)DQLIY(UniMod:21)NLLK(SILAC-K-H)2	D1	NA
(UniMod:1)DQLIY(UniMod:21)NLLK(SILAC-K-H)2	D2	NA
(UniMod:1)DQLIY(UniMod:21)NLLK(SILAC-K-H)2	D3	NA
(UniMod:1)DQLIY(UniMod:21)NLLK(SILAC-K-H)2	D4	NA
(UniMod:1)DQLIY(UniMod:21)NLLK(SILAC-K-H)2	D5	NA
(UniMod:1)DQLIY(UniMod:21)NLLK(SILAC-K-H)2	D6	NA
(UniMod:1)DQLIY(UniMod:21)NLLK(SILAC-K-H)2	D8	NA
(UniMod:1)DQLIY(UniMod:21)NLLK(SILAC-K-H)2	D9	NA
(UniMod:1)DQLIY(UniMod:21)NLLK(SILAC-K-H)2	D10	NA
(UniMod:1)DQLIY(UniMod:21)NLLK(SILAC-K-H)2	D11	NA
(UniMod:1)DQLIY(UniMod:21)NLLK(SILAC-K-H)2	D12	NA
(UniMod:1)DQLIY(UniMod:21)NLLK(SILAC-K-H)2	H1	NA
(UniMod:1)DQLIY(UniMod:21)NLLK(SILAC-K-H)2	H3	NA
(UniMod:1)DQLIY(UniMod:21)NLLK(SILAC-K-H)2	H4	NA
(UniMod:1)DQLIY(UniMod:21)NLLK(SILAC-K-H)2	H5	NA
(UniMod:1)DQLIY(UniMod:21)NLLK(SILAC-K-H)2	H6	NA
(UniMod:1)DQLIY(UniMod:21)NLLK(SILAC-K-H)2	H7	NA
(UniMod:1)DQLIY(UniMod:21)NLLK(SILAC-K-H)2	H8	NA
(UniMod:1)DQLIY(UniMod:21)NLLK(SILAC-K-H)2	H9	NA
(UniMod:1)DQLIY(UniMod:21)NLLK(SILAC-K-H)2	H10	NA
(UniMod:1)DQLIY(UniMod:21)NLLK(SILAC-K-H)2	H11	NA
(UniMod:1)DQLIY(UniMod:21)NLLK(SILAC-K-H)2	H12	NA
(UniMod:1)DQLIY(UniMod:21)NLLK(SILAC-K-H)2	H2	NA
(UniMod:1)DY(UniMod:21)SNLITK(SILAC-K-H)2	C1	NA
(UniMod:1)DY(UniMod:21)SNLITK(SILAC-K-H)2	C2	NA
(UniMod:1)DY(UniMod:21)SNLITK(SILAC-K-H)2	C3	NA
(UniMod:1)DY(UniMod:21)SNLITK(SILAC-K-H)2	C4	NA
(UniMod:1)DY(UniMod:21)SNLITK(SILAC-K-H)2	C5	NA
(UniMod:1)DY(UniMod:21)SNLITK(SILAC-K-H)2	C7	NA
(UniMod:1)DY(UniMod:21)SNLITK(SILAC-K-H)2	C8	NA
(UniMod:1)DY(UniMod:21)SNLITK(SILAC-K-H)2	C9	NA
(UniMod:1)DY(UniMod:21)SNLITK(SILAC-K-H)2	C10	NA
(UniMod:1)DY(UniMod:21)SNLITK(SILAC-K-H)2	C11	NA
(UniMod:1)DY(UniMod:21)SNLITK(SILAC-K-H)2	C12	NA
(UniMod:1)DY(UniMod:21)SNLITK(SILAC-K-H)2	D1	NA
(UniMod:1)DY(UniMod:21)SNLITK(SILAC-K-H)2	D2	NA
(UniMod:1)DY(UniMod:21)SNLITK(SILAC-K-H)2	D3	NA
(UniMod:1)DY(UniMod:21)SNLITK(SILAC-K-H)2	D4	NA
(UniMod:1)DY(UniMod:21)SNLITK(SILAC-K-H)2	D5	NA
(UniMod:1)DY(UniMod:21)SNLITK(SILAC-K-H)2	D6	NA
(UniMod:1)DY(UniMod:21)SNLITK(SILAC-K-H)2	D8	NA
(UniMod:1)DY(UniMod:21)SNLITK(SILAC-K-H)2	D9	NA
(UniMod:1)DY(UniMod:21)SNLITK(SILAC-K-H)2	D10	NA
(UniMod:1)DY(UniMod:21)SNLITK(SILAC-K-H)2	D11	NA
(UniMod:1)DY(UniMod:21)SNLITK(SILAC-K-H)2	D12	NA
(UniMod:1)DY(UniMod:21)SNLITK(SILAC-K-H)2	H1	0.862560231344107
(UniMod:1)DY(UniMod:21)SNLITK(SILAC-K-H)2	H3	2.16897440725899
(UniMod:1)DY(UniMod:21)SNLITK(SILAC-K-H)2	H4	2.14225889344895
(UniMod:1)DY(UniMod:21)SNLITK(SILAC-K-H)2	H5	2.08934520420592
(UniMod:1)DY(UniMod:21)SNLITK(SILAC-K-H)2	H6	1.54958079149929
(UniMod:1)DY(UniMod:21)SNLITK(SILAC-K-H)2	H7	2.33054917378179
(UniMod:1)DY(UniMod:21)SNLITK(SILAC-K-H)2	H8	2.43936068672761
(UniMod:1)DY(UniMod:21)SNLITK(SILAC-K-H)2	H9	2.76594786348196
(UniMod:1)DY(UniMod:21)SNLITK(SILAC-K-H)2	H10	2.44354036961841
(UniMod:1)DY(UniMod:21)SNLITK(SILAC-K-H)2	H11	2.31807569822191
(UniMod:1)DY(UniMod:21)SNLITK(SILAC-K-H)2	H12	1.71421716414805
(UniMod:1)DY(UniMod:21)SNLITK(SILAC-K-H)2	H2	2.43422987257386
(UniMod:1)DY(UniMod:21)VGAIPVDLK(SILAC-K-H)2	C1	2.12801644643453
(UniMod:1)DY(UniMod:21)VGAIPVDLK(SILAC-K-H)2	C2	2.4010700533819
(UniMod:1)DY(UniMod:21)VGAIPVDLK(SILAC-K-H)2	C3	2.28694194592083
(UniMod:1)DY(UniMod:21)VGAIPVDLK(SILAC-K-H)2	C4	2.60788360591699
(UniMod:1)DY(UniMod:21)VGAIPVDLK(SILAC-K-H)2	C5	2.1581588427721
(UniMod:1)DY(UniMod:21)VGAIPVDLK(SILAC-K-H)2	C7	2.192911918828
(UniMod:1)DY(UniMod:21)VGAIPVDLK(SILAC-K-H)2	C8	2.05628477040067
(UniMod:1)DY(UniMod:21)VGAIPVDLK(SILAC-K-H)2	C9	1.84092840811177
(UniMod:1)DY(UniMod:21)VGAIPVDLK(SILAC-K-H)2	C10	2.30419566226831
(UniMod:1)DY(UniMod:21)VGAIPVDLK(SILAC-K-H)2	C11	2.13785650141191
(UniMod:1)DY(UniMod:21)VGAIPVDLK(SILAC-K-H)2	C12	1.90686965884012
(UniMod:1)DY(UniMod:21)VGAIPVDLK(SILAC-K-H)2	D1	NA
(UniMod:1)DY(UniMod:21)VGAIPVDLK(SILAC-K-H)2	D2	NA
(UniMod:1)DY(UniMod:21)VGAIPVDLK(SILAC-K-H)2	D3	NA
(UniMod:1)DY(UniMod:21)VGAIPVDLK(SILAC-K-H)2	D4	NA
(UniMod:1)DY(UniMod:21)VGAIPVDLK(SILAC-K-H)2	D5	NA
(UniMod:1)DY(UniMod:21)VGAIPVDLK(SILAC-K-H)2	D6	NA
(UniMod:1)DY(UniMod:21)VGAIPVDLK(SILAC-K-H)2	D8	NA
(UniMod:1)DY(UniMod:21)VGAIPVDLK(SILAC-K-H)2	D9	NA
(UniMod:1)DY(UniMod:21)VGAIPVDLK(SILAC-K-H)2	D10	NA
(UniMod:1)DY(UniMod:21)VGAIPVDLK(SILAC-K-H)2	D11	NA
(UniMod:1)DY(UniMod:21)VGAIPVDLK(SILAC-K-H)2	D12	NA
(UniMod:1)DY(UniMod:21)VGAIPVDLK(SILAC-K-H)2	H1	1.01408172866258
(UniMod:1)DY(UniMod:21)VGAIPVDLK(SILAC-K-H)2	H3	2.19508840392077
(UniMod:1)DY(UniMod:21)VGAIPVDLK(SILAC-K-H)2	H4	1.77370891547247
(UniMod:1)DY(UniMod:21)VGAIPVDLK(SILAC-K-H)2	H5	2.03050712112659
(UniMod:1)DY(UniMod:21)VGAIPVDLK(SILAC-K-H)2	H6	1.95666861105991
(UniMod:1)DY(UniMod:21)VGAIPVDLK(SILAC-K-H)2	H7	1.94618209613883
(UniMod:1)DY(UniMod:21)VGAIPVDLK(SILAC-K-H)2	H8	1.77530980084667
(UniMod:1)DY(UniMod:21)VGAIPVDLK(SILAC-K-H)2	H9	2.04490126420648
(UniMod:1)DY(UniMod:21)VGAIPVDLK(SILAC-K-H)2	H10	2.47282361694436
(UniMod:1)DY(UniMod:21)VGAIPVDLK(SILAC-K-H)2	H11	2.01249423648193
(UniMod:1)DY(UniMod:21)VGAIPVDLK(SILAC-K-H)2	H12	2.23085910162553
(UniMod:1)DY(UniMod:21)VGAIPVDLK(SILAC-K-H)2	H2	1.81394561402139
(UniMod:1)EATSTFTNITY(UniMod:21)R(SILAC-R-H)2	C1	1.7009102860859
(UniMod:1)EATSTFTNITY(UniMod:21)R(SILAC-R-H)2	C2	2.70785885556349
(UniMod:1)EATSTFTNITY(UniMod:21)R(SILAC-R-H)2	C3	2.93562368291285
(UniMod:1)EATSTFTNITY(UniMod:21)R(SILAC-R-H)2	C4	2.69000332224506
(UniMod:1)EATSTFTNITY(UniMod:21)R(SILAC-R-H)2	C5	1.56921544183142
(UniMod:1)EATSTFTNITY(UniMod:21)R(SILAC-R-H)2	C7	2.48147667302953
(UniMod:1)EATSTFTNITY(UniMod:21)R(SILAC-R-H)2	C8	2.62396126073611
(UniMod:1)EATSTFTNITY(UniMod:21)R(SILAC-R-H)2	C9	2.52625530522228
(UniMod:1)EATSTFTNITY(UniMod:21)R(SILAC-R-H)2	C10	2.35542887937843
(UniMod:1)EATSTFTNITY(UniMod:21)R(SILAC-R-H)2	C11	2.23195814712761
(UniMod:1)EATSTFTNITY(UniMod:21)R(SILAC-R-H)2	C12	2.31712707600804
(UniMod:1)EATSTFTNITY(UniMod:21)R(SILAC-R-H)2	D1	NA
(UniMod:1)EATSTFTNITY(UniMod:21)R(SILAC-R-H)2	D2	NA
(UniMod:1)EATSTFTNITY(UniMod:21)R(SILAC-R-H)2	D3	NA
(UniMod:1)EATSTFTNITY(UniMod:21)R(SILAC-R-H)2	D4	NA
(UniMod:1)EATSTFTNITY(UniMod:21)R(SILAC-R-H)2	D5	NA
(UniMod:1)EATSTFTNITY(UniMod:21)R(SILAC-R-H)2	D6	NA
(UniMod:1)EATSTFTNITY(UniMod:21)R(SILAC-R-H)2	D8	NA
(UniMod:1)EATSTFTNITY(UniMod:21)R(SILAC-R-H)2	D9	NA
(UniMod:1)EATSTFTNITY(UniMod:21)R(SILAC-R-H)2	D10	NA
(UniMod:1)EATSTFTNITY(UniMod:21)R(SILAC-R-H)2	D11	NA
(UniMod:1)EATSTFTNITY(UniMod:21)R(SILAC-R-H)2	D12	NA
(UniMod:1)EATSTFTNITY(UniMod:21)R(SILAC-R-H)2	H1	NA
(UniMod:1)EATSTFTNITY(UniMod:21)R(SILAC-R-H)2	H3	NA
(UniMod:1)EATSTFTNITY(UniMod:21)R(SILAC-R-H)2	H4	NA
(UniMod:1)EATSTFTNITY(UniMod:21)R(SILAC-R-H)2	H5	NA
(UniMod:1)EATSTFTNITY(UniMod:21)R(SILAC-R-H)2	H6	NA
(UniMod:1)EATSTFTNITY(UniMod:21)R(SILAC-R-H)2	H7	NA
(UniMod:1)EATSTFTNITY(UniMod:21)R(SILAC-R-H)2	H8	NA
(UniMod:1)EATSTFTNITY(UniMod:21)R(SILAC-R-H)2	H9	NA
(UniMod:1)EATSTFTNITY(UniMod:21)R(SILAC-R-H)2	H10	NA
(UniMod:1)EATSTFTNITY(UniMod:21)R(SILAC-R-H)2	H11	NA
(UniMod:1)EATSTFTNITY(UniMod:21)R(SILAC-R-H)2	H12	NA
(UniMod:1)EATSTFTNITY(UniMod:21)R(SILAC-R-H)2	H2	NA
(UniMod:1)EDVY(UniMod:21)ENLHTK(SILAC-K-H)2	C1	2.39277031168919
(UniMod:1)EDVY(UniMod:21)ENLHTK(SILAC-K-H)2	C2	2.29864151525823
(UniMod:1)EDVY(UniMod:21)ENLHTK(SILAC-K-H)2	C3	2.36541418388409
(UniMod:1)EDVY(UniMod:21)ENLHTK(SILAC-K-H)2	C4	1.81533143826703
(UniMod:1)EDVY(UniMod:21)ENLHTK(SILAC-K-H)2	C5	1.81114318707863
(UniMod:1)EDVY(UniMod:21)ENLHTK(SILAC-K-H)2	C7	1.79194362004189
(UniMod:1)EDVY(UniMod:21)ENLHTK(SILAC-K-H)2	C8	2.03203529681227
(UniMod:1)EDVY(UniMod:21)ENLHTK(SILAC-K-H)2	C9	2.27601498776683
(UniMod:1)EDVY(UniMod:21)ENLHTK(SILAC-K-H)2	C10	2.54843403455331
(UniMod:1)EDVY(UniMod:21)ENLHTK(SILAC-K-H)2	C11	2.15993123905298
(UniMod:1)EDVY(UniMod:21)ENLHTK(SILAC-K-H)2	C12	2.30747420472689
(UniMod:1)EDVY(UniMod:21)ENLHTK(SILAC-K-H)2	D1	NA
(UniMod:1)EDVY(UniMod:21)ENLHTK(SILAC-K-H)2	D2	NA
(UniMod:1)EDVY(UniMod:21)ENLHTK(SILAC-K-H)2	D3	NA
(UniMod:1)EDVY(UniMod:21)ENLHTK(SILAC-K-H)2	D4	NA
(UniMod:1)EDVY(UniMod:21)ENLHTK(SILAC-K-H)2	D5	NA
(UniMod:1)EDVY(UniMod:21)ENLHTK(SILAC-K-H)2	D6	NA
(UniMod:1)EDVY(UniMod:21)ENLHTK(SILAC-K-H)2	D8	NA
(UniMod:1)EDVY(UniMod:21)ENLHTK(SILAC-K-H)2	D9	NA
(UniMod:1)EDVY(UniMod:21)ENLHTK(SILAC-K-H)2	D10	NA
(UniMod:1)EDVY(UniMod:21)ENLHTK(SILAC-K-H)2	D11	NA
(UniMod:1)EDVY(UniMod:21)ENLHTK(SILAC-K-H)2	D12	NA
(UniMod:1)EDVY(UniMod:21)ENLHTK(SILAC-K-H)2	H1	2.85101742833215
(UniMod:1)EDVY(UniMod:21)ENLHTK(SILAC-K-H)2	H3	2.41773804372456
(UniMod:1)EDVY(UniMod:21)ENLHTK(SILAC-K-H)2	H4	2.60504307700195
(UniMod:1)EDVY(UniMod:21)ENLHTK(SILAC-K-H)2	H5	2.41156956649355
(UniMod:1)EDVY(UniMod:21)ENLHTK(SILAC-K-H)2	H6	2.46430173266084
(UniMod:1)EDVY(UniMod:21)ENLHTK(SILAC-K-H)2	H7	2.20048886154741
(UniMod:1)EDVY(UniMod:21)ENLHTK(SILAC-K-H)2	H8	1.92031453283635
(UniMod:1)EDVY(UniMod:21)ENLHTK(SILAC-K-H)2	H9	2.45905072138165
(UniMod:1)EDVY(UniMod:21)ENLHTK(SILAC-K-H)2	H10	1.9439427373797
(UniMod:1)EDVY(UniMod:21)ENLHTK(SILAC-K-H)2	H11	2.3750546121365
(UniMod:1)EDVY(UniMod:21)ENLHTK(SILAC-K-H)2	H12	2.29215272018572
(UniMod:1)EDVY(UniMod:21)ENLHTK(SILAC-K-H)2	H2	1.64914356137743
(UniMod:1)EISIMQQCDSPY(UniMod:21)VVK(SILAC-K-H)2	C1	NA
(UniMod:1)EISIMQQCDSPY(UniMod:21)VVK(SILAC-K-H)2	C2	NA
(UniMod:1)EISIMQQCDSPY(UniMod:21)VVK(SILAC-K-H)2	C3	NA
(UniMod:1)EISIMQQCDSPY(UniMod:21)VVK(SILAC-K-H)2	C4	NA
(UniMod:1)EISIMQQCDSPY(UniMod:21)VVK(SILAC-K-H)2	C5	NA
(UniMod:1)EISIMQQCDSPY(UniMod:21)VVK(SILAC-K-H)2	C7	NA
(UniMod:1)EISIMQQCDSPY(UniMod:21)VVK(SILAC-K-H)2	C8	NA
(UniMod:1)EISIMQQCDSPY(UniMod:21)VVK(SILAC-K-H)2	C9	NA
(UniMod:1)EISIMQQCDSPY(UniMod:21)VVK(SILAC-K-H)2	C10	NA
(UniMod:1)EISIMQQCDSPY(UniMod:21)VVK(SILAC-K-H)2	C11	NA
(UniMod:1)EISIMQQCDSPY(UniMod:21)VVK(SILAC-K-H)2	C12	NA
(UniMod:1)EISIMQQCDSPY(UniMod:21)VVK(SILAC-K-H)2	D1	NA
(UniMod:1)EISIMQQCDSPY(UniMod:21)VVK(SILAC-K-H)2	D2	NA
(UniMod:1)EISIMQQCDSPY(UniMod:21)VVK(SILAC-K-H)2	D3	NA
(UniMod:1)EISIMQQCDSPY(UniMod:21)VVK(SILAC-K-H)2	D4	NA
(UniMod:1)EISIMQQCDSPY(UniMod:21)VVK(SILAC-K-H)2	D5	NA
(UniMod:1)EISIMQQCDSPY(UniMod:21)VVK(SILAC-K-H)2	D6	NA
(UniMod:1)EISIMQQCDSPY(UniMod:21)VVK(SILAC-K-H)2	D8	NA
(UniMod:1)EISIMQQCDSPY(UniMod:21)VVK(SILAC-K-H)2	D9	NA
(UniMod:1)EISIMQQCDSPY(UniMod:21)VVK(SILAC-K-H)2	D10	NA
(UniMod:1)EISIMQQCDSPY(UniMod:21)VVK(SILAC-K-H)2	D11	NA
(UniMod:1)EISIMQQCDSPY(UniMod:21)VVK(SILAC-K-H)2	D12	NA
(UniMod:1)EISIMQQCDSPY(UniMod:21)VVK(SILAC-K-H)2	H1	NA
(UniMod:1)EISIMQQCDSPY(UniMod:21)VVK(SILAC-K-H)2	H3	NA
(UniMod:1)EISIMQQCDSPY(UniMod:21)VVK(SILAC-K-H)2	H4	NA
(UniMod:1)EISIMQQCDSPY(UniMod:21)VVK(SILAC-K-H)2	H5	NA
(UniMod:1)EISIMQQCDSPY(UniMod:21)VVK(SILAC-K-H)2	H6	NA
(UniMod:1)EISIMQQCDSPY(UniMod:21)VVK(SILAC-K-H)2	H7	NA
(UniMod:1)EISIMQQCDSPY(UniMod:21)VVK(SILAC-K-H)2	H8	NA
(UniMod:1)EISIMQQCDSPY(UniMod:21)VVK(SILAC-K-H)2	H9	NA
(UniMod:1)EISIMQQCDSPY(UniMod:21)VVK(SILAC-K-H)2	H10	NA
(UniMod:1)EISIMQQCDSPY(UniMod:21)VVK(SILAC-K-H)2	H11	NA
(UniMod:1)EISIMQQCDSPY(UniMod:21)VVK(SILAC-K-H)2	H12	NA
(UniMod:1)EISIMQQCDSPY(UniMod:21)VVK(SILAC-K-H)2	H2	NA
(UniMod:1)EPLNTIGLIY(UniMod:21)EK(SILAC-K-H)2	C1	2.1754443713441
(UniMod:1)EPLNTIGLIY(UniMod:21)EK(SILAC-K-H)2	C2	2.4292219785407
(UniMod:1)EPLNTIGLIY(UniMod:21)EK(SILAC-K-H)2	C3	2.52091780450281
(UniMod:1)EPLNTIGLIY(UniMod:21)EK(SILAC-K-H)2	C4	1.73648928885626
(UniMod:1)EPLNTIGLIY(UniMod:21)EK(SILAC-K-H)2	C5	2.40001631651748
(UniMod:1)EPLNTIGLIY(UniMod:21)EK(SILAC-K-H)2	C7	2.06537321540799
(UniMod:1)EPLNTIGLIY(UniMod:21)EK(SILAC-K-H)2	C8	2.72261786328193
(UniMod:1)EPLNTIGLIY(UniMod:21)EK(SILAC-K-H)2	C9	2.63614337459019
(UniMod:1)EPLNTIGLIY(UniMod:21)EK(SILAC-K-H)2	C10	2.22582252675843
(UniMod:1)EPLNTIGLIY(UniMod:21)EK(SILAC-K-H)2	C11	1.68998748979773
(UniMod:1)EPLNTIGLIY(UniMod:21)EK(SILAC-K-H)2	C12	1.78006775843608
(UniMod:1)EPLNTIGLIY(UniMod:21)EK(SILAC-K-H)2	D1	NA
(UniMod:1)EPLNTIGLIY(UniMod:21)EK(SILAC-K-H)2	D2	NA
(UniMod:1)EPLNTIGLIY(UniMod:21)EK(SILAC-K-H)2	D3	NA
(UniMod:1)EPLNTIGLIY(UniMod:21)EK(SILAC-K-H)2	D4	NA
(UniMod:1)EPLNTIGLIY(UniMod:21)EK(SILAC-K-H)2	D5	NA
(UniMod:1)EPLNTIGLIY(UniMod:21)EK(SILAC-K-H)2	D6	NA
(UniMod:1)EPLNTIGLIY(UniMod:21)EK(SILAC-K-H)2	D8	NA
(UniMod:1)EPLNTIGLIY(UniMod:21)EK(SILAC-K-H)2	D9	NA
(UniMod:1)EPLNTIGLIY(UniMod:21)EK(SILAC-K-H)2	D10	NA
(UniMod:1)EPLNTIGLIY(UniMod:21)EK(SILAC-K-H)2	D11	NA
(UniMod:1)EPLNTIGLIY(UniMod:21)EK(SILAC-K-H)2	D12	NA
(UniMod:1)EPLNTIGLIY(UniMod:21)EK(SILAC-K-H)2	H1	1.71045072481944
(UniMod:1)EPLNTIGLIY(UniMod:21)EK(SILAC-K-H)2	H3	2.10822197614921
(UniMod:1)EPLNTIGLIY(UniMod:21)EK(SILAC-K-H)2	H4	1.84582343078252
(UniMod:1)EPLNTIGLIY(UniMod:21)EK(SILAC-K-H)2	H5	2.24426160345444
(UniMod:1)EPLNTIGLIY(UniMod:21)EK(SILAC-K-H)2	H6	2.64098014432364
(UniMod:1)EPLNTIGLIY(UniMod:21)EK(SILAC-K-H)2	H7	2.10061593697594
(UniMod:1)EPLNTIGLIY(UniMod:21)EK(SILAC-K-H)2	H8	2.02910435901932
(UniMod:1)EPLNTIGLIY(UniMod:21)EK(SILAC-K-H)2	H9	1.61309351358392
(UniMod:1)EPLNTIGLIY(UniMod:21)EK(SILAC-K-H)2	H10	3.08283202655623
(UniMod:1)EPLNTIGLIY(UniMod:21)EK(SILAC-K-H)2	H11	2.30561183695844
(UniMod:1)EPLNTIGLIY(UniMod:21)EK(SILAC-K-H)2	H12	1.65168402389972
(UniMod:1)EPLNTIGLIY(UniMod:21)EK(SILAC-K-H)2	H2	1.77014999216194
(UniMod:1)EVSFYY(UniMod:21)SEENK(SILAC-K-H)2	C1	NA
(UniMod:1)EVSFYY(UniMod:21)SEENK(SILAC-K-H)2	C2	NA
(UniMod:1)EVSFYY(UniMod:21)SEENK(SILAC-K-H)2	C3	NA
(UniMod:1)EVSFYY(UniMod:21)SEENK(SILAC-K-H)2	C4	NA
(UniMod:1)EVSFYY(UniMod:21)SEENK(SILAC-K-H)2	C5	NA
(UniMod:1)EVSFYY(UniMod:21)SEENK(SILAC-K-H)2	C7	NA
(UniMod:1)EVSFYY(UniMod:21)SEENK(SILAC-K-H)2	C8	NA
(UniMod:1)EVSFYY(UniMod:21)SEENK(SILAC-K-H)2	C9	NA
(UniMod:1)EVSFYY(UniMod:21)SEENK(SILAC-K-H)2	C10	NA
(UniMod:1)EVSFYY(UniMod:21)SEENK(SILAC-K-H)2	C11	NA
(UniMod:1)EVSFYY(UniMod:21)SEENK(SILAC-K-H)2	C12	NA
(UniMod:1)EVSFYY(UniMod:21)SEENK(SILAC-K-H)2	D1	NA
(UniMod:1)EVSFYY(UniMod:21)SEENK(SILAC-K-H)2	D2	NA
(UniMod:1)EVSFYY(UniMod:21)SEENK(SILAC-K-H)2	D3	NA
(UniMod:1)EVSFYY(UniMod:21)SEENK(SILAC-K-H)2	D4	NA
(UniMod:1)EVSFYY(UniMod:21)SEENK(SILAC-K-H)2	D5	NA
(UniMod:1)EVSFYY(UniMod:21)SEENK(SILAC-K-H)2	D6	NA
(UniMod:1)EVSFYY(UniMod:21)SEENK(SILAC-K-H)2	D8	NA
(UniMod:1)EVSFYY(UniMod:21)SEENK(SILAC-K-H)2	D9	NA
(UniMod:1)EVSFYY(UniMod:21)SEENK(SILAC-K-H)2	D10	NA
(UniMod:1)EVSFYY(UniMod:21)SEENK(SILAC-K-H)2	D11	NA
(UniMod:1)EVSFYY(UniMod:21)SEENK(SILAC-K-H)2	D12	NA
(UniMod:1)EVSFYY(UniMod:21)SEENK(SILAC-K-H)2	H1	NA
(UniMod:1)EVSFYY(UniMod:21)SEENK(SILAC-K-H)2	H3	NA
(UniMod:1)EVSFYY(UniMod:21)SEENK(SILAC-K-H)2	H4	NA
(UniMod:1)EVSFYY(UniMod:21)SEENK(SILAC-K-H)2	H5	NA
(UniMod:1)EVSFYY(UniMod:21)SEENK(SILAC-K-H)2	H6	NA
(UniMod:1)EVSFYY(UniMod:21)SEENK(SILAC-K-H)2	H7	NA
(UniMod:1)EVSFYY(UniMod:21)SEENK(SILAC-K-H)2	H8	NA
(UniMod:1)EVSFYY(UniMod:21)SEENK(SILAC-K-H)2	H9	NA
(UniMod:1)EVSFYY(UniMod:21)SEENK(SILAC-K-H)2	H10	NA
(UniMod:1)EVSFYY(UniMod:21)SEENK(SILAC-K-H)2	H11	NA
(UniMod:1)EVSFYY(UniMod:21)SEENK(SILAC-K-H)2	H12	NA
(UniMod:1)EVSFYY(UniMod:21)SEENK(SILAC-K-H)2	H2	NA
(UniMod:1)EY(UniMod:21)LVLTLTK(SILAC-K-H)2	C1	NA
(UniMod:1)EY(UniMod:21)LVLTLTK(SILAC-K-H)2	C2	NA
(UniMod:1)EY(UniMod:21)LVLTLTK(SILAC-K-H)2	C3	NA
(UniMod:1)EY(UniMod:21)LVLTLTK(SILAC-K-H)2	C4	NA
(UniMod:1)EY(UniMod:21)LVLTLTK(SILAC-K-H)2	C5	NA
(UniMod:1)EY(UniMod:21)LVLTLTK(SILAC-K-H)2	C7	NA
(UniMod:1)EY(UniMod:21)LVLTLTK(SILAC-K-H)2	C8	NA
(UniMod:1)EY(UniMod:21)LVLTLTK(SILAC-K-H)2	C9	NA
(UniMod:1)EY(UniMod:21)LVLTLTK(SILAC-K-H)2	C10	NA
(UniMod:1)EY(UniMod:21)LVLTLTK(SILAC-K-H)2	C11	NA
(UniMod:1)EY(UniMod:21)LVLTLTK(SILAC-K-H)2	C12	NA
(UniMod:1)EY(UniMod:21)LVLTLTK(SILAC-K-H)2	D1	NA
(UniMod:1)EY(UniMod:21)LVLTLTK(SILAC-K-H)2	D2	NA
(UniMod:1)EY(UniMod:21)LVLTLTK(SILAC-K-H)2	D3	NA
(UniMod:1)EY(UniMod:21)LVLTLTK(SILAC-K-H)2	D4	NA
(UniMod:1)EY(UniMod:21)LVLTLTK(SILAC-K-H)2	D5	NA
(UniMod:1)EY(UniMod:21)LVLTLTK(SILAC-K-H)2	D6	NA
(UniMod:1)EY(UniMod:21)LVLTLTK(SILAC-K-H)2	D8	NA
(UniMod:1)EY(UniMod:21)LVLTLTK(SILAC-K-H)2	D9	NA
(UniMod:1)EY(UniMod:21)LVLTLTK(SILAC-K-H)2	D10	NA
(UniMod:1)EY(UniMod:21)LVLTLTK(SILAC-K-H)2	D11	NA
(UniMod:1)EY(UniMod:21)LVLTLTK(SILAC-K-H)2	D12	NA
(UniMod:1)EY(UniMod:21)LVLTLTK(SILAC-K-H)2	H1	1.80557985071547
(UniMod:1)EY(UniMod:21)LVLTLTK(SILAC-K-H)2	H3	1.87721324017216
(UniMod:1)EY(UniMod:21)LVLTLTK(SILAC-K-H)2	H4	2.55772625583163
(UniMod:1)EY(UniMod:21)LVLTLTK(SILAC-K-H)2	H5	2.15811452325721
(UniMod:1)EY(UniMod:21)LVLTLTK(SILAC-K-H)2	H6	1.80259684043565
(UniMod:1)EY(UniMod:21)LVLTLTK(SILAC-K-H)2	H7	2.39125019327565
(UniMod:1)EY(UniMod:21)LVLTLTK(SILAC-K-H)2	H8	2.45427136743066
(UniMod:1)EY(UniMod:21)LVLTLTK(SILAC-K-H)2	H9	1.87485297443547
(UniMod:1)EY(UniMod:21)LVLTLTK(SILAC-K-H)2	H10	2.1693837296181
(UniMod:1)EY(UniMod:21)LVLTLTK(SILAC-K-H)2	H11	2.64508150493805
(UniMod:1)EY(UniMod:21)LVLTLTK(SILAC-K-H)2	H12	1.90420175621943
(UniMod:1)EY(UniMod:21)LVLTLTK(SILAC-K-H)2	H2	2.2741753029357
(UniMod:1)EY(UniMod:21)YSVHNK(SILAC-K-H)2	C1	NA
(UniMod:1)EY(UniMod:21)YSVHNK(SILAC-K-H)2	C2	NA
(UniMod:1)EY(UniMod:21)YSVHNK(SILAC-K-H)2	C3	NA
(UniMod:1)EY(UniMod:21)YSVHNK(SILAC-K-H)2	C4	NA
(UniMod:1)EY(UniMod:21)YSVHNK(SILAC-K-H)2	C5	NA
(UniMod:1)EY(UniMod:21)YSVHNK(SILAC-K-H)2	C7	NA
(UniMod:1)EY(UniMod:21)YSVHNK(SILAC-K-H)2	C8	NA
(UniMod:1)EY(UniMod:21)YSVHNK(SILAC-K-H)2	C9	NA
(UniMod:1)EY(UniMod:21)YSVHNK(SILAC-K-H)2	C10	NA
(UniMod:1)EY(UniMod:21)YSVHNK(SILAC-K-H)2	C11	NA
(UniMod:1)EY(UniMod:21)YSVHNK(SILAC-K-H)2	C12	NA
(UniMod:1)EY(UniMod:21)YSVHNK(SILAC-K-H)2	D1	NA
(UniMod:1)EY(UniMod:21)YSVHNK(SILAC-K-H)2	D2	NA
(UniMod:1)EY(UniMod:21)YSVHNK(SILAC-K-H)2	D3	NA
(UniMod:1)EY(UniMod:21)YSVHNK(SILAC-K-H)2	D4	NA
(UniMod:1)EY(UniMod:21)YSVHNK(SILAC-K-H)2	D5	NA
(UniMod:1)EY(UniMod:21)YSVHNK(SILAC-K-H)2	D6	NA
(UniMod:1)EY(UniMod:21)YSVHNK(SILAC-K-H)2	D8	NA
(UniMod:1)EY(UniMod:21)YSVHNK(SILAC-K-H)2	D9	NA
(UniMod:1)EY(UniMod:21)YSVHNK(SILAC-K-H)2	D10	NA
(UniMod:1)EY(UniMod:21)YSVHNK(SILAC-K-H)2	D11	NA
(UniMod:1)EY(UniMod:21)YSVHNK(SILAC-K-H)2	D12	NA
(UniMod:1)EY(UniMod:21)YSVHNK(SILAC-K-H)2	H1	NA
(UniMod:1)EY(UniMod:21)YSVHNK(SILAC-K-H)2	H3	NA
(UniMod:1)EY(UniMod:21)YSVHNK(SILAC-K-H)2	H4	NA
(UniMod:1)EY(UniMod:21)YSVHNK(SILAC-K-H)2	H5	NA
(UniMod:1)EY(UniMod:21)YSVHNK(SILAC-K-H)2	H6	NA
(UniMod:1)EY(UniMod:21)YSVHNK(SILAC-K-H)2	H7	NA
(UniMod:1)EY(UniMod:21)YSVHNK(SILAC-K-H)2	H8	NA
(UniMod:1)EY(UniMod:21)YSVHNK(SILAC-K-H)2	H9	NA
(UniMod:1)EY(UniMod:21)YSVHNK(SILAC-K-H)2	H10	NA
(UniMod:1)EY(UniMod:21)YSVHNK(SILAC-K-H)2	H11	NA
(UniMod:1)EY(UniMod:21)YSVHNK(SILAC-K-H)2	H12	NA
(UniMod:1)EY(UniMod:21)YSVHNK(SILAC-K-H)2	H2	NA
(UniMod:1)EYY(UniMod:21)SVHNK(SILAC-K-H)2	C1	NA
(UniMod:1)EYY(UniMod:21)SVHNK(SILAC-K-H)2	C2	NA
(UniMod:1)EYY(UniMod:21)SVHNK(SILAC-K-H)2	C3	NA
(UniMod:1)EYY(UniMod:21)SVHNK(SILAC-K-H)2	C4	NA
(UniMod:1)EYY(UniMod:21)SVHNK(SILAC-K-H)2	C5	NA
(UniMod:1)EYY(UniMod:21)SVHNK(SILAC-K-H)2	C7	NA
(UniMod:1)EYY(UniMod:21)SVHNK(SILAC-K-H)2	C8	NA
(UniMod:1)EYY(UniMod:21)SVHNK(SILAC-K-H)2	C9	NA
(UniMod:1)EYY(UniMod:21)SVHNK(SILAC-K-H)2	C10	NA
(UniMod:1)EYY(UniMod:21)SVHNK(SILAC-K-H)2	C11	NA
(UniMod:1)EYY(UniMod:21)SVHNK(SILAC-K-H)2	C12	NA
(UniMod:1)EYY(UniMod:21)SVHNK(SILAC-K-H)2	D1	4.21080290917414
(UniMod:1)EYY(UniMod:21)SVHNK(SILAC-K-H)2	D2	2.06706662442271
(UniMod:1)EYY(UniMod:21)SVHNK(SILAC-K-H)2	D3	2.1624318089796
(UniMod:1)EYY(UniMod:21)SVHNK(SILAC-K-H)2	D4	3.31374469316632
(UniMod:1)EYY(UniMod:21)SVHNK(SILAC-K-H)2	D5	2.45420104982527
(UniMod:1)EYY(UniMod:21)SVHNK(SILAC-K-H)2	D6	1.58508289817421
(UniMod:1)EYY(UniMod:21)SVHNK(SILAC-K-H)2	D8	1.90906338704255
(UniMod:1)EYY(UniMod:21)SVHNK(SILAC-K-H)2	D9	1.88448207275223
(UniMod:1)EYY(UniMod:21)SVHNK(SILAC-K-H)2	D10	2.53548533500248
(UniMod:1)EYY(UniMod:21)SVHNK(SILAC-K-H)2	D11	2.90655733144124
(UniMod:1)EYY(UniMod:21)SVHNK(SILAC-K-H)2	D12	2.21705471872478
(UniMod:1)EYY(UniMod:21)SVHNK(SILAC-K-H)2	H1	NA
(UniMod:1)EYY(UniMod:21)SVHNK(SILAC-K-H)2	H3	NA
(UniMod:1)EYY(UniMod:21)SVHNK(SILAC-K-H)2	H4	NA
(UniMod:1)EYY(UniMod:21)SVHNK(SILAC-K-H)2	H5	NA
(UniMod:1)EYY(UniMod:21)SVHNK(SILAC-K-H)2	H6	NA
(UniMod:1)EYY(UniMod:21)SVHNK(SILAC-K-H)2	H7	NA
(UniMod:1)EYY(UniMod:21)SVHNK(SILAC-K-H)2	H8	NA
(UniMod:1)EYY(UniMod:21)SVHNK(SILAC-K-H)2	H9	NA
(UniMod:1)EYY(UniMod:21)SVHNK(SILAC-K-H)2	H10	NA
(UniMod:1)EYY(UniMod:21)SVHNK(SILAC-K-H)2	H11	NA
(UniMod:1)EYY(UniMod:21)SVHNK(SILAC-K-H)2	H12	NA
(UniMod:1)EYY(UniMod:21)SVHNK(SILAC-K-H)2	H2	NA
(UniMod:1)FELLPTPPLS(UniMod:21)PSR(SILAC-R-H)2	C1	2.33379605852695
(UniMod:1)FELLPTPPLS(UniMod:21)PSR(SILAC-R-H)2	C2	1.73404642932716
(UniMod:1)FELLPTPPLS(UniMod:21)PSR(SILAC-R-H)2	C3	1.98653352226493
(UniMod:1)FELLPTPPLS(UniMod:21)PSR(SILAC-R-H)2	C4	2.00181265162042
(UniMod:1)FELLPTPPLS(UniMod:21)PSR(SILAC-R-H)2	C5	2.10206734652903
(UniMod:1)FELLPTPPLS(UniMod:21)PSR(SILAC-R-H)2	C7	1.51483019125026
(UniMod:1)FELLPTPPLS(UniMod:21)PSR(SILAC-R-H)2	C8	1.49378991766528
(UniMod:1)FELLPTPPLS(UniMod:21)PSR(SILAC-R-H)2	C9	2.5176440918128
(UniMod:1)FELLPTPPLS(UniMod:21)PSR(SILAC-R-H)2	C10	2.00775439906589
(UniMod:1)FELLPTPPLS(UniMod:21)PSR(SILAC-R-H)2	C11	1.95038403770393
(UniMod:1)FELLPTPPLS(UniMod:21)PSR(SILAC-R-H)2	C12	1.94963149510639
(UniMod:1)FELLPTPPLS(UniMod:21)PSR(SILAC-R-H)2	D1	1.01117582397407
(UniMod:1)FELLPTPPLS(UniMod:21)PSR(SILAC-R-H)2	D2	1.90969378270831
(UniMod:1)FELLPTPPLS(UniMod:21)PSR(SILAC-R-H)2	D3	1.44848978040096
(UniMod:1)FELLPTPPLS(UniMod:21)PSR(SILAC-R-H)2	D4	2.01161044681888
(UniMod:1)FELLPTPPLS(UniMod:21)PSR(SILAC-R-H)2	D5	2.42857515593522
(UniMod:1)FELLPTPPLS(UniMod:21)PSR(SILAC-R-H)2	D6	1.97623504375376
(UniMod:1)FELLPTPPLS(UniMod:21)PSR(SILAC-R-H)2	D8	1.80602717096149
(UniMod:1)FELLPTPPLS(UniMod:21)PSR(SILAC-R-H)2	D9	1.85578657829069
(UniMod:1)FELLPTPPLS(UniMod:21)PSR(SILAC-R-H)2	D10	1.19046498381499
(UniMod:1)FELLPTPPLS(UniMod:21)PSR(SILAC-R-H)2	D11	1.15154218920897
(UniMod:1)FELLPTPPLS(UniMod:21)PSR(SILAC-R-H)2	D12	1.43353413023912
(UniMod:1)FELLPTPPLS(UniMod:21)PSR(SILAC-R-H)2	H1	1.27118552928233
(UniMod:1)FELLPTPPLS(UniMod:21)PSR(SILAC-R-H)2	H3	1.90831687628888
(UniMod:1)FELLPTPPLS(UniMod:21)PSR(SILAC-R-H)2	H4	1.84217512592968
(UniMod:1)FELLPTPPLS(UniMod:21)PSR(SILAC-R-H)2	H5	0.903170164593522
(UniMod:1)FELLPTPPLS(UniMod:21)PSR(SILAC-R-H)2	H6	2.45863385854495
(UniMod:1)FELLPTPPLS(UniMod:21)PSR(SILAC-R-H)2	H7	1.51444557748733
(UniMod:1)FELLPTPPLS(UniMod:21)PSR(SILAC-R-H)2	H8	0.955879160145726
(UniMod:1)FELLPTPPLS(UniMod:21)PSR(SILAC-R-H)2	H9	1.91000511286301
(UniMod:1)FELLPTPPLS(UniMod:21)PSR(SILAC-R-H)2	H10	2.02324038131537
(UniMod:1)FELLPTPPLS(UniMod:21)PSR(SILAC-R-H)2	H11	0.856795390950653
(UniMod:1)FELLPTPPLS(UniMod:21)PSR(SILAC-R-H)2	H12	1.17933673962678
(UniMod:1)FELLPTPPLS(UniMod:21)PSR(SILAC-R-H)2	H2	1.63943245713337
(UniMod:1)FHY(UniMod:21)DNTAGISQYLQNSK(SILAC-K-H)3	C1	2.53266192391334
(UniMod:1)FHY(UniMod:21)DNTAGISQYLQNSK(SILAC-K-H)3	C2	2.83508794312952
(UniMod:1)FHY(UniMod:21)DNTAGISQYLQNSK(SILAC-K-H)3	C3	2.76970269120777
(UniMod:1)FHY(UniMod:21)DNTAGISQYLQNSK(SILAC-K-H)3	C4	2.72748341112119
(UniMod:1)FHY(UniMod:21)DNTAGISQYLQNSK(SILAC-K-H)3	C5	2.92358219067476
(UniMod:1)FHY(UniMod:21)DNTAGISQYLQNSK(SILAC-K-H)3	C7	2.38460543410484
(UniMod:1)FHY(UniMod:21)DNTAGISQYLQNSK(SILAC-K-H)3	C8	2.81161706682104
(UniMod:1)FHY(UniMod:21)DNTAGISQYLQNSK(SILAC-K-H)3	C9	2.74561535715038
(UniMod:1)FHY(UniMod:21)DNTAGISQYLQNSK(SILAC-K-H)3	C10	2.48791335564559
(UniMod:1)FHY(UniMod:21)DNTAGISQYLQNSK(SILAC-K-H)3	C11	2.67256673012281
(UniMod:1)FHY(UniMod:21)DNTAGISQYLQNSK(SILAC-K-H)3	C12	2.41173112426552
(UniMod:1)FHY(UniMod:21)DNTAGISQYLQNSK(SILAC-K-H)3	D1	2.79159318556345
(UniMod:1)FHY(UniMod:21)DNTAGISQYLQNSK(SILAC-K-H)3	D2	2.49534379709758
(UniMod:1)FHY(UniMod:21)DNTAGISQYLQNSK(SILAC-K-H)3	D3	2.11540305308186
(UniMod:1)FHY(UniMod:21)DNTAGISQYLQNSK(SILAC-K-H)3	D4	2.44586611124505
(UniMod:1)FHY(UniMod:21)DNTAGISQYLQNSK(SILAC-K-H)3	D5	2.30744953975584
(UniMod:1)FHY(UniMod:21)DNTAGISQYLQNSK(SILAC-K-H)3	D6	2.84272651016232
(UniMod:1)FHY(UniMod:21)DNTAGISQYLQNSK(SILAC-K-H)3	D8	2.7482034023146
(UniMod:1)FHY(UniMod:21)DNTAGISQYLQNSK(SILAC-K-H)3	D9	NA
(UniMod:1)FHY(UniMod:21)DNTAGISQYLQNSK(SILAC-K-H)3	D10	2.68815560842444
(UniMod:1)FHY(UniMod:21)DNTAGISQYLQNSK(SILAC-K-H)3	D11	2.06133810366029
(UniMod:1)FHY(UniMod:21)DNTAGISQYLQNSK(SILAC-K-H)3	D12	2.66658645139821
(UniMod:1)FHY(UniMod:21)DNTAGISQYLQNSK(SILAC-K-H)3	H1	NA
(UniMod:1)FHY(UniMod:21)DNTAGISQYLQNSK(SILAC-K-H)3	H3	NA
(UniMod:1)FHY(UniMod:21)DNTAGISQYLQNSK(SILAC-K-H)3	H4	NA
(UniMod:1)FHY(UniMod:21)DNTAGISQYLQNSK(SILAC-K-H)3	H5	NA
(UniMod:1)FHY(UniMod:21)DNTAGISQYLQNSK(SILAC-K-H)3	H6	NA
(UniMod:1)FHY(UniMod:21)DNTAGISQYLQNSK(SILAC-K-H)3	H7	NA
(UniMod:1)FHY(UniMod:21)DNTAGISQYLQNSK(SILAC-K-H)3	H8	NA
(UniMod:1)FHY(UniMod:21)DNTAGISQYLQNSK(SILAC-K-H)3	H9	NA
(UniMod:1)FHY(UniMod:21)DNTAGISQYLQNSK(SILAC-K-H)3	H10	NA
(UniMod:1)FHY(UniMod:21)DNTAGISQYLQNSK(SILAC-K-H)3	H11	NA
(UniMod:1)FHY(UniMod:21)DNTAGISQYLQNSK(SILAC-K-H)3	H12	NA
(UniMod:1)FHY(UniMod:21)DNTAGISQYLQNSK(SILAC-K-H)3	H2	NA
(UniMod:1)FVLDDQY(UniMod:21)TSSTGTK(SILAC-K-H)2	C1	NA
(UniMod:1)FVLDDQY(UniMod:21)TSSTGTK(SILAC-K-H)2	C2	NA
(UniMod:1)FVLDDQY(UniMod:21)TSSTGTK(SILAC-K-H)2	C3	NA
(UniMod:1)FVLDDQY(UniMod:21)TSSTGTK(SILAC-K-H)2	C4	NA
(UniMod:1)FVLDDQY(UniMod:21)TSSTGTK(SILAC-K-H)2	C5	NA
(UniMod:1)FVLDDQY(UniMod:21)TSSTGTK(SILAC-K-H)2	C7	NA
(UniMod:1)FVLDDQY(UniMod:21)TSSTGTK(SILAC-K-H)2	C8	NA
(UniMod:1)FVLDDQY(UniMod:21)TSSTGTK(SILAC-K-H)2	C9	NA
(UniMod:1)FVLDDQY(UniMod:21)TSSTGTK(SILAC-K-H)2	C10	NA
(UniMod:1)FVLDDQY(UniMod:21)TSSTGTK(SILAC-K-H)2	C11	NA
(UniMod:1)FVLDDQY(UniMod:21)TSSTGTK(SILAC-K-H)2	C12	NA
(UniMod:1)FVLDDQY(UniMod:21)TSSTGTK(SILAC-K-H)2	D1	NA
(UniMod:1)FVLDDQY(UniMod:21)TSSTGTK(SILAC-K-H)2	D2	NA
(UniMod:1)FVLDDQY(UniMod:21)TSSTGTK(SILAC-K-H)2	D3	NA
(UniMod:1)FVLDDQY(UniMod:21)TSSTGTK(SILAC-K-H)2	D4	NA
(UniMod:1)FVLDDQY(UniMod:21)TSSTGTK(SILAC-K-H)2	D5	NA
(UniMod:1)FVLDDQY(UniMod:21)TSSTGTK(SILAC-K-H)2	D6	NA
(UniMod:1)FVLDDQY(UniMod:21)TSSTGTK(SILAC-K-H)2	D8	NA
(UniMod:1)FVLDDQY(UniMod:21)TSSTGTK(SILAC-K-H)2	D9	NA
(UniMod:1)FVLDDQY(UniMod:21)TSSTGTK(SILAC-K-H)2	D10	NA
(UniMod:1)FVLDDQY(UniMod:21)TSSTGTK(SILAC-K-H)2	D11	NA
(UniMod:1)FVLDDQY(UniMod:21)TSSTGTK(SILAC-K-H)2	D12	NA
(UniMod:1)FVLDDQY(UniMod:21)TSSTGTK(SILAC-K-H)2	H1	NA
(UniMod:1)FVLDDQY(UniMod:21)TSSTGTK(SILAC-K-H)2	H3	NA
(UniMod:1)FVLDDQY(UniMod:21)TSSTGTK(SILAC-K-H)2	H4	NA
(UniMod:1)FVLDDQY(UniMod:21)TSSTGTK(SILAC-K-H)2	H5	NA
(UniMod:1)FVLDDQY(UniMod:21)TSSTGTK(SILAC-K-H)2	H6	NA
(UniMod:1)FVLDDQY(UniMod:21)TSSTGTK(SILAC-K-H)2	H7	NA
(UniMod:1)FVLDDQY(UniMod:21)TSSTGTK(SILAC-K-H)2	H8	NA
(UniMod:1)FVLDDQY(UniMod:21)TSSTGTK(SILAC-K-H)2	H9	NA
(UniMod:1)FVLDDQY(UniMod:21)TSSTGTK(SILAC-K-H)2	H10	NA
(UniMod:1)FVLDDQY(UniMod:21)TSSTGTK(SILAC-K-H)2	H11	NA
(UniMod:1)FVLDDQY(UniMod:21)TSSTGTK(SILAC-K-H)2	H12	NA
(UniMod:1)FVLDDQY(UniMod:21)TSSTGTK(SILAC-K-H)2	H2	NA
(UniMod:1)GHEY(UniMod:21)TNIK(SILAC-K-H)2	C1	NA
(UniMod:1)GHEY(UniMod:21)TNIK(SILAC-K-H)2	C2	NA
(UniMod:1)GHEY(UniMod:21)TNIK(SILAC-K-H)2	C3	NA
(UniMod:1)GHEY(UniMod:21)TNIK(SILAC-K-H)2	C4	NA
(UniMod:1)GHEY(UniMod:21)TNIK(SILAC-K-H)2	C5	NA
(UniMod:1)GHEY(UniMod:21)TNIK(SILAC-K-H)2	C7	NA
(UniMod:1)GHEY(UniMod:21)TNIK(SILAC-K-H)2	C8	NA
(UniMod:1)GHEY(UniMod:21)TNIK(SILAC-K-H)2	C9	NA
(UniMod:1)GHEY(UniMod:21)TNIK(SILAC-K-H)2	C10	NA
(UniMod:1)GHEY(UniMod:21)TNIK(SILAC-K-H)2	C11	NA
(UniMod:1)GHEY(UniMod:21)TNIK(SILAC-K-H)2	C12	NA
(UniMod:1)GHEY(UniMod:21)TNIK(SILAC-K-H)2	D1	NA
(UniMod:1)GHEY(UniMod:21)TNIK(SILAC-K-H)2	D2	NA
(UniMod:1)GHEY(UniMod:21)TNIK(SILAC-K-H)2	D3	NA
(UniMod:1)GHEY(UniMod:21)TNIK(SILAC-K-H)2	D4	NA
(UniMod:1)GHEY(UniMod:21)TNIK(SILAC-K-H)2	D5	NA
(UniMod:1)GHEY(UniMod:21)TNIK(SILAC-K-H)2	D6	NA
(UniMod:1)GHEY(UniMod:21)TNIK(SILAC-K-H)2	D8	NA
(UniMod:1)GHEY(UniMod:21)TNIK(SILAC-K-H)2	D9	NA
(UniMod:1)GHEY(UniMod:21)TNIK(SILAC-K-H)2	D10	NA
(UniMod:1)GHEY(UniMod:21)TNIK(SILAC-K-H)2	D11	NA
(UniMod:1)GHEY(UniMod:21)TNIK(SILAC-K-H)2	D12	NA
(UniMod:1)GHEY(UniMod:21)TNIK(SILAC-K-H)2	H1	NA
(UniMod:1)GHEY(UniMod:21)TNIK(SILAC-K-H)2	H3	NA
(UniMod:1)GHEY(UniMod:21)TNIK(SILAC-K-H)2	H4	NA
(UniMod:1)GHEY(UniMod:21)TNIK(SILAC-K-H)2	H5	NA
(UniMod:1)GHEY(UniMod:21)TNIK(SILAC-K-H)2	H6	NA
(UniMod:1)GHEY(UniMod:21)TNIK(SILAC-K-H)2	H7	NA
(UniMod:1)GHEY(UniMod:21)TNIK(SILAC-K-H)2	H8	NA
(UniMod:1)GHEY(UniMod:21)TNIK(SILAC-K-H)2	H9	NA
(UniMod:1)GHEY(UniMod:21)TNIK(SILAC-K-H)2	H10	NA
(UniMod:1)GHEY(UniMod:21)TNIK(SILAC-K-H)2	H11	NA
(UniMod:1)GHEY(UniMod:21)TNIK(SILAC-K-H)2	H12	NA
(UniMod:1)GHEY(UniMod:21)TNIK(SILAC-K-H)2	H2	NA
(UniMod:1)GNLQEY(UniMod:21)LTR(SILAC-R-H)2	C1	NA
(UniMod:1)GNLQEY(UniMod:21)LTR(SILAC-R-H)2	C2	NA
(UniMod:1)GNLQEY(UniMod:21)LTR(SILAC-R-H)2	C3	NA
(UniMod:1)GNLQEY(UniMod:21)LTR(SILAC-R-H)2	C4	NA
(UniMod:1)GNLQEY(UniMod:21)LTR(SILAC-R-H)2	C5	NA
(UniMod:1)GNLQEY(UniMod:21)LTR(SILAC-R-H)2	C7	NA
(UniMod:1)GNLQEY(UniMod:21)LTR(SILAC-R-H)2	C8	NA
(UniMod:1)GNLQEY(UniMod:21)LTR(SILAC-R-H)2	C9	NA
(UniMod:1)GNLQEY(UniMod:21)LTR(SILAC-R-H)2	C10	NA
(UniMod:1)GNLQEY(UniMod:21)LTR(SILAC-R-H)2	C11	NA
(UniMod:1)GNLQEY(UniMod:21)LTR(SILAC-R-H)2	C12	NA
(UniMod:1)GNLQEY(UniMod:21)LTR(SILAC-R-H)2	D1	NA
(UniMod:1)GNLQEY(UniMod:21)LTR(SILAC-R-H)2	D2	NA
(UniMod:1)GNLQEY(UniMod:21)LTR(SILAC-R-H)2	D3	NA
(UniMod:1)GNLQEY(UniMod:21)LTR(SILAC-R-H)2	D4	NA
(UniMod:1)GNLQEY(UniMod:21)LTR(SILAC-R-H)2	D5	NA
(UniMod:1)GNLQEY(UniMod:21)LTR(SILAC-R-H)2	D6	NA
(UniMod:1)GNLQEY(UniMod:21)LTR(SILAC-R-H)2	D8	NA
(UniMod:1)GNLQEY(UniMod:21)LTR(SILAC-R-H)2	D9	NA
(UniMod:1)GNLQEY(UniMod:21)LTR(SILAC-R-H)2	D10	NA
(UniMod:1)GNLQEY(UniMod:21)LTR(SILAC-R-H)2	D11	NA
(UniMod:1)GNLQEY(UniMod:21)LTR(SILAC-R-H)2	D12	NA
(UniMod:1)GNLQEY(UniMod:21)LTR(SILAC-R-H)2	H1	NA
(UniMod:1)GNLQEY(UniMod:21)LTR(SILAC-R-H)2	H3	NA
(UniMod:1)GNLQEY(UniMod:21)LTR(SILAC-R-H)2	H4	NA
(UniMod:1)GNLQEY(UniMod:21)LTR(SILAC-R-H)2	H5	NA
(UniMod:1)GNLQEY(UniMod:21)LTR(SILAC-R-H)2	H6	NA
(UniMod:1)GNLQEY(UniMod:21)LTR(SILAC-R-H)2	H7	NA
(UniMod:1)GNLQEY(UniMod:21)LTR(SILAC-R-H)2	H8	NA
(UniMod:1)GNLQEY(UniMod:21)LTR(SILAC-R-H)2	H9	NA
(UniMod:1)GNLQEY(UniMod:21)LTR(SILAC-R-H)2	H10	NA
(UniMod:1)GNLQEY(UniMod:21)LTR(SILAC-R-H)2	H11	NA
(UniMod:1)GNLQEY(UniMod:21)LTR(SILAC-R-H)2	H12	NA
(UniMod:1)GNLQEY(UniMod:21)LTR(SILAC-R-H)2	H2	NA
(UniMod:1)GSTAENAEY(UniMod:21)LR(SILAC-R-H)2	C1	NA
(UniMod:1)GSTAENAEY(UniMod:21)LR(SILAC-R-H)2	C2	NA
(UniMod:1)GSTAENAEY(UniMod:21)LR(SILAC-R-H)2	C3	NA
(UniMod:1)GSTAENAEY(UniMod:21)LR(SILAC-R-H)2	C4	NA
(UniMod:1)GSTAENAEY(UniMod:21)LR(SILAC-R-H)2	C5	NA
(UniMod:1)GSTAENAEY(UniMod:21)LR(SILAC-R-H)2	C7	NA
(UniMod:1)GSTAENAEY(UniMod:21)LR(SILAC-R-H)2	C8	NA
(UniMod:1)GSTAENAEY(UniMod:21)LR(SILAC-R-H)2	C9	NA
(UniMod:1)GSTAENAEY(UniMod:21)LR(SILAC-R-H)2	C10	NA
(UniMod:1)GSTAENAEY(UniMod:21)LR(SILAC-R-H)2	C11	NA
(UniMod:1)GSTAENAEY(UniMod:21)LR(SILAC-R-H)2	C12	NA
(UniMod:1)GSTAENAEY(UniMod:21)LR(SILAC-R-H)2	D1	NA
(UniMod:1)GSTAENAEY(UniMod:21)LR(SILAC-R-H)2	D2	NA
(UniMod:1)GSTAENAEY(UniMod:21)LR(SILAC-R-H)2	D3	NA
(UniMod:1)GSTAENAEY(UniMod:21)LR(SILAC-R-H)2	D4	NA
(UniMod:1)GSTAENAEY(UniMod:21)LR(SILAC-R-H)2	D5	NA
(UniMod:1)GSTAENAEY(UniMod:21)LR(SILAC-R-H)2	D6	NA
(UniMod:1)GSTAENAEY(UniMod:21)LR(SILAC-R-H)2	D8	NA
(UniMod:1)GSTAENAEY(UniMod:21)LR(SILAC-R-H)2	D9	NA
(UniMod:1)GSTAENAEY(UniMod:21)LR(SILAC-R-H)2	D10	NA
(UniMod:1)GSTAENAEY(UniMod:21)LR(SILAC-R-H)2	D11	NA
(UniMod:1)GSTAENAEY(UniMod:21)LR(SILAC-R-H)2	D12	NA
(UniMod:1)GSTAENAEY(UniMod:21)LR(SILAC-R-H)2	H1	2.21457414292519
(UniMod:1)GSTAENAEY(UniMod:21)LR(SILAC-R-H)2	H3	2.41645246456557
(UniMod:1)GSTAENAEY(UniMod:21)LR(SILAC-R-H)2	H4	3.35918117926855
(UniMod:1)GSTAENAEY(UniMod:21)LR(SILAC-R-H)2	H5	2.04044847598938
(UniMod:1)GSTAENAEY(UniMod:21)LR(SILAC-R-H)2	H6	2.52243602784342
(UniMod:1)GSTAENAEY(UniMod:21)LR(SILAC-R-H)2	H7	3.43059424973734
(UniMod:1)GSTAENAEY(UniMod:21)LR(SILAC-R-H)2	H8	2.26078481950323
(UniMod:1)GSTAENAEY(UniMod:21)LR(SILAC-R-H)2	H9	1.72349781531343
(UniMod:1)GSTAENAEY(UniMod:21)LR(SILAC-R-H)2	H10	NA
(UniMod:1)GSTAENAEY(UniMod:21)LR(SILAC-R-H)2	H11	2.38133654657182
(UniMod:1)GSTAENAEY(UniMod:21)LR(SILAC-R-H)2	H12	2.18638302674142
(UniMod:1)GSTAENAEY(UniMod:21)LR(SILAC-R-H)2	H2	NA
(UniMod:1)GT(UniMod:21)HNFSEELK(SILAC-K-H)2	C1	2.72868838730091
(UniMod:1)GT(UniMod:21)HNFSEELK(SILAC-K-H)2	C2	2.7190967927784
(UniMod:1)GT(UniMod:21)HNFSEELK(SILAC-K-H)2	C3	3.05359891011025
(UniMod:1)GT(UniMod:21)HNFSEELK(SILAC-K-H)2	C4	3.09612484405787
(UniMod:1)GT(UniMod:21)HNFSEELK(SILAC-K-H)2	C5	NA
(UniMod:1)GT(UniMod:21)HNFSEELK(SILAC-K-H)2	C7	3.1186114562763
(UniMod:1)GT(UniMod:21)HNFSEELK(SILAC-K-H)2	C8	3.00116220765208
(UniMod:1)GT(UniMod:21)HNFSEELK(SILAC-K-H)2	C9	3.335004815861
(UniMod:1)GT(UniMod:21)HNFSEELK(SILAC-K-H)2	C10	3.22247638997594
(UniMod:1)GT(UniMod:21)HNFSEELK(SILAC-K-H)2	C11	2.84502626860939
(UniMod:1)GT(UniMod:21)HNFSEELK(SILAC-K-H)2	C12	2.9033897228607
(UniMod:1)GT(UniMod:21)HNFSEELK(SILAC-K-H)2	D1	NA
(UniMod:1)GT(UniMod:21)HNFSEELK(SILAC-K-H)2	D2	NA
(UniMod:1)GT(UniMod:21)HNFSEELK(SILAC-K-H)2	D3	NA
(UniMod:1)GT(UniMod:21)HNFSEELK(SILAC-K-H)2	D4	NA
(UniMod:1)GT(UniMod:21)HNFSEELK(SILAC-K-H)2	D5	NA
(UniMod:1)GT(UniMod:21)HNFSEELK(SILAC-K-H)2	D6	NA
(UniMod:1)GT(UniMod:21)HNFSEELK(SILAC-K-H)2	D8	NA
(UniMod:1)GT(UniMod:21)HNFSEELK(SILAC-K-H)2	D9	NA
(UniMod:1)GT(UniMod:21)HNFSEELK(SILAC-K-H)2	D10	NA
(UniMod:1)GT(UniMod:21)HNFSEELK(SILAC-K-H)2	D11	NA
(UniMod:1)GT(UniMod:21)HNFSEELK(SILAC-K-H)2	D12	NA
(UniMod:1)GT(UniMod:21)HNFSEELK(SILAC-K-H)2	H1	2.38862086661445
(UniMod:1)GT(UniMod:21)HNFSEELK(SILAC-K-H)2	H3	2.38848138365258
(UniMod:1)GT(UniMod:21)HNFSEELK(SILAC-K-H)2	H4	NA
(UniMod:1)GT(UniMod:21)HNFSEELK(SILAC-K-H)2	H5	2.43140435983266
(UniMod:1)GT(UniMod:21)HNFSEELK(SILAC-K-H)2	H6	2.70776655019551
(UniMod:1)GT(UniMod:21)HNFSEELK(SILAC-K-H)2	H7	2.64531540731362
(UniMod:1)GT(UniMod:21)HNFSEELK(SILAC-K-H)2	H8	2.26184111909555
(UniMod:1)GT(UniMod:21)HNFSEELK(SILAC-K-H)2	H9	2.50887360712178
(UniMod:1)GT(UniMod:21)HNFSEELK(SILAC-K-H)2	H10	1.56390176150412
(UniMod:1)GT(UniMod:21)HNFSEELK(SILAC-K-H)2	H11	2.59963914802217
(UniMod:1)GT(UniMod:21)HNFSEELK(SILAC-K-H)2	H12	2.26830233030843
(UniMod:1)GT(UniMod:21)HNFSEELK(SILAC-K-H)2	H2	2.256944290876
(UniMod:1)HTDDEM(UniMod:35)TGY(UniMod:21)VATR(SILAC-R-H)2	C1	NA
(UniMod:1)HTDDEM(UniMod:35)TGY(UniMod:21)VATR(SILAC-R-H)2	C2	NA
(UniMod:1)HTDDEM(UniMod:35)TGY(UniMod:21)VATR(SILAC-R-H)2	C3	NA
(UniMod:1)HTDDEM(UniMod:35)TGY(UniMod:21)VATR(SILAC-R-H)2	C4	NA
(UniMod:1)HTDDEM(UniMod:35)TGY(UniMod:21)VATR(SILAC-R-H)2	C5	NA
(UniMod:1)HTDDEM(UniMod:35)TGY(UniMod:21)VATR(SILAC-R-H)2	C7	NA
(UniMod:1)HTDDEM(UniMod:35)TGY(UniMod:21)VATR(SILAC-R-H)2	C8	NA
(UniMod:1)HTDDEM(UniMod:35)TGY(UniMod:21)VATR(SILAC-R-H)2	C9	NA
(UniMod:1)HTDDEM(UniMod:35)TGY(UniMod:21)VATR(SILAC-R-H)2	C10	NA
(UniMod:1)HTDDEM(UniMod:35)TGY(UniMod:21)VATR(SILAC-R-H)2	C11	NA
(UniMod:1)HTDDEM(UniMod:35)TGY(UniMod:21)VATR(SILAC-R-H)2	C12	NA
(UniMod:1)HTDDEM(UniMod:35)TGY(UniMod:21)VATR(SILAC-R-H)2	D1	NA
(UniMod:1)HTDDEM(UniMod:35)TGY(UniMod:21)VATR(SILAC-R-H)2	D2	NA
(UniMod:1)HTDDEM(UniMod:35)TGY(UniMod:21)VATR(SILAC-R-H)2	D3	NA
(UniMod:1)HTDDEM(UniMod:35)TGY(UniMod:21)VATR(SILAC-R-H)2	D4	NA
(UniMod:1)HTDDEM(UniMod:35)TGY(UniMod:21)VATR(SILAC-R-H)2	D5	NA
(UniMod:1)HTDDEM(UniMod:35)TGY(UniMod:21)VATR(SILAC-R-H)2	D6	NA
(UniMod:1)HTDDEM(UniMod:35)TGY(UniMod:21)VATR(SILAC-R-H)2	D8	NA
(UniMod:1)HTDDEM(UniMod:35)TGY(UniMod:21)VATR(SILAC-R-H)2	D9	NA
(UniMod:1)HTDDEM(UniMod:35)TGY(UniMod:21)VATR(SILAC-R-H)2	D10	NA
(UniMod:1)HTDDEM(UniMod:35)TGY(UniMod:21)VATR(SILAC-R-H)2	D11	NA
(UniMod:1)HTDDEM(UniMod:35)TGY(UniMod:21)VATR(SILAC-R-H)2	D12	NA
(UniMod:1)HTDDEM(UniMod:35)TGY(UniMod:21)VATR(SILAC-R-H)2	H1	NA
(UniMod:1)HTDDEM(UniMod:35)TGY(UniMod:21)VATR(SILAC-R-H)2	H3	NA
(UniMod:1)HTDDEM(UniMod:35)TGY(UniMod:21)VATR(SILAC-R-H)2	H4	NA
(UniMod:1)HTDDEM(UniMod:35)TGY(UniMod:21)VATR(SILAC-R-H)2	H5	NA
(UniMod:1)HTDDEM(UniMod:35)TGY(UniMod:21)VATR(SILAC-R-H)2	H6	NA
(UniMod:1)HTDDEM(UniMod:35)TGY(UniMod:21)VATR(SILAC-R-H)2	H7	NA
(UniMod:1)HTDDEM(UniMod:35)TGY(UniMod:21)VATR(SILAC-R-H)2	H8	NA
(UniMod:1)HTDDEM(UniMod:35)TGY(UniMod:21)VATR(SILAC-R-H)2	H9	NA
(UniMod:1)HTDDEM(UniMod:35)TGY(UniMod:21)VATR(SILAC-R-H)2	H10	NA
(UniMod:1)HTDDEM(UniMod:35)TGY(UniMod:21)VATR(SILAC-R-H)2	H11	NA
(UniMod:1)HTDDEM(UniMod:35)TGY(UniMod:21)VATR(SILAC-R-H)2	H12	NA
(UniMod:1)HTDDEM(UniMod:35)TGY(UniMod:21)VATR(SILAC-R-H)2	H2	NA
(UniMod:1)IADLGLAS(UniMod:21)FK(SILAC-K-H)2	C1	NA
(UniMod:1)IADLGLAS(UniMod:21)FK(SILAC-K-H)2	C2	NA
(UniMod:1)IADLGLAS(UniMod:21)FK(SILAC-K-H)2	C3	NA
(UniMod:1)IADLGLAS(UniMod:21)FK(SILAC-K-H)2	C4	NA
(UniMod:1)IADLGLAS(UniMod:21)FK(SILAC-K-H)2	C5	NA
(UniMod:1)IADLGLAS(UniMod:21)FK(SILAC-K-H)2	C7	NA
(UniMod:1)IADLGLAS(UniMod:21)FK(SILAC-K-H)2	C8	NA
(UniMod:1)IADLGLAS(UniMod:21)FK(SILAC-K-H)2	C9	NA
(UniMod:1)IADLGLAS(UniMod:21)FK(SILAC-K-H)2	C10	NA
(UniMod:1)IADLGLAS(UniMod:21)FK(SILAC-K-H)2	C11	NA
(UniMod:1)IADLGLAS(UniMod:21)FK(SILAC-K-H)2	C12	NA
(UniMod:1)IADLGLAS(UniMod:21)FK(SILAC-K-H)2	D1	NA
(UniMod:1)IADLGLAS(UniMod:21)FK(SILAC-K-H)2	D2	NA
(UniMod:1)IADLGLAS(UniMod:21)FK(SILAC-K-H)2	D3	NA
(UniMod:1)IADLGLAS(UniMod:21)FK(SILAC-K-H)2	D4	NA
(UniMod:1)IADLGLAS(UniMod:21)FK(SILAC-K-H)2	D5	NA
(UniMod:1)IADLGLAS(UniMod:21)FK(SILAC-K-H)2	D6	NA
(UniMod:1)IADLGLAS(UniMod:21)FK(SILAC-K-H)2	D8	NA
(UniMod:1)IADLGLAS(UniMod:21)FK(SILAC-K-H)2	D9	NA
(UniMod:1)IADLGLAS(UniMod:21)FK(SILAC-K-H)2	D10	NA
(UniMod:1)IADLGLAS(UniMod:21)FK(SILAC-K-H)2	D11	NA
(UniMod:1)IADLGLAS(UniMod:21)FK(SILAC-K-H)2	D12	NA
(UniMod:1)IADLGLAS(UniMod:21)FK(SILAC-K-H)2	H1	NA
(UniMod:1)IADLGLAS(UniMod:21)FK(SILAC-K-H)2	H3	NA
(UniMod:1)IADLGLAS(UniMod:21)FK(SILAC-K-H)2	H4	NA
(UniMod:1)IADLGLAS(UniMod:21)FK(SILAC-K-H)2	H5	NA
(UniMod:1)IADLGLAS(UniMod:21)FK(SILAC-K-H)2	H6	NA
(UniMod:1)IADLGLAS(UniMod:21)FK(SILAC-K-H)2	H7	NA
(UniMod:1)IADLGLAS(UniMod:21)FK(SILAC-K-H)2	H8	NA
(UniMod:1)IADLGLAS(UniMod:21)FK(SILAC-K-H)2	H9	NA
(UniMod:1)IADLGLAS(UniMod:21)FK(SILAC-K-H)2	H10	NA
(UniMod:1)IADLGLAS(UniMod:21)FK(SILAC-K-H)2	H11	NA
(UniMod:1)IADLGLAS(UniMod:21)FK(SILAC-K-H)2	H12	NA
(UniMod:1)IADLGLAS(UniMod:21)FK(SILAC-K-H)2	H2	NA
(UniMod:1)IDTLNSDGY(UniMod:21)TPEPAR(SILAC-R-H)2	C1	NA
(UniMod:1)IDTLNSDGY(UniMod:21)TPEPAR(SILAC-R-H)2	C2	NA
(UniMod:1)IDTLNSDGY(UniMod:21)TPEPAR(SILAC-R-H)2	C3	NA
(UniMod:1)IDTLNSDGY(UniMod:21)TPEPAR(SILAC-R-H)2	C4	NA
(UniMod:1)IDTLNSDGY(UniMod:21)TPEPAR(SILAC-R-H)2	C5	NA
(UniMod:1)IDTLNSDGY(UniMod:21)TPEPAR(SILAC-R-H)2	C7	NA
(UniMod:1)IDTLNSDGY(UniMod:21)TPEPAR(SILAC-R-H)2	C8	NA
(UniMod:1)IDTLNSDGY(UniMod:21)TPEPAR(SILAC-R-H)2	C9	NA
(UniMod:1)IDTLNSDGY(UniMod:21)TPEPAR(SILAC-R-H)2	C10	NA
(UniMod:1)IDTLNSDGY(UniMod:21)TPEPAR(SILAC-R-H)2	C11	NA
(UniMod:1)IDTLNSDGY(UniMod:21)TPEPAR(SILAC-R-H)2	C12	NA
(UniMod:1)IDTLNSDGY(UniMod:21)TPEPAR(SILAC-R-H)2	D1	NA
(UniMod:1)IDTLNSDGY(UniMod:21)TPEPAR(SILAC-R-H)2	D2	NA
(UniMod:1)IDTLNSDGY(UniMod:21)TPEPAR(SILAC-R-H)2	D3	NA
(UniMod:1)IDTLNSDGY(UniMod:21)TPEPAR(SILAC-R-H)2	D4	NA
(UniMod:1)IDTLNSDGY(UniMod:21)TPEPAR(SILAC-R-H)2	D5	NA
(UniMod:1)IDTLNSDGY(UniMod:21)TPEPAR(SILAC-R-H)2	D6	NA
(UniMod:1)IDTLNSDGY(UniMod:21)TPEPAR(SILAC-R-H)2	D8	NA
(UniMod:1)IDTLNSDGY(UniMod:21)TPEPAR(SILAC-R-H)2	D9	NA
(UniMod:1)IDTLNSDGY(UniMod:21)TPEPAR(SILAC-R-H)2	D10	NA
(UniMod:1)IDTLNSDGY(UniMod:21)TPEPAR(SILAC-R-H)2	D11	NA
(UniMod:1)IDTLNSDGY(UniMod:21)TPEPAR(SILAC-R-H)2	D12	NA
(UniMod:1)IDTLNSDGY(UniMod:21)TPEPAR(SILAC-R-H)2	H1	2.84999678290048
(UniMod:1)IDTLNSDGY(UniMod:21)TPEPAR(SILAC-R-H)2	H3	2.10956769457035
(UniMod:1)IDTLNSDGY(UniMod:21)TPEPAR(SILAC-R-H)2	H4	3.35360749541959
(UniMod:1)IDTLNSDGY(UniMod:21)TPEPAR(SILAC-R-H)2	H5	3.13152865477938
(UniMod:1)IDTLNSDGY(UniMod:21)TPEPAR(SILAC-R-H)2	H6	NA
(UniMod:1)IDTLNSDGY(UniMod:21)TPEPAR(SILAC-R-H)2	H7	3.07695632260053
(UniMod:1)IDTLNSDGY(UniMod:21)TPEPAR(SILAC-R-H)2	H8	2.54762966658083
(UniMod:1)IDTLNSDGY(UniMod:21)TPEPAR(SILAC-R-H)2	H9	2.3157287247449
(UniMod:1)IDTLNSDGY(UniMod:21)TPEPAR(SILAC-R-H)2	H10	2.80993993458934
(UniMod:1)IDTLNSDGY(UniMod:21)TPEPAR(SILAC-R-H)2	H11	NA
(UniMod:1)IDTLNSDGY(UniMod:21)TPEPAR(SILAC-R-H)2	H12	3.15175756929154
(UniMod:1)IDTLNSDGY(UniMod:21)TPEPAR(SILAC-R-H)2	H2	2.77569492673272
(UniMod:1)IGEGTY(UniMod:21)GVVYK(SILAC-K-H)2	C1	NA
(UniMod:1)IGEGTY(UniMod:21)GVVYK(SILAC-K-H)2	C2	NA
(UniMod:1)IGEGTY(UniMod:21)GVVYK(SILAC-K-H)2	C3	NA
(UniMod:1)IGEGTY(UniMod:21)GVVYK(SILAC-K-H)2	C4	NA
(UniMod:1)IGEGTY(UniMod:21)GVVYK(SILAC-K-H)2	C5	NA
(UniMod:1)IGEGTY(UniMod:21)GVVYK(SILAC-K-H)2	C7	NA
(UniMod:1)IGEGTY(UniMod:21)GVVYK(SILAC-K-H)2	C8	NA
(UniMod:1)IGEGTY(UniMod:21)GVVYK(SILAC-K-H)2	C9	NA
(UniMod:1)IGEGTY(UniMod:21)GVVYK(SILAC-K-H)2	C10	NA
(UniMod:1)IGEGTY(UniMod:21)GVVYK(SILAC-K-H)2	C11	NA
(UniMod:1)IGEGTY(UniMod:21)GVVYK(SILAC-K-H)2	C12	NA
(UniMod:1)IGEGTY(UniMod:21)GVVYK(SILAC-K-H)2	D1	NA
(UniMod:1)IGEGTY(UniMod:21)GVVYK(SILAC-K-H)2	D2	NA
(UniMod:1)IGEGTY(UniMod:21)GVVYK(SILAC-K-H)2	D3	NA
(UniMod:1)IGEGTY(UniMod:21)GVVYK(SILAC-K-H)2	D4	NA
(UniMod:1)IGEGTY(UniMod:21)GVVYK(SILAC-K-H)2	D5	NA
(UniMod:1)IGEGTY(UniMod:21)GVVYK(SILAC-K-H)2	D6	NA
(UniMod:1)IGEGTY(UniMod:21)GVVYK(SILAC-K-H)2	D8	NA
(UniMod:1)IGEGTY(UniMod:21)GVVYK(SILAC-K-H)2	D9	NA
(UniMod:1)IGEGTY(UniMod:21)GVVYK(SILAC-K-H)2	D10	NA
(UniMod:1)IGEGTY(UniMod:21)GVVYK(SILAC-K-H)2	D11	NA
(UniMod:1)IGEGTY(UniMod:21)GVVYK(SILAC-K-H)2	D12	NA
(UniMod:1)IGEGTY(UniMod:21)GVVYK(SILAC-K-H)2	H1	NA
(UniMod:1)IGEGTY(UniMod:21)GVVYK(SILAC-K-H)2	H3	NA
(UniMod:1)IGEGTY(UniMod:21)GVVYK(SILAC-K-H)2	H4	NA
(UniMod:1)IGEGTY(UniMod:21)GVVYK(SILAC-K-H)2	H5	NA
(UniMod:1)IGEGTY(UniMod:21)GVVYK(SILAC-K-H)2	H6	NA
(UniMod:1)IGEGTY(UniMod:21)GVVYK(SILAC-K-H)2	H7	NA
(UniMod:1)IGEGTY(UniMod:21)GVVYK(SILAC-K-H)2	H8	NA
(UniMod:1)IGEGTY(UniMod:21)GVVYK(SILAC-K-H)2	H9	NA
(UniMod:1)IGEGTY(UniMod:21)GVVYK(SILAC-K-H)2	H10	NA
(UniMod:1)IGEGTY(UniMod:21)GVVYK(SILAC-K-H)2	H11	NA
(UniMod:1)IGEGTY(UniMod:21)GVVYK(SILAC-K-H)2	H12	NA
(UniMod:1)IGEGTY(UniMod:21)GVVYK(SILAC-K-H)2	H2	NA
(UniMod:1)IISSNQELIY(UniMod:21)EGR(SILAC-R-H)2	C1	2.24111465949405
(UniMod:1)IISSNQELIY(UniMod:21)EGR(SILAC-R-H)2	C2	2.61327124038274
(UniMod:1)IISSNQELIY(UniMod:21)EGR(SILAC-R-H)2	C3	1.8123907916136
(UniMod:1)IISSNQELIY(UniMod:21)EGR(SILAC-R-H)2	C4	2.38804852952692
(UniMod:1)IISSNQELIY(UniMod:21)EGR(SILAC-R-H)2	C5	1.75681306069071
(UniMod:1)IISSNQELIY(UniMod:21)EGR(SILAC-R-H)2	C7	1.64707587681116
(UniMod:1)IISSNQELIY(UniMod:21)EGR(SILAC-R-H)2	C8	1.60334673372213
(UniMod:1)IISSNQELIY(UniMod:21)EGR(SILAC-R-H)2	C9	2.77087588940854
(UniMod:1)IISSNQELIY(UniMod:21)EGR(SILAC-R-H)2	C10	1.79958837384117
(UniMod:1)IISSNQELIY(UniMod:21)EGR(SILAC-R-H)2	C11	2.3674326163126
(UniMod:1)IISSNQELIY(UniMod:21)EGR(SILAC-R-H)2	C12	2.17489633650318
(UniMod:1)IISSNQELIY(UniMod:21)EGR(SILAC-R-H)2	D1	2.27752693142424
(UniMod:1)IISSNQELIY(UniMod:21)EGR(SILAC-R-H)2	D2	2.44843615683763
(UniMod:1)IISSNQELIY(UniMod:21)EGR(SILAC-R-H)2	D3	2.30533498275496
(UniMod:1)IISSNQELIY(UniMod:21)EGR(SILAC-R-H)2	D4	1.76337903305036
(UniMod:1)IISSNQELIY(UniMod:21)EGR(SILAC-R-H)2	D5	1.77234237584761
(UniMod:1)IISSNQELIY(UniMod:21)EGR(SILAC-R-H)2	D6	2.14651891456903
(UniMod:1)IISSNQELIY(UniMod:21)EGR(SILAC-R-H)2	D8	1.2883337303879
(UniMod:1)IISSNQELIY(UniMod:21)EGR(SILAC-R-H)2	D9	3.3464091708958
(UniMod:1)IISSNQELIY(UniMod:21)EGR(SILAC-R-H)2	D10	2.03521303624474
(UniMod:1)IISSNQELIY(UniMod:21)EGR(SILAC-R-H)2	D11	2.12743507876798
(UniMod:1)IISSNQELIY(UniMod:21)EGR(SILAC-R-H)2	D12	2.36484755158764
(UniMod:1)IISSNQELIY(UniMod:21)EGR(SILAC-R-H)2	H1	NA
(UniMod:1)IISSNQELIY(UniMod:21)EGR(SILAC-R-H)2	H3	NA
(UniMod:1)IISSNQELIY(UniMod:21)EGR(SILAC-R-H)2	H4	NA
(UniMod:1)IISSNQELIY(UniMod:21)EGR(SILAC-R-H)2	H5	NA
(UniMod:1)IISSNQELIY(UniMod:21)EGR(SILAC-R-H)2	H6	NA
(UniMod:1)IISSNQELIY(UniMod:21)EGR(SILAC-R-H)2	H7	NA
(UniMod:1)IISSNQELIY(UniMod:21)EGR(SILAC-R-H)2	H8	NA
(UniMod:1)IISSNQELIY(UniMod:21)EGR(SILAC-R-H)2	H9	NA
(UniMod:1)IISSNQELIY(UniMod:21)EGR(SILAC-R-H)2	H10	NA
(UniMod:1)IISSNQELIY(UniMod:21)EGR(SILAC-R-H)2	H11	NA
(UniMod:1)IISSNQELIY(UniMod:21)EGR(SILAC-R-H)2	H12	NA
(UniMod:1)IISSNQELIY(UniMod:21)EGR(SILAC-R-H)2	H2	NA
(UniMod:1)ITLDNAY(UniMod:21)M(UniMod:35)EK(SILAC-K-H)2	C1	NA
(UniMod:1)ITLDNAY(UniMod:21)M(UniMod:35)EK(SILAC-K-H)2	C2	NA
(UniMod:1)ITLDNAY(UniMod:21)M(UniMod:35)EK(SILAC-K-H)2	C3	NA
(UniMod:1)ITLDNAY(UniMod:21)M(UniMod:35)EK(SILAC-K-H)2	C4	NA
(UniMod:1)ITLDNAY(UniMod:21)M(UniMod:35)EK(SILAC-K-H)2	C5	NA
(UniMod:1)ITLDNAY(UniMod:21)M(UniMod:35)EK(SILAC-K-H)2	C7	NA
(UniMod:1)ITLDNAY(UniMod:21)M(UniMod:35)EK(SILAC-K-H)2	C8	NA
(UniMod:1)ITLDNAY(UniMod:21)M(UniMod:35)EK(SILAC-K-H)2	C9	NA
(UniMod:1)ITLDNAY(UniMod:21)M(UniMod:35)EK(SILAC-K-H)2	C10	NA
(UniMod:1)ITLDNAY(UniMod:21)M(UniMod:35)EK(SILAC-K-H)2	C11	NA
(UniMod:1)ITLDNAY(UniMod:21)M(UniMod:35)EK(SILAC-K-H)2	C12	NA
(UniMod:1)ITLDNAY(UniMod:21)M(UniMod:35)EK(SILAC-K-H)2	D1	NA
(UniMod:1)ITLDNAY(UniMod:21)M(UniMod:35)EK(SILAC-K-H)2	D2	NA
(UniMod:1)ITLDNAY(UniMod:21)M(UniMod:35)EK(SILAC-K-H)2	D3	NA
(UniMod:1)ITLDNAY(UniMod:21)M(UniMod:35)EK(SILAC-K-H)2	D4	NA
(UniMod:1)ITLDNAY(UniMod:21)M(UniMod:35)EK(SILAC-K-H)2	D5	NA
(UniMod:1)ITLDNAY(UniMod:21)M(UniMod:35)EK(SILAC-K-H)2	D6	NA
(UniMod:1)ITLDNAY(UniMod:21)M(UniMod:35)EK(SILAC-K-H)2	D8	NA
(UniMod:1)ITLDNAY(UniMod:21)M(UniMod:35)EK(SILAC-K-H)2	D9	NA
(UniMod:1)ITLDNAY(UniMod:21)M(UniMod:35)EK(SILAC-K-H)2	D10	NA
(UniMod:1)ITLDNAY(UniMod:21)M(UniMod:35)EK(SILAC-K-H)2	D11	NA
(UniMod:1)ITLDNAY(UniMod:21)M(UniMod:35)EK(SILAC-K-H)2	D12	NA
(UniMod:1)ITLDNAY(UniMod:21)M(UniMod:35)EK(SILAC-K-H)2	H1	NA
(UniMod:1)ITLDNAY(UniMod:21)M(UniMod:35)EK(SILAC-K-H)2	H3	NA
(UniMod:1)ITLDNAY(UniMod:21)M(UniMod:35)EK(SILAC-K-H)2	H4	NA
(UniMod:1)ITLDNAY(UniMod:21)M(UniMod:35)EK(SILAC-K-H)2	H5	NA
(UniMod:1)ITLDNAY(UniMod:21)M(UniMod:35)EK(SILAC-K-H)2	H6	NA
(UniMod:1)ITLDNAY(UniMod:21)M(UniMod:35)EK(SILAC-K-H)2	H7	NA
(UniMod:1)ITLDNAY(UniMod:21)M(UniMod:35)EK(SILAC-K-H)2	H8	NA
(UniMod:1)ITLDNAY(UniMod:21)M(UniMod:35)EK(SILAC-K-H)2	H9	NA
(UniMod:1)ITLDNAY(UniMod:21)M(UniMod:35)EK(SILAC-K-H)2	H10	NA
(UniMod:1)ITLDNAY(UniMod:21)M(UniMod:35)EK(SILAC-K-H)2	H11	NA
(UniMod:1)ITLDNAY(UniMod:21)M(UniMod:35)EK(SILAC-K-H)2	H12	NA
(UniMod:1)ITLDNAY(UniMod:21)M(UniMod:35)EK(SILAC-K-H)2	H2	NA
(UniMod:1)ITLDNAY(UniMod:21)MEK(SILAC-K-H)2	C1	NA
(UniMod:1)ITLDNAY(UniMod:21)MEK(SILAC-K-H)2	C2	NA
(UniMod:1)ITLDNAY(UniMod:21)MEK(SILAC-K-H)2	C3	NA
(UniMod:1)ITLDNAY(UniMod:21)MEK(SILAC-K-H)2	C4	NA
(UniMod:1)ITLDNAY(UniMod:21)MEK(SILAC-K-H)2	C5	NA
(UniMod:1)ITLDNAY(UniMod:21)MEK(SILAC-K-H)2	C7	NA
(UniMod:1)ITLDNAY(UniMod:21)MEK(SILAC-K-H)2	C8	NA
(UniMod:1)ITLDNAY(UniMod:21)MEK(SILAC-K-H)2	C9	NA
(UniMod:1)ITLDNAY(UniMod:21)MEK(SILAC-K-H)2	C10	NA
(UniMod:1)ITLDNAY(UniMod:21)MEK(SILAC-K-H)2	C11	NA
(UniMod:1)ITLDNAY(UniMod:21)MEK(SILAC-K-H)2	C12	NA
(UniMod:1)ITLDNAY(UniMod:21)MEK(SILAC-K-H)2	D1	NA
(UniMod:1)ITLDNAY(UniMod:21)MEK(SILAC-K-H)2	D2	NA
(UniMod:1)ITLDNAY(UniMod:21)MEK(SILAC-K-H)2	D3	NA
(UniMod:1)ITLDNAY(UniMod:21)MEK(SILAC-K-H)2	D4	NA
(UniMod:1)ITLDNAY(UniMod:21)MEK(SILAC-K-H)2	D5	NA
(UniMod:1)ITLDNAY(UniMod:21)MEK(SILAC-K-H)2	D6	NA
(UniMod:1)ITLDNAY(UniMod:21)MEK(SILAC-K-H)2	D8	NA
(UniMod:1)ITLDNAY(UniMod:21)MEK(SILAC-K-H)2	D9	NA
(UniMod:1)ITLDNAY(UniMod:21)MEK(SILAC-K-H)2	D10	NA
(UniMod:1)ITLDNAY(UniMod:21)MEK(SILAC-K-H)2	D11	NA
(UniMod:1)ITLDNAY(UniMod:21)MEK(SILAC-K-H)2	D12	NA
(UniMod:1)ITLDNAY(UniMod:21)MEK(SILAC-K-H)2	H1	NA
(UniMod:1)ITLDNAY(UniMod:21)MEK(SILAC-K-H)2	H3	NA
(UniMod:1)ITLDNAY(UniMod:21)MEK(SILAC-K-H)2	H4	NA
(UniMod:1)ITLDNAY(UniMod:21)MEK(SILAC-K-H)2	H5	NA
(UniMod:1)ITLDNAY(UniMod:21)MEK(SILAC-K-H)2	H6	NA
(UniMod:1)ITLDNAY(UniMod:21)MEK(SILAC-K-H)2	H7	NA
(UniMod:1)ITLDNAY(UniMod:21)MEK(SILAC-K-H)2	H8	NA
(UniMod:1)ITLDNAY(UniMod:21)MEK(SILAC-K-H)2	H9	NA
(UniMod:1)ITLDNAY(UniMod:21)MEK(SILAC-K-H)2	H10	NA
(UniMod:1)ITLDNAY(UniMod:21)MEK(SILAC-K-H)2	H11	NA
(UniMod:1)ITLDNAY(UniMod:21)MEK(SILAC-K-H)2	H12	NA
(UniMod:1)ITLDNAY(UniMod:21)MEK(SILAC-K-H)2	H2	NA
(UniMod:1)LIEDNEY(UniMod:21)TAR(SILAC-R-H)2	C1	2.91613545976176
(UniMod:1)LIEDNEY(UniMod:21)TAR(SILAC-R-H)2	C2	1.63581964292943
(UniMod:1)LIEDNEY(UniMod:21)TAR(SILAC-R-H)2	C3	1.77026406377481
(UniMod:1)LIEDNEY(UniMod:21)TAR(SILAC-R-H)2	C4	2.27168297195755
(UniMod:1)LIEDNEY(UniMod:21)TAR(SILAC-R-H)2	C5	2.16552337966024
(UniMod:1)LIEDNEY(UniMod:21)TAR(SILAC-R-H)2	C7	2.00741722400628
(UniMod:1)LIEDNEY(UniMod:21)TAR(SILAC-R-H)2	C8	2.56970548693482
(UniMod:1)LIEDNEY(UniMod:21)TAR(SILAC-R-H)2	C9	1.90371146075338
(UniMod:1)LIEDNEY(UniMod:21)TAR(SILAC-R-H)2	C10	2.07750696199808
(UniMod:1)LIEDNEY(UniMod:21)TAR(SILAC-R-H)2	C11	1.69964257981225
(UniMod:1)LIEDNEY(UniMod:21)TAR(SILAC-R-H)2	C12	2.41464220401626
(UniMod:1)LIEDNEY(UniMod:21)TAR(SILAC-R-H)2	D1	NA
(UniMod:1)LIEDNEY(UniMod:21)TAR(SILAC-R-H)2	D2	NA
(UniMod:1)LIEDNEY(UniMod:21)TAR(SILAC-R-H)2	D3	NA
(UniMod:1)LIEDNEY(UniMod:21)TAR(SILAC-R-H)2	D4	NA
(UniMod:1)LIEDNEY(UniMod:21)TAR(SILAC-R-H)2	D5	NA
(UniMod:1)LIEDNEY(UniMod:21)TAR(SILAC-R-H)2	D6	NA
(UniMod:1)LIEDNEY(UniMod:21)TAR(SILAC-R-H)2	D8	NA
(UniMod:1)LIEDNEY(UniMod:21)TAR(SILAC-R-H)2	D9	NA
(UniMod:1)LIEDNEY(UniMod:21)TAR(SILAC-R-H)2	D10	NA
(UniMod:1)LIEDNEY(UniMod:21)TAR(SILAC-R-H)2	D11	NA
(UniMod:1)LIEDNEY(UniMod:21)TAR(SILAC-R-H)2	D12	NA
(UniMod:1)LIEDNEY(UniMod:21)TAR(SILAC-R-H)2	H1	NA
(UniMod:1)LIEDNEY(UniMod:21)TAR(SILAC-R-H)2	H3	NA
(UniMod:1)LIEDNEY(UniMod:21)TAR(SILAC-R-H)2	H4	NA
(UniMod:1)LIEDNEY(UniMod:21)TAR(SILAC-R-H)2	H5	NA
(UniMod:1)LIEDNEY(UniMod:21)TAR(SILAC-R-H)2	H6	NA
(UniMod:1)LIEDNEY(UniMod:21)TAR(SILAC-R-H)2	H7	NA
(UniMod:1)LIEDNEY(UniMod:21)TAR(SILAC-R-H)2	H8	NA
(UniMod:1)LIEDNEY(UniMod:21)TAR(SILAC-R-H)2	H9	NA
(UniMod:1)LIEDNEY(UniMod:21)TAR(SILAC-R-H)2	H10	NA
(UniMod:1)LIEDNEY(UniMod:21)TAR(SILAC-R-H)2	H11	NA
(UniMod:1)LIEDNEY(UniMod:21)TAR(SILAC-R-H)2	H12	NA
(UniMod:1)LIEDNEY(UniMod:21)TAR(SILAC-R-H)2	H2	NA
(UniMod:1)LLAEALNQVT(UniMod:21)QR(SILAC-R-H)2	C1	NA
(UniMod:1)LLAEALNQVT(UniMod:21)QR(SILAC-R-H)2	C2	NA
(UniMod:1)LLAEALNQVT(UniMod:21)QR(SILAC-R-H)2	C3	NA
(UniMod:1)LLAEALNQVT(UniMod:21)QR(SILAC-R-H)2	C4	NA
(UniMod:1)LLAEALNQVT(UniMod:21)QR(SILAC-R-H)2	C5	NA
(UniMod:1)LLAEALNQVT(UniMod:21)QR(SILAC-R-H)2	C7	NA
(UniMod:1)LLAEALNQVT(UniMod:21)QR(SILAC-R-H)2	C8	NA
(UniMod:1)LLAEALNQVT(UniMod:21)QR(SILAC-R-H)2	C9	NA
(UniMod:1)LLAEALNQVT(UniMod:21)QR(SILAC-R-H)2	C10	NA
(UniMod:1)LLAEALNQVT(UniMod:21)QR(SILAC-R-H)2	C11	NA
(UniMod:1)LLAEALNQVT(UniMod:21)QR(SILAC-R-H)2	C12	NA
(UniMod:1)LLAEALNQVT(UniMod:21)QR(SILAC-R-H)2	D1	NA
(UniMod:1)LLAEALNQVT(UniMod:21)QR(SILAC-R-H)2	D2	NA
(UniMod:1)LLAEALNQVT(UniMod:21)QR(SILAC-R-H)2	D3	NA
(UniMod:1)LLAEALNQVT(UniMod:21)QR(SILAC-R-H)2	D4	NA
(UniMod:1)LLAEALNQVT(UniMod:21)QR(SILAC-R-H)2	D5	NA
(UniMod:1)LLAEALNQVT(UniMod:21)QR(SILAC-R-H)2	D6	NA
(UniMod:1)LLAEALNQVT(UniMod:21)QR(SILAC-R-H)2	D8	NA
(UniMod:1)LLAEALNQVT(UniMod:21)QR(SILAC-R-H)2	D9	NA
(UniMod:1)LLAEALNQVT(UniMod:21)QR(SILAC-R-H)2	D10	NA
(UniMod:1)LLAEALNQVT(UniMod:21)QR(SILAC-R-H)2	D11	NA
(UniMod:1)LLAEALNQVT(UniMod:21)QR(SILAC-R-H)2	D12	NA
(UniMod:1)LLAEALNQVT(UniMod:21)QR(SILAC-R-H)2	H1	NA
(UniMod:1)LLAEALNQVT(UniMod:21)QR(SILAC-R-H)2	H3	NA
(UniMod:1)LLAEALNQVT(UniMod:21)QR(SILAC-R-H)2	H4	NA
(UniMod:1)LLAEALNQVT(UniMod:21)QR(SILAC-R-H)2	H5	NA
(UniMod:1)LLAEALNQVT(UniMod:21)QR(SILAC-R-H)2	H6	NA
(UniMod:1)LLAEALNQVT(UniMod:21)QR(SILAC-R-H)2	H7	NA
(UniMod:1)LLAEALNQVT(UniMod:21)QR(SILAC-R-H)2	H8	NA
(UniMod:1)LLAEALNQVT(UniMod:21)QR(SILAC-R-H)2	H9	NA
(UniMod:1)LLAEALNQVT(UniMod:21)QR(SILAC-R-H)2	H10	NA
(UniMod:1)LLAEALNQVT(UniMod:21)QR(SILAC-R-H)2	H11	NA
(UniMod:1)LLAEALNQVT(UniMod:21)QR(SILAC-R-H)2	H12	NA
(UniMod:1)LLAEALNQVT(UniMod:21)QR(SILAC-R-H)2	H2	NA
(UniMod:1)LMTGDTY(UniMod:21)TAHAGAK(SILAC-K-H)2	C1	NA
(UniMod:1)LMTGDTY(UniMod:21)TAHAGAK(SILAC-K-H)2	C2	2.43728339633507
(UniMod:1)LMTGDTY(UniMod:21)TAHAGAK(SILAC-K-H)2	C3	1.91438047579042
(UniMod:1)LMTGDTY(UniMod:21)TAHAGAK(SILAC-K-H)2	C4	1.47484080351381
(UniMod:1)LMTGDTY(UniMod:21)TAHAGAK(SILAC-K-H)2	C5	2.58649807616773
(UniMod:1)LMTGDTY(UniMod:21)TAHAGAK(SILAC-K-H)2	C7	2.39979677506552
(UniMod:1)LMTGDTY(UniMod:21)TAHAGAK(SILAC-K-H)2	C8	2.89527319531248
(UniMod:1)LMTGDTY(UniMod:21)TAHAGAK(SILAC-K-H)2	C9	2.26141452069777
(UniMod:1)LMTGDTY(UniMod:21)TAHAGAK(SILAC-K-H)2	C10	2.5905377354025
(UniMod:1)LMTGDTY(UniMod:21)TAHAGAK(SILAC-K-H)2	C11	2.69618358937406
(UniMod:1)LMTGDTY(UniMod:21)TAHAGAK(SILAC-K-H)2	C12	2.33927894616988
(UniMod:1)LMTGDTY(UniMod:21)TAHAGAK(SILAC-K-H)2	D1	NA
(UniMod:1)LMTGDTY(UniMod:21)TAHAGAK(SILAC-K-H)2	D2	NA
(UniMod:1)LMTGDTY(UniMod:21)TAHAGAK(SILAC-K-H)2	D3	NA
(UniMod:1)LMTGDTY(UniMod:21)TAHAGAK(SILAC-K-H)2	D4	NA
(UniMod:1)LMTGDTY(UniMod:21)TAHAGAK(SILAC-K-H)2	D5	NA
(UniMod:1)LMTGDTY(UniMod:21)TAHAGAK(SILAC-K-H)2	D6	NA
(UniMod:1)LMTGDTY(UniMod:21)TAHAGAK(SILAC-K-H)2	D8	NA
(UniMod:1)LMTGDTY(UniMod:21)TAHAGAK(SILAC-K-H)2	D9	NA
(UniMod:1)LMTGDTY(UniMod:21)TAHAGAK(SILAC-K-H)2	D10	NA
(UniMod:1)LMTGDTY(UniMod:21)TAHAGAK(SILAC-K-H)2	D11	NA
(UniMod:1)LMTGDTY(UniMod:21)TAHAGAK(SILAC-K-H)2	D12	NA
(UniMod:1)LMTGDTY(UniMod:21)TAHAGAK(SILAC-K-H)2	H1	NA
(UniMod:1)LMTGDTY(UniMod:21)TAHAGAK(SILAC-K-H)2	H3	NA
(UniMod:1)LMTGDTY(UniMod:21)TAHAGAK(SILAC-K-H)2	H4	NA
(UniMod:1)LMTGDTY(UniMod:21)TAHAGAK(SILAC-K-H)2	H5	NA
(UniMod:1)LMTGDTY(UniMod:21)TAHAGAK(SILAC-K-H)2	H6	NA
(UniMod:1)LMTGDTY(UniMod:21)TAHAGAK(SILAC-K-H)2	H7	NA
(UniMod:1)LMTGDTY(UniMod:21)TAHAGAK(SILAC-K-H)2	H8	NA
(UniMod:1)LMTGDTY(UniMod:21)TAHAGAK(SILAC-K-H)2	H9	NA
(UniMod:1)LMTGDTY(UniMod:21)TAHAGAK(SILAC-K-H)2	H10	NA
(UniMod:1)LMTGDTY(UniMod:21)TAHAGAK(SILAC-K-H)2	H11	NA
(UniMod:1)LMTGDTY(UniMod:21)TAHAGAK(SILAC-K-H)2	H12	NA
(UniMod:1)LMTGDTY(UniMod:21)TAHAGAK(SILAC-K-H)2	H2	NA
(UniMod:1)LSNQNNSY(UniMod:21)GTR(SILAC-R-H)2	C1	NA
(UniMod:1)LSNQNNSY(UniMod:21)GTR(SILAC-R-H)2	C2	NA
(UniMod:1)LSNQNNSY(UniMod:21)GTR(SILAC-R-H)2	C3	NA
(UniMod:1)LSNQNNSY(UniMod:21)GTR(SILAC-R-H)2	C4	NA
(UniMod:1)LSNQNNSY(UniMod:21)GTR(SILAC-R-H)2	C5	NA
(UniMod:1)LSNQNNSY(UniMod:21)GTR(SILAC-R-H)2	C7	NA
(UniMod:1)LSNQNNSY(UniMod:21)GTR(SILAC-R-H)2	C8	NA
(UniMod:1)LSNQNNSY(UniMod:21)GTR(SILAC-R-H)2	C9	NA
(UniMod:1)LSNQNNSY(UniMod:21)GTR(SILAC-R-H)2	C10	NA
(UniMod:1)LSNQNNSY(UniMod:21)GTR(SILAC-R-H)2	C11	NA
(UniMod:1)LSNQNNSY(UniMod:21)GTR(SILAC-R-H)2	C12	NA
(UniMod:1)LSNQNNSY(UniMod:21)GTR(SILAC-R-H)2	D1	2.69236231816296
(UniMod:1)LSNQNNSY(UniMod:21)GTR(SILAC-R-H)2	D2	1.88783945009304
(UniMod:1)LSNQNNSY(UniMod:21)GTR(SILAC-R-H)2	D3	2.70213821684572
(UniMod:1)LSNQNNSY(UniMod:21)GTR(SILAC-R-H)2	D4	2.35477148877508
(UniMod:1)LSNQNNSY(UniMod:21)GTR(SILAC-R-H)2	D5	2.8519273058896
(UniMod:1)LSNQNNSY(UniMod:21)GTR(SILAC-R-H)2	D6	2.23996230350061
(UniMod:1)LSNQNNSY(UniMod:21)GTR(SILAC-R-H)2	D8	1.80468587997993
(UniMod:1)LSNQNNSY(UniMod:21)GTR(SILAC-R-H)2	D9	NA
(UniMod:1)LSNQNNSY(UniMod:21)GTR(SILAC-R-H)2	D10	2.02827544053961
(UniMod:1)LSNQNNSY(UniMod:21)GTR(SILAC-R-H)2	D11	2.43465497420535
(UniMod:1)LSNQNNSY(UniMod:21)GTR(SILAC-R-H)2	D12	2.2735822905124
(UniMod:1)LSNQNNSY(UniMod:21)GTR(SILAC-R-H)2	H1	2.49704088888131
(UniMod:1)LSNQNNSY(UniMod:21)GTR(SILAC-R-H)2	H3	2.43402193163712
(UniMod:1)LSNQNNSY(UniMod:21)GTR(SILAC-R-H)2	H4	2.12500035982927
(UniMod:1)LSNQNNSY(UniMod:21)GTR(SILAC-R-H)2	H5	2.73023265172716
(UniMod:1)LSNQNNSY(UniMod:21)GTR(SILAC-R-H)2	H6	2.63384419172921
(UniMod:1)LSNQNNSY(UniMod:21)GTR(SILAC-R-H)2	H7	2.80043181861662
(UniMod:1)LSNQNNSY(UniMod:21)GTR(SILAC-R-H)2	H8	NA
(UniMod:1)LSNQNNSY(UniMod:21)GTR(SILAC-R-H)2	H9	2.86228033343725
(UniMod:1)LSNQNNSY(UniMod:21)GTR(SILAC-R-H)2	H10	2.21373826848473
(UniMod:1)LSNQNNSY(UniMod:21)GTR(SILAC-R-H)2	H11	NA
(UniMod:1)LSNQNNSY(UniMod:21)GTR(SILAC-R-H)2	H12	2.80330996958551
(UniMod:1)LSNQNNSY(UniMod:21)GTR(SILAC-R-H)2	H2	2.66873098986715
(UniMod:1)LVDEY(UniMod:21)SLNAGK(SILAC-K-H)2	C1	NA
(UniMod:1)LVDEY(UniMod:21)SLNAGK(SILAC-K-H)2	C2	NA
(UniMod:1)LVDEY(UniMod:21)SLNAGK(SILAC-K-H)2	C3	NA
(UniMod:1)LVDEY(UniMod:21)SLNAGK(SILAC-K-H)2	C4	NA
(UniMod:1)LVDEY(UniMod:21)SLNAGK(SILAC-K-H)2	C5	NA
(UniMod:1)LVDEY(UniMod:21)SLNAGK(SILAC-K-H)2	C7	NA
(UniMod:1)LVDEY(UniMod:21)SLNAGK(SILAC-K-H)2	C8	NA
(UniMod:1)LVDEY(UniMod:21)SLNAGK(SILAC-K-H)2	C9	NA
(UniMod:1)LVDEY(UniMod:21)SLNAGK(SILAC-K-H)2	C10	NA
(UniMod:1)LVDEY(UniMod:21)SLNAGK(SILAC-K-H)2	C11	NA
(UniMod:1)LVDEY(UniMod:21)SLNAGK(SILAC-K-H)2	C12	NA
(UniMod:1)LVDEY(UniMod:21)SLNAGK(SILAC-K-H)2	D1	NA
(UniMod:1)LVDEY(UniMod:21)SLNAGK(SILAC-K-H)2	D2	NA
(UniMod:1)LVDEY(UniMod:21)SLNAGK(SILAC-K-H)2	D3	NA
(UniMod:1)LVDEY(UniMod:21)SLNAGK(SILAC-K-H)2	D4	NA
(UniMod:1)LVDEY(UniMod:21)SLNAGK(SILAC-K-H)2	D5	NA
(UniMod:1)LVDEY(UniMod:21)SLNAGK(SILAC-K-H)2	D6	NA
(UniMod:1)LVDEY(UniMod:21)SLNAGK(SILAC-K-H)2	D8	NA
(UniMod:1)LVDEY(UniMod:21)SLNAGK(SILAC-K-H)2	D9	NA
(UniMod:1)LVDEY(UniMod:21)SLNAGK(SILAC-K-H)2	D10	NA
(UniMod:1)LVDEY(UniMod:21)SLNAGK(SILAC-K-H)2	D11	NA
(UniMod:1)LVDEY(UniMod:21)SLNAGK(SILAC-K-H)2	D12	NA
(UniMod:1)LVDEY(UniMod:21)SLNAGK(SILAC-K-H)2	H1	NA
(UniMod:1)LVDEY(UniMod:21)SLNAGK(SILAC-K-H)2	H3	NA
(UniMod:1)LVDEY(UniMod:21)SLNAGK(SILAC-K-H)2	H4	NA
(UniMod:1)LVDEY(UniMod:21)SLNAGK(SILAC-K-H)2	H5	NA
(UniMod:1)LVDEY(UniMod:21)SLNAGK(SILAC-K-H)2	H6	NA
(UniMod:1)LVDEY(UniMod:21)SLNAGK(SILAC-K-H)2	H7	NA
(UniMod:1)LVDEY(UniMod:21)SLNAGK(SILAC-K-H)2	H8	NA
(UniMod:1)LVDEY(UniMod:21)SLNAGK(SILAC-K-H)2	H9	NA
(UniMod:1)LVDEY(UniMod:21)SLNAGK(SILAC-K-H)2	H10	NA
(UniMod:1)LVDEY(UniMod:21)SLNAGK(SILAC-K-H)2	H11	NA
(UniMod:1)LVDEY(UniMod:21)SLNAGK(SILAC-K-H)2	H12	NA
(UniMod:1)LVDEY(UniMod:21)SLNAGK(SILAC-K-H)2	H2	NA
(UniMod:1)LVGEEGQSIY(UniMod:21)K(SILAC-K-H)2	C1	2.2324706932714
(UniMod:1)LVGEEGQSIY(UniMod:21)K(SILAC-K-H)2	C2	2.53621196425744
(UniMod:1)LVGEEGQSIY(UniMod:21)K(SILAC-K-H)2	C3	NA
(UniMod:1)LVGEEGQSIY(UniMod:21)K(SILAC-K-H)2	C4	2.83707565059612
(UniMod:1)LVGEEGQSIY(UniMod:21)K(SILAC-K-H)2	C5	2.51896434557271
(UniMod:1)LVGEEGQSIY(UniMod:21)K(SILAC-K-H)2	C7	2.43582236773045
(UniMod:1)LVGEEGQSIY(UniMod:21)K(SILAC-K-H)2	C8	2.61482835410846
(UniMod:1)LVGEEGQSIY(UniMod:21)K(SILAC-K-H)2	C9	2.28281113532432
(UniMod:1)LVGEEGQSIY(UniMod:21)K(SILAC-K-H)2	C10	2.85792674943712
(UniMod:1)LVGEEGQSIY(UniMod:21)K(SILAC-K-H)2	C11	2.7548703907902
(UniMod:1)LVGEEGQSIY(UniMod:21)K(SILAC-K-H)2	C12	2.49510282753377
(UniMod:1)LVGEEGQSIY(UniMod:21)K(SILAC-K-H)2	D1	2.65764659993421
(UniMod:1)LVGEEGQSIY(UniMod:21)K(SILAC-K-H)2	D2	2.60982136370817
(UniMod:1)LVGEEGQSIY(UniMod:21)K(SILAC-K-H)2	D3	2.54995613352804
(UniMod:1)LVGEEGQSIY(UniMod:21)K(SILAC-K-H)2	D4	2.3355119612259
(UniMod:1)LVGEEGQSIY(UniMod:21)K(SILAC-K-H)2	D5	2.34287671252026
(UniMod:1)LVGEEGQSIY(UniMod:21)K(SILAC-K-H)2	D6	2.57562136096773
(UniMod:1)LVGEEGQSIY(UniMod:21)K(SILAC-K-H)2	D8	2.44177606667279
(UniMod:1)LVGEEGQSIY(UniMod:21)K(SILAC-K-H)2	D9	2.9467292183258
(UniMod:1)LVGEEGQSIY(UniMod:21)K(SILAC-K-H)2	D10	2.8650410345787
(UniMod:1)LVGEEGQSIY(UniMod:21)K(SILAC-K-H)2	D11	1.38630350382926
(UniMod:1)LVGEEGQSIY(UniMod:21)K(SILAC-K-H)2	D12	2.09425237279187
(UniMod:1)LVGEEGQSIY(UniMod:21)K(SILAC-K-H)2	H1	2.86644015863416
(UniMod:1)LVGEEGQSIY(UniMod:21)K(SILAC-K-H)2	H3	2.66363185017638
(UniMod:1)LVGEEGQSIY(UniMod:21)K(SILAC-K-H)2	H4	2.49663081623937
(UniMod:1)LVGEEGQSIY(UniMod:21)K(SILAC-K-H)2	H5	2.4695386430263
(UniMod:1)LVGEEGQSIY(UniMod:21)K(SILAC-K-H)2	H6	2.94875250129614
(UniMod:1)LVGEEGQSIY(UniMod:21)K(SILAC-K-H)2	H7	2.62619942541285
(UniMod:1)LVGEEGQSIY(UniMod:21)K(SILAC-K-H)2	H8	2.77726374442225
(UniMod:1)LVGEEGQSIY(UniMod:21)K(SILAC-K-H)2	H9	2.20138530968511
(UniMod:1)LVGEEGQSIY(UniMod:21)K(SILAC-K-H)2	H10	3.1201622450445
(UniMod:1)LVGEEGQSIY(UniMod:21)K(SILAC-K-H)2	H11	2.74355945554137
(UniMod:1)LVGEEGQSIY(UniMod:21)K(SILAC-K-H)2	H12	2.5912198355338
(UniMod:1)LVGEEGQSIY(UniMod:21)K(SILAC-K-H)2	H2	2.64033223185341
(UniMod:1)LVM(UniMod:35)EY(UniMod:21)LPSGCLR(SILAC-R-H)2	C1	NA
(UniMod:1)LVM(UniMod:35)EY(UniMod:21)LPSGCLR(SILAC-R-H)2	C2	NA
(UniMod:1)LVM(UniMod:35)EY(UniMod:21)LPSGCLR(SILAC-R-H)2	C3	NA
(UniMod:1)LVM(UniMod:35)EY(UniMod:21)LPSGCLR(SILAC-R-H)2	C4	NA
(UniMod:1)LVM(UniMod:35)EY(UniMod:21)LPSGCLR(SILAC-R-H)2	C5	NA
(UniMod:1)LVM(UniMod:35)EY(UniMod:21)LPSGCLR(SILAC-R-H)2	C7	NA
(UniMod:1)LVM(UniMod:35)EY(UniMod:21)LPSGCLR(SILAC-R-H)2	C8	NA
(UniMod:1)LVM(UniMod:35)EY(UniMod:21)LPSGCLR(SILAC-R-H)2	C9	NA
(UniMod:1)LVM(UniMod:35)EY(UniMod:21)LPSGCLR(SILAC-R-H)2	C10	NA
(UniMod:1)LVM(UniMod:35)EY(UniMod:21)LPSGCLR(SILAC-R-H)2	C11	NA
(UniMod:1)LVM(UniMod:35)EY(UniMod:21)LPSGCLR(SILAC-R-H)2	C12	NA
(UniMod:1)LVM(UniMod:35)EY(UniMod:21)LPSGCLR(SILAC-R-H)2	D1	NA
(UniMod:1)LVM(UniMod:35)EY(UniMod:21)LPSGCLR(SILAC-R-H)2	D2	NA
(UniMod:1)LVM(UniMod:35)EY(UniMod:21)LPSGCLR(SILAC-R-H)2	D3	NA
(UniMod:1)LVM(UniMod:35)EY(UniMod:21)LPSGCLR(SILAC-R-H)2	D4	NA
(UniMod:1)LVM(UniMod:35)EY(UniMod:21)LPSGCLR(SILAC-R-H)2	D5	NA
(UniMod:1)LVM(UniMod:35)EY(UniMod:21)LPSGCLR(SILAC-R-H)2	D6	NA
(UniMod:1)LVM(UniMod:35)EY(UniMod:21)LPSGCLR(SILAC-R-H)2	D8	NA
(UniMod:1)LVM(UniMod:35)EY(UniMod:21)LPSGCLR(SILAC-R-H)2	D9	NA
(UniMod:1)LVM(UniMod:35)EY(UniMod:21)LPSGCLR(SILAC-R-H)2	D10	NA
(UniMod:1)LVM(UniMod:35)EY(UniMod:21)LPSGCLR(SILAC-R-H)2	D11	NA
(UniMod:1)LVM(UniMod:35)EY(UniMod:21)LPSGCLR(SILAC-R-H)2	D12	NA
(UniMod:1)LVM(UniMod:35)EY(UniMod:21)LPSGCLR(SILAC-R-H)2	H1	NA
(UniMod:1)LVM(UniMod:35)EY(UniMod:21)LPSGCLR(SILAC-R-H)2	H3	NA
(UniMod:1)LVM(UniMod:35)EY(UniMod:21)LPSGCLR(SILAC-R-H)2	H4	NA
(UniMod:1)LVM(UniMod:35)EY(UniMod:21)LPSGCLR(SILAC-R-H)2	H5	NA
(UniMod:1)LVM(UniMod:35)EY(UniMod:21)LPSGCLR(SILAC-R-H)2	H6	NA
(UniMod:1)LVM(UniMod:35)EY(UniMod:21)LPSGCLR(SILAC-R-H)2	H7	NA
(UniMod:1)LVM(UniMod:35)EY(UniMod:21)LPSGCLR(SILAC-R-H)2	H8	NA
(UniMod:1)LVM(UniMod:35)EY(UniMod:21)LPSGCLR(SILAC-R-H)2	H9	NA
(UniMod:1)LVM(UniMod:35)EY(UniMod:21)LPSGCLR(SILAC-R-H)2	H10	NA
(UniMod:1)LVM(UniMod:35)EY(UniMod:21)LPSGCLR(SILAC-R-H)2	H11	NA
(UniMod:1)LVM(UniMod:35)EY(UniMod:21)LPSGCLR(SILAC-R-H)2	H12	NA
(UniMod:1)LVM(UniMod:35)EY(UniMod:21)LPSGCLR(SILAC-R-H)2	H2	NA
(UniMod:1)LVNANGEAVY(UniMod:21)CK(SILAC-K-H)2	C1	NA
(UniMod:1)LVNANGEAVY(UniMod:21)CK(SILAC-K-H)2	C2	NA
(UniMod:1)LVNANGEAVY(UniMod:21)CK(SILAC-K-H)2	C3	NA
(UniMod:1)LVNANGEAVY(UniMod:21)CK(SILAC-K-H)2	C4	NA
(UniMod:1)LVNANGEAVY(UniMod:21)CK(SILAC-K-H)2	C5	NA
(UniMod:1)LVNANGEAVY(UniMod:21)CK(SILAC-K-H)2	C7	NA
(UniMod:1)LVNANGEAVY(UniMod:21)CK(SILAC-K-H)2	C8	NA
(UniMod:1)LVNANGEAVY(UniMod:21)CK(SILAC-K-H)2	C9	NA
(UniMod:1)LVNANGEAVY(UniMod:21)CK(SILAC-K-H)2	C10	NA
(UniMod:1)LVNANGEAVY(UniMod:21)CK(SILAC-K-H)2	C11	NA
(UniMod:1)LVNANGEAVY(UniMod:21)CK(SILAC-K-H)2	C12	NA
(UniMod:1)LVNANGEAVY(UniMod:21)CK(SILAC-K-H)2	D1	3.80136548626487
(UniMod:1)LVNANGEAVY(UniMod:21)CK(SILAC-K-H)2	D2	3.41047593052594
(UniMod:1)LVNANGEAVY(UniMod:21)CK(SILAC-K-H)2	D3	3.80906698716059
(UniMod:1)LVNANGEAVY(UniMod:21)CK(SILAC-K-H)2	D4	3.83396174320076
(UniMod:1)LVNANGEAVY(UniMod:21)CK(SILAC-K-H)2	D5	3.73647814777339
(UniMod:1)LVNANGEAVY(UniMod:21)CK(SILAC-K-H)2	D6	4.2389058123084
(UniMod:1)LVNANGEAVY(UniMod:21)CK(SILAC-K-H)2	D8	3.80109949226626
(UniMod:1)LVNANGEAVY(UniMod:21)CK(SILAC-K-H)2	D9	3.43314519545346
(UniMod:1)LVNANGEAVY(UniMod:21)CK(SILAC-K-H)2	D10	3.82294710920475
(UniMod:1)LVNANGEAVY(UniMod:21)CK(SILAC-K-H)2	D11	3.99353446592031
(UniMod:1)LVNANGEAVY(UniMod:21)CK(SILAC-K-H)2	D12	4.05364722224579
(UniMod:1)LVNANGEAVY(UniMod:21)CK(SILAC-K-H)2	H1	3.63514342535586
(UniMod:1)LVNANGEAVY(UniMod:21)CK(SILAC-K-H)2	H3	3.41089625001154
(UniMod:1)LVNANGEAVY(UniMod:21)CK(SILAC-K-H)2	H4	3.47074358982258
(UniMod:1)LVNANGEAVY(UniMod:21)CK(SILAC-K-H)2	H5	3.68559366109623
(UniMod:1)LVNANGEAVY(UniMod:21)CK(SILAC-K-H)2	H6	3.46742582529402
(UniMod:1)LVNANGEAVY(UniMod:21)CK(SILAC-K-H)2	H7	3.83017596351123
(UniMod:1)LVNANGEAVY(UniMod:21)CK(SILAC-K-H)2	H8	3.49459766668847
(UniMod:1)LVNANGEAVY(UniMod:21)CK(SILAC-K-H)2	H9	2.93645715141602
(UniMod:1)LVNANGEAVY(UniMod:21)CK(SILAC-K-H)2	H10	3.84982208451665
(UniMod:1)LVNANGEAVY(UniMod:21)CK(SILAC-K-H)2	H11	3.54330139991459
(UniMod:1)LVNANGEAVY(UniMod:21)CK(SILAC-K-H)2	H12	3.46929551467464
(UniMod:1)LVNANGEAVY(UniMod:21)CK(SILAC-K-H)2	H2	NA
(UniMod:1)NEGVATY(UniMod:21)AAAVLFR(SILAC-R-H)2	C1	NA
(UniMod:1)NEGVATY(UniMod:21)AAAVLFR(SILAC-R-H)2	C2	NA
(UniMod:1)NEGVATY(UniMod:21)AAAVLFR(SILAC-R-H)2	C3	NA
(UniMod:1)NEGVATY(UniMod:21)AAAVLFR(SILAC-R-H)2	C4	NA
(UniMod:1)NEGVATY(UniMod:21)AAAVLFR(SILAC-R-H)2	C5	NA
(UniMod:1)NEGVATY(UniMod:21)AAAVLFR(SILAC-R-H)2	C7	NA
(UniMod:1)NEGVATY(UniMod:21)AAAVLFR(SILAC-R-H)2	C8	NA
(UniMod:1)NEGVATY(UniMod:21)AAAVLFR(SILAC-R-H)2	C9	NA
(UniMod:1)NEGVATY(UniMod:21)AAAVLFR(SILAC-R-H)2	C10	NA
(UniMod:1)NEGVATY(UniMod:21)AAAVLFR(SILAC-R-H)2	C11	NA
(UniMod:1)NEGVATY(UniMod:21)AAAVLFR(SILAC-R-H)2	C12	NA
(UniMod:1)NEGVATY(UniMod:21)AAAVLFR(SILAC-R-H)2	D1	2.1233769530031
(UniMod:1)NEGVATY(UniMod:21)AAAVLFR(SILAC-R-H)2	D2	1.66343770263925
(UniMod:1)NEGVATY(UniMod:21)AAAVLFR(SILAC-R-H)2	D3	1.5039587426596
(UniMod:1)NEGVATY(UniMod:21)AAAVLFR(SILAC-R-H)2	D4	1.82266155938761
(UniMod:1)NEGVATY(UniMod:21)AAAVLFR(SILAC-R-H)2	D5	1.17135054131155
(UniMod:1)NEGVATY(UniMod:21)AAAVLFR(SILAC-R-H)2	D6	1.88873841796087
(UniMod:1)NEGVATY(UniMod:21)AAAVLFR(SILAC-R-H)2	D8	2.14400389005624
(UniMod:1)NEGVATY(UniMod:21)AAAVLFR(SILAC-R-H)2	D9	1.59123769404264
(UniMod:1)NEGVATY(UniMod:21)AAAVLFR(SILAC-R-H)2	D10	1.82619434935163
(UniMod:1)NEGVATY(UniMod:21)AAAVLFR(SILAC-R-H)2	D11	2.20357625569405
(UniMod:1)NEGVATY(UniMod:21)AAAVLFR(SILAC-R-H)2	D12	1.67989530599274
(UniMod:1)NEGVATY(UniMod:21)AAAVLFR(SILAC-R-H)2	H1	2.30803043144101
(UniMod:1)NEGVATY(UniMod:21)AAAVLFR(SILAC-R-H)2	H3	2.09205094092851
(UniMod:1)NEGVATY(UniMod:21)AAAVLFR(SILAC-R-H)2	H4	1.81464751967674
(UniMod:1)NEGVATY(UniMod:21)AAAVLFR(SILAC-R-H)2	H5	2.08801879276148
(UniMod:1)NEGVATY(UniMod:21)AAAVLFR(SILAC-R-H)2	H6	2.16410583388731
(UniMod:1)NEGVATY(UniMod:21)AAAVLFR(SILAC-R-H)2	H7	1.72649599319348
(UniMod:1)NEGVATY(UniMod:21)AAAVLFR(SILAC-R-H)2	H8	2.66537117537646
(UniMod:1)NEGVATY(UniMod:21)AAAVLFR(SILAC-R-H)2	H9	1.54860080104613
(UniMod:1)NEGVATY(UniMod:21)AAAVLFR(SILAC-R-H)2	H10	2.18304069675762
(UniMod:1)NEGVATY(UniMod:21)AAAVLFR(SILAC-R-H)2	H11	2.40085349979597
(UniMod:1)NEGVATY(UniMod:21)AAAVLFR(SILAC-R-H)2	H12	1.82637124453159
(UniMod:1)NEGVATY(UniMod:21)AAAVLFR(SILAC-R-H)2	H2	1.91220761456721
(UniMod:1)NS(UniMod:21)ILTETLHR(SILAC-R-H)2	C1	NA
(UniMod:1)NS(UniMod:21)ILTETLHR(SILAC-R-H)2	C2	NA
(UniMod:1)NS(UniMod:21)ILTETLHR(SILAC-R-H)2	C3	NA
(UniMod:1)NS(UniMod:21)ILTETLHR(SILAC-R-H)2	C4	NA
(UniMod:1)NS(UniMod:21)ILTETLHR(SILAC-R-H)2	C5	NA
(UniMod:1)NS(UniMod:21)ILTETLHR(SILAC-R-H)2	C7	NA
(UniMod:1)NS(UniMod:21)ILTETLHR(SILAC-R-H)2	C8	NA
(UniMod:1)NS(UniMod:21)ILTETLHR(SILAC-R-H)2	C9	NA
(UniMod:1)NS(UniMod:21)ILTETLHR(SILAC-R-H)2	C10	NA
(UniMod:1)NS(UniMod:21)ILTETLHR(SILAC-R-H)2	C11	NA
(UniMod:1)NS(UniMod:21)ILTETLHR(SILAC-R-H)2	C12	NA
(UniMod:1)NS(UniMod:21)ILTETLHR(SILAC-R-H)2	D1	NA
(UniMod:1)NS(UniMod:21)ILTETLHR(SILAC-R-H)2	D2	NA
(UniMod:1)NS(UniMod:21)ILTETLHR(SILAC-R-H)2	D3	NA
(UniMod:1)NS(UniMod:21)ILTETLHR(SILAC-R-H)2	D4	NA
(UniMod:1)NS(UniMod:21)ILTETLHR(SILAC-R-H)2	D5	NA
(UniMod:1)NS(UniMod:21)ILTETLHR(SILAC-R-H)2	D6	NA
(UniMod:1)NS(UniMod:21)ILTETLHR(SILAC-R-H)2	D8	NA
(UniMod:1)NS(UniMod:21)ILTETLHR(SILAC-R-H)2	D9	NA
(UniMod:1)NS(UniMod:21)ILTETLHR(SILAC-R-H)2	D10	NA
(UniMod:1)NS(UniMod:21)ILTETLHR(SILAC-R-H)2	D11	NA
(UniMod:1)NS(UniMod:21)ILTETLHR(SILAC-R-H)2	D12	NA
(UniMod:1)NS(UniMod:21)ILTETLHR(SILAC-R-H)2	H1	NA
(UniMod:1)NS(UniMod:21)ILTETLHR(SILAC-R-H)2	H3	NA
(UniMod:1)NS(UniMod:21)ILTETLHR(SILAC-R-H)2	H4	NA
(UniMod:1)NS(UniMod:21)ILTETLHR(SILAC-R-H)2	H5	NA
(UniMod:1)NS(UniMod:21)ILTETLHR(SILAC-R-H)2	H6	NA
(UniMod:1)NS(UniMod:21)ILTETLHR(SILAC-R-H)2	H7	NA
(UniMod:1)NS(UniMod:21)ILTETLHR(SILAC-R-H)2	H8	NA
(UniMod:1)NS(UniMod:21)ILTETLHR(SILAC-R-H)2	H9	NA
(UniMod:1)NS(UniMod:21)ILTETLHR(SILAC-R-H)2	H10	NA
(UniMod:1)NS(UniMod:21)ILTETLHR(SILAC-R-H)2	H11	NA
(UniMod:1)NS(UniMod:21)ILTETLHR(SILAC-R-H)2	H12	NA
(UniMod:1)NS(UniMod:21)ILTETLHR(SILAC-R-H)2	H2	NA
(UniMod:1)SAEDY(UniMod:21)NSSNALNVK(SILAC-K-H)2	C1	1.79300382407255
(UniMod:1)SAEDY(UniMod:21)NSSNALNVK(SILAC-K-H)2	C2	2.07225207232927
(UniMod:1)SAEDY(UniMod:21)NSSNALNVK(SILAC-K-H)2	C3	2.05986484151963
(UniMod:1)SAEDY(UniMod:21)NSSNALNVK(SILAC-K-H)2	C4	1.88827716326415
(UniMod:1)SAEDY(UniMod:21)NSSNALNVK(SILAC-K-H)2	C5	1.90285240803385
(UniMod:1)SAEDY(UniMod:21)NSSNALNVK(SILAC-K-H)2	C7	1.87210910672688
(UniMod:1)SAEDY(UniMod:21)NSSNALNVK(SILAC-K-H)2	C8	2.12460577030367
(UniMod:1)SAEDY(UniMod:21)NSSNALNVK(SILAC-K-H)2	C9	2.03806891140586
(UniMod:1)SAEDY(UniMod:21)NSSNALNVK(SILAC-K-H)2	C10	2.58331185335997
(UniMod:1)SAEDY(UniMod:21)NSSNALNVK(SILAC-K-H)2	C11	1.85620147551582
(UniMod:1)SAEDY(UniMod:21)NSSNALNVK(SILAC-K-H)2	C12	1.61833561209284
(UniMod:1)SAEDY(UniMod:21)NSSNALNVK(SILAC-K-H)2	D1	NA
(UniMod:1)SAEDY(UniMod:21)NSSNALNVK(SILAC-K-H)2	D2	NA
(UniMod:1)SAEDY(UniMod:21)NSSNALNVK(SILAC-K-H)2	D3	NA
(UniMod:1)SAEDY(UniMod:21)NSSNALNVK(SILAC-K-H)2	D4	NA
(UniMod:1)SAEDY(UniMod:21)NSSNALNVK(SILAC-K-H)2	D5	NA
(UniMod:1)SAEDY(UniMod:21)NSSNALNVK(SILAC-K-H)2	D6	NA
(UniMod:1)SAEDY(UniMod:21)NSSNALNVK(SILAC-K-H)2	D8	NA
(UniMod:1)SAEDY(UniMod:21)NSSNALNVK(SILAC-K-H)2	D9	NA
(UniMod:1)SAEDY(UniMod:21)NSSNALNVK(SILAC-K-H)2	D10	NA
(UniMod:1)SAEDY(UniMod:21)NSSNALNVK(SILAC-K-H)2	D11	NA
(UniMod:1)SAEDY(UniMod:21)NSSNALNVK(SILAC-K-H)2	D12	NA
(UniMod:1)SAEDY(UniMod:21)NSSNALNVK(SILAC-K-H)2	H1	NA
(UniMod:1)SAEDY(UniMod:21)NSSNALNVK(SILAC-K-H)2	H3	NA
(UniMod:1)SAEDY(UniMod:21)NSSNALNVK(SILAC-K-H)2	H4	NA
(UniMod:1)SAEDY(UniMod:21)NSSNALNVK(SILAC-K-H)2	H5	NA
(UniMod:1)SAEDY(UniMod:21)NSSNALNVK(SILAC-K-H)2	H6	NA
(UniMod:1)SAEDY(UniMod:21)NSSNALNVK(SILAC-K-H)2	H7	NA
(UniMod:1)SAEDY(UniMod:21)NSSNALNVK(SILAC-K-H)2	H8	NA
(UniMod:1)SAEDY(UniMod:21)NSSNALNVK(SILAC-K-H)2	H9	NA
(UniMod:1)SAEDY(UniMod:21)NSSNALNVK(SILAC-K-H)2	H10	NA
(UniMod:1)SAEDY(UniMod:21)NSSNALNVK(SILAC-K-H)2	H11	NA
(UniMod:1)SAEDY(UniMod:21)NSSNALNVK(SILAC-K-H)2	H12	NA
(UniMod:1)SAEDY(UniMod:21)NSSNALNVK(SILAC-K-H)2	H2	NA
(UniMod:1)SDSASSEPVGIY(UniMod:21)QGFEK(SILAC-K-H)2	C1	2.78207657112493
(UniMod:1)SDSASSEPVGIY(UniMod:21)QGFEK(SILAC-K-H)2	C2	2.58122044528522
(UniMod:1)SDSASSEPVGIY(UniMod:21)QGFEK(SILAC-K-H)2	C3	2.5592571033593
(UniMod:1)SDSASSEPVGIY(UniMod:21)QGFEK(SILAC-K-H)2	C4	2.7638408478829
(UniMod:1)SDSASSEPVGIY(UniMod:21)QGFEK(SILAC-K-H)2	C5	2.69669350490688
(UniMod:1)SDSASSEPVGIY(UniMod:21)QGFEK(SILAC-K-H)2	C7	2.51486637562604
(UniMod:1)SDSASSEPVGIY(UniMod:21)QGFEK(SILAC-K-H)2	C8	1.79489610741249
(UniMod:1)SDSASSEPVGIY(UniMod:21)QGFEK(SILAC-K-H)2	C9	2.23251286132773
(UniMod:1)SDSASSEPVGIY(UniMod:21)QGFEK(SILAC-K-H)2	C10	2.17005878392601
(UniMod:1)SDSASSEPVGIY(UniMod:21)QGFEK(SILAC-K-H)2	C11	2.49617412595044
(UniMod:1)SDSASSEPVGIY(UniMod:21)QGFEK(SILAC-K-H)2	C12	2.50936543430603
(UniMod:1)SDSASSEPVGIY(UniMod:21)QGFEK(SILAC-K-H)2	D1	1.97081607081579
(UniMod:1)SDSASSEPVGIY(UniMod:21)QGFEK(SILAC-K-H)2	D2	1.69505946862417
(UniMod:1)SDSASSEPVGIY(UniMod:21)QGFEK(SILAC-K-H)2	D3	2.39803931653982
(UniMod:1)SDSASSEPVGIY(UniMod:21)QGFEK(SILAC-K-H)2	D4	2.26656389067563
(UniMod:1)SDSASSEPVGIY(UniMod:21)QGFEK(SILAC-K-H)2	D5	1.74155038614394
(UniMod:1)SDSASSEPVGIY(UniMod:21)QGFEK(SILAC-K-H)2	D6	1.67983020964375
(UniMod:1)SDSASSEPVGIY(UniMod:21)QGFEK(SILAC-K-H)2	D8	1.99151190049865
(UniMod:1)SDSASSEPVGIY(UniMod:21)QGFEK(SILAC-K-H)2	D9	1.61970635237965
(UniMod:1)SDSASSEPVGIY(UniMod:21)QGFEK(SILAC-K-H)2	D10	1.38664047738929
(UniMod:1)SDSASSEPVGIY(UniMod:21)QGFEK(SILAC-K-H)2	D11	2.16585531532224
(UniMod:1)SDSASSEPVGIY(UniMod:21)QGFEK(SILAC-K-H)2	D12	2.27359495375928
(UniMod:1)SDSASSEPVGIY(UniMod:21)QGFEK(SILAC-K-H)2	H1	NA
(UniMod:1)SDSASSEPVGIY(UniMod:21)QGFEK(SILAC-K-H)2	H3	NA
(UniMod:1)SDSASSEPVGIY(UniMod:21)QGFEK(SILAC-K-H)2	H4	NA
(UniMod:1)SDSASSEPVGIY(UniMod:21)QGFEK(SILAC-K-H)2	H5	NA
(UniMod:1)SDSASSEPVGIY(UniMod:21)QGFEK(SILAC-K-H)2	H6	NA
(UniMod:1)SDSASSEPVGIY(UniMod:21)QGFEK(SILAC-K-H)2	H7	NA
(UniMod:1)SDSASSEPVGIY(UniMod:21)QGFEK(SILAC-K-H)2	H8	NA
(UniMod:1)SDSASSEPVGIY(UniMod:21)QGFEK(SILAC-K-H)2	H9	NA
(UniMod:1)SDSASSEPVGIY(UniMod:21)QGFEK(SILAC-K-H)2	H10	NA
(UniMod:1)SDSASSEPVGIY(UniMod:21)QGFEK(SILAC-K-H)2	H11	NA
(UniMod:1)SDSASSEPVGIY(UniMod:21)QGFEK(SILAC-K-H)2	H12	NA
(UniMod:1)SDSASSEPVGIY(UniMod:21)QGFEK(SILAC-K-H)2	H2	NA
(UniMod:1)SLEISQSY(UniMod:21)TTTQR(SILAC-R-H)2	C1	3.34189711780119
(UniMod:1)SLEISQSY(UniMod:21)TTTQR(SILAC-R-H)2	C2	3.45421594486411
(UniMod:1)SLEISQSY(UniMod:21)TTTQR(SILAC-R-H)2	C3	3.05467032642168
(UniMod:1)SLEISQSY(UniMod:21)TTTQR(SILAC-R-H)2	C4	3.25848234379592
(UniMod:1)SLEISQSY(UniMod:21)TTTQR(SILAC-R-H)2	C5	3.38398630609821
(UniMod:1)SLEISQSY(UniMod:21)TTTQR(SILAC-R-H)2	C7	3.29104242011096
(UniMod:1)SLEISQSY(UniMod:21)TTTQR(SILAC-R-H)2	C8	3.19656259462023
(UniMod:1)SLEISQSY(UniMod:21)TTTQR(SILAC-R-H)2	C9	2.69253565077119
(UniMod:1)SLEISQSY(UniMod:21)TTTQR(SILAC-R-H)2	C10	3.49191588759956
(UniMod:1)SLEISQSY(UniMod:21)TTTQR(SILAC-R-H)2	C11	3.39944972464534
(UniMod:1)SLEISQSY(UniMod:21)TTTQR(SILAC-R-H)2	C12	3.26266095044064
(UniMod:1)SLEISQSY(UniMod:21)TTTQR(SILAC-R-H)2	D1	2.91576297851251
(UniMod:1)SLEISQSY(UniMod:21)TTTQR(SILAC-R-H)2	D2	2.69611327742529
(UniMod:1)SLEISQSY(UniMod:21)TTTQR(SILAC-R-H)2	D3	3.03411022739641
(UniMod:1)SLEISQSY(UniMod:21)TTTQR(SILAC-R-H)2	D4	2.00566551442969
(UniMod:1)SLEISQSY(UniMod:21)TTTQR(SILAC-R-H)2	D5	3.02043799621437
(UniMod:1)SLEISQSY(UniMod:21)TTTQR(SILAC-R-H)2	D6	2.57354346306703
(UniMod:1)SLEISQSY(UniMod:21)TTTQR(SILAC-R-H)2	D8	2.53913588148053
(UniMod:1)SLEISQSY(UniMod:21)TTTQR(SILAC-R-H)2	D9	1.92109259950954
(UniMod:1)SLEISQSY(UniMod:21)TTTQR(SILAC-R-H)2	D10	2.1657617826275
(UniMod:1)SLEISQSY(UniMod:21)TTTQR(SILAC-R-H)2	D11	1.65501800031905
(UniMod:1)SLEISQSY(UniMod:21)TTTQR(SILAC-R-H)2	D12	2.96122342416476
(UniMod:1)SLEISQSY(UniMod:21)TTTQR(SILAC-R-H)2	H1	2.86189552420946
(UniMod:1)SLEISQSY(UniMod:21)TTTQR(SILAC-R-H)2	H3	1.19141041448531
(UniMod:1)SLEISQSY(UniMod:21)TTTQR(SILAC-R-H)2	H4	2.44178000516356
(UniMod:1)SLEISQSY(UniMod:21)TTTQR(SILAC-R-H)2	H5	2.10319850728502
(UniMod:1)SLEISQSY(UniMod:21)TTTQR(SILAC-R-H)2	H6	1.92642950155269
(UniMod:1)SLEISQSY(UniMod:21)TTTQR(SILAC-R-H)2	H7	2.753646171429
(UniMod:1)SLEISQSY(UniMod:21)TTTQR(SILAC-R-H)2	H8	2.53033072745906
(UniMod:1)SLEISQSY(UniMod:21)TTTQR(SILAC-R-H)2	H9	1.93843010098484
(UniMod:1)SLEISQSY(UniMod:21)TTTQR(SILAC-R-H)2	H10	2.5608706212656
(UniMod:1)SLEISQSY(UniMod:21)TTTQR(SILAC-R-H)2	H11	1.59218201979143
(UniMod:1)SLEISQSY(UniMod:21)TTTQR(SILAC-R-H)2	H12	2.73051501724469
(UniMod:1)SLEISQSY(UniMod:21)TTTQR(SILAC-R-H)2	H2	2.3603573986074
(UniMod:1)SLSDVEEEEAPEDLY(UniMod:21)K(SILAC-K-H)2	C1	NA
(UniMod:1)SLSDVEEEEAPEDLY(UniMod:21)K(SILAC-K-H)2	C2	NA
(UniMod:1)SLSDVEEEEAPEDLY(UniMod:21)K(SILAC-K-H)2	C3	NA
(UniMod:1)SLSDVEEEEAPEDLY(UniMod:21)K(SILAC-K-H)2	C4	NA
(UniMod:1)SLSDVEEEEAPEDLY(UniMod:21)K(SILAC-K-H)2	C5	NA
(UniMod:1)SLSDVEEEEAPEDLY(UniMod:21)K(SILAC-K-H)2	C7	NA
(UniMod:1)SLSDVEEEEAPEDLY(UniMod:21)K(SILAC-K-H)2	C8	NA
(UniMod:1)SLSDVEEEEAPEDLY(UniMod:21)K(SILAC-K-H)2	C9	NA
(UniMod:1)SLSDVEEEEAPEDLY(UniMod:21)K(SILAC-K-H)2	C10	NA
(UniMod:1)SLSDVEEEEAPEDLY(UniMod:21)K(SILAC-K-H)2	C11	NA
(UniMod:1)SLSDVEEEEAPEDLY(UniMod:21)K(SILAC-K-H)2	C12	NA
(UniMod:1)SLSDVEEEEAPEDLY(UniMod:21)K(SILAC-K-H)2	D1	NA
(UniMod:1)SLSDVEEEEAPEDLY(UniMod:21)K(SILAC-K-H)2	D2	NA
(UniMod:1)SLSDVEEEEAPEDLY(UniMod:21)K(SILAC-K-H)2	D3	NA
(UniMod:1)SLSDVEEEEAPEDLY(UniMod:21)K(SILAC-K-H)2	D4	NA
(UniMod:1)SLSDVEEEEAPEDLY(UniMod:21)K(SILAC-K-H)2	D5	NA
(UniMod:1)SLSDVEEEEAPEDLY(UniMod:21)K(SILAC-K-H)2	D6	NA
(UniMod:1)SLSDVEEEEAPEDLY(UniMod:21)K(SILAC-K-H)2	D8	NA
(UniMod:1)SLSDVEEEEAPEDLY(UniMod:21)K(SILAC-K-H)2	D9	NA
(UniMod:1)SLSDVEEEEAPEDLY(UniMod:21)K(SILAC-K-H)2	D10	NA
(UniMod:1)SLSDVEEEEAPEDLY(UniMod:21)K(SILAC-K-H)2	D11	NA
(UniMod:1)SLSDVEEEEAPEDLY(UniMod:21)K(SILAC-K-H)2	D12	NA
(UniMod:1)SLSDVEEEEAPEDLY(UniMod:21)K(SILAC-K-H)2	H1	NA
(UniMod:1)SLSDVEEEEAPEDLY(UniMod:21)K(SILAC-K-H)2	H3	NA
(UniMod:1)SLSDVEEEEAPEDLY(UniMod:21)K(SILAC-K-H)2	H4	NA
(UniMod:1)SLSDVEEEEAPEDLY(UniMod:21)K(SILAC-K-H)2	H5	NA
(UniMod:1)SLSDVEEEEAPEDLY(UniMod:21)K(SILAC-K-H)2	H6	NA
(UniMod:1)SLSDVEEEEAPEDLY(UniMod:21)K(SILAC-K-H)2	H7	NA
(UniMod:1)SLSDVEEEEAPEDLY(UniMod:21)K(SILAC-K-H)2	H8	NA
(UniMod:1)SLSDVEEEEAPEDLY(UniMod:21)K(SILAC-K-H)2	H9	NA
(UniMod:1)SLSDVEEEEAPEDLY(UniMod:21)K(SILAC-K-H)2	H10	NA
(UniMod:1)SLSDVEEEEAPEDLY(UniMod:21)K(SILAC-K-H)2	H11	NA
(UniMod:1)SLSDVEEEEAPEDLY(UniMod:21)K(SILAC-K-H)2	H12	NA
(UniMod:1)SLSDVEEEEAPEDLY(UniMod:21)K(SILAC-K-H)2	H2	NA
(UniMod:1)SSVLES(UniMod:21)LVGR(SILAC-R-H)2	C1	NA
(UniMod:1)SSVLES(UniMod:21)LVGR(SILAC-R-H)2	C2	NA
(UniMod:1)SSVLES(UniMod:21)LVGR(SILAC-R-H)2	C3	NA
(UniMod:1)SSVLES(UniMod:21)LVGR(SILAC-R-H)2	C4	NA
(UniMod:1)SSVLES(UniMod:21)LVGR(SILAC-R-H)2	C5	NA
(UniMod:1)SSVLES(UniMod:21)LVGR(SILAC-R-H)2	C7	NA
(UniMod:1)SSVLES(UniMod:21)LVGR(SILAC-R-H)2	C8	NA
(UniMod:1)SSVLES(UniMod:21)LVGR(SILAC-R-H)2	C9	NA
(UniMod:1)SSVLES(UniMod:21)LVGR(SILAC-R-H)2	C10	NA
(UniMod:1)SSVLES(UniMod:21)LVGR(SILAC-R-H)2	C11	NA
(UniMod:1)SSVLES(UniMod:21)LVGR(SILAC-R-H)2	C12	NA
(UniMod:1)SSVLES(UniMod:21)LVGR(SILAC-R-H)2	D1	NA
(UniMod:1)SSVLES(UniMod:21)LVGR(SILAC-R-H)2	D2	NA
(UniMod:1)SSVLES(UniMod:21)LVGR(SILAC-R-H)2	D3	NA
(UniMod:1)SSVLES(UniMod:21)LVGR(SILAC-R-H)2	D4	NA
(UniMod:1)SSVLES(UniMod:21)LVGR(SILAC-R-H)2	D5	NA
(UniMod:1)SSVLES(UniMod:21)LVGR(SILAC-R-H)2	D6	NA
(UniMod:1)SSVLES(UniMod:21)LVGR(SILAC-R-H)2	D8	NA
(UniMod:1)SSVLES(UniMod:21)LVGR(SILAC-R-H)2	D9	NA
(UniMod:1)SSVLES(UniMod:21)LVGR(SILAC-R-H)2	D10	NA
(UniMod:1)SSVLES(UniMod:21)LVGR(SILAC-R-H)2	D11	NA
(UniMod:1)SSVLES(UniMod:21)LVGR(SILAC-R-H)2	D12	NA
(UniMod:1)SSVLES(UniMod:21)LVGR(SILAC-R-H)2	H1	NA
(UniMod:1)SSVLES(UniMod:21)LVGR(SILAC-R-H)2	H3	NA
(UniMod:1)SSVLES(UniMod:21)LVGR(SILAC-R-H)2	H4	NA
(UniMod:1)SSVLES(UniMod:21)LVGR(SILAC-R-H)2	H5	NA
(UniMod:1)SSVLES(UniMod:21)LVGR(SILAC-R-H)2	H6	NA
(UniMod:1)SSVLES(UniMod:21)LVGR(SILAC-R-H)2	H7	NA
(UniMod:1)SSVLES(UniMod:21)LVGR(SILAC-R-H)2	H8	NA
(UniMod:1)SSVLES(UniMod:21)LVGR(SILAC-R-H)2	H9	NA
(UniMod:1)SSVLES(UniMod:21)LVGR(SILAC-R-H)2	H10	NA
(UniMod:1)SSVLES(UniMod:21)LVGR(SILAC-R-H)2	H11	NA
(UniMod:1)SSVLES(UniMod:21)LVGR(SILAC-R-H)2	H12	NA
(UniMod:1)SSVLES(UniMod:21)LVGR(SILAC-R-H)2	H2	NA
(UniMod:1)TAGTSFMMTPY(UniMod:21)VVTR(SILAC-R-H)2	C1	NA
(UniMod:1)TAGTSFMMTPY(UniMod:21)VVTR(SILAC-R-H)2	C2	NA
(UniMod:1)TAGTSFMMTPY(UniMod:21)VVTR(SILAC-R-H)2	C3	NA
(UniMod:1)TAGTSFMMTPY(UniMod:21)VVTR(SILAC-R-H)2	C4	NA
(UniMod:1)TAGTSFMMTPY(UniMod:21)VVTR(SILAC-R-H)2	C5	NA
(UniMod:1)TAGTSFMMTPY(UniMod:21)VVTR(SILAC-R-H)2	C7	NA
(UniMod:1)TAGTSFMMTPY(UniMod:21)VVTR(SILAC-R-H)2	C8	NA
(UniMod:1)TAGTSFMMTPY(UniMod:21)VVTR(SILAC-R-H)2	C9	NA
(UniMod:1)TAGTSFMMTPY(UniMod:21)VVTR(SILAC-R-H)2	C10	NA
(UniMod:1)TAGTSFMMTPY(UniMod:21)VVTR(SILAC-R-H)2	C11	NA
(UniMod:1)TAGTSFMMTPY(UniMod:21)VVTR(SILAC-R-H)2	C12	NA
(UniMod:1)TAGTSFMMTPY(UniMod:21)VVTR(SILAC-R-H)2	D1	NA
(UniMod:1)TAGTSFMMTPY(UniMod:21)VVTR(SILAC-R-H)2	D2	NA
(UniMod:1)TAGTSFMMTPY(UniMod:21)VVTR(SILAC-R-H)2	D3	NA
(UniMod:1)TAGTSFMMTPY(UniMod:21)VVTR(SILAC-R-H)2	D4	NA
(UniMod:1)TAGTSFMMTPY(UniMod:21)VVTR(SILAC-R-H)2	D5	NA
(UniMod:1)TAGTSFMMTPY(UniMod:21)VVTR(SILAC-R-H)2	D6	NA
(UniMod:1)TAGTSFMMTPY(UniMod:21)VVTR(SILAC-R-H)2	D8	NA
(UniMod:1)TAGTSFMMTPY(UniMod:21)VVTR(SILAC-R-H)2	D9	NA
(UniMod:1)TAGTSFMMTPY(UniMod:21)VVTR(SILAC-R-H)2	D10	NA
(UniMod:1)TAGTSFMMTPY(UniMod:21)VVTR(SILAC-R-H)2	D11	NA
(UniMod:1)TAGTSFMMTPY(UniMod:21)VVTR(SILAC-R-H)2	D12	NA
(UniMod:1)TAGTSFMMTPY(UniMod:21)VVTR(SILAC-R-H)2	H1	NA
(UniMod:1)TAGTSFMMTPY(UniMod:21)VVTR(SILAC-R-H)2	H3	NA
(UniMod:1)TAGTSFMMTPY(UniMod:21)VVTR(SILAC-R-H)2	H4	NA
(UniMod:1)TAGTSFMMTPY(UniMod:21)VVTR(SILAC-R-H)2	H5	NA
(UniMod:1)TAGTSFMMTPY(UniMod:21)VVTR(SILAC-R-H)2	H6	NA
(UniMod:1)TAGTSFMMTPY(UniMod:21)VVTR(SILAC-R-H)2	H7	NA
(UniMod:1)TAGTSFMMTPY(UniMod:21)VVTR(SILAC-R-H)2	H8	NA
(UniMod:1)TAGTSFMMTPY(UniMod:21)VVTR(SILAC-R-H)2	H9	NA
(UniMod:1)TAGTSFMMTPY(UniMod:21)VVTR(SILAC-R-H)2	H10	NA
(UniMod:1)TAGTSFMMTPY(UniMod:21)VVTR(SILAC-R-H)2	H11	NA
(UniMod:1)TAGTSFMMTPY(UniMod:21)VVTR(SILAC-R-H)2	H12	NA
(UniMod:1)TAGTSFMMTPY(UniMod:21)VVTR(SILAC-R-H)2	H2	NA
(UniMod:1)TYVNTTLY(UniMod:21)EK(SILAC-K-H)2	C1	2.02285301929616
(UniMod:1)TYVNTTLY(UniMod:21)EK(SILAC-K-H)2	C2	2.05344205082846
(UniMod:1)TYVNTTLY(UniMod:21)EK(SILAC-K-H)2	C3	2.3347356098364
(UniMod:1)TYVNTTLY(UniMod:21)EK(SILAC-K-H)2	C4	1.95597139565968
(UniMod:1)TYVNTTLY(UniMod:21)EK(SILAC-K-H)2	C5	2.77066407992228
(UniMod:1)TYVNTTLY(UniMod:21)EK(SILAC-K-H)2	C7	2.42413332564161
(UniMod:1)TYVNTTLY(UniMod:21)EK(SILAC-K-H)2	C8	3.05690098613842
(UniMod:1)TYVNTTLY(UniMod:21)EK(SILAC-K-H)2	C9	3.04717627123494
(UniMod:1)TYVNTTLY(UniMod:21)EK(SILAC-K-H)2	C10	2.55386075300784
(UniMod:1)TYVNTTLY(UniMod:21)EK(SILAC-K-H)2	C11	2.81189935432606
(UniMod:1)TYVNTTLY(UniMod:21)EK(SILAC-K-H)2	C12	2.24437787819217
(UniMod:1)TYVNTTLY(UniMod:21)EK(SILAC-K-H)2	D1	NA
(UniMod:1)TYVNTTLY(UniMod:21)EK(SILAC-K-H)2	D2	NA
(UniMod:1)TYVNTTLY(UniMod:21)EK(SILAC-K-H)2	D3	NA
(UniMod:1)TYVNTTLY(UniMod:21)EK(SILAC-K-H)2	D4	NA
(UniMod:1)TYVNTTLY(UniMod:21)EK(SILAC-K-H)2	D5	NA
(UniMod:1)TYVNTTLY(UniMod:21)EK(SILAC-K-H)2	D6	NA
(UniMod:1)TYVNTTLY(UniMod:21)EK(SILAC-K-H)2	D8	NA
(UniMod:1)TYVNTTLY(UniMod:21)EK(SILAC-K-H)2	D9	NA
(UniMod:1)TYVNTTLY(UniMod:21)EK(SILAC-K-H)2	D10	NA
(UniMod:1)TYVNTTLY(UniMod:21)EK(SILAC-K-H)2	D11	NA
(UniMod:1)TYVNTTLY(UniMod:21)EK(SILAC-K-H)2	D12	NA
(UniMod:1)TYVNTTLY(UniMod:21)EK(SILAC-K-H)2	H1	2.41494016831291
(UniMod:1)TYVNTTLY(UniMod:21)EK(SILAC-K-H)2	H3	2.28602285829951
(UniMod:1)TYVNTTLY(UniMod:21)EK(SILAC-K-H)2	H4	2.53551038845738
(UniMod:1)TYVNTTLY(UniMod:21)EK(SILAC-K-H)2	H5	2.20299114815807
(UniMod:1)TYVNTTLY(UniMod:21)EK(SILAC-K-H)2	H6	1.66957592317741
(UniMod:1)TYVNTTLY(UniMod:21)EK(SILAC-K-H)2	H7	1.66368792531454
(UniMod:1)TYVNTTLY(UniMod:21)EK(SILAC-K-H)2	H8	2.46257103276089
(UniMod:1)TYVNTTLY(UniMod:21)EK(SILAC-K-H)2	H9	2.69682698855106
(UniMod:1)TYVNTTLY(UniMod:21)EK(SILAC-K-H)2	H10	1.95976825975441
(UniMod:1)TYVNTTLY(UniMod:21)EK(SILAC-K-H)2	H11	1.95973338574383
(UniMod:1)TYVNTTLY(UniMod:21)EK(SILAC-K-H)2	H12	2.25848695428604
(UniMod:1)TYVNTTLY(UniMod:21)EK(SILAC-K-H)2	H2	2.23335881779552
(UniMod:1)VDSDNAY(UniMod:21)IGVTYK(SILAC-K-H)2	C1	3.35581765296272
(UniMod:1)VDSDNAY(UniMod:21)IGVTYK(SILAC-K-H)2	C2	3.19951571038176
(UniMod:1)VDSDNAY(UniMod:21)IGVTYK(SILAC-K-H)2	C3	1.76643764701778
(UniMod:1)VDSDNAY(UniMod:21)IGVTYK(SILAC-K-H)2	C4	3.30619875156055
(UniMod:1)VDSDNAY(UniMod:21)IGVTYK(SILAC-K-H)2	C5	3.08800029391394
(UniMod:1)VDSDNAY(UniMod:21)IGVTYK(SILAC-K-H)2	C7	2.57627285912916
(UniMod:1)VDSDNAY(UniMod:21)IGVTYK(SILAC-K-H)2	C8	2.56951915999975
(UniMod:1)VDSDNAY(UniMod:21)IGVTYK(SILAC-K-H)2	C9	NA
(UniMod:1)VDSDNAY(UniMod:21)IGVTYK(SILAC-K-H)2	C10	2.44690606868191
(UniMod:1)VDSDNAY(UniMod:21)IGVTYK(SILAC-K-H)2	C11	3.03327570724687
(UniMod:1)VDSDNAY(UniMod:21)IGVTYK(SILAC-K-H)2	C12	2.06127412208852
(UniMod:1)VDSDNAY(UniMod:21)IGVTYK(SILAC-K-H)2	D1	NA
(UniMod:1)VDSDNAY(UniMod:21)IGVTYK(SILAC-K-H)2	D2	NA
(UniMod:1)VDSDNAY(UniMod:21)IGVTYK(SILAC-K-H)2	D3	NA
(UniMod:1)VDSDNAY(UniMod:21)IGVTYK(SILAC-K-H)2	D4	NA
(UniMod:1)VDSDNAY(UniMod:21)IGVTYK(SILAC-K-H)2	D5	NA
(UniMod:1)VDSDNAY(UniMod:21)IGVTYK(SILAC-K-H)2	D6	NA
(UniMod:1)VDSDNAY(UniMod:21)IGVTYK(SILAC-K-H)2	D8	NA
(UniMod:1)VDSDNAY(UniMod:21)IGVTYK(SILAC-K-H)2	D9	NA
(UniMod:1)VDSDNAY(UniMod:21)IGVTYK(SILAC-K-H)2	D10	NA
(UniMod:1)VDSDNAY(UniMod:21)IGVTYK(SILAC-K-H)2	D11	NA
(UniMod:1)VDSDNAY(UniMod:21)IGVTYK(SILAC-K-H)2	D12	NA
(UniMod:1)VDSDNAY(UniMod:21)IGVTYK(SILAC-K-H)2	H1	NA
(UniMod:1)VDSDNAY(UniMod:21)IGVTYK(SILAC-K-H)2	H3	NA
(UniMod:1)VDSDNAY(UniMod:21)IGVTYK(SILAC-K-H)2	H4	NA
(UniMod:1)VDSDNAY(UniMod:21)IGVTYK(SILAC-K-H)2	H5	NA
(UniMod:1)VDSDNAY(UniMod:21)IGVTYK(SILAC-K-H)2	H6	NA
(UniMod:1)VDSDNAY(UniMod:21)IGVTYK(SILAC-K-H)2	H7	NA
(UniMod:1)VDSDNAY(UniMod:21)IGVTYK(SILAC-K-H)2	H8	NA
(UniMod:1)VDSDNAY(UniMod:21)IGVTYK(SILAC-K-H)2	H9	NA
(UniMod:1)VDSDNAY(UniMod:21)IGVTYK(SILAC-K-H)2	H10	NA
(UniMod:1)VDSDNAY(UniMod:21)IGVTYK(SILAC-K-H)2	H11	NA
(UniMod:1)VDSDNAY(UniMod:21)IGVTYK(SILAC-K-H)2	H12	NA
(UniMod:1)VDSDNAY(UniMod:21)IGVTYK(SILAC-K-H)2	H2	NA
(UniMod:1)VEEPSIY(UniMod:21)ESVR(SILAC-R-H)2	C1	NA
(UniMod:1)VEEPSIY(UniMod:21)ESVR(SILAC-R-H)2	C2	NA
(UniMod:1)VEEPSIY(UniMod:21)ESVR(SILAC-R-H)2	C3	NA
(UniMod:1)VEEPSIY(UniMod:21)ESVR(SILAC-R-H)2	C4	NA
(UniMod:1)VEEPSIY(UniMod:21)ESVR(SILAC-R-H)2	C5	NA
(UniMod:1)VEEPSIY(UniMod:21)ESVR(SILAC-R-H)2	C7	NA
(UniMod:1)VEEPSIY(UniMod:21)ESVR(SILAC-R-H)2	C8	NA
(UniMod:1)VEEPSIY(UniMod:21)ESVR(SILAC-R-H)2	C9	NA
(UniMod:1)VEEPSIY(UniMod:21)ESVR(SILAC-R-H)2	C10	NA
(UniMod:1)VEEPSIY(UniMod:21)ESVR(SILAC-R-H)2	C11	NA
(UniMod:1)VEEPSIY(UniMod:21)ESVR(SILAC-R-H)2	C12	NA
(UniMod:1)VEEPSIY(UniMod:21)ESVR(SILAC-R-H)2	D1	2.0606540710012
(UniMod:1)VEEPSIY(UniMod:21)ESVR(SILAC-R-H)2	D2	1.61341314630378
(UniMod:1)VEEPSIY(UniMod:21)ESVR(SILAC-R-H)2	D3	1.81775943819692
(UniMod:1)VEEPSIY(UniMod:21)ESVR(SILAC-R-H)2	D4	1.49528631150798
(UniMod:1)VEEPSIY(UniMod:21)ESVR(SILAC-R-H)2	D5	1.82523153695094
(UniMod:1)VEEPSIY(UniMod:21)ESVR(SILAC-R-H)2	D6	2.5306659374432
(UniMod:1)VEEPSIY(UniMod:21)ESVR(SILAC-R-H)2	D8	1.18256116915171
(UniMod:1)VEEPSIY(UniMod:21)ESVR(SILAC-R-H)2	D9	2.44459345153384
(UniMod:1)VEEPSIY(UniMod:21)ESVR(SILAC-R-H)2	D10	2.39028745144383
(UniMod:1)VEEPSIY(UniMod:21)ESVR(SILAC-R-H)2	D11	1.86356076124955
(UniMod:1)VEEPSIY(UniMod:21)ESVR(SILAC-R-H)2	D12	2.01981459231317
(UniMod:1)VEEPSIY(UniMod:21)ESVR(SILAC-R-H)2	H1	NA
(UniMod:1)VEEPSIY(UniMod:21)ESVR(SILAC-R-H)2	H3	NA
(UniMod:1)VEEPSIY(UniMod:21)ESVR(SILAC-R-H)2	H4	NA
(UniMod:1)VEEPSIY(UniMod:21)ESVR(SILAC-R-H)2	H5	NA
(UniMod:1)VEEPSIY(UniMod:21)ESVR(SILAC-R-H)2	H6	NA
(UniMod:1)VEEPSIY(UniMod:21)ESVR(SILAC-R-H)2	H7	NA
(UniMod:1)VEEPSIY(UniMod:21)ESVR(SILAC-R-H)2	H8	NA
(UniMod:1)VEEPSIY(UniMod:21)ESVR(SILAC-R-H)2	H9	NA
(UniMod:1)VEEPSIY(UniMod:21)ESVR(SILAC-R-H)2	H10	NA
(UniMod:1)VEEPSIY(UniMod:21)ESVR(SILAC-R-H)2	H11	NA
(UniMod:1)VEEPSIY(UniMod:21)ESVR(SILAC-R-H)2	H12	NA
(UniMod:1)VEEPSIY(UniMod:21)ESVR(SILAC-R-H)2	H2	NA
(UniMod:1)VGEEEHVY(UniMod:21)SFPNK(SILAC-K-H)2	C1	2.84876526602767
(UniMod:1)VGEEEHVY(UniMod:21)SFPNK(SILAC-K-H)2	C2	2.75862191058733
(UniMod:1)VGEEEHVY(UniMod:21)SFPNK(SILAC-K-H)2	C3	2.40404867349226
(UniMod:1)VGEEEHVY(UniMod:21)SFPNK(SILAC-K-H)2	C4	2.71591081247185
(UniMod:1)VGEEEHVY(UniMod:21)SFPNK(SILAC-K-H)2	C5	2.43582353246783
(UniMod:1)VGEEEHVY(UniMod:21)SFPNK(SILAC-K-H)2	C7	2.69279871274818
(UniMod:1)VGEEEHVY(UniMod:21)SFPNK(SILAC-K-H)2	C8	2.76147975957387
(UniMod:1)VGEEEHVY(UniMod:21)SFPNK(SILAC-K-H)2	C9	1.72451896815942
(UniMod:1)VGEEEHVY(UniMod:21)SFPNK(SILAC-K-H)2	C10	2.63890175032631
(UniMod:1)VGEEEHVY(UniMod:21)SFPNK(SILAC-K-H)2	C11	2.52320595638795
(UniMod:1)VGEEEHVY(UniMod:21)SFPNK(SILAC-K-H)2	C12	2.31102638080405
(UniMod:1)VGEEEHVY(UniMod:21)SFPNK(SILAC-K-H)2	D1	2.07026805044365
(UniMod:1)VGEEEHVY(UniMod:21)SFPNK(SILAC-K-H)2	D2	2.58137103609116
(UniMod:1)VGEEEHVY(UniMod:21)SFPNK(SILAC-K-H)2	D3	2.51323639775641
(UniMod:1)VGEEEHVY(UniMod:21)SFPNK(SILAC-K-H)2	D4	2.4679964626495
(UniMod:1)VGEEEHVY(UniMod:21)SFPNK(SILAC-K-H)2	D5	2.62178022129325
(UniMod:1)VGEEEHVY(UniMod:21)SFPNK(SILAC-K-H)2	D6	2.38852937633047
(UniMod:1)VGEEEHVY(UniMod:21)SFPNK(SILAC-K-H)2	D8	1.83368851310934
(UniMod:1)VGEEEHVY(UniMod:21)SFPNK(SILAC-K-H)2	D9	3.22722723676519
(UniMod:1)VGEEEHVY(UniMod:21)SFPNK(SILAC-K-H)2	D10	2.610912314548
(UniMod:1)VGEEEHVY(UniMod:21)SFPNK(SILAC-K-H)2	D11	2.49284875056709
(UniMod:1)VGEEEHVY(UniMod:21)SFPNK(SILAC-K-H)2	D12	2.75954077476994
(UniMod:1)VGEEEHVY(UniMod:21)SFPNK(SILAC-K-H)2	H1	1.82720973313165
(UniMod:1)VGEEEHVY(UniMod:21)SFPNK(SILAC-K-H)2	H3	2.51650915330793
(UniMod:1)VGEEEHVY(UniMod:21)SFPNK(SILAC-K-H)2	H4	2.4657966110813
(UniMod:1)VGEEEHVY(UniMod:21)SFPNK(SILAC-K-H)2	H5	2.17089261512417
(UniMod:1)VGEEEHVY(UniMod:21)SFPNK(SILAC-K-H)2	H6	1.97560458887903
(UniMod:1)VGEEEHVY(UniMod:21)SFPNK(SILAC-K-H)2	H7	2.56052466044334
(UniMod:1)VGEEEHVY(UniMod:21)SFPNK(SILAC-K-H)2	H8	2.11466654546599
(UniMod:1)VGEEEHVY(UniMod:21)SFPNK(SILAC-K-H)2	H9	2.91870337021151
(UniMod:1)VGEEEHVY(UniMod:21)SFPNK(SILAC-K-H)2	H10	2.45569450932393
(UniMod:1)VGEEEHVY(UniMod:21)SFPNK(SILAC-K-H)2	H11	2.17302297381746
(UniMod:1)VGEEEHVY(UniMod:21)SFPNK(SILAC-K-H)2	H12	2.70755009035125
(UniMod:1)VGEEEHVY(UniMod:21)SFPNK(SILAC-K-H)2	H2	3.13592823284749
(UniMod:1)VIEDNEY(UniMod:21)TAR(SILAC-R-H)2	C1	NA
(UniMod:1)VIEDNEY(UniMod:21)TAR(SILAC-R-H)2	C2	NA
(UniMod:1)VIEDNEY(UniMod:21)TAR(SILAC-R-H)2	C3	NA
(UniMod:1)VIEDNEY(UniMod:21)TAR(SILAC-R-H)2	C4	NA
(UniMod:1)VIEDNEY(UniMod:21)TAR(SILAC-R-H)2	C5	NA
(UniMod:1)VIEDNEY(UniMod:21)TAR(SILAC-R-H)2	C7	NA
(UniMod:1)VIEDNEY(UniMod:21)TAR(SILAC-R-H)2	C8	NA
(UniMod:1)VIEDNEY(UniMod:21)TAR(SILAC-R-H)2	C9	NA
(UniMod:1)VIEDNEY(UniMod:21)TAR(SILAC-R-H)2	C10	NA
(UniMod:1)VIEDNEY(UniMod:21)TAR(SILAC-R-H)2	C11	NA
(UniMod:1)VIEDNEY(UniMod:21)TAR(SILAC-R-H)2	C12	NA
(UniMod:1)VIEDNEY(UniMod:21)TAR(SILAC-R-H)2	D1	2.29176532674476
(UniMod:1)VIEDNEY(UniMod:21)TAR(SILAC-R-H)2	D2	2.53394393910953
(UniMod:1)VIEDNEY(UniMod:21)TAR(SILAC-R-H)2	D3	3.05414360270026
(UniMod:1)VIEDNEY(UniMod:21)TAR(SILAC-R-H)2	D4	1.85442532696544
(UniMod:1)VIEDNEY(UniMod:21)TAR(SILAC-R-H)2	D5	2.99158504513137
(UniMod:1)VIEDNEY(UniMod:21)TAR(SILAC-R-H)2	D6	2.87577132724539
(UniMod:1)VIEDNEY(UniMod:21)TAR(SILAC-R-H)2	D8	3.49880404624197
(UniMod:1)VIEDNEY(UniMod:21)TAR(SILAC-R-H)2	D9	2.41817058171087
(UniMod:1)VIEDNEY(UniMod:21)TAR(SILAC-R-H)2	D10	3.30168419450815
(UniMod:1)VIEDNEY(UniMod:21)TAR(SILAC-R-H)2	D11	3.42309120020314
(UniMod:1)VIEDNEY(UniMod:21)TAR(SILAC-R-H)2	D12	3.06572576606013
(UniMod:1)VIEDNEY(UniMod:21)TAR(SILAC-R-H)2	H1	NA
(UniMod:1)VIEDNEY(UniMod:21)TAR(SILAC-R-H)2	H3	NA
(UniMod:1)VIEDNEY(UniMod:21)TAR(SILAC-R-H)2	H4	NA
(UniMod:1)VIEDNEY(UniMod:21)TAR(SILAC-R-H)2	H5	NA
(UniMod:1)VIEDNEY(UniMod:21)TAR(SILAC-R-H)2	H6	NA
(UniMod:1)VIEDNEY(UniMod:21)TAR(SILAC-R-H)2	H7	NA
(UniMod:1)VIEDNEY(UniMod:21)TAR(SILAC-R-H)2	H8	NA
(UniMod:1)VIEDNEY(UniMod:21)TAR(SILAC-R-H)2	H9	NA
(UniMod:1)VIEDNEY(UniMod:21)TAR(SILAC-R-H)2	H10	NA
(UniMod:1)VIEDNEY(UniMod:21)TAR(SILAC-R-H)2	H11	NA
(UniMod:1)VIEDNEY(UniMod:21)TAR(SILAC-R-H)2	H12	NA
(UniMod:1)VIEDNEY(UniMod:21)TAR(SILAC-R-H)2	H2	NA
(UniMod:1)VY(UniMod:21)ENVGLM(UniMod:35)QQQK(SILAC-K-H)2	C1	4.14732670351042
(UniMod:1)VY(UniMod:21)ENVGLM(UniMod:35)QQQK(SILAC-K-H)2	C2	2.92919526834296
(UniMod:1)VY(UniMod:21)ENVGLM(UniMod:35)QQQK(SILAC-K-H)2	C3	3.09004859165633
(UniMod:1)VY(UniMod:21)ENVGLM(UniMod:35)QQQK(SILAC-K-H)2	C4	3.24592184740285
(UniMod:1)VY(UniMod:21)ENVGLM(UniMod:35)QQQK(SILAC-K-H)2	C5	2.80545247453795
(UniMod:1)VY(UniMod:21)ENVGLM(UniMod:35)QQQK(SILAC-K-H)2	C7	2.91123225041861
(UniMod:1)VY(UniMod:21)ENVGLM(UniMod:35)QQQK(SILAC-K-H)2	C8	3.16410329117173
(UniMod:1)VY(UniMod:21)ENVGLM(UniMod:35)QQQK(SILAC-K-H)2	C9	2.43771602055721
(UniMod:1)VY(UniMod:21)ENVGLM(UniMod:35)QQQK(SILAC-K-H)2	C10	3.2057421035874
(UniMod:1)VY(UniMod:21)ENVGLM(UniMod:35)QQQK(SILAC-K-H)2	C11	3.12855238623858
(UniMod:1)VY(UniMod:21)ENVGLM(UniMod:35)QQQK(SILAC-K-H)2	C12	3.20035042283557
(UniMod:1)VY(UniMod:21)ENVGLM(UniMod:35)QQQK(SILAC-K-H)2	D1	NA
(UniMod:1)VY(UniMod:21)ENVGLM(UniMod:35)QQQK(SILAC-K-H)2	D2	NA
(UniMod:1)VY(UniMod:21)ENVGLM(UniMod:35)QQQK(SILAC-K-H)2	D3	NA
(UniMod:1)VY(UniMod:21)ENVGLM(UniMod:35)QQQK(SILAC-K-H)2	D4	NA
(UniMod:1)VY(UniMod:21)ENVGLM(UniMod:35)QQQK(SILAC-K-H)2	D5	NA
(UniMod:1)VY(UniMod:21)ENVGLM(UniMod:35)QQQK(SILAC-K-H)2	D6	NA
(UniMod:1)VY(UniMod:21)ENVGLM(UniMod:35)QQQK(SILAC-K-H)2	D8	NA
(UniMod:1)VY(UniMod:21)ENVGLM(UniMod:35)QQQK(SILAC-K-H)2	D9	NA
(UniMod:1)VY(UniMod:21)ENVGLM(UniMod:35)QQQK(SILAC-K-H)2	D10	NA
(UniMod:1)VY(UniMod:21)ENVGLM(UniMod:35)QQQK(SILAC-K-H)2	D11	NA
(UniMod:1)VY(UniMod:21)ENVGLM(UniMod:35)QQQK(SILAC-K-H)2	D12	NA
(UniMod:1)VY(UniMod:21)ENVGLM(UniMod:35)QQQK(SILAC-K-H)2	H1	2.99638582458171
(UniMod:1)VY(UniMod:21)ENVGLM(UniMod:35)QQQK(SILAC-K-H)2	H3	2.7725212119285
(UniMod:1)VY(UniMod:21)ENVGLM(UniMod:35)QQQK(SILAC-K-H)2	H4	2.52292834358877
(UniMod:1)VY(UniMod:21)ENVGLM(UniMod:35)QQQK(SILAC-K-H)2	H5	3.59040608029904
(UniMod:1)VY(UniMod:21)ENVGLM(UniMod:35)QQQK(SILAC-K-H)2	H6	2.5725124106566
(UniMod:1)VY(UniMod:21)ENVGLM(UniMod:35)QQQK(SILAC-K-H)2	H7	2.74452762100695
(UniMod:1)VY(UniMod:21)ENVGLM(UniMod:35)QQQK(SILAC-K-H)2	H8	3.7526620482812
(UniMod:1)VY(UniMod:21)ENVGLM(UniMod:35)QQQK(SILAC-K-H)2	H9	2.86320560705899
(UniMod:1)VY(UniMod:21)ENVGLM(UniMod:35)QQQK(SILAC-K-H)2	H10	2.89726185972263
(UniMod:1)VY(UniMod:21)ENVGLM(UniMod:35)QQQK(SILAC-K-H)2	H11	3.5213355254553
(UniMod:1)VY(UniMod:21)ENVGLM(UniMod:35)QQQK(SILAC-K-H)2	H12	2.63503090572342
(UniMod:1)VY(UniMod:21)ENVGLM(UniMod:35)QQQK(SILAC-K-H)2	H2	2.76749627326746
(UniMod:1)VY(UniMod:21)ENVGLMQQQK(SILAC-K-H)2	C1	2.71799566894273
(UniMod:1)VY(UniMod:21)ENVGLMQQQK(SILAC-K-H)2	C2	2.88722481581808
(UniMod:1)VY(UniMod:21)ENVGLMQQQK(SILAC-K-H)2	C3	2.88020731021789
(UniMod:1)VY(UniMod:21)ENVGLMQQQK(SILAC-K-H)2	C4	2.68877495353448
(UniMod:1)VY(UniMod:21)ENVGLMQQQK(SILAC-K-H)2	C5	2.76906970603444
(UniMod:1)VY(UniMod:21)ENVGLMQQQK(SILAC-K-H)2	C7	2.85895570976808
(UniMod:1)VY(UniMod:21)ENVGLMQQQK(SILAC-K-H)2	C8	2.61770965027947
(UniMod:1)VY(UniMod:21)ENVGLMQQQK(SILAC-K-H)2	C9	2.85231186939784
(UniMod:1)VY(UniMod:21)ENVGLMQQQK(SILAC-K-H)2	C10	2.95910966404519
(UniMod:1)VY(UniMod:21)ENVGLMQQQK(SILAC-K-H)2	C11	2.61244325866929
(UniMod:1)VY(UniMod:21)ENVGLMQQQK(SILAC-K-H)2	C12	2.81956804894016
(UniMod:1)VY(UniMod:21)ENVGLMQQQK(SILAC-K-H)2	D1	NA
(UniMod:1)VY(UniMod:21)ENVGLMQQQK(SILAC-K-H)2	D2	NA
(UniMod:1)VY(UniMod:21)ENVGLMQQQK(SILAC-K-H)2	D3	NA
(UniMod:1)VY(UniMod:21)ENVGLMQQQK(SILAC-K-H)2	D4	NA
(UniMod:1)VY(UniMod:21)ENVGLMQQQK(SILAC-K-H)2	D5	NA
(UniMod:1)VY(UniMod:21)ENVGLMQQQK(SILAC-K-H)2	D6	NA
(UniMod:1)VY(UniMod:21)ENVGLMQQQK(SILAC-K-H)2	D8	NA
(UniMod:1)VY(UniMod:21)ENVGLMQQQK(SILAC-K-H)2	D9	NA
(UniMod:1)VY(UniMod:21)ENVGLMQQQK(SILAC-K-H)2	D10	NA
(UniMod:1)VY(UniMod:21)ENVGLMQQQK(SILAC-K-H)2	D11	NA
(UniMod:1)VY(UniMod:21)ENVGLMQQQK(SILAC-K-H)2	D12	NA
(UniMod:1)VY(UniMod:21)ENVGLMQQQK(SILAC-K-H)2	H1	2.76219529731741
(UniMod:1)VY(UniMod:21)ENVGLMQQQK(SILAC-K-H)2	H3	3.32912811702589
(UniMod:1)VY(UniMod:21)ENVGLMQQQK(SILAC-K-H)2	H4	2.68358386242971
(UniMod:1)VY(UniMod:21)ENVGLMQQQK(SILAC-K-H)2	H5	3.03319015451521
(UniMod:1)VY(UniMod:21)ENVGLMQQQK(SILAC-K-H)2	H6	3.18637369163708
(UniMod:1)VY(UniMod:21)ENVGLMQQQK(SILAC-K-H)2	H7	2.63048098002412
(UniMod:1)VY(UniMod:21)ENVGLMQQQK(SILAC-K-H)2	H8	2.94154275350523
(UniMod:1)VY(UniMod:21)ENVGLMQQQK(SILAC-K-H)2	H9	2.67801866136814
(UniMod:1)VY(UniMod:21)ENVGLMQQQK(SILAC-K-H)2	H10	2.48940180828672
(UniMod:1)VY(UniMod:21)ENVGLMQQQK(SILAC-K-H)2	H11	1.97300823341352
(UniMod:1)VY(UniMod:21)ENVGLMQQQK(SILAC-K-H)2	H12	2.59343081930239
(UniMod:1)VY(UniMod:21)ENVGLMQQQK(SILAC-K-H)2	H2	2.567315548439
(UniMod:1)WDTANNPLY(UniMod:21)K(SILAC-K-H)2	C1	NA
(UniMod:1)WDTANNPLY(UniMod:21)K(SILAC-K-H)2	C2	NA
(UniMod:1)WDTANNPLY(UniMod:21)K(SILAC-K-H)2	C3	NA
(UniMod:1)WDTANNPLY(UniMod:21)K(SILAC-K-H)2	C4	NA
(UniMod:1)WDTANNPLY(UniMod:21)K(SILAC-K-H)2	C5	NA
(UniMod:1)WDTANNPLY(UniMod:21)K(SILAC-K-H)2	C7	NA
(UniMod:1)WDTANNPLY(UniMod:21)K(SILAC-K-H)2	C8	NA
(UniMod:1)WDTANNPLY(UniMod:21)K(SILAC-K-H)2	C9	NA
(UniMod:1)WDTANNPLY(UniMod:21)K(SILAC-K-H)2	C10	NA
(UniMod:1)WDTANNPLY(UniMod:21)K(SILAC-K-H)2	C11	NA
(UniMod:1)WDTANNPLY(UniMod:21)K(SILAC-K-H)2	C12	NA
(UniMod:1)WDTANNPLY(UniMod:21)K(SILAC-K-H)2	D1	1.80761699696907
(UniMod:1)WDTANNPLY(UniMod:21)K(SILAC-K-H)2	D2	2.40280854922097
(UniMod:1)WDTANNPLY(UniMod:21)K(SILAC-K-H)2	D3	2.87087299899587
(UniMod:1)WDTANNPLY(UniMod:21)K(SILAC-K-H)2	D4	2.04084859955179
(UniMod:1)WDTANNPLY(UniMod:21)K(SILAC-K-H)2	D5	2.53589356119911
(UniMod:1)WDTANNPLY(UniMod:21)K(SILAC-K-H)2	D6	2.61425134088304
(UniMod:1)WDTANNPLY(UniMod:21)K(SILAC-K-H)2	D8	2.60355553087717
(UniMod:1)WDTANNPLY(UniMod:21)K(SILAC-K-H)2	D9	2.37854753730818
(UniMod:1)WDTANNPLY(UniMod:21)K(SILAC-K-H)2	D10	2.552709955821
(UniMod:1)WDTANNPLY(UniMod:21)K(SILAC-K-H)2	D11	2.58618889270935
(UniMod:1)WDTANNPLY(UniMod:21)K(SILAC-K-H)2	D12	1.99328796085366
(UniMod:1)WDTANNPLY(UniMod:21)K(SILAC-K-H)2	H1	2.24273848387331
(UniMod:1)WDTANNPLY(UniMod:21)K(SILAC-K-H)2	H3	2.50342580352686
(UniMod:1)WDTANNPLY(UniMod:21)K(SILAC-K-H)2	H4	2.26290293525682
(UniMod:1)WDTANNPLY(UniMod:21)K(SILAC-K-H)2	H5	2.46774154453917
(UniMod:1)WDTANNPLY(UniMod:21)K(SILAC-K-H)2	H6	2.93975205917207
(UniMod:1)WDTANNPLY(UniMod:21)K(SILAC-K-H)2	H7	2.21220971079876
(UniMod:1)WDTANNPLY(UniMod:21)K(SILAC-K-H)2	H8	1.9581369196387
(UniMod:1)WDTANNPLY(UniMod:21)K(SILAC-K-H)2	H9	2.79103012148806
(UniMod:1)WDTANNPLY(UniMod:21)K(SILAC-K-H)2	H10	1.75764012788511
(UniMod:1)WDTANNPLY(UniMod:21)K(SILAC-K-H)2	H11	2.12185762459191
(UniMod:1)WDTANNPLY(UniMod:21)K(SILAC-K-H)2	H12	2.07822518195997
(UniMod:1)WDTANNPLY(UniMod:21)K(SILAC-K-H)2	H2	NA
(UniMod:1)YVLDDEY(UniMod:21)TSSVGSK(SILAC-K-H)2	C1	NA
(UniMod:1)YVLDDEY(UniMod:21)TSSVGSK(SILAC-K-H)2	C2	NA
(UniMod:1)YVLDDEY(UniMod:21)TSSVGSK(SILAC-K-H)2	C3	NA
(UniMod:1)YVLDDEY(UniMod:21)TSSVGSK(SILAC-K-H)2	C4	NA
(UniMod:1)YVLDDEY(UniMod:21)TSSVGSK(SILAC-K-H)2	C5	NA
(UniMod:1)YVLDDEY(UniMod:21)TSSVGSK(SILAC-K-H)2	C7	NA
(UniMod:1)YVLDDEY(UniMod:21)TSSVGSK(SILAC-K-H)2	C8	NA
(UniMod:1)YVLDDEY(UniMod:21)TSSVGSK(SILAC-K-H)2	C9	NA
(UniMod:1)YVLDDEY(UniMod:21)TSSVGSK(SILAC-K-H)2	C10	NA
(UniMod:1)YVLDDEY(UniMod:21)TSSVGSK(SILAC-K-H)2	C11	NA
(UniMod:1)YVLDDEY(UniMod:21)TSSVGSK(SILAC-K-H)2	C12	NA
(UniMod:1)YVLDDEY(UniMod:21)TSSVGSK(SILAC-K-H)2	D1	NA
(UniMod:1)YVLDDEY(UniMod:21)TSSVGSK(SILAC-K-H)2	D2	NA
(UniMod:1)YVLDDEY(UniMod:21)TSSVGSK(SILAC-K-H)2	D3	NA
(UniMod:1)YVLDDEY(UniMod:21)TSSVGSK(SILAC-K-H)2	D4	NA
(UniMod:1)YVLDDEY(UniMod:21)TSSVGSK(SILAC-K-H)2	D5	NA
(UniMod:1)YVLDDEY(UniMod:21)TSSVGSK(SILAC-K-H)2	D6	NA
(UniMod:1)YVLDDEY(UniMod:21)TSSVGSK(SILAC-K-H)2	D8	NA
(UniMod:1)YVLDDEY(UniMod:21)TSSVGSK(SILAC-K-H)2	D9	NA
(UniMod:1)YVLDDEY(UniMod:21)TSSVGSK(SILAC-K-H)2	D10	NA
(UniMod:1)YVLDDEY(UniMod:21)TSSVGSK(SILAC-K-H)2	D11	NA
(UniMod:1)YVLDDEY(UniMod:21)TSSVGSK(SILAC-K-H)2	D12	NA
(UniMod:1)YVLDDEY(UniMod:21)TSSVGSK(SILAC-K-H)2	H1	NA
(UniMod:1)YVLDDEY(UniMod:21)TSSVGSK(SILAC-K-H)2	H3	NA
(UniMod:1)YVLDDEY(UniMod:21)TSSVGSK(SILAC-K-H)2	H4	NA
(UniMod:1)YVLDDEY(UniMod:21)TSSVGSK(SILAC-K-H)2	H5	NA
(UniMod:1)YVLDDEY(UniMod:21)TSSVGSK(SILAC-K-H)2	H6	NA
(UniMod:1)YVLDDEY(UniMod:21)TSSVGSK(SILAC-K-H)2	H7	NA
(UniMod:1)YVLDDEY(UniMod:21)TSSVGSK(SILAC-K-H)2	H8	NA
(UniMod:1)YVLDDEY(UniMod:21)TSSVGSK(SILAC-K-H)2	H9	NA
(UniMod:1)YVLDDEY(UniMod:21)TSSVGSK(SILAC-K-H)2	H10	NA
(UniMod:1)YVLDDEY(UniMod:21)TSSVGSK(SILAC-K-H)2	H11	NA
(UniMod:1)YVLDDEY(UniMod:21)TSSVGSK(SILAC-K-H)2	H12	NA
(UniMod:1)YVLDDEY(UniMod:21)TSSVGSK(SILAC-K-H)2	H2	NA
AANLWPS(UniMod:21)PLMIK(SILAC-K-H)2	C1	2.51108469316279
AANLWPS(UniMod:21)PLMIK(SILAC-K-H)2	C2	2.37841082055707
AANLWPS(UniMod:21)PLMIK(SILAC-K-H)2	C3	2.17890866698117
AANLWPS(UniMod:21)PLMIK(SILAC-K-H)2	C4	2.58473689898412
AANLWPS(UniMod:21)PLMIK(SILAC-K-H)2	C5	2.7420198503964
AANLWPS(UniMod:21)PLMIK(SILAC-K-H)2	C7	2.89344948416456
AANLWPS(UniMod:21)PLMIK(SILAC-K-H)2	C8	2.39112767078794
AANLWPS(UniMod:21)PLMIK(SILAC-K-H)2	C9	1.71022457836786
AANLWPS(UniMod:21)PLMIK(SILAC-K-H)2	C10	2.49929298464281
AANLWPS(UniMod:21)PLMIK(SILAC-K-H)2	C11	2.1974936386404
AANLWPS(UniMod:21)PLMIK(SILAC-K-H)2	C12	2.44346862855892
AANLWPS(UniMod:21)PLMIK(SILAC-K-H)2	D1	1.85395913969482
AANLWPS(UniMod:21)PLMIK(SILAC-K-H)2	D2	0.984989595244156
AANLWPS(UniMod:21)PLMIK(SILAC-K-H)2	D3	2.56808341236117
AANLWPS(UniMod:21)PLMIK(SILAC-K-H)2	D4	2.02680686820153
AANLWPS(UniMod:21)PLMIK(SILAC-K-H)2	D5	2.55983152185786
AANLWPS(UniMod:21)PLMIK(SILAC-K-H)2	D6	1.8948280252043
AANLWPS(UniMod:21)PLMIK(SILAC-K-H)2	D8	1.61771295222788
AANLWPS(UniMod:21)PLMIK(SILAC-K-H)2	D9	1.54250556967632
AANLWPS(UniMod:21)PLMIK(SILAC-K-H)2	D10	1.56205784147165
AANLWPS(UniMod:21)PLMIK(SILAC-K-H)2	D11	2.42447318023953
AANLWPS(UniMod:21)PLMIK(SILAC-K-H)2	D12	1.9814519554718
AANLWPS(UniMod:21)PLMIK(SILAC-K-H)2	H1	NA
AANLWPS(UniMod:21)PLMIK(SILAC-K-H)2	H3	NA
AANLWPS(UniMod:21)PLMIK(SILAC-K-H)2	H4	NA
AANLWPS(UniMod:21)PLMIK(SILAC-K-H)2	H5	NA
AANLWPS(UniMod:21)PLMIK(SILAC-K-H)2	H6	NA
[truncated: 7,283 more rows]
