# Supplementary material for: Spike-in enhanced phosphoproteomics uncovers synergistic signaling responses to MEK inhibition in colon cancer cells
Source: Nat Commun. 2025 May 27;16:4884. doi: 10.1038/s41467-025-59404-y (PMC12106795; doi:10.1038/s41467-025-59404-y)
Supplement: Supplementary file 8 — Supplementary Data 5 [file 41467_2025_59404_MOESM8_ESM.csv]

Modified.sequence	F_pval	H1	H2	H3	H4	H5	H6	H7	H8	H9	H10	H11	H12	logFC.LMvsBSAinDMSO	AveExpr.LMvsBSAinDMSO	t.LMvsBSAinDMSO	P.Value.LMvsBSAinDMSO	adj.P.Val.LMvsBSAinDMSO	B.LMvsBSAinDMSO	logFC.LMvsBSAinMEKi	AveExpr.LMvsBSAinMEKi	t.LMvsBSAinMEKi	P.Value.LMvsBSAinMEKi	adj.P.Val.LMvsBSAinMEKi	B.LMvsBSAinMEKi	logFC.SynSign	AveExpr.SynSign	t.SynSign	P.Value.SynSign	adj.P.Val.SynSign	B.SynSign	logFC.MEKivsDMSOinBSA	AveExpr.MEKivsDMSOinBSA	t.MEKivsDMSOinBSA	P.Value.MEKivsDMSOinBSA	adj.P.Val.MEKivsDMSOinBSA	B.MEKivsDMSOinBSA	logFC.MEKivsDMSOinLM	AveExpr.MEKivsDMSOinLM	t.MEKivsDMSOinLM	P.Value.MEKivsDMSOinLM	adj.P.Val.MEKivsDMSOinLM	B.MEKivsDMSOinLM	logFC.SynSign2	AveExpr.SynSign2	t.SynSign2	P.Value.SynSign2	adj.P.Val.SynSign2	B.SynSign2
(UniMod:1)DIHHIDYY(UniMod:21)K(SILAC-K-H)2	0.880409613407439	2.85363860050119	3.53187249936573	3.12274329054313	3.47894484009438	3.02475091992748	3.15815392645715	3.74270007501217	2.91242182938495	3.46469946711192	3.51418388743219	2.835713359124	3.39097661196506	0.203855660366332	3.25256660890995	0.779949464880522	0.45310842641825	0.761316940055219	-6.1588106988925	0.0263413906807473	3.25256660890995	0.100781864622929	0.921673786652466	0.981652997713318	-6.55356618237685	-0.177514269685585	3.25256660890995	-0.480244015704338	0.641169608900694	0.953324901879169	-4.66321563174615	0.0511984320229861	3.25256660890995	0.195884625363313	0.848541322589527	0.977558534926839	-7.49091693114361	-0.126315837662599	3.25256660890995	-0.483282974894279	0.63908346909871	0.924499387336969	-7.21216283848779	-0.177514269685585	3.25256660890995	-0.480244015704338	0.641169608900694	0.953324901879169	-4.66321563174615
(UniMod:1)DY(UniMod:21)SNLITK(SILAC-K-H)2	0.312601289420673	0.862560231344107	2.43422987257386	2.16897440725899	2.14225889344895	2.08934520420592	1.54958079149929	2.33054917378179	2.43936068672761	2.76594786348196	2.44354036961841	2.31807569822191	1.71421716414805	0.690031070938135	2.10488669635924	1.85362863861425	0.0928527414086228	0.490519896058661	-4.89320944014466	0.231549447611405	2.10488669635924	0.622010667960617	0.547562430302943	0.824109112274126	-6.35474989939039	-0.45848162332673	2.10488669635924	-0.870885418880396	0.403813612272997	0.953324901879169	-4.62027072332152	0.105140125992401	2.10488669635924	0.282437642035539	0.783246576479151	0.977558534926839	-7.46838808193866	-0.353341497334329	2.10488669635924	-0.94918032861809	0.364438257946983	0.770651366806061	-6.86648961551818	-0.45848162332673	2.10488669635924	-0.870885418880396	0.403813612272997	0.953324901879169	-4.62027072332152
(UniMod:1)DY(UniMod:21)VGAIPVDLK(SILAC-K-H)2	0.237703023133956	1.01408172866258	1.81394561402139	2.19508840392077	1.77370891547247	2.03050712112659	1.95666861105991	1.94618209613883	1.77530980084667	2.04490126420648	2.47282361694436	2.01249423648193	2.23085910162553	0.247759138195747	1.93888087587563	0.974307934735131	0.352404753541972	0.693370457558751	-5.98923775873591	0.318430769130954	1.93888087587563	1.25222273247891	0.238392183911839	0.565852226163979	-5.77517020861912	0.0706716309352067	1.93888087587563	0.196515438076715	0.848060403871564	0.969058770823721	-4.67984691962225	0.245922967018078	1.93888087587563	0.967087227717166	0.355832749214561	0.864628491738307	-7.02214110810772	0.316594597953285	1.93888087587563	1.24500202546095	0.240927338335291	0.652232632926854	-6.54973097566101	0.0706716309352067	1.93888087587563	0.196515438076715	0.848060403871564	0.969058770823721	-4.67984691962225
(UniMod:1)EDVY(UniMod:21)ENLHTK(SILAC-K-H)2	0.664225811804269	2.85101742833215	1.64914356137743	2.41773804372456	2.60504307700195	2.41156956649355	2.46430173266084	2.20048886154741	1.92031453283635	2.45905072138165	1.9439427373797	2.3750546121365	2.29215272018572	-0.11268163922291	2.29915146625482	-0.421161558947588	0.68235920338898	0.864089028786303	-6.38114355984609	-0.289921435484806	2.29915146625482	-1.08361721202471	0.303441504810186	0.645659653076089	-5.96155513602917	-0.177239796261896	2.29915146625482	-0.468426884526195	0.649312616453595	0.953324901879169	-4.66417113895367	0.187671780907403	2.29915146625482	0.701446485536768	0.49868862151574	0.90800807129099	-7.24888066240292	0.0104319846455065	2.29915146625482	0.0389908324596469	0.969649017463752	0.982841521102715	-7.33756768792389	-0.177239796261896	2.29915146625482	-0.468426884526195	0.649312616453595	0.953324901879169	-4.66417113895367
(UniMod:1)EPLNTIGLIY(UniMod:21)EK(SILAC-K-H)2	0.408523660055009	1.71045072481944	1.77014999216194	2.10822197614921	1.84582343078252	2.24426160345444	2.64098014432364	2.10061593697594	2.02910435901932	1.61309351358392	3.08283202655623	2.30561183695844	1.65168402389972	0.0513303721495248	2.09190246405706	0.155986477287645	0.879082475528409	0.939848391429833	-6.46238114084466	0.103020902951266	2.09190246405706	0.313067430946127	0.760526268768061	0.919730692543546	-6.50654297890261	0.051690530801741	2.09190246405706	0.111073007527162	0.913710010173136	0.969058770823721	-4.68216788229459	0.380747495143335	2.09190246405706	1.15704324781626	0.273587750644375	0.834819989369458	-6.82345687453303	0.432438025945076	2.09190246405706	1.31412420147474	0.217540178350187	0.652232632926854	-6.46644806690561	0.051690530801741	2.09190246405706	0.111073007527162	0.913710010173136	0.969058770823721	-4.68216788229459
(UniMod:1)EY(UniMod:21)LVLTLTK(SILAC-K-H)2	0.722660153613196	1.80557985071547	2.2741753029357	1.87721324017216	2.55772625583163	2.15811452325721	1.80259684043565	2.39125019327565	2.45427136743066	1.87485297443547	2.1693837296181	2.64508150493805	1.90420175621943	0.254468713772812	2.15953729493876	1.00475399999834	0.338215829719175	0.69084475644078	-5.95982291146531	0.0667431237503671	2.15953729493876	0.263531101982293	0.797379616910135	0.928199710309454	-6.52178589486159	-0.187725590022445	2.15953729493876	-0.524123737557895	0.611372239459497	0.953324901879169	-4.65947753558676	0.187156408567049	2.15953729493876	0.738975520192838	0.476554271372168	0.90800807129099	-7.22072793700151	-0.000569181455396528	2.15953729493876	-0.00224737782321294	0.998250126196932	0.998250126196932	-7.33839594363186	-0.187725590022445	2.15953729493876	-0.524123737557895	0.611372239459497	0.953324901879169	-4.65947753558676
(UniMod:1)FELLPTPPLS(UniMod:21)PSR(SILAC-R-H)2	0.813651713457422	1.27118552928233	1.63943245713337	1.90831687628888	1.84217512592968	0.903170164593522	2.45863385854495	1.51444557748733	0.955879160145726	1.91000511286301	2.02324038131537	0.856795390950653	1.17933673962678	-0.14620167073617	1.53855136451347	-0.348130204603008	0.734808164496464	0.890133467560757	-6.41082253723291	-0.381535545725119	1.53855136451347	-0.908498835394948	0.384541921614118	0.730249441730947	-6.13223769067051	-0.235333874988949	1.53855136451347	-0.396240458797202	0.700076169925426	0.96506123278832	-4.6695258715443	0.128348095454526	1.53855136451347	0.305617907825567	0.766031196775743	0.977558534926839	-7.46099019340109	-0.106985779534423	1.53855136451347	-0.254750722966373	0.803969623574197	0.94386227062419	-7.30303426460303	-0.235333874988949	1.53855136451347	-0.396240458797202	0.700076169925426	0.96506123278832	-4.6695258715443
(UniMod:1)GSTAENAEY(UniMod:21)LR(SILAC-R-H)2	0.887756418582409	2.21457414292519	NA	2.41645246456557	3.35918117926855	2.04044847598938	2.52243602784342	3.43059424973734	2.26078481950323	1.72349781531343	NA	2.38133654657182	2.18638302674142	0.156112324439288	2.45356887484593	0.307607543244632	0.766032833324977	0.913111137323372	-6.31550893808527	-0.356828774377159	2.45356887484593	-0.703104146577726	0.501420980775756	0.78725865903426	-6.18746016173742	-0.512941098816447	2.45356887484593	-0.714681089697904	0.494604683793577	0.953324901879169	-4.63065517185014	0.325175257288401	2.45356887484593	0.640733282126781	0.539148586817327	0.90800807129099	-7.17683355674289	-0.187765841528046	2.45356887484593	-0.369978407695577	0.72075220352315	0.928428098949928	-7.15160345167901	-0.512941098816447	2.45356887484593	-0.714681089697904	0.494604683793577	0.953324901879169	-4.63065517185014
(UniMod:1)GT(UniMod:21)HNFSEELK(SILAC-K-H)2	0.416633093937534	2.38862086661445	2.256944290876	2.38848138365258	NA	2.43140435983266	2.70776655019551	2.64531540731362	2.26184111909555	2.50887360712178	1.56390176150412	2.59963914802217	2.26830233030843	0.12732786412931	2.36555371132153	0.539154474922396	0.602557258387681	0.82562188904518	-6.32053557761271	-0.425637708402509	2.36555371132153	-1.61203642201768	0.140614716425561	0.427583525457317	-5.21622792247546	-0.552965572531818	2.36555371132153	-1.56097732389396	0.152166873967881	0.799292288231912	-4.51550440196973	0.224903274633073	2.36555371132153	0.851786068251049	0.415913006832864	0.899620214905944	-7.01505994540712	-0.328062297898745	2.36555371132153	-1.38914021039262	0.19743037590361	0.652232632926854	-6.37172825402985	-0.552965572531818	2.36555371132153	-1.56097732389396	0.152166873967881	0.799292288231912	-4.51550440196973
(UniMod:1)IDTLNSDGY(UniMod:21)TPEPAR(SILAC-R-H)2	0.151893558802082	2.84999678290048	2.77569492673272	2.10956769457035	3.35360749541959	3.13152865477938	NA	3.07695632260053	2.54762966658083	2.3157287247449	2.80993993458934	NA	3.15175756929154	0.0683517699075704	2.81224077722096	0.267249893326631	0.795861573589549	0.919250964843743	-6.43645931341412	-0.261719323159047	2.81224077722096	-0.835522086676146	0.427046486300845	0.757499124509832	-5.99685026227153	-0.330071093066617	2.81224077722096	-0.816216298886875	0.437394377995644	0.953324901879169	-4.62041971318857	0.664148273698302	2.81224077722096	2.32261816045577	0.0478975665836558	0.488382368409445	-5.08572198874154	0.334077180631685	2.81224077722096	1.16831400073998	0.275453962722584	0.67283017124041	-6.52308581510523	-0.330071093066617	2.81224077722096	-0.816216298886875	0.437394377995644	0.953324901879169	-4.62041971318857
(UniMod:1)LSNQNNSY(UniMod:21)GTR(SILAC-R-H)2	0.466198223422694	2.49704088888131	2.66873098986715	2.43402193163712	2.12500035982927	2.73023265172716	2.63384419172921	2.80043181861662	NA	2.86228033343725	2.21373826848473	NA	2.80330996958551	0.298091472565068	2.57686314037953	1.31986507361091	0.222460054879565	0.656682156116306	-5.50880642213522	0.012165051273239	2.57686314037953	0.053863420365805	0.958330454500393	0.981652997713318	-6.44832514863349	-0.285926421291829	2.57686314037953	-0.895198354002996	0.396143684571887	0.953324901879169	-4.61178807220969	-0.0369055356999852	2.57686314037953	-0.182694933819605	0.859464215271247	0.977558534926839	-7.49325205750849	-0.322831956991814	2.57686314037953	-1.30486589435182	0.22729034861091	0.652232632926854	-6.27477002189334	-0.285926421291829	2.57686314037953	-0.895198354002996	0.396143684571887	0.953324901879169	-4.61178807220969
(UniMod:1)LVGEEGQSIY(UniMod:21)K(SILAC-K-H)2	0.541202802541758	2.86644015863416	2.64033223185341	2.66363185017638	2.49663081623937	2.4695386430263	2.94875250129614	2.62619942541285	2.77726374442225	2.20138530968511	3.1201622450445	2.74355945554137	2.5912198355338	-0.188518587047911	2.6787596847388	-0.96188185388218	0.358318961288751	0.693370457558751	-6.00102838860111	0.180006525185952	2.6787596847388	0.918450604092151	0.379552978163858	0.730249441730947	-6.12320700588488	0.368525112233864	2.6787596847388	1.32959583191882	0.212570504024496	0.879805697212496	-4.54793631096	-0.0851607600340434	2.6787596847388	-0.434517312177514	0.672945837730241	0.974883607548133	-7.40948659086362	0.28336435219982	2.6787596847388	1.44581514579682	0.178194166324476	0.652232632926854	-6.29914883740692	0.368525112233864	2.6787596847388	1.32959583191882	0.212570504024496	0.879805697212496	-4.54793631096
(UniMod:1)LVNANGEAVY(UniMod:21)CK(SILAC-K-H)2	0.836357518643952	3.63514342535586	NA	3.41089625001154	3.47074358982258	3.68559366109623	3.46742582529402	3.83017596351123	3.49459766668847	2.93645715141602	3.84982208451665	3.54330139991459	3.46929551467464	-0.102609577145122	3.52667750293653	-0.429370444975002	0.677515208085635	0.864089028786303	-6.26852255358846	0.0795519742976816	3.52667750293653	0.372177588947185	0.718173226823171	0.919730692543546	-6.48433991844886	0.182161551442804	3.52667750293653	0.568152226795935	0.583504606546043	0.953324901879169	-4.64885136553389	0.0182345210539143	3.52667750293653	0.0763024723096954	0.940808943600449	0.983658509646416	-7.39745887273783	0.200396072496718	3.52667750293653	0.93753709766179	0.372395291342526	0.770651366806061	-6.8750992067746	0.182161551442804	3.52667750293653	0.568152226795935	0.583504606546043	0.953324901879169	-4.64885136553389
(UniMod:1)NEGVATY(UniMod:21)AAAVLFR(SILAC-R-H)2	0.932177133038015	2.30803043144101	1.91220761456721	2.09205094092851	1.81464751967674	2.08801879276148	2.16410583388731	1.72649599319348	2.66537117537646	1.54860080104613	2.18304069675762	2.40085349979597	1.82637124453159	-0.123940339106885	2.06081621199696	-0.458342826912272	0.656299846738831	0.864089028786303	-6.36394435760063	0.114497764919879	2.06081621199696	0.423423315013333	0.680761009083185	0.912256984329092	-6.46340295168306	0.238438104026764	2.06081621199696	0.623502818376295	0.546619677520868	0.953324901879169	-4.64993683294834	-0.0818389468703979	2.06081621199696	-0.302647987978739	0.768229682673911	0.977558534926839	-7.46197004274111	0.156599157156366	2.06081621199696	0.579118153946865	0.575053447392554	0.885398417694542	-7.1580178367419	0.238438104026764	2.06081621199696	0.623502818376295	0.546619677520868	0.953324901879169	-4.64993683294834
(UniMod:1)SLEISQSY(UniMod:21)TTTQR(SILAC-R-H)2	0.910985243827701	2.86189552420946	2.3603573986074	1.19141041448531	2.44178000516356	2.10319850728502	1.92642950155269	2.753646171429	2.53033072745906	1.93843010098484	2.5608706212656	1.59218201979143	2.73051501724469	0.269581220856908	2.24925383412317	0.63047510690588	0.542226835446449	0.807917984815209	-6.26642305624271	0.137386548100149	2.24925383412317	0.321308725902863	0.75445250705721	0.919730692543546	-6.50375758308686	-0.132194672756759	2.24925383412317	-0.218613644522137	0.831255749349018	0.969058770823721	-4.67903934375214	0.0192482255663675	2.24925383412317	0.0450162182407561	0.964962021184186	0.984790007920847	-7.51076980324426	-0.112946447190391	2.24925383412317	-0.264150162762261	0.796915609188934	0.94386227062419	-7.30038552603473	-0.132194672756759	2.24925383412317	-0.218613644522137	0.831255749349018	0.969058770823721	-4.67903934375214
(UniMod:1)TYVNTTLY(UniMod:21)EK(SILAC-K-H)2	0.771695435537339	2.41494016831291	2.23335881779552	2.28602285829951	2.53551038845738	2.20299114815807	1.66957592317741	1.66368792531454	2.46257103276089	2.69682698855106	1.95976825975441	1.95973338574383	2.25848695428604	-0.0370786325938157	2.19528948755096	-0.136453047176386	0.894114258725081	0.944517705177041	-6.46543729869526	-0.0766962866695242	2.19528948755096	-0.282249945347653	0.783386489043967	0.92638561005993	-6.51632878772961	-0.0396176540757085	2.19528948755096	-0.103093975372868	0.919883743322334	0.969058770823721	-4.68231917513346	-0.175414794871694	2.19528948755096	-0.645543851152039	0.532802573246806	0.90800807129099	-7.28833484666164	-0.215032448947403	2.19528948755096	-0.791340749323306	0.446725388088168	0.853360036219706	-7.00619126316915	-0.0396176540757085	2.19528948755096	-0.103093975372868	0.919883743322334	0.969058770823721	-4.68231917513346
(UniMod:1)VGEEEHVY(UniMod:21)SFPNK(SILAC-K-H)2	0.733755850232594	1.82720973313165	3.13592823284749	2.51650915330793	2.4657966110813	2.17089261512417	1.97560458887903	2.56052466044334	2.11466654546599	2.91870337021151	2.45569450932393	2.17302297381746	2.70755009035125	0.0380824856112594	2.41850859033209	0.120422650981784	0.906483435169912	0.944517705177041	-6.46764145226416	0.241324586136046	2.41850859033209	0.763105294812807	0.462655073920525	0.774557370945598	-6.2544352622871	0.203242100524787	2.41850859033209	0.454445255603815	0.659009831500365	0.953324901879169	-4.66527326033619	-0.289117768067519	2.41850859033209	-0.914234654534564	0.381660865470373	0.864628491738307	-7.07221052709616	-0.0858756675427323	2.41850859033209	-0.271552010703541	0.791374123070122	0.94386227062419	-7.29823309695433	0.203242100524787	2.41850859033209	0.454445255603815	0.659009831500365	0.953324901879169	-4.66527326033619
(UniMod:1)VY(UniMod:21)ENVGLM(UniMod:35)QQQK(SILAC-K-H)2	0.858777451064536	2.99638582458171	2.76749627326746	2.7725212119285	2.52292834358877	3.59040608029904	2.5725124106566	2.74452762100695	3.7526620482812	2.86320560705899	2.89726185972263	3.5213355254553	2.63503090572342	0.274663988856491	2.96968947596421	0.786700729781205	0.449318255698845	0.761316940055219	-6.15346852854127	0.122593818785645	2.96968947596421	0.351136845812442	0.732618171567269	0.919730692543546	-6.49308461079736	-0.152070170070846	2.96968947596421	-0.307990175994263	0.764276681000146	0.96506123278832	-4.6749167869373	0.0498145082555799	2.96968947596421	0.142680189570947	0.88931714764677	0.981542629624953	-7.50074767257394	-0.102255661815266	2.96968947596421	-0.292883694397816	0.77547277254455	0.94386227062419	-7.29170230434045	-0.152070170070846	2.96968947596421	-0.307990175994263	0.764276681000146	0.96506123278832	-4.6749167869373
(UniMod:1)VY(UniMod:21)ENVGLMQQQK(SILAC-K-H)2	0.0916461379839988	2.76219529731741	2.567315548439	3.32912811702589	2.68358386242971	3.03319015451521	3.18637369163708	2.63048098002412	2.94154275350523	2.67801866136814	2.48940180828672	1.97300823341352	2.59343081930239	-0.136198855961602	2.7389724939387	-0.592705298588601	0.566264002723724	0.819158605881893	-6.2902974065324	-0.61576894919312	2.7389724939387	-2.6796812375281	0.0227063465016594	0.203853598209365	-3.65074171236623	-0.479570093231518	2.7389724939387	-1.47571483859728	0.170158383494985	0.799292288231912	-4.5216950771666	0.0815029152665656	2.7389724939387	0.354681464743949	0.730039544552523	0.974883607548133	-7.44344736974401	-0.398067177964952	2.7389724939387	-1.73229447419555	0.113244676953569	0.581843340209716	-5.90094235828272	-0.479570093231518	2.7389724939387	-1.47571483859728	0.170158383494985	0.799292288231912	-4.5216950771666
(UniMod:1)WDTANNPLY(UniMod:21)K(SILAC-K-H)2	0.199837018671818	2.24273848387331	NA	2.50342580352686	2.26290293525682	2.46774154453917	2.93975205917207	2.21220971079876	1.9581369196387	2.79103012148806	1.75764012788511	2.12185762459191	2.07822518195997	-0.0526232263915798	2.3032418647937	-0.195096125754482	0.849550289105343	0.930757302034531	-6.3462972039372	-0.570891201510355	2.3032418647937	-2.36635299421979	0.0415333890524669	0.28115927833162	-4.1947322430261	-0.518267975118775	2.3032418647937	-1.43215259636857	0.185124332242601	0.799292288231912	-4.53632648719911	0.183716702622599	2.3032418647937	0.681114013256179	0.512545103425094	0.90800807129099	-7.15075210982769	-0.334551272496176	2.3032418647937	-1.3867202775186	0.198143087603839	0.652232632926854	-6.37479235748851	-0.518267975118775	2.3032418647937	-1.43215259636857	0.185124332242601	0.799292288231912	-4.53632648719911
AAY(UniMod:21)PPELR(SILAC-R-H)2	0.717078413730864	2.37037718086908	1.44587099716925	2.67151122516746	3.23948430738508	1.88007866461901	2.26911475267343	2.31306069082701	2.86439474925171	2.60399244805054	2.4948266952927	2.57460870862304	2.04237575199102	0.431229494974493	2.39747468099328	1.13837217846989	0.280952037595609	0.656682156116306	-5.82220642072502	-0.0922888562569195	2.39747468099328	-0.243626810248446	0.81234159578345	0.937771709885825	-6.52718338894052	-0.523518351231412	2.39747468099328	-0.977220856515687	0.351028692947233	0.953324901879169	-4.60524006829193	0.300306107157245	2.39747468099328	0.792756806750026	0.445936044788419	0.899620214905944	-7.17809752956505	-0.223212244074167	2.39747468099328	-0.589242181968311	0.568497207567144	0.885398417694542	-7.15176152620944	-0.523518351231412	2.39747468099328	-0.977220856515687	0.351028692947233	0.953324901879169	-4.60524006829193
AHS(UniMod:21)SHLK(SILAC-K-H)2	0.477609496519992	3.51446183020075	2.40313845408499	2.29714003956916	1.5727826432718	2.94106414058425	1.76541891568038	NA	2.18163611658562	2.4208612948927	2.77831437105369	2.07943823700867	3.13385626337459	-0.436998068879137	2.46255566420969	-0.88500963836013	0.398648517412871	0.742482863681472	-5.96263303249028	0.570781057300173	2.46255566420969	1.29238836875644	0.227678535543581	0.556206648627691	-5.72643080057182	1.00777912617931	2.46255566420969	1.52123948320955	0.161733878376439	0.799292288231912	-4.52197662842703	-0.645158208106154	2.46255566420969	-1.46079648842595	0.177301480485057	0.825560018508545	-6.45149654334445	0.362620918073155	2.46255566420969	0.734380836942556	0.480979602149674	0.885398417694542	-6.93839648297651	1.00777912617931	2.46255566420969	1.52123948320955	0.161733878376439	0.799292288231912	-4.52197662842703
ALGADDSY(UniMod:21)YTAR(SILAC-R-H)2	0.188662016129501	2.32548871782428	2.50887976430927	2.94627788153208	2.14432803611467	2.26458653079329	2.47234041867278	2.73529149368893	2.47656188719078	2.68078877724897	2.19832700847101	2.34902897635137	2.54625558823337	0.0373319314876883	2.4706795900359	0.219611574899647	0.830498894736618	0.923465188923553	-6.44961466410248	0.0707855291583361	2.4706795900359	0.416408177104198	0.685723370770861	0.912256984329092	-6.46651849991407	0.0334535976706478	2.4706795900359	0.139156211933309	0.892031301289387	0.969058770823721	-4.68154621291325	-0.299797126028293	2.4706795900359	-1.76360869565976	0.107623313525596	0.76361303406256	-6.02634058911189	-0.266343528357646	2.4706795900359	-1.56681209345521	0.147578600899697	0.643941770630999	-6.13627598390836	0.0334535976706478	2.4706795900359	0.139156211933309	0.892031301289387	0.969058770823721	-4.68154621291325
ANS(UniMod:21)FVGTAQYVSPELLTEK(SILAC-K-H)2	0.216344123552847	4.55108632541229	4.53858563401075	4.61111516498403	4.65457361085372	4.6777160592569	4.64730627401472	4.42885921829099	4.49019693825939	4.51588714901921	4.56319836892794	4.54731934653859	4.60551815522085	-0.0886146062791644	4.56928018706578	-1.12197217897658	0.287547636558885	0.656682156116306	-5.8398219080851	-0.0878533578126532	4.56928018706578	-1.11233381757572	0.291479696428041	0.645286239062809	-5.93127271767609	0.000761248466511155	4.56928018706578	0.00681535070607955	0.994693409716077	0.994693409716077	-4.6832570825566	0.092936273239423	4.56928018706578	1.17668990892888	0.266003645383543	0.834819989369458	-6.80132150631135	0.0936975217059342	4.56928018706578	1.18632827032975	0.262344387337077	0.662530740902111	-6.61781610643547	0.000761248466511155	4.56928018706578	0.00681535070607955	0.994693409716077	0.994693409716077	-4.6832570825566
ANS(UniMod:21)FVGTAQYVSPELLTEK(SILAC-K-H)3	0.21799170934796	4.31252517503156	4.28359107380685	4.26944194760196	4.35999205686587	4.41477006379524	4.44037544699812	4.27614119880801	4.2189145618624	4.2303170773776	4.25142349212602	4.23155176897965	4.29420424286346	-0.0467284527974483	4.29860400884306	-0.595066973854878	0.564743853043033	0.819158605881893	-6.28884475689637	-0.145986021230035	4.29860400884306	-1.85906989591607	0.0920226940517786	0.351573882402949	-4.96204119806947	-0.0992575684325869	4.29860400884306	-0.893785037629078	0.392002463648525	0.953324901879169	-4.6171394926752	0.116526457072958	4.29860400884306	1.48391487484092	0.168009873635591	0.823382242568895	-6.42077838774432	0.0172688886403707	4.29860400884306	0.219911952779729	0.830271116312937	0.944354170462806	-7.31202416585373	-0.0992575684325869	4.29860400884306	-0.893785037629078	0.392002463648525	0.953324901879169	-4.6171394926752
AQGIS(UniMod:21)AEPQTYR(SILAC-R-H)2	0.413256781669155	2.15651739036461	2.98433299758905	1.93782822587711	2.56242627824171	2.77020352487565	2.97963146659788	2.37151414553316	1.78742953766165	2.94246890333167	3.14688113553424	2.91771723682848	2.35870158909988	0.00757799089857025	2.57630436929459	0.0222456223751854	0.982680463027119	0.982680463027119	-6.4751456732053	0.037012897249121	2.57630436929459	0.108653460559161	0.915581507552994	0.981652997713318	-6.55268000264589	0.0294349063505508	2.57630436929459	0.0610995683275592	0.952458526818944	0.969058770823721	-4.6829301158511	0.411194218628156	2.57630436929459	1.20708396630395	0.254600444923959	0.834819989369458	-6.76652135078182	0.440629124978707	2.57630436929459	1.29349180448792	0.224316795851757	0.652232632926854	-6.49164649015242	0.0294349063505508	2.57630436929459	0.0610995683275592	0.952458526818944	0.969058770823721	-4.6829301158511
AS(UniMod:21)FHLECLK(SILAC-K-H)2	0.0748348051945295	3.84921154787578	2.87727153913629	2.62798490954589	2.25306982616423	2.22613801414306	2.70896942107171	2.49750238603697	2.54812289685692	2.13891425223437	2.34519059009103	2.65194917788999	2.02064659338281	-0.723309487143236	2.56208092953575	-2.42363253115798	0.0353548748409579	0.329242271956421	-4.00250316352868	-0.0567969666717194	2.56208092953575	-0.190312692621181	0.852792050445085	0.941229744565316	-6.53957392327329	0.666512520471517	2.56208092953575	1.57919560238782	0.144721362994719	0.799292288231912	-4.50253614778227	-0.722096911726324	2.56208092953575	-2.41956948860269	0.035603378631736	0.470478593000536	-4.98069930046347	-0.0555843912548077	2.56208092953575	-0.186249650065889	0.855894791517111	0.953069131994881	-7.31946790692175	0.666512520471517	2.56208092953575	1.57919560238782	0.144721362994719	0.799292288231912	-4.50253614778227
ASGQAFELILS(UniMod:21)PR(SILAC-R-H)2	7.23627778288889e-06	5.50439846308116	5.48823601563534	5.52453355516958	5.11581051214682	5.16256569494112	5.14896865306717	5.93630295055685	6.2105148557213	6.13655554082473	5.29260822387142	5.09043185396005	5.243508332152	0.5887351044056	5.48786955426063	5.9392589257465	0.000131368913312306	0.00652465602784452	1.4676564642237	0.0664011832761258	5.48786955426063	0.669866324433003	0.517794285807768	0.78725865903426	-6.32281347865373	-0.522333921129474	5.48786955426063	-3.726023241123	0.003793093327651	0.28258545291	-4.1351414754113	-0.363274391243663	5.48786955426063	-3.66477326482408	0.00420179250516307	0.125213416653859	-2.82662916355097	-0.885608312373137	5.48786955426063	-8.93416586613757	3.80256869316605e-06	0.000188860911760581	4.6885417165572	-0.522333921129474	5.48786955426063	-3.726023241123	0.003793093327651	0.28258545291	-4.1351414754113
ATS(UniMod:21)NVFAM(UniMod:35)FDQSQIQEFK(SILAC-K-H)2	0.252136507773739	4.26332812193425	4.10915354275243	4.10392741710127	4.24440847384657	4.21402689852833	4.29711436729736	4.13075116444985	4.10279359247584	4.04540508119615	4.21471772284397	4.24204306862183	4.28561148012457	-0.0658197478887068	4.18777341093103	-0.768020773662185	0.459855869832012	0.761316940055219	-6.16814997001476	-0.00439248936062864	4.18777341093103	-0.0512539653411791	0.960111306528088	0.981652997713318	-6.55761570374224	0.0614272585280782	4.18777341093103	0.506830670693222	0.623031266340681	0.953324901879169	-4.66098623324551	0.0930468859614324	4.18777341093103	1.08572189403991	0.302552210912421	0.834819989369458	-6.90137636825884	0.154474144489511	4.18777341093103	1.80248870236092	0.100997996857131	0.557359315989352	-5.79719931803008	0.0614272585280782	4.18777341093103	0.506830670693222	0.623031266340681	0.953324901879169	-4.66098623324551
ATS(UniMod:21)NVFAMFDQSQIQEFK(SILAC-K-H)2	0.366673983863273	4.26564768552318	4.13334691473788	4.21753087916366	4.38611522003716	4.10168979360505	4.27797059837886	4.10366847071827	4.14118665484026	4.16396989130596	4.15000410445284	4.08377623097397	4.02203473505545	-0.0692334875200755	4.17057843156605	-0.708084806133593	0.494727980081527	0.775941779285764	-6.21312482550852	-0.1699868471796	4.17057843156605	-1.73853879158587	0.112102897838463	0.397698375665022	-5.13813361092102	-0.100753359659524	4.17057843156605	-0.728641000814012	0.48258704647968	0.953324901879169	-4.63830600992208	0.0497500441987846	4.17057843156605	0.508818083032713	0.621685708529495	0.945216026233619	-7.37194885932729	-0.0510033154607399	4.17057843156605	-0.521635902419568	0.613042677170487	0.904389692063392	-7.19160453459463	-0.100753359659524	4.17057843156605	-0.728641000814012	0.48258704647968	0.953324901879169	-4.63830600992208
AY(UniMod:21)PHFCAFAR(SILAC-R-H)2	0.106064192218732	3.19036800609639	2.78977920825906	2.49820037150575	2.46766996117447	2.89558972688764	2.43382463326388	2.38484384699876	2.86352266394526	2.46454039166595	2.41298856732944	2.27833112453108	2.05345603946013	-0.255146894417081	2.56109287842648	-1.23154636355077	0.245709838474775	0.656682156116306	-5.71846629450161	-0.350769530001778	2.56109287842648	-1.69309895033229	0.120655155090497	0.408582229738274	-5.20290698546111	-0.095622635584697	2.56109287842648	-0.326366963987403	0.750733250074218	0.96506123278832	-4.67390104289382	-0.227087754845073	2.56109287842648	-1.09611014206268	0.298192092291214	0.834819989369458	-6.89026894161392	-0.32271039042977	2.56109287842648	-1.5576627288442	0.149721387396293	0.643941770630999	-6.14887786269386	-0.095622635584697	2.56109287842648	-0.326366963987403	0.750733250074218	0.96506123278832	-4.67390104289382
DEEY(UniMod:21)EQM(UniMod:35)VK(SILAC-K-H)2	0.685672680493572	NA	1.78385954117789	1.62693381990181	1.75475236374826	2.35194166368168	1.16635114046067	0.978097144758972	1.92384940873588	1.91832667009323	1.44429786842202	1.35337297363002	1.3667049514941	-0.0986389393438163	1.60622614055496	-0.277353407512385	0.787628658046623	0.916848984757398	-6.32551428656268	-0.369556458114824	1.60622614055496	-1.16177202557275	0.274525842319656	0.629297700086596	-5.87561319135287	-0.270917518771008	1.60622614055496	-0.567787659385537	0.583742094293196	0.953324901879169	-4.64888286613412	0.0522850420903596	1.60622614055496	0.147015313446786	0.886285270001954	0.981542629624953	-7.38875160479322	-0.218632476680648	1.60622614055496	-0.68731337177808	0.508807324804449	0.885398417694542	-7.08414750334119	-0.270917518771008	1.60622614055496	-0.567787659385537	0.583742094293196	0.953324901879169	-4.64888286613412
DESTDSGLSMSSY(UniMod:21)SVPR(SILAC-R-H)2	0.196462760332607	2.19142501415283	2.12907674136788	1.93412837741487	2.11160845877747	1.70049658622345	1.87983190135728	2.21844724855362	2.39986127283165	1.34458338120486	2.50825870339578	2.32369526012642	2.43604717843258	-0.0972460767818182	2.09812167698656	-0.41022338296058	0.690111371983692	0.864089028786303	-6.38593632378841	0.52535473186553	2.09812167698656	2.21615927852547	0.0504763623222629	0.313374082750715	-4.41039941410834	0.622600808647349	2.09812167698656	1.85713298992756	0.0923173744516476	0.799292288231912	-4.44969876144852	-0.187564395525796	2.09812167698656	-0.791222673467626	0.446791247671409	0.899620214905944	-7.17935040315768	0.435036413121553	2.09812167698656	1.83515998801842	0.0957218667635883	0.557359315989352	-5.74818666374473	0.622600808647349	2.09812167698656	1.85713298992756	0.0923173744516476	0.799292288231912	-4.44969876144852
DESVDY(UniMod:21)VPM(UniMod:35)LDMK(SILAC-K-H)2	0.969117778887881	1.82217544605023	3.32203337689765	2.46707291892339	2.17302521071495	2.46924636420267	3.52032484809741	NA	3.12479897679032	2.26269566472364	2.43299632081685	2.52571496316842	3.341668813271	0.156653406799889	2.67834117305968	0.296266487097089	0.773593163010918	0.9148046134018	-6.31972844564203	0.0459278914137449	2.67834117305968	0.0971122904814064	0.924716014480233	0.981652997713318	-6.5539077880627	-0.110725515386144	2.67834117305968	-0.156082474547114	0.879332903394705	0.969058770823721	-4.67223036514896	0.183771560381253	2.67834117305968	0.388576017853601	0.706412718617908	0.974883607548133	-7.42911608442187	0.0730460449951087	2.67834117305968	0.138146342228493	0.893095598763395	0.971322950479896	-7.21683267894584	-0.110725515386144	2.67834117305968	-0.156082474547114	0.879332903394705	0.969058770823721	-4.67223036514896
DIHHIDY(UniMod:21)YK(SILAC-K-H)2	0.273744308959052	3.37792143739281	3.59541625720781	3.61582543769561	2.40270425827009	3.74611008863745	NA	4.03355142658738	3.90505260196759	3.40490038729481	3.89366460271805	3.28234343013557	3.76233699404142	0.251447094517852	3.54725699290442	0.77615679681954	0.457108252464643	0.761316940055219	-6.15974553107567	0.571707835511245	3.54725699290442	1.57841784128217	0.148129078981214	0.431611484528177	-5.26136751363182	0.320260740993393	3.54725699290442	0.659045332122105	0.525986010877809	0.953324901879169	-4.64045826928435	-0.455313870644971	3.54725699290442	-1.25706784509363	0.239645758536625	0.834819989369458	-6.59551247085932	-0.135053129651578	3.54725699290442	-0.416876578796104	0.686309438432417	0.928428098949928	-7.24337479258078	0.320260740993393	3.54725699290442	0.659045332122105	0.525986010877809	0.953324901879169	-4.64045826928435
DIM(UniMod:35)NDSNY(UniMod:21)IVK(SILAC-K-H)2	0.34791042443239	2.08850438676025	2.57140975086216	2.68946937325734	2.62189015936206	2.5403530990516	1.99120220305866	2.24313449370241	3.47309364568427	3.11423339384952	2.00135346703725	2.54549842761758	2.81625177164786	0.493692674118815	2.55803284765758	1.49608282369616	0.164864948787855	0.571276217892801	-5.39293948819292	0.0698860682767903	2.55803284765758	0.211782252088675	0.836441648446229	0.937771709885825	-6.53494709751312	-0.423806605842025	2.55803284765758	-0.908137643265411	0.384723857310556	0.953324901879169	-4.61514664457073	-0.0653126831358093	2.55803284765758	-0.197923097772113	0.846987468272362	0.977558534926839	-7.49047922176368	-0.489119288977834	2.55803284765758	-1.4822236693796	0.168451062192746	0.643941770630999	-6.25101945447525	-0.423806605842025	2.55803284765758	-0.908137643265411	0.384723857310556	0.953324901879169	-4.61514664457073
DPILFPSFIHS(UniMod:21)QK(SILAC-K-H)2	0.0426539142854032	2.0481016355141	1.61428576045542	1.26804195199121	1.92721987576584	2.09345395373358	2.4177486685998	2.41873888430314	2.29670584682637	1.94182854649828	2.19439639266529	2.46456437322549	2.23316929730499	0.575614643222355	2.07652126557363	2.72932036681746	0.0208351354211168	0.310443517774641	-3.49851538557563	0.151235855032182	2.07652126557363	0.717096245192182	0.48938256940246	0.78725865903426	-6.28918023461532	-0.424378788190173	2.07652126557363	-1.42285732166838	0.184582983870933	0.799292288231912	-4.53131182776296	0.502664383379499	2.07652126557363	2.38342119226012	0.0378908933960163	0.470478593000536	-5.04134103404168	0.0782855951893269	2.07652126557363	0.371197070634841	0.718071623106418	0.928428098949928	-7.26358135978684	-0.424378788190173	2.07652126557363	-1.42285732166838	0.184582983870933	0.799292288231912	-4.53131182776296
DQLIY(UniMod:21)NLLK(SILAC-K-H)2	0.27068202940288	2.7820378634107	1.46059209961941	2.39720239438554	2.64165828764747	2.86268030735712	2.98562466323324	2.8729366314211	2.33097096676156	2.5456885677504	2.73831483403509	2.13968817181401	2.32254263280081	0.369921269505803	2.50666145168637	1.22045170839613	0.249710589122852	0.656682156116306	-5.73113818025102	-0.429805873195973	2.50666145168637	-1.41802419991016	0.185952578539596	0.503762440043633	-5.57310306452502	-0.799727142701776	2.50666145168637	-1.86568420676072	0.0910229338901425	0.799292288231912	-4.44805651958843	0.616710300274061	2.50666145168637	2.03466305292608	0.0686640583096444	0.591484841196379	-5.61064890951825	-0.183016842427715	2.50666145168637	-0.603812855380209	0.559134119566675	0.885398417694542	-7.14257977725622	-0.799727142701776	2.50666145168637	-1.86568420676072	0.0910229338901425	0.799292288231912	-4.44805651958843
DVS(UniMod:21)PFDHSR(SILAC-R-H)2	0.157618731709911	3.37353595813922	NA	NA	3.56934410736019	3.28048270124682	3.46005788933541	2.44822449198304	3.12167178150221	3.217884182156	3.09760510228828	2.99473313072371	3.01787262425438	-0.444275806258798	3.15814119689893	-1.58152740588642	0.151414480319604	0.564018939190527	-4.97903546079833	-0.399891280225351	3.15814119689893	-2.01317250571916	0.0779468043214449	0.339684905031964	-4.75581071424209	0.044384526033447	3.15814119689893	0.129006031447648	0.900454504247198	0.969058770823721	-4.65451103306017	0.0630922745082581	3.15814119689893	0.224595082218802	0.827778273221196	0.977558534926839	-7.13872806569204	0.107476800541705	3.15814119689893	0.541070412266284	0.6028133967461	0.900228105533852	-7.17774497701017	0.044384526033447	3.15814119689893	0.129006031447648	0.900454504247198	0.969058770823721	-4.65451103306017
DY(UniMod:21)VGAIPVDLK(SILAC-K-H)2	0.0550191433681935	2.10003020493728	2.40063241223776	2.2395484143205	2.43757426553336	2.75878354112083	2.52971367098123	2.20790661706974	2.2257534109498	2.19209978954331	2.65649088183826	2.52512455338156	2.24904776225293	-0.038150404644226	2.37689212701388	-0.285685653257721	0.78082673293024	0.916088056744928	-6.43182950434801	-0.0984694267208863	2.37689212701388	-0.737378876082965	0.477483194296812	0.78725865903426	-6.27410192522339	-0.0603190220766603	2.37689212701388	-0.319395340875736	0.755861113315724	0.96506123278832	-4.6742930648204	0.328620148713292	2.37689212701388	2.46084052670763	0.033156868415175	0.470478593000536	-4.91116695560916	0.268301126636632	2.37689212701388	2.00914730388239	0.0716727651076188	0.485420090956146	-5.4801439960974	-0.0603190220766603	2.37689212701388	-0.319395340875736	0.755861113315724	0.96506123278832	-4.6742930648204
EATSTFTNITY(UniMod:21)R(SILAC-R-H)2	0.00873382066948563	2.26933956272942	2.418266840181	3.52061368092822	2.75233265821853	2.37803762449969	2.72739714848665	3.69250167351748	4.47182424788588	3.68555074141379	3.21843620002945	2.63392362262358	2.7967881059127	1.21388552632617	3.0470843422022	3.64619347358771	0.00433461506790826	0.129171529023666	-1.96823235117173	0.263793499120284	3.0470843422022	0.792366425010656	0.446153561206365	0.764997079134353	-6.23133870763155	-0.950092027205884	3.0470843422022	-2.01796045838242	0.0706197719733831	0.799292288231912	-4.41879890010439	-0.116817550877921	3.0470843422022	-0.35088925798521	0.732798416412019	0.974883607548133	-7.44489415966188	-1.0669095780838	3.0470843422022	-3.20471630656226	0.00916906770037556	0.151799009706218	-3.45953373123052	-0.950092027205884	3.0470843422022	-2.01796045838242	0.0706197719733831	0.799292288231912	-4.41879890010439
EDVY(UniMod:21)ENLHTK(SILAC-K-H)2	0.0725840561363258	2.68778692564707	2.41736813511166	2.36628567806783	2.5598368396181	2.53525280000972	2.38564364956662	2.56411661055522	2.09887016174292	2.16058078136809	2.51863750904198	3.26017987511582	2.79661082071004	-0.215957728386775	2.52926414887959	-1.11773961679943	0.289269249269623	0.656682156116306	-5.84433604275843	0.364898305224465	2.52926414887959	1.88861632736701	0.0876340270621832	0.343617632428034	-4.91799206941721	0.58085603361124	2.52926414887959	2.12581467478057	0.0588637026981838	0.799292288231912	-4.39815447564567	0.00309751678929127	2.52926414887959	0.0160319209456188	0.987517655099667	0.989105545440491	-7.51173815461932	0.583953550400532	2.52926414887959	3.02238786511205	0.0125481608860784	0.156219142513415	-3.77673530899745	0.58085603361124	2.52926414887959	2.12581467478057	0.0588637026981838	0.799292288231912	-4.39815447564567
EEEEDGTGS(UniMod:21)PQLNNR(SILAC-R-H)2	0.998891559234176	3.27290874323358	3.08691622632397	2.94592616678522	3.28702077785584	2.96083477390579	3.01901122471719	3.15491951033071	3.27500809933782	2.80212974168673	3.13145175956584	3.28178373329115	2.87342381317906	-0.0245645949958369	3.09094454751774	-0.150787029662993	0.883079025504541	0.939848391429833	-6.46323433310135	0.00659750985241203	3.09094454751774	0.0404980792065223	0.968476447408441	0.981652997713318	-6.55814665450568	0.0311621048482489	3.09094454751774	0.135258997621641	0.895034617672882	0.969058770823721	-4.68164077233858	-0.0129614532879829	3.09094454751774	-0.0795624369846851	0.938121980174288	0.983658509646416	-7.50841522828422	0.018200651560266	3.09094454751774	0.11172267188483	0.913207594172288	0.971913796654792	-7.3315795020722	0.0311621048482489	3.09094454751774	0.135258997621641	0.895034617672882	0.969058770823721	-4.68164077233858
EISIMQQCDSPY(UniMod:21)VVK(SILAC-K-H)2	0.0706505795436996	2.43032730222471	2.32785384987344	1.75291832028766	1.74978512205966	2.1660306318289	2.55275239403106	2.17835169565789	1.42419491392167	2.027761702255	2.58099756260509	2.60602892449614	2.79299173756358	-0.293597053517082	2.2158328464004	-1.13760866880959	0.281256453837959	0.656682156116306	-5.82303089031471	0.503816692248396	2.2158328464004	1.95215254964881	0.0788471612033597	0.339684905031964	-4.82218550466038	0.797413745765478	2.2158328464004	2.18479110981914	0.0532494408099538	0.799292288231912	-4.38692866322941	-0.0141771081553932	2.2158328464004	-0.0549324352646751	0.957251569790136	0.983658509646416	-7.51022747539082	0.783236637610084	2.2158328464004	3.03482878319372	0.0122816933036212	0.156219142513415	-3.7551077870942	0.797413745765478	2.2158328464004	2.18479110981914	0.0532494408099538	0.799292288231912	-4.38692866322941
ELFDDPSY(UniMod:21)VNVQNLDK(SILAC-K-H)2	7.17639527545292e-05	2.73259124966459	2.61374140213117	2.84040016923748	2.76664160000488	2.6749191586792	3.09946989794928	3.42395700530284	3.45521312782037	3.53472713569493	3.47250538769162	3.65528706366765	3.52886652866606	0.742388149261636	3.14985997720917	5.98463143792222	0.000123499595756121	0.00652465602784452	1.52757360243093	0.70520944113066	3.14985997720917	5.68492182412616	0.000186700656718166	0.00695459946275167	1.10173979157378	-0.037178708130976	3.14985997720917	-0.211926700301992	0.836331907992214	0.969058770823721	-4.67929264638823	0.118099278533372	3.14985997720917	0.952036553667649	0.363055671958492	0.864628491738307	-7.0366394280607	0.0809205704023963	3.14985997720917	0.652326939871594	0.528591644079379	0.885398417694542	-7.11051119076382	-0.037178708130976	3.14985997720917	-0.211926700301992	0.836331907992214	0.969058770823721	-4.67929264638823
EPLNTIGLIY(UniMod:21)EK(SILAC-K-H)2	0.61203564250512	2.88776345977635	1.56643174370573	2.84238629508999	2.18218070776682	1.80632481735149	2.68282344531827	2.62991212439743	2.49147055948302	2.9034507150866	2.35767346810639	2.11762253419814	2.55102469583166	0.242750633464992	2.41825538050932	0.712215155013733	0.492273481201803	0.775941779285764	-6.21013090911947	0.118330575899865	2.41825538050932	0.347174498597305	0.735504808686852	0.919730692543546	-6.49455568081685	-0.124420057565127	2.41825538050932	-0.258122723560845	0.801436877502639	0.969058770823721	-4.67738536753606	-0.208417509378496	2.41825538050932	-0.61148391924171	0.554239560072626	0.90800807129099	-7.31089286892155	-0.332837566943623	2.41825538050932	-0.976524575658138	0.351357257921776	0.758727991744124	-6.84010896640723	-0.124420057565127	2.41825538050932	-0.258122723560845	0.801436877502639	0.969058770823721	-4.67738536753606
EY(UniMod:21)LVLTLTK(SILAC-K-H)2	0.0449620328089458	2.21151623738891	2.14161970001308	2.26690261249215	2.26249573644938	1.70833926340072	1.96087262455865	2.08072556747285	1.68481964188093	1.85372471088211	1.93574474459857	1.31343021601235	1.50816947986187	-0.333589543219418	1.91069671125096	-1.7943790852284	0.102348313296884	0.491932215523734	-4.97997030697262	-0.391454394645318	1.91069671125096	-2.10563428275774	0.060911443025908	0.324135893245011	-4.58522711809359	-0.0578648514258997	1.91069671125096	-0.220090660852557	0.830135608663304	0.969058770823721	-4.67898235119605	-0.229443641828462	1.91069671125096	-1.23417799059975	0.244768499685784	0.834819989369458	-6.7349401728311	-0.287308493254362	1.91069671125096	-1.54543318812909	0.152628174754394	0.643941770630999	-6.16565128019768	-0.0578648514258997	1.91069671125096	-0.220090660852557	0.830135608663304	0.969058770823721	-4.67898235119605
EY(UniMod:21)VNVSQELHPGAAK(SILAC-K-H)2	0.577400354275429	2.76563586919032	3.28837038102399	3.25599894048225	2.46312381590597	3.42419117820827	3.29426396812178	3.8461778038533	3.20160189337771	3.25830991564536	3.52673748139523	2.99634276575774	2.92905378787797	0.332028140726604	3.18748398340333	1.15310498903613	0.275128326882421	0.656682156116306	-5.80621428575829	0.090185024264978	3.18748398340333	0.313204781946236	0.760424901369049	0.919730692543546	-6.50649713833943	-0.241843116461626	3.18748398340333	-0.593899131953247	0.565495280064166	0.953324901879169	-4.65293117305152	-0.0428087428201831	3.18748398340333	-0.148671057857604	0.884706454586084	0.981542629624953	-7.49979432992094	-0.284651859281809	3.18748398340333	-0.988571264947494	0.345704225039487	0.757498963689464	-6.82828973536618	-0.241843116461626	3.18748398340333	-0.593899131953247	0.565495280064166	0.953324901879169	-4.65293117305152
FAVAYS(UniMod:21)PAR(SILAC-R-H)2	0.45022232672176	NA	3.21188207858725	3.19402490024921	NA	3.26936772772396	3.11982755136732	3.03658132120071	3.19948547130389	2.94106343582446	3.03599834236645	3.09460760595557	3.04041391929408	-0.143910079975207	3.11432523538729	-1.23497802649004	0.250980438175467	0.656682156116306	-5.60677548454337	-0.137591017006936	3.11432523538729	-1.18075038715327	0.27074591316232	0.629297700086596	-5.74677403744478	0.00631906296827101	3.11432523538729	0.0383447315027702	0.970328010997064	0.976884281341638	-4.66672215854662	-0.00835584987258731	3.11432523538729	-0.0654587972697892	0.949373184209995	0.983658509646416	-7.30748571445216	-0.0020367869043163	3.11432523538729	-0.0195419823354536	0.984874911436263	0.99152947164867	-7.33818541712409	0.00631906296827101	3.11432523538729	0.0383447315027702	0.970328010997064	0.976884281341638	-4.66672215854662
FELLPTPPLS(UniMod:21)PSR(SILAC-R-H)2	4.06535039115419e-05	3.5481092482284	3.38136279292525	3.3612180253541	2.83991901175222	2.79615129200334	2.7232354148687	3.57858828353415	3.70198270182911	3.78325776825595	2.91322153106286	3.22472878872427	3.02514105296847	0.257712895703824	3.23974299262557	2.3436713067966	0.0405721426951768	0.354998675441329	-4.13216511823378	0.267928551377111	3.23974299262557	2.43657367792634	0.0345746466201402	0.245315349828614	-4.05349880305445	0.0102156556732873	3.23974299262557	0.0656918966141505	0.948890684860152	0.969058770823721	-4.68287849549956	-0.643794782627825	3.23974299262557	-5.85474527919714	0.00014749866305006	0.00549432519861475	0.685515949282282	-0.633579126954538	3.23974299262557	-5.7618429080674	0.000167713557087099	0.00499786400119555	0.701118287334159	0.0102156556732873	3.23974299262557	0.0656918966141505	0.948890684860152	0.969058770823721	-4.68287849549956
FHY(UniMod:21)DNTAGISQYLQNSK(SILAC-K-H)2	0.683600426176312	2.64578774035764	2.75938618140914	2.75276164323753	2.90505930719245	2.14219556834078	2.35813840899972	2.82128584398844	2.5103825957789	2.4480114787813	2.92375283987835	2.47890018287725	2.42596312856341	-0.126085215485221	2.59763540995041	-0.620367861356685	0.548601439856047	0.809322916223278	-6.2729457540446	0.141074288928687	2.59763540995041	0.694117502819855	0.503083822945336	0.78725865903426	-6.30580364666653	0.267159504413907	2.59763540995041	0.9294815147797	0.374076835881779	0.953324901879169	-4.61214076639759	-0.250847426823786	2.59763540995041	-1.23422624220158	0.244751267223764	0.834819989369458	-6.73488346592726	0.0163120775901215	2.59763540995041	0.0802591219749646	0.937581418055007	0.982841521102715	-7.33487849462684	0.267159504413907	2.59763540995041	0.9294815147797	0.374076835881779	0.953324901879169	-4.61214076639759
FM(UniMod:35)Y(UniMod:21)FEFPQPLPVCGDIK(SILAC-K-H)2	0.396648737894046	2.15496386432974	2.1555836120681	1.63693196197018	2.59958051649553	2.43972716048951	1.80099461369197	2.28565612167323	1.87822598526482	1.62571796354346	1.8581004895932	1.84171374961517	1.99874316289362	-0.052626455962171	2.02299493346904	-0.222276725067189	0.828478470585728	0.923465188923553	-6.44898630172357	-0.380581629525007	2.02299493346904	-1.60745079038499	0.138384110448496	0.427583525457317	-5.32237582800193	-0.327955173562835	2.02299493346904	-0.979465974709955	0.349970781927884	0.953324901879169	-4.60490966008889	0.29760761743633	2.02299493346904	1.25699603648681	0.236728233609288	0.834819989369458	-6.70794165482307	-0.0303475561265056	2.02299493346904	-0.128178028830998	0.900495842946991	0.971913796654792	-7.32942454068839	-0.327955173562835	2.02299493346904	-0.979465974709955	0.349970781927884	0.953324901879169	-4.60490966008889
FS(UniMod:21)GWYDADLSPAGHEEAK(SILAC-K-H)2	0.281208126838056	3.25636029450358	3.30286535505805	3.1992679952175	3.34705017525075	3.45569627536187	3.25461383302578	3.03983188827536	3.16729664354392	3.26152932988383	3.0613438969071	3.27194338478319	3.21580128998251	-0.0966119276920079	3.23613336348279	-0.944160247470194	0.366877458807454	0.700128332741843	-6.01762603548847	-0.169423903988532	3.23613336348279	-1.65573049765792	0.128123860202735	0.424232337115722	-5.25546434258451	-0.0728119762965243	3.23613336348279	-0.503156149198347	0.625522886638836	0.953324901879169	-4.66130088422956	0.0996222129530899	3.23613336348279	0.973578889090924	0.352749768418309	0.864628491738307	-7.01582928658588	0.0268102366565657	3.23613336348279	0.262008638903202	0.798521107071333	0.94386227062419	-7.30099733094027	-0.0728119762965243	3.23613336348279	-0.503156149198347	0.625522886638836	0.953324901879169	-4.66130088422956
FS(UniMod:21)GWYDADLSPAGHEEAK(SILAC-K-H)3	0.576335272057156	3.24491822212372	3.18543120534621	3.36493279883672	3.25169400082705	3.42768529188928	3.38902277922241	3.10116135629654	3.18880068414787	3.32878437913188	2.95033721940659	3.29468068861216	3.34333696729451	-0.0588452689101175	3.25589879942791	-0.471950279855536	0.64687957369821	0.864089028786303	-6.35730119316478	-0.160015732208497	3.25589879942791	-1.28335669112906	0.22770876218986	0.556206648627691	-5.73857706438449	-0.101170463298379	3.25589879942791	-0.573750975709752	0.578545839994999	0.953324901879169	-4.65489599496153	0.0910399485440299	3.25589879942791	0.730157750812845	0.481698658021243	0.90800807129099	-7.22746156815901	-0.0101305147543491	3.25589879942791	-0.0812486604606826	0.936813686198249	0.982841521102715	-7.33479118440479	-0.101170463298379	3.25589879942791	-0.573750975709752	0.578545839994999	0.953324901879169	-4.65489599496153
GCHLLVAT(UniMod:21)PGR(SILAC-R-H)2	0.935521127289657	3.23288263979071	3.02024383691662	3.20738325150323	3.27935830985247	3.2787362364037	3.10240378636854	3.31821528869025	3.05410037938293	3.39895626489276	2.83746515526938	3.38529154885578	3.41497011281502	0.103587401585125	3.21083390089512	0.632866801394706	0.540724648814931	0.807917984815209	-6.26486533417681	-0.00759050522817706	3.21083390089512	-0.046374160286071	0.96390589818391	0.981652997713318	-6.55787200967986	-0.111177906813302	3.21083390089512	-0.480295890064149	0.641133971470999	0.953324901879169	-4.663211389036	0.066662868138049	3.21083390089512	0.40727651707389	0.692206364938036	0.974883607548133	-7.42182267208723	-0.0445150386752533	3.21083390089512	-0.271964444606887	0.791065703193109	0.94386227062419	-7.29811143814422	-0.111177906813302	3.21083390089512	-0.480295890064149	0.641133971470999	0.953324901879169	-4.663211389036
GDDILTILTEVNY(UniMod:21)EVSNK(SILAC-K-H)2	0.671982843591411	2.24786578737564	2.30715417872527	1.4700854805723	1.41052601449197	2.03613030657963	1.61047152587491	2.07297432667855	1.70938914688676	1.71747241238159	1.66890768548399	1.72529033909853	2.28228138643287	-0.175089853575436	1.85487904921517	-0.67120777200407	0.516973920656226	0.794114579152347	-6.23915424741344	0.206450521356291	1.85487904921517	0.791429038513259	0.446676146877105	0.764997079134353	-6.23209052130221	0.381540374931726	1.85487904921517	1.03424040712987	0.32488126558143	0.953324901879169	-4.5966917798966	-0.322659199908896	1.85487904921517	-1.23691555087262	0.243792363357679	0.834819989369458	-6.73172030903225	0.0588811750228306	1.85487904921517	0.225721259644714	0.825869141527446	0.944354170462806	-7.31061583430937	0.381540374931726	1.85487904921517	1.03424040712987	0.32488126558143	0.953324901879169	-4.5966917798966
GEPNVSY(UniMod:21)ICSR(SILAC-R-H)2	0.021148282492504	4.95597178040233	4.96488968523893	5.02719320763325	5.13793128473082	5.1403531220532	5.07899687869726	4.80109347186829	4.83180909760949	4.82531558187561	4.98392033572072	5.06629075110145	5.04485760179886	-0.163278840640372	4.98821856656085	-2.06426722884986	0.0653228566141055	0.405546068145905	-4.57449568632912	-0.0874041989534211	4.98821856656085	-1.10501533974518	0.294493048699805	0.645286239062809	-5.93904913823353	0.0758746416869513	4.98821856656085	0.678293515651924	0.512653515525459	0.953324901879169	-4.64406565091377	0.136408870735595	4.98821856656085	1.72456125043235	0.114673307036574	0.770761519174717	-6.08373595328945	0.212283512422546	4.98821856656085	2.68381313953703	0.0225443861797523	0.239936681484506	-4.36225773499666	0.0758746416869513	4.98821856656085	0.678293515651924	0.512653515525459	0.953324901879169	-4.64406565091377
GNLQEY(UniMod:21)LTR(SILAC-R-H)2	0.5753407398947	2.84575917657195	2.53105147889981	2.60691256908448	2.40582986415772	2.60010164655703	2.96396063353855	2.77059309133586	2.81031436349369	2.95179380491362	2.80830072211109	2.69861904123689	2.60484716859034	0.182992678395642	2.71650696337425	1.22923255564532	0.246539905690756	0.656682156116306	-5.72111600299989	0.0472915958950044	2.71650696337425	0.317675929945547	0.757127717323129	0.919730692543546	-6.50499413870223	-0.135701082500638	2.71650696337425	-0.644567871467837	0.533410066288776	0.953324901879169	-4.64772954893485	-0.00461036010097926	2.71650696337425	-0.0309695709088376	0.97589039927066	0.989105545440491	-7.51135390412507	-0.140311442601617	2.71650696337425	-0.942526196608611	0.367673950003771	0.770651366806061	-6.87281450553978	-0.135701082500638	2.71650696337425	-0.644567871467837	0.533410066288776	0.953324901879169	-4.64772954893485
GQESEY(UniMod:21)GNITYPPAM(UniMod:35)K(SILAC-K-H)2	0.439649000662216	2.32018089123055	2.79577731495657	2.67621623706647	2.72219711525649	2.53847273711297	2.539284061924	2.66578892031978	2.54164360395601	3.10475348557892	2.83630954117386	3.11414450660683	2.62526572892185	0.173337188867043	2.70666951200869	0.935304330770174	0.371208981789299	0.700128332741843	-6.02582366777013	0.258588620803024	2.70666951200869	1.39530967650843	0.192505608241003	0.512202421926954	-5.60180268201313	0.0852514319359803	2.70666951200869	0.32527289935358	0.751537139787377	0.96506123278832	-4.67396310231757	0.00259315701329443	2.70666951200869	0.013992329059644	0.989105545440491	0.989105545440491	-7.51177167062269	0.0878445889492747	2.70666951200869	0.473997674797896	0.645467760765492	0.924756695712099	-7.21691489322688	0.0852514319359803	2.70666951200869	0.32527289935358	0.751537139787377	0.96506123278832	-4.67396310231757
GQESEY(UniMod:21)GNITYPPAMK(SILAC-K-H)2	0.611837896111043	2.88817656249654	2.75567485843779	2.6964008734176	2.47215160414817	3.0018529333261	2.8176585429759	2.82589516523619	2.59207211692548	2.58851765171244	2.50663682098117	2.95963859968779	3.39061353344371	-0.111255786825938	2.79127410523241	-0.528974461129674	0.608121957078375	0.82562188904518	-6.32745035159687	0.188408624554166	2.79127410523241	0.895803746385328	0.390972935361917	0.730249441730947	-6.14363662412227	0.299664411380104	2.79127410523241	1.00747033222067	0.336970712070012	0.953324901879169	-4.6007453172162	-0.0161964046339196	2.79127410523241	-0.0770070902187746	0.940104968530513	0.983658509646416	-7.50863407613275	0.283468006746184	2.79127410523241	1.34777111729623	0.206853356853741	0.652232632926854	-6.42475146866807	0.299664411380104	2.79127410523241	1.00747033222067	0.336970712070012	0.953324901879169	-4.6007453172162
GSGDY(UniMod:21)M(UniMod:35)PMSPK(SILAC-K-H)2	0.17779643491148	2.27509659020873	NA	NA	2.67513559716082	2.84229408251713	2.46439035552257	2.21638624927508	2.46050970580785	1.93460191112192	2.17098995393869	1.84383810702812	2.45754623563294	-0.0712639681404492	2.33407887882138	-0.254010855464097	0.805727462345957	0.923465188923553	-6.1059396268739	-0.503148579533589	2.33407887882138	-2.5362585535432	0.0341895272048017	0.245315349828614	-3.96479728659203	-0.43188461139314	2.33407887882138	-1.2569105636177	0.243333081639426	0.947512963098855	-4.57015270453531	0.385510088191445	2.33407887882138	1.37409899907001	0.205719429335027	0.834819989369458	-6.21972540744807	-0.046374523201695	2.33407887882138	-0.233763516227784	0.820886967704598	0.944354170462806	-7.30797963677508	-0.43188461139314	2.33407887882138	-1.2569105636177	0.243333081639426	0.947512963098855	-4.57015270453531
GSGDY(UniMod:21)MPMSPK(SILAC-K-H)2	0.0369053959443348	1.92496615773239	1.5963907839433	1.74001492668819	1.83906066353987	2.18107825719097	1.62510124025354	1.56307199173209	2.17745259873221	1.23359005493704	2.12413612506468	2.52982163370367	2.6925736360974	-0.0957524076541763	1.93560483913461	-0.389094012719968	0.705192243765102	0.871014741482542	-6.3948488545909	0.567097077960458	1.93560483913461	2.30442328366643	0.0434004255142769	0.28115927833162	-4.26866104704326	0.662849485614635	1.93560483913461	1.90460434551808	0.0853409575955943	0.799292288231912	-4.44057824041248	0.127956097540167	1.93560483913461	0.51995508691232	0.61417256132386	0.945216026233619	-7.36583666238024	0.790805583154801	1.93560483913461	3.21347238329872	0.00903241491006255	0.151799009706218	-3.44429687095842	0.662849485614635	1.93560483913461	1.90460434551808	0.0853409575955943	0.799292288231912	-4.44057824041248
GSHQISLDNPDY(UniMod:21)QQDFFPK(SILAC-K-H)3	1.4882706353194e-05	2.47036394851402	2.01774000765255	2.076334327201	2.61150252188162	2.32187185356023	1.90665588869041	3.35198711033164	3.43809145564709	3.3713566160302	3.43791275245824	3.63822911747058	3.65459911461747	1.19899896621378	2.85805372617125	6.69411278738633	4.87099347408969e-05	0.00652465602784452	2.42345571038934	1.29690357347134	2.85805372617125	7.240722502536	2.48392799251269e-05	0.00319681931004191	3.07227241593168	0.0979046072575587	2.85805372617125	0.386511436244776	0.707044889519791	0.96506123278832	-4.67018325329689	0.0918639935882282	2.85805372617125	0.512884457374659	0.618937151896658	0.945216026233619	-7.369731720484	0.189768600845787	2.85805372617125	1.05949417252432	0.313777370424852	0.708376184747014	-6.75631312150885	0.0979046072575587	2.85805372617125	0.386511436244776	0.707044889519791	0.96506123278832	-4.67018325329689
GT(UniMod:21)HNFSEELK(SILAC-K-H)2	0.722112077416531	2.92658259972041	2.59978711095508	2.39277726367128	3.0099034117491	2.45372963906674	2.39304213891833	2.9240184273194	2.66736003065891	2.65248941417336	3.10986524829696	2.78305913358667	2.59044292429712	0.108240299268297	2.70858811186778	0.526887120762243	0.609519515402482	0.82562188904518	-6.32859991115403	0.208897372148861	2.70858811186778	1.01686096297177	0.332692385957798	0.669880614969081	-6.02950923424474	0.100657072880565	2.70858811186778	0.346463826430381	0.736023002654738	0.96506123278832	-4.6727254938917	-0.0208239282042015	2.70858811186778	-0.101365754239789	0.921221693905011	0.983658509646416	-7.5062578739704	0.0798331446763632	2.70858811186778	0.388608087969734	0.705540674966748	0.928428098949928	-7.25645079968984	0.100657072880565	2.70858811186778	0.346463826430381	0.736023002654738	0.96506123278832	-4.6727254938917
GT(UniMod:21)YFPAILNPPPSPATER(SILAC-R-H)2	0.100302845292693	3.05153311673686	2.87788982929145	3.02040304838207	3.04688667425309	2.77237461527446	3.15397833566121	2.78228113137805	2.59625152085947	2.66599036924608	2.58702036036473	2.92333395807285	2.8547986797076	-0.301767657642258	2.86106180326899	-2.30917332914211	0.043048199091625	0.354998675441329	-4.18774028072601	-0.202695542347859	2.86106180326899	-1.5510580026457	0.151285149068405	0.431611484528177	-5.39904802547201	0.0990721152943985	2.86106180326899	0.536068488287065	0.603384563691017	0.953324901879169	-4.6584087518511	0.00780454359279315	2.86106180326899	0.0597215886268694	0.953529315953853	0.983658509646416	-7.50992703787217	0.106876658887192	2.86106180326899	0.81783691512328	0.43210791297806	0.847158934654355	-6.98427809100094	0.0990721152943985	2.86106180326899	0.536068488287065	0.603384563691017	0.953324901879169	-4.6584087518511
HAEAT(UniMod:21)LGSGNLR(SILAC-R-H)2	0.144593702673844	2.71017036642232	2.04966360539908	2.5344642954806	NA	3.30905114388936	2.34863115818032	NA	3.24413223005321	3.17926282851125	3.18545062954511	2.84167892284016	2.79828433091269	0.780264773514895	2.82007895112341	2.62148440266325	0.0298958674069401	0.318177445973862	-3.67590904505476	0.112963476731149	2.82007895112341	0.379527568555121	0.713916141277393	0.919730692543546	-6.37180536304604	-0.667301296783746	2.82007895112341	-1.58530288052538	0.150557935139229	0.799292288231912	-4.52030425298907	0.397408395267503	2.82007895112341	1.33518767608609	0.217616149387927	0.834819989369458	-6.49943889849183	-0.269892901516243	2.82007895112341	-0.906769158022041	0.39034183242886	0.785958554485136	-6.79022469875655	-0.667301296783746	2.82007895112341	-1.58530288052538	0.150557935139229	0.799292288231912	-4.52030425298907
HTDDEM(UniMod:35)TGY(UniMod:21)VATR(SILAC-R-H)2	0.00662846678011938	2.93420936264125	3.05297129573133	2.8776509836066	3.07995432116212	3.0949920311675	3.14588449409165	2.97127258444287	3.0669958635515	3.05167096237582	3.22594494408095	3.49523560627795	3.45160131446502	0.0750359227970034	3.12069864696621	0.754083905890313	0.46782087488613	0.76599242151685	-6.17889936881557	0.283983672800884	3.12069864696621	2.8539332790523	0.0167901383528926	0.166782040972067	-3.35846586040049	0.20894775000388	3.12069864696621	1.48481773123316	0.167774752548116	0.799292288231912	-4.52002637370674	0.151999734814031	3.12069864696621	1.52754240169661	0.156969538240127	0.823382242568895	-6.36196742257648	0.360947484817911	3.12069864696621	3.62739177485859	0.0044734662184903	0.0952209237935792	-2.72647277001885	0.20894775000388	3.12069864696621	1.48481773123316	0.167774752548116	0.799292288231912	-4.52002637370674
HTDDEMTGY(UniMod:21)VATR(SILAC-R-H)2	0.128687271551959	3.27505466638371	3.45304163945512	3.67563394302848	3.23018980802749	3.44177505533036	3.2211840679383	3.43523553622098	3.8560926290926	3.95729903931948	3.34112238186572	3.74105840134883	3.93933862267806	0.281632318588578	3.5472521492241	1.50455388640538	0.162705747811377	0.571276217892801	-5.3818283195413	0.376123491532152	3.5472521492241	2.00935057378749	0.0716483126932293	0.339684905031964	-4.73474504913153	0.0944911729435733	3.5472521492241	0.356945160768393	0.728394595386837	0.96506123278832	-4.67208572465081	-0.170193772523722	3.5472521492241	-0.909219876382979	0.384178908180229	0.864628491738307	-7.07683777165526	-0.0757025995801484	3.5472521492241	-0.404423189000873	0.694237450002061	0.928428098949928	-7.24969903081824	0.0944911729435733	3.5472521492241	0.356945160768393	0.728394595386837	0.96506123278832	-4.67208572465081
HTVLY(UniMod:21)ISPPPEDLLDNSR(SILAC-R-H)2	0.308012399104081	2.19439989194492	2.66596254675046	NA	2.55180820412553	1.62783982107755	1.47742503621284	1.98427971635938	2.08228212822014	1.79955027125242	2.02647061626631	2.06597364934907	2.35407199757714	-0.474810514070374	2.0754603526487	-1.59557327729208	0.144250796159181	0.551112016095331	-5.16143374746037	0.263147733925533	2.0754603526487	0.988669343477158	0.348064978869389	0.682390550678145	-6.05477192796931	0.737958247995907	2.0754603526487	1.84838299935384	0.0968202903349858	0.799292288231912	-4.46799281930889	-0.544490198875712	2.0754603526487	-1.82972782895193	0.0997546222664042	0.743171935884712	-5.82453824624011	0.193468049120195	2.0754603526487	0.72687659610095	0.485350606593601	0.885398417694542	-7.05486266706401	0.737958247995907	2.0754603526487	1.84838299935384	0.0968202903349858	0.799292288231912	-4.46799281930889
HTVLY(UniMod:21)ISPPPEDLLDNSR(SILAC-R-H)3	0.141375604896149	4.05370411929935	3.43695339437773	3.42669562640387	3.59970444420234	3.36280005104864	3.06832738946931	2.96718648166325	3.1088885645336	3.38040425162513	3.45097934336366	3.02263129055336	3.01290880864581	-0.486957947419655	3.3242653137655	-2.27984236112824	0.0452682874723842	0.354998675441329	-4.23480298992501	-0.18143748071915	3.3242653137655	-0.849454981958492	0.415087284573458	0.745156691583677	-6.18408584850622	0.305520466700504	3.3242653137655	1.01143661553458	0.335158742512961	0.953324901879169	-4.60014916778104	-0.295507085120219	3.3242653137655	-1.38350667494088	0.195987223580647	0.834819989369458	-6.55187092404152	0.0100133815802859	3.3242653137655	0.0468807042288669	0.963511958339256	0.982841521102715	-7.3371973850908	0.305520466700504	3.3242653137655	1.01143661553458	0.335158742512961	0.953324901879169	-4.60014916778104
IADPEHDHTGFLTEY(UniMod:21)VATR(SILAC-R-H)3	2.58678662658689e-08	4.39732672566188	4.49333381123778	4.42426130336375	2.10646897599312	2.27168802840667	1.5815650716825	4.71533760337363	4.68786531716986	4.76663703249427	2.20261782377667	2.69744855746547	2.43599930966111	0.284972704258118	3.39837913002389	1.61596270589089	0.136523796776061	0.535316992621922	-5.23215307379995	0.458781204940318	3.39837913002389	2.60155904853164	0.0259961336755218	0.215190217647375	-3.78095277875332	0.1738085006822	3.39837913002389	0.696921857393935	0.501399265848672	0.953324901879169	-4.64197453805438	-2.45173325472704	3.39837913002389	-13.9027683888027	5.7325126689413e-08	4.27072193836127e-06	8.9652549317095	-2.27792475404484	3.39837913002389	-12.9171720461619	1.17082429131847e-07	8.7226409703226e-06	8.29355992423126	0.1738085006822	3.39837913002389	0.696921857393935	0.501399265848672	0.953324901879169	-4.64197453805438
IDTLNSDGY(UniMod:21)TPEPAR(SILAC-R-H)2	0.0290654594970589	2.19897317629525	2.23069297404083	2.35402430104754	2.21472479995364	2.38408410194385	2.05923191703226	2.78047785165377	2.57074934290399	2.98117074413123	2.63121244797376	2.91709506391449	2.21703451359744	0.516235829101796	2.461622602874	2.9034615906822	0.0154108959055706	0.288818771010519	-3.20774410969533	0.369100402185314	2.461622602874	2.07592883026934	0.0640494706837796	0.329081763168385	-4.63165102512546	-0.147135426916481	2.461622602874	-0.585154026541958	0.571139704171046	0.953324901879169	-4.65379131979942	-0.0418832108179554	2.461622602874	-0.235563451912981	0.818425727795571	0.977558534926839	-7.48159001815928	-0.189018637734437	2.461622602874	-1.06309621232584	0.31221726285621	0.708376184747014	-6.75255024805377	-0.147135426916481	2.461622602874	-0.585154026541958	0.571139704171046	0.953324901879169	-4.65379131979942
IGEGT(UniMod:21)YGVVYK(SILAC-K-H)2	0.0683091191175313	3.19861761592797	2.96181149735829	3.0182438315864	3.28192828992565	3.01262510332172	2.8338970615522	3.02006253830605	3.2562716349415	2.8591948828505	2.68414977139927	2.4071982395793	2.83621391254639	-0.0143812962582035	2.94751786494127	-0.0898075069627404	0.930176231640061	0.955836265616339	-6.47108840326672	-0.400296177091535	2.94751786494127	-2.49974696757949	0.0310021850689099	0.243122398698293	-3.94958911996086	-0.385914880833332	2.94751786494127	-1.70408453485115	0.118535237599444	0.799292288231912	-4.47897078027271	-0.0167408300243648	2.94751786494127	-0.104542190215822	0.918762768551048	0.983658509646416	-7.50590026538528	-0.402655710857696	2.94751786494127	-2.51448165083257	0.0302226875478099	0.265856222294285	-4.65108156627566	-0.385914880833332	2.94751786494127	-1.70408453485115	0.118535237599444	0.799292288231912	-4.47897078027271
IGEGTY(UniMod:21)GVVYK(SILAC-K-H)2	0.0207501374233544	5.33036919386732	5.30089138805643	5.40271325686674	5.53915655422728	5.58811998203379	5.57149106353706	5.20358711867375	5.31874548533071	5.23543361166574	5.43883073732568	5.3502339877568	5.4233389507097	-0.0920692077067633	5.39190927750425	-1.11465129456529	0.29053047623506	0.656682156116306	-5.8476214558999	-0.162121308001983	5.39190927750425	-1.9627487880267	0.0774643236216634	0.339684905031964	-4.80606928570013	-0.0700521002952197	5.39190927750425	-0.599695488733879	0.561771171546245	0.953324901879169	-4.65235489284228	0.221597920335879	5.39190927750425	2.68281236395628	0.0225835080438918	0.373882522059987	-4.53266939589271	0.151545820040659	5.39190927750425	1.83471487049487	0.0957920136744852	0.557359315989352	-5.74885740719427	-0.0700521002952197	5.39190927750425	-0.599695488733879	0.561771171546245	0.953324901879169	-4.65235489284228
IGGDS(UniMod:21)GLSSR(SILAC-R-H)2	0.148144596978039	3.79324435123725	3.02552235547865	2.94117962391223	3.47330268925472	3.14842187643816	2.73923914875353	3.27690431151245	2.40804429154465	1.0607687091806	2.46138835994541	2.68468226667884	2.13017144581287	-1.00474300613014	2.76190578581245	-2.11859996542579	0.0595881370632648	0.404734202972478	-4.49001472539136	-0.694907214003096	2.76190578581245	-1.46528056485958	0.172926518781955	0.477149098120579	-5.51241920725993	0.309835792127048	2.76190578581245	0.461966578421096	0.653784915888357	0.953324901879169	-4.66468421957597	-0.132994205393908	2.76190578581245	-0.280431430953268	0.784742460517742	0.977558534926839	-7.46900137358126	0.17684158673314	2.76190578581245	0.372887969612941	0.716850745765412	0.928428098949928	-7.26290279797511	0.309835792127048	2.76190578581245	0.461966578421096	0.653784915888357	0.953324901879169	-4.66468421957597
IGS(UniMod:21)DPLAYEPK(SILAC-K-H)2	2.11080415962267e-06	4.64544092401711	4.60149817205974	4.63711895313869	3.79146435960291	3.81546003448265	3.65359470468415	4.842232698012	4.92372245886526	4.92234586030806	4.30409902776683	4.00803810430487	4.03044182142538	0.268080989323261	4.34795475988897	2.61288335703381	0.0254914014603461	0.318177445973862	-3.69173957078992	0.360686618242451	4.34795475988897	3.51547517147549	0.00540110434524546	0.114966363920225	-2.24442527994504	0.0926056289191903	4.34795475988897	0.638228792635179	0.537365593609057	0.953324901879169	-4.64840041456949	-0.874512983481941	4.34795475988897	-8.52354516378862	5.83644991227956e-06	0.000289877012309885	4.11276266882791	-0.78190735456275	4.34795475988897	-7.62095334934694	1.58736140261891e-05	0.000591292122475543	3.18653789543421	0.0926056289191903	4.34795475988897	0.638228792635179	0.537365593609057	0.953324901879169	-4.64840041456949
IISSNQELIY(UniMod:21)EGR(SILAC-R-H)2	0.769255303194777	2.19997124708012	1.58086110678415	2.98587846373182	2.4646723767063	2.76092669787852	2.20029949351865	2.49129654382413	2.85793308905283	2.29738370412793	2.15787034535691	2.52536737121704	3.12352887433156	0.293300839802932	2.4704991094675	0.83913492585743	0.420592061675402	0.742923129553221	-6.11060480752194	0.126956007600682	2.4704991094675	0.363221667202634	0.723841234811296	0.919730692543546	-6.48849744866193	-0.16634483220225	2.4704991094675	-0.336521492451394	0.743286968185958	0.96506123278832	-4.67331548565308	0.219729250169126	2.4704991094675	0.628646301092299	0.543377096826599	0.90800807129099	-7.29966754553442	0.0533844179668761	2.4704991094675	0.152733042437504	0.88158281657228	0.966926564316201	-7.32566115556483	-0.16634483220225	2.4704991094675	-0.336521492451394	0.743286968185958	0.96506123278832	-4.67331548565308
ILGETS(UniMod:21)LMR(SILAC-R-H)2	0.254573725578614	3.37838913887061	3.49341188977072	3.64741212048261	3.50711430986505	3.3846317039561	3.71908997311645	3.76513116064822	3.77296990888876	3.57705610359729	3.89247744482202	3.52897733455519	3.81761174742535	0.198648008003446	3.62368940299987	1.47423919491935	0.170547526914035	0.571377152881445	-5.42140752360125	0.209410179954988	3.62368940299987	1.55410919146695	0.150560965631312	0.431611484528177	-5.39494183133303	0.0107621719515416	3.62368940299987	0.0564766161721591	0.956051270544208	0.969058770823721	-4.68297830849382	0.03054094593789	3.62368940299987	0.226655479730606	0.825161824859857	0.977558534926839	-7.4838318409683	0.0413031178894316	3.62368940299987	0.306525476278213	0.765359800390342	0.94386227062419	-7.28727139521888	0.0107621719515416	3.62368940299987	0.0564766161721591	0.956051270544208	0.969058770823721	-4.68297830849382
IPASQTS(UniMod:21)VPFDHLGK(SILAC-K-H)2	0.72473294780165	3.23957161624911	3.35073202315281	3.33426095663355	3.4961353620011	3.24500727205977	3.2858125077853	3.38349466096063	3.17766097917992	3.21926008956628	3.32884239039517	3.23578051993011	3.11978590145597	-0.0480496221095454	3.28469535661414	-0.449110286361305	0.662727615817073	0.864089028786303	-6.36834556833613	-0.114182110021641	3.28469535661414	-1.06723753232119	0.310430867277487	0.645659653076089	-5.97854789634254	-0.0661324879120953	3.28469535661414	-0.437081967254402	0.671144900706812	0.961544136589567	-4.66659877745861	0.0341301819369004	3.28469535661414	0.319008040235965	0.756146352489941	0.977558534926839	-7.45645588298664	-0.0320023059751948	3.28469535661414	-0.299119205723923	0.770844662022755	0.94386227062419	-7.28970157129091	-0.0661324879120953	3.28469535661414	-0.437081967254402	0.671144900706812	0.961544136589567	-4.66659877745861
IPASQTS(UniMod:21)VPFDHLGK(SILAC-K-H)3	0.2204645796116	3.64481689886124	3.56796301142056	NA	3.41791142001188	3.2112897736183	3.50886916436455	3.30213998763575	3.32273417526943	3.24689839164805	3.11943790833231	3.50097121319422	3.49446280374604	-0.315799103623156	3.39431770437294	-2.17012723493032	0.0574038218872498	0.404734202972478	-4.33317006829187	-0.00773281090738775	3.39431770437294	-0.0594109779543423	0.953892886987168	0.981652997713318	-6.55711175964074	0.308066292715768	3.39431770437294	1.57791002040639	0.1482452858231	0.799292288231912	-4.5127354425147	-0.227033169142656	3.39431770437294	-1.56014015852607	0.152363132565283	0.823382242568895	-6.20844815903309	0.0810331235731119	3.39431770437294	0.622575306163793	0.548653540517194	0.885398417694542	-7.12885796789327	0.308066292715768	3.39431770437294	1.57791002040639	0.1482452858231	0.799292288231912	-4.5127354425147
IPQDGDY(UniMod:21)EFLK(SILAC-K-H)2	0.469330265292064	1.87010223100079	2.59726131936499	2.68065081847237	3.17325434880074	2.0770928805116	2.07403283319052	2.69701352811575	3.01083726880531	2.86005748854941	2.18056961010946	2.85883498849845	2.30855190080633	0.473297972210777	2.53235493468548	1.46664044321278	0.172563569662181	0.571377152881445	-5.4312480430893	0.00785881230379548	2.53235493468548	0.0243526333031313	0.981040370580196	0.987669021732765	-6.55871003417032	-0.465439159906981	2.53235493468548	-1.01985149080981	0.331338429864109	0.953324901879169	-4.59887924538932	0.0587885645549076	2.53235493468548	0.182172101798601	0.859011193681415	0.977558534926839	-7.49374440302005	-0.406650595352074	2.53235493468548	-1.26011570811105	0.235645848100063	0.652232632926854	-6.53180001586849	-0.465439159906981	2.53235493468548	-1.01985149080981	0.331338429864109	0.953324901879169	-4.59887924538932
IT(UniMod:21)PPFNPNVSGPNDLR(SILAC-R-H)2	0.644040230431773	2.9567914293021	1.96641799850742	2.66680294142476	2.80520242970122	2.76157447529692	2.57619942102308	2.60316046182717	3.19266328538466	2.69738669061339	2.69763209980968	2.39262190853419	2.74101045637961	0.301066022863648	2.67145529981702	1.23760742440075	0.243546159919237	0.656682156116306	-5.71150800280132	-0.103903953765913	2.67145529981702	-0.427123271441111	0.678150120182262	0.912256984329092	-6.46173950741947	-0.404969976629561	2.67145529981702	-1.17714236387918	0.265830967286425	0.947512963098855	-4.57394971238367	0.184321318928979	2.67145529981702	0.757699027648686	0.46574638328382	0.901249494925834	-7.20618958263697	-0.220648657700582	2.67145529981702	-0.907031668193175	0.385281323899314	0.785958554485136	-6.90591822178002	-0.404969976629561	2.67145529981702	-1.17714236387918	0.265830967286425	0.947512963098855	-4.57394971238367
ITLDNAY(UniMod:21)M(UniMod:35)EK(SILAC-K-H)2	0.690831505156065	2.92729280674183	2.78448425422582	2.8978128279589	2.8133998565966	2.76988069180445	3.16535238665158	3.32521800520975	2.70959027614896	2.75055902943256	2.92776681062773	2.6345108265443	2.64098305312339	0.0585924739549069	2.86223756875549	0.329456231657205	0.748465024308886	0.899365230822774	-6.41752951896221	-0.1817907482524	2.86223756875549	-1.02218067998755	0.330286739875643	0.669880614969081	-6.02422165447894	-0.240383222207307	2.86223756875549	-0.955751625926047	0.361263016565008	0.953324901879169	-4.60837324703297	0.0463476820420254	2.86223756875549	0.260605699690434	0.799573422147671	0.977558534926839	-7.47483032161636	-0.194035540165281	2.86223756875549	-1.09103121195432	0.300317732355259	0.706106063558468	-6.72302294788668	-0.240383222207307	2.86223756875549	-0.955751625926047	0.361263016565008	0.953324901879169	-4.60837324703297
ITLDNAY(UniMod:21)MEK(SILAC-K-H)2	0.128407705603915	3.16591140005301	3.15371609971282	3.11021218466771	3.29173309518358	3.21927020921873	3.22892051998972	3.02975359265232	2.96076650755457	3.08136512342717	3.17365347190596	2.9815428400782	3.08483691718269	-0.119318153599833	3.12347349680221	-1.36617348437927	0.201196264603376	0.637834966508575	-5.55819681934604	-0.166630198408395	3.12347349680221	-1.90788871512277	0.0848768561398635	0.341801393644315	-4.88908447814919	-0.047312044808562	3.12347349680221	-0.383050513130762	0.709530766344978	0.96506123278832	-4.67041337414683	0.103361379986162	3.12347349680221	1.18347101749103	0.263424963409142	0.834819989369458	-6.7936155528666	0.0560493351775997	3.12347349680221	0.641755786747528	0.535162686621709	0.885398417694542	-7.11769388219175	-0.047312044808562	3.12347349680221	-0.383050513130762	0.709530766344978	0.96506123278832	-4.67041337414683
LFGGFNSSDTVTS(UniMod:21)PQR(SILAC-R-H)2	0.766981569771222	3.76237896591752	3.79538562604601	3.76092486673234	3.77872452663273	3.87490620426818	3.8890434212447	3.72392571144977	3.7984670501375	3.90467684101469	3.68127307375271	3.70455403060258	3.87926640468357	0.036126714635361	3.79612722687353	0.386108504356779	0.707334118922064	0.871014741482542	-6.39607132989197	-0.0925268810355839	3.79612722687353	-0.988891904786679	0.345554678212242	0.682390550678145	-6.05693884755382	-0.128653595670945	3.79612722687353	-0.972272113439616	0.353368805247401	0.953324901879169	-4.60596652852068	0.0746615644832467	3.79612722687353	0.797954236540157	0.443046729950701	0.899620214905944	-7.1738370375742	-0.0539920311876982	3.79612722687353	-0.577046172603301	0.576400312190406	0.885398417694542	-7.15928574368325	-0.128653595670945	3.79612722687353	-0.972272113439616	0.353368805247401	0.953324901879169	-4.60596652852068
LHQEDNDY(UniMod:21)INASLIK(SILAC-K-H)2	0.201357346123322	3.03260282955962	2.66339177424372	2.41014390677844	2.51073006499458	2.27289238905552	2.41537192890222	2.95857143421431	2.55485269778493	2.69443842885184	3.01768961100901	2.89582779552083	2.50797387632303	0.0339080167564343	2.66120722810317	0.181204228189567	0.85975129754123	0.931157148045377	-6.45783508501381	0.407498966633511	2.66120722810317	2.17767191361493	0.053898882374361	0.321237338951191	-4.47163574525884	0.373590949877077	2.66120722810317	1.41171583878409	0.187753222067899	0.799292288231912	-4.53332203674348	-0.302381375876483	2.66120722810317	-1.61592417003275	0.136532168678211	0.813731725322136	-6.23961253589496	0.0712095740005934	2.66120722810317	0.38054351539262	0.711333698065093	0.928428098949928	-7.25979307859879	0.373590949877077	2.66120722810317	1.41171583878409	0.187753222067899	0.799292288231912	-4.53332203674348
LHQEDNDY(UniMod:21)INASLIK(SILAC-K-H)3	0.023695870964386	1.79271615630028	1.81153429290158	1.82124294104344	2.28933704745972	2.41289588449526	2.55196363907067	1.96109430096524	2.62326243512852	2.29213415244791	2.1141271315795	1.44259877940239	1.99632896000248	0.483665832765457	2.09243631006642	2.44940550181504	0.0338176950075593	0.329242271956421	-3.96047970646622	-0.567047233347092	2.09243631006642	-2.87166989904555	0.0162824626985731	0.166782040972067	-3.32861223174262	-1.05071306611255	2.09243631006642	-3.76256849915345	0.00356914091811139	0.28258545291	-4.13038140277766	0.609567726926782	2.09243631006642	3.08700437971061	0.0112253389746665	0.278762584537551	-3.83151500258542	-0.441145339185767	2.09243631006642	-2.23407102114998	0.0489557889377676	0.374051118749904	-5.11880588864426	-1.05071306611255	2.09243631006642	-3.76256849915345	0.00356914091811139	0.28258545291	-4.13038140277766
LIEDNEY(UniMod:21)TAR(SILAC-R-H)2	0.739218361195125	4.62049993598347	4.06520063767357	4.15382794288157	4.19728618768128	4.33820178971508	4.08480559644097	4.26359319892249	4.00008464077733	4.16124801355542	4.33396313885082	3.96478453372424	4.03003405442023	-0.138200887761123	4.18446080588554	-0.845532641404753	0.417173684138676	0.742923129553221	-6.10521000358598	-0.0971706156140124	4.18446080588554	-0.594503614398304	0.565106267513081	0.833671622370784	-6.37211518169036	0.0410302721471103	4.18446080588554	0.177504327270921	0.862581803782815	0.969058770823721	-4.68047379197048	-0.0730783142337588	4.18446080588554	-0.447103495965087	0.664128579432711	0.974883607548133	-7.40352701801188	-0.0320480420866485	4.18446080588554	-0.196074468958639	0.848396582866561	0.953069131994881	-7.31742186011137	0.0410302721471103	4.18446080588554	0.177504327270921	0.862581803782815	0.969058770823721	-4.68047379197048
LIY(UniMod:21)DFIEDQGGLEAVR(SILAC-R-H)3	0.253128774168226	1.71683550707256	0.968146290117224	1.62236950427096	1.9118669247462	1.86698724212411	2.1155979281117	1.82944899440557	1.65438520375086	2.14143400221276	1.74476953588408	2.14479242924994	1.16524441516362	0.439305632969485	1.74015649809247	1.66988952426413	0.12524649731563	0.518381336111912	-5.15746278805865	-0.27988190489479	1.74015649809247	-1.06388770354639	0.311875244043617	0.645659653076089	-5.98199779217197	-0.719187537864276	1.74015649809247	-1.93307241603818	0.081395543153915	0.799292288231912	-4.43510632185229	0.529033597840422	1.74015649809247	2.01096365882212	0.0714545445740592	0.591484841196379	-5.64807635895778	-0.190153940023853	1.74015649809247	-0.722813568988403	0.486009810849279	0.885398417694542	-7.05988239741058	-0.719187537864276	1.74015649809247	-1.93307241603818	0.081395543153915	0.799292288231912	-4.43510632185229
LLAEALNQVT(UniMod:21)QR(SILAC-R-H)2	0.0173775465047529	1.78039152605567	2.46617771245046	2.36245196035479	2.82732255156338	2.66726800068174	2.73958544468783	2.24661819398597	1.99080855575536	1.90150078664825	1.94295164701279	2.4170536633319	2.06006292823027	-0.156697887490446	2.28351608089653	-0.820824101845666	0.430480142023264	0.74583187397054	-6.12584818891085	-0.604702586119329	2.28351608089653	-3.16758869621272	0.00977240656110854	0.12385130167897	-2.8294026466614	-0.448004698628883	2.28351608089653	-1.65941315852544	0.127369839606589	0.799292288231912	-4.48744424572544	0.541718266024009	2.28351608089653	2.83766052168163	0.0172699267265204	0.321652385281443	-4.26526800555518	0.0937135673951257	2.28351608089653	0.490895927314574	0.633871900481117	0.924499387336969	-7.2082009903347	-0.448004698628883	2.28351608089653	-1.65941315852544	0.127369839606589	0.799292288231912	-4.48744424572544
LLEGNFY(UniMod:21)GSLFSVPSSK(SILAC-K-H)2	0.0322234909506748	2.39253899439685	2.35905939667417	2.09795721999046	1.81638260993562	2.03440111231656	1.42499742225969	2.42862563876569	2.25158704085014	2.86086267819226	1.73169078986143	2.37989370497112	1.76468064969804	0.230506582248871	2.12855643815934	1.01398887426994	0.333996589005012	0.69084475644078	-5.9507547179604	0.200161333339572	2.12855643815934	0.880501385623041	0.398824247085915	0.733639664392609	-6.15719485792915	-0.0303452489092986	2.12855643815934	-0.0943899084257815	0.926624808161235	0.969058770823721	-4.68247140620673	-0.524591488849868	2.12855643815934	-2.30765615472168	0.0431603982395723	0.488382368409445	-5.16758401966332	-0.554936737759167	2.12855643815934	-2.44114364336858	0.0343031761894192	0.28395406956797	-4.77487387033418	-0.0303452489092986	2.12855643815934	-0.0943899084257815	0.926624808161235	0.969058770823721	-4.68247140620673
LM(UniMod:35)TGDTY(UniMod:21)TAHAGAK(SILAC-K-H)2	0.305549828363743	2.38643669097583	2.57339137517423	2.7622965453852	2.1697659680467	2.829532402702	1.94017387019764	2.45625083971879	3.38738459811561	2.67082643811817	2.6235473988936	2.67368557813134	2.66552527788674	0.264112421472439	2.59490141527882	1.00420571668076	0.338467565236087	0.69084475644078	-5.96035917270225	0.341095337988444	2.59490141527882	1.29690942376557	0.22318241872085	0.556206648627691	-5.72244670725504	0.0769829165160045	2.59490141527882	0.206972776158111	0.840097592715467	0.969058770823721	-4.67947530917778	-0.260884123529638	2.59490141527882	-0.991931113194725	0.344139546320101	0.864628491738307	-6.99779648157267	-0.183901207013633	2.59490141527882	-0.699227406109913	0.500016919706056	0.885398417694542	-7.07734944365631	0.0769829165160045	2.59490141527882	0.206972776158111	0.840097592715467	0.969058770823721	-4.67947530917778
LMTGDTY(UniMod:21)TAHAGAK(SILAC-K-H)2	0.321551835257819	3.1892628979423	3.00822173696194	3.18079218418972	2.84794248599347	2.81995258571066	3.24751784634261	2.64534967297169	2.99475181807649	2.91511495266388	2.92485605455823	3.07414688493633	3.07804545413222	-0.27435345846063	2.9938295478733	-1.9483522236103	0.0793487161790181	0.454729181179757	-4.75174641668511	0.0538784918600133	2.9938295478733	0.3826242250024	0.709837203698832	0.919730692543546	-6.48081673761943	0.328231950320643	2.9938295478733	1.64824925360018	0.129667940246168	0.799292288231912	-4.48955485508441	-0.154287967015738	2.9938295478733	-1.09569350901608	0.298366025287659	0.834819989369458	-6.89071602635435	0.173943983304905	2.9938295478733	1.23528293959662	0.244374126643176	0.652232632926854	-6.56117767944924	0.328231950320643	2.9938295478733	1.64824925360018	0.129667940246168	0.799292288231912	-4.48955485508441
LNT(UniMod:21)SDFQK(SILAC-K-H)2	0.0102018162229584	4.21895463867984	4.70528857223121	4.25699808905115	4.44843417294557	4.43511158977649	4.50310795504666	4.67942783144955	4.70063302511287	4.78383715635709	4.83952207702035	4.89071457815422	4.90776017070047	0.32755223765244	4.61414915471046	2.5970549296935	0.0261996315139617	0.318177445973862	-3.71790456406342	0.417114369368776	4.61414915471046	3.30716388011555	0.00769439318692839	0.12385130167897	-2.59410214088155	0.0895621317163364	4.61414915471046	0.502122854224697	0.626224434482575	0.953324901879169	-4.66138899011384	0.0684708059355055	4.61414915471046	0.542882702830367	0.598852105020045	0.945216026233619	-7.35285914419314	0.158032937651842	4.61414915471046	1.25299165325242	0.238123501166643	0.652232632926854	-6.54027177929871	0.0895621317163364	4.61414915471046	0.502122854224697	0.626224434482575	0.953324901879169	-4.66138899011384
LQT(UniMod:21)WDEAVFR(SILAC-R-H)2	0.957757820218809	2.08214732374886	2.02602070294331	2.53491965418575	2.15473888246969	2.05141760860829	2.6397371088373	2.89049351960344	2.208820855097	1.95463456781505	2.84564673602249	1.80292008035353	2.44486820263137	0.136953753879188	2.30303043685967	0.443577067436614	0.666593697904823	0.864089028786303	-6.37094206677246	0.0825138063640387	2.30303043685967	0.267252493730696	0.794591553226476	0.928199710309454	-6.520730377898	-0.0544399475151489	2.30303043685967	-0.124680301757282	0.903195502822876	0.969058770823721	-4.68188399016886	0.0676019730124513	2.30303043685967	0.218954823014524	0.830996970962034	0.977558534926839	-7.48570087744934	0.0131620254973024	2.30303043685967	0.0426302493086067	0.966817850006264	0.982841521102715	-7.33740532752102	-0.0544399475151489	2.30303043685967	-0.124680301757282	0.903195502822876	0.969058770823721	-4.68188399016886
LS(UniMod:21)MEIEK(SILAC-K-H)2	0.0402885640004973	2.60078711229721	2.73560878050371	2.26072658618195	3.30732327557835	2.53114967800591	2.81768158461591	2.37984920851133	2.19207000035908	2.61495669754198	2.4097685324408	1.66902815404103	2.11629309119677	-0.136748857523493	2.4696035584395	-0.569975573062324	0.581009341160598	0.824479922218372	-6.30400236849626	-0.820354920173854	2.4696035584395	-3.41927731030776	0.00635696824249736	0.118398533516513	-2.40561553271208	-0.68360606265036	2.4696035584395	-2.01476058005286	0.0710003952228632	0.799292288231912	-4.4194130087671	0.353010686405768	2.4696035584395	1.47136489419434	0.171307714896884	0.823382242568895	-6.43749350329064	-0.330595376244593	2.4696035584395	-1.37793684305109	0.197648561982158	0.652232632926854	-6.38674637184767	-0.68360606265036	2.4696035584395	-2.01476058005286	0.0710003952228632	0.799292288231912	-4.4194130087671
LSNQNNSY(UniMod:21)GTR(SILAC-R-H)2	0.225608628553805	1.7894514602003	1.59113953960228	2.58352533284268	2.30663738940706	2.30617209716448	2.18086837400708	2.76522451651077	2.11156825346033	2.99913357095994	2.17234145096459	1.65445990544609	2.44929045362796	0.637270002761926	2.24248436201613	2.11069776148905	0.0603913552589663	0.404734202972478	-4.50235318408523	-0.172528683513325	2.24248436201613	-0.571431111626119	0.580058912507262	0.839114349160991	-6.38611603031629	-0.809798686275251	2.24248436201613	-1.89655151419597	0.0864888715373448	0.799292288231912	-4.44212591775013	0.276520509311122	2.24248436201613	0.915861750089058	0.380846372521843	0.864628491738307	-7.07070453089957	-0.533278176964129	2.24248436201613	-1.76626712302611	0.107157976086199	0.57023351560156	-5.85100514954862	-0.809798686275251	2.24248436201613	-1.89655151419597	0.0864888715373448	0.799292288231912	-4.44212591775013
LVDEY(UniMod:21)SLNAGK(SILAC-K-H)2	0.245055449528065	2.37235540563667	2.59807734338827	2.37867455803528	2.32289160794527	2.54005896625116	2.30193258299195	2.31928659619123	2.55186663659867	2.04936717222741	2.42442364337887	1.99616913362268	1.86740359773993	-0.142862300680972	2.31020893700062	-0.833134744020928	0.423815208134388	0.742923129553221	-6.11563206681193	-0.292295594148971	2.31020893700062	-1.70458976125241	0.118438555449499	0.408582229738274	-5.18661518839579	-0.149433293467998	2.31020893700062	-0.616211752183418	0.551235014459249	0.953324901879169	-4.65068605939323	-0.0614080499572798	2.31020893700062	-0.358115330203392	0.727544838303096	0.974883607548133	-7.44212420459522	-0.210841343425278	2.31020893700062	-1.22957034743487	0.246418583664498	0.652232632926854	-6.56787478173644	-0.149433293467998	2.31020893700062	-0.616211752183418	0.551235014459249	0.953324901879169	-4.65068605939323
LVGEEGQSIY(UniMod:21)K(SILAC-K-H)2	0.649157374727989	2.16946924398006	2.58005679911483	2.64281791728076	2.21980196834227	2.52044139190861	2.42498213116457	2.76525165320195	2.06276855436556	2.8187241556824	2.16298458077747	2.3532521204165	2.36025799163874	0.0848001342914175	2.42340070898948	0.412839172876489	0.688254038045445	0.864089028786303	-6.38480125243343	-0.096243599527579	2.42340070898948	-0.468550296006348	0.649227322843511	0.904064215922273	-6.44216499566298	-0.181043733818997	2.42340070898948	-0.623236470313464	0.54678789044832	0.953324901879169	-4.64996433700926	-0.0757061563200692	2.42340070898948	-0.36856624365038	0.71997280519856	0.974883607548133	-7.43802072676046	-0.256749890139066	2.42340070898948	-1.24995571253322	0.2391857793177	0.652232632926854	-6.54387136386628	-0.181043733818997	2.42340070898948	-0.623236470313464	0.54678789044832	0.953324901879169	-4.64996433700926
LVM(UniMod:35)EY(UniMod:21)LPSGCLR(SILAC-R-H)2	0.825190538568243	2.72364775074274	3.22712064218932	2.87894079354073	2.69018521632793	3.03582051017346	2.98039899034831	2.87845167032971	1.79134297717812	3.31348566929564	2.62191286397829	2.9383993888865	3.04768652988935	-0.282142956556436	2.84394941690667	-0.869106474578992	0.404741341849809	0.742923129553221	-6.08502641269227	-0.0328019780318538	2.84394941690667	-0.101042435488832	0.921472028809621	0.981652997713318	-6.55353791126137	0.249340978524582	2.84394941690667	0.543103290426181	0.598705679321483	0.953324901879169	-4.65776916553955	-0.0411014898743618	2.84394941690667	-0.126608055010955	0.901707438024319	0.983658509646416	-7.5031122989617	0.20823948865022	2.84394941690667	0.641455984079205	0.535349734625538	0.885398417694542	-7.11789600952095	0.249340978524582	2.84394941690667	0.543103290426181	0.598705679321483	0.953324901879169	-4.65776916553955
LVMEY(UniMod:21)LPSGCLR(SILAC-R-H)2	0.806045284055273	2.29141189434742	1.94049950958422	4.13880456156803	2.6540399999551	4.00086821385	2.4408873558413	3.44577649378775	2.0992337320867	2.14478196694545	2.24302033270447	2.58365466445746	2.65264698533974	-0.226974590893257	2.7196354758723	-0.37643407660883	0.714293065832415	0.872374318106802	-6.39996988649652	-0.538824529048244	2.7196354758723	-0.893632689228427	0.392080237170978	0.730249441730947	-6.14557235655929	-0.311849938154987	2.7196354758723	-0.365714646203591	0.722035784887499	0.96506123278832	-4.67153646544914	0.241693201382243	2.7196354758723	0.400844679251978	0.696788321723362	0.974883607548133	-7.42462263868829	-0.070156736772744	2.7196354758723	-0.116353933367619	0.909627193901194	0.971913796654792	-7.33100281220076	-0.311849938154987	2.7196354758723	-0.365714646203591	0.722035784887499	0.96506123278832	-4.67153646544914
LVNANGEAVY(UniMod:21)CK(SILAC-K-H)2	0.14013195813765	2.57582568964891	2.51344570658718	2.26766915911697	2.48783692905827	2.63834163733545	3.00758513704628	1.71604513237727	2.34491681488103	2.56472879514314	2.9705387438418	2.62387682267622	2.5310528116383	-0.243749937650543	2.52015528161257	-1.08205912600842	0.304101132698155	0.656682156116306	-5.88185979271377	-0.00276510842789168	2.52015528161257	-0.0122749192785129	0.99044264514152	0.99044264514152	-6.55894808038882	0.240984829222652	2.52015528161257	0.756451666984985	0.466461499283768	0.953324901879169	-4.63498000098569	0.258941049362311	2.52015528161257	1.1494957835123	0.276546164585256	0.834819989369458	-6.83188439871561	0.499925878584963	2.52015528161257	2.2192799902422	0.0502082038590476	0.374051118749904	-5.14300140409486	0.240984829222652	2.52015528161257	0.756451666984985	0.466461499283768	0.953324901879169	-4.63498000098569
M(UniMod:35)NS(UniMod:21)LEMTPAVR(SILAC-R-H)2	0.667635153012753	2.96606634544364	3.03258292299513	2.80423496843601	2.64945426227467	2.75804302680495	3.1141436095405	2.63578079270012	2.60641308686581	3.04096978544191	2.82709264374047	2.91134026377342	3.02703229108355	-0.173240190622312	2.86442949992501	-1.11474964143772	0.290490247172803	0.656682156116306	-5.84751694162679	0.0812747666591047	2.86442949992501	0.522979203992532	0.612140439101467	0.86046156062376	-6.41382099467842	0.254514957281417	2.86442949992501	1.15804917234855	0.273195341616721	0.947512963098855	-4.57708854752978	-0.0937477794182175	2.86442949992501	-0.603239370244498	0.559501004451103	0.90800807129099	-7.31618269745726	0.1607671778632	2.86442949992501	1.03448947518575	0.324770329502374	0.722250434266474	-6.78215094669937	0.254514957281417	2.86442949992501	1.15804917234855	0.273195341616721	0.947512963098855	-4.57708854752978
M(UniMod:35)Y(UniMod:21)VDPSEINPSM(UniMod:35)PQR(SILAC-R-H)2	0.0581905939203763	2.48887272387869	2.80735328971603	3.05521721121452	3.99319141525787	3.06437547320704	2.54021261304781	2.20946077481179	2.73525073413502	2.76872160966493	1.84733324972719	2.24589309806703	2.37265146101946	-0.212670035399166	2.67737780447895	-0.642851702892882	0.534479263642828	0.807917984815209	-6.25830339707899	-1.04396723089968	2.67737780447895	-3.15566840852115	0.00997460147750097	0.12385130167897	-2.84951866493066	-0.831297195500511	2.67737780447895	-1.77682973242859	0.105327136413594	0.799292288231912	-4.46509361131694	0.415445425567826	2.67737780447895	1.25579421089607	0.237146291389844	0.834819989369458	-6.70937271860694	-0.415851769932685	2.67737780447895	-1.2570224947322	0.236719036800483	0.652232632926854	-6.53548270712894	-0.831297195500511	2.67737780447895	-1.77682973242859	0.105327136413594	0.799292288231912	-4.46509361131694
MAQPAHASDEIY(UniMod:21)EIM(UniMod:35)QK(SILAC-K-H)3	0.0854901052100647	2.42124077898192	1.47008946414617	2.17605458280863	2.80765194018378	2.76280388806568	2.14716736311163	1.94049046498424	2.15368757383012	1.80446145513318	2.30770239612214	2.44169654294468	2.51911923093886	-0.0562484439963928	2.24601380677092	-0.228188757317235	0.824001304665379	0.923465188923553	-6.44756563838011	-0.149701673785136	2.24601380677092	-0.607309935747392	0.556899792525473	0.829780690862954	-6.36412125599408	-0.0934532297887429	2.24601380677092	-0.2680791561594	0.79397262719902	0.969058770823721	-4.67692630194381	0.55007945514146	2.24601380677092	2.23156301537018	0.0491660102425615	0.488382368409445	-5.29307875704824	0.456626225352717	2.24601380677092	1.85244183694002	0.0930347003087156	0.557359315989352	-5.72208211152768	-0.0934532297887429	2.24601380677092	-0.2680791561594	0.79397262719902	0.969058770823721	-4.67692630194381
MAQPAHASDEIY(UniMod:21)EIMQK(SILAC-K-H)3	0.845442891456193	2.95134983141705	2.26887878114158	2.32575362500625	2.18747761311137	2.1652319848358	2.63966121987439	2.00965333249007	2.42455589345712	2.66368641430273	2.10298362581528	2.45170179875373	3.03791633985262	-0.149362199104987	2.43573753833817	-0.537868120814676	0.602185815120241	0.82562188904518	-6.32250423323185	0.200076982200025	2.43573753833817	0.720497094171439	0.487374595447343	0.78725865903426	-6.28667843192535	0.349439181305012	2.43573753833817	0.88979857672595	0.39404109330595	0.953324901879169	-4.61768889256393	-0.184537139914441	2.43573753833817	-0.664536577936482	0.52106135983826	0.90800807129099	-7.27526681476104	0.164902041390571	2.43573753833817	0.593828637049633	0.56554065646471	0.885398417694542	-7.14889391813531	0.349439181305012	2.43573753833817	0.88979857672595	0.39404109330595	0.953324901879169	-4.61768889256393
MNS(UniMod:21)LEM(UniMod:35)TPAVR(SILAC-R-H)2	0.402377471376353	2.65714034703756	2.84099399199448	2.80735171030983	2.45156933041814	2.52349944211152	2.86765346600823	2.66489547661383	2.51680225929855	2.16159270915329	2.6356842505245	NA	NA	-0.320731868092068	2.61271829834699	-1.93641215173985	0.0878726035286626	0.48492658984336	-4.79164226282143	0.0214435043452044	2.61271829834699	0.0915453834036932	0.929251542363105	0.981652997713318	-6.21768692454541	0.342175372437273	2.61271829834699	1.1927345696179	0.266271346125561	0.947512963098855	-4.57746022336793	-0.154254603601327	2.61271829834699	-0.931309042198698	0.378241288823593	0.864628491738307	-7.05085911702877	0.187920768835946	2.61271829834699	0.802260607951927	0.444980874146844	0.853360036219706	-6.64933647572679	0.342175372437273	2.61271829834699	1.1927345696179	0.266271346125561	0.947512963098855	-4.57746022336793
MY(UniMod:21)VDPSEINPSMPQR(SILAC-R-H)2	0.00553345357322741	1.59467725393602	2.25680276620647	2.46921813834301	2.62617158026325	2.65215355435646	2.96171821339684	2.36500077217246	2.61926159473051	2.40848549508365	2.90131648469876	3.4128281989738	3.07573170401137	0.357349901167041	2.61194714634772	1.62158124782288	0.135308039327279	0.535316992621922	-5.22443688357616	0.383277679889126	2.61194714634772	1.73923623985206	0.111976019183897	0.397698375665022	-5.13713223764481	0.0259277787220853	2.61194714634772	0.0831946427042789	0.935304097276831	0.969058770823721	-4.68264753636586	0.639781729843683	2.61194714634772	2.90319950397649	0.0154178850234348	0.321652385281443	-4.15153579105406	0.665709508565768	2.61194714634772	3.02085449600567	0.0125814074507449	0.156219142513415	-3.77940065462056	0.0259277787220853	2.61194714634772	0.0831946427042789	0.935304097276831	0.969058770823721	-4.68264753636586
NEGVATY(UniMod:21)AAAVLFR(SILAC-R-H)2	0.497807030464209	3.6577668759273	2.97481444572564	2.01766684881878	3.08108475116122	2.37676821798851	2.25791448881922	2.1977671512808	2.70950674942106	2.6197374626931	1.87003866531262	2.57631952867481	2.38516986117893	-0.374412269025588	2.56037958725017	-0.975914145814324	0.351645495639839	0.693370457558751	-5.98770455802862	-0.29474646760087	2.56037958725017	-0.768263411637386	0.459717978819386	0.774557370945598	-6.25041980164561	0.0796658014247171	2.56037958725017	0.146831242254878	0.886121943529756	0.969058770823721	-4.68135219486452	-0.311493570834252	2.56037958725017	-0.811915119390994	0.435346930128454	0.899620214905944	-7.16227147517864	-0.231827769409535	2.56037958725017	-0.604264385214057	0.558845349850245	0.885398417694542	-7.14229190703122	0.0796658014247171	2.56037958725017	0.146831242254878	0.886121943529756	0.969058770823721	-4.68135219486452
NLS(UniMod:21)DIDQSFNK(SILAC-K-H)2	0.224406846396974	3.04920182031113	3.12385587715253	2.99512341908235	3.06162016542629	3.1037344903404	2.86768862159013	2.75472136138449	2.99688584683292	2.48530672608971	3.1345298830141	2.75064703240273	2.84086810744753	-0.310422394079632	2.93034861258952	-2.09064880664936	0.0624757494521275	0.404734202972478	-4.53357987682151	-0.102332751497486	2.93034861258952	-0.689195911376426	0.506048506142018	0.78725865903426	-6.30930019184334	0.208089642582147	2.93034861258952	0.990976845761015	0.344583417715474	0.953324901879169	-4.60320754125157	-0.0450459463963981	2.93034861258952	-0.303377771301713	0.76768925981967	0.977558534926839	-7.46173014014679	0.163043696185749	2.93034861258952	1.09807512397122	0.297372817058396	0.706106063558468	-6.71548181580709	0.208089642582147	2.93034861258952	0.990976845761015	0.344583417715474	0.953324901879169	-4.60320754125157
NPGFY(UniMod:21)VEANPM(UniMod:35)PTFK(SILAC-K-H)2	0.446435466762384	2.60676932620821	2.28524110127536	2.50217965523033	2.04710248435636	2.61526754833008	2.32098095062334	2.12451432938541	2.78882706705878	1.56203518903724	2.10468644138153	1.88983098592137	2.13716246404236	-0.306271165744156	2.2487164619042	-1.14745734572173	0.277349474448657	0.656682156116306	-5.81236329505178	-0.283890363988173	2.2487164619042	-1.06360676411165	0.311996610882405	0.645659653076089	-5.98228673156579	0.022380801755983	2.2487164619042	0.059291314862923	0.953863689471158	0.969058770823721	-4.68294941695552	-0.136946366468038	2.2487164619042	-0.51307511692079	0.618808430849195	0.945216026233619	-7.36962735438502	-0.114565564712055	2.2487164619042	-0.429224535310711	0.676669332859123	0.928428098949928	-7.23858643275001	0.022380801755983	2.2487164619042	0.059291314862923	0.953863689471158	0.969058770823721	-4.68294941695552
NPGFY(UniMod:21)VEANPM(UniMod:35)PTFK(SILAC-K-H)3	0.698949297218827	3.08914666252899	2.48475732999032	2.25999752090358	3.22910701749801	2.52586855935242	2.82940321437319	3.25250754026907	2.44970303319829	2.64270144393787	3.38521711252848	2.98786022549341	2.52954398021479	0.170336834660779	2.80548447002403	0.55946473651535	0.587897479513066	0.82562188904518	-6.31017017839489	0.106080842337682	2.80548447002403	0.348418418282623	0.734598125793063	0.919730692543546	-6.49409561502591	-0.0642559923230976	2.80548447002403	-0.149232282766815	0.884274752202322	0.969058770823721	-4.68128937657136	0.250159092600244	2.80548447002403	0.821637851303455	0.430037426959477	0.899620214905944	-7.15411286034697	0.185903100277147	2.80548447002403	0.610591533070729	0.554807707778393	0.885398417694542	-7.13823701993907	-0.0642559923230976	2.80548447002403	-0.149232282766815	0.884274752202322	0.969058770823721	-4.68128937657136
NPGFY(UniMod:21)VEANPMPTFK(SILAC-K-H)2	0.124845865709123	2.36157757116527	1.99668275837142	2.74477343317736	2.24413489637813	2.27830630426028	2.53876174842521	2.02916038587656	2.31186806454372	2.36742929825646	2.53308819194257	2.89694092165215	2.72857382892914	-0.131525338012437	2.41927478358152	-0.694167127216609	0.50305398397469	0.78078170429405	-6.2230970653761	0.365799997820077	2.41927478358152	1.93062673291586	0.0817276981881711	0.339684905031964	-4.85480544568436	0.497325335832514	2.41927478358152	1.85600953771648	0.0924886953286708	0.799292288231912	-4.44991448859537	-0.0139436045501449	2.41927478358152	-0.0735918421491017	0.942755919624529	0.983658509646416	-7.50891542736683	0.483381731282369	2.41927478358152	2.55120201798336	0.0283632841635996	0.265856222294285	-4.5887774616651	0.497325335832514	2.41927478358152	1.85600953771648	0.0924886953286708	0.799292288231912	-4.44991448859537
NS(UniMod:21)ILTETLHR(SILAC-R-H)2	0.295511152999071	1.90736319161551	2.22745505102877	2.33542923077826	1.82845766360856	1.39572802514178	2.01949409204213	2.57411532771673	1.9035817155852	2.02860915304835	0.940950176962105	2.13582541133417	1.96236613755244	0.0120195743092482	1.93828126470117	0.0387104689343891	0.969867136085204	0.982680463027119	-6.47460761940265	-0.0681793516479205	1.93828126470117	-0.219579712727672	0.83052305698432	0.937771709885825	-6.53314545949272	-0.0801989259571687	1.93828126470117	-0.182638738967149	0.858654421234678	0.969058770823721	-4.68031069432151	-0.408855897543356	1.93828126470117	-1.31676905631476	0.216683858713649	0.834819989369458	-6.63552243846635	-0.489054823500524	1.93828126470117	-1.57505923797682	0.145670275721704	0.643941770630999	-6.12487819432733	-0.0801989259571687	1.93828126470117	-0.182638738967149	0.858654421234678	0.969058770823721	-4.68031069432151
NSDLLTS(UniMod:21)PDVGLLK(SILAC-K-H)2	0.000262238683510952	3.48588736713284	3.62385979632175	3.72049034524246	3.77787073494322	3.65270842270005	3.74788270931108	4.05770402718764	4.05382934869292	4.12390609975982	4.15428730300444	4.1630365963351	4.14743516470321	0.468400655647778	3.89240815961121	5.16893578477679	0.000391687168332263	0.0145903470203768	0.401013643384587	0.428765732362797	3.89240815961121	4.73155302105864	0.000756190320432894	0.0187787262907502	-0.287597472500088	-0.0396349232849804	3.89240815961121	-0.309276318199216	0.763326039785735	0.96506123278832	-4.67484754597257	0.116074786085769	3.89240815961121	1.28091860733904	0.228530979333054	0.834819989369458	-6.67924894631754	0.0764398628007887	3.89240815961121	0.843535843620887	0.418238567330586	0.830900620430097	-6.96242107987466	-0.0396349232849804	3.89240815961121	-0.309276318199216	0.763326039785735	0.96506123278832	-4.67484754597257
SAS(UniMod:21)EPSLHR(SILAC-R-H)2	0.24046417333799	4.57340530836986	4.65689180407949	4.49837250318331	4.65875104746059	4.59914817173296	4.57135594372995	4.41907751025773	4.41065179801993	4.44520549306053	4.45698368251229	4.65216585177078	4.56338648850684	-0.151244938098157	4.54211630022369	-1.69105922204781	0.121052505193144	0.518381336111912	-5.12776629445986	-0.0522397133778609	4.54211630022369	-0.584088632489861	0.571829457693788	0.835319501925239	-6.3784992936952	0.0990052247202957	4.54211630022369	0.782746410450495	0.451535698312877	0.953324901879169	-4.63174343477833	0.0335285157636145	4.54211630022369	0.374880022409997	0.715413496382407	0.974883607548133	-7.43548598266671	0.13253374048391	4.54211630022369	1.48185061196794	0.168548517145026	0.643941770630999	-6.25151654315729	0.0990052247202957	4.54211630022369	0.782746410450495	0.451535698312877	0.953324901879169	-4.63174343477833
SAS(UniMod:21)ITNLSLDR(SILAC-R-H)2	0.690162671568957	3.99546160759664	3.91621787144645	3.91720963575185	4.0266866706517	4.0209260025661	4.02803865417957	3.95737692549994	4.12703719794894	4.02427444473818	3.95355339883447	4.05294085533713	3.93264403620253	0.0932664844640434	3.99603060839613	1.08466738034212	0.302997526053503	0.656682156116306	-5.87914918347802	-0.0455043456744146	3.99603060839613	-0.529204887484292	0.607967778295355	0.86046156062376	-6.41039075563524	-0.138770830138458	3.99603060839613	-1.14118002454896	0.279834746818616	0.947622210817584	-4.57983736961408	0.0822540708674793	3.99603060839613	0.956595588254425	0.360856667134453	0.864628491738307	-7.03226774640874	-0.0565167592709788	3.99603060839613	-0.657276679571987	0.52553121398798	0.885398417694542	-7.10711093335864	-0.138770830138458	3.99603060839613	-1.14118002454896	0.279834746818616	0.947622210817584	-4.57983736961408
SDSASSEPVGIY(UniMod:21)QGFEK(SILAC-K-H)2	0.217667543296993	2.53875274695787	2.16597067529253	2.47858710159966	2.64281660049816	2.6764159091151	2.62528945680652	2.15964319655457	2.46887302236397	2.60522515427858	2.39673970268823	2.40441091302101	2.37199759690906	0.0168102831156838	2.46122683967377	0.126055581555777	0.902133861040695	0.944517705177041	-6.46689818192454	-0.257124584600493	2.46122683967377	-1.92810488800529	0.0820715206788637	0.339684905031964	-4.85861638728384	-0.273934867716177	2.46122683967377	-1.45251079767197	0.176366892337201	0.799292288231912	-4.52593247955365	0.253737147523239	2.46122683967377	1.90270345081245	0.085610642353359	0.671367668981605	-5.81655328539282	-0.0201977201929382	2.46122683967377	-0.151457018748617	0.88256384393962	0.966926564316201	-7.32587286233534	-0.273934867716177	2.46122683967377	-1.45251079767197	0.176366892337201	0.799292288231912	-4.52593247955365
SGS(UniMod:21)PMVPSYETSVSPQANR(SILAC-R-H)2	0.151578572551098	3.32797870362817	NA	3.18527184406446	3.27790826040979	3.4040679178786	3.31212330999895	2.90552997018012	3.13012586320881	2.85434701020267	3.43761887510752	2.97477898703003	3.00442062477087	-0.293290992649112	3.16492466968	-1.83597807698206	0.0987623951795961	0.490519896058661	-4.82826192407936	-0.192427000459642	3.16492466968	-1.3467586769159	0.210233304453271	0.540082109716162	-5.66110141694234	0.100863992189469	3.16492466968	0.470618143833146	0.648850620848861	0.953324901879169	-4.65663441493362	0.0747412222494677	3.16492466968	0.467874053196848	0.650739502115168	0.974883607548133	-7.28120778772259	0.175605214438937	3.16492466968	1.22902630967797	0.249511812596179	0.652232632926854	-6.56659380089948	0.100863992189469	3.16492466968	0.470618143833146	0.648850620848861	0.953324901879169	-4.65663441493362
SLEISQSY(UniMod:21)TTTQR(SILAC-R-H)2	0.307781687696512	4.11712444412213	4.36162560593403	4.29940645174882	4.26329642171561	4.16209622688594	4.11896209428799	4.12430982577172	4.00134266835274	3.65665411966285	4.1344299211935	4.76476333429413	3.9634173262407	-0.331949962672552	4.16395237001751	-1.67308029254514	0.124606128634924	0.518381336111912	-5.15300013430397	0.106085279612929	4.16395237001751	0.53468658113577	0.604305901076247	0.86046156062376	-6.40733867227248	0.438035242285482	4.16395237001751	1.5611269276588	0.148906876002242	0.799292288231912	-4.50590926208447	-0.0779339196384754	4.16395237001751	-0.392799276186548	0.702537741901854	0.974883607548133	-7.42806421864235	0.360101322647006	4.16395237001751	1.81496759749437	0.0989520254777889	0.557359315989352	-5.77853167027093	0.438035242285482	4.16395237001751	1.5611269276588	0.148906876002242	0.799292288231912	-4.50590926208447
SLSDVEEEEAPEDLY(UniMod:21)K(SILAC-K-H)2	0.302077349598595	2.56698427956691	1.9523821290407	2.37248713393589	2.64015954026518	2.52934096813535	2.52066152795916	2.08506431976292	2.10537163032627	2.54460684012107	2.30444887781902	2.40929813536751	1.59146176703226	-0.0522702507777466	2.30185559577769	-0.225511900332272	0.826027674014048	0.923465188923553	-6.44821346097034	-0.461651085380296	2.30185559577769	-1.99172209823966	0.0737983833527644	0.339684905031964	-4.76180951946498	-0.40938083460255	2.30185559577769	-1.24889920794115	0.239556352778686	0.947512963098855	-4.56190552236787	0.266102831272062	2.30185559577769	1.14805944626363	0.277112007682054	0.834819989369458	-6.83348340916022	-0.143278003330488	2.30185559577769	-0.618150751643762	0.550005450130814	0.885398417694542	-7.13334110122202	-0.40938083460255	2.30185559577769	-1.24889920794115	0.239556352778686	0.947512963098855	-4.56190552236787
SLVGTPY(UniMod:21)WM(UniMod:35)APEVISR(SILAC-R-H)2	0.258702562217809	1.81547108802794	2.56838536730037	2.03162436399689	NA	1.7219735702424	1.77661491245337	2.47709352001871	1.67847628413444	2.23111328179359	2.07119940554299	3.14716844579784	2.28495868218178	-0.00959924445948435	2.16400717468094	-0.0304750798790556	0.976337824700566	0.982680463027119	-6.4749082573026	0.751814603159649	2.16400717468094	2.13483125016565	0.0608270560830111	0.324135893245011	-4.45893850246769	0.761413847619133	2.16400717468094	1.61152598520645	0.140726205911204	0.799292288231912	-4.50722113274364	-0.389199365093845	2.16400717468094	-1.1051593885714	0.2971003576145	0.834819989369458	-6.76745096705741	0.372214482525288	2.16400717468094	1.1816832184008	0.266918675996833	0.662848045392135	-6.62097292680244	0.761413847619133	2.16400717468094	1.61152598520645	0.140726205911204	0.799292288231912	-4.50722113274364
SLVGTPY(UniMod:21)WMAPEVISR(SILAC-R-H)2	0.167693759722928	2.24145776450457	2.02392622989308	1.96335412716024	2.2705004803518	1.76963465884372	2.0955669463689	2.00952609360975	2.66188094173314	2.59460202671554	2.48355657831641	2.32550367885738	2.25170951947665	0.345756980166847	2.22426825381926	1.83555344827702	0.0956599000020914	0.490519896058661	-4.91982433230646	0.308355897028672	2.22426825381926	1.6369987087879	0.132021276944633	0.427583525457317	-5.28156024598859	-0.0374010831381755	2.22426825381926	-0.140399402729486	0.89107363225163	0.969058770823721	-4.68151548782793	-0.0310120119978206	2.22426825381926	-0.16463646094184	0.87244159311147	0.981542629624953	-7.49706315454172	-0.068413095135996	2.22426825381926	-0.363191200430961	0.723863310255242	0.928428098949928	-7.26675336417709	-0.0374010831381755	2.22426825381926	-0.140399402729486	0.89107363225163	0.969058770823721	-4.68151548782793
SNY(UniMod:21)EVLEK(SILAC-K-H)2	0.89315188789155	2.26885109947989	1.75536736373556	1.72300571107362	1.78787867161591	1.74398466912829	1.97519989760167	1.55169635035967	1.82154634425965	2.00064336523009	1.75510301155609	1.82248110069574	2.0888232283508	-0.124446038146552	1.85788173442391	-0.711843035273862	0.492494308046308	0.775941779285764	-6.21040128789282	0.0531147007522508	1.85788173442391	0.303821080721103	0.767361041611376	0.919730692543546	-6.50958355813205	0.177560738898803	1.85788173442391	0.718182983827879	0.488740365273951	0.953324901879169	-4.63953041370338	-0.0800536453143956	1.85788173442391	-0.457914375692926	0.656597495301659	0.974883607548133	-7.39827748251539	0.0975070935844073	1.85788173442391	0.557749740302038	0.589025500023593	0.8955591786073	-7.17088898312214	0.177560738898803	1.85788173442391	0.718182983827879	0.488740365273951	0.953324901879169	-4.63953041370338
SS(UniMod:21)QGATQMPLYSSPIVK(SILAC-K-H)2	0.12243469967866	3.02671534675381	2.9147009145869	2.65310381372456	3.02065467417427	2.95851863909489	3.07991756387644	2.57310574347134	2.54717779113007	2.88194170053801	2.76710202600201	3.02196931203621	3.14280061644646	-0.197431613308614	2.88230901181958	-1.38795821081243	0.194667927552181	0.630554808810326	-5.53118070886575	-0.0424063075536414	2.88230901181958	-0.298119342555895	0.771586151462706	0.919730692543546	-6.51141391723517	0.155025305754973	2.88230901181958	0.770632454144869	0.458373055517966	0.953324901879169	-4.63324547258129	0.154856934026778	2.88230901181958	1.0886552030942	0.301316128675278	0.834819989369458	-6.89824846343092	0.309882239781751	2.88230901181958	2.17849407135074	0.05382349550871	0.381890515752276	-5.2094279900282	0.155025305754973	2.88230901181958	0.770632454144869	0.458373055517966	0.953324901879169	-4.63324547258129
SS(UniMod:21)VLESLVGR(SILAC-R-H)2	0.338116443935742	1.86883719800185	NA	1.84722286036372	1.95706350421354	1.66533188207003	2.45192741269998	2.09680124555056	2.01640632206503	2.31273352249225	2.21392613931484	2.06634059052059	2.46064423760616	0.283950334186494	2.08702135589987	1.29830662754086	0.225722731571238	0.656682156116306	-5.53570620052773	0.222196056152685	2.08702135589987	1.1358637577281	0.284682059071375	0.642691315176286	-5.90382577181727	-0.061754278033809	2.08702135589987	-0.210458119787891	0.837888852538843	0.969058770823721	-4.67062548161758	0.166744237145064	2.08702135589987	0.762404977651821	0.464879347680729	0.901249494925834	-7.08944092321349	0.104989959111255	2.08702135589987	0.536707498525004	0.604179936599901	0.900228105533852	-7.18185151416545	-0.061754278033809	2.08702135589987	-0.210458119787891	0.837888852538843	0.969058770823721	-4.67062548161758
SSVLES(UniMod:21)LVGR(SILAC-R-H)2	0.893626890711065	3.16101883974666	2.80792274355256	2.86137067902855	3.45036654009439	2.83238185760077	2.40522619563528	3.19582872202763	2.8298527421824	2.83908459436171	2.9629942290591	2.68449149713259	2.72830311639912	0.0114845987479826	2.89657014640173	0.0489725084562869	0.961885269606276	0.981650035420103	-6.47412527361396	-0.104061916913208	2.89657014640173	-0.443739761208871	0.666479876613987	0.912256984329092	-6.45409714477312	-0.11554651566119	2.89657014640173	-0.348400187054048	0.734611411311875	0.96506123278832	-4.67260867373661	-0.0474458896657808	2.89657014640173	-0.202318277186799	0.843639521987726	0.977558534926839	-7.48952017235269	-0.162992405326971	2.89657014640173	-0.695030546851957	0.502534985382445	0.885398417694542	-7.0804023896609	-0.11554651566119	2.89657014640173	-0.348400187054048	0.734611411311875	0.96506123278832	-4.67260867373661
STS(UniMod:21)TPNVHMVSTTLPVDSR(SILAC-R-H)3	0.108095946952854	4.79039196781333	4.62021816435254	4.807529724583	4.70312774764806	4.85180154694907	4.84364171260135	4.51329926339673	4.60962135163633	4.5745323688836	4.45510645168818	4.64057781967558	4.66787114080193	-0.173562290944067	4.67314327166914	-1.73564792458922	0.112630191380021	0.508542379261305	-5.06455252851244	-0.211671865010929	4.67314327166914	-2.11674915790633	0.0597753438047163	0.324135893245011	-4.56779235962576	-0.038109574066862	4.67314327166914	-0.269479266397089	0.792924699398499	0.969058770823721	-4.67686038851992	0.0601437168165342	4.67314327166914	0.601445836546024	0.560649278917926	0.90800807129099	-7.31732460510732	0.0220341427496722	4.67314327166914	0.220344603228909	0.829943063672715	0.944354170462806	-7.31192053311797	-0.038109574066862	4.67314327166914	-0.269479266397089	0.792924699398499	0.969058770823721	-4.67686038851992
SWEVY(UniMod:21)QGVCQK(SILAC-K-H)2	0.141439806984184	3.26012205404346	2.97089378034021	3.29701553808318	2.99212522796077	3.20849661841937	2.82781564739528	2.80592208616195	3.32779205298457	2.94304548397861	2.47401907754597	2.97206575784391	2.7098240333068	-0.150423916447239	2.98242811317201	-0.838280175297139	0.421050197086357	0.742923129553221	-6.11132287490037	-0.290842875026247	2.98242811317201	-1.62080486945998	0.135475459583011	0.427583525457317	-5.30398282227884	-0.140418958579008	2.98242811317201	-0.553328517688475	0.591938811506145	0.953324901879169	-4.65682619977714	-0.166531292897139	2.98242811317201	-0.928043124387323	0.374787698651073	0.864628491738307	-7.05935779812605	-0.306950251476148	2.98242811317201	-1.71056781855016	0.11729996070677	0.582589804843625	-5.93260241981026	-0.140418958579008	2.98242811317201	-0.553328517688475	0.591938811506145	0.953324901879169	-4.65682619977714
SYEEHIPY(UniMod:21)THMNGGK(SILAC-K-H)3	0.7996851991047	2.13902081505088	1.86115019887666	NA	1.45975292367337	2.49700545538255	2.74967692797362	2.43111172187434	2.01204042489251	2.60363804409179	2.20734896329	NA	2.22659241936925	0.348844556655777	2.2187337894475	0.981889013216013	0.354174598650559	0.693370457558751	-5.87107487050305	-0.0185077443468922	2.2187337894475	-0.0520935485072109	0.959698241767528	0.981652997713318	-6.44842771219664	-0.367352301002669	2.2187337894475	-0.731136081023129	0.485018396543312	0.953324901879169	-4.62906650797181	0.235392928712742	2.2187337894475	0.662557939007342	0.525756235386965	0.90800807129099	-7.16172334709502	-0.131959372289927	2.2187337894475	-0.371424622715881	0.719715156354607	0.928428098949928	-7.15101510092181	-0.367352301002669	2.2187337894475	-0.731136081023129	0.485018396543312	0.953324901879169	-4.62906650797181
TAGTSFM(UniMod:35)M(UniMod:35)TPY(UniMod:21)VVTR(SILAC-R-H)2	0.123123021503458	3.39454479040897	2.5611382325514	3.01040098950295	2.63996399733813	2.82645947959673	2.54130885138346	2.87377605468038	3.06992032574247	2.76980487949685	3.02666690516735	3.23847714530799	3.26750220378905	-0.0841942508478777	2.93499698791381	-0.441558339192785	0.668006744468218	0.864089028786303	-6.37188166448893	0.508304641982025	2.93499698791381	2.66581329790671	0.0232584642252296	0.203853598209365	-3.67390087956446	0.592498892829902	2.93499698791381	2.1972435562598	0.0521315002306023	0.799292288231912	-4.38456572885917	-0.319450561381669	2.93499698791381	-1.67536450431459	0.12414950644425	0.770761519174717	-6.15503957070114	0.273048331448233	2.93499698791381	1.43200713278491	0.182013671570608	0.652232632926854	-6.31719622847808	0.592498892829902	2.93499698791381	2.1972435562598	0.0521315002306023	0.799292288231912	-4.38456572885917
TAGTSFMMTPY(UniMod:21)VVTR(SILAC-R-H)2	4.10632532262993e-05	2.63428036242533	2.42485297851131	2.35915274708316	2.6360007205462	2.63165883567105	2.71786691657569	2.64561407126872	3.03422161674915	2.79552653507342	3.37639599837548	3.60497522626323	3.53731464293403	0.352358711690496	2.86648838762307	2.83543322568892	0.0173366616084375	0.288818771010519	-3.3215226586302	0.844386464926601	2.86648838762307	6.79478428811464	4.29103263092874e-05	0.00319681931004191	2.54364084767259	0.492027753236106	2.86648838762307	2.79968398533939	0.0184439770633527	0.799292288231912	-4.27525391878719	0.189080128257714	2.86648838762307	1.52152922630267	0.158452701865054	0.823382242568895	-6.37013738135192	0.68110788149382	2.86648838762307	5.48088028872839	0.000249137653284169	0.00618691838989019	0.284522904692949	0.492027753236106	2.86648838762307	2.79968398533939	0.0184439770633527	0.799292288231912	-4.27525391878719
TQS(UniMod:21)FSLQER(SILAC-R-H)2	0.89910448829995	NA	2.8928273278999	2.69832928176654	2.68863020267856	NA	2.61291398463434	2.42119668073016	2.74258025772094	2.88962677716073	2.43338053337699	2.96279987824635	2.68383322181032	-0.111110399629275	2.70261181460249	-0.579024488656467	0.578094602465766	0.824479922218372	-6.18787525271379	0.0425657841547697	2.70261181460249	0.221821103035466	0.829866438422736	0.937771709885825	-6.42307413613289	0.153676183784044	2.70261181460249	0.566283348568719	0.586329240624786	0.953324901879169	-4.64364618146802	-0.144806211176769	2.70261181460249	-0.688872407376727	0.509881121951578	0.90800807129099	-7.05230020401072	0.00886997260727584	2.70261181460249	0.0516796432742776	0.960018135395506	0.982841521102715	-7.33690726214403	0.153676183784044	2.70261181460249	0.566283348568719	0.586329240624786	0.953324901879169	-4.64364618146802
TS(UniMod:21)LPCIPR(SILAC-R-H)2	0.527202141978508	2.29659109470493	2.27852371859515	2.15095249345411	2.28541513285493	2.51261234534312	NA	2.48416239951404	2.69048621143063	2.48993077357718	3.26097639591037	1.97637237488711	2.6878998461714	0.312837359255884	2.46490207149482	1.17471599879352	0.269561070472665	0.656682156116306	-5.78045571627726	0.242735799890607	2.46490207149482	0.81525430126712	0.435484457540439	0.763378637335592	-6.10322813052485	-0.070101559365277	2.46490207149482	-0.175489320334888	0.864489752071799	0.969058770823721	-4.6717115213003	0.156991303514288	2.46490207149482	0.52727218444595	0.610458234717646	0.945216026233619	-7.24942619570242	0.0868897441490115	2.46490207149482	0.326274243030644	0.751502828177945	0.94386227062419	-7.27997940573855	-0.070101559365277	2.46490207149482	-0.175489320334888	0.864489752071799	0.969058770823721	-4.6717115213003
TY(UniMod:21)VDPHTYEDPNQAVLK(SILAC-K-H)2	0.5224146753256	2.58727636206534	3.12683848817767	3.26450539872615	3.19390625710491	3.14256972635925	3.43037604170158	3.035089900893	3.07193952739457	3.24830076376716	3.0039295801038	3.18865064420513	3.35215621612407	0.125569981028525	3.13712824221855	0.712288276632117	0.492230095868515	0.775941779285764	-6.21007776462354	-0.0740385282442508	3.13712824221855	-0.419979164251811	0.683195357755125	0.912256984329092	-6.46493883947115	-0.199608509272776	3.13712824221855	-0.800633985565764	0.441561851716275	0.953324901879169	-4.62949173710634	0.262743925398862	3.13712824221855	1.4903993477183	0.166327499044809	0.823382242568895	-6.41210598380191	0.063135416126086	3.13712824221855	0.35813190683437	0.727532803406798	0.928428098949928	-7.26872315437744	-0.199608509272776	3.13712824221855	-0.800633985565764	0.441561851716275	0.953324901879169	-4.62949173710634
VADPDHDHTGFLTEY(UniMod:21)VATR(SILAC-R-H)3	1.75345533616293e-09	4.5232694398878	4.6348204697813	4.56617716670478	2.32885779261383	2.40377628927983	1.9247727678701	4.92748899413397	4.92004316123264	4.94827602468851	2.88842698288574	3.06060142374496	2.90541287038899	0.357180367893745	3.66932694860104	2.83182149879252	0.0174454291214408	0.288818771010519	-3.32755762091786	0.732344809085315	3.66932694860104	5.80622554124765	0.000157708661813748	0.00695459946275167	1.26843615133169	0.375164441191569	3.66932694860104	2.1032212684087	0.061160790173358	0.799292288231912	-4.40246842899411	-2.35562007553671	3.66932694860104	-18.6759860633676	3.12414406717347e-09	4.65497466008847e-07	11.9173043531402	-1.98045563434514	3.66932694860104	-15.7015820209125	1.74034171688784e-08	2.59310915816289e-06	10.2105506657013	0.375164441191569	3.66932694860104	2.1032212684087	0.061160790173358	0.799292288231912	-4.40246842899411
VDSDNAY(UniMod:21)IGVTYK(SILAC-K-H)2	0.0677072688575141	2.35737456321377	2.6375163397252	2.64059003709539	2.56667175681725	3.94578003404849	2.74943763784872	2.52331599186995	2.50554481857277	2.43600367334863	2.39817054509363	1.65657985132319	2.23553970465763	-0.0568721520810085	2.55437707946788	-0.177723593803787	0.862414002887665	0.931157148045377	-6.45850275374584	-0.990533109213338	2.55437707946788	-3.09538319739125	0.0110645253190544	0.126816482503008	-2.95127516885539	-0.93366095713233	2.55437707946788	-2.06309689089075	0.0654519685460001	0.799292288231912	-4.41014488829633	0.542136162893363	2.55437707946788	1.69415757404718	0.120449392695068	0.770761519174717	-6.12793775110954	-0.391524794238967	2.55437707946788	-1.22350202954028	0.248605444713315	0.652232632926854	-6.57496370269114	-0.93366095713233	2.55437707946788	-2.06309689089075	0.0654519685460001	0.799292288231912	-4.41014488829633
VGEEEHVY(UniMod:21)SFPNK(SILAC-K-H)2	0.351199570788488	3.46614740624897	3.54379636765798	3.53815762633779	3.55220301731247	3.57215509765149	3.63425550645504	3.5428495153549	3.38251286012322	3.31490756966692	3.58834750332495	3.46653593101992	3.51755737037403	-0.102610485033235	3.50995214762731	-1.1202208519695	0.288259028562	0.656682156116306	-5.84169134759251	-0.0620576055666993	3.50995214762731	-0.677496298322713	0.513138519944423	0.78725865903426	-6.31752125301963	0.040552879466536	3.50995214762731	0.31305353408143	0.760536525157167	0.96506123278832	-4.67464258457736	0.0701707403914189	3.50995214762731	0.766069145459603	0.460965948860414	0.901249494925834	-7.19958526979441	0.110723619857955	3.50995214762731	1.20879369910639	0.25397078335357	0.652442184822103	-6.59203731493504	0.040552879466536	3.50995214762731	0.31305353408143	0.760536525157167	0.96506123278832	-4.67464258457736
VGEEEHVY(UniMod:21)SFPNK(SILAC-K-H)3	0.0649488165190388	3.28690718506438	3.27832775267439	3.41997011215903	3.10998956606063	3.43492963734349	3.55571879499246	2.97244397499636	2.95290464001994	3.05057240245863	3.0007126692525	3.24853706154483	3.32101696599912	-0.336428010807625	3.21933589688048	-2.54920068639757	0.0284616467426268	0.318177445973862	-3.796835617434	-0.176790433866715	3.21933589688048	-1.33958612506631	0.209411919055722	0.540082109716162	-5.67087339591953	0.15963757694091	3.21933589688048	0.855326658939323	0.411977281446511	0.953324901879169	-4.62236363060718	0.0384776494995966	3.21933589688048	0.291554945974533	0.776460190408871	0.977558534926839	-7.46554675497664	0.198115226440507	3.21933589688048	1.50116950730579	0.163565436233401	0.643941770630999	-6.22566920363102	0.15963757694091	3.21933589688048	0.855326658939323	0.411977281446511	0.953324901879169	-4.62236363060718
VIEDNEY(UniMod:21)TAR(SILAC-R-H)2	0.20851305783224	3.06313809689369	3.49091039782949	3.46059970688404	3.67201433719419	3.51990163475602	3.61078717453131	3.23254351403771	3.40718689309034	3.41150077155483	3.34857687542355	3.51585375392021	3.34542313019079	0.0121943256918904	3.42320302385885	0.0951334936060129	0.926048676256906	0.955836265616339	-6.4705607416801	-0.197616462315656	3.42320302385885	-1.54169610761274	0.153526232751634	0.431611484528177	-5.41161619492565	-0.209810788007547	3.42320302385885	-1.15741331066865	0.273443338343965	0.947512963098855	-4.57719258017065	0.262684981624764	3.42320302385885	2.04932528876232	0.0669895276761176	0.591484841196379	-5.58740099471027	0.052874193617217	3.42320302385885	0.412495687543575	0.688497805567601	0.928428098949928	-7.24615220277181	-0.209810788007547	3.42320302385885	-1.15741331066865	0.273443338343965	0.947512963098855	-4.57719258017065
VLDTSSLTQSAPAS(UniMod:21)PTNK(SILAC-K-H)2	0.0196895888833817	4.73016415302481	4.82984633876899	4.68801150094345	4.81069018419392	4.74342939594306	4.75836086526329	4.90736482870953	4.9329809662542	4.89780237554518	4.98103222992109	5.10009030805779	5.03322045495007	0.163375392590553	4.86774946679795	1.95369709614955	0.0786441655594891	0.454729181179757	-4.74366935529584	0.267287515842895	4.86774946679795	3.19631270816903	0.00930220880891557	0.12385130167897	-2.78093912694174	0.103912123252342	4.86774946679795	0.87866192566725	0.399775355006216	0.953324901879169	-4.61921412211371	0.0214861508876689	4.86774946679795	0.256938514001753	0.802326077754552	0.977558534926839	-7.47586232581182	0.125398274140011	4.86774946679795	1.49955412602124	0.163977157385927	0.643941770630999	-6.22783866962086	0.103912123252342	4.86774946679795	0.87866192566725	0.399775355006216	0.953324901879169	-4.61921412211371
VQS(UniMod:21)VEQIR(SILAC-R-H)2	0.251591445583969	3.87030415789164	2.78987528679067	NA	3.61762554664841	2.24536341049926	2.57723033126125	2.26703112314969	3.6233442557001	2.27064715096604	NA	2.19582060969444	2.04791790511764	-0.609748879069208	2.75051597777191	-1.11878172800762	0.294866961179833	0.656682156116306	-5.7335897685517	-0.691537172063599	2.75051597777191	-1.26884883088896	0.239252954686783	0.565852226163979	-5.64739109831876	-0.0817882929943914	2.75051597777191	-0.106113466080413	0.91803701795148	0.969058770823721	-4.66598960797742	-0.516683292871514	2.75051597777191	-0.948022779662787	0.3701586012975	0.864628491738307	-6.92416501773624	-0.598471585865906	2.75051597777191	-1.09808988254412	0.303293879649275	0.706106063558468	-6.5998147274657	-0.0817882929943914	2.75051597777191	-0.106113466080413	0.91803701795148	0.969058770823721	-4.66598960797742
VS(UniMod:21)LAPQANLTELDIYSR(SILAC-R-H)2	0.734571276484777	1.88295302775864	1.79127070280556	2.22446584291467	1.24566258980046	1.96501474321684	1.84631163162521	1.63245014199616	1.90908040017814	1.37350378881318	1.00464422290555	2.00783624408055	2.23552011228581	-0.327885080830464	1.75989278736507	-1.05189345452167	0.317088746386624	0.674946045880099	-5.91283278820787	0.063670538209798	1.75989278736507	0.204262488000753	0.842159589546353	0.937771709885825	-6.53662341713623	0.391555619040262	1.75989278736507	0.888236385185386	0.394841993010936	0.953324901879169	-4.61790369665135	-0.280566869612122	1.75989278736507	-0.900091132396548	0.388792677493064	0.864628491738307	-7.08520547544884	0.110988749428141	1.75989278736507	0.356064810125877	0.729034144813031	0.928428098949928	-7.26952020684472	0.391555619040262	1.75989278736507	0.888236385185386	0.394841993010936	0.953324901879169	-4.61790369665135
VVALY(UniMod:21)DYMPM(UniMod:35)NANDLQLR(SILAC-R-H)2	0.883427639528212	2.48936315908798	2.1265238724762	2.65103216301542	1.98074083275938	2.30835850456054	2.48805027112446	2.44891855741112	2.29253651879771	2.38447652236573	2.12739346885637	2.16222966830304	2.96475160926346	-0.0469958653350124	2.36869792900178	-0.202676006974047	0.84336717025776	0.930757302034531	-6.45343203542317	0.159075045992832	2.36869792900178	0.686032588211976	0.507959619784079	0.78725865903426	-6.3115356300245	0.206070911327844	2.36869792900178	0.628411874154808	0.543524645179322	0.953324901879169	-4.64942808820598	-0.163256528711741	2.36869792900178	-0.704065796339078	0.497123537234413	0.90800807129099	-7.24695886670693	0.0428143826161032	2.36869792900178	0.184642798846946	0.857122575082644	0.953069131994881	-7.31979260186407	0.206070911327844	2.36869792900178	0.628411874154808	0.543524645179322	0.953324901879169	-4.64942808820598
VY(UniMod:21)ENVGLM(UniMod:35)QQQK(SILAC-K-H)2	0.727084146119566	2.84431417888599	3.19650756922013	3.14509863796702	3.25327673712365	2.94849098558512	3.34223950888622	3.1014312809492	3.05656020507541	3.6397467873367	3.00361773125127	3.2990543087083	3.35393254135096	0.203939295762725	3.18202253936167	1.10129075598143	0.296035838780066	0.656682156116306	-5.86175300193984	0.0375324499051786	3.18202253936167	0.202678645012092	0.843365161910742	0.937771709885825	-6.53696882937522	-0.166406845857547	3.18202253936167	-0.635414717322779	0.539126982478732	0.953324901879169	-4.64869640421094	0.119362281840618	3.18202253936167	0.644567184133374	0.53341049425838	0.90800807129099	-7.28899741921281	-0.0470445640169284	3.18202253936167	-0.254044926835966	0.804500056169612	0.94386227062419	-7.30322933276738	-0.166406845857547	3.18202253936167	-0.635414717322779	0.539126982478732	0.953324901879169	-4.64869640421094
VY(UniMod:21)ENVGLMQQQK(SILAC-K-H)2	0.000485812922015004	3.04338126501181	3.12388219737447	3.10667154012922	3.15701311936761	3.15858618507475	3.20371431792615	3.50366483048479	3.38560577087287	3.44811887978186	3.49914467316124	3.81137935674486	3.79870820783837	0.354484826208006	3.35332252864733	3.46159046685938	0.00591665916051979	0.146930369152908	-2.27402031402952	0.529972871791986	3.35332252864733	5.17525407311157	0.000388060564634863	0.0115642048261189	0.376404125117675	0.175488045583981	3.35332252864733	1.21174315665352	0.252887489563688	0.947512963098855	-4.56818949734314	0.0817928732843374	3.35332252864733	0.798718053595788	0.442623155734342	0.899620214905944	-7.17320884249024	0.257280918868318	3.35332252864733	2.51238165984798	0.0303325891208245	0.265856222294285	-4.65463847393394	0.175488045583981	3.35332252864733	1.21174315665352	0.252887489563688	0.947512963098855	-4.56818949734314
YM(UniMod:35)EDSTYY(UniMod:21)K(SILAC-K-H)2	0.0907857132224016	2.31495259940225	3.38043452785239	1.99589707335067	2.64617784678399	2.4576387980229	2.09237872213527	2.1269649680737	2.2514018140788	1.5124727807254	3.32734095703293	2.38967449142594	3.62142667435979	-0.6001482125758	2.509730104437	-1.50512176501298	0.162561882143867	0.571276217892801	-5.38108204615799	0.714082251958836	2.509730104437	1.79085885271545	0.102939587587293	0.383449963762667	-5.06243210563945	1.31423046453464	2.509730104437	2.33061024545519	0.0414928470218906	0.799292288231912	-4.35945516216796	-0.165029611221051	2.509730104437	-0.413880529035254	0.687515227976595	0.974883607548133	-7.41890287558478	1.14920085331358	2.509730104437	2.88210008869317	0.0159911721513751	0.183283434658069	-4.02021998571844	1.31423046453464	2.509730104437	2.33061024545519	0.0414928470218906	0.799292288231912	-4.35945516216796
YSSSGSPANS(UniMod:21)FHFK(SILAC-K-H)2	0.459032918309239	2.39473620559752	2.36072679137194	2.56845992181652	2.7740281367059	2.13091276987443	2.29071960350311	2.5077676727885	2.96602498733442	2.51421820499224	2.63283031853251	2.24128824270767	2.24240538237101	0.221362648776394	2.46867651979965	1.14254408515087	0.279293219851385	0.656682156116306	-5.81769391565227	-0.0263788554907451	2.46867651979965	-0.136152171473358	0.894346154645597	0.97983512531025	-6.54906289474857	-0.247741504267139	2.46867651979965	-0.904174794136843	0.386723961762259	0.953324901879169	-4.61569918986874	-0.0427541362341843	2.46867651979965	-0.220671760751496	0.829695022616743	0.977558534926839	-7.4852896992708	-0.290495640501323	2.46867651979965	-1.49936801737572	0.164024649615323	0.643941770630999	-6.22808851893145	-0.247741504267139	2.46867651979965	-0.904174794136843	0.386723961762259	0.953324901879169	-4.61569918986874
YVLDDEY(UniMod:21)TSSVGSK(SILAC-K-H)2	0.282410216521214	4.03678951483894	3.61552359852366	3.53803790931797	3.48283996912834	3.69778857383296	3.56275918746357	3.38536843015191	3.55854856242935	3.42866358562853	3.41727745702163	3.68021537605714	3.24812830971912	-0.272590148156927	3.55432837284276	-1.76632931787021	0.107147111332279	0.498903737140925	-5.02054845258605	-0.13258886254233	3.55432837284276	-0.859149153830596	0.409961228490931	0.744929549331082	-6.17577848175605	0.140001285614597	3.55432837284276	0.641473245750334	0.535338963974334	0.953324901879169	-4.64805776372622	-0.148987764085235	3.55432837284276	-0.965410736547168	0.356632110678072	0.864628491738307	-7.02376545050252	-0.00898647847063794	3.55432837284276	-0.0582305725075554	0.954688051372328	0.982841521102715	-7.33654539937487	0.140001285614597	3.55432837284276	0.641473245750334	0.535338963974334	0.953324901879169	-4.64805776372622
[truncated: 1 more columns]
