# Supplementary material for: Spike-in enhanced phosphoproteomics uncovers synergistic signaling responses to MEK inhibition in colon cancer cells
Source: Nat Commun. 2025 May 27;16:4884. doi: 10.1038/s41467-025-59404-y (PMC12106795; doi:10.1038/s41467-025-59404-y)
Supplement: Supplementary file 9 — Supplementary Data 6 [file 41467_2025_59404_MOESM9_ESM.csv]

Modified.sequence	F_pval	D1	D2	D3	D4	D5	D6	D8	D9	D10	D11	D12	logFC.LMvsBSAinDMSO	AveExpr.LMvsBSAinDMSO	t.LMvsBSAinDMSO	P.Value.LMvsBSAinDMSO	adj.P.Val.LMvsBSAinDMSO	B.LMvsBSAinDMSO	logFC.LMvsBSAinMEKi	AveExpr.LMvsBSAinMEKi	t.LMvsBSAinMEKi	P.Value.LMvsBSAinMEKi	adj.P.Val.LMvsBSAinMEKi	B.LMvsBSAinMEKi	logFC.SynSign	AveExpr.SynSign	t.SynSign	P.Value.SynSign	adj.P.Val.SynSign	B.SynSign	logFC.MEKivsDMSOinBSA	AveExpr.MEKivsDMSOinBSA	t.MEKivsDMSOinBSA	P.Value.MEKivsDMSOinBSA	adj.P.Val.MEKivsDMSOinBSA	B.MEKivsDMSOinBSA	logFC.MEKivsDMSOinLM	AveExpr.MEKivsDMSOinLM	t.MEKivsDMSOinLM	P.Value.MEKivsDMSOinLM	adj.P.Val.MEKivsDMSOinLM	B.MEKivsDMSOinLM	logFC.SynSign2	AveExpr.SynSign2	t.SynSign2	P.Value.SynSign2	adj.P.Val.SynSign2	B.SynSign2	HGNC_id
(UniMod:1)DIHHIDYY(UniMod:21)K(SILAC-K-H)2	0.680187321851664	2.62810993167333	3.72008470026514	3.42069315653688	2.78582675657508	3.46447895403846	3.6103309468118	2.66139330820618	3.31156769048857	3.24089376471448	2.75814431284474	2.86307212000396	-0.269815430144408	3.13314505837806	-0.729279402959157	0.485126043393797	0.790888676095863	-5.88255200784946	-0.332842153287384	3.13314505837806	-1.00582052815275	0.341833038348676	0.830449227452639	-6.09198559751446	-0.0630267231429755	3.13314505837806	-0.126974245566125	0.901866010595432	0.98639626353665	-4.68408547883442	0.030582956316664	3.13314505837806	0.0924190790471777	0.928472005262849	0.961822956796085	-7.2924589363612	-0.0324437668263116	3.13314505837806	-0.0876916894195975	0.932120053555258	0.966047077969281	-7.21380381140021	-0.0630267231429755	3.13314505837806	-0.126974245566125	0.901866010595432	0.98639626353665	-4.68408547883442	FGFR1_Y654
(UniMod:1)DPILFPSFIHS(UniMod:21)QK(SILAC-K-H)2	0.0479871281398377	2.3147391991127	1.61003915867311	1.48822340179445	2.71326747404873	2.49615791616465	3.28464454076182	1.55897140253444	1.91597426815461	2.36645480613058	2.13593350699215	1.19278745943187	-0.0668610845155642	2.09792664852719	-0.169043918656326	0.869652551580503	0.980392810008881	-6.14223980213431	-0.932964719473537	2.09792664852719	-2.63722001060945	0.0279586628247366	0.383033680698891	-3.83700215357639	-0.866103634957973	2.09792664852719	-1.63214877597347	0.13848261723566	0.849481154795712	-4.49383192214198	1.02702272379832	2.09792664852719	2.90309464229249	0.0182557410792105	0.250103652785184	-4.0367415781206	0.160919088840343	2.09792664852719	0.406849418630723	0.694010383032478	0.950794224754494	-7.12708835126835	-0.866103634957973	2.09792664852719	-1.63214877597347	0.13848261723566	0.849481154795712	-4.49383192214198	CAT_S167
(UniMod:1)EYY(UniMod:21)SVHNK(SILAC-K-H)2	0.614613402476944	4.21080290917414	2.06706662442271	2.1624318089796	3.31374469316632	2.45420104982527	1.58508289817421	1.90906338704255	1.88448207275223	2.53548533500248	2.90655733144124	2.21705471872478	-0.916661050961424	2.47690662079141	-1.35851347296146	0.208701068821512	0.591654055524284	-5.26936163368748	0.10202291466757	2.47690662079141	0.169047169916292	0.8696500710572	0.958908040669671	-6.60015036025785	1.01868396562899	2.47690662079141	1.12527427124125	0.290753796398047	0.952394217901117	-4.58252195137836	-0.362424233803548	2.47690662079141	-0.600519905093881	0.563574890763873	0.916856177926554	-7.10101148019572	0.656259731825446	2.47690662079141	0.972592526443523	0.357190730531746	0.790331450789684	-6.72008237691999	1.01868396562899	2.47690662079141	1.12527427124125	0.290753796398047	0.952394217901117	-4.58252195137836	MET_Y1235
(UniMod:1)FELLPTPPLS(UniMod:21)PSR(SILAC-R-H)2	0.0156476500337253	1.01117582397407	1.90969378270831	1.44848978040096	2.01161044681888	2.42857515593522	1.97623504375376	1.80602717096149	1.85578657829069	1.19046498381499	1.15154218920897	1.43353413023912	0.374453745598305	1.6566486441915	1.51503434679595	0.165450307100506	0.573110325816866	-5.07783230400193	-0.880293114414927	1.6566486441915	-3.98204910181811	0.00346704719753603	0.0949970932124872	-1.74544101072467	-1.25474686001323	1.6566486441915	-3.78393933043965	0.00465337604547124	0.555318915525498	-4.16048484156246	0.682353753141506	1.6566486441915	3.08666068758844	0.0136392576589248	0.23228904306182	-3.73855325409061	-0.572393106871725	1.6566486441915	-2.31589409098926	0.0469296140396963	0.391696460476054	-4.90621069793437	-1.25474686001323	1.6566486441915	-3.78393933043965	0.00465337604547124	0.555318915525498	-4.16048484156246	Myc_S62
(UniMod:1)FHY(UniMod:21)DNTAGISQYLQNSK(SILAC-K-H)3	0.84067976816467	2.79159318556345	2.49534379709758	2.11540305308186	2.44586611124505	2.30744953975584	2.84272651016232	2.7482034023146	NA	2.68815560842444	2.06133810366029	2.66658645139821	0.28075672373364	2.51626657627037	0.807629424929894	0.44371461351688	0.780227163837774	-5.6067496942477	-0.0599873325600879	2.51626657627037	-0.244037471323823	0.813625583228486	0.958908040669671	-6.58283424309474	-0.340744056293728	2.51626657627037	-0.800321763873049	0.447688175904002	0.952394217901117	-4.62096460763211	0.0645673751401055	2.51626657627037	0.262669771879334	0.799747319043771	0.950985204791921	-7.25853833965373	-0.276176681153622	2.51626657627037	-0.794454398857987	0.450896178754884	0.85438626643216	-6.64474092958317	-0.340744056293728	2.51626657627037	-0.800321763873049	0.447688175904002	0.952394217901117	-4.62096460763211	KDR_Y1214
(UniMod:1)IISSNQELIY(UniMod:21)EGR(SILAC-R-H)2	0.72656774387308	2.27752693142424	2.44843615683763	2.30533498275496	1.76337903305036	1.77234237584761	2.14651891456903	1.2883337303879	3.3464091708958	2.03521303624474	2.12743507876798	2.36484755158764	-0.02639457303043	2.17052517839708	-0.0555246632566799	0.956982953171255	0.988550498624932	-6.15581024940169	0.281751781044455	2.17052517839708	0.662663376156164	0.524824017914533	0.860347910824796	-6.38114098254003	0.308146354074885	2.17052517839708	0.483161224594016	0.640986192227477	0.952394217901117	-4.66454152463346	-0.449685915849943	2.17052517839708	-1.05763444015278	0.31888956006559	0.822616770437456	-6.71319786579965	-0.141539561775058	2.17052517839708	-0.29774819604006	0.772928980016179	0.964372121321574	-7.16912519418163	0.308146354074885	2.17052517839708	0.483161224594016	0.640986192227477	0.952394217901117	-4.66454152463346	TBK1_Y354
(UniMod:1)LSNQNNSY(UniMod:21)GTR(SILAC-R-H)2	0.296761759309608	2.69236231816296	1.88783945009304	2.70213821684572	2.35477148877508	2.8519273058896	2.23996230350061	1.80468587997993	NA	2.02827544053961	2.43465497420535	2.2735822905124	-0.622760781720642	2.32701996685043	-1.68017134575095	0.133204733053007	0.573110325816866	-4.68505937288469	-0.236716130969306	2.32701996685043	-0.903181785088726	0.394008757550522	0.830449227452639	-6.1856365862138	0.386044650751336	2.32701996685043	0.850401912430244	0.420946510664558	0.952394217901117	-4.61580890815763	0.0547737043545222	2.32701996685043	0.208987076090958	0.839921239268777	0.950985204791921	-7.27268580962927	0.440818355105858	2.32701996685043	1.18930155955481	0.269959965894865	0.759295815047738	-6.25758273603128	0.386044650751336	2.32701996685043	0.850401912430244	0.420946510664558	0.952394217901117	-4.61580890815763	NOX4_Y566
(UniMod:1)LVGEEGQSIY(UniMod:21)K(SILAC-K-H)2	0.380683401000865	2.65764659993421	2.60982136370817	2.54995613352804	2.3355119612259	2.34287671252026	2.57562136096773	2.44177606667279	2.9467292183258	2.8650410345787	1.38630350382926	2.09425237279187	0.0884446101091583	2.43686693891661	0.247917381918035	0.809988481122595	0.958746640759164	-6.1247945923225	-0.302804374504688	2.43686693891661	-0.948970597575571	0.368416924021563	0.830449227452639	-6.1467178021167	-0.391248984613846	2.43686693891661	-0.817433771307882	0.43563743268264	0.952394217901117	-4.6279701652605	-0.187804687485506	2.43686693891661	-0.588568533073999	0.571211222805994	0.916856177926554	-7.10859213391571	-0.579053672099353	2.43686693891661	-1.62313418759738	0.14040795256213	0.659316256978139	-5.94297573953492	-0.391248984613846	2.43686693891661	-0.817433771307882	0.43563743268264	0.952394217901117	-4.6279701652605	IKBKE_Y153
(UniMod:1)LVNANGEAVY(UniMod:21)CK(SILAC-K-H)2	0.227307244089665	3.80136548626487	3.41047593052594	3.80906698716059	3.83396174320076	3.73647814777339	4.2389058123084	3.80109949226626	3.43314519545346	3.82294710920475	3.99353446592031	4.05364722224579	-0.0565137907906093	3.8122388720295	-0.28868324791813	0.779628452568677	0.958746640759164	-6.11322894806687	0.0202610313627622	3.8122388720295	0.115713411708815	0.910523805456754	0.964894578542751	-6.60845336602674	0.0767748221533715	3.8122388720295	0.292314063242665	0.776942729896603	0.952394217901117	-4.67775397757654	0.262812433110388	3.8122388720295	1.50095632992257	0.168989083925745	0.782202533848318	-6.18602652634687	0.339587255263759	3.8122388720295	1.73467662370005	0.118218159719233	0.659316256978139	-5.78655353199529	0.0767748221533715	3.8122388720295	0.292314063242665	0.776942729896603	0.952394217901117	-4.67775397757654	CAT_Y231
(UniMod:1)NEGVATY(UniMod:21)AAAVLFR(SILAC-R-H)2	0.735441272586206	2.1233769530031	1.66343770263925	1.5039587426596	1.82266155938761	1.17135054131155	1.88873841796087	2.14400389005624	1.59123769404264	1.82619434935163	2.20357625569405	1.67989530599274	0.104029659282124	1.7834937647363	0.35807299896188	0.728878842795682	0.924596309842671	-6.08959562827063	0.275638464126126	1.7834937647363	1.06074068184033	0.317552699086552	0.830449227452639	-6.03674719377111	0.171608804844002	1.7834937647363	0.440268599031559	0.670548506201082	0.952394217901117	-4.6680377016378	-0.136007626547303	1.7834937647363	-0.523398731656176	0.613851218614409	0.916856177926554	-7.14743602639867	0.035601178296699	1.7834937647363	0.122540252147746	0.905273470351377	0.966047077969281	-7.20974366996897	0.171608804844002	1.7834937647363	0.440268599031559	0.670548506201082	0.952394217901117	-4.6680377016378	CTNNB1_Y654
(UniMod:1)SDSASSEPVGIY(UniMod:21)QGFEK(SILAC-K-H)2	0.918128110475891	1.97081607081579	1.69505946862417	2.39803931653982	2.26656389067563	1.74155038614394	1.67983020964375	1.99151190049865	1.61970635237965	1.38664047738929	2.16585531532224	2.27359495375928	-0.215695825554108	1.92628803107202	-0.677330019532932	0.515917525275812	0.801479502339083	-5.91931944293516	0.0460487533358311	1.92628803107202	0.161670755455882	0.875281694223535	0.958908040669671	-6.60148305642702	0.261744578889939	1.92628803107202	0.61263249259622	0.555895213995363	0.952394217901117	-4.65225044795279	-0.125323456505486	1.92628803107202	-0.439993190300308	0.670740358548108	0.922267046935728	-7.190879349478	0.136421122384453	1.92628803107202	0.428390865942775	0.678845548713157	0.950794224754494	-7.11730275010714	0.261744578889939	1.92628803107202	0.61263249259622	0.555895213995363	0.952394217901117	-4.65225044795279	PRKCD_Y313
(UniMod:1)SLEISQSY(UniMod:21)TTTQR(SILAC-R-H)2	0.337047356538427	2.91576297851251	2.69611327742529	3.03411022739641	2.00566551442969	3.02043799621437	2.57354346306703	2.53913588148053	1.92109259950954	2.1657617826275	1.65501800031905	2.96122342416476	-0.651881253949703	2.49889683137697	-1.61528787808025	0.142103489192383	0.573110325816866	-4.94905090983287	-0.272547922199924	2.49889683137697	-0.755056279262119	0.470291915486237	0.860347910824796	-6.31338172470973	0.379333331749779	2.49889683137697	0.700593646698196	0.501981988548222	0.952394217901117	-4.64250290874131	-0.348779836541041	2.49889683137697	-0.966246242255895	0.360181542844841	0.853460064376724	-6.80496646446767	0.0305534952087383	2.49889683137697	0.0757080988978183	0.941374940303685	0.966047077969281	-7.21488956256066	0.379333331749779	2.49889683137697	0.700593646698196	0.501981988548222	0.952394217901117	-4.64250290874131	ATM_Y370
(UniMod:1)VEEPSIY(UniMod:21)ESVR(SILAC-R-H)2	0.868840822117689	2.0606540710012	1.61341314630378	1.81775943819692	1.49528631150798	1.82523153695094	2.5306659374432	1.18256116915171	2.44459345153384	2.39028745144383	1.86356076124955	2.01981459231317	-0.017031574824528	1.93125707882692	-0.0425981523822507	0.966989827038806	0.988550498624932	-6.15648653155767	0.140826339701474	1.93125707882692	0.393799222049772	0.703269010747015	0.917598614022295	-6.53156134283061	0.157857914526002	1.93125707882692	0.294283602847384	0.775487171279874	0.952394217901117	-4.67764924294754	0.119785710133407	1.93125707882692	0.334962334199767	0.745640471053562	0.940063699731306	-7.23529261630447	0.277643624659409	1.93125707882692	0.694422304047253	0.505655744147376	0.85963214437418	-6.95771165495555	0.157857914526002	1.93125707882692	0.294283602847384	0.775487171279874	0.952394217901117	-4.67764924294754	DAPP1_Y139
(UniMod:1)VGEEEHVY(UniMod:21)SFPNK(SILAC-K-H)2	0.898945900902486	2.07026805044365	2.58137103609116	2.51323639775641	2.4679964626495	2.62178022129325	2.38852937633047	1.83368851310934	3.22722723676519	2.610912314548	2.49284875056709	2.75954077476994	0.142166046840189	2.50612719402945	0.410455853522925	0.691461158163908	0.916583407120483	-6.0685027610462	0.128331926537268	2.50612719402945	0.414247872579778	0.688785203167079	0.917598614022295	-6.52267649630525	-0.0138341203029206	2.50612719402945	-0.0297704816934668	0.97692626786737	0.990227827712116	-4.68548949711473	0.10447685866067	2.50612719402945	0.337245123655431	0.74397829185289	0.940063699731306	-7.23445147208033	0.0906427383577491	2.50612719402945	0.261699916155843	0.799683252570002	0.964372121321574	-7.18021499320301	-0.0138341203029206	2.50612719402945	-0.0297704816934668	0.97692626786737	0.990227827712116	-4.68548949711473	PXN_Y118
(UniMod:1)VIEDNEY(UniMod:21)TAR(SILAC-R-H)2	0.28930942636686	2.29176532674476	2.53394393910953	3.05414360270026	1.85442532696544	2.99158504513137	2.87577132724539	3.49880404624197	2.41817058171087	3.30168419450815	3.42309120020314	3.06572576606013	0.331869691124904	2.84628275969282	0.798371404397936	0.446039789077326	0.780227163837774	-5.82998144899346	0.689573153809738	2.84628275969282	1.85469599427234	0.0979946275894412	0.537010559190138	-5.03400376548403	0.357703462684834	2.84628275969282	0.641393085672972	0.537904548583997	0.952394217901117	-4.64918239668351	-0.0526903897374496	2.84628275969282	-0.14171760348092	0.890551716579117	0.955274528645682	-7.28605939489963	0.305013072947385	2.84628275969282	0.733763045921189	0.48252442868594	0.85963214437418	-6.92828057471214	0.357703462684834	2.84628275969282	0.641393085672972	0.537904548583997	0.952394217901117	-4.64918239668351	Hck_Y411
(UniMod:1)WDTANNPLY(UniMod:21)K(SILAC-K-H)2	0.978622419443328	1.80761699696907	2.40280854922097	2.87087299899587	2.04084859955179	2.53589356119911	2.61425134088304	2.60355553087717	2.37854753730818	2.552709955821	2.58618889270935	1.99328796085366	0.130618685697372	2.39878017494447	0.40784187129607	0.693308453455699	0.916583407120483	-6.06962095393534	-0.0196022307499786	2.39878017494447	-0.0684300732722868	0.947000400838766	0.976800450425331	-6.61322017366339	-0.15022091644735	2.39878017494447	-0.349607431611102	0.73500153581264	0.952394217901117	-4.67443237610217	0.0365649854826788	2.39878017494447	0.127645912737893	0.901350028564089	0.955274528645682	-7.28815995524964	-0.113655930964672	2.39878017494447	-0.354877614340146	0.731187522168362	0.960121507243418	-7.14869050982396	-0.15022091644735	2.39878017494447	-0.349607431611102	0.73500153581264	0.952394217901117	-4.67443237610217	ITGB3_Y773
AANLWPS(UniMod:21)PLMIK(SILAC-K-H)2	0.584707154432079	1.85395913969482	0.984989595244156	2.56808341236117	2.02680686820153	2.55983152185786	1.8948280252043	1.61771295222788	1.54250556967632	1.56205784147165	2.42447318023953	1.9814519554718	-0.22223478814795	1.91060909651373	-0.51446802969332	0.619822138568141	0.880727076115412	-6.01850259767352	-0.171161146026903	1.91060909651373	-0.443002870765061	0.668645165350938	0.917598614022295	-6.50945326616125	0.0510736421210467	1.91060909651373	0.0881265817048405	0.931784382587707	0.98639626353665	-4.68485494002455	0.358144755987849	1.91060909651373	0.926957774792718	0.379109867501764	0.853460064376724	-6.84237444600494	0.409218398108896	1.91060909651373	0.947330455073411	0.369205933215619	0.790331450789684	-6.74438915071005	0.0510736421210467	1.91060909651373	0.0881265817048405	0.931784382587707	0.98639626353665	-4.68485494002455	ESR1_S294
AAY(UniMod:21)PPELR(SILAC-R-H)2	0.948349290910894	2.28510963352295	2.97353419569888	2.0475345645857	3.12995610522346	2.06178058749299	2.72108876526267	2.5513502302328	2.71738001473092	3.01627241645259	2.76920722564579	1.73751388097131	0.198972324546016	2.54642978362001	0.44940371154408	0.664199355841831	0.916583407120483	-6.05103256813423	-0.129943978303142	2.54642978362001	-0.328136957073908	0.750618589261663	0.934861333898617	-6.5571455457382	-0.328916302849158	2.54642978362001	-0.553723720833695	0.593803034684771	0.952394217901117	-4.65815818137238	0.202215688057196	2.54642978362001	0.510638826194001	0.622391420052332	0.916856177926554	-7.15454256959125	-0.126700614791962	2.54642978362001	-0.286169077394761	0.781490016438869	0.964372121321574	-7.172840294048	-0.328916302849158	2.54642978362001	-0.553723720833695	0.593803034684771	0.952394217901117	-4.65815818137238	TIRAP_Y187
ALGADDSY(UniMod:21)YTAR(SILAC-R-H)2	0.571041515855446	1.90418930530694	2.41224821236524	1.05352123211322	1.59429328828198	2.23713852907305	1.96403202419797	1.97557100573253	1.01273489197501	1.94831670946876	1.86160390245854	2.48277954325199	-0.295833301074699	1.85876624038411	-0.691877712102556	0.507175379808022	0.798655483145966	-5.90926647541157	0.165745437875426	1.85876624038411	0.433389984614589	0.675347784006275	0.917598614022295	-6.51396831562765	0.461578738950125	1.85876624038411	0.804621855202507	0.442610603231673	0.952394217901117	-4.62964646525934	0.141835030589201	1.85876624038411	0.370869222784064	0.719662812787179	0.940063699731306	-7.2214190675164	0.603413769539326	1.85876624038411	1.41122901581195	0.193150263265676	0.659316256978139	-6.22413216200374	0.461578738950125	1.85876624038411	0.804621855202507	0.442610603231673	0.952394217901117	-4.62964646525934	ZAP70_Y492
ANS(UniMod:21)FVGTAQYVSPELLTEK(SILAC-K-H)2	0.27022557760011	4.89563101077659	4.91585211853367	4.88493778875092	5.01233522622627	5.00439096393509	4.95832282275369	4.84633416933559	4.83452910434369	4.95276909493407	4.9394847762831	4.94511379153101	-0.0583753358474244	4.92633644249124	-0.783661585875194	0.454180332241579	0.780227163837774	-5.84151826835868	-0.0458937833889594	4.92633644249124	-0.688823625924248	0.50900302407219	0.860347910824796	-6.3627542293886	0.0124815524584649	4.92633644249124	0.124891108507909	0.903466609727771	0.98639626353665	-4.6841337519625	0.0928760316179558	4.92633644249124	1.39398411149353	0.198123629593034	0.782202533848318	-6.3242681155955	0.105357584076421	4.92633644249124	1.41437629818707	0.192254357276176	0.659316256978139	-6.22012811323102	0.0124815524584649	4.92633644249124	0.124891108507909	0.903466609727771	0.98639626353665	-4.6841337519625	PDK1_S241
ANS(UniMod:21)FVGTAQYVSPELLTEK(SILAC-K-H)3	0.467945440323209	4.24557273332487	4.27577348979463	4.18613610519584	4.29511171269786	4.27634402946634	4.26089486335799	4.14639841828139	4.18049012795812	4.28232011933552	4.28126945909501	4.26357969162813	-0.0723831696520287	4.24489915910324	-0.945787093419875	0.36994951735919	0.780227163837774	-5.70449646333589	-0.00172711182117702	4.24489915910324	-0.0252308132715379	0.980443848396695	0.992438791176204	-6.61543695856032	0.0706560578308517	4.24489915910324	0.688127535528569	0.509420152527067	0.952394217901117	-4.64394928192417	0.0416227590689502	4.24489915910324	0.60805331133638	0.55879142511188	0.916856177926554	-7.09616112096476	0.112278816899802	4.24489915910324	1.46707938321557	0.177780161611971	0.659316256978139	-6.15226762509523	0.0706560578308517	4.24489915910324	0.688127535528569	0.509420152527067	0.952394217901117	-4.64394928192417	PDK1_S241
AQGIS(UniMod:21)AEPQTYR(SILAC-R-H)2	0.815170941093329	3.10165517138778	3.10923331236793	2.65889674309224	3.05490610629141	2.77765837732396	2.94945134593263	2.99028088702587	2.69572304843979	3.19321476253208	2.8931822686741	2.06128146866266	-0.11359310788315	2.86231668106641	-0.373633586293408	0.71767812348153	0.922045641654549	-6.08361985369183	-0.21144577655972	2.86231668106641	-0.777585132045732	0.45757182140406	0.860347910824796	-6.2956835996642	-0.0978526686765702	2.86231668106641	-0.239900055487457	0.816001159823412	0.966261155298786	-4.6802905539607	-0.0292564657666472	2.86231668106641	-0.107589724261645	0.916777510633292	0.958767320280619	-7.29077582427315	-0.127109134443217	2.86231668106641	-0.418090873977354	0.686077958772078	0.950794224754494	-7.12204217866553	-0.0978526686765702	2.86231668106641	-0.239900055487457	0.816001159823412	0.966261155298786	-4.6802905539607	PRKG1_S65
ASGQAFELILS(UniMod:21)PR(SILAC-R-H)2	0.000154232086782861	4.79133169235628	4.74618648476455	5.11037471255213	4.48154473800091	4.35372884710221	4.27861994238966	5.40045813008908	5.84456060691717	4.56020808230975	4.5251711587026	4.46568301120575	0.739878405278806	4.77798794603546	4.68850706647729	0.00127059971488568	0.0647379383655032	-0.569169449913248	0.145722908241771	4.77798794603546	1.03242154645357	0.329901808110257	0.830449227452639	-6.06551492300931	-0.594155497037035	4.77798794603546	-2.80632580690807	0.0213098187227515	0.811213220405626	-4.2893460855818	-0.511333120726721	4.77798794603546	-3.62270652996952	0.00593588260121994	0.135535986061189	-2.876841927659	-1.10548861776376	4.77798794603546	-7.00532838817272	7.69125814595395e-05	0.00263425591498923	1.79424049059088	-0.594155497037035	4.77798794603546	-2.80632580690807	0.0213098187227515	0.811213220405626	-4.2893460855818	STMN1_S25
ATS(UniMod:21)NVFAM(UniMod:35)FDQSQIQEFK(SILAC-K-H)2	0.44691400861972	4.57349638709975	4.47654415723237	4.63322740893803	4.57194531545688	4.60630854821628	4.80897956325061	4.29582284670348	4.53096519874219	4.42146425271946	4.38231072619673	4.78398114701637	-0.147695295033883	4.55318595923383	-0.999904535048483	0.344530366621458	0.780227163837774	-5.65412723530457	-0.133159100330404	4.55318595923383	-1.00790067529424	0.340888418502964	0.830449227452639	-6.08993514836444	0.0145361947034797	4.55318595923383	0.0733510535967501	0.943196427177381	0.98639626353665	-4.68507489295218	0.101321824551205	4.55318595923383	0.766919685803002	0.463565077797467	0.907263080832186	-6.98124544399098	0.115858019254684	4.55318595923383	0.784364585533455	0.453789045135381	0.85438626643216	-6.88833301706348	0.0145361947034797	4.55318595923383	0.0733510535967501	0.943196427177381	0.98639626353665	-4.68507489295218	MRLC3_S19
ATS(UniMod:21)NVFAMFDQSQIQEFK(SILAC-K-H)2	0.248426654044756	4.42206836288912	4.43651251694953	4.40781840766144	4.60597187509915	4.56089943851247	4.58779531949508	4.27633532681518	4.5578310243793	4.55175939568026	4.49615200274355	4.5456667492933	-0.00504992023612783	4.4953464017744	-0.0519179802525961	0.959774289570876	0.988550498624932	-6.15601685313633	-0.0536961617965286	4.4953464017744	-0.617207962772085	0.553010014234893	0.860347910824796	-6.41155568016864	-0.0486462415604008	4.4953464017744	-0.372774597481624	0.718294598750837	0.952394217901117	-4.67292936050025	0.162755781868869	4.4953464017744	1.87078854792852	0.095543840025269	0.769970946085991	-5.66672147110802	0.114109540308468	4.4953464017744	1.17315454172609	0.272054540919392	0.759295815047738	-6.50967138901663	-0.0486462415604008	4.4953464017744	-0.372774597481624	0.718294598750837	0.952394217901117	-4.67292936050025	MRLC3_S19
DESTDSGLSM(UniMod:35)SSY(UniMod:21)SVPR(SILAC-R-H)2	0.383626380600642	1.82358566041188	2.41676521193096	1.34792269056755	2.80948788867282	1.76914404830227	2.63229118355125	2.57841858425144	2.30210021968494	2.52751368040245	1.9935737934844	2.04768120908436	0.577501547664727	2.20440765184948	1.53950491658757	0.159455512159723	0.573110325816866	-5.04680877150849	-0.214051479185043	2.20440765184948	-0.637971337855099	0.540026764390209	0.860347910824796	-6.39790609732294	-0.791553026849769	2.20440765184948	-1.57279344029838	0.151611868517897	0.849481154795712	-4.50467922667136	0.540883185871983	2.20440765184948	1.61207935132172	0.142802156260065	0.782202533848318	-6.03619960775454	-0.250669840977786	2.20440765184948	-0.668236222372111	0.521428910734177	0.85963214437418	-6.97649760861489	-0.791553026849769	2.20440765184948	-1.57279344029838	0.151611868517897	0.849481154795712	-4.50467922667136	YAP1_Y407
DESTDSGLSMSSY(UniMod:21)SVPR(SILAC-R-H)2	0.74043989466619	1.59543795310266	1.95241082017387	2.61358746889761	2.14099474478899	2.28666925662986	2.21353806197338	2.21542546534332	1.87347706099097	1.8549040260336	2.44314932316996	2.6768264521576	-0.00936081755756657	2.1696746030238	-0.0298949154795547	0.976829856940932	0.988550498624932	-6.15697760325617	0.111225912656308	2.1696746030238	0.397140824848405	0.700893232207173	0.917598614022295	-6.53013902893487	0.120586730213874	2.1696746030238	0.287042904296901	0.780842841474571	0.952394217901117	-4.67803094576733	0.159921940406034	2.1696746030238	0.571013802516171	0.582532507232209	0.916856177926554	-7.11947165506878	0.280508670619908	2.1696746030238	0.895838739286822	0.39460796856838	0.806884950654748	-6.79231473111057	0.120586730213874	2.1696746030238	0.287042904296901	0.780842841474571	0.952394217901117	-4.67803094576733	YAP1_Y407
DESVDY(UniMod:21)VPM(UniMod:35)LDM(UniMod:35)K(SILAC-K-H)2	0.027817383243595	2.50827616575058	2.7658704685974	3.2014314310847	1.85933841805559	2.18175968779795	2.32097492790431	2.87408811479196	2.40592304756022	2.31649615357274	2.27759581812418	2.00536014727824	-0.185187107301471	2.42882858004708	-0.783097665602098	0.454494370615796	0.780227163837774	-5.84195687573172	0.0791263617391063	2.42882858004708	0.374094553363713	0.717347388214643	0.927137662126473	-6.53971240512688	0.264313469040578	2.42882858004708	0.833082906678372	0.427222114193998	0.952394217901117	-4.62589631535871	-0.704501677224945	2.42882858004708	-3.33075140184538	0.00930110490685466	0.18203591031987	-3.34379114886101	-0.440188208184368	2.42882858004708	-1.86141661413602	0.0969640065334297	0.603821313412721	-5.60289902431176	0.264313469040578	2.42882858004708	0.833082906678372	0.427222114193998	0.952394217901117	-4.62589631535871	PDGFRB_Y751
DESVDY(UniMod:21)VPMLDM(UniMod:35)K(SILAC-K-H)2	0.0344754629049031	2.80505250269442	2.50980940749428	2.28325617051211	2.11962212757187	2.34973427725171	2.12216717814349	1.95110250699853	1.93611819199538	2.40536229073499	2.18636166035787	2.54831322924272	-0.589095677403316	2.29244541299976	-3.50098481935109	0.00714923738890966	0.163240920380104	-2.19178977595629	0.182837865789502	2.29244541299976	1.21485806555523	0.256570080554364	0.830449227452639	-5.87010467810526	0.771933543192818	2.29244541299976	3.41938539179144	0.00810684548212405	0.555318915525498	-4.20353137273633	-0.335531499244579	2.29244541299976	-2.22942412035373	0.0539375842390659	0.615787420062669	-5.11928219470336	0.43640204394824	2.29244541299976	2.5935293528738	0.0299962954914193	0.316114806332649	-4.4624706442706	0.771933543192818	2.29244541299976	3.41938539179144	0.00810684548212405	0.555318915525498	-4.20353137273633	PDGFRB_Y751
DIHHIDY(UniMod:21)YK(SILAC-K-H)2	0.76794343869072	3.63531454473029	3.36589123521996	3.5330498380215	3.93327984507336	3.46688339783328	2.80031919878148	3.72996319998063	3.49902010171909	4.11694626999487	4.16267490148191	3.01438985560419	0.103073111525941	3.56888476258551	0.261365222180344	0.799933025412012	0.958746640759164	-6.12117029060897	0.364509528464288	3.56888476258551	1.03339487736984	0.32947134664795	0.830449227452639	-6.06453615947102	0.261436416938347	3.56888476258551	0.494119783663364	0.633537292317892	0.952394217901117	-4.66360112307592	-0.111257725427881	3.56888476258551	-0.315418815001585	0.759927269019513	0.940063699731306	-7.242265736735	0.150178691510466	3.56888476258551	0.380812090488873	0.712534817565705	0.957019518455852	-7.13826706221438	0.261436416938347	3.56888476258551	0.494119783663364	0.633537292317892	0.952394217901117	-4.66360112307592	FGFR1_Y653
DIHHIDYY(UniMod:21)K(SILAC-K-H)2	0.543048342800204	2.73461375278744	NA	4.74050163082061	4.88254003565373	4.69948550138811	2.65789437383755	2.447180185146	2.93622503831074	2.25284427200951	4.78073879328057	1.60065960933237	-1.04585508007566	3.37326831925666	-0.876508037790442	0.407462416534451	0.780227163837774	-5.67939479468925	-1.20189241208565	3.37326831925666	-1.23366037547644	0.253923881866582	0.830449227452639	-5.84612518436504	-0.156037332009994	3.37326831925666	-0.101295122484953	0.92192335226224	0.98639626353665	-4.67635036762222	0.34241561182244	3.37326831925666	0.314360935943628	0.761657450147262	0.940063699731306	-7.13098461620166	0.186378279812446	3.37326831925666	0.171107999923163	0.868582464097171	0.964372121321574	-7.2016333319841	-0.156037332009994	3.37326831925666	-0.101295122484953	0.92192335226224	0.98639626353665	-4.67635036762222	FGFR1_Y654
DINSLY(UniMod:21)DVSR(SILAC-R-H)2	0.140988288287093	0.818138385816611	2.03396459695715	2.45733000355423	1.75752037485077	2.11610907142558	2.02435216661992	2.6761964394274	2.96014670993305	1.88401556425628	2.28124048166319	2.29495048396148	1.04836057923756	2.11854220713324	2.57265755668893	0.0310220558432412	0.431107915052326	-3.57567580810634	0.187408305661561	2.11854220713324	0.514179953091987	0.620015239317266	0.894501685340754	-6.4731006620804	-0.860952273576001	2.11854220713324	-1.57475909113366	0.151159713028647	0.849481154795712	-4.50432098428519	0.196182875522759	2.11854220713324	0.538254168499394	0.603985969634412	0.916856177926554	-7.13895528284433	-0.664769398053241	2.11854220713324	-1.63133186160148	0.138656101085569	0.659316256978139	-5.93166165010163	-0.860952273576001	2.11854220713324	-1.57475909113366	0.151159713028647	0.849481154795712	-4.50432098428519	PLCG2_Y753
DPILFPSFIHS(UniMod:21)QK(SILAC-K-H)2	0.187005758975187	2.23918258168354	2.33662395222909	2.43092161412991	1.52393059131838	2.07335937202758	2.3297329788342	1.70246578514167	1.99878699666401	1.66916702603224	2.21137102678114	1.5984180247595	-0.484949658444674	2.0103599954183	-1.89190360283718	0.0924157943426255	0.573110325816866	-4.57372993199511	-0.149355621535758	2.0103599954183	-0.651446757014385	0.531697832198464	0.860347910824796	-6.38882810707252	0.335594036908916	2.0103599954183	0.975843849597309	0.35566565060544	0.952394217901117	-4.60572913043589	-0.359901735287461	2.0103599954183	-1.56978904366672	0.152305311976319	0.782202533848318	-6.09392184667607	-0.0243076983785455	2.0103599954183	-0.0948300949144731	0.926612142493994	0.966047077969281	-7.21308149834166	0.335594036908916	2.0103599954183	0.975843849597309	0.35566565060544	0.952394217901117	-4.60572913043589	CAT_S167
DSGY(UniMod:21)YWEVPPSEVQLLK(SILAC-K-H)2	0.686167657990008	NA	3.06928166694703	2.23652145864612	2.08294348804609	2.42967771749538	3.04924058790293	1.92712521340568	2.42342908564944	2.14483444977648	2.63285564622828	3.05697766538777	-0.477624413269016	2.50528869794852	-1.10757617408337	0.301686124774331	0.725105247264621	-5.4635062936252	0.090935322649381	2.50528869794852	0.258264865863898	0.80302164183193	0.956643173312821	-6.57889752348551	0.568559735918397	2.50528869794852	1.02126585852176	0.338368001608927	0.952394217901117	-4.59791991046285	-0.132280964981777	2.50528869794852	-0.336027688867146	0.745889813640899	0.940063699731306	-7.12317028562595	0.43627877093662	2.50528869794852	1.10826033904294	0.30140853677799	0.779112632803484	-6.57771212580316	0.568559735918397	2.50528869794852	1.02126585852176	0.338368001608927	0.952394217901117	-4.59791991046285	ARAF_Y301
DY(UniMod:21)VGAIPVDLK(SILAC-K-H)2	0.364683744460255	1.81570218461968	2.57288053801516	2.51316970066917	2.30947301042638	2.2294194227066	1.75281977577459	1.76098100105874	1.65939915275939	2.66765411572167	2.14014550348707	1.71219274568401	-0.590394064192274	2.10307610462932	-1.85182559575208	0.098437944139323	0.573110325816866	-4.62966883605552	0.0760933853283889	2.10307610462932	0.266845579355313	0.795846251700232	0.956643173312821	-6.57692336379638	0.666487449520663	2.10307610462932	1.55816635776211	0.15501480926929	0.849481154795712	-4.50734259626711	-0.203346738132145	2.10307610462932	-0.713099803783354	0.494588527996709	0.916856177926554	-7.02283054613639	0.463140711388518	2.10307610462932	1.45268368332506	0.181635953817948	0.659316256978139	-6.17095329313078	0.666487449520663	2.10307610462932	1.55816635776211	0.15501480926929	0.849481154795712	-4.50734259626711	KDR_Y951
EEEEDGTGS(UniMod:21)PQLNNR(SILAC-R-H)2	0.227777528346599	3.49143170023792	3.36540036053773	3.53264593621759	3.53846774844953	3.55836740466929	3.57229429022066	3.36982734100874	3.36223445229444	3.50853126987957	3.49714248106136	3.45248716222672	-0.0971284356794935	3.47716637698214	-1.15974570380882	0.277191047194836	0.691873662724246	-5.49295518214998	-0.0703228433906076	3.47716637698214	-0.938788599863729	0.373335140884784	0.830449227452639	-6.15625024337799	0.0268055922888859	3.47716637698214	0.238564343534135	0.817004148720941	0.966261155298786	-4.68034884235343	0.0932171487820757	3.47716637698214	1.24442062307313	0.246036571887835	0.782202533848318	-6.50643765666158	0.120022741070962	3.47716637698214	1.43311129580762	0.186995542770186	0.659316256978139	-6.19617888014733	0.0268055922888859	3.47716637698214	0.238564343534135	0.817004148720941	0.966261155298786	-4.68034884235343	ARRB1_S412
ELFDDPSY(UniMod:21)VNVQNLDK(SILAC-K-H)2	0.000100560267379059	3.16213691977995	3.1599968505009	3.17814809963286	3.09146791466527	2.6627729965458	3.13162880733005	3.85771906989386	3.92769558229561	3.83801457842986	3.94018562272226	3.83105162595096	0.725946702790164	3.43461982434067	5.22243565396118	0.000624360256635858	0.0647379383655032	0.0839206089834317	0.907794036187323	3.43461982434067	7.30147651175297	5.6364267482339e-05	0.00772190464508044	2.383943193239	0.181847333397159	3.43461982434067	0.97507729771006	0.356024775314642	0.952394217901117	-4.60584302868069	-0.204804050457533	3.43461982434067	-1.64725907454517	0.135309090873295	0.782202533848318	-5.98755939242816	-0.0229567170603748	3.43461982434067	-0.165149834296657	0.8726245929984	0.964372121321574	-7.20295794877209	0.181847333397159	3.43461982434067	0.97507729771006	0.356024775314642	0.952394217901117	-4.60584302868069	SHC1_Y427
EVSFY(UniMod:21)YSEENK(SILAC-K-H)2	0.215238673774275	2.60150447248404	2.01424465826263	2.34139242400002	2.54738740109391	2.1417138109103	2.34671455668627	2.40085003104081	3.01153205624524	2.31070739929809	2.10848077904039	2.15930091129817	0.387143858727458	2.36216622730544	1.73007684737842	0.119065459617731	0.573110325816866	-4.79653639398959	-0.152442226351274	2.36216622730544	-0.761646251750991	0.466547401638054	0.860347910824796	-6.3082516980473	-0.539586085078732	2.36216622730544	-1.79728731351288	0.107227216502578	0.818938202965919	-4.46346708646937	0.0262247379812588	2.36216622730544	0.131026513221811	0.898753767590908	0.955274528645682	-7.28767526136328	-0.513361347097473	2.36216622730544	-2.29412028870017	0.0486046702780506	0.391696460476054	-4.94059301189807	-0.539586085078732	2.36216622730544	-1.79728731351288	0.107227216502578	0.818938202965919	-4.46346708646937	IGF1R_Y1280
EY(UniMod:21)VNVSQELHPGAAK(SILAC-K-H)2	0.867855002920132	3.4106541293431	3.36079359072513	3.33982794730848	3.31839013872532	3.41430121783604	3.33046017396167	3.41940845917549	3.34390063864014	3.20994988979159	3.03173616194298	3.58855059614967	0.0112293264489129	3.34254299487269	0.0757545054784344	0.941339081641958	0.988550498624932	-6.15439457941173	-0.077638294212929	3.34254299487269	-0.585579347639795	0.573130231053326	0.869152147532968	-6.43155230240346	-0.088867620661842	3.34254299487269	-0.446850306377083	0.665971204677275	0.952394217901117	-4.6675205132559	-0.0160413789512268	3.34254299487269	-0.120990553910674	0.906464881196633	0.955274528645682	-7.28907728099257	-0.104908999613069	3.34254299487269	-0.707729837767308	0.497754728565816	0.85963214437418	-6.94791750254595	-0.088867620661842	3.34254299487269	-0.446850306377083	0.665971204677275	0.952394217901117	-4.6675205132559	LAT_Y220
FAVAYS(UniMod:21)PAR(SILAC-R-H)2	0.782695380574095	2.91732219268845	2.62950044662808	1.91558842064629	2.84360813758259	2.6964926645261	2.00255246878743	2.18196959964731	2.17502117477459	2.75267113337078	2.26241804865246	NA	-0.308974966109997	2.43771442873041	-0.88770114325937	0.40177701388127	0.780227163837774	-5.75293306289885	-0.00667316595375889	2.43771442873041	-0.0191723527666069	0.985194712408494	0.992438791176204	-6.5062027133467	0.302301800156238	2.43771442873041	0.614142597413183	0.556957619753751	0.952394217901117	-4.64633982349079	0.0267474036444342	2.43771442873041	0.08591720177543	0.933740534699849	0.961822956796085	-7.29304689708969	0.329049203800672	2.43771442873041	0.863005785485124	0.414397376303157	0.822425175523155	-6.72825162960065	0.302301800156238	2.43771442873041	0.614142597413183	0.556957619753751	0.952394217901117	-4.64633982349079	PLD2_S134
FELLPTPPLS(UniMod:21)PSR(SILAC-R-H)2	0.00392379420276736	3.56583942200887	3.286303800705	3.6929053551431	3.05795817673452	2.82539707368457	2.96086077725162	3.47814835181043	3.67431182113194	3.08085408025701	3.27766253542303	3.06641107348869	0.0612138938521958	3.26969567887625	0.424033408263068	0.681901044313483	0.916583407120483	-6.06258444214765	0.193570553832672	3.26969567887625	1.49914750972294	0.169448589337901	0.730384901821542	-5.52334817150695	0.132356659980476	3.26969567887625	0.683375831279582	0.512273228429131	0.952394217901117	-4.64449507186435	-0.566944183395421	3.26969567887625	-4.39081742476111	0.00192252364592391	0.0658464348728939	-1.69156945662482	-0.434587523414945	3.26969567887625	-3.01042160766962	0.0153896389761884	0.263547567467226	-3.78708085864262	0.132356659980476	3.26969567887625	0.683375831279582	0.512273228429131	0.952394217901117	-4.64449507186435	Myc_S62
FHY(UniMod:21)DNTAGISQYLQNSK(SILAC-K-H)2	0.820654364732897	2.1400725507843	3.01773725026259	2.59658011299893	2.82505682525603	2.02963951193586	2.3712107502133	2.52163254266281	2.16153105532881	2.83849700941133	2.39015082849754	2.41909799553177	-0.243214839019466	2.48283694844393	-0.803663178174106	0.44313540381827	0.780227163837774	-5.82578619799873	0.140612915345148	2.48283694844393	0.519474484816659	0.616471216803775	0.894501685340754	-6.47019281893126	0.383827754364614	2.48283694844393	0.945331489014715	0.370169235290531	0.952394217901117	-4.61021839812826	-0.176160942213544	2.48283694844393	-0.650801631390508	0.532094815503132	0.916856177926554	-7.06759283740325	0.207666812151071	2.48283694844393	0.686200607362024	0.510575956258926	0.85963214437418	-6.96367965271493	0.383827754364614	2.48283694844393	0.945331489014715	0.370169235290531	0.952394217901117	-4.61021839812826	KDR_Y1214
FM(UniMod:35)Y(UniMod:21)FEFPQPLPVCGDIK(SILAC-K-H)2	0.288559472705854	1.87579326564021	1.85744421113274	2.28819297795673	1.92727148876638	1.26089507811129	1.72399706410534	1.94066679156372	1.5673732661928	2.59885657082828	2.16139418705061	1.67324697695665	-0.253123456031635	1.89773926166407	-0.85654704736963	0.414815241495723	0.780227163837774	-5.78257241892317	0.507111367950843	1.89773926166407	1.91856794282528	0.0886039900564817	0.524684583622453	-4.94112933669085	0.760234823982479	1.89773926166407	1.91747776983193	0.0887568684981868	0.818938202965919	-4.44137672769398	-0.369755607915559	1.89773926166407	-1.39890623807792	0.196692946417569	0.782202533848318	-6.31804564169262	0.390479216066919	1.89773926166407	1.32134660621703	0.220298547700343	0.680828150210215	-6.33607057105995	0.760234823982479	1.89773926166407	1.91747776983193	0.0887568684981868	0.818938202965919	-4.44137672769398	PTEN_Y240
FS(UniMod:21)GWYDADLSPAGHEEAK(SILAC-K-H)2	0.27330985194412	2.73165822869599	2.94792238261346	3.26616961898433	3.00333056659775	2.65273332580407	2.71146628050427	2.6749662655987	3.27558117274997	2.34452684009884	2.72045238890788	2.70429791222264	-0.00664302425692842	2.82119136207072	-0.0290840368279531	0.977458130419101	0.988550498624932	-6.15700310749448	-0.199417677225578	2.82119136207072	-0.97612965634882	0.355531821021282	0.830449227452639	-6.12088709876179	-0.192774652968649	2.82119136207072	-0.629075143096743	0.545567404297159	0.952394217901117	-4.65051088109984	-0.19274001912923	2.82119136207072	-0.943443185452714	0.371080901314175	0.853460064376724	-6.82683155193074	-0.385514672097879	2.82119136207072	-1.68783410798432	0.127112726947455	0.659316256978139	-5.8528801451982	-0.192774652968649	2.82119136207072	-0.629075143096743	0.545567404297159	0.952394217901117	-4.65051088109984	PGAM1_S23
FS(UniMod:21)GWYDADLSPAGHEEAK(SILAC-K-H)3	0.984330712388402	3.02591163223698	2.51269540602725	3.56734917741948	3.22574303342835	3.23574331887644	2.4438666067935	2.73213482193074	3.35027098299068	2.79518978014395	2.9753204658893	3.03738466439969	0.0058841638994731	2.99105544455785	0.0169682999998068	0.986847187318512	0.988550498624932	-6.1573006690576	-0.032486016221783	2.99105544455785	-0.104738183135142	0.918974126797845	0.964894578542751	-6.60977749212686	-0.0383701801212561	2.99105544455785	-0.0824728795108205	0.936149277350596	0.98639626353665	-4.68494384364684	-0.0668677521951375	2.99105544455785	-0.215588357385398	0.834310772853484	0.950985204791921	-7.27145768958047	-0.105237932316394	2.99105544455785	-0.303477067840314	0.768705292060253	0.964372121321574	-7.16723374465931	-0.0383701801212561	2.99105544455785	-0.0824728795108205	0.936149277350596	0.98639626353665	-4.68494384364684	PGAM1_S23
FS(UniMod:21)IAPSSLDPSNR(SILAC-R-H)2	0.126719772908696	2.29149870037963	2.83263308129773	2.77213437137816	2.91835400770474	3.08145267285472	2.96231742426857	2.67181845443374	1.5828294458787	2.22115289721368	2.52918181016693	2.86053025574516	-0.504764767528953	2.61126392012016	-1.59182509399861	0.147284718714876	0.573110325816866	-4.97958072373758	-0.450419713900753	2.61126392012016	-1.5881031604486	0.148122110229521	0.676424303381481	-5.40595200360729	0.0543450536281993	2.61126392012016	0.12774093252456	0.901277037301439	0.98639626353665	-4.68406751252255	0.355285983924168	2.61126392012016	1.25267783917954	0.243159080974275	0.782202533848318	-6.49674467618216	0.409631037552368	2.61126392012016	1.29181156610568	0.22989954623723	0.684700822489141	-6.37179629368457	0.0543450536281993	2.61126392012016	0.12774093252456	0.901277037301439	0.98639626353665	-4.68406751252255	PLK1_S326
FVLDDQY(UniMod:21)TSSTGTK(SILAC-K-H)2	0.0167277744868449	3.37292215346098	3.59219554252265	3.37336718407267	3.66114168373301	4.02042027514952	3.80689701102937	3.35424985024337	3.20886827299567	3.4957589773699	3.68248649473516	3.79746706714136	-0.164602565065917	3.57870677385942	-1.15827408778777	0.277759499633821	0.691873662724246	-5.49451908460532	-0.170915476888496	3.57870677385942	-1.34465583131478	0.212962878752032	0.822723419789669	-5.71759774682647	-0.00631291182257865	3.57870677385942	-0.0331106885865164	0.974338429082308	0.990227827712116	-4.6854701113577	0.383324696618533	3.57870677385942	3.01575842035271	0.0152598641427473	0.23228904306182	-3.85366341111935	0.377011784795954	3.57870677385942	2.65295368237365	0.0272596920122402	0.311214817139743	-4.36656315480592	-0.00631291182257865	3.57870677385942	-0.0331106885865164	0.974338429082308	0.990227827712116	-4.6854701113577	ITK_Y512
GDDILTILTEVNY(UniMod:21)EVSNK(SILAC-K-H)2	0.589744996690035	2.41638793550683	2.92406519177381	2.39603851098214	2.15986372090097	2.58190225585961	2.14566276626012	2.52938664478757	2.19842020342554	2.29591503012575	2.36105454303987	2.98022741077124	-0.214927121981038	2.45353856485759	-0.828942205764013	0.429437837223746	0.780227163837774	-5.80541998844912	0.249922746972054	2.45353856485759	1.07768992141429	0.310334459910748	0.830449227452639	-6.01924469247197	0.464849868953093	2.45353856485759	1.33631698811184	0.215562992412857	0.940699308712788	-4.54697640800537	-0.283020965080695	2.45353856485759	-1.22041248870602	0.254563180883785	0.782202533848318	-6.53436605680156	0.181828903872398	2.45353856485759	0.701287260808973	0.501570129975761	0.85963214437418	-6.95267984793243	0.464849868953093	2.45353856485759	1.33631698811184	0.215562992412857	0.940699308712788	-4.54697640800537	CASP8_Y448
GEPNVSY(UniMod:21)ICSR(SILAC-R-H)2	0.543348890625241	4.98057268560264	5.00105852576899	4.96879598225491	5.07148573422914	5.02599937706821	5.06517337801728	4.90023955263905	4.98562339699459	5.01396274386943	4.98495606558926	4.98433393596166	-0.0405442563920255	4.99838194345411	-0.527962371671196	0.610811646579588	0.880727076115412	-6.0112388751486	-0.0598019146314286	4.99838194345411	-0.870650245262558	0.407480127383576	0.843181395491706	-6.21786541227255	-0.0192576582394031	4.99838194345411	-0.186913579302104	0.856042702307731	0.985528153076967	-4.68235798517832	0.0707437652293645	4.99838194345411	1.02995158143939	0.330996094688831	0.824481181315814	-6.74168186742726	0.0514861069899615	4.99838194345411	0.67044581831037	0.520086477106191	0.85963214437418	-6.97493751432241	-0.0192576582394031	4.99838194345411	-0.186913579302104	0.856042702307731	0.985528153076967	-4.68235798517832	GSK3A_Y279
GMEY(UniMod:21)LGSR(SILAC-R-H)2	0.96132220823534	2.54999149930722	1.75519060909891	1.63890566963569	2.28739888595581	1.23247855416286	2.34468048220228	1.46173140772869	2.48664735075903	2.7414563125195	1.66703441538045	2.0704789299791	-0.00717321343674637	2.02145401061178	-0.0147706851148745	0.988550498624932	0.988550498624932	-6.15733786849887	0.204803911852701	2.02145401061178	0.471498310227238	0.648961050858819	0.917598614022295	-6.49551503294701	0.211977125289448	2.02145401061178	0.32534162548186	0.752660939569726	0.952394217901117	-4.67590840926556	-0.0265099519069578	2.02145401061178	-0.0610310487493313	0.952722587512951	0.973884461085822	-7.29513187616677	0.18546717338249	2.02145401061178	0.381903764795986	0.711753990653168	0.957019518455852	-7.13781270238781	0.211977125289448	2.02145401061178	0.32534162548186	0.752660939569726	0.952394217901117	-4.67590840926556	JAK3_Y939
GNLQEY(UniMod:21)LTR(SILAC-R-H)2	0.166693677202989	2.64670966774687	2.82822448998316	3.44562351492672	2.44767039924984	2.86799370894847	2.47289048346289	2.56899178544179	2.55992944258236	2.41467388409804	2.31360448041819	2.67263530923821	-0.409058610206843	2.65808610600878	-1.72118556044504	0.120719193384735	0.573110325816866	-4.80852666081972	-0.129213639302255	2.65808610600878	-0.607862736088432	0.558912146448225	0.860347910824796	-6.41756444717677	0.279844970904588	2.65808610600878	0.877654147623107	0.403871488865989	0.952394217901117	-4.61983543872911	-0.377334360331851	2.65808610600878	-1.77510282916003	0.1110080402786	0.782202533848318	-5.80639231431342	-0.0974893894272633	2.65808610600878	-0.410203636329672	0.691639305159301	0.950794224754494	-7.1255965176178	0.279844970904588	2.65808610600878	0.877654147623107	0.403871488865989	0.952394217901117	-4.61983543872911	TGFBR2_Y336
GQESEY(UniMod:21)GNITYPPAM(UniMod:35)K(SILAC-K-H)2	0.25766446743857	2.77469564814788	2.49584737851822	2.76416350136081	2.3845523430966	2.40613684479969	1.92605321115701	2.25356160034694	2.18058824656218	2.53542697950882	2.90968118326421	1.97483356491607	-0.46116058588774	2.41868550015258	-1.77799423754896	0.110508326370006	0.573110325816866	-4.73144252755454	0.234399776211935	2.41868550015258	1.01039308672724	0.339759185526428	0.830449227452639	-6.08747394008921	0.695560362099676	2.41868550015258	1.99883405073895	0.078011764218119	0.818938202965919	-4.42651015514775	-0.439321376324536	2.41868550015258	-1.89371887918725	0.0921514412788227	0.769970946085991	-5.63278477869084	0.256238985775139	2.41868550015258	0.987923630261174	0.350041963182655	0.790331450789684	-6.70508113175315	0.695560362099676	2.41868550015258	1.99883405073895	0.078011764218119	0.818938202965919	-4.42651015514775	PTPN6_Y536
GQESEY(UniMod:21)GNITYPPAMK(SILAC-K-H)2	0.828625553430461	2.8928338337628	2.8367076444426	2.75160196289553	2.70157822214047	1.71026683913069	3.21460384931783	2.33084621912871	2.91125567424066	2.65232346139922	2.7743303115076	2.84889714794006	-0.20599686701563	2.69320410599147	-0.556075040669282	0.592263414284008	0.872474061902248	-5.99554340794625	0.216367336752628	2.69320410599147	0.653009490185839	0.530736927085544	0.860347910824796	-6.3877642234655	0.422364203768258	2.69320410599147	0.849813523966384	0.418349714930385	0.952394217901117	-4.62364767491841	-0.284898176837316	2.69320410599147	-0.859839641249138	0.413094544490097	0.853460064376724	-6.90331255272665	0.137466026930942	2.69320410599147	0.371080529639647	0.719511024824473	0.957019518455852	-7.14226176925906	0.422364203768258	2.69320410599147	0.849813523966384	0.418349714930385	0.952394217901117	-4.62364767491841	PTPN6_Y536
GS(UniMod:21)AAWMAPEVFEGSNYSEK(SILAC-K-H)2	0.618164195760529	1.63531206987179	1.96903890086985	0.909307331208049	1.9511448579787	1.31039128100765	1.78115383844192	1.65303526478776	2.40339041785442	1.79865608174512	1.30959697008056	2.29418004654377	0.523660074004529	1.72865518730814	1.32124779979243	0.220330093408767	0.603704455940023	-5.31306089439314	0.11991437364706	1.72865518730814	0.338268115666681	0.743233871999904	0.934861333898617	-6.55349314078823	-0.403745700357468	1.72865518730814	-0.75928788804151	0.46788520711291	0.952394217901117	-4.63541771462931	0.176343891826191	1.72865518730814	0.497450924214849	0.631281622503159	0.920059385988647	-7.16171388224612	-0.227401808531277	1.72865518730814	-0.573757966486041	0.580754614426764	0.904129342914394	-7.03880183538371	-0.403745700357468	1.72865518730814	-0.75928788804151	0.46788520711291	0.952394217901117	-4.63541771462931	MAP3K7_S192
GSGDY(UniMod:21)M(UniMod:35)PMSPK(SILAC-K-H)2	0.714688011142618	1.60266818586788	2.38623391945031	2.77423262876542	2.3116460235638	2.31206324992335	1.53624846748576	2.24900655044544	2.49086939020987	2.00723488190385	1.07857216580597	2.54408040027506	0.115559725633113	2.11753235124516	0.245519437002869	0.811785476847175	0.958746640759164	-6.12542105172519	-0.176690097662674	2.11753235124516	-0.419707369388624	0.684940618989151	0.917598614022295	-6.52023129250965	-0.292249823295788	2.11753235124516	-0.462804296571046	0.65493700864024	0.952394217901117	-4.66623772174229	-0.201058997703569	2.11753235124516	-0.477592938904719	0.644787649189025	0.920165707696837	-7.17217757002405	-0.493308820999357	2.11753235124516	-1.04808923123304	0.323024829370312	0.790331450789684	-6.64442686631813	-0.292249823295788	2.11753235124516	-0.462804296571046	0.65493700864024	0.952394217901117	-4.66623772174229	IRS1_Y632
GSGDY(UniMod:21)MPMSPK(SILAC-K-H)2	0.828864747051227	2.01194266895619	1.82713891355301	1.65108547672503	1.59837350207486	2.44011525570602	2.34619098632129	2.25977763320168	1.59899422832144	2.76667437062059	1.85374615786007	1.5711979030721	0.0993302443501445	1.99320337240112	0.257340883513765	0.802938163663647	0.958746640759164	-6.1222746357611	-0.064353770849805	1.99320337240112	-0.186404456055898	0.856429783601282	0.958908040669671	-6.59678159267946	-0.163684015199949	1.99320337240112	-0.316080207012809	0.759442152078378	0.952394217901117	-4.67644503118786	0.298170894955982	1.99320337240112	0.863669412872307	0.411099410136245	0.853460064376724	-6.89993826890886	0.134486879756033	1.99320337240112	0.348423309374216	0.735859549347145	0.960121507243418	-7.15117374356767	-0.163684015199949	1.99320337240112	-0.316080207012809	0.759442152078378	0.952394217901117	-4.67644503118786	IRS1_Y632
GSHQISLDNPDY(UniMod:21)QQDFFPK(SILAC-K-H)3	0.000574248645822469	2.20906447090927	2.942232699804	2.38002741516388	1.86554499732037	2.55180522116245	2.19404621985665	3.64715056485738	3.58458111920521	3.29174860616064	3.42299256272232	3.32101274400511	1.10542431340558	2.85547332919702	4.60889346901296	0.00141761908829569	0.0647379383655032	-0.670771660832211	1.1414524915162	2.85547332919702	5.32084373147692	0.000550169048390928	0.03651760581974	0.119243515594644	0.0360281781106262	2.85547332919702	0.111962788395349	0.913410291084472	0.98639626353665	-4.68441559472598	-0.306642715845893	2.85547332919702	-1.4294050646334	0.188025820112967	0.782202533848318	-6.27918479146024	-0.270614537735267	2.85547332919702	-1.12828491327965	0.289548583852866	0.777806980153777	-6.55931893654152	0.0360281781106262	2.85547332919702	0.111962788395349	0.913410291084472	0.98639626353665	-4.68441559472598	EGFR_Y1172
GSPS(UniMod:21)LHAVLER(SILAC-R-H)2	0.332903719974421	2.73804715956827	3.23303698080728	2.96242637722526	3.56549831562649	2.96304204837777	3.08018628436531	2.6044651303506	2.66414954265769	3.46291561950084	2.49416169072027	3.1091392473533	-0.343529502696128	2.98882439968664	-1.18977487056075	0.26579487274045	0.68705467104607	-5.46073442765086	-0.180836696931718	2.98882439968664	-0.70023259618599	0.502196459050969	0.860347910824796	-6.35453607685196	0.16269280576441	2.98882439968664	0.41998409870762	0.684746001239922	0.952394217901117	-4.66958712857469	0.225072043589583	2.98882439968664	0.871519907660829	0.407030817592941	0.853460064376724	-6.89298211573723	0.387764849353993	2.98882439968664	1.34297889941711	0.213483603534437	0.680168690330649	-6.30956548229902	0.16269280576441	2.98882439968664	0.41998409870762	0.684746001239922	0.952394217901117	-4.66958712857469	DAGLA_S808
GT(UniMod:21)HNFSEELK(SILAC-K-H)2	0.624266970283536	2.86822314098368	2.38174618419567	2.40132462490737	2.68443916779647	2.3718970170452	1.29103827842471	2.48175765216547	2.65084236532354	2.76821759781624	2.49434750783101	1.86654790874177	0.0158686920489295	2.38730740411192	0.0389899570789619	0.969784237395491	0.988550498624932	-6.15664350800757	0.260579517040883	2.38730740411192	0.715825072983747	0.492986549547612	0.860347910824796	-6.34311030314647	0.244710824991953	2.38730740411192	0.448155317166379	0.665065360537855	0.952394217901117	-4.66741712959539	-0.434639828940113	2.38730740411192	-1.19397752672896	0.264230698889271	0.782202533848318	-6.56467264530988	-0.189929003948159	2.38730740411192	-0.466662513152008	0.652281747897475	0.950794224754494	-7.09872745275844	0.244710824991953	2.38730740411192	0.448155317166379	0.665065360537855	0.952394217901117	-4.66741712959539	IRAK1_T209
GT(UniMod:21)YFPAILNPPPSPATER(SILAC-R-H)2	0.238208070575933	3.3882163091649	3.32780030212713	3.00807586863946	3.07758701739024	3.18085537909661	2.91123520929093	3.0789983425886	3.01446393312769	3.08978363089999	2.8722550338001	2.94196700553209	-0.194633022119018	3.08102163924161	-1.39309005962048	0.198384459493527	0.578269594693899	-5.22813432476582	-0.0885573118485343	3.08102163924161	-0.70866681899788	0.497201355709159	0.860347910824796	-6.34838344085373	0.106075710270484	3.08102163924161	0.56590347803162	0.585851374443914	0.952394217901117	-4.65697903026548	-0.184804958051237	3.08102163924161	-1.47887440374439	0.174674692049527	0.782202533848318	-6.21506654644293	-0.0787292477807533	3.08102163924161	-0.56350629143341	0.587411778627156	0.904218131145173	-7.04503698289375	0.106075710270484	3.08102163924161	0.56590347803162	0.585851374443914	0.952394217901117	-4.65697903026548	LRP6_T1479
HTDDEM(UniMod:35)TGY(UniMod:21)VATR(SILAC-R-H)2	0.911907401884913	3.05214067295339	2.84415451479865	2.56459479302975	2.84046102558767	3.01867204659822	2.91211317043076	2.77810181136367	2.99710648724609	2.70426102521541	2.89444345788191	3.09711459292266	0.0673074890442842	2.88210578163893	0.401002886839905	0.698151724935042	0.916583407120483	-6.07251401200195	-0.0251423888655564	2.88210578163893	-0.167473329916048	0.870850996678331	0.958908040669671	-6.60043966231656	-0.0924498779098406	2.88210578163893	-0.410538791326593	0.691402581631835	0.952394217901117	-4.67028550938425	0.103452087278287	2.88210578163893	0.689093850067491	0.508841150676184	0.916856177926554	-7.04051334190998	0.0110022093684461	2.88210578163893	0.0655486897670653	0.949228412728579	0.966047077969281	-7.21568545666301	-0.0924498779098406	2.88210578163893	-0.410538791326593	0.691402581631835	0.952394217901117	-4.67028550938425	P38A_Y182
HTDDEMTGY(UniMod:21)VATR(SILAC-R-H)2	0.0607324041457585	3.37293650196822	3.7237421888495	3.60200268912774	3.08533548628904	3.39061335056328	3.76743212490174	3.94239155289644	4.58637712084972	3.10998596985145	3.58625575078479	3.79445296931587	0.698157210224593	3.63286597321798	2.50467905705783	0.0346145041282889	0.431107915052326	-3.6777689870353	0.0824379093993466	3.63286597321798	0.33065936930082	0.748777412351807	0.934861333898617	-6.55624630232868	-0.615719300825246	3.63286597321798	-1.64643796493325	0.135479828634366	0.849481154795712	-4.49121267146587	-0.151766806063796	3.63286597321798	-0.608738343069293	0.5583576101719	0.916856177926554	-7.09571731231153	-0.767486106889043	3.63286597321798	-2.75340045244171	0.0231967104842344	0.288904485121828	-4.20401583871276	-0.615719300825246	3.63286597321798	-1.64643796493325	0.135479828634366	0.849481154795712	-4.49121267146587	P38A_Y182
HTVLY(UniMod:21)ISPPPEDLLDNSR(SILAC-R-H)2	0.163515943567766	2.98084380982511	2.6774768616192	1.88072262359967	2.56895936112415	2.70628149238675	2.68587949155718	2.71098341406241	2.77413929177749	2.85113726042719	3.49813029979959	3.13244572181111	0.229546921238625	2.76972723890817	0.768844915988097	0.462479420042601	0.780227163837774	-5.85295189092902	0.506864312323271	2.76972723890817	1.8980777374311	0.0915195931765392	0.524684583622453	-4.97106059692609	0.277317391084646	2.76972723890817	0.692321992852568	0.506909850306959	0.952394217901117	-4.64346495841455	0.140692350008032	2.76972723890817	0.526857012586029	0.611547137364895	0.916856177926554	-7.14548160568515	0.418009741092678	2.76972723890817	1.40008266082781	0.196352327231762	0.659316256978139	-6.23826800154881	0.277317391084646	2.76972723890817	0.692321992852568	0.506909850306959	0.952394217901117	-4.64346495841455	NFAT5_Y143
HTVLY(UniMod:21)ISPPPEDLLDNSR(SILAC-R-H)3	0.768239522118471	3.47954059315917	3.18172482615158	3.7717255752198	3.64254506915474	3.36631089407667	3.31632598922441	3.57361390738762	3.46290008072359	3.47163169945312	3.20790731205374	3.35270225413168	0.040593329212093	3.43881165461237	0.226867437350351	0.825802314071087	0.958770483285923	-6.13008878382473	-0.0976468956057586	3.43881165461237	-0.610142028654813	0.557469292755449	0.860347910824796	-6.41610665334962	-0.138240224817852	3.43881165461237	-0.575858356368729	0.57939584139177	0.952394217901117	-4.65599874080766	-0.0359363473582421	3.43881165461237	-0.224546574098243	0.827551141050235	0.950985204791921	-7.26928030222402	-0.174176572176094	3.43881165461237	-0.973435619670412	0.35679479912866	0.790331450789684	-6.71926229989003	-0.138240224817852	3.43881165461237	-0.575858356368729	0.57939584139177	0.952394217901117	-4.65599874080766	NFAT5_Y143
IADPEHDHTGFLTEY(UniMod:21)VATR(SILAC-R-H)3	1.32185568156614e-05	4.13662813790551	4.10218939603012	4.01635297806458	2.47685186075801	1.72175031681036	2.62476318422969	4.55324498280201	4.54263292355188	2.5892500196907	2.8925375625863	2.76353185595755	0.46288211584354	3.31088483803516	1.95991761259647	0.0829867819860931	0.573110325816866	-4.4777836613644	0.473984692145496	3.31088483803516	2.24381339633624	0.052703775321259	0.424730424647793	-4.45177894088544	0.0111025763019561	3.31088483803516	0.0350392602025598	0.97284440375352	0.990227827712116	-4.68545798097935	-1.81060171673405	3.31088483803516	-8.57127340768671	1.64331555902508e-05	0.000750447438621451	3.37567339646078	-1.7994991404321	3.31088483803516	-7.61936989671297	4.0793637281932e-05	0.0018629094358749	2.46582510279592	0.0111025763019561	3.31088483803516	0.0350392602025598	0.97284440375352	0.990227827712116	-4.68545798097935	ERK1_Y204
IDTLNSDGY(UniMod:21)TPEPAR(SILAC-R-H)2	0.491916013442325	2.00236872443177	2.17329922576879	2.46326037002271	2.44876957978458	2.55677123660198	2.32965537501869	2.28571107060091	2.34260911438157	2.48374597242764	2.25851426491768	1.97222442636812	0.101183985750148	2.30153903275677	0.573641190900584	0.580830209977341	0.872474061902248	-5.98535287297357	-0.206903842563937	2.30153903275677	-1.31145112151139	0.223476881573541	0.82746845339392	-5.75759630472409	-0.308087828314085	2.30153903275677	-1.30186764685681	0.226591804288482	0.940699308712788	-4.55295535801723	0.232089290393992	2.30153903275677	1.47108800110335	0.176719346060746	0.782202533848318	-6.22524563532636	-0.0759985379200927	2.30153903275677	-0.430857625107157	0.677118587370706	0.950794224754494	-7.11615129018285	-0.308087828314085	2.30153903275677	-1.30186764685681	0.226591804288482	0.940699308712788	-4.55295535801723	ZAP70_Y292
IGEGT(UniMod:21)YGVVYK(SILAC-K-H)2	0.10431842450677	2.64119265740389	2.42002576547953	3.03726120534906	2.39830172743103	2.8480741642515	2.63177583576579	2.96869701230371	3.23362890441136	2.9787466724248	3.00057481712413	2.91865769264572	0.401669748946706	2.82517604132641	2.0694389947058	0.069707343778553	0.573110325816866	-4.32090104776281	0.339942484915438	2.82517604132641	1.95814097202436	0.0832209926432426	0.524684583622453	-4.88297439624248	-0.0617272640312674	2.82517604132641	-0.237041441134093	0.818148131493862	0.966261155298786	-4.68041491189717	-0.0734426335947167	2.82517604132641	-0.423045180630955	0.682594861027098	0.922267046935728	-7.19883016770073	-0.135169897625984	2.82517604132641	-0.696407578094005	0.504472102844504	0.85963214437418	-6.95626105142751	-0.0617272640312674	2.82517604132641	-0.237041441134093	0.818148131493862	0.966261155298786	-4.68041491189717	CDK1_T14
IGEGTY(UniMod:21)GVVYK(SILAC-K-H)2	0.862352138374849	5.52671727808717	5.43649745191058	5.43960320948774	5.48587795727692	5.55366847620394	5.49892852330724	5.51578898709088	5.50759957630148	5.52925875264275	5.52144023289981	5.51789168522011	0.0440883018676841	5.50302473912987	0.565088832942144	0.586381397573865	0.872474061902248	-5.99035093393224	0.0100385713248592	5.50302473912987	0.14385344571169	0.888914753029548	0.958908040669671	-6.60445826113647	-0.0340497305428249	5.50302473912987	-0.325290050787092	0.752698640827815	0.952394217901117	-4.67591143861728	0.0452190057675388	5.50302473912987	0.647991589720411	0.533826064707715	0.916856177926554	-7.06952494663497	0.0111692752247139	5.50302473912987	0.143158897806619	0.889447011103975	0.964372121321574	-7.20670988380622	-0.0340497305428249	5.50302473912987	-0.325290050787092	0.752698640827815	0.952394217901117	-4.67591143861728	CDK1_Y15
IGS(UniMod:21)DPLAYEPK(SILAC-K-H)2	3.7470958257941e-07	4.99020116823381	4.91634646593112	4.86775268349279	3.82163740875521	3.65528043708949	3.59350105977377	5.00168777016137	5.12271736885998	4.02564652729185	4.01866377624437	4.02676963830446	0.137435796958099	4.3672913003762	1.41375403588821	0.192431204288875	0.573110325816866	-5.20319213920806	0.333553678740732	4.3672913003762	3.83614252202064	0.00430390327107976	0.0982724580229879	-1.96446139073823	0.196117881782633	4.3672913003762	1.50367830544352	0.168299681936424	0.853965052788521	-4.51722139296204	-1.23462713734642	4.3672913003762	-14.1992307753757	2.74899540275871e-07	1.88306185088972e-05	7.60850918976926	-1.03850925556378	4.3672913003762	-10.6827819524208	2.84649625107414e-06	0.000194984993198579	5.25042665378423	0.196117881782633	4.3672913003762	1.50367830544352	0.168299681936424	0.853965052788521	-4.51722139296204	CHP_S703
ILGETS(UniMod:21)LM(UniMod:35)R(SILAC-R-H)2	0.964825229010321	2.45748382927331	2.36190429512125	2.48002787385252	2.69889426381419	2.23786848788503	2.09590696138532	2.26369876357108	2.1501857309989	2.93333811697957	2.7942656601214	1.2339136067055	-0.226196418797368	2.3370443263371	-0.508869413905627	0.623580484548868	0.880727076115412	-6.02146445610707	-0.0237174430926888	2.3370443263371	-0.059654539412362	0.953787467526052	0.976800450425331	-6.61383589583482	0.202478975704679	2.3370443263371	0.339519174112911	0.742323876315335	0.952394217901117	-4.67505829221131	-0.0889154283875127	2.3370443263371	-0.223641684577079	0.828233271880076	0.950985204791921	-7.269504223593	0.113563547317167	2.3370443263371	0.255481568061868	0.804327758015632	0.964372121321574	-7.18198584776409	0.202478975704679	2.3370443263371	0.339519174112911	0.742323876315335	0.952394217901117	-4.67505829221131	Chk2_S379
ILGETS(UniMod:21)LMR(SILAC-R-H)2	0.775921171807216	2.72979737652898	3.42166489131374	1.80064214377583	2.32036030200357	1.65267512446977	2.84712093346917	2.3374248899791	2.80797695282726	2.22650538626368	2.89699207870822	2.97484592560101	-0.0780005491363371	2.54690963681276	-0.157469592905162	0.878492490809159	0.980392810008881	-6.14424891300252	0.426062343543469	2.54690963681276	0.961672512775479	0.362348488436062	0.830449227452639	-6.13470996777752	0.504062892679806	2.54690963681276	0.758485913225373	0.468340706914025	0.952394217901117	-4.63551751280553	-0.37731601722535	2.54690963681276	-0.851646356206362	0.417385578928763	0.853460064376724	-6.91048894964395	0.126746875454456	2.54690963681276	0.255879979061794	0.804029936351861	0.964372121321574	-7.18187364597113	0.504062892679806	2.54690963681276	0.758485913225373	0.468340706914025	0.952394217901117	-4.63551751280553	Chk2_S379
IPASQTS(UniMod:21)VPFDHLGK(SILAC-K-H)2	0.412906767338819	3.63871562568166	3.71244709815075	3.41655093742777	3.79750671787709	3.51100464464863	3.51128176196001	3.34198051408121	NA	3.578844493071	3.52836949851372	3.53019910302282	-0.247257373005512	3.55669003944347	-1.48472505137664	0.177654126176433	0.573110325816866	-4.92488844790678	-0.0607933432927292	3.55669003944347	-0.516259208470239	0.620274891294684	0.894501685340754	-6.4703011207306	0.186464029712783	3.55669003944347	0.914210535084852	0.388541697596823	0.952394217901117	-4.60893885371888	0.017359821075182	3.55669003944347	0.14742021086592	0.886615406005442	0.955274528645682	-7.28498433799576	0.203823850787965	3.55669003944347	1.22391649500458	0.257376489328706	0.750225085915591	-6.21830644698313	0.186464029712783	3.55669003944347	0.914210535084852	0.388541697596823	0.952394217901117	-4.60893885371888	CK1E_S408
IPASQTS(UniMod:21)VPFDHLGK(SILAC-K-H)3	0.795750361692763	3.66814107812161	3.6197147598993	3.19434813622723	3.64441020408441	3.4691701565306	3.4754280291209	3.16695900593198	3.56425397972381	3.46419467344413	3.34536621735448	NA	-0.128461498588151	3.46119862404385	-0.713970348320125	0.4964702638266	0.790888676095863	-5.8910794515837	-0.124889017845997	3.46119862404385	-0.694115019308121	0.508157470884222	0.860347910824796	-6.24818097704673	0.00357248074215422	3.46119862404385	0.0140398377870777	0.98915779838421	0.990227827712116	-4.67721102110372	0.0356014718292563	3.46119862404385	0.221222935533892	0.830715150987822	0.950985204791921	-7.2697406989847	0.0391739525714105	3.46119862404385	0.198753123130486	0.847641539918173	0.964372121321574	-7.10529748021374	0.00357248074215422	3.46119862404385	0.0140398377870777	0.98915779838421	0.990227827712116	-4.67721102110372	CK1E_S408
IT(UniMod:21)PPFNPNVSGPNDLR(SILAC-R-H)2	0.471808622555887	2.74162697385388	2.63697331523844	2.95642902940548	2.89575561655874	2.73230528800808	2.61733170304921	2.63540357825243	2.55440977304055	2.76180007791969	2.68500977931776	2.25947948606536	-0.183436430519442	2.67968405642815	-1.08372840621705	0.30779391586617	0.727030456442506	-5.57183686770566	-0.179701088104403	2.67968405642815	-1.18697228741578	0.266842133875524	0.830449227452639	-5.90146937168936	0.00373534241503837	2.67968405642815	0.0164486035390924	0.987249983802419	0.990227827712116	-4.68554633182464	-0.0298789036272571	2.67968405642815	-0.197357906721834	0.848111169596185	0.952387133071125	-7.27561782330431	-0.0261435612122187	2.67968405642815	-0.154454160741821	0.880798537425577	0.964372121321574	-7.20484925305776	0.00373534241503837	2.67968405642815	0.0164486035390924	0.987249983802419	0.990227827712116	-4.68554633182464	SGK1_T369
ITLDNAY(UniMod:21)M(UniMod:35)EK(SILAC-K-H)2	0.0645915291446273	2.413637432248	2.85349195910781	1.93185931980566	2.82960298100468	2.79870300400271	2.87267062850909	1.17696269423119	2.25697136610089	2.97400717098582	2.65408131790885	2.25305046867611	-0.682695873554453	2.45591257659826	-1.90833998188831	0.0900481669783255	0.573110325816866	-4.55065699344199	-0.206612551981902	2.45591257659826	-0.645713966295603	0.535231758174414	0.860347910824796	-6.39271113779027	0.476083321572551	2.45591257659826	0.991916663697257	0.348197739051693	0.952394217901117	-4.60332799784987	0.433995967451668	2.45591257659826	1.35634188151386	0.209364073090592	0.782202533848318	-6.37139228045465	0.910079289024219	2.45591257659826	2.5439449119431	0.0324912412121978	0.317950003290793	-4.54230368892905	0.476083321572551	2.45591257659826	0.991916663697257	0.348197739051693	0.952394217901117	-4.60332799784987	PKM_Y148
ITLDNAY(UniMod:21)MEK(SILAC-K-H)2	0.329711947276728	2.82983563003727	2.83391788281794	2.72520091401712	2.72020591678124	3.05188814407327	2.78453486959623	3.09201772432758	2.92325016225053	2.88664445929476	2.48072239937773	2.7902962070723	0.211315800998278	2.82895584633145	1.42242547180895	0.189979459132231	0.573110325816866	-5.19265921655462	-0.132988621568653	2.82895584633145	-1.00084549682743	0.344100276273616	0.830449227452639	-6.09687607928701	-0.344304422566931	2.82895584633145	-1.72744368051563	0.119553022330791	0.818938202965919	-4.47632629162771	0.0558915011928045	2.82895584633145	0.420628145625721	0.68429315273666	0.922267046935728	-7.19993968021154	-0.288412921374126	2.82895584633145	-1.94138764741371	0.0854607582340577	0.571823091392427	-5.48418871803204	-0.344304422566931	2.82895584633145	-1.72744368051563	0.119553022330791	0.818938202965919	-4.47632629162771	PKM_Y148
LFGGFNSSDTVTS(UniMod:21)PQR(SILAC-R-H)2	0.145208073491082	3.40974730869479	3.58200913415616	3.36646346315184	3.65957394761688	3.53670801339097	3.57421006162321	3.3748275974928	3.42693162990973	3.44844537867995	3.34001633443426	3.33531971806728	-0.0518603549663346	3.4594775079289	-0.531654543658623	0.608358291268715	0.880727076115412	-6.00922081752863	-0.215570197149856	3.4594775079289	-2.47080101000343	0.036558103980574	0.417371687111554	-4.09896127403036	-0.163709842183522	3.4594775079289	-1.25092877327985	0.243766259354124	0.952394217901117	-4.56168189731692	0.137424038876087	3.4594775079289	1.57511315823376	0.151078396407621	0.782202533848318	-6.08670115851714	-0.0262858033074354	3.4594775079289	-0.26947302561247	0.793889266822943	0.964372121321574	-7.17794245314864	-0.163709842183522	3.4594775079289	-1.25092877327985	0.243766259354124	0.952394217901117	-4.56168189731692	Src_S75
LHQEDNDY(UniMod:21)INASLIK(SILAC-K-H)2	0.477866002877246	2.72312119128118	2.14647425430756	3.08491060651796	2.62691528932169	3.16702085693675	3.12155140852735	2.89695009518765	2.83876224820178	2.85272346865991	2.51994986529405	2.53653048746348	0.216354154325814	2.77408270651812	0.80197235385588	0.444062021062574	0.780227163837774	-5.82712923846359	-0.335427911122788	2.77408270651812	-1.39010742375134	0.199256754254689	0.802887509790953	-5.66180663498804	-0.551782065448602	2.77408270651812	-1.52449318226665	0.163109725616194	0.853965052788521	-4.51345617270704	0.320327167559698	2.77408270651812	1.3275257034021	0.218333344212523	0.782202533848318	-6.40690184602389	-0.231454897888904	2.77408270651812	-0.857947146195795	0.414082944322824	0.822425175523155	-6.82616103003649	-0.551782065448602	2.77408270651812	-1.52449318226665	0.163109725616194	0.853965052788521	-4.51345617270704	PTP1B_Y66
LIEDNEY(UniMod:21)TAR(SILAC-R-H)2	0.832406428149509	4.07518414423503	3.82136813078812	3.73333192062358	3.75691531392128	3.70781680735692	3.61286001360904	3.9857568347306	3.75824580453455	3.65672732375877	4.59104037414618	3.48692998802308	-0.00462674558300646	3.83510696870247	-0.016049868372684	0.987559030509491	0.988550498624932	-6.1573168420569	0.219035183680267	3.83510696870247	0.849502661389767	0.418513393382745	0.843181395491706	-6.23620226281293	0.223661929263274	3.83510696870247	0.578297973163593	0.577819833022029	0.952394217901117	-4.65575624877687	-0.1840973535865	3.83510696870247	-0.714000322682559	0.49405881795089	0.916856177926554	-7.02215673724583	0.0395645756767742	3.83510696870247	0.137246844556492	0.893979995677663	0.964372121321574	-7.207627716641	0.223661929263274	3.83510696870247	0.578297973163593	0.577819833022029	0.952394217901117	-4.65575624877687	Src_Y419
LLQT(UniMod:21)SNITK(SILAC-K-H)2	0.594095095077137	2.82200651606969	2.63509221475619	3.00501969075109	2.77431802363694	2.7622458957507	3.04447408021693	2.94319997213348	2.9647972667996	2.48135041764526	2.69283947597595	2.98544853208545	0.133292478940882	2.82825382598375	0.779869728370799	0.456294738659022	0.780227163837774	-5.84446227306768	-0.140466524632638	2.82825382598375	-0.91884924318103	0.383105033359414	0.830449227452639	-6.17467515695442	-0.273759003573519	2.82825382598375	-1.19384673753115	0.26427926378032	0.952394217901117	-4.57127959223159	0.0396398593425369	2.82825382598375	0.259300604552933	0.801474326087268	0.950985204791921	-7.2600051496756	-0.234119144230982	2.82825382598375	-1.36978796454675	0.205287673128178	0.669628838537151	-6.27632955558713	-0.273759003573519	2.82825382598375	-1.19384673753115	0.26427926378032	0.952394217901117	-4.57127959223159	PAK1_T109
LM(UniMod:35)TGDTY(UniMod:21)TAHAGAK(SILAC-K-H)2	0.0412515140716673	2.2627884823521	2.24890668482163	2.48453363901581	2.32013906488526	2.34806867946454	2.23087284273542	2.59261873934782	2.63650083367517	2.29103287596387	2.32438432482141	2.33443119006026	0.282483517781651	2.37038885064939	2.8818098325032	0.0188865691586416	0.3696371392477	-3.11023675570092	0.01692260125344	2.37038885064939	0.193016454447825	0.851405963788018	0.958908040669671	-6.59541247224845	-0.265560916528211	2.37038885064939	-2.01929659160293	0.0755117968286874	0.818938202965919	-4.42278746660586	-0.0323827397014376	2.37038885064939	-0.369352294536145	0.720752850363979	0.940063699731306	-7.22203287597323	-0.297943656229649	2.37038885064939	-3.039529402626	0.0146954208306062	0.263547567467226	-3.73988102049778	-0.265560916528211	2.37038885064939	-2.01929659160293	0.0755117968286874	0.818938202965919	-4.42278746660586	ABL1_Y393
LMTGDTY(UniMod:21)TAHAGAK(SILAC-K-H)2	0.518674499851694	2.37748205940003	2.24064477189981	2.76966293846205	2.64534069260983	2.63415326593812	2.66270011432509	2.58716501852636	2.2287286830214	2.68384370155169	2.35773496657752	2.87008851167325	-0.0546497391467513	2.55068588399865	-0.276481876736104	0.788676439606328	0.958746640759164	-6.11687158685391	-0.0101756310235244	2.55068588399865	-0.057556573682012	0.955410659540105	0.976800450425331	-6.61397061099742	0.0444741081232269	2.55068588399865	0.167706374521541	0.870673148670712	0.98639626353665	-4.68298259011025	0.184801434370383	2.55068588399865	1.04529511234149	0.324243106595785	0.822616770437456	-6.7259665852233	0.229275542493609	2.55068588399865	1.15994208331166	0.277115260966328	0.759295815047738	-6.5244377515454	0.0444741081232269	2.55068588399865	0.167706374521541	0.870673148670712	0.98639626353665	-4.68298259011025	ABL1_Y393
LNT(UniMod:21)SDFQK(SILAC-K-H)2	0.00841604462591672	4.5961409882175	4.65348147135036	4.57679042465292	4.66928931275844	4.62834791198297	4.76438461026157	4.80296921012995	4.83096970854084	4.89825208189156	4.96783570863783	4.95403616423497	0.208165164595131	4.7584088720599	2.51188570521326	0.0342146206092551	0.431107915052326	-3.66695690258962	0.252700706587123	4.7584088720599	3.40920630508146	0.00823542647695161	0.141031678417796	-2.61977640228358	0.0445355419919924	4.7584088720599	0.400555140532026	0.698469322816413	0.952394217901117	-4.67100762548432	0.0785363169274005	4.7584088720599	1.0595400007497	0.318068931972978	0.822616770437456	-6.71121570247688	0.123071858919393	4.7584088720599	1.48508250040256	0.17305944049351	0.659316256978139	-6.12874479660068	0.0445355419919924	4.7584088720599	0.400555140532026	0.698469322816413	0.952394217901117	-4.67100762548432	PRAS40_T246
LQT(UniMod:21)WDEAVFR(SILAC-R-H)2	0.252748265098336	2.64665266284586	2.74013335555958	2.78191965556664	1.64891021574632	2.8326572803404	2.16254570307292	2.75566527998624	2.63697360326237	2.3280650518179	2.24525323733862	2.65908947409465	-0.0265824496997205	2.49435141087559	-0.0916464292763193	0.929068127257444	0.988550498624932	-6.15297693046771	0.196098188030506	2.49435141087559	0.75587352678642	0.469826481106728	0.860347910824796	-6.3127476451184	0.222680637730227	2.49435141087559	0.572224899776606	0.581747489784684	0.952394217901117	-4.65635825468743	-0.508197491604144	2.49435141087559	-1.95888107963077	0.0831233493310252	0.769970946085991	-5.53544177881474	-0.285516853873917	2.49435141087559	-0.984356236965937	0.351695781583995	0.790331450789684	-6.70858848359217	0.222680637730227	2.49435141087559	0.572224899776606	0.581747489784684	0.952394217901117	-4.65635825468743	DDX58_T770
LS(UniMod:21)LVPDSEQGEAILPR(SILAC-R-H)2	0.121624508048707	2.6568275636216	2.26963298546569	2.34608522266865	1.66698643140063	2.37532984466317	2.49637984285044	2.89964840939869	2.66512339193201	2.58732697106774	2.61526744992447	2.60725866189669	0.358203976746704	2.47144243408089	1.52966725715924	0.161841898818577	0.573110325816866	-5.05931377174323	0.423718987991556	2.47144243408089	2.02301685162995	0.0750656262249729	0.524684583622453	-4.78670339758298	0.0655150112448522	2.47144243408089	0.208531244432065	0.839646123392872	0.974843380549351	-4.6815753355289	-0.244616550947234	2.47144243408089	-1.16790471699067	0.274056362224228	0.782202533848318	-6.59409760840505	-0.179101539702382	2.47144243408089	-0.764831712583885	0.464744402303187	0.85963214437418	-6.9040289497662	0.0655150112448522	2.47144243408089	0.208531244432065	0.839646123392872	0.974843380549351	-4.6815753355289	CFTR_S737
LS(UniMod:21)M(UniMod:35)EIEK(SILAC-K-H)2	0.651464465925306	1.53942622048141	2.00207351627624	2.18518732962002	1.88486525895458	1.74194648146137	0.785743199680861	1.13851408300421	2.90097074143298	1.7305344876533	2.55019320618513	NA	0.110846723426036	1.84594545247501	0.197790630047782	0.848368549823254	0.976693204418368	-6.13636244365925	0.669512200220276	1.84594545247501	1.19465182021918	0.267982307909593	0.830449227452639	-5.78415980775868	0.558665476794241	1.84594545247501	0.704887307471888	0.501795173250225	0.952394217901117	-4.63709310001682	-0.438044042093622	1.84594545247501	-0.873887722926763	0.40880169569305	0.853460064376724	-6.88757226778713	0.120621434700619	1.84594545247501	0.196479263046118	0.849359328789645	0.964372121321574	-7.10579984206471	0.558665476794241	1.84594545247501	0.704887307471888	0.501795173250225	0.952394217901117	-4.63709310001682	NF2_S518
LVDEY(UniMod:21)SLNAGK(SILAC-K-H)2	0.647290306114921	2.80985618614313	2.37166576852035	2.72312187745532	2.83671599643896	2.63407758181127	2.43078220656816	2.28519672401196	2.82803001900644	2.40682955362378	2.52931093926493	2.3636856167708	-0.078267905863735	2.56538840632864	-0.394893079586505	0.702490932464604	0.916583407120483	-6.0750588026303	-0.200583225052962	2.56538840632864	-1.13147620508462	0.288275393463221	0.830449227452639	-5.9623248790539	-0.122315319189227	2.56538840632864	-0.459981546789862	0.656882926178745	0.952394217901117	-4.66646767863448	-0.00102268243347181	2.56538840632864	-0.0057688814133179	0.995528095950669	0.998058149510857	-7.29718151071123	-0.123338001622698	2.56538840632864	-0.622289848608304	0.549815670660758	0.882621554139641	-7.00787942829217	-0.122315319189227	2.56538840632864	-0.459981546789862	0.656882926178745	0.952394217901117	-4.66646767863448	HK1_Y732
LVMEY(UniMod:21)LPSGCLR(SILAC-R-H)2	0.692488556695987	2.54265909551655	2.32775791914434	2.43526965452022	3.90838487822393	2.45248998571826	1.93497571305391	3.86377688846974	2.71990145690906	2.63469603508499	3.80413202749766	1.64550659443889	0.856610282962363	2.75177729532523	1.21415579011424	0.256824744712225	0.676634423568746	-5.43414841031166	-0.0705053066581902	2.75177729532523	-0.111729522874961	0.913589857673166	0.964894578542751	-6.60894920829346	-0.927115589620553	2.75177729532523	-0.979464642573444	0.353972979417527	0.952394217901117	-4.60519036954225	0.330054635938335	2.75177729532523	0.523036474046391	0.614092834464274	0.916856177926554	-7.14764005484185	-0.597060953682218	2.75177729532523	-0.846271669139239	0.420217242968035	0.822425175523155	-6.83634222095627	-0.927115589620553	2.75177729532523	-0.979464642573444	0.353972979417527	0.952394217901117	-4.60519036954225	JAK3_Y904
LVNANGEAVY(UniMod:21)CK(SILAC-K-H)2	0.77540730710392	2.05976737446555	2.18630921334416	2.5452801637803	2.0663349349622	2.19850531204028	2.21279282156348	2.49098160182103	2.15160502570375	2.19292028693743	1.78185728245686	2.4199052263847	0.0575077298990543	2.20965993122361	0.272487863401652	0.791645632301405	0.958746640759164	-6.11803043461226	-0.0276500909289901	2.20965993122361	-0.146478036473031	0.886903967574383	0.958908040669671	-6.60404167556468	-0.0851578208280444	2.20965993122361	-0.300752486185278	0.770713024911354	0.952394217901117	-4.67730048081418	-0.104574561008015	2.20965993122361	-0.55399008997193	0.593628510211465	0.916856177926554	-7.1297301442298	-0.189732381836059	2.20965993122361	-0.899005602122793	0.393010337895525	0.806884950654748	-6.78943086487032	-0.0851578208280444	2.20965993122361	-0.300752486185278	0.770713024911354	0.952394217901117	-4.67730048081418	CAT_Y231
M(UniMod:35)NS(UniMod:21)LEMTPAVR(SILAC-R-H)2	0.6318531126587	3.1961283143259	2.25363740360643	2.8569265783016	1.90392610687783	2.56078214384358	2.86646094447391	2.63952957902272	2.8872921774513	2.6517961514218	2.75322445398286	2.82625041337333	-0.00548655384096541	2.67235947878921	-0.0173182678383345	0.986575943103954	0.988550498624932	-6.15729426962016	0.300033941194224	2.67235947878921	1.05883966012919	0.318370343067214	0.830449227452639	-6.03869705468934	0.305520495035189	2.67235947878921	0.718801381465816	0.491240760899554	0.952394217901117	-4.64035307859998	-0.325174367012867	2.67235947878921	-1.14756188876559	0.281925646655752	0.78824109371098	-6.61672785589097	-0.0196538719776775	2.67235947878921	-0.0620373059001759	0.951944200918635	0.966047077969281	-7.21593394520419	0.305520495035189	2.67235947878921	0.718801381465816	0.491240760899554	0.952394217901117	-4.64035307859998	HMOX1_S188
M(UniMod:35)Y(UniMod:21)VDPSEINPSM(UniMod:35)PQR(SILAC-R-H)2	0.942739791614226	2.6481167190142	2.61618805326132	2.67349597453798	2.87379886346483	2.71199032063697	2.52058774410531	3.23445412197444	2.37299987705911	2.87219047160398	3.08096127612419	2.31140862978848	0.157793417245609	2.71965382287007	0.565578246591314	0.586062944516201	0.872474061902248	-5.99006679002983	0.0527278164365126	2.71965382287007	0.21129956784849	0.83755214778578	0.958908040669671	-6.59138060041762	-0.105065600809096	2.71965382287007	-0.280690756758779	0.785551435203111	0.952394217901117	-4.67835824660593	0.0561920604645367	2.71965382287007	0.225182055603783	0.827072189311296	0.950985204791921	-7.26912251362943	-0.0488735403445597	2.71965382287007	-0.175177214203814	0.864975929289245	0.964372121321574	-7.20107059640499	-0.105065600809096	2.71965382287007	-0.280690756758779	0.785551435203111	0.952394217901117	-4.67835824660593	PLCG2_Y759
MAQPAHASDEIY(UniMod:21)EIM(UniMod:35)QK(SILAC-K-H)2	0.234050228956617	2.02227420891409	2.00500854718	2.19010773086878	1.94704669488914	2.49074784268909	1.31746458103977	2.44665906649835	2.50320797808937	1.82908756402456	1.96680212517178	1.95599316509176	0.402470026639572	2.0613090458597	1.46847017036262	0.177411480463862	0.573110325816866	-5.13609176233395	-0.00112542144330141	2.0613090458597	-0.00459094171068406	0.996441199611665	0.996441199611665	-6.6157742834123	-0.403595448082874	2.0613090458597	-1.09759366909429	0.302021986247238	0.952394217901117	-4.5869620034624	-0.154043789448286	2.0613090458597	-0.628392201392028	0.54599412153547	0.916856177926554	-7.08278952849828	-0.557639237531159	2.0613090458597	-2.03462750499828	0.0736894059743393	0.560858256582471	-5.34338022047094	-0.403595448082874	2.0613090458597	-1.09759366909429	0.302021986247238	0.952394217901117	-4.5869620034624	PDGFRB_Y934
MAQPAHASDEIY(UniMod:21)EIM(UniMod:35)QK(SILAC-K-H)3	0.0198663195739646	1.64262194982925	0.869005551033185	1.54240121954528	NA	2.60273144629656	3.03798673251908	2.20656311920961	2.21488557162874	1.95182736777848	3.24386591299563	2.55423191241909	0.859381438616602	2.18661207832549	2.24818865491377	0.0562379974826449	0.550328975365882	-4.08770527344057	-0.237050691676753	2.18661207832549	-0.620137521849477	0.5532054278893	0.860347910824796	-6.29900570466766	-1.09643213029336	2.18661207832549	-2.02821289024417	0.0787303486240979	0.818938202965919	-4.44195391543588	1.46901618260525	2.18661207832549	3.84302635269186	0.00537298901118137	0.135535986061189	-2.58400406479127	0.372584052311891	2.18661207832549	0.974700175928619	0.359549091839799	0.790331450789684	-6.71457561014908	-1.09643213029336	2.18661207832549	-2.02821289024417	0.0787303486240979	0.818938202965919	-4.44195391543588	PDGFRB_Y934
MNS(UniMod:21)LEMTPAVR(SILAC-R-H)2	0.481640762541315	2.57870788443854	1.72710344067054	2.86267354691659	3.03886696727115	2.38701876679498	3.0148146162415	2.80102964079099	2.7388354625485	2.61873404263796	3.11714884828346	NA	0.380437594327853	2.68849332165942	1.07287984762645	0.316033683339126	0.733840925719665	-5.57970759591732	0.0543746620248351	2.68849332165942	0.15334309746915	0.882099352164428	0.958908040669671	-6.49342158367389	-0.326062932303018	2.68849332165942	-0.650210671586469	0.534610383582044	0.952394217901117	-4.6427868731021	0.424071826093988	2.68849332165942	1.33709445541436	0.219624244820173	0.782202533848318	-6.3933922740484	0.0980088937909698	2.68849332165942	0.252314683696331	0.807451245740947	0.964372121321574	-7.09181457681863	-0.326062932303018	2.68849332165942	-0.650210671586469	0.534610383582044	0.952394217901117	-4.6427868731021	HMOX1_S188
MY(UniMod:21)VDPSEINPSM(UniMod:35)PQR(SILAC-R-H)2	0.382057501657911	2.03028372686716	2.63823273526555	2.45311885591897	2.83727147434868	2.36435518426274	2.67384209902491	2.94449099283348	2.5481187274914	2.7035166315598	2.44628147582146	2.93464135320115	0.372426420811877	2.59765029605412	1.59877340330749	0.145732842588539	0.573110325816866	-4.9705636201878	0.0696569009820238	2.59765029605412	0.334322485578048	0.746106618947915	0.934861333898617	-6.55492844909779	-0.302769519829853	2.59765029605412	-0.968773679752714	0.358988219090612	0.952394217901117	-4.60677749620553	0.251277813194881	2.59765029605412	1.20602297681329	0.259789027981423	0.782202533848318	-6.55092148080681	-0.0514917066349723	2.59765029605412	-0.221046538211341	0.830190412650885	0.964372121321574	-7.19103163235149	-0.302769519829853	2.59765029605412	-0.968773679752714	0.358988219090612	0.952394217901117	-4.60677749620553	PLCG2_Y759
MY(UniMod:21)VDPSEINPSMPQR(SILAC-R-H)2	0.346353946374499	2.5274552457296	2.76930497935712	2.25768793249752	2.52719245330129	2.82580136164144	2.96741441247452	2.42139956669826	2.22703661237025	2.14662459987299	2.39480914210626	2.9106690309228	-0.193931296327156	2.54321775790655	-0.799652247898076	0.445335626523936	0.780227163837774	-5.82896818743878	-0.289435151505061	2.54321775790655	-1.33431860888989	0.216190095711154	0.822723419789669	-5.73011997897688	-0.0955038551779048	2.54321775790655	-0.293520144373053	0.776051283510549	0.952394217901117	-4.67768992199221	0.255320023277668	2.54321775790655	1.17704520860741	0.270578617428904	0.782202533848318	-6.58383528256005	0.159816168099764	2.54321775790655	0.658982642264416	0.527073723557891	0.85963214437418	-6.9829806557881	-0.0955038551779048	2.54321775790655	-0.293520144373053	0.776051283510549	0.952394217901117	-4.67768992199221	PLCG2_Y759
NEGVATY(UniMod:21)AAAVLFR(SILAC-R-H)2	0.545249604263433	3.44536461689751	2.72593314458246	3.16880595532368	3.44628924317589	2.20726273628324	2.23216880373799	2.69678141814879	2.84671853882475	3.19406588505883	3.01461760246848	2.6505056481938	-0.34161792711445	2.87531941751776	-0.902275343917659	0.391365668798815	0.780227163837774	-5.74335671252134	0.324489450841329	2.87531941751776	0.958195276365733	0.364002378241309	0.830449227452639	-6.13800996675518	0.66610737795578	2.87531941751776	1.31131318538445	0.223521457562901	0.940699308712788	-4.55132190997481	-0.484794311202174	2.87531941751776	-1.43156462497775	0.187424895099281	0.782202533848318	-6.27641347846961	0.181313066753606	2.87531941751776	0.478880927133157	0.643907360666148	0.950794224754494	-7.09247895020211	0.66610737795578	2.87531941751776	1.31131318538445	0.223521457562901	0.940699308712788	-4.55132190997481	CTNNB1_Y654
NLS(UniMod:21)DIDQSFNK(SILAC-K-H)2	0.396579652854577	2.66047054709153	2.50627795904933	2.21839899334965	1.37078689790016	2.55625815950374	2.5591138914657	2.56831741241577	2.86128139197854	2.42924173741195	3.18625802425323	2.5142990927475	0.253083569033652	2.49370037337883	0.669486308601537	0.520669165753127	0.801479502339083	-5.92466042857131	0.547879968514359	2.49370037337883	1.62038486536031	0.140999965540567	0.666103285484749	-5.36244147454335	0.294796399480707	2.49370037337883	0.581250944894062	0.575915387193572	0.952394217901117	-4.65546154759118	-0.299662850206967	2.49370037337883	-0.886269210576875	0.399463796618702	0.853460064376724	-6.8797708006685	-0.00486645072626013	2.49370037337883	-0.0128733056245226	0.990021155630794	0.992308962747456	-7.21797718775409	0.294796399480707	2.49370037337883	0.581250944894062	0.575915387193572	0.952394217901117	-4.65546154759118	ATM_S2996
NPGFY(UniMod:21)VEANPM(UniMod:35)PTFK(SILAC-K-H)2	0.0899340864792508	2.39572847594148	2.14220541274239	1.98507544113171	2.4343345509422	1.98351497408029	2.41805518989225	1.16359884662005	2.03642706443712	2.29694568795458	2.16850837097593	2.59437470177608	-0.574323487743277	2.14716079240855	-2.13815170234684	0.0624494625088358	0.570371757580701	-4.2211806144266	0.0746413485972881	2.14716079240855	0.310682235587196	0.763404699517313	0.942220214719567	-6.56318398493438	0.648964836340566	2.14716079240855	1.80080567460961	0.106638745145871	0.818938202965919	-4.46281931867513	0.104298461699719	2.14716079240855	0.434125050767793	0.674834170963343	0.922267046935728	-7.19366610530587	0.753263298040284	2.14716079240855	2.80432759131761	0.0213781280725177	0.288904485121828	-4.12146090627231	0.648964836340566	2.14716079240855	1.80080567460961	0.106638745145871	0.818938202965919	-4.46281931867513	PLCG1_Y783
NPGFY(UniMod:21)VEANPMPTFK(SILAC-K-H)2	0.192968121116277	2.64897036875001	2.14571005573043	2.14738088088717	2.70994740667503	2.48683601387517	2.42310152979263	2.50690534923147	3.22337128493661	2.51559030644687	2.4492376733331	2.59405964058682	0.551117881961505	2.53191913729503	2.42403787699528	0.0394217541447638	0.450065026486053	-3.7985238037238	-0.0203324433253478	2.53191913729503	-0.0999860647807851	0.922636421818251	0.964894578542751	-6.61031002410095	-0.571450325286853	2.53191913729503	-1.87342853418576	0.0951473470546673	0.818938202965919	-4.44946039061743	0.225941214991746	2.53191913729503	1.11108008994918	0.296489674568347	0.81238170831727	-6.65657578640632	-0.345509110295107	2.53191913729503	-1.51968788822711	0.164295089962279	0.659316256978139	-6.08305739851752	-0.571450325286853	2.53191913729503	-1.87342853418576	0.0951473470546673	0.818938202965919	-4.44946039061743	PLCG1_Y783
NSDLLTS(UniMod:21)PDVGLLK(SILAC-K-H)2	0.00453617738168158	4.34342420097517	4.27181392382711	4.25672878271083	4.1349091764317	4.12646593126991	4.17280836458817	4.45162481324466	4.37474794337755	4.51641818531772	4.51503902089154	4.47155001126619	0.122530742473399	4.33050275944551	1.54820237197462	0.157371904184423	0.573110325816866	-5.03571672682605	0.356274581728556	4.33050275944551	5.03294875835631	0.000799655601892117	0.03651760581974	-0.258494375815562	0.233743839255157	4.33050275944551	2.20133725668365	0.0564281353887501	0.818938202965919	-4.39007069052767	-0.145927811741108	4.33050275944551	-2.06146392860447	0.0706008449687204	0.744024289285746	-5.37972579463557	0.0878160275140489	4.33050275944551	1.10957445739917	0.29710331325964	0.779112632803484	-6.57959822525505	0.233743839255157	4.33050275944551	2.20133725668365	0.0564281353887501	0.818938202965919	-4.39007069052767	Jun_S63
SAS(UniMod:21)EPSLHR(SILAC-R-H)2	0.190619855412289	4.25673842411444	4.38093201504653	4.33616461523065	4.34652128019767	4.35001770015481	4.45088014539343	4.23415300064495	4.06744616934652	4.33369616780846	4.32359146280337	4.17928377335011	-0.173812099801473	4.296311341281	-1.7793867398373	0.110268411728465	0.573110325816866	-4.72953919817988	-0.103615907261323	4.296311341281	-1.18596475895336	0.267219441931913	0.830449227452639	-5.90259290187231	0.0701961925401502	4.296311341281	0.535633396877072	0.605720262580817	0.952394217901117	-4.65986804998946	0.0578613571180959	4.296311341281	0.662268297030987	0.525065216178898	0.916856177926554	-7.05963025506393	0.128057549658246	4.296311341281	1.31097838446348	0.223629684375618	0.680828150210215	-6.34867338918017	0.0701961925401502	4.296311341281	0.535633396877072	0.605720262580817	0.952394217901117	-4.65986804998946	RAF1_S621
SAS(UniMod:21)ITNLSLDR(SILAC-R-H)2	0.935604330591573	3.75799682653714	3.75211321296644	3.87761732097584	3.84341402156539	3.71514049363266	NA	3.74514247527467	3.81452985714778	3.74199011192821	3.77973815289918	3.70291425177182	-0.0160729539485818	3.77305967246991	-0.173380091571115	0.866856920314649	0.980392810008881	-6.14123731636707	-0.0377297520659532	3.77305967246991	-0.406993505305703	0.695173426281817	0.917598614022295	-6.41579449496739	-0.0216567981173714	3.77305967246991	-0.165189629027865	0.873080705421283	0.98639626353665	-4.67489895524832	-0.0166318625607818	3.77305967246991	-0.179409078319482	0.862281932658235	0.952682457856276	-7.1681306652111	-0.0382886606781532	3.77305967246991	-0.41302249205407	0.690935221693824	0.950794224754494	-7.12318260102464	-0.0216567981173714	3.77305967246991	-0.165189629027865	0.873080705421283	0.98639626353665	-4.67489895524832	PIKFYVE_S307
SGS(UniMod:21)PM(UniMod:35)VPSYETSVSPQANR(SILAC-R-H)2	0.883669175159389	3.05172834837169	2.05852218060492	NA	2.14076833867303	2.61394057684668	2.58718353201928	2.48430542278431	2.09809294919974	2.04231364516479	2.72896287257142	2.33475426382752	-0.263926078496282	2.41405721300634	-0.728937740913808	0.487775331460058	0.790888676095863	-5.79589168721987	-0.0786205553250894	2.41405721300634	-0.26594379890327	0.79731636411244	0.956643173312821	-6.57668173329445	0.185305523171192	2.41405721300634	0.396435119369823	0.702623356914555	0.952394217901117	-4.66402129809754	-0.107827781975306	2.41405721300634	-0.326234154261916	0.753001542363603	0.940063699731306	-7.12676512731986	0.077477741195886	2.41405721300634	0.234409768151884	0.820824907412239	0.964372121321574	-7.18727472209451	0.185305523171192	2.41405721300634	0.396435119369823	0.702623356914555	0.952394217901117	-4.66402129809754	PIKFYVE_S318
SGS(UniMod:21)PMVPSYETSVSPQANR(SILAC-R-H)2	0.168376332984284	2.7503991022384	2.76232122363359	2.91115960129048	3.01477296593146	2.79178748110185	3.20846530305668	2.75790184151343	2.5119755121179	2.80577057674013	2.8975805978715	2.56400224126825	-0.173021298905159	2.81601240425124	-1.11924326880965	0.293180088804827	0.717244145826094	-5.53547189786184	-0.249224111403371	2.81601240425124	-1.80247805481674	0.106360086123344	0.560435838419158	-5.10895432326616	-0.0762028124982121	2.81601240425124	-0.367417359072008	0.722144234021123	0.952394217901117	-4.67328501498894	0.197048607642507	2.81601240425124	1.42512612045372	0.189221444475634	0.782202533848318	-6.28466824733688	0.120845795144294	2.81601240425124	0.781729438138951	0.455256915690129	0.85438626643216	-6.89047058459562	-0.0762028124982121	2.81601240425124	-0.367417359072008	0.722144234021123	0.952394217901117	-4.67328501498894	PIKFYVE_S318
SLEISQSY(UniMod:21)TTTQR(SILAC-R-H)2	0.196644104625326	4.1808512238516	4.3883850286098	4.20496678042515	4.43430733398948	4.3808205378369	4.35634817376424	4.29472595396454	4.26536152264109	4.2412966714706	4.21303614123384	4.11068575852445	0.0219760606739632	4.27916228421015	0.230810198526375	0.822833693229744	0.958770483285923	-6.12913241474409	-0.202152491453912	4.27916228421015	-2.37377337203723	0.0427499398774652	0.418338697372338	-4.25057720627063	-0.224128552127875	4.27916228421015	-1.75455134595989	0.114620869311699	0.818938202965919	-4.47133611543572	0.132424337568025	4.27916228421015	1.55499130417748	0.155762452649755	0.782202533848318	-6.11391949354575	-0.0917042145598508	4.27916228421015	-0.963151143523274	0.3616468886306	0.790331450789684	-6.72922703448867	-0.224128552127875	4.27916228421015	-1.75455134595989	0.114620869311699	0.818938202965919	-4.47133611543572	ATM_Y370
SLSDVEEEEAPEDLY(UniMod:21)K(SILAC-K-H)2	0.312825301556382	2.54540558798256	2.5712625549186	3.0117662614572	2.65509226441403	2.50391818200953	2.31623444011456	2.52113423676719	2.30694646256152	2.45510123343944	2.06528061928739	2.57979726690796	-0.295437785121762	2.50290355544182	-1.47285243858238	0.176254182053667	0.573110325816866	-5.13065316905767	-0.125021922301107	2.50290355544182	-0.696842095508864	0.504213269350163	0.860347910824796	-6.35699091027575	0.170415862820655	2.50290355544182	0.633237994159605	0.54297059431058	0.952394217901117	-4.65006432946788	-0.217729839273417	2.50290355544182	-1.21357370500735	0.257035981514893	0.782202533848318	-6.54225153414286	-0.0473139764527617	2.50290355544182	-0.235875399515194	0.819024355134967	0.964372121321574	-7.18729441124999	0.170415862820655	2.50290355544182	0.633237994159605	0.54297059431058	0.952394217901117	-4.65006432946788	KDR_Y996
SLVGTPY(UniMod:21)WM(UniMod:35)APEVISR(SILAC-R-H)2	0.835720483249749	1.83532835210732	2.33833364583169	2.25159139551152	2.05522210469497	2.24370722020692	2.15038806690978	2.38721019335003	2.18835585875188	2.31873475584339	1.96782366976635	2.25865503202942	0.146031894900777	2.18139548136393	0.847656908922703	0.419486154075094	0.780227163837774	-5.78999911308085	0.0319653552758297	2.18139548136393	0.207446889699818	0.840466702303503	0.958908040669671	-6.59226023522859	-0.114066539624947	2.18139548136393	-0.493508230182958	0.633951842180231	0.952394217901117	-4.66365410332696	0.00802133278704664	2.18139548136393	0.0520563755216015	0.95966716968311	0.973884461085822	-7.29569530351122	-0.106045206837901	2.18139548136393	-0.615550132355402	0.554054406248242	0.882621554139641	-7.01231141114873	-0.114066539624947	2.18139548136393	-0.493508230182958	0.633951842180231	0.952394217901117	-4.66365410332696	PAK5_Y608
SLVGTPY(UniMod:21)WMAPEVISR(SILAC-R-H)2	0.523381830823832	2.39875870930311	1.56806767205227	2.31504967668409	1.94299325254294	2.02719745019069	2.0294656940058	2.09436603046262	2.02996297511786	2.37236015081089	2.11881195244147	2.40537424505828	-0.0317941832229183	2.11840070987909	-0.140685093523691	0.891343256638577	0.984790533544235	-6.14691078319455	0.298963317190406	2.11840070987909	1.47901752876044	0.174637304098221	0.730384901821542	-5.54937764431611	0.330757500413324	2.11840070987909	1.09087216335359	0.304809372213799	0.952394217901117	-4.58803108757222	-0.0940732204333483	2.11840070987909	-0.465394695628338	0.653153699904369	0.922267046935728	-7.17840469489058	0.236684279979976	2.11840070987909	1.04729691689541	0.323369931814121	0.790331450789684	-6.64524376788165	0.330757500413324	2.11840070987909	1.09087216335359	0.304809372213799	0.952394217901117	-4.58803108757222	PAK5_Y608
SS(UniMod:21)QGATQMPLYSSPIVK(SILAC-K-H)2	0.292908255342696	2.5374013800286	2.43195545587446	2.64396650105824	2.53502700647851	2.51573128138349	2.17379121534753	2.02125197721261	2.38976666821991	2.24881572830875	2.7587375947704	2.73431475288003	-0.332265122937509	2.4537054146875	-1.70546563902574	0.123694935788489	0.573110325816866	-4.82965581486134	0.17243952424988	2.4537054146875	0.989578017985322	0.349276980629449	0.830449227452639	-6.10788126734365	0.504704647187388	2.4537054146875	1.93089771270744	0.0868922650078613	0.818938202965919	-4.43891814266139	-0.129591277917252	2.4537054146875	-0.743684955681665	0.476799209461267	0.916856177926554	-6.99952464761817	0.375113369270136	2.4537054146875	1.92539908002836	0.0876517147389851	0.571823091392427	-5.50808262216158	0.504704647187388	2.4537054146875	1.93089771270744	0.0868922650078613	0.818938202965919	-4.43891814266139	LIPE_S951
SS(UniMod:21)VLESLVGR(SILAC-R-H)2	0.137520742994578	2.1193358323668	1.8570577914428	3.01319351891781	1.73279127735027	1.79061622005246	1.29768473065789	1.7453941962848	1.56241110630299	1.86259234473346	1.752065413369	NA	-0.675959729615239	1.87331424314783	-2.09125232363248	0.071504663208798	0.573110325816866	-4.30944456659476	0.200298136364354	1.87331424314783	0.619672925382161	0.553495681503727	0.860347910824796	-6.29930868972762	0.876257865979593	1.87331424314783	1.91691362686808	0.093264360183605	0.818938202965919	-4.45934745465546	-0.722831638222258	1.87331424314783	-2.50021739705459	0.0382486138975939	0.476369100360942	-4.7302879369363	0.153426227757334	1.87331424314783	0.433305894721618	0.676762906283225	0.950794224754494	-7.02322667564458	0.876257865979593	1.87331424314783	1.91691362686808	0.093264360183605	0.818938202965919	-4.45934745465546	DNM1L_S40
SSVLES(UniMod:21)LVGR(SILAC-R-H)2	0.436235546650884	3.90234681591931	2.93534957763143	2.94039924948852	3.62544016923125	2.78596595353306	2.72795910361955	2.80732007157952	2.49848868107182	2.99263235216062	3.1067944328855	2.52799164396419	-0.606460838020749	2.98642618646225	-1.64146227238452	0.136518653208399	0.573110325816866	-4.91472515919504	-0.170648932457854	2.98642618646225	-0.516400585332228	0.618527527931172	0.894501685340754	-6.47188446028435	0.435811905562896	2.98642618646225	0.8792066842962	0.403074638284574	0.952394217901117	-4.61962030880844	-0.212910138885129	2.98642618646225	-0.644287185157757	0.536113454647152	0.916856177926554	-7.07206040606442	0.222901766677767	2.98642618646225	0.603311570197204	0.561799557245442	0.884672866007191	-7.02024628376573	0.435811905562896	2.98642618646225	0.8792066842962	0.403074638284574	0.952394217901117	-4.61962030880844	DNM1L_S44
STLNPQWNES(UniMod:21)FTFK(SILAC-K-H)2	0.860993751431795	2.97535087653194	NA	3.27626996819727	3.32798861872711	3.16421409460541	3.08301318870341	3.15992131863749	2.99952483149616	3.12581275239394	3.18738856588584	3.11694550790416	-0.046087347297783	3.14164297230827	-0.331819666635348	0.748942382700763	0.941331251651418	-6.0121108762137	-0.0483563586173288	3.14164297230827	-0.426402389987817	0.681571370314583	0.917598614022295	-6.51598996140658	-0.00226901131954582	3.14164297230827	-0.0126541418556162	0.990227827712116	0.990227827712116	-4.67721418838862	0.0659282116473721	3.14164297230827	0.519974839303047	0.617803082236721	0.916856177926554	-7.03681310012369	0.0636592003278262	3.14164297230827	0.502079180270642	0.629755558944028	0.950794224754494	-7.07858469640166	-0.00226901131954582	3.14164297230827	-0.0126541418556162	0.990227827712116	0.990227827712116	-4.67721418838862	PRKCA_S226
STS(UniMod:21)TPNVHMVSTTLPVDSR(SILAC-R-H)3	0.0739957000939951	4.61485509507583	4.60770924848711	4.63674374810884	4.72071512202027	4.66042385013292	4.64291578181849	4.50607084780909	4.49561005720756	4.4579028150916	4.50737998505702	4.50012313675622	-0.118928911382273	4.57731360796045	-1.55754549483682	0.155160753336171	0.573110325816866	-5.02376359953433	-0.186216272355612	4.57731360796045	-2.72662826648454	0.0242152805202527	0.368610381252735	-3.69563642011147	-0.0672873609733387	4.57731360796045	-0.656826309488468	0.52839439543209	0.952394217901117	-4.64748773154584	0.0549155540999653	4.57731360796045	0.804088172233859	0.442902701036473	0.882108797797794	-6.95098925317055	-0.0123718068733734	4.57731360796045	-0.162026641248531	0.875009814140304	0.964372121321574	-7.20352322614988	-0.0672873609733387	4.57731360796045	-0.656826309488468	0.52839439543209	0.952394217901117	-4.64748773154584	RAF1_S259
SWEVY(UniMod:21)QGVCQK(SILAC-K-H)2	0.418127592892611	3.41522038377173	3.20868418036103	1.28316283983422	1.92942183439439	1.22080833523735	3.17186022740577	3.26291809537261	3.06021747578741	2.76435016851863	3.19094138523771	3.08301633975553	0.525878650924348	2.69005466051604	0.765785693607064	0.464205332345951	0.780227163837774	-5.85528909216656	0.905405832158123	2.69005466051604	1.4740764321185	0.175932129635846	0.730384901821542	-5.55573532548681	0.379527181233775	2.69005466051604	0.411934665711593	0.690417044369673	0.952394217901117	-4.67018322816228	-0.528325668976491	2.69005466051604	-0.86015838363351	0.412928236329735	0.853460064376724	-6.9030322007208	-0.148798487742716	2.69005466051604	-0.216680697996485	0.833485733998689	0.964372121321574	-7.19208623422687	0.379527181233775	2.69005466051604	0.411934665711593	0.690417044369673	0.952394217901117	-4.67018322816228	BKR2_Y347
TAGTSFM(UniMod:35)M(UniMod:35)TPY(UniMod:21)VVTR(SILAC-R-H)2	0.0378408565713062	2.95036062188091	3.00944065119381	3.02286914702554	3.0376690468365	3.10910353240633	3.12875233915995	3.13523318632454	2.75240199479167	3.17514374178871	3.44043150224893	3.48532173740577	-0.050405882808652	3.11333886373297	-0.370208050278512	0.720137836912677	0.922045641654549	-6.08495648562532	0.275124021013545	3.11333886373297	2.25916603287489	0.0514179655981778	0.424730424647793	-4.4281424397923	0.325529903822197	3.11333886373297	1.78204747733006	0.109811340262242	0.818938202965919	-4.46627314386537	0.0976181661008377	3.11333886373297	0.80158629636957	0.444273774073342	0.882108797797794	-6.95306466039289	0.423148069923035	3.11333886373297	3.10782815847108	0.0131908127506572	0.263547567467226	-3.62921734471311	0.325529903822197	3.11333886373297	1.78204747733006	0.109811340262242	0.818938202965919	-4.46627314386537	JNK3_Y223;JNK1_Y185
TAGTSFMMTPY(UniMod:21)VVTR(SILAC-R-H)2	0.0023909302799586	3.00280621822612	2.95754527583421	2.64130963359366	2.98237884345851	3.11098457441564	2.90034142038717	3.11452187240245	3.01281832057784	3.40153259757307	3.64475457660601	3.54076545099351	0.196449720605474	3.11906898036984	1.45028402877232	0.182285757523448	0.573110325816866	-5.15856077078906	0.531115928970419	3.11906898036984	4.38375205138421	0.00194181971579754	0.0665073252660659	-1.15755275623864	0.334666208364945	3.11906898036984	1.84152347591708	0.100044628873681	0.818938202965919	-4.45532576524846	0.130681236869105	3.11906898036984	1.07862353387309	0.309940600204907	0.822616770437456	-6.69121436356803	0.46534744523405	3.11906898036984	3.43541322213589	0.00790863617265164	0.216696631130655	-3.10152011378067	0.334666208364945	3.11906898036984	1.84152347591708	0.100044628873681	0.818938202965919	-4.45532576524846	JNK3_Y223;JNK1_Y185
TQS(UniMod:21)FSLQER(SILAC-R-H)2	0.33379167137053	2.61886962212638	2.8543364520782	2.60535774626201	2.7525374971608	1.41011567175707	2.6888168749841	2.76272469910864	3.20555320169142	2.71754269904942	2.7001771434656	2.49260139021755	0.291284343577827	2.61896663617283	0.801141118628571	0.444518039112131	0.780227163837774	-5.82778861115249	0.352950396276865	2.61896663617283	1.08532688389163	0.307124121921669	0.830449227452639	-6.01128965412808	0.0616660526990387	2.61896663617283	0.12641592231985	0.902294957901448	0.98639626353665	-4.68409849481825	-0.409031258854877	2.61896663617283	-1.25777623787961	0.24139635568789	0.782202533848318	-6.49073765169449	-0.347365206155838	2.61896663617283	-0.955384509905792	0.365343341362371	0.790331450789684	-6.73669571382124	0.0616660526990387	2.61896663617283	0.12641592231985	0.902294957901448	0.98639626353665	-4.68409849481825	NOS3_S1177
TY(UniMod:21)VDPHTYEDPNQAVLK(SILAC-K-H)2	0.263374958265047	3.27782290123501	3.50981090557718	3.40053553383521	3.36324595845904	3.51940344853539	3.71563571372666	3.33965116346866	3.25344444865815	3.19389922061342	3.30408685074147	3.43515722593225	-0.0995086408190589	3.39206303370749	-0.760852684456666	0.466997280545237	0.780227163837774	-5.85904081276285	-0.221713941144651	3.39206303370749	-1.89534289433309	0.0919155474959042	0.524684583622453	-4.97504594582288	-0.122205300325592	3.39206303370749	-0.696455821785957	0.504443360939818	0.952394217901117	-4.64298531458197	0.136705260024566	3.39206303370749	1.1686380291101	0.273776029457578	0.782202533848318	-6.59327643463499	0.0144999596989734	3.39206303370749	0.110868093169296	0.914253026894444	0.966047077969281	-7.21125308635895	-0.122205300325592	3.39206303370749	-0.696455821785957	0.504443360939818	0.952394217901117	-4.64298531458197	Eph2_Y588
TYVDPHTY(UniMod:21)EDPNQAVLK(SILAC-K-H)3	0.195711325512103	1.6416694587205	2.63510385938761	1.97753735874275	2.38249350256033	2.74132972565876	2.71191223913876	2.52435790364822	2.59213020349645	2.32984322232359	1.33632193791922	2.28523868205597	0.473473827955388	2.2870852812411	1.34901767427805	0.211613494311605	0.591654055524284	-5.28057018618033	-0.628110541686357	2.2870852812411	-2.00084179563026	0.0777630013003896	0.524684583622453	-4.81973426024216	-1.10158436964174	2.2870852812411	-2.33939293793164	0.0451859180950059	0.818938202965919	-4.36587346906624	0.527141596835667	2.2870852812411	1.67920591864664	0.128816648335111	0.782202533848318	-5.94291846595828	-0.574442772806078	2.2870852812411	-1.6366975482533	0.1375202186904	0.659316256978139	-5.92423992416388	-1.10158436964174	2.2870852812411	-2.33939293793164	0.0451859180950059	0.818938202965919	-4.36587346906624	Eph2_Y594
VADPDHDHTGFLTEY(UniMod:21)VATR(SILAC-R-H)3	1.67493025184745e-07	4.36943976629854	4.28120645007548	4.16390837852536	2.44130515025748	2.27421176526101	2.5500886235821	4.75624394062288	4.85444156904919	2.64148784685271	2.98839506947195	3.05392532221576	0.53382455653624	3.48860489838295	3.68058781996912	0.00543704406391552	0.148975007351285	-1.93275430449203	0.472734233146609	3.48860489838295	3.64410343944445	0.00574606657520426	0.112458731543283	-2.25675687897545	-0.0610903233896316	3.48860489838295	-0.313945894573269	0.761008025614922	0.952394217901117	-4.67656659264628	-1.84964968526626	3.48860489838295	-14.2581482516748	2.65589291476945e-07	1.88306185088972e-05	7.64299234534222	-1.91074000865589	3.48860489838295	-13.1740781065195	5.11849034579572e-07	7.01233177374014e-05	6.99320745530649	-0.0610903233896316	3.48860489838295	-0.313945894573269	0.761008025614922	0.952394217901117	-4.67656659264628	ERK2_Y187
VDSDNAY(UniMod:21)IGVTYK(SILAC-K-H)2	0.795654901631808	3.71553154239641	2.8959990435636	2.06396213181114	2.63160898970519	2.39001410217871	2.7192019492483	2.60856600196197	3.05278339060977	2.63912566966542	2.50793052087447	2.76767334854102	-0.0611562096378466	2.72658151732327	-0.155227930459923	0.88020668343863	0.980392810008881	-6.1446216640633	0.0579681659829032	2.72658151732327	0.164503019294162	0.873118462120955	0.958908040669671	-6.60097833762201	0.11912437562075	2.72658151732327	0.225368747701107	0.826931497050233	0.968287308511811	-4.68090758763175	-0.311555892212979	2.72658151732327	-0.884138459081792	0.4005507541543	0.853460064376724	-6.88169079695477	-0.192431516592229	2.72658151732327	-0.488433574493316	0.637396994238591	0.950794224754494	-7.0874871261301	0.11912437562075	2.72658151732327	0.225368747701107	0.826931497050233	0.968287308511811	-4.68090758763175	PDGFRA_Y988
VGEEEHVY(UniMod:21)SFPNK(SILAC-K-H)2	0.268012618228827	3.39472130105835	3.66449220151063	3.61226730498503	3.50329207133239	3.5414577419113	3.71881497160794	3.43392445379006	3.48251699172991	3.41669206364731	3.23398883123855	3.47194795289128	-0.0989395464246852	3.49764689870025	-0.809825193957657	0.439769511661213	0.780227163837774	-5.82087120935511	-0.213645312358163	3.49764689870025	-1.95510345613638	0.0836228831177218	0.524684583622453	-4.88745400903872	-0.114705765933478	3.49764689870025	-0.699794242897165	0.502456925750161	0.952394217901117	-4.64259628554193	0.0306946590992085	3.49764689870025	0.280891883034558	0.785402204883998	0.950985204791921	-7.25358239888359	-0.0840111068342693	3.49764689870025	-0.68763516051136	0.509715333284015	0.85963214437418	-6.96264291661676	-0.114705765933478	3.49764689870025	-0.699794242897165	0.502456925750161	0.952394217901117	-4.64259628554193	PXN_Y118
VGEEEHVY(UniMod:21)SFPNK(SILAC-K-H)3	0.166714928204782	3.2650911857523	3.40032912243509	3.36115602828702	3.01907020764962	3.44774321344793	3.50532755548048	3.16603147450347	2.91644697146905	2.98107837855114	3.15148650831481	3.1408972991528	-0.300952889171873	3.21405981318579	-1.9175849881921	0.0887418218311443	0.573110325816866	-4.53764656050322	-0.232892930186425	3.21405981318579	-1.65908033546067	0.132872666229455	0.650126974051261	-5.30968675772033	0.0680599589854478	3.21405981318579	0.323229905103112	0.754205182675974	0.952394217901117	-4.6760320703433	-0.0181451199654594	3.21405981318579	-0.129262024807583	0.900108716034462	0.955274528645682	-7.28792981948137	0.0499148390199884	3.21405981318579	0.318042954351211	0.758003177973233	0.964372121321574	-7.16226589802052	0.0680599589854478	3.21405981318579	0.323229905103112	0.754205182675974	0.952394217901117	-4.6760320703433	PXN_Y118
VIEDNEY(UniMod:21)TAR(SILAC-R-H)2	0.478651908925105	3.37633482134776	3.23910664138007	3.25587243234248	3.30723882660143	3.16415258438838	3.07861695067978	2.91210560562382	2.8449848264434	3.12112471238849	4.92267306984004	2.93694288311349	-0.411892748989824	3.2871957594681	-0.83840002486663	0.424388437107159	0.780227163837774	-5.79766301496834	0.476910767890808	3.2871957594681	1.0853236597261	0.307125471763578	0.830449227452639	-6.01129302154038	0.888803516880632	3.2871957594681	1.3484555891305	0.211786971438819	0.940699308712788	-4.54485598401154	-0.107101844466903	3.2871957594681	-0.243735670541305	0.81312297457852	0.950985204791921	-7.26432162160901	0.781701672413729	3.2871957594681	1.59113920601245	0.147438714111812	0.659316256978139	-5.98684216952399	0.888803516880632	3.2871957594681	1.3484555891305	0.211786971438819	0.940699308712788	-4.54485598401154	Hck_Y411
VLDTSSLTQSAPAS(UniMod:21)PTNK(SILAC-K-H)2	0.164745988930725	4.83265246871291	4.87367037013916	4.81707449082622	4.75083793575464	4.74474059283731	4.71678606111984	4.94837517048935	4.84513139970267	4.90407640153287	4.88943526817937	4.89442819997733	0.0556208418699056	4.83792803266106	0.71361313616203	0.494286527788195	0.790888676095863	-5.89389306047804	0.158525093325928	4.83792803266106	2.27393633855629	0.0502101038311421	0.424730424647793	-4.40536652975439	0.102904251456023	4.83792803266106	0.984061731672492	0.351832572919634	0.952394217901117	-4.60450452858572	-0.103677579988836	4.83792803266106	-1.48718547760432	0.172515271010008	0.782202533848318	-6.20416639912813	-0.000773328532813089	4.83792803266106	-0.00992177358399388	0.992308962747456	0.992308962747456	-7.21801452245622	0.102904251456023	4.83792803266106	0.984061731672492	0.351832572919634	0.952394217901117	-4.60450452858572	Raptor_S863
VNWLAHNVS(UniMod:21)K(SILAC-K-H)2	0.224782218154941	2.53270375943873	3.06703559262111	2.67344919746015	2.33842014802115	2.73728348850168	2.90728937483391	2.74120109256254	2.59228524897503	2.45228748101652	2.01819064071602	2.49614049109032	-0.0909863457378783	2.59602604683974	-0.402530051545428	0.697068938160075	0.916583407120483	-6.0718720625591	-0.338791466177961	2.59602604683974	-1.67575126079618	0.129504731445235	0.650126974051261	-5.28676412958646	-0.247805120440083	2.59602604683974	-0.817139321116764	0.435796849968726	0.952394217901117	-4.62800891009267	-0.0967318460544142	2.59602604683974	-0.478461027408758	0.644194280602519	0.920165707696837	-7.17172858978925	-0.344536966494497	2.59602604683974	-1.52425599421122	0.163168056046428	0.659316256978139	-6.07698090557734	-0.247805120440083	2.59602604683974	-0.817139321116764	0.435796849968726	0.952394217901117	-4.62800891009267	PIK3CD_S1039
VVALY(UniMod:21)DYM(UniMod:35)PM(UniMod:35)NANDLQLR(SILAC-R-H)2	0.373831861874942	2.20696634644041	1.93635192606386	1.14964482687277	2.44926078565802	1.88172197472045	0.958723798134299	2.65922225979537	2.48332861459798	2.27712903344076	2.12452920502467	1.23920589082	0.806954404070995	1.94237133286987	1.66560284904177	0.131545541660029	0.573110325816866	-4.88282398703101	0.117052523590888	1.94237133286987	0.270120936462045	0.793406922328771	0.956643173312821	-6.57596758055865	-0.689901880480107	1.94237133286987	-1.06138644035021	0.317275323445946	0.952394217901117	-4.59267748091219	-0.00108551362142317	1.94237133286987	-0.00250502891322506	0.998058149510857	0.998058149510857	-7.29719650782502	-0.69098739410153	1.94237133286987	-1.42623990458598	0.18890959557649	0.659316256978139	-6.20498526546011	-0.689901880480107	1.94237133286987	-1.06138644035021	0.317275323445946	0.952394217901117	-4.59267748091219	Btk_Y223
VVALY(UniMod:21)DYM(UniMod:35)PMNANDLQLR(SILAC-R-H)2	0.0312231522732982	2.03795693608213	2.08007485277088	1.9476549392361	1.99778365953291	1.62129725885119	2.18598702742418	2.37130641535202	2.62535849302492	2.52871537820933	2.26852208352827	2.20839624323797	0.476436878158765	2.17027757156817	2.71245593082762	0.024772805586897	0.424234295675611	-3.36523625545824	0.400188586389098	2.17027757156817	2.54728199171836	0.0323169485400876	0.402492904544727	-3.97881631000942	-0.0762482917696672	2.17027757156817	-0.32355728795543	0.753965700287595	0.952394217901117	-4.67601294942017	-0.0868729274269449	2.17027757156817	-0.552963905340758	0.594301016507933	0.916856177926554	-7.13033929439773	-0.163121219196612	2.17027757156817	-0.928683606868568	0.378263449148668	0.797262962051809	-6.76199781569215	-0.0762482917696672	2.17027757156817	-0.32355728795543	0.753965700287595	0.952394217901117	-4.67601294942017	Btk_Y223
VY(UniMod:21)ENVGLM(UniMod:35)QQQK(SILAC-K-H)2	0.0124172450928787	3.36299376777988	3.12203071751741	2.83064585947476	3.30394283212609	3.07409648913375	3.38172934283644	3.69518257887777	3.99724634082846	3.2923709737443	3.41489182774131	3.39142242441241	0.740991011595762	3.35150483222478	4.33803838348901	0.00207179845863593	0.0709590972082807	-1.02453983145618	0.112972187267248	3.35150483222478	0.739446902826092	0.479239295987602	0.860347910824796	-6.32537723468273	-0.628018824328515	3.35150483222478	-2.74041830294418	0.0236850575300913	0.811213220405626	-4.29959145976741	0.148032773108077	3.35150483222478	0.968932072923226	0.358913531931159	0.853460064376724	-6.80236341611895	-0.479986051220438	3.35150483222478	-2.81001777504623	0.0211841948750208	0.288904485121828	-4.11223285876059	-0.628018824328515	3.35150483222478	-2.74041830294418	0.0236850575300913	0.811213220405626	-4.29959145976741	SHP-2_Y584
VY(UniMod:21)ENVGLMQQQK(SILAC-K-H)2	0.0192160191477727	3.07001181759329	3.22707882494516	2.60231518958265	3.05589856823816	3.19735371779247	3.59695770378551	3.41629824080602	3.46484233639009	3.58806244156723	3.7647979966607	3.85277941781882	0.474101677891014	3.34876329592546	2.24749822652542	0.0523923083890706	0.550328975365882	-4.06079495226658	0.4518099554102	3.34876329592546	2.3946313728358	0.0413361697037837	0.418338697372338	-4.21807257150367	-0.0222917224808139	3.34876329592546	-0.0787653560498191	0.939012882417004	0.98639626353665	-4.68499895394786	0.316934719231679	3.34876329592546	1.67978109540335	0.12870241285569	0.782202533848318	-5.94211074403361	0.294642996750865	3.34876329592546	1.39676707241675	0.197313624351122	0.659316256978139	-6.24245927402651	-0.0222917224808139	3.34876329592546	-0.0787653560498191	0.939012882417004	0.98639626353665	-4.68499895394786	SHP-2_Y584
VY(UniMod:21)ENVGLMQQQK(SILAC-K-H)3	0.279019537914295	2.49061596809492	2.66769250105224	2.29065285478322	2.77906852228814	2.36559496303736	2.93127952999387	3.02595237976738	2.63260339418864	2.57038042132919	2.51535950118614	2.39276262661579	0.346290779001217	2.60563296930335	1.78193165024479	0.109831200692291	0.573110325816866	-4.72605904801045	-0.199146822062749	2.60563296930335	-1.14572001847448	0.282646998292356	0.830449227452639	-5.94690783817523	-0.545437601063965	2.60563296930335	-2.0919867793849	0.06723992100939	0.818938202965919	-4.40962965147138	0.208993897129662	2.60563296930335	1.20237164319399	0.261128948055427	0.782202533848318	-6.55510025292245	-0.336443703934303	2.60563296930335	-1.73126089668133	0.118846817683957	0.659316256978139	-5.79141987166582	-0.545437601063965	2.60563296930335	-2.0919867793849	0.06723992100939	0.818938202965919	-4.40962965147138	SHP-2_Y584
YHGHS(UniMod:21)MSDPGVSYR(SILAC-R-H)3	0.248938080930299	4.4553634663281	4.56808755776143	4.42374949929659	4.74643589369924	4.68198257468596	4.53807001610089	4.56336458577036	4.37957361869256	4.57949721977972	4.58033990063413	4.56054250056917	-0.0109310722305755	4.55245516666529	-0.107811891762288	0.916606400511765	0.988550498624932	-6.15125933685324	-0.0820362878343568	4.55245516666529	-0.904617342237319	0.39019068795316	0.830449227452639	-6.18762793840934	-0.0711052156037812	4.55245516666529	-0.522719988570437	0.614303962088069	0.952394217901117	-4.66105794843554	0.173095987033326	4.55245516666529	1.90873619316128	0.0899918091460727	0.769970946085991	-5.61046748018821	0.101990771429545	4.55245516666529	1.00592309502427	0.341786415190467	0.790331450789684	-6.68723115955128	-0.0711052156037812	4.55245516666529	-0.522719988570437	0.614303962088069	0.952394217901117	-4.66105794843554	PDHA1_S12
YM(UniMod:35)EDSTYY(UniMod:21)K(SILAC-K-H)2	0.454556637705579	2.8797149055469	2.56612186839829	2.43381653611801	2.60473288421215	2.71584766047361	2.6982209304652	3.55455060861822	2.42535081219004	2.46296831102562	2.57250573356789	2.54868868791029	0.363399607049728	2.67841081259329	1.2991375639999	0.227485827218995	0.611089379000046	-5.33861693194232	-0.144879580882385	2.67841081259329	-0.579072411451267	0.57732003960219	0.869152147532968	-6.43554605766193	-0.508279187932113	2.67841081259329	-1.35436824270993	0.209968201085557	0.940699308712788	-4.54382067342955	0.0463827216959172	2.67841081259329	0.185388129497228	0.857202608464173	0.952682457856276	-7.27815130264302	-0.461896466236196	2.67841081259329	-1.65125949044887	0.134480062790388	0.659316256978139	-5.90403407706051	-0.508279187932113	2.67841081259329	-1.35436824270993	0.209968201085557	0.940699308712788	-4.54382067342955	FAK_Y577
YMS(UniMod:21)FTDK(SILAC-K-H)2	0.324552466130372	4.84813080974546	4.75402414889659	4.73270057721028	4.81960237492613	4.79272643865427	4.81102085223868	4.73981227027203	4.69012099730776	4.88224569994864	4.85294806467229	4.86985196341152	-0.0633185448275491	4.79938038157124	-0.801136389726675	0.444520634304007	0.780227163837774	-5.82779236065469	0.0605653540711257	4.79938038157124	0.856751356128128	0.41470832505917	0.843181395491706	-6.22995964697166	0.123883898898675	4.79938038157124	1.16829937964462	0.273905460638787	0.952394217901117	-4.57550675480419	0.02949804332225	4.79938038157124	0.417276329133401	0.686651378010542	0.922267046935728	-7.20146819487804	0.153381942220925	4.79938038157124	1.94066139351127	0.0855591388049192	0.571823091392427	-5.48527573014441	0.123883898898675	4.79938038157124	1.16829937964462	0.273905460638787	0.952394217901117	-4.57550675480419	PAK1_S144
YSSSGSPANS(UniMod:21)FHFK(SILAC-K-H)2	0.17426159241049	2.49397225116669	2.40557884466215	2.63288017781461	2.63544600495087	2.64428342297105	2.44179418507329	2.27104830886182	2.43375640863503	2.67967321654144	2.62757351840814	2.55085520398938	-0.158408065799396	2.52880559482495	-1.41875225609943	0.191014686427797	0.573110325816866	-5.19712569100085	0.0455261086479202	2.52880559482495	0.455873986704653	0.659719468168637	0.917598614022295	-6.50325990691943	0.203934174447316	2.52880559482495	1.36139148709294	0.207825154642232	0.940699308712788	-4.54258884930839	0.0630307797839182	2.52880559482495	0.631156356617591	0.544268221936033	0.916856177926554	-7.08094125453255	0.266964954231234	2.52880559482495	2.39102175260882	0.0415774583556772	0.379740786315185	-4.78703491206138	0.203934174447316	2.52880559482495	1.36139148709294	0.207825154642232	0.940699308712788	-4.54258884930839	EEF2K_S78
YVLDDEY(UniMod:21)TSSVGSK(SILAC-K-H)2	0.795452583975813	3.75438633114284	3.38449633714964	3.10890957224812	2.97886880073569	3.56275693892093	3.45227817176935	3.28881447566352	3.78589534625228	3.49896895177044	3.25190306699238	3.92825312138015	0.121424164111036	3.45413919218412	0.433069180228929	0.675571995800465	0.916583407120483	-6.05854367858809	0.228407076238999	3.45413919218412	0.910786776336296	0.387107613560328	0.830449227452639	-6.18203338378326	0.106982912127964	3.45413919218412	0.284400475573533	0.782800427855952	0.952394217901117	-4.67816795901667	-0.0846294430382071	3.45413919218412	-0.337464928307435	0.743818318579224	0.940063699731306	-7.23437018651825	0.0223534690897567	3.45413919218412	0.0797254698424052	0.938271221582806	0.966047077969281	-7.21454329463299	0.106982912127964	3.45413919218412	0.284400475573533	0.782800427855952	0.952394217901117	-4.67816795901667	Btk_Y551
