# Supplementary material for: Spike-in enhanced phosphoproteomics uncovers synergistic signaling responses to MEK inhibition in colon cancer cells
Source: Nat Commun. 2025 May 27;16:4884. doi: 10.1038/s41467-025-59404-y (PMC12106795; doi:10.1038/s41467-025-59404-y)
Supplement: Supplementary file 10 — Supplementary Data 7 [file 41467_2025_59404_MOESM10_ESM.csv]

Modified.sequence	F_pval	C1	C2	C3	C4	C5	C7	C8	C9	C10	C11	C12	logFC.LMvsBSAinDMSO	AveExpr.LMvsBSAinDMSO	t.LMvsBSAinDMSO	P.Value.LMvsBSAinDMSO	adj.P.Val.LMvsBSAinDMSO	B.LMvsBSAinDMSO	logFC.LMvsBSAinMEKi	AveExpr.LMvsBSAinMEKi	t.LMvsBSAinMEKi	P.Value.LMvsBSAinMEKi	adj.P.Val.LMvsBSAinMEKi	B.LMvsBSAinMEKi	logFC.SynSign	AveExpr.SynSign	t.SynSign	P.Value.SynSign	adj.P.Val.SynSign	B.SynSign	logFC.MEKivsDMSOinBSA	AveExpr.MEKivsDMSOinBSA	t.MEKivsDMSOinBSA	P.Value.MEKivsDMSOinBSA	adj.P.Val.MEKivsDMSOinBSA	B.MEKivsDMSOinBSA	logFC.MEKivsDMSOinLM	AveExpr.MEKivsDMSOinLM	t.MEKivsDMSOinLM	P.Value.MEKivsDMSOinLM	adj.P.Val.MEKivsDMSOinLM	B.MEKivsDMSOinLM	logFC.SynSign2	AveExpr.SynSign2	t.SynSign2	P.Value.SynSign2	adj.P.Val.SynSign2	B.SynSign2	HGNC_id
(UniMod:1)AS(UniMod:21)FHLECLK(SILAC-K-H)2	0.702496965264631	1.85934204625744	2.8516926186018	2.26132534087606	2.38886449203453	2.87330701232098	2.51301771371894	2.64866663179906	2.27723813780769	2.40562478221796	2.4849588561662	2.29661242028627	0.155520825863461	2.44187727746245	0.651359873966892	0.531366547734918	0.859413193420018	-6.70907671965798	-0.235353732620942	2.44187727746245	-0.881654708297735	0.401281061478622	0.951270208103725	-7.11395165165154	-0.390874558484403	2.44187727746245	-1.09138653612342	0.303930878019349	0.908605986606936	-5.92742994584765	0.306965750265987	2.44187727746245	1.14991929804674	0.280310337774848	0.977271238362065	-6.97493355952712	-0.0839088082184167	2.44187727746245	-0.351430944649458	0.733489019567229	0.937646977903977	-7.1200614180044	-0.390874558484403	2.44187727746245	-1.09138653612342	0.303930878019349	0.908605986606936	-5.92742994584765	CACNA1C_S1981
(UniMod:1)DIHHIDY(UniMod:21)YK(SILAC-K-H)2	0.19445876077521	2.71937724048935	2.51429853495453	2.62597474493405	2.19291020488258	2.59383393198256	2.48096794569385	2.75428241967636	2.78215167264106	2.81482308998986	2.6532842696528	2.71878830291199	0.052583839211112	2.62279021434627	0.406165662839964	0.694269066435687	0.891776645680323	-6.84740704988549	0.335593152418978	2.62279021434627	2.3185101333184	0.0460685721139724	0.381345402498994	-5.19841491183119	0.283009313207866	2.62279021434627	1.45733831298071	0.179582193751676	0.903737157231182	-5.50064176799692	-0.226511438360075	2.62279021434627	-1.56489803610385	0.152626677276755	0.960607755422039	-6.45900849695153	0.0564978748477913	2.62279021434627	0.436398276178991	0.673003087954123	0.922112875449798	-7.08366623142427	0.283009313207866	2.62279021434627	1.45733831298071	0.179582193751676	0.903737157231182	-5.50064176799692	FGFR1_Y653
(UniMod:1)DIHHIDYY(UniMod:21)K(SILAC-K-H)2	0.900901674481568	3.41799219593287	3.37438822127588	3.17739575973538	3.31740510135256	3.36599763106668	3.56765903166991	3.14459836081976	3.29203385177433	3.45474375228447	3.36734088608586	3.39036654102057	0.011505022439954	3.35181103027439	0.0980390024774196	0.924086458786703	0.958273527434725	-6.93222558757287	0.0624490269206825	3.35181103027439	0.475972742568427	0.645626973156531	0.954223905811075	-7.40321872415622	0.0509440044807286	3.35181103027439	0.289409800955057	0.778935071202909	0.96312927241359	-6.49023872853063	0.0184426405615739	3.35181103027439	0.140565748437447	0.891361195106833	0.977271238362065	-7.64819400715939	0.0693866450423024	3.35181103027439	0.591271985839718	0.569134462202385	0.922112875449798	-6.99820861579414	0.0509440044807286	3.35181103027439	0.289409800955057	0.778935071202909	0.96312927241359	-6.49023872853063	FGFR1_Y654
(UniMod:1)DY(UniMod:21)VGAIPVDLK(SILAC-K-H)2	0.246114089620374	2.12801644643453	2.4010700533819	2.28694194592083	2.60788360591699	2.1581588427721	2.192911918828	2.05628477040067	1.84092840811177	2.30419566226831	2.13785650141191	1.90686965884012	-0.241967782798939	2.18373798311701	-1.52584862397784	0.161967059111983	0.642469560356249	-5.79924508761892	-0.266713950171101	2.18373798311701	-1.50433524421324	0.167326797964428	0.648421029182785	-6.40950278353851	-0.0247461673721623	2.18373798311701	-0.10403287301796	0.919463343370488	0.982452292627938	-6.52977542798473	0.111011742432128	2.18373798311701	0.626134765560782	0.54703830685287	0.977271238362065	-7.44614686851011	0.0862655750599655	2.18373798311701	0.543990639907961	0.599886136244659	0.922112875449798	-7.02686201148723	-0.0247461673721623	2.18373798311701	-0.10403287301796	0.919463343370488	0.982452292627938	-6.52977542798473	KDR_Y951
(UniMod:1)EATSTFTNITY(UniMod:21)R(SILAC-R-H)2	0.723800026850061	1.7009102860859	2.70785885556349	2.93562368291285	2.69000332224506	1.56921544183142	2.48147667302953	2.62396126073611	2.52625530522228	2.35542887937843	2.23195814712761	2.31712707600804	0.0957668048085596	2.37634717546734	0.279096679370801	0.786584732010801	0.930167659282614	-6.89476267726575	0.171895318799789	2.37634717546734	0.44807293803943	0.664871356832336	0.954223905811075	-7.41718702002103	0.0761285139912298	2.37634717546734	0.147909396530872	0.885730236123334	0.96312927241359	-6.52376176946951	-0.31852155948251	2.37634717546734	-0.830277938821941	0.428216586973343	0.977271238362065	-7.29056336432281	-0.24239304549128	2.37634717546734	-0.706414860915828	0.498109897427429	0.909908669110737	-6.9193236299849	0.0761285139912298	2.37634717546734	0.147909396530872	0.885730236123334	0.96312927241359	-6.52376176946951	ITGB3_Y785
(UniMod:1)EDVY(UniMod:21)ENLHTK(SILAC-K-H)2	0.0176829063203827	2.39277031168919	2.29864151525823	2.36541418388409	1.81533143826703	1.81114318707863	1.79194362004189	2.03203529681227	2.27601498776683	2.54843403455331	2.15993123905298	2.30747420472689	-0.318944035403502	2.16355763810285	-2.31838893445602	0.0460776525248793	0.443535743908115	-4.62784085314936	0.525375846771561	2.16355763810285	3.41575652764209	0.00787451938911123	0.146662923622197	-3.40481161885458	0.844319882175063	2.16355763810285	4.09154721976946	0.00281031174051941	0.104684112334348	-1.49520631236115	-0.539038024271004	2.16355763810285	-3.50458183672756	0.00685442339749547	0.170218181037804	-3.3877353124364	0.305281857904059	2.16355763810285	2.21907921983724	0.0541422986630807	0.480554035278434	-5.02454423273883	0.844319882175063	2.16355763810285	4.09154721976946	0.00281031174051941	0.104684112334348	-1.49520631236115	PTPN6_Y564
(UniMod:1)EPLNTIGLIY(UniMod:21)EK(SILAC-K-H)2	0.133568867097903	2.1754443713441	2.4292219785407	2.52091780450281	1.73648928885626	2.40001631651748	2.06537321540799	2.72261786328193	2.63614337459019	2.22582252675843	1.68998748979773	1.78006775843608	0.0995167662974987	2.21655472618488	0.416873615701711	0.686703256868964	0.891776645680323	-6.84263986907586	-0.169626877689452	2.21655472618488	-0.635547207961016	0.541159185702118	0.954223905811075	-7.30818293008366	-0.26914364398695	2.21655472618488	-0.751624663771483	0.471796766558608	0.908605986606936	-6.23738475070199	-0.306941915442338	2.21655472618488	-1.15003046700373	0.280266906692792	0.977271238362065	-6.97481008155632	-0.576085559429288	2.21655472618488	-2.4132101458653	0.0394886297805952	0.420271845522049	-4.71588775761544	-0.26914364398695	2.21655472618488	-0.751624663771483	0.471796766558608	0.908605986606936	-6.23738475070199	TBK1_Y394
(UniMod:1)FELLPTPPLS(UniMod:21)PSR(SILAC-R-H)2	0.880394983280893	2.33379605852695	1.73404642932716	1.98653352226493	2.00181265162042	2.10206734652903	1.51483019125026	1.49378991766528	2.5176440918128	2.00775439906589	1.95038403770393	1.94963149510639	-0.176037269796903	1.9629354673521	-0.666510378700014	0.522083903756149	0.859413193420018	-6.69858756711978	-0.0826833551159871	1.9629354673521	-0.280004735766855	0.785910201132886	0.967773718750413	-7.48403584807588	0.0933539146809155	1.9629354673521	0.235637044734492	0.819078204328335	0.96312927241359	-6.50550415429937	0.033814662368377	1.9629354673521	0.11451235364386	0.911388250397285	0.977271238362065	-7.65187748262996	0.127168577049293	1.9629354673521	0.481484270607322	0.641857507438213	0.922112875449798	-7.0613012763521	0.0933539146809155	1.9629354673521	0.235637044734492	0.819078204328335	0.96312927241359	-6.50550415429937	Myc_S62
(UniMod:1)FHY(UniMod:21)DNTAGISQYLQNSK(SILAC-K-H)3	0.325904108107726	2.53266192391334	2.83508794312952	2.76970269120777	2.72748341112119	2.92358219067476	2.38460543410484	2.81161706682104	2.74561535715038	2.48791335564559	2.67256673012281	2.41173112426552	-0.0652049000581245	2.66386974801425	-0.462391509002046	0.654961187306818	0.891776645680323	-6.82104991454427	-0.301462397553332	2.66386974801425	-1.9120874858517	0.0887281135805686	0.574803866239336	-5.83009926919155	-0.236257497495207	2.66386974801425	-1.11692485976233	0.293439272316704	0.908605986606936	-5.9004915328572	0.11304861481443	2.66386974801425	0.717034175518688	0.491847550238869	0.977271238362065	-7.38165764353769	-0.123208882680778	2.66386974801425	-0.873718710318341	0.405362152309302	0.816202171541703	-6.78281355368653	-0.236257497495207	2.66386974801425	-1.11692485976233	0.293439272316704	0.908605986606936	-5.9004915328572	KDR_Y1214
(UniMod:1)GT(UniMod:21)HNFSEELK(SILAC-K-H)2	0.298744466985587	2.72868838730091	2.7190967927784	3.05359891011025	3.09612484405787	NA	3.1186114562763	3.00116220765208	3.335004815861	3.22247638997594	2.84502626860939	2.9033897228607	0.317798129866607	3.00231797954828	2.11876983220506	0.0676187501065542	0.492961836489202	-4.9596067190398	-0.105827383575859	3.00231797954828	-0.498902298294198	0.631530445200527	0.954223905811075	-7.15570552309998	-0.423625513442467	3.00231797954828	-1.63062435374865	0.14235048762654	0.903737157231182	-5.14519269149435	0.262330147328016	3.00231797954828	1.23670366772308	0.251927143010035	0.977271238362065	-6.64012442121263	-0.161295366114451	3.00231797954828	-1.07536112922129	0.314160830098883	0.743015296583072	-6.58347730308346	-0.423625513442467	3.00231797954828	-1.63062435374865	0.14235048762654	0.903737157231182	-5.14519269149435	IRAK1_T209
(UniMod:1)IISSNQELIY(UniMod:21)EGR(SILAC-R-H)2	0.938518859383995	2.24111465949405	2.61327124038274	1.8123907916136	2.38804852952692	1.75681306069071	1.64707587681116	1.60334673372213	2.77087588940854	1.79958837384117	2.3674326163126	2.17489633650318	-0.215159397182856	2.10680491893698	-0.61665430410713	0.552997359341856	0.859413193420018	-6.7322762055897	0.0415416471101677	2.10680491893698	0.10649032535781	0.917568808362198	0.998207419400208	-7.52106296897453	0.256701044293024	2.10680491893698	0.490476071553464	0.635731094015468	0.96312927241359	-6.4063404457664	-0.149828102054652	2.10680491893698	-0.384078255087719	0.709988138826349	0.977271238362065	-7.57791489695075	0.106872942238372	2.10680491893698	0.306301563802374	0.766460422729725	0.951195650492053	-7.13628761140658	0.256701044293024	2.10680491893698	0.490476071553464	0.635731094015468	0.96312927241359	-6.4063404457664	TBK1_Y354
(UniMod:1)LIEDNEY(UniMod:21)TAR(SILAC-R-H)2	0.978306300868315	2.91613545976176	1.63581964292943	1.77026406377481	2.27168297195755	2.16552337966024	2.00741722400628	2.56970548693482	1.90371146075338	2.07750696199808	1.69964257981225	2.41464220401626	0.0528716684094892	2.1301864941459	0.154169052563156	0.880935805321088	0.954324546397826	-6.92443490535329	-0.154672593866696	2.1301864941459	-0.403396894531154	0.696231261013321	0.954223905811075	-7.43787079302731	-0.207544262276186	2.1301864941459	-0.403453661070095	0.696191007103752	0.96312927241359	-6.44777555905615	0.111196786986889	2.1301864941459	0.290008963003571	0.778491413196734	0.977271238362065	-7.61267119253635	-0.096347475289297	2.1301864941459	-0.28094061392504	0.785215201412903	0.951195650492053	-7.14444927488739	-0.207544262276186	2.1301864941459	-0.403453661070095	0.696191007103752	0.96312927241359	-6.44777555905615	Src_Y419
(UniMod:1)LMTGDTY(UniMod:21)TAHAGAK(SILAC-K-H)2	0.41730239689606	NA	2.43728339633507	1.91438047579042	1.47484080351381	2.58649807616773	2.39979677506552	2.89527319531248	2.26141452069777	2.5905377354025	2.69618358937406	2.33927894616988	0.342996227629178	2.35954875138292	1.00523214820704	0.344770983240864	0.723533471871673	-6.29783129130169	0.511330650474709	2.35954875138292	1.49857627232128	0.173088403433213	0.648421029182785	-6.41761900528824	0.168334422845532	2.35954875138292	0.348846975619717	0.736378900115481	0.96312927241359	-6.41762899984316	-0.145162496221974	2.35954875138292	-0.388365667676379	0.708068947919936	0.977271238362065	-7.48421613179028	0.0231719266235575	2.35954875138292	0.0759266391985525	0.941377393193176	0.973336856252827	-7.18470267571326	0.168334422845532	2.35954875138292	0.348846975619717	0.736378900115481	0.96312927241359	-6.41762899984316	ABL1_Y393
(UniMod:1)LVGEEGQSIY(UniMod:21)K(SILAC-K-H)2	0.209955287600618	2.2324706932714	2.53621196425744	NA	2.83707565059612	2.51896434557271	2.43582236773045	2.61482835410846	2.28281113532432	2.85792674943712	2.7548703907902	2.49510282753377	0.0601459569566574	2.5566084478622	0.352438583791724	0.733787331864553	0.911119270398487	-6.75843742107903	0.024613324502611	2.5566084478622	0.144227237690433	0.888956066090391	0.992868526842154	-7.51567465604292	-0.0355326324540464	2.5566084478622	-0.147227654748202	0.886664510107293	0.96312927241359	-6.47221216687894	0.293678669319998	2.5566084478622	1.57093707331563	0.155570588881502	0.960607755422039	-6.36223007197192	0.258146036865951	2.5566084478622	1.69120976203762	0.129994779034772	0.480554035278434	-5.82219148948986	-0.0355326324540464	2.5566084478622	-0.147227654748202	0.886664510107293	0.96312927241359	-6.47221216687894	IKBKE_Y153
(UniMod:1)SAEDY(UniMod:21)NSSNALNVK(SILAC-K-H)2	0.957544696008016	1.79300382407255	2.07225207232927	2.05986484151963	1.88827716326415	1.90285240803385	1.87210910672688	2.12460577030367	2.03806891140586	2.58331185335997	1.85620147551582	1.61833561209284	0.0365543501716536	1.98262573078404	0.16636806674663	0.871607200863154	0.954324546397826	-6.92228520648615	0.12371819467388	1.98262573078404	0.50362753880651	0.626823261510074	0.954223905811075	-7.38858350216974	0.087163844502226	1.98262573078404	0.26446975953967	0.797475644681187	0.96312927241359	-6.49770154045579	-0.0794754603248207	1.98262573078404	-0.323525820793071	0.753813235084405	0.977271238362065	-7.60137292235375	0.00768838417740536	1.98262573078404	0.0349917754246442	0.972863035896597	0.985193480271095	-7.18725548671006	0.087163844502226	1.98262573078404	0.26446975953967	0.797475644681187	0.96312927241359	-6.49770154045579	PAK1_Y153
(UniMod:1)SDSASSEPVGIY(UniMod:21)QGFEK(SILAC-K-H)2	0.0662960445294654	2.78207657112493	2.58122044528522	2.5592571033593	2.7638408478829	2.69669350490688	2.51486637562604	1.79489610741249	2.23251286132773	2.17005878392601	2.49617412595044	2.50936543430603	-0.460092925134394	2.463723832828	-2.58051164714076	0.0300701518696569	0.344650202198375	-4.20878345702615	-0.33840106166739	2.463723832828	-1.69760630215048	0.124391809593974	0.648421029182785	-6.14359863900775	0.121691863467004	2.463723832828	0.455020067880331	0.660054336393138	0.96312927241359	-6.42415184144127	0.0894158031384054	2.463723832828	0.448558967787161	0.66453381818267	0.977271238362065	-7.54867871528634	0.21110766660541	2.463723832828	1.18403427376511	0.267233365794589	0.711031633989175	-6.46807316518385	0.121691863467004	2.463723832828	0.455020067880331	0.660054336393138	0.96312927241359	-6.42415184144127	PRKCD_Y313
(UniMod:1)SLEISQSY(UniMod:21)TTTQR(SILAC-R-H)2	0.314816074226747	3.34189711780119	3.45421594486411	3.05467032642168	3.25848234379592	3.38398630609821	3.29104242011096	3.19656259462023	2.69253565077119	3.49191588759956	3.39944972464534	3.26266095044064	-0.223547574528199	3.25703811519718	-1.32310377544338	0.218973559598913	0.716322711548201	-6.05757590296793	0.0634411959481107	3.25703811519718	0.335846093792264	0.744814082080223	0.954223905811075	-7.46515624184707	0.286988770476309	3.25703811519718	1.13239408219468	0.287224436702608	0.908605986606936	-5.88394795569411	0.0376398619180751	3.25703811519718	0.199258548127074	0.846564501593244	0.977271238362065	-7.6371555764955	0.324628632394385	3.25703811519718	1.92136895264705	0.0874259585550967	0.480554035278434	-5.48240142581179	0.286988770476309	3.25703811519718	1.13239408219468	0.287224436702608	0.908605986606936	-5.88394795569411	ATM_Y370
(UniMod:1)TYVNTTLY(UniMod:21)EK(SILAC-K-H)2	0.112170139799326	2.02285301929616	2.05344205082846	2.3347356098364	1.95597139565968	2.77066407992228	2.42413332564161	3.05690098613842	3.04717627123494	2.55386075300784	2.81189935432606	2.24437787819217	0.70572663435132	2.47963770218946	2.75992435741133	0.0224632062532469	0.278918144311148	-3.9184658469544	0.173394924051043	2.47963770218946	0.606515696042882	0.559411356221683	0.954223905811075	-7.32735463604552	-0.532331710300276	2.47963770218946	-1.38787946301672	0.199126958665628	0.903737157231182	-5.58788311573599	0.226307511137307	2.47963770218946	0.791597899352407	0.449296292754814	0.977271238362065	-7.3229830693112	-0.30602419916297	2.47963770218946	-1.19678583762607	0.262473700343769	0.711031633989175	-6.4536048864226	-0.532331710300276	2.47963770218946	-1.38787946301672	0.199126958665628	0.903737157231182	-5.58788311573599	TEK_Y1108
(UniMod:1)VDSDNAY(UniMod:21)IGVTYK(SILAC-K-H)2	0.535474504010569	3.35581765296272	3.19951571038176	1.76643764701778	3.30619875156055	3.08800029391394	2.57627285912916	2.56951915999975	NA	2.44690606868191	3.03327570724687	2.06127412208852	-0.201027660556294	2.7403217972983	-0.426703956979278	0.681059559976499	0.891776645680323	-6.72681876462663	-0.683280890064814	2.7403217972983	-1.4503410063678	0.185728260516403	0.648421029182785	-6.48017790278558	-0.48225322950852	2.7403217972983	-0.723820699096411	0.490187357490963	0.908605986606936	-6.2049846369275	0.423175852616496	2.7403217972983	0.898238631986533	0.395781405586311	0.977271238362065	-7.22721437108648	-0.0590773768920245	2.7403217972983	-0.125398417401987	0.903361052517913	0.973336856252827	-7.06826681952425	-0.48225322950852	2.7403217972983	-0.723820699096411	0.490187357490963	0.908605986606936	-6.2049846369275	PDGFRA_Y988
(UniMod:1)VGEEEHVY(UniMod:21)SFPNK(SILAC-K-H)2	0.760391521069455	2.84876526602767	2.75862191058733	2.40404867349226	2.71591081247185	2.43582353246783	2.69279871274818	2.76147975957387	1.72451896815942	2.63890175032631	2.52320595638795	2.31102638080405	-0.277546136541929	2.52864561118606	-1.04846094994229	0.322221992254564	0.716322711548201	-6.36653288628433	-0.0848224766304022	2.52864561118606	-0.286597907817803	0.781018307906681	0.967773718750413	-7.48198146699323	0.192723659911526	2.52864561118606	0.485356498598249	0.639215672608557	0.96312927241359	-6.40899053292943	-0.0946114442325809	2.52864561118606	-0.319672839674663	0.756635763688698	0.977271238362065	-7.6027331492089	0.0981122156789453	2.52864561118606	0.370629647860905	0.719631456982764	0.937646977903977	-7.11250192477207	0.192723659911526	2.52864561118606	0.485356498598249	0.639215672608557	0.96312927241359	-6.40899053292943	PXN_Y118
(UniMod:1)VY(UniMod:21)ENVGLM(UniMod:35)QQQK(SILAC-K-H)2	0.400398174374951	4.14732670351042	2.92919526834296	3.09004859165633	3.24592184740285	2.80545247453795	2.91123225041861	3.16410329117173	2.43771602055721	3.2057421035874	3.12855238623858	3.20035042283557	-0.551173000454051	3.11505830547815	-1.76043579812425	0.112763731840756	0.543596927030077	-5.47475018459344	0.152527809916787	3.11505830547815	0.435738851103234	0.673463755215136	0.954223905811075	-7.42310533265125	0.703700810370838	3.11505830547815	1.498404429251	0.16883166275988	0.903737157231182	-5.44785367245567	-0.363169693532837	3.11505830547815	-1.03749699875613	0.327027045985881	0.977271238362065	-7.0951585521276	0.340531116838001	3.11505830547815	1.08764973604114	0.305490345142133	0.743015296583072	-6.57371589280087	0.703700810370838	3.11505830547815	1.498404429251	0.16883166275988	0.903737157231182	-5.44785367245567	SHP-2_Y584
(UniMod:1)VY(UniMod:21)ENVGLMQQQK(SILAC-K-H)2	0.883879915445552	2.71799566894273	2.88722481581808	2.88020731021789	2.68877495353448	2.76906970603444	2.85895570976808	2.61770965027947	2.85231186939784	2.95910966404519	2.61244325866929	2.81956804894016	-0.0521501885111038	2.78757915051342	-0.457353171212885	0.658440301832371	0.891776645680323	-6.82354477610442	0.0681179941004211	2.78757915051342	0.53432150810207	0.606282789072096	0.954223905811075	-7.37142818637781	0.120268182611525	2.78757915051342	0.7031618521274	0.500038193971602	0.908605986606936	-6.27359614957108	-0.0995536018751109	2.78757915051342	-0.780904244075112	0.455244653131647	0.977271238362065	-7.33170968556615	0.020714580736414	2.78757915051342	0.181665291356082	0.859939220076057	0.973336856252827	-7.16970375487358	0.120268182611525	2.78757915051342	0.7031618521274	0.500038193971602	0.908605986606936	-6.27359614957108	SHP-2_Y584
AANLWPS(UniMod:21)PLMIK(SILAC-K-H)2	0.672064297353668	2.51108469316279	2.37841082055707	2.17890866698117	2.58473689898412	2.7420198503964	2.89344948416456	2.39112767078794	1.71022457836786	2.49929298464281	2.1974936386404	2.44346862855892	-0.0245341491268913	2.41183799229491	-0.0954080482404476	0.926116697655036	0.958273527434725	-6.93250591084912	-0.283293290742883	2.41183799229491	-0.985360828474415	0.35062513842857	0.870719093764283	-7.01619020473357	-0.258759141615991	2.41183799229491	-0.670839232784469	0.5194497420252	0.932506163394636	-6.29655008797798	0.307243647789917	2.41183799229491	1.06866581462583	0.313509318030025	0.977271238362065	-7.06277485465209	0.0484845061739256	2.41183799229491	0.188545854190065	0.854702592994765	0.973336856252827	-7.16829957203969	-0.258759141615991	2.41183799229491	-0.670839232784469	0.5194497420252	0.932506163394636	-6.29655008797798	ESR1_S294
ANS(UniMod:21)FVGTAQYVSPELLTEK(SILAC-K-H)2	0.162528348464912	4.53222577454511	4.481046911546	4.47142905994792	4.50198264955998	4.53982650273761	4.38661223245857	4.36321777315859	4.34631234564053	4.47425790261187	4.51607722375413	4.50279847715529	-0.129519798260445	4.46507153210142	-1.97688719388689	0.0800076334994651	0.50144409705943	-5.15629188381129	-0.0231933749750288	4.46507153210142	-0.316631903457192	0.758866127761036	0.958229263020291	-7.47203036171121	0.106326423285416	4.46507153210142	1.08192130926612	0.307893079737725	0.908605986606936	-5.93729439580426	0.0260039941357855	4.46507153210142	0.355001985246573	0.730903515083666	0.977271238362065	-7.58966607804652	0.132330417421201	4.46507153210142	2.01978624947854	0.0746904657769252	0.480554035278434	-5.33360732176467	0.106326423285416	4.46507153210142	1.08192130926612	0.307893079737725	0.908605986606936	-5.93729439580426	PDK1_S241
ANS(UniMod:21)FVGTAQYVSPELLTEK(SILAC-K-H)3	0.156716472733857	4.28729388230882	4.31119609320991	4.20671311447192	4.29829673907361	4.33946940097783	4.22099853651176	4.2201166570584	4.0994100541703	4.36366044332331	4.3475255819154	4.36592902627458	-0.0882259474167313	4.27823722993598	-1.22170869323611	0.253369954347486	0.716322711548201	-6.17761371000015	0.04015528047871	4.27823722993598	0.497346413715773	0.631069765133809	0.954223905811075	-7.39197617198443	0.128381227895441	4.27823722993598	1.1851725919688	0.266805655439909	0.908605986606936	-5.82624951152939	0.0504820400288315	4.27823722993598	0.625249313815825	0.547593280956739	0.977271238362065	-7.44673603413684	0.178863267924273	4.27823722993598	2.47680887224185	0.035602937073882	0.417320170718958	-4.61357003858595	0.128381227895441	4.27823722993598	1.1851725919688	0.266805655439909	0.908605986606936	-5.82624951152939	PDK1_S241
AQGIS(UniMod:21)AEPQTYR(SILAC-R-H)2	0.68496968353434	NA	3.06702075604688	3.12522976503353	2.99511762548798	2.79675262850558	3.21110142677772	2.75161860361833	3.08537601662449	3.06887518583373	3.06459220096755	2.86383109873547	-0.0800932448666902	3.00295153076313	-0.531325810191838	0.609898226014797	0.859413193420018	-6.67259058840791	0.103164368182138	3.00295153076313	0.684375962024481	0.513437690158205	0.954223905811075	-7.27165269256579	0.183257613048828	3.00295153076313	0.859630967034663	0.415479542722422	0.908605986606936	-6.09554728532148	-0.200190133543428	3.00295153076313	-1.21231944344007	0.260623320880651	0.977271238362065	-6.81095593518179	-0.0169325204946005	3.00295153076313	-0.125586119320209	0.903217252750417	0.973336856252827	-7.17910086002779	0.183257613048828	3.00295153076313	0.859630967034663	0.415479542722422	0.908605986606936	-6.09554728532148	PRKG1_S65
ASGQAFELILS(UniMod:21)PR(SILAC-R-H)2	0.0328919224982486	4.20537902091741	4.08136899035108	4.17384128939773	4.26061623779746	4.18752932476479	4.49611060337827	4.43213159189844	4.34493800690437	4.13101261383569	4.26091329240764	4.18548964308364	0.270863633838285	4.25084823770332	3.41707270777508	0.00785829550937568	0.146360753862122	-2.85407150486941	-0.0316009315054648	4.25084823770332	-0.356572952618163	0.729767240095649	0.954223905811075	-7.45729885420809	-0.30246456534375	4.25084823770332	-2.5438222588474	0.0319213781249472	0.818731022147721	-3.906622172137	0.0705430143923804	4.25084823770332	0.795980679371011	0.446873411288483	0.977271238362065	-7.31937672704746	-0.23192155095137	4.25084823770332	-2.92579993434607	0.0171761258411821	0.259791735952843	-3.88221839732529	-0.30246456534375	4.25084823770332	-2.5438222588474	0.0319213781249472	0.818731022147721	-3.906622172137	STMN1_S25
ATS(UniMod:21)NVFAM(UniMod:35)FDQSQIQEFK(SILAC-K-H)2	0.210784369512323	4.33538685121721	4.22020969875408	4.29107437421131	4.35937528431096	4.29156490717702	4.17797672872661	4.14017717375992	4.13514873765687	4.20436910412618	4.27041853621606	4.34870860405353	-0.131122761346398	4.25221909092816	-1.76832337921247	0.111377061367947	0.543596927030077	-5.46343473982563	-0.050971347612065	4.25221909092816	-0.614829520554092	0.554148636872479	0.954223905811075	-7.32194836571199	0.0801514137343329	4.25221909092816	0.720615385297459	0.48974691627432	0.908605986606936	-6.26080108213865	0.0432464543497879	4.25221909092816	0.521649868783356	0.614719797061048	0.977271238362065	-7.51032839493609	0.123397868084121	4.25221909092816	1.6641453614729	0.131024060187069	0.480554035278434	-5.85569467661917	0.0801514137343329	4.25221909092816	0.720615385297459	0.48974691627432	0.908605986606936	-6.26080108213865	MRLC3_S19
ATS(UniMod:21)NVFAMFDQSQIQEFK(SILAC-K-H)2	0.375004265615854	4.29850039195967	4.20192508854511	4.31406529343518	4.23742745391589	4.28969232083089	4.18859459319727	4.11080365295057	4.20396290835928	4.22712564981182	4.30855619231648	4.37363588249017	-0.103709873144282	4.25038994798294	-1.36246285308336	0.206723277329864	0.716322711548201	-6.00925383483726	0.039546020832768	4.25038994798294	0.46467825686991	0.653385021715057	0.954223905811075	-7.40897020171811	0.14325589397705	4.25038994798294	1.25465929206465	0.241732617928286	0.903737157231182	-5.74743268566372	-0.00793703727326456	4.25038994798294	-0.0932626991840363	0.92777262782266	0.977271238362065	-7.65432619172407	0.135318856703785	4.25038994798294	1.77771807052666	0.109746058097549	0.480554035278434	-5.69395530746673	0.14325589397705	4.25038994798294	1.25465929206465	0.241732617928286	0.903737157231182	-5.74743268566372	MRLC3_S19
DESTDSGLSMSSY(UniMod:21)SVPR(SILAC-R-H)2	0.315252622914407	2.03142190235987	2.57301379899937	3.15395460495336	1.84134479374858	2.02626694871799	1.99423359616481	2.21604357222036	2.58089543984425	1.99436282631271	2.74709240700443	2.46216257245049	-0.322405899361057	2.32916295116147	-1.08855637026134	0.305111409773683	0.716322711548201	-6.32473963141547	0.467400064022592	2.32916295116147	1.4115026725863	0.192282839357656	0.648421029182785	-6.53051759030378	0.789805963383649	2.32916295116147	1.77777622228276	0.109736031774294	0.900082072225146	-5.06792403958223	-0.652324230870913	2.32916295116147	-1.96995564643866	0.0808999912088252	0.861007049293925	-5.87315912919216	0.137481732512736	2.32916295116147	0.464186964375941	0.653723497183844	0.922112875449798	-7.07012911396501	0.789805963383649	2.32916295116147	1.77777622228276	0.109736031774294	0.900082072225146	-5.06792403958223	YAP1_Y407
DESVDY(UniMod:21)VPM(UniMod:35)LDM(UniMod:35)K(SILAC-K-H)2	0.873802255041051	2.21099997368125	2.65993572802359	2.3503707279186	2.95687882239957	2.10899362740175	2.71118893545463	2.51339333534341	2.16025811934355	2.13767084485537	2.72588227464482	2.03833392162341	0.0545113201727183	2.41580966460818	0.203803186892005	0.843117836022052	0.951701193691559	-6.91467462335263	-0.232307211192791	2.41580966460818	-0.776840672426382	0.45751865011485	0.954223905811075	-7.20341777147345	-0.286818531365509	2.41580966460818	-0.714891641672015	0.493107015626117	0.908605986606936	-6.26502784686046	0.125834081692844	2.41580966460818	0.420792071561225	0.683943785993156	0.977271238362065	-7.56180205108411	-0.160984449672665	2.41580966460818	-0.601877624306096	0.56235966287784	0.922112875449798	-6.99147817535276	-0.286818531365509	2.41580966460818	-0.714891641672015	0.493107015626117	0.908605986606936	-6.26502784686046	PDGFRB_Y751
DESVDY(UniMod:21)VPM(UniMod:35)LDMK(SILAC-K-H)2	0.331260170318102	2.78794051042205	1.96986058100903	1.40865084358357	1.72701946001636	1.90972014332135	2.44446560331219	2.56905161008347	1.75738189106128	1.0606163629593	1.57678456801563	2.01000654056687	0.201482389814097	1.92922710130464	0.537429330097213	0.604222880735478	0.859413193420018	-6.78083627117327	-0.269233977821591	1.92922710130464	-0.642331369421091	0.536944844981371	0.954223905811075	-7.30358482392962	-0.470716367635688	1.92922710130464	-0.837051755433505	0.424595625677425	0.908605986606936	-6.16845284228771	-0.237114176669361	1.92922710130464	-0.565700789482488	0.585655937574098	0.977271238362065	-7.48459325056413	-0.707830544305049	1.92922710130464	-1.88805034325433	0.0921861734114109	0.480554035278434	-5.53210026438159	-0.470716367635688	1.92922710130464	-0.837051755433505	0.424595625677425	0.908605986606936	-6.16845284228771	PDGFRB_Y751
DESVDY(UniMod:21)VPMLDM(UniMod:35)K(SILAC-K-H)2	0.0808788841840128	2.93853807842689	2.52110073320984	2.50088557708427	2.37627679922957	2.00513412943977	1.61106232735362	1.652185164861	2.18894308082255	2.28691052355334	1.79256598197224	2.84235756303888	-0.836111271894608	2.24690545081745	-3.04150997474855	0.0142591178425406	0.212460855853855	-3.46100714561218	0.116572558520148	2.24690545081745	0.379285717128826	0.71341846978897	0.954223905811075	-7.44816432099641	0.952683830414756	2.24690545081745	2.31037619863064	0.0466819144570792	0.818731022147721	-4.27219982544653	-0.462802665238998	2.24690545081745	-1.5057955577424	0.166958084089239	0.960607755422039	-6.53853443029485	0.489881165175758	2.24690545081745	1.78203368428134	0.109004280322401	0.480554035278434	-5.68770775621471	0.952683830414756	2.24690545081745	2.31037619863064	0.0466819144570792	0.818731022147721	-4.27219982544653	PDGFRB_Y751
DIHHIDYY(UniMod:21)K(SILAC-K-H)2	0.134295590155641	2.22954634908934	2.5361757640918	2.53972534265612	3.1808099105813	2.78799116062639	NA	4.97680191010662	3.33106058361	3.11966811748803	5.16200728029301	2.9360244565556	1.71878209491255	3.27998108750982	2.45907327397226	0.0399353061191898	0.425025757982805	-4.33890161446266	0.754832749175038	3.27998108750982	1.07994436601911	0.312237005292979	0.816198487520243	-6.91626467650379	-0.963949345737517	3.27998108750982	-0.975191402944067	0.358564020569565	0.908605986606936	-5.9903613859666	0.549251383658091	3.27998108750982	0.785817703270064	0.455044458000749	0.977271238362065	-7.32483041695041	-0.414697962079426	3.27998108750982	-0.59331120468308	0.569673458203403	0.922112875449798	-6.88433013854181	-0.963949345737517	3.27998108750982	-0.975191402944067	0.358564020569565	0.908605986606936	-5.9903613859666	FGFR1_Y654
DIM(UniMod:35)NDSNY(UniMod:21)IVK(SILAC-K-H)2	0.902732211443359	3.04653160785044	3.25080413792191	3.64902856693632	3.46245594801785	3.35918992885809	3.13026607896576	3.33340677133358	3.4486449210941	3.31604423555818	3.33423191851165	3.23113780685426	-0.0113488471050771	3.32379472017292	-0.0750441695799333	0.941848966133576	0.967831006578641	-6.93441816411108	-0.117018284796606	3.32379472017292	-0.692092164912523	0.50663483213917	0.954223905811075	-7.26850857628746	-0.105669437691529	3.32379472017292	-0.465825596093177	0.652594890559547	0.96312927241359	-6.41885816497014	0.0953681675350797	3.32379472017292	0.564044855449871	0.586734824490676	0.977271238362065	-7.48559585702654	-0.0103012701564493	3.32379472017292	-0.0681170745672881	0.947207007762818	0.973336856252827	-7.18536597351	-0.105669437691529	3.32379472017292	-0.465825596093177	0.652594890559547	0.96312927241359	-6.41885816497014	CSF1R_Y809
DINSLY(UniMod:21)DVSR(SILAC-R-H)2	0.349577502087898	2.21803970950789	2.38960706607737	2.44933393160429	1.74441168040848	2.6016437184656	2.70235453097757	2.22545726399217	2.61465192559058	2.80812990609595	2.82355525400306	2.31861331324911	0.161827671123591	2.44507257272473	0.68418292057685	0.511380937849651	0.859413193420018	-6.68607742678192	0.477071791678997	2.44507257272473	1.80404836411839	0.105292317360834	0.637486019560093	-5.99016008846851	0.315244120555406	2.44507257272473	0.888536311904104	0.397765759200118	0.908605986606936	-6.12386955912969	-0.179299202959476	2.44507257272473	-0.678020456100285	0.515097729951142	0.977271238362065	-7.41030063390857	0.13594491759593	2.44507257272473	0.574754552868332	0.579776393068985	0.922112875449798	-7.00847035263594	0.315244120555406	2.44507257272473	0.888536311904104	0.397765759200118	0.908605986606936	-6.12386955912969	PLCG2_Y753
DIY(UniMod:21)STDYYR(SILAC-R-H)2	0.53700795560669	2.4958677411047	2.40403346801316	2.81133811803101	1.59552809485985	2.59126605957203	2.53029664188698	2.55232020493942	2.35513802035364	2.93178583732613	2.11973100840527	2.08641912674077	-0.0911614866562753	2.40670221102118	-0.313639108445292	0.761063491798544	0.92329198058483	-6.88358590121193	0.285914913608119	2.40670221102118	0.879833743984795	0.402214920204931	0.951270208103725	-7.11558777027871	0.377076400264394	2.40670221102118	0.864882092446244	0.409940624457858	0.908605986606936	-6.14463087102555	-0.477016031833683	2.40670221102118	-1.46790104766708	0.176761218557609	0.960607755422039	-6.58857104718171	-0.0999396315692884	2.40670221102118	-0.343840124744004	0.73899672689502	0.937646977903977	-7.12294250082202	0.377076400264394	2.40670221102118	0.864882092446244	0.409940624457858	0.908605986606936	-6.14463087102555	NTRK1_Y676
DPILFPSFIHS(UniMod:21)QK(SILAC-K-H)2	0.236332019761661	2.16898561104857	2.07927596535615	1.92205740348495	1.69824962766262	1.81710093875951	2.02955176849431	2.18722967222092	1.72494589994453	1.15524580042866	2.00412696081473	1.74078101222037	-0.0761972130766386	1.86614096913048	-0.364878758194027	0.723771345705392	0.906234710168937	-6.86466606332684	-0.124290692056478	1.86614096913048	-0.532344894919438	0.607594837646969	0.954223905811075	-7.37256165473003	-0.0480934789798391	1.86614096913048	-0.153533952042264	0.881422014460068	0.96312927241359	-6.52284008837698	-0.29909771008549	1.86614096913048	-1.28105440891546	0.232732542466082	0.977271238362065	-6.8233487238933	-0.347191189065329	1.86614096913048	-1.66256329866879	0.131345482404783	0.480554035278434	-5.85790953311237	-0.0480934789798391	1.86614096913048	-0.153533952042264	0.881422014460068	0.96312927241359	-6.52284008837698	CAT_S167
DY(UniMod:21)VGAIPVDLK(SILAC-K-H)2	0.729338126669727	2.41485171266245	1.95389060118326	2.36835621137233	2.17775124129315	2.5737470702802	2.31420282525202	2.55700348093643	2.36071821054883	2.36306662394044	2.36442096369132	2.29931136262357	0.164941997173079	2.34066548216218	1.105211818977	0.298215279607007	0.716322711548201	-6.30702745875455	-0.0334828390348938	2.34066548216218	-0.200669579326999	0.845493998078172	0.984272502561381	-7.50505657753345	-0.198424836207973	2.34066548216218	-0.886378152781816	0.398865846706253	0.908605986606936	-6.12578316517622	0.130049647380659	2.34066548216218	0.779414433892681	0.45607748862796	0.977271238362065	-7.33291725726785	-0.0683751888273139	2.34066548216218	-0.458155400758448	0.657885753660074	0.922112875449798	-7.07313509148501	-0.198424836207973	2.34066548216218	-0.886378152781816	0.398865846706253	0.908605986606936	-6.12578316517622	KDR_Y951
EDVY(UniMod:21)ENLHTK(SILAC-K-H)2	0.0607024255761259	2.69921587650472	2.31959974129437	2.79663470728106	2.29586574958004	1.56026813722464	2.69408895084138	2.60134887958393	2.48346896040237	2.45810712823699	2.58582635161759	2.18091553233777	-0.0121811780841563	2.4250309104459	-0.0594066231172626	0.953948416681164	0.969034849523229	-6.93557681392705	0.48021606066178	2.4250309104459	2.09472611968373	0.0662051645928372	0.493228476216637	-5.55119947688079	0.492397238745936	2.4250309104459	1.6009210813639	0.144440242678987	0.903737157231182	-5.31243053298189	-0.677083164957714	2.4250309104459	-2.9534701294257	0.0164269256717201	0.296113049075283	-4.29162551389017	-0.184685926211777	2.4250309104459	-0.900698367409637	0.391606609943292	0.816202171541703	-6.75849756279568	0.492397238745936	2.4250309104459	1.6009210813639	0.144440242678987	0.903737157231182	-5.31243053298189	PTPN6_Y564
EEEEDGTGS(UniMod:21)PQLNNR(SILAC-R-H)2	0.0929443662627	3.7567547249417	3.56495761479994	3.38724195189253	3.32591975164396	2.77724551515427	3.43699054110817	3.44932165889816	3.31113375061338	3.42522585478825	3.11156436116675	3.36763493947919	-0.170502780338154	3.35581733313512	-1.06733815162209	0.314076182816681	0.716322711548201	-6.34700662071932	0.249892418412285	3.35581733313512	1.3991640622562	0.195831854451177	0.648421029182785	-6.5462405436821	0.420395198750438	3.35581733313512	1.75443408604126	0.113829544559263	0.900082072225146	-5.10090835856768	-0.518068797145611	3.35581733313512	-2.90070121914031	0.017886023098507	0.296113049075283	-4.3785884978072	-0.0976735983951724	3.35581733313512	-0.611431425145231	0.556296210346808	0.922112875449798	-6.98532095991627	0.420395198750438	3.35581733313512	1.75443408604126	0.113829544559263	0.900082072225146	-5.10090835856768	ARRB1_S412
ELFDDPSY(UniMod:21)VNVQNLDK(SILAC-K-H)2	0.00206335693896189	2.70968127131333	2.91573129372439	3.12924543343557	2.93456445029378	2.98880539701613	3.45936331847727	3.4671756293385	3.3384380471085	3.44833360800468	3.33338278108235	3.51536882030061	0.503439665483664	3.20364455000865	4.45808375832439	0.00164993315740105	0.0409733400754594	-1.24079020759984	0.470676812807592	3.20364455000865	3.72793722838036	0.00485627121852619	0.120597401926734	-2.90021844967816	-0.0327628526760724	3.20364455000865	-0.193415486046047	0.851000968456761	0.96312927241359	-6.51532495048275	0.0434655908305261	3.20364455000865	0.344263812878553	0.738688890107954	0.977271238362065	-7.59377877519219	0.0107027381544538	3.20364455000865	0.0947754148257858	0.926604969488109	0.973336856252827	-7.18296472571828	-0.0327628526760724	3.20364455000865	-0.193415486046047	0.851000968456761	0.96312927241359	-6.51532495048275	SHC1_Y427
EVSFY(UniMod:21)YSEENK(SILAC-K-H)2	0.730689421706212	2.34997909792851	2.48195581739443	2.15455055167054	2.75560259001734	2.22712536794631	2.45107655220412	2.07482835359842	2.90756489581846	2.28299187334929	2.4692731569284	2.0364635801831	0.148994778209179	2.38103743973081	0.654207780011155	0.529614153266946	0.859413193420018	-6.70712170731479	-0.228454442161559	2.38103743973081	-0.897199983838595	0.393371265239338	0.951270208103725	-7.09986931311412	-0.377449220370737	2.38103743973081	-1.10487190443237	0.298354787406148	0.908605986606936	-5.91326365095667	0.162535489983997	2.38103743973081	0.638319122215684	0.539434916660256	0.977271238362065	-7.43796224491496	-0.214913730386741	2.38103743973081	-0.943645382342428	0.370404394025385	0.802272791255223	-6.71853033912783	-0.377449220370737	2.38103743973081	-1.10487190443237	0.298354787406148	0.908605986606936	-5.91326365095667	IGF1R_Y1280
EVSFYY(UniMod:21)SEENK(SILAC-K-H)2	0.00628066733904918	1.5249972173482	1.77353204954094	1.97154716333319	2.23507061974118	2.30461385124163	1.01785202770566	1.76417650179268	1.36550504801007	2.21514706053576	2.05662918045167	2.08284900231033	-0.37418095090464	1.84653815654648	-2.03586336582775	0.0727863114279359	0.492961836489202	-5.06698920547094	-0.151633821058816	1.84653815654648	-0.737917866694148	0.479678129953243	0.954223905811075	-7.23413702380556	0.222547129845824	1.84653815654648	0.807230739971922	0.440694311068186	0.908605986606936	-6.1932417108728	0.513150092083959	1.84653815654648	2.49721743210325	0.0344388247224891	0.466489534877352	-5.04003551436058	0.735697221929782	1.84653815654648	4.00282007634804	0.00320621506244969	0.0955452088610008	-2.14876538343966	0.222547129845824	1.84653815654648	0.807230739971922	0.440694311068186	0.908605986606936	-6.1932417108728	IGF1R_Y1281
EY(UniMod:21)VNVSQELHPGAAK(SILAC-K-H)2	0.380480479181781	2.96644804323369	2.27608199580889	3.25114196405233	2.9078617467982	3.12555886180653	3.22042303372194	3.24311754345937	3.1647102595187	3.1905584894543	3.05716370232898	3.07637115146474	0.37819294453503	3.04358516287706	1.78981975027108	0.107677758867954	0.543596927030077	-5.43247607807196	0.0913208101136389	3.04358516287706	0.386554401388973	0.70821850126565	0.954223905811075	-7.44512570409248	-0.286872134421391	3.04358516287706	-0.905092527344895	0.38939812636628	0.908605986606936	-6.10906096770568	0.185486303270727	3.04358516287706	0.785150140887336	0.452876639828196	0.977271238362065	-7.32825714758372	-0.101385831150664	3.04358516287706	-0.479814247233532	0.642998536287703	0.922112875449798	-7.06216696427329	-0.286872134421391	3.04358516287706	-0.905092527344895	0.38939812636628	0.908605986606936	-6.10906096770568	LAT_Y220
FELLPTPPLS(UniMod:21)PSR(SILAC-R-H)2	0.302354329191363	3.16970524177907	3.04017953947341	2.91474587091528	2.82628517375494	2.98601767427434	3.18647214107979	2.94516494245517	2.97891732761383	2.71972527639358	2.97910450455104	2.85261807761666	-0.00469208033965662	2.9635396154461	-0.0420242200095373	0.967412479066281	0.973949049870783	-6.93654865619245	-0.055668804494212	2.9635396154461	-0.445955074478134	0.666343106904871	0.954223905811075	-7.41821447613882	-0.0509767241545553	2.9635396154461	-0.304379140475005	0.767876631444378	0.96312927241359	-6.48544292774963	-0.135392126707947	2.9635396154461	-1.08460755531535	0.306764532756176	0.977271238362065	-7.0459261046286	-0.186368850862502	2.9635396154461	-1.66919682201	0.130002562886768	0.480554035278434	-5.84861541477685	-0.0509767241545553	2.9635396154461	-0.304379140475005	0.767876631444378	0.96312927241359	-6.48544292774963	Myc_S62
FHY(UniMod:21)DNTAGISQYLQNSK(SILAC-K-H)2	0.322600844536601	2.69670933209201	2.74274019096383	2.84474838922675	2.74073942726298	2.76439650213177	2.75633437274287	2.57582301007691	2.48813437004329	2.08466665177046	2.79592189962718	2.51948223155971	-0.154635386473176	2.63724512522707	-0.940624520551907	0.371867875492797	0.724843671847369	-6.47277084313882	-0.285877703711586	2.63724512522707	-1.55536631942467	0.154861183349526	0.648421029182785	-6.34103600596109	-0.131242317238411	2.63724512522707	-0.532218593014462	0.6076787257857	0.96312927241359	-6.38375575087786	-0.00883133939682601	2.63724512522707	-0.0480484055765647	0.962744795924873	0.977721906347626	-7.65787195294794	-0.140073656635237	2.63724512522707	-0.852047640061533	0.4166546723759	0.827753949120122	-6.8018944908247	-0.131242317238411	2.63724512522707	-0.532218593014462	0.6076787257857	0.96312927241359	-6.38375575087786	KDR_Y1214
FS(UniMod:21)GWYDADLSPAGHEEAK(SILAC-K-H)3	0.555892466951766	3.32171388376582	3.15710053821639	3.10852204258943	3.22863796749242	3.34924980651568	3.16748775965228	3.26568629360633	3.11292455964273	3.09728193916794	3.40604396136183	3.49345814598279	-0.0137459505567654	3.24619153618124	-0.116977138828918	0.909490507305311	0.954324546397826	-6.92998336497687	0.0433174618334702	3.24619153618124	0.329711588791322	0.74928991261675	0.954223905811075	-7.46739387423152	0.0570634123902356	3.24619153618124	0.323737267721563	0.753658449726904	0.96312927241359	-6.47889041228418	0.0931650654801688	3.24619153618124	0.709127461747524	0.496505505331438	0.977271238362065	-7.38757828010152	0.150228477870404	3.24619153618124	1.27843450617202	0.233613211763518	0.662017656962524	-6.35837323150527	0.0570634123902356	3.24619153618124	0.323737267721563	0.753658449726904	0.96312927241359	-6.47889041228418	PGAM1_S23
FS(UniMod:21)IAPSSLDPSNR(SILAC-R-H)2	0.925539267060381	3.03821895616868	3.020253190735	2.51679393031322	3.07772888414279	2.50686193535115	2.46509786319996	2.99589251759755	2.70168721139328	2.89366085159191	2.71161211201251	2.76431234485273	-0.137529495008704	2.7901927088508	-0.675855009594025	0.516407697633861	0.859413193420018	-6.69200938116957	-0.00243364026125326	2.7901927088508	-0.0106969277874127	0.991702566919456	0.998207419400208	-7.52728849223243	0.13509585474745	2.7901927088508	0.44259698716833	0.668679816966599	0.96312927241359	-6.43009150328961	-0.0661266159919962	2.7901927088508	-0.290655791389679	0.778012555381123	0.977271238362065	-7.61246459961565	0.0689692387554541	2.7901927088508	0.338932426951834	0.742566063038049	0.937646977903977	-7.12477260963202	0.13509585474745	2.7901927088508	0.44259698716833	0.668679816966599	0.96312927241359	-6.43009150328961	PLK1_S326
FVLDDQY(UniMod:21)TSSTGTK(SILAC-K-H)2	0.858730457176555	2.45243725380476	2.92024581998104	3.05815906294248	2.88959985019881	2.72534798616931	2.89449097850861	2.62785335317202	2.93820107904429	2.72951821731458	2.9562720705231	3.12950641189723	0.00990109133221662	2.84742109850511	0.0567211031243083	0.956027670334998	0.969034849523229	-6.93574870143104	0.130958315060912	2.84742109850511	0.671026503869022	0.51933596762434	0.954223905811075	-7.2836461763321	0.121057223728696	2.84742109850511	0.462339557035514	0.654997016837139	0.96312927241359	-6.420578914666	-0.0028067940587011	2.84742109850511	-0.0143819291154938	0.98884436250537	0.99552574333311	-7.65903892252644	0.118250429669994	2.84742109850511	0.677429849978358	0.515454810341919	0.909908669110737	-6.94037458784744	0.121057223728696	2.84742109850511	0.462339557035514	0.654997016837139	0.96312927241359	-6.420578914666	ITK_Y512
GCHLLVAT(UniMod:21)PGR(SILAC-R-H)2	0.464476436332831	3.27290748611106	3.34599097884294	3.33001769385809	NA	3.40258640421102	3.29436532307593	3.27659872141689	3.11177329992625	3.31545330159313	3.29144852053986	3.16582331361264	-0.0887262714643451	3.28069650431878	-1.02312581503969	0.336750134330673	0.716796714503861	-6.38905174980329	-0.145011358962475	3.28069650431878	-1.1823984066795	0.271632714624052	0.763646688282712	-6.57150259216594	-0.0562850874981295	3.28069650431878	-0.37472229162018	0.717790750868877	0.96312927241359	-6.31896215246065	0.0862810179403208	3.28069650431878	0.703521012900239	0.502067311220925	0.977271238362065	-7.155216727541	0.0299959304421913	3.28069650431878	0.345890910043182	0.738514592679659	0.937646977903977	-7.1213761562573	-0.0562850874981295	3.28069650431878	-0.37472229162018	0.717790750868877	0.96312927241359	-6.31896215246065	DDX3X_T323
GDDILTILTEVNY(UniMod:21)EVSNK(SILAC-K-H)2	0.115665013562548	2.12851581886357	2.29120746480007	2.24958933150588	2.32117516838504	2.33188049033719	2.41978114483799	2.30422307759652	2.62632991467247	2.36920233221999	2.54836376874904	2.51902293496699	0.227007173979151	2.37357194972134	2.22251790127905	0.053841203847806	0.445685520740172	-4.7786831666423	0.152335182617558	2.37357194972134	1.33398484751501	0.215526893222132	0.674975750733109	-6.6278136150898	-0.0746719913615927	2.37357194972134	-0.487385000853283	0.637833867633536	0.96312927241359	-6.40794365071633	0.103423624304609	2.37357194972134	0.905670937775421	0.389108085147451	0.977271238362065	-7.22361089036682	0.0287516329430164	2.37357194972134	0.281493389775987	0.784804794907306	0.951195650492053	-7.14427875578193	-0.0746719913615927	2.37357194972134	-0.487385000853283	0.637833867633536	0.96312927241359	-6.40794365071633	CASP8_Y448
GEPNVSY(UniMod:21)ICSR(SILAC-R-H)2	0.878324800726211	5.1066055899309	5.12681357297497	5.05313934767261	5.14851426337422	5.08394327383463	5.07242806923293	5.01478340103631	5.09253718140571	5.10506454567743	5.09717268696559	5.10293550206522	-0.0356032863011739	5.09126703947005	-0.526633081529916	0.611394620822294	0.859413193420018	-6.78697220214703	-0.0145045237016781	5.09126703947005	-0.191896262240961	0.852155388123612	0.984272502561381	-7.50695951551311	0.0210987625994958	5.09126703947005	0.208057692020306	0.83989441055425	0.96312927241359	-6.51213583721307	0.020709265078267	5.09126703947005	0.273985595391658	0.790384897990313	0.977271238362065	-7.6176446573893	0.0418080276777628	5.09126703947005	0.61841174610621	0.551889874491229	0.922112875449798	-6.98076600701082	0.0210987625994958	5.09126703947005	0.208057692020306	0.83989441055425	0.96312927241359	-6.51213583721307	GSK3A_Y279
GNLQEY(UniMod:21)LTR(SILAC-R-H)2	0.78252898810412	1.52519007419949	2.80533471977784	3.21834527188427	3.04967599859477	2.38719025950294	2.96063310177722	2.73229896024744	3.02942964785316	2.81893468718138	2.73868082280012	2.67327060937876	0.391163881338742	2.72172583210886	1.03664492001074	0.327402759501826	0.716322711548201	-6.37861743337873	0.0251955774045682	2.72172583210886	0.059722858490975	0.953703596609353	0.998207419400208	-7.52537303855702	-0.365968303934173	2.72172583210886	-0.646581822875023	0.534314372775136	0.947771923136849	-6.3131365550346	0.202143107094988	2.72172583210886	0.479154098598711	0.643449850840923	0.977271238362065	-7.53329275147097	-0.163825196839186	2.72172583210886	-0.434162166230357	0.674565794792134	0.922112875449798	-7.08472080403418	-0.365968303934173	2.72172583210886	-0.646581822875023	0.534314372775136	0.947771923136849	-6.3131365550346	TGFBR2_Y336
GSGDY(UniMod:21)M(UniMod:35)PM(UniMod:35)SPK(SILAC-K-H)2	0.547386756017537	2.34060168132048	2.36592123069586	2.13421071297082	2.3574011138144	2.54548673860867	2.49465128628826	2.59146269300761	1.89275294259986	2.04071747350059	2.30471165692588	2.12796345175388	0.046044432302859	2.29053463468058	0.257243506997334	0.802873520253533	0.936758882281439	-6.90117252374969	-0.293646398818085	2.29053463468058	-1.46736099830138	0.176904502611879	0.648421029182785	-6.45826446775043	-0.339690831120944	2.29053463468058	-1.26520198457617	0.238103778733523	0.903737157231182	-5.7352012707659	0.171199384549147	2.29053463468058	0.855489121718279	0.414846883686437	0.977271238362065	-7.26872141418339	-0.168491446571797	2.29053463468058	-0.941337061777426	0.37152229930611	0.802272791255223	-6.72071733006991	-0.339690831120944	2.29053463468058	-1.26520198457617	0.238103778733523	0.903737157231182	-5.7352012707659	IRS1_Y632
GSGDY(UniMod:21)MPM(UniMod:35)SPK(SILAC-K-H)2	0.475364882974529	2.75868085215716	2.55167768700725	1.76737643590853	2.17132934088761	2.4512890794392	NA	2.75395314336731	2.5347158074596	2.49621379486183	1.98255830694497	2.03663254694187	0.285089483722472	2.35044269949753	0.965040404767269	0.363317891427547	0.724843671847369	-6.33704320741284	-0.139507660580518	2.35044269949753	-0.472239549059683	0.649608988718455	0.954223905811075	-7.40374761561549	-0.424597144302989	2.35044269949753	-1.01631040181453	0.339788044700208	0.908605986606936	-5.95043206284741	-0.0479357815275718	2.35044269949753	-0.162264722655419	0.875197605252096	0.977271238362065	-7.64436844438451	-0.472532925830561	2.35044269949753	-1.59954467648237	0.149100314380496	0.516649926574277	-5.83877922907453	-0.424597144302989	2.35044269949753	-1.01631040181453	0.339788044700208	0.908605986606936	-5.95043206284741	IRS1_Y632
GSGDY(UniMod:21)MPMSPK(SILAC-K-H)2	0.856291991856527	2.73895112985704	2.36390827263629	2.44273627083079	2.30652847606552	2.88578126112246	1.75317767749269	2.76812298188521	2.54027027298096	2.3655438370985	2.40780759861009	2.83265327978661	-0.161341580321751	2.49140736894238	-0.588044402555482	0.571205296329044	0.859413193420018	-6.75052413255662	-0.0608199634289228	2.49140736894238	-0.198269066606539	0.847315388165364	0.984272502561381	-7.50558562846738	0.100521616892828	2.49140736894238	0.244248564781103	0.812608228332418	0.96312927241359	-6.50326664293101	0.0809563108192868	2.49140736894238	0.263912230082265	0.797891707243125	0.977271238362065	-7.62062905881029	0.181477927712115	2.49140736894238	0.661435690450409	0.525182184855862	0.909908669110737	-6.95165051492194	0.100521616892828	2.49140736894238	0.244248564781103	0.812608228332418	0.96312927241359	-6.50326664293101	IRS1_Y632
GSHQISLDNPDY(UniMod:21)QQDFFPK(SILAC-K-H)3	0.000244275798829502	2.12648738039149	2.47881292148509	2.26081977683075	2.20610050340439	1.94797059552906	3.05177115104461	3.02015607571389	3.00585643654921	3.19029418808455	2.73933473067489	2.96241700667095	0.737221194866795	2.63545643330717	5.35292287961312	0.000487914276594539	0.0145398454425173	0.0284114014305068	0.886979759010073	2.63545643330717	5.76038985321579	0.000290905252014865	0.0108362206375537	0.0928329900290539	0.149758564143278	2.63545643330717	0.724925843154766	0.487226075378005	0.908605986606936	-6.2575982498857	-0.21167114343572	2.63545643330717	-1.37467433104283	0.203043214946021	0.977271238362065	-6.7082963391236	-0.0619125792924415	2.63545643330717	-0.449543860835761	0.663850073823083	0.922112875449798	-7.07736186631341	0.149758564143278	2.63545643330717	0.724925843154766	0.487226075378005	0.908605986606936	-6.2575982498857	EGFR_Y1172
GSTAENAEY(UniMod:21)LR(SILAC-R-H)2	0.00313377949217375	2.11295351105581	2.39438595822917	2.54566538943946	1.8387652353184	1.62132852294142	2.81375919591827	3.25708730899034	2.6520395131464	2.83583002908425	2.35633774286583	2.88079216937299	0.556627053110192	2.48263132512385	2.76527979357105	0.0222689042401215	0.278918144311148	-3.90977588206867	0.960939767977775	2.48263132512385	4.269882562068	0.00216358861517945	0.0644749407323477	-2.04820302485665	0.404312714867584	2.48263132512385	1.33906269252763	0.213934226635169	0.903737157231182	-5.64757852742251	-0.620954740444901	2.48263132512385	-2.75917794893516	0.0224904235437825	0.33510731080236	-4.61156921899925	-0.216642025577317	2.48263132512385	-1.07626068912727	0.310281796247669	0.743015296583072	-6.58575172182726	0.404312714867584	2.48263132512385	1.33906269252763	0.213934226635169	0.903737157231182	-5.64757852742251	EGFR_Y1197
GT(UniMod:21)HNFSEELK(SILAC-K-H)2	0.0264041614402477	2.79396396558755	3.42772388700446	3.04286431964309	2.94718130413082	2.92039288684536	2.8040565216786	2.85705707575977	2.7898648172007	2.53417793194301	2.44975083856405	2.63949406170383	-0.271191252532013	2.83695705546011	-1.87632619691576	0.0939186028107669	0.5294138003774	-5.30619791285188	-0.392646151417791	2.83695705546011	-2.42984742206579	0.0384330853121672	0.379480952681563	-5.01955277178433	-0.121454898885778	2.83695705546011	-0.560217205620075	0.589232786963284	0.96312927241359	-6.36764034492181	-0.154396961923614	2.83695705546011	-0.955468577879164	0.364717047218567	0.977271238362065	-7.17674633391444	-0.275851860809392	2.83695705546011	-1.90857215368154	0.0892260750564905	0.480554035278434	-5.50153191635924	-0.121454898885778	2.83695705546011	-0.560217205620075	0.589232786963284	0.96312927241359	-6.36764034492181	IRAK1_T209
GT(UniMod:21)YFPAILNPPPSPATER(SILAC-R-H)2	0.951058772677588	2.95908171490968	3.10826999929832	2.8845274792776	2.62235373612395	3.17771895219233	2.80075498704406	3.08324760350881	2.90512450176119	3.01658270726881	2.85542093306598	2.87239620380272	-0.0542507003905119	2.93504352893213	-0.367598314961188	0.721812424238181	0.906234710168937	-6.86358427170419	0.014763603887693	2.93504352893213	0.0894757897733336	0.930696522848417	0.998207419400208	-7.52291124516665	0.069014304278205	2.93504352893213	0.311756859398677	0.762446637781736	0.96312927241359	-6.48299221786898	-0.083923387003725	2.93504352893213	-0.508623191852975	0.623456185309564	0.977271238362065	-7.51756357066231	-0.0149090827255201	2.93504352893213	-0.101022726860069	0.921784701680902	0.973336856252827	-7.18228853792466	0.069014304278205	2.93504352893213	0.311756859398677	0.762446637781736	0.96312927241359	-6.48299221786898	LRP6_T1479
HAEAT(UniMod:21)LGSGNLR(SILAC-R-H)2	0.398731359352589	3.05012730276201	2.90635310712519	3.29703602965654	3.00514421220611	3.01356569756525	3.1976752503604	3.15665173859968	3.3325542336322	3.21399115836432	3.40922134831729	3.01984845403517	0.14445492768285	3.14565168478402	1.11375032793973	0.294727696735411	0.716322711548201	-6.29786848828222	0.204998698686583	3.14565168478402	1.41368152193575	0.191661929887695	0.648421029182785	-6.52773204188045	0.0605437710037333	3.14565168478402	0.311195775234748	0.76285911625848	0.96312927241359	-6.4831806141095	-0.07515052496223	3.14565168478402	-0.518241867794984	0.616999258366383	0.977271238362065	-7.51223787460055	-0.0146067539584966	3.14565168478402	-0.1126183597359	0.912846922168705	0.973336856252827	-7.18091937990354	0.0605437710037333	3.14565168478402	0.311195775234748	0.76285911625848	0.96312927241359	-6.4831806141095	MOB1A_T35
HT(UniMod:21)LVADPYEEAWNQMLLR(SILAC-R-H)3	0.0558142800072408	2.25593565183842	2.33163045935788	2.55004178955939	2.59003757519354	2.68005409937006	2.4578225006636	2.14163674714951	1.73566500726407	2.58602787463796	2.8036278179624	2.50859762771191	-0.267494548559499	2.42191610460989	-1.5182146453565	0.163851297272063	0.642469560356249	-5.80937483082208	-0.00229473051104367	2.42191610460989	-0.0116491684260962	0.990963964995386	0.998207419400208	-7.52727668402655	0.265199818048456	2.42191610460989	1.0034603194103	0.342292122861479	0.908605986606936	-6.01650251287006	0.255843203696569	2.42191610460989	1.29878456585207	0.226845201549334	0.977271238362065	-6.80197837087214	0.521043021745025	2.42191610460989	2.95727576780185	0.0163265421217157	0.259791735952843	-3.83069280526665	0.265199818048456	2.42191610460989	1.0034603194103	0.342292122861479	0.908605986606936	-6.01650251287006	CHP_T653
HTDDEMTGY(UniMod:21)VATR(SILAC-R-H)2	0.625486534750756	3.85077638068975	3.45629212565061	3.44333097100355	3.51365605452505	3.67826172327734	3.76073375292333	3.64604965018093	3.79031556846749	3.56271077371268	3.68682116453419	3.8753051557904	0.14889983140928	3.66038666552321	1.12048993433963	0.291997644097916	0.716322711548201	-6.29060175291173	0.112320142444559	3.66038666552321	0.755990594820647	0.469304091847626	0.954223905811075	-7.22004578597735	-0.036579688964721	3.66038666552321	-0.1835111694366	0.858533643871069	0.96312927241359	-6.51735136373913	0.0124923964532249	3.66038666552321	0.0840822849745796	0.934862770656556	0.977271238362065	-7.65522947004941	-0.0240872925114961	3.66038666552321	-0.181259901701566	0.860247981318458	0.973336856252827	-7.16978487081821	-0.036579688964721	3.66038666552321	-0.1835111694366	0.858533643871069	0.96312927241359	-6.51735136373913	P38A_Y182
HTVLY(UniMod:21)ISPPPEDLLDNSR(SILAC-R-H)3	0.51666171914141	2.99744467270178	3.51772193317813	3.2536657547663	3.16093721092691	3.25204459046771	3.35555058361353	3.40787428340126	3.48022275357972	2.97749258508036	3.21363745755255	3.42596890396566	0.158271753316099	3.27659642993035	1.0520025404642	0.320681484379194	0.716322711548201	-6.36289007959556	-0.000791251831114614	3.27659642993035	-0.00470406264508709	0.9963510725649	0.998207419400208	-7.52733971009985	-0.159063005147214	3.27659642993035	-0.704841228257747	0.499042122973871	0.908605986606936	-6.27237715391605	-0.0497865528514301	3.27659642993035	-0.295985493223007	0.774070684345629	0.977271238362065	-7.61074514342762	-0.208849557998644	3.27659642993035	-1.38818368398684	0.199037504918148	0.62580135336713	-6.22369473273151	-0.159063005147214	3.27659642993035	-0.704841228257747	0.499042122973871	0.908605986606936	-6.27237715391605	NFAT5_Y143
IADPEHDHTGFLTEY(UniMod:21)VATR(SILAC-R-H)3	2.11152513071306e-08	3.50641726716949	3.58671011139385	3.52305951530334	2.00571282910665	2.20855922384008	4.29715118658002	4.32032163439823	4.20805605426665	3.33784331135204	3.32176462332613	3.39010889914566	0.736447327126073	3.42779133235292	9.14168447936096	8.4433635005143e-06	0.000629030580788316	4.2026311401138	1.24276958480124	3.42779133235292	13.7981272843332	2.76090608452153e-07	2.05687503296854e-05	7.51486021770322	0.506322257675168	3.42779133235292	4.19006053708053	0.00243090913496937	0.104684112334348	-1.34967687532789	-1.43159293814886	3.42779133235292	-15.8945807988129	8.25596980922394e-08	6.15069750787184e-06	8.71623231828893	-0.925270680473693	3.42779133235292	-11.4855907643835	1.29381054123184e-06	9.6388885321772e-05	6.04116406866782	0.506322257675168	3.42779133235292	4.19006053708053	0.00243090913496937	0.104684112334348	-1.34967687532789	ERK1_Y204
IDTLNSDGY(UniMod:21)TPEPAR(SILAC-R-H)2	0.405149237148467	2.25453618641026	2.92827840450188	2.34956805923256	3.0439297760611	2.98794999023891	2.37111245778636	2.53671128457314	3.08236322618496	2.61743917178646	2.03831411722869	2.93194979206213	0.152601439466586	2.64928658782422	0.553741018210009	0.593472326141766	0.859413193420018	-6.77134488954866	-0.486705522790908	2.64928658782422	-1.57964440108585	0.149226485699549	0.648421029182785	-6.30800562772623	-0.639306962257494	2.64928658782422	-1.54655809917497	0.156951983564949	0.903737157231182	-5.3848710943776	0.505145666435101	2.64928658782422	1.63949346442858	0.136114688879542	0.960607755422039	-6.35619864789304	-0.134161295822393	2.64928658782422	-0.486827731197994	0.638213329502583	0.922112875449798	-7.05851223206752	-0.639306962257494	2.64928658782422	-1.54655809917497	0.156951983564949	0.903737157231182	-5.3848710943776	ZAP70_Y292
IGEGT(UniMod:21)YGVVYK(SILAC-K-H)2	0.129886987572439	2.98097565312361	3.14020309629205	3.10032183990436	3.37885098373307	3.30073286631752	3.1645507385139	3.17890865186238	2.64890255007106	3.4126789498282	3.24090966492854	3.25003717794562	-0.0763795496242246	3.16337019750185	-0.535309579370726	0.605627480571834	0.859413193420018	-6.78205021360835	-0.0385833274578431	3.16337019750185	-0.241864759200596	0.814397737096008	0.984272502561381	-7.49499627652045	0.0377962221663815	3.16337019750185	0.1765977052691	0.863800694657079	0.96312927241359	-6.5187032230171	0.265958395251958	3.16337019750185	1.66719584502595	0.130406325727961	0.960607755422039	-6.31736466488319	0.303754617418339	3.16337019750185	2.12887817854526	0.0626542269356091	0.480554035278434	-5.16557838179346	0.0377962221663815	3.16337019750185	0.1765977052691	0.863800694657079	0.96312927241359	-6.5187032230171	CDK1_T14
IGEGTY(UniMod:21)GVVYK(SILAC-K-H)2	0.975521842853298	5.61974152020778	5.65676116913849	5.61812351043341	5.657017898	5.66740959684481	5.6348222143203	5.64155939466904	5.67558415381775	5.6166565845533	5.66923318086495	5.63631310247938	0.0191131876758091	5.64483839321175	0.294873712570148	0.774892400652273	0.92367174157751	-6.88981618450702	-0.0214794581231921	5.64483839321175	-0.29639525582213	0.773767904187698	0.967773718750413	-7.47884204557234	-0.0405926457990011	5.64483839321175	-0.41750245512234	0.686260080338344	0.96312927241359	-6.44160937056519	0.0306716808291796	5.64483839321175	0.423238828173399	0.682223234592412	0.977271238362065	-7.56067795733342	-0.00992096496982153	5.64483839321175	-0.153058287426973	0.881786199931885	0.973336856252827	-7.17498586049361	-0.0405926457990011	5.64483839321175	-0.41750245512234	0.686260080338344	0.96312927241359	-6.44160937056519	CDK1_Y15
IGS(UniMod:21)DPLAYEPK(SILAC-K-H)2	1.28055667210641e-05	4.19269802350079	4.26652690675294	4.19247371014539	3.900018600641	3.91083861080824	4.67988246204071	4.78944969055707	4.76378752439119	4.21362680400784	4.14123934575144	4.19865549035786	0.527140345529949	4.29538156081404	7.49923105228547	4.05521702965538e-05	0.00151056834354663	2.60725000238325	0.27907860764776	4.29538156081404	3.55109277426447	0.00637650690391509	0.135728504097621	-3.18504721739278	-0.248061737882189	4.29538156081404	-2.35265908896909	0.0435792608408117	0.818731022147721	-4.20646972798572	-0.311804274408422	4.29538156081404	-3.96750548230496	0.00337992448770415	0.125902187166979	-2.64544430882165	-0.559866012290611	4.29538156081404	-7.96479461322213	2.53371141651946e-05	0.000943807502653498	2.96053969248662	-0.248061737882189	4.29538156081404	-2.35265908896909	0.0435792608408117	0.818731022147721	-4.20646972798572	CHP_S703
IISSNQELIY(UniMod:21)EGR(SILAC-R-H)2	0.389105466797328	2.67362179430396	2.2418776755109	2.84334107772599	2.76709894011545	2.21877911399159	2.782412060569	2.62432051374386	3.18414908418716	2.15990309290076	2.64327209095717	2.63356709576829	0.277347036986387	2.61566750361583	1.19543752073673	0.262973700779828	0.716322711548201	-6.20761919593199	-0.0140249338447789	2.61566750361583	-0.0540691032971049	0.958081317048546	0.998207419400208	-7.52572992542029	-0.291371970831166	2.61566750361583	-0.837259077309416	0.424485134096392	0.908605986606936	-6.16827782190862	-0.0933411554600969	2.61566750361583	-0.359850009440289	0.727399207080578	0.977271238362065	-7.58776907174025	-0.384713126291262	2.61566750361583	-1.65821315737034	0.13223298957326	0.480554035278434	-5.86399398570344	-0.291371970831166	2.61566750361583	-0.837259077309416	0.424485134096392	0.908605986606936	-6.16827782190862	TBK1_Y354
IPASQTS(UniMod:21)VPFDHLGK(SILAC-K-H)2	0.398799012276201	2.68052444692543	3.07682631255414	3.19116309593226	3.05255087809091	3.2429068096259	3.22650381092408	3.15771012284644	3.12174277868972	3.19006635752021	3.36400464109878	3.10829018395446	0.185814285682802	3.12838994892385	1.34337446704397	0.212589683191125	0.716322711548201	-6.0328054115972	0.0730582169994078	3.12838994892385	0.472424108164583	0.648059661740346	0.954223905811075	-7.40503994027873	-0.112756068683394	3.12838994892385	-0.543458838007406	0.600237016512052	0.96312927241359	-6.37737877140667	0.164890892054466	3.12838994892385	1.0662514885071	0.314540739100941	0.977271238362065	-7.0653098027564	0.0521348233710719	3.12838994892385	0.376917147694999	0.715116337361477	0.937646977903977	-7.10994149930767	-0.112756068683394	3.12838994892385	-0.543458838007406	0.600237016512052	0.96312927241359	-6.37737877140667	CK1E_S408
IPQDGDY(UniMod:21)EFLK(SILAC-K-H)2	0.114861913373235	2.40424635112198	2.3031500121512	2.09779038009699	2.57013536817083	2.48156539927426	2.22379282784405	2.41921335009912	2.36835906907835	2.5143007320337	2.40114517338216	2.67401130561015	0.0687261678837792	2.40524636080571	0.619707775202975	0.551073979703925	0.859413193420018	-6.73028163971379	0.00396868661945993	2.40524636080571	0.0320078583822912	0.975176215003833	0.998207419400208	-7.52678349077516	-0.0647574812643192	2.40524636080571	-0.389281267749653	0.706271824888439	0.96312927241359	-6.45378991657666	0.257454802599149	2.40524636080571	2.07639898323735	0.0681901588180878	0.822710162127522	-5.70982529021101	0.192697321334829	2.40524636080571	1.7375627358406	0.116875708427142	0.480554035278434	-5.7517403291148	-0.0647574812643192	2.40524636080571	-0.389281267749653	0.706271824888439	0.96312927241359	-6.45378991657666	STK4_Y433
IT(UniMod:21)PPFNPNVSGPNDLR(SILAC-R-H)2	0.0764475443466281	2.43760522090222	2.44145550542608	2.62383438736976	2.50662948723127	2.40178800674806	1.88484344262362	2.59493270246989	2.47759588707692	2.91877350584587	2.71360732816773	2.87925408613768	-0.181841027175878	2.53457450545446	-1.05533335823916	0.31923782942762	0.716322711548201	-6.35945538127179	0.38300289306076	2.53457450545446	1.9881302719778	0.078580145509684	0.543990817318768	-5.71514045491901	0.564843920236638	2.53457450545446	2.18542038424861	0.0571777737055232	0.851948828212296	-4.46478431614343	-0.0467562909096908	2.53457450545446	-0.242707298161871	0.813765117148327	0.977271238362065	-7.62655143783134	0.518087629326947	2.53457450545446	3.0067755677103	0.0150768620834697	0.259791735952843	-3.7496701938442	0.564843920236638	2.53457450545446	2.18542038424861	0.0571777737055232	0.851948828212296	-4.46478431614343	SGK1_T369
ITLDNAY(UniMod:21)M(UniMod:35)EK(SILAC-K-H)2	0.940783462914717	1.99763544764809	2.32086114545488	2.33745049269298	2.59777213005571	2.29635933773762	2.37964300167664	1.92155025854113	2.51264814709015	1.41061734547673	2.80137287313848	2.6298298570861	0.0526314405039878	2.29143091241805	0.155846549571141	0.879651831194795	0.954324546397826	-6.9241489464629	-0.166459041996224	2.29143091241805	-0.440863677632287	0.669887415001166	0.954223905811075	-7.42066545910113	-0.219090482500212	2.29143091241805	-0.432498083712876	0.675729813868649	0.96312927241359	-6.43480410580463	0.228416705298012	2.29143091241805	0.604957396862922	0.560400942827233	0.977271238362065	-7.46002826611244	0.00932622279779949	2.29143091241805	0.0276158058690914	0.978581443490752	0.985193480271095	-7.1875110131767	-0.219090482500212	2.29143091241805	-0.432498083712876	0.675729813868649	0.96312927241359	-6.43480410580463	PKM_Y148
LFGGFNSSDTVTS(UniMod:21)PQR(SILAC-R-H)2	0.717139897725877	4.36342995769961	4.37894755906902	4.33229533574782	NA	4.38214004769755	4.23681711821391	4.32048122012448	4.31536285938806	4.31478892684884	4.34928240567069	4.35734299883407	-0.0673372182633338	4.33508884292941	-0.951683377388984	0.369645070354434	0.724843671847369	-6.45905217540868	-0.0416686039130143	4.33508884292941	-0.416419697473333	0.688258856308987	0.954223905811075	-7.19695721032108	0.0256686143503195	4.33508884292941	0.209449394900887	0.839432394641062	0.96312927241359	-6.37127044047695	0.0239157635254008	4.33508884292941	0.239004768023454	0.817225318808029	0.977271238362065	-7.39283332330875	0.0495843778757203	4.33508884292941	0.700780777993499	0.503684903931012	0.909908669110737	-6.92096188485504	0.0256686143503195	4.33508884292941	0.209449394900887	0.839432394641062	0.96312927241359	-6.37127044047695	Src_S75
LHQEDNDY(UniMod:21)INASLIK(SILAC-K-H)3	0.498522748013875	2.67504437135463	2.03645901159852	2.91516862423427	2.54502774976098	2.13472868911565	2.6934640030599	2.78250478065952	2.52693507857833	2.62218490139426	2.54717792830738	3.00135968872237	0.125410618370112	2.58909589334416	0.545549849015708	0.598858008079458	0.859413193420018	-6.77614427490916	0.38369595336969	2.58909589334416	1.49290558625535	0.170237567496144	0.648421029182785	-6.42465368867812	0.258285334999579	2.58909589334416	0.749046225608242	0.473272921497177	0.908605986606936	-6.23936492538511	-0.202345782957493	2.58909589334416	-0.787298242474291	0.451681727824043	0.977271238362065	-7.3265042248938	0.0559395520420853	2.58909589334416	0.24334314404305	0.813287787262731	0.971026038878864	-7.15527277478014	0.258285334999579	2.58909589334416	0.749046225608242	0.473272921497177	0.908605986606936	-6.23936492538511	PTP1B_Y66
LIEDNEY(UniMod:21)TAR(SILAC-R-H)2	0.00834573401429434	3.61313347300701	3.41780394351545	3.61751838793522	3.94195288379923	3.91147781731091	3.59231187135763	3.42492171470506	3.37191269383311	3.64237099428501	3.56387817789119	3.57774224721899	-0.0864365081872895	3.60682038225989	-0.954438108815598	0.365210171644478	0.724843671847369	-6.45967925241948	-0.332051544090002	3.60682038225989	-3.27945031045761	0.00975966482874307	0.161576673275858	-3.62742599011912	-0.245615035902712	3.60682038225989	-1.8080658684616	0.104627742021217	0.900082072225146	-5.02482598472415	0.377230082402509	3.60682038225989	3.72564842075705	0.00487329491600525	0.145224188496957	-3.03062680691449	0.131615046499796	3.60682038225989	1.45330276184635	0.180670304430478	0.585214681742201	-6.14043108480128	-0.245615035902712	3.60682038225989	-1.8080658684616	0.104627742021217	0.900082072225146	-5.02482598472415	Src_Y419
LIY(UniMod:21)DFIEDQGGLEAVR(SILAC-R-H)2	0.252939151487821	2.09912978336818	2.4655671225092	2.55663954026233	2.59649852685842	2.26140295572472	2.72025607946631	2.56771536687717	2.61317794416937	2.35743634672888	2.31624154150817	2.45087765069764	0.259937648124382	2.45499480528822	1.90300644318924	0.0900198868835794	0.5294138003774	-5.26673516607022	-0.0540988949800054	2.45499480528822	-0.35424559728623	0.73145085599998	0.954223905811075	-7.45820393801094	-0.314036543104387	2.45499480528822	-1.53271004088017	0.160289929101428	0.903737157231182	-5.40310038299431	0.0551719259116696	2.45499480528822	0.36127192348817	0.72637266918096	0.977271238362065	-7.58720794492433	-0.258864617192718	2.45499480528822	-1.89515077167943	0.0911516639951159	0.480554035278434	-5.52153939054296	-0.314036543104387	2.45499480528822	-1.53271004088017	0.160289929101428	0.903737157231182	-5.40310038299431	WAS_Y291
LLAEALNQVT(UniMod:21)QR(SILAC-R-H)2	0.439077349418445	2.24941804222096	2.23517423298773	2.30487570484218	2.36957368639409	2.05569950156158	2.84269949329392	1.96596530003702	2.41767506490483	2.05964546132327	1.51761877655479	2.35828656978962	0.145623959394965	2.21605743944636	0.574719443452213	0.579799130206645	0.859413193420018	-6.7587497123803	-0.234119658088606	2.21605743944636	-0.826429725590826	0.430283054543963	0.954223905811075	-7.16229641140434	-0.379743617483571	2.21605743944636	-0.999130643984003	0.344271849172522	0.908605986606936	-6.0207373499413	-0.0505193993724582	2.21605743944636	-0.178330746342509	0.862479689486463	0.977271238362065	-7.64152592503837	-0.430263016856029	2.21605743944636	-1.69807580162607	0.12430097504072	0.480554035278434	-5.80793247647601	-0.379743617483571	2.21605743944636	-0.999130643984003	0.344271849172522	0.908605986606936	-6.0207373499413	PRKCD_T295
LLEGNFY(UniMod:21)GSLFSVPSSK(SILAC-K-H)2	0.200688032963171	2.1716805148309	2.48135608600694	2.67241583773905	2.899337173065	2.48880760455593	2.54123249991375	2.33852323037887	2.45409333468414	2.37726666044333	2.29611625457873	2.20482885309048	0.00279887546662572	2.44778709538974	0.0186178041607837	0.985559093823813	0.985559093823813	-6.93733119043609	-0.401335132772953	2.44778709538974	-2.38779509225397	0.0411569909764603	0.379480952681563	-5.08732232344714	-0.404134008239579	2.44778709538974	-1.79216925031394	0.107280428185411	0.900082072225146	-5.04748577520179	0.252254909284836	2.44778709538974	1.50082309073116	0.168216524335563	0.960607755422039	-6.54514351547317	-0.151879098954743	2.44778709538974	-1.01028264893281	0.339190041924049	0.769471215555533	-6.6535373694542	-0.404134008239579	2.44778709538974	-1.79216925031394	0.107280428185411	0.900082072225146	-5.04748577520179	GRIN2A_Y1325
LM(UniMod:35)TGDTY(UniMod:21)TAHAGAK(SILAC-K-H)2	0.364806755526614	2.71875249957837	2.48203593872509	2.10730763870759	2.00277701927947	2.57426602484502	2.34586812784967	1.91096603002121	1.89540861295207	2.34442045503786	2.12281285625131	1.23176709622246	-0.385284435396033	2.15785293631547	-1.26542963552134	0.238025921456625	0.716322711548201	-6.12666207882711	-0.388854719558366	2.15785293631547	-1.14232295527807	0.283290799478437	0.781672761523837	-6.85202574329451	-0.00357028416233285	2.15785293631547	-0.00781750307251055	0.993936029918042	0.993936029918042	-6.53563725842249	-0.147510503608104	2.15785293631547	-0.43333570596119	0.675143786101853	0.977271238362065	-7.55597308937735	-0.151080787770437	2.15785293631547	-0.496210302412307	0.631839400285106	0.922112875449798	-7.05354443770766	-0.00357028416233285	2.15785293631547	-0.00781750307251055	0.993936029918042	0.993936029918042	-6.53563725842249	ABL1_Y393
LMTGDTY(UniMod:21)TAHAGAK(SILAC-K-H)2	0.250328056267294	2.26903737372392	2.44325917865281	2.42524364402204	2.18701593969656	2.09632078467465	2.07398240159756	2.61921668950862	2.31962824405709	2.70116121896611	2.22926625334686	2.7495208144547	-0.0415709537451652	2.37396841297281	-0.242745461451366	0.813736465644259	0.936758882281439	-6.90514104775779	0.418314400070281	2.37396841297281	2.18478617409253	0.057236534836091	0.448854931083029	-5.41047675955466	0.459885353815446	2.37396841297281	1.7902737748251	0.107600870983443	0.900082072225146	-5.05018165622955	-0.237511703280647	2.37396841297281	-1.24048391694272	0.246683834837706	0.977271238362065	-6.87148385936135	0.222373650534799	2.37396841297281	1.2985074805981	0.226936240011815	0.662017656962524	-6.33429583336392	0.459885353815446	2.37396841297281	1.7902737748251	0.107600870983443	0.900082072225146	-5.05018165622955	ABL1_Y393
LNT(UniMod:21)SDFQK(SILAC-K-H)2	0.0950620903449118	4.13281414683339	4.19599785395898	4.15550849683851	4.16859321302209	4.17263583449774	4.06018010499213	4.11435066714244	4.08889975015778	4.2474294217156	4.34003062649844	4.26747980639232	-0.0736299917795069	4.17671999291358	-1.08912227015302	0.304875073160799	0.716322711548201	-6.32414117965811	0.114365427775535	4.17671999291358	1.51307912201731	0.165129756563214	0.648421029182785	-6.3978660000144	0.187995419555042	4.17671999291358	1.85386410415748	0.0973236263661608	0.900082072225146	-4.95905262014173	0.00917435788295951	4.17671999291358	0.1213787211802	0.906103062047234	0.977271238362065	-7.65097947043556	0.197169777438002	4.17671999291358	2.91650169202668	0.0174356869767009	0.259791735952843	-3.89743918375267	0.187995419555042	4.17671999291358	1.85386410415748	0.0973236263661608	0.900082072225146	-4.95905262014173	PRAS40_T246
LQT(UniMod:21)WDEAVFR(SILAC-R-H)2	0.613011787872788	NA	2.33632556621657	2.65649500562077	2.58026507345046	1.89317067006128	2.26214031078404	1.85207033838373	2.4068377105769	2.09772558979404	2.45083949508837	2.59550287488006	-0.322727499337109	2.31313726348562	-1.24139414936706	0.250282459122341	0.716322711548201	-6.04393197400061	0.14463811483162	2.31313726348562	0.556360737452682	0.593469562578101	0.954223905811075	-7.35670968451029	0.467365614168729	2.31313726348562	1.27120467138149	0.24003885764717	0.903737157231182	-5.67659976389308	-0.259692414162792	2.31313726348562	-0.911889808753413	0.388980587600727	0.977271238362065	-7.1238928891804	0.207673200005937	2.31313726348562	0.893118700360692	0.398354201776171	0.816202171541703	-6.76220826248392	0.467365614168729	2.31313726348562	1.27120467138149	0.24003885764717	0.903737157231182	-5.67659976389308	DDX58_T770
LS(UniMod:21)LVPDSEQGEAILPR(SILAC-R-H)2	0.177963289787513	1.87812824250878	2.1196883101284	2.97783011915195	3.44596170473788	2.14944364062853	2.11718134464662	1.97961204197887	2.07975598065226	1.89546729741322	2.0481212267395	1.66687532657813	-0.266365768170462	2.2143695668331	-0.756647972241021	0.468929513731389	0.831791637452107	-6.63173494774735	-0.927548055772925	2.2143695668331	-2.35665969583503	0.0432964845341381	0.379480952681563	-5.13733678177453	-0.661182287602463	2.2143695668331	-1.25211844507969	0.242614001941257	0.903737157231182	-5.75036996451941	0.472487115420162	2.2143695668331	1.20046754966693	0.261112331852948	0.977271238362065	-6.91788986601994	-0.188695172182302	2.2143695668331	-0.536014144700602	0.605160426987623	0.922112875449798	-7.03147638364923	-0.661182287602463	2.2143695668331	-1.25211844507969	0.242614001941257	0.903737157231182	-5.75036996451941	CFTR_S737
LS(UniMod:21)M(UniMod:35)EIEK(SILAC-K-H)2	0.25899828372545	2.15680782380939	2.43977940417185	2.23184752412266	2.38190434805011	2.19525702814163	2.08023931420986	2.6340373131365	2.7301086755199	2.36200568028587	1.45146282764427	2.05294811777816	0.205316850254121	2.24694527789729	0.842766324237256	0.421557305826255	0.775477341709739	-6.56096878457751	-0.333108479526431	2.24694527789729	-1.22296284234055	0.252918749884939	0.724709494862614	-6.76068114161958	-0.538425329780552	2.24694527789729	-1.47338689930145	0.175311482120267	0.903737157231182	-5.48011610774385	0.0124357707278988	2.24694527789729	0.0456562544961568	0.964598122369805	0.977721906347626	-7.65799639576163	-0.525989559052653	2.24694527789729	-2.15903510462645	0.0596727828951054	0.480554035278434	-5.11862198102604	-0.538425329780552	2.24694527789729	-1.47338689930145	0.175311482120267	0.903737157231182	-5.48011610774385	NF2_S518
LS(UniMod:21)MEIEK(SILAC-K-H)2	0.855892737266376	1.31481228390509	3.57440950005476	3.64232420698276	2.27181090709404	2.64436941959339	1.56843513029755	2.0209433662894	3.34665750620563	2.39295449045617	1.92560334455119	2.85637782188596	-0.531836662716677	2.50533617975599	-0.806409356904705	0.441143498550255	0.80159001565839	-6.59164652224969	-0.0664449443792758	2.50533617975599	-0.0901123304646802	0.930204967738185	0.998207419400208	-7.52284786567771	0.465391718337401	2.50533617975599	0.470440472426486	0.649421432243757	0.96312927241359	-6.41656130399723	-0.385758500303823	2.50533617975599	-0.523163918394064	0.613708517558029	0.977271238362065	-7.50947630809192	0.0796332180335781	2.50533617975599	0.12074566618759	0.906590137269001	0.973336856252827	-7.17987141417184	0.465391718337401	2.50533617975599	0.470440472426486	0.649421432243757	0.96312927241359	-6.41656130399723	NF2_S518
LSNQNNSY(UniMod:21)GTR(SILAC-R-H)2	0.444411542657689	2.74386067320151	2.64060791266867	2.15084048861767	2.16231928074003	2.28033528593601	2.62899778072925	2.3421310013079	2.32440168622016	2.65796488482224	2.3580938196562	2.47984141763318	-0.0799262020768459	2.43358129377571	-0.482581399517615	0.641108444943294	0.884492206449545	-6.81079169612182	0.277306090699188	2.43358129377571	1.49756542173764	0.169045510479519	0.648421029182785	-6.41848499793983	0.357232292776034	2.43358129377571	1.43794029426458	0.184865281280749	0.903737157231182	-5.52526971601798	-0.290442408157932	2.43358129377571	-1.56850686678698	0.151788213100899	0.960607755422039	-6.45409591585172	0.0667898846181014	2.43358129377571	0.403266452741418	0.696323762842577	0.937646977903977	-7.0987587494173	0.357232292776034	2.43358129377571	1.43794029426458	0.184865281280749	0.903737157231182	-5.52526971601798	NOX4_Y566
LVDEY(UniMod:21)SLNAGK(SILAC-K-H)2	0.464344779067602	3.26864162960664	3.84511669788662	3.14350060727431	3.27914006248573	3.11476053518255	3.10160678757333	3.65900905299217	3.63820617346067	3.24047427518941	3.08687927779307	3.22968814225041	0.0471876930862041	3.32791120379045	0.22963883077099	0.823593379723949	0.936758882281439	-6.90853320801219	-0.0112697337565093	3.32791120379045	-0.0490540907852453	0.961965708290553	0.998207419400208	-7.52601683094386	-0.0584574268427134	3.32791120379045	-0.189655314370745	0.853858907871884	0.96312927241359	-6.51610671537582	-0.22213601275505	3.32791120379045	-0.966897743264323	0.359280509062554	0.977271238362065	-7.16570191630267	-0.280593439597763	3.32791120379045	-1.3655075121712	0.205800445067043	0.62580135336713	-6.25211870548707	-0.0584574268427134	3.32791120379045	-0.189655314370745	0.853858907871884	0.96312927241359	-6.51610671537582	HK1_Y732
LVGEEGQSIY(UniMod:21)K(SILAC-K-H)2	0.458419236180501	2.49537810609749	2.14840188234083	2.41658605744155	2.02242316452286	2.7795879557586	2.39737721213145	2.43105700672577	2.10284887729771	2.757315338759	2.28034940385745	2.96227534040923	-0.0430276499083138	2.43578184957654	-0.185340891041301	0.857140891203738	0.954324546397826	-6.91861890081319	0.265641134201164	2.43578184957654	1.02344365908437	0.333265837602218	0.856148444874663	-6.97809599109414	0.308668784109478	2.43578184957654	0.886390458312124	0.398859568052477	0.908605986606936	-6.12577226504319	0.0475502115141047	2.43578184957654	0.183198142895212	0.858771966389103	0.977271238362065	-7.64055236440642	0.356218995623583	2.43578184957654	1.53440743790089	0.159877422193458	0.541403088791481	-6.03350650559389	0.308668784109478	2.43578184957654	0.886390458312124	0.398859568052477	0.908605986606936	-6.12577226504319	IKBKE_Y153
LVM(UniMod:35)EY(UniMod:21)LPSGCLR(SILAC-R-H)2	0.666001348611324	2.17790671895938	2.95763685225021	3.00886140044043	2.45821717980541	2.90162961322128	2.86462031206433	1.88690231170929	2.3935879080283	2.44236881457114	2.53002318033804	2.61957934547369	-0.33309814661603	2.56739396698741	-1.16858804518256	0.273092033286367	0.716322711548201	-6.23779911468411	-0.149266283052384	2.56739396698741	-0.468377403531578	0.650839198363265	0.954223905811075	-7.40710095860421	0.183831863563646	2.56739396698741	0.429950792314557	0.67751340254463	0.96312927241359	-6.43597633912894	-0.0348782607033264	2.56739396698741	-0.109443263769008	0.915293016014895	0.977271238362065	-7.65250699358653	0.14895360286032	2.56739396698741	0.522564899738365	0.61410851696715	0.922112875449798	-7.03911197245131	0.183831863563646	2.56739396698741	0.429950792314557	0.67751340254463	0.96312927241359	-6.43597633912894	JAK3_Y904
LVMEY(UniMod:21)LPSGCLR(SILAC-R-H)2	0.797647652956878	2.52667712944256	1.9506518933271	2.77728977169201	2.47733582584783	2.38360980639093	2.73232096006164	2.53394145530493	2.32784649026826	2.48840401335835	2.32272701044296	2.16873687974357	0.113163370391056	2.42632193053456	0.556373439511303	0.591747067738279	0.859413193420018	-6.7697883342381	-0.103850181604421	2.42632193053456	-0.456680816944827	0.65890524303891	0.954223905811075	-7.41296317706596	-0.217013551995477	2.42632193053456	-0.711305409910459	0.495219688214341	0.908605986606936	-6.2676608810107	0.0122665512988238	2.42632193053456	0.0539421172086231	0.958179660457186	0.977721906347626	-7.65753825891941	-0.204747000696653	2.42632193053456	-1.00664899440132	0.340839598836679	0.769471215555533	-6.65717265747306	-0.217013551995477	2.42632193053456	-0.711305409910459	0.495219688214341	0.908605986606936	-6.2676608810107	JAK3_Y904
M(UniMod:35)AQPAHASDEIY(UniMod:21)EIM(UniMod:35)QK(SILAC-K-H)2	0.335507943177797	2.05000547866549	3.25483671378864	2.99170839272259	1.98665526605267	2.17329742484688	2.293817076926	2.09294838678389	2.53374611466433	2.40941230215659	3.01544190092975	2.04286058638872	-0.458679668934165	2.4404299676296	-1.38655589223977	0.199516546098558	0.716322711548201	-5.97922063829005	0.409261917708577	2.4404299676296	1.1065580929217	0.297663244939084	0.806396790834972	-6.89106175059906	0.867941586642742	2.4404299676296	1.749150300435	0.114775566256898	0.900082072225146	-5.10834647794612	-0.685540516275797	2.4404299676296	-1.85355727832677	0.0973709308168466	0.892961089648559	-6.04786293674423	0.182401070366946	2.4404299676296	0.551385413388424	0.59501845785335	0.922112875449798	-7.02252726524798	0.867941586642742	2.4404299676296	1.749150300435	0.114775566256898	0.900082072225146	-5.10834647794612	PDGFRB_Y934
M(UniMod:35)NS(UniMod:21)LEMTPAVR(SILAC-R-H)2	0.752117707045307	3.18594706395317	2.69055936057542	2.93637309335943	NA	2.90290030968687	3.09566156721669	2.94795537770589	3.10197805854068	2.99936985573153	3.10615119549454	2.9858617925846	0.110905161858408	2.99527576748488	0.853039390262372	0.418911185400037	0.775477341709739	-6.54902535494867	0.127560638250023	2.99527576748488	0.693775583758469	0.507835138623316	0.954223905811075	-7.03109657942657	0.0166554763916151	2.99527576748488	0.0739628704725925	0.942890455340907	0.982452292627938	-6.3922572811119	-0.0347261962758063	2.99527576748488	-0.188868505390646	0.854988862738137	0.977271238362065	-7.40481292698195	-0.0180707198841912	2.99527576748488	-0.138992952296421	0.89295638631081	0.973336856252827	-7.17711691677149	0.0166554763916151	2.99527576748488	0.0739628704725925	0.942890455340907	0.982452292627938	-6.3922572811119	HMOX1_S188
MAQPAHASDEIY(UniMod:21)EIM(UniMod:35)QK(SILAC-K-H)2	0.923595195736108	1.8103671070219	NA	1.90428688770676	1.38256462685451	2.17954447287527	2.49688782208098	1.34866734311311	2.0105011120571	1.1450499226633	2.02266683894209	1.96659181717256	0.094691761719403	1.82671279504876	0.235576127531887	0.819792917197721	0.936758882281439	-6.79628985048791	-0.0696183569389102	1.82671279504876	-0.173197991409221	0.866879710634985	0.985992953317655	-7.51052213695031	-0.164310118658313	1.82671279504876	-0.289046951476813	0.780034077804341	0.96312927241359	-6.43836342055396	-0.0762724474994358	1.82671279504876	-0.173219245061648	0.866863557984028	0.977271238362065	-7.5513732895355	-0.240582566157749	1.82671279504876	-0.669172740713026	0.522580771941227	0.909908669110737	-6.94385732522694	-0.164310118658313	1.82671279504876	-0.289046951476813	0.780034077804341	0.96312927241359	-6.43836342055396	PDGFRB_Y934
MAQPAHASDEIY(UniMod:21)EIM(UniMod:35)QK(SILAC-K-H)3	0.352087275496344	1.83706196131987	2.3837818083353	1.99301672768149	1.98867974649604	1.8369998576674	3.01466678677207	2.73411358350763	1.70552441786884	1.86485094850883	0.867042870667408	2.3597000234105	0.413481430270627	2.05322170293049	0.98703816493728	0.349846576294798	0.723988053721179	-6.42817242033635	-0.215641854552803	2.05322170293049	-0.460421915456211	0.656320203758311	0.954223905811075	-7.41110353868599	-0.62912328482343	2.05322170293049	-1.0012036770551	0.34332289268351	0.908605986606936	-6.01871153423241	-0.158447030363835	2.05322170293049	-0.338303922351966	0.743023643601938	0.977271238362065	-7.59600833470232	-0.787570315187265	2.05322170293049	-1.88004079929956	0.0933664198359369	0.480554035278434	-5.5439932515094	-0.62912328482343	2.05322170293049	-1.0012036770551	0.34332289268351	0.908605986606936	-6.01871153423241	PDGFRB_Y934
MAQPAHASDEIY(UniMod:21)EIMQK(SILAC-K-H)3	0.220601800315202	2.97442567548392	2.081515556733	2.21236323015174	1.99635440364877	2.19011278630788	2.04601415914808	2.0256946741897	2.16387983918966	2.39716610652526	2.55592089999965	2.4033533472877	-0.34423859661374	2.27698187987867	-1.67055774285896	0.129728603836343	0.585744302170156	-5.60193270555944	0.358913189625873	2.27698187987867	1.55788839073133	0.154267113883951	0.648421029182785	-6.33761819162132	0.703151786239614	2.27698187987867	2.27488660958364	0.0494535516733523	0.818731022147721	-4.32716403125787	-0.329534559144558	2.27698187987867	-1.4303683421922	0.186963925551941	0.960607755422039	-6.63736275164352	0.373617227095056	2.27698187987867	1.81312949137274	0.10379568775998	0.480554035278434	-5.64248452114521	0.703151786239614	2.27698187987867	2.27488660958364	0.0494535516733523	0.818731022147721	-4.32716403125787	PDGFRB_Y934
MNS(UniMod:21)LEMTPAVR(SILAC-R-H)2	0.692414958981198	NA	2.32981777253747	2.8594132614749	2.78746314015709	2.8195881975493	2.90746947918856	2.81592811003453	2.519835998374	2.79314980216694	2.63160662743985	2.88033340546747	0.153129012192852	2.73446057943901	0.847961850432835	0.421568219318717	0.775477341709739	-6.44394359622502	-0.0351623904951093	2.73446057943901	-0.19471402109173	0.850563193831711	0.984272502561381	-7.50609165074834	-0.188291402687962	2.73446057943901	-0.737283179334613	0.482409582760963	0.908605986606936	-6.19485562883862	0.208910151847016	2.73446057943901	1.05605796062849	0.322366065301874	0.977271238362065	-6.98201336983667	0.0206187491590546	2.73446057943901	0.127654507558118	0.901632899702905	0.973336856252827	-7.17880784024504	-0.188291402687962	2.73446057943901	-0.737283179334613	0.482409582760963	0.908605986606936	-6.19485562883862	HMOX1_S188
MY(UniMod:21)VDPSEINPSM(UniMod:35)PQR(SILAC-R-H)2	0.514888124689557	2.56464632031912	2.15817697076794	1.60280185974613	2.47889177475291	2.75773816337392	2.7875451079674	1.88103389189136	2.65376949726903	2.10839517185626	2.43850280337795	2.87372639256947	0.332241115431535	2.39138435944468	1.04903550596177	0.321971688616545	0.716322711548201	-6.36594255783837	-0.144773513128853	2.39138435944468	-0.408856511074401	0.692364401661094	0.954223905811075	-7.43545505330104	-0.477014628560389	2.39138435944468	-1.00410065457643	0.342000060431432	0.908605986606936	-6.01587497386842	0.509773252119023	2.39138435944468	1.43965639015011	0.184392503974118	0.960607755422039	-6.62536111551877	0.0327586235586339	2.39138435944468	0.103433794444156	0.919925275884169	0.973336856252827	-7.18201605856852	-0.477014628560389	2.39138435944468	-1.00410065457643	0.342000060431432	0.908605986606936	-6.01587497386842	PLCG2_Y759
MY(UniMod:21)VDPSEINPSMPQR(SILAC-R-H)2	0.51656902684897	2.99692657226697	2.51192443460876	2.24934418824036	1.73595272032084	2.65495601166515	2.72735816946741	2.50736590000915	2.28771594550889	2.70511980836627	2.6256663260559	2.49880961352818	-0.0785850600435407	2.50010360818526	-0.305063772300829	0.767372172671224	0.92329198058483	-6.88647966931011	0.414410883323793	2.50010360818526	1.43888734449351	0.184604242671001	0.648421029182785	-6.49531230711123	0.492995943367333	2.50010360818526	1.2758591529511	0.234481611034239	0.903737157231182	-5.72276576465495	-0.390610699045702	2.50010360818526	-1.35625007473918	0.208617317809744	0.977271238362065	-6.7313624672864	0.102385244321631	2.50010360818526	0.397455048623663	0.700450253492613	0.937646977903977	-7.10128781018919	0.492995943367333	2.50010360818526	1.2758591529511	0.234481611034239	0.903737157231182	-5.72276576465495	PLCG2_Y759
NLS(UniMod:21)DIDQSFNK(SILAC-K-H)2	0.302777570333549	3.21265239674686	2.9838258060853	3.11992752334731	3.1508180178646	3.07943246706694	3.044598294755	2.80561482544443	3.06634191924627	2.94066103653198	2.9971326258848	2.91187634284247	-0.133283562244588	3.02844375052873	-1.36225245010299	0.206787180456348	0.716322711548201	-6.0095146136069	-0.165235240712688	3.02844375052873	-1.51052764210714	0.165768207725535	0.648421029182785	-6.40126573919449	-0.0319516784681007	3.02844375052873	-0.217712529812683	0.832591236620998	0.96312927241359	-6.50990700125245	0.00965666707261548	3.02844375052873	0.0882781571346203	0.931621453588901	0.977271238362065	-7.65482821317327	-0.0222950113954852	3.02844375052873	-0.227870814578316	0.824925581335018	0.973336856252827	-7.15928216391118	-0.0319516784681007	3.02844375052873	-0.217712529812683	0.832591236620998	0.96312927241359	-6.50990700125245	ATM_S2996
NPGFY(UniMod:21)VEANPM(UniMod:35)PTFK(SILAC-K-H)2	0.39093617681182	2.26511411369069	2.30446381183714	1.58558886391366	2.04447743446332	2.44757422155379	2.33854678558304	2.29112504563479	2.75535324619798	1.85040368183875	2.39648500242749	2.16397576781495	0.40995276265811	2.22210072499597	1.73489534595306	0.117364141751686	0.546476785031289	-5.51122409587562	-0.109071010648158	2.22210072499597	-0.412851432023241	0.689540897132155	0.954223905811075	-7.43366759594839	-0.519023773306269	2.22210072499597	-1.46431818617274	0.17771371293126	0.903737157231182	-5.49173128394147	0.194303564861393	2.22210072499597	0.735470447404358	0.481094243119399	0.977271238362065	-7.3676259491539	-0.324720208444876	2.22210072499597	-1.37419632133994	0.203186207540303	0.62580135336713	-6.24126321092844	-0.519023773306269	2.22210072499597	-1.46431818617274	0.17771371293126	0.903737157231182	-5.49173128394147	PLCG1_Y783
NPGFY(UniMod:21)VEANPM(UniMod:35)PTFK(SILAC-K-H)3	0.134675034950686	NA	3.18188161278481	3.40302210650946	3.01948461927704	3.22821612418782	2.65545427750588	2.48928123601021	3.08174919242074	2.48475709915291	3.1670967346352	2.8059242567067	-0.550290291001525	2.95168672591908	-2.3452246679249	0.0476279993458379	0.443535743908115	-4.51304187388513	-0.304591008234159	2.95168672591908	-1.29810457829227	0.231101631227181	0.688682861057	-6.66953962373754	0.245699282767366	2.95168672591908	0.740425716095896	0.480605663219355	0.908605986606936	-6.19246790029735	-0.168601487914707	2.95168672591908	-0.655938893824912	0.530620725712161	0.977271238362065	-7.33271901127122	0.077097794852659	2.95168672591908	0.367358054353781	0.72306129954209	0.937646977903977	-7.11293094257365	0.245699282767366	2.95168672591908	0.740425716095896	0.480605663219355	0.908605986606936	-6.19246790029735	PLCG1_Y783
NPGFY(UniMod:21)VEANPMPTFK(SILAC-K-H)2	0.947417622883801	2.76995710350959	1.69650030233388	2.85022229027638	2.38835231762337	NA	2.0544660213389	2.29728148843249	2.47070805132883	2.42751134280547	2.16587083940481	2.30376006209931	-0.164741378339877	2.3424629819153	-0.564078234126467	0.588454478424768	0.859413193420018	-6.76335379220248	-0.0893049028535047	2.3424629819153	-0.216220541855971	0.834330348642622	0.984272502561381	-7.2670442347272	0.0754364754863719	2.3424629819153	0.149127387165184	0.885214184288009	0.96312927241359	-6.38307948305022	-0.0505409144165831	2.3424629819153	-0.122367121533922	0.905683873210881	0.977271238362065	-7.41640231231311	0.0248955610697887	2.3424629819153	0.0852429685082637	0.934202837762325	0.973336856252827	-7.18386169034674	0.0754364754863719	2.3424629819153	0.149127387165184	0.885214184288009	0.96312927241359	-6.38307948305022	PLCG1_Y783
NS(UniMod:21)ILTETLHR(SILAC-R-H)2	0.391595653620349	2.2398746241649	2.730110282124	2.674035198582	2.77160751372133	2.50653913158277	2.54399212895271	1.3947326635141	2.70133441882275	2.56818733488642	2.94162243041268	2.80835982683124	-0.334653631193778	2.53458141396317	-1.0608206724029	0.316870416774996	0.716322711548201	-6.35377861819134	0.133649874724731	2.53458141396317	0.378930865752705	0.713672732660343	0.954223905811075	-7.44831123497331	0.46830350591851	2.53458141396317	0.9896521731339	0.348635817352279	0.908605986606936	-6.02995745572367	0.0910666210284155	2.53458141396317	0.258196677090378	0.802160878557682	0.977271238362065	-7.6222734580618	0.559370126946925	2.53458141396317	1.77315092047017	0.110536170040601	0.480554035278434	-5.70055924439184	0.46830350591851	2.53458141396317	0.9896521731339	0.348635817352279	0.908605986606936	-6.02995745572367	CFTR_S660
NSDLLTS(UniMod:21)PDVGLLK(SILAC-K-H)2	0.0471231371712106	3.77655535321773	3.9529413124202	3.9470757651727	3.68737678610468	3.791956617668	4.03341903851927	4.04849375774463	4.08131583142868	3.9882426267943	3.87563138798895	3.85039007560133	0.162218732293983	3.91212714115095	1.97096455104282	0.0807695189894384	0.50144409705943	-5.1652059739848	0.165087994908515	3.91212714115095	1.79406550694045	0.106960741536928	0.637486019560093	-6.00473896637877	0.00286926261453146	3.91212714115095	0.0232411091736114	0.981973672802788	0.989992336942384	-6.53537617652115	-0.152524108383865	3.91212714115095	-1.65752962218712	0.132372938110219	0.960607755422039	-6.33095390933576	-0.149654845769334	3.91212714115095	-1.81831279120455	0.102950364620184	0.480554035278434	-5.63491159215468	0.00286926261453146	3.91212714115095	0.0232411091736114	0.981973672802788	0.989992336942384	-6.53537617652115	Jun_S63
QLPYYYLS(UniMod:21)PDR(SILAC-R-H)2	0.0583496326979743	3.35386923241006	3.18986837928136	NA	3.54312791839115	3.66087638091586	2.70474197604777	3.11525446469178	3.07745021548388	2.88279436258887	2.85595253330408	3.3922697967662	-0.306053253771231	3.1776205259881	-1.56888656172524	0.156044037261837	0.642469560356249	-5.63619779054388	-0.558329918767117	3.1776205259881	-2.86210421150312	0.0215075040922183	0.267051509145043	-4.3781911294776	-0.252276664995886	3.1776205259881	-0.914442969708068	0.387718160643655	0.908605986606936	-6.04698110069383	0.330133343807796	3.1776205259881	1.54487487383148	0.161686298191034	0.960607755422039	-6.39707298277199	0.0778566788119104	3.1776205259881	0.446216291363909	0.667496289351128	0.922112875449798	-7.0777205483312	-0.252276664995886	3.1776205259881	-0.914442969708068	0.387718160643655	0.908605986606936	-6.04698110069383	5-LO_S664
SAEDY(UniMod:21)NSSNALNVK(SILAC-K-H)2	0.985022030191911	2.7023821140703	1.93573822713583	2.84854190259799	2.73473877877071	2.20281771866638	1.8875000383902	2.67437994652555	2.65092663153407	2.13168097912701	2.5630978200307	2.50693849725304	-0.0912852091181007	2.43988569582744	-0.305422407157621	0.7671079652584	0.92329198058483	-6.88636022005813	-0.0682058165816297	2.43988569582744	-0.204111224059868	0.842884346927639	0.984272502561381	-7.50428706497421	0.023079392536471	2.43988569582744	0.0514794141155622	0.960087028193194	0.986572187591627	-6.5342263760642	-0.0267758325494931	2.43988569582744	-0.0801287665892573	0.93791803413272	0.977271238362065	-7.65558970223779	-0.00369644001302216	2.43988569582744	-0.0123675633500534	0.990406750628255	0.990406750628255	-7.18784839017438	0.023079392536471	2.43988569582744	0.0514794141155622	0.960087028193194	0.986572187591627	-6.5342263760642	PAK1_Y153
SDSASSEPVGIY(UniMod:21)QGFEK(SILAC-K-H)2	0.466332109694886	2.88928438211524	2.67787531494075	2.62718335185255	2.81994251175692	2.64461203189681	2.35988181132331	2.81687389965311	2.60598083978623	2.76157077435824	2.75231213412147	2.91257864111638	-0.13720216604863	2.71528142662918	-1.04854213296686	0.322186616050741	0.716322711548201	-6.36644948990068	0.0765432447051668	2.71528142662918	0.523210896518145	0.613677153267718	0.954223905811075	-7.37774824055171	0.213745410753797	2.71528142662918	1.08900646570563	0.304923424908084	0.908605986606936	-5.92991653673019	0.000829588857353514	2.71528142662918	0.00567064972838937	0.995601302015254	0.995601302015254	-7.65913592311523	0.21457499961115	2.71528142662918	1.63984967769309	0.136039869649491	0.482617632804147	-5.88958629948137	0.213745410753797	2.71528142662918	1.08900646570563	0.304923424908084	0.908605986606936	-5.92991653673019	PRKCD_Y313
SLEISQSY(UniMod:21)TTTQR(SILAC-R-H)2	0.359390738002582	2.88096023195503	2.39456586181018	3.03593108147047	2.5906990671887	2.75988777110751	3.21792676469483	2.80529313605642	2.84153378797522	3.14204048246638	4.55681984046153	2.64481592503015	0.1844321711636	2.98822490456513	0.437049090621127	0.672548577591137	0.891776645680323	-6.83333426775641	0.772598663504585	2.98822490456513	1.63754215238727	0.136525205907928	0.648421029182785	-6.2281000990913	0.588166492340985	2.98822490456513	0.929185795838997	0.377447655049995	0.908605986606936	-6.08710842046426	-0.0951923059304574	2.98822490456513	-0.201762468546055	0.844665089192109	0.977271238362065	-7.63660051349334	0.492974186410528	2.98822490456513	1.16820139626992	0.273240003284703	0.714258955954749	-6.4858809317303	0.588166492340985	2.98822490456513	0.929185795838997	0.377447655049995	0.908605986606936	-6.08710842046426	ATM_Y370
SLSDVEEEEAPEDLY(UniMod:21)K(SILAC-K-H)2	0.772192845618183	3.22258818299643	2.87062076049317	2.38382266976749	2.99253414676037	2.77791113058339	2.86148104825077	3.04432906581519	3.0803007441443	2.74122842369581	2.69766356509479	2.98377483818677	0.169693081651058	2.87784132507168	0.869668413172929	0.407456235403056	0.775477341709739	-6.53753003860076	-0.0776670296794166	2.87784132507168	-0.356017420852189	0.730168974539874	0.954223905811075	-7.45751541790344	-0.247360111330475	2.87784132507168	-0.845138660181835	0.420300399935084	0.908605986606936	-6.16159864061046	0.0595454342528465	2.87784132507168	0.272949950754204	0.791155634346264	0.977271238362065	-7.61795655453373	-0.187814677077629	2.87784132507168	-0.962540668101943	0.361345950764795	0.802272791255223	-6.70046451502888	-0.247360111330475	2.87784132507168	-0.845138660181835	0.420300399935084	0.908605986606936	-6.16159864061046	KDR_Y996
SLVGTPY(UniMod:21)WMAPEVISR(SILAC-R-H)2	0.616978134117973	2.80773445742434	2.0686217675098	2.3333905599158	1.70287220717184	2.49288579795627	2.6510825851135	2.02252794748431	2.07402370106918	2.27458435829557	2.87485081866613	2.35919105016475	-0.154037517060983	2.33288775007013	-0.535129799679475	0.60574668624608	0.859413193420018	-6.78215296345046	0.404996406478098	2.33288775007013	1.25842920835958	0.24042977044364	0.702432074433379	-6.71910297918199	0.559033923539082	2.33288775007013	1.29473095137407	0.228180103186167	0.903737157231182	-5.70057108634982	-0.305369925719262	2.33288775007013	-0.948863811463216	0.367886206454647	0.977271238362065	-7.1830801077918	0.25366399781982	2.33288775007013	0.881234435150461	0.401496457249825	0.816202171541703	-6.77610200770695	0.559033923539082	2.33288775007013	1.29473095137407	0.228180103186167	0.903737157231182	-5.70057108634982	PAK5_Y608
SS(UniMod:21)QGATQMPLYSSPIVK(SILAC-K-H)2	0.447329915625018	2.77523426181494	2.16722281246603	2.32639578809868	2.66544336993587	2.67273119301158	1.7837118750035	2.52595653348896	2.73463848300243	2.56076107763344	2.67307593734477	2.88794767329119	-0.0748486569615885	2.52482900046285	-0.303699918175351	0.768377218741738	0.92329198058483	-6.88693266856228	0.0381742812827426	2.52482900046285	0.138540428193553	0.892915319441937	0.992868526842154	-7.51671245211821	0.113022938244331	2.52482900046285	0.305728550474471	0.766882453741604	0.96312927241359	-6.48499897585723	0.246136327347171	2.52482900046285	0.89326716938299	0.39536181389373	0.977271238362065	-7.23496120690403	0.359159265591502	2.52482900046285	1.4572958821163	0.179593604602674	0.585214681742201	-6.13524849546242	0.113022938244331	2.52482900046285	0.305728550474471	0.766882453741604	0.96312927241359	-6.48499897585723	LIPE_S951
SS(UniMod:21)VLESLVGR(SILAC-R-H)2	0.403246522009164	2.3288604249053	2.5920259861865	2.10459492580809	2.10675033322723	2.38908360465079	NA	2.62498042084816	2.44563407402229	2.36334435011413	2.36987087381874	2.36370557279778	0.19348013513526	2.3688850566379	1.24508593235214	0.248994292643962	0.716322711548201	-6.03966828564647	0.117723296637874	2.3688850566379	0.757574520254832	0.470839656735269	0.954223905811075	-7.2160266508443	-0.0757568384973859	2.3688850566379	-0.344722625399835	0.739359322648226	0.96312927241359	-6.41918032118175	-0.0939101433609553	2.3688850566379	-0.604331800379178	0.562683046411704	0.977271238362065	-7.45837134133828	-0.169666981858341	2.3688850566379	-1.09184321247648	0.307285920430081	0.743015296583072	-6.45613489368598	-0.0757568384973859	2.3688850566379	-0.344722625399835	0.739359322648226	0.96312927241359	-6.41918032118175	DNM1L_S40
SSVLES(UniMod:21)LVGR(SILAC-R-H)2	0.835103691710693	2.67597723824219	1.05681805155332	2.34854306050671	2.49660763414675	2.01168013825578	2.08944309243471	2.50745109703754	1.62819840728896	2.50493236847826	2.35424337464323	2.19225547306765	0.0479180821529965	2.16964999415046	0.121284595757297	0.90617547992386	0.954324546397826	-6.92941840256696	0.096333185861782	2.16964999415046	0.218085672070085	0.832309318149	0.984272502561381	-7.50102944189107	0.0484151037087854	2.16964999415046	0.0816950653842815	0.936707472863462	0.982452292627938	-6.53203436208651	0.227031102767189	2.16964999415046	0.513968578791059	0.61986362162014	0.977271238362065	-7.51461552302792	0.275446206475975	2.16964999415046	0.697176938314305	0.503598045477162	0.909908669110737	-6.92611864298854	0.0484151037087854	2.16964999415046	0.0816950653842815	0.936707472863462	0.982452292627938	-6.53203436208651	DNM1L_S44
STS(UniMod:21)TPNVHMVSTTLPVDSR(SILAC-R-H)3	0.482272663281405	4.52316638797384	4.53222714499128	4.45440652917221	4.56265413871888	4.49105751278801	4.49816453651236	4.40718078191908	4.45051712130875	4.43673669058569	4.45487074394282	4.34083428255577	-0.0513125407990511	4.46834689731534	-0.705423152620101	0.49869726183123	0.859413193420018	-6.67065327995593	-0.116041920058681	4.46834689731534	-1.42687552739384	0.187938946024251	0.648421029182785	-6.51080654907772	-0.0647293792596297	4.46834689731534	-0.593248123147764	0.567868647829694	0.96312927241359	-6.34764302823131	0.0235891383743283	4.46834689731534	0.290056940126596	0.778455891531041	0.977271238362065	-7.61265588444969	-0.0411402408853014	4.46834689731534	-0.565578666987319	0.585735466726419	0.922112875449798	-7.01405449819632	-0.0647293792596297	4.46834689731534	-0.593248123147764	0.567868647829694	0.96312927241359	-6.34764302823131	RAF1_S259
SWEVY(UniMod:21)QGVCQK(SILAC-K-H)2	0.23379747875819	3.14842182259349	1.58941710557769	2.86699259021057	2.68076567776142	2.92323219628268	2.07848398491986	1.7900137038976	2.36990942795807	2.65634024714909	2.74087652226361	3.04193729859128	-0.455474800535409	2.53512641610958	-1.26787072020872	0.237192391242978	0.716322711548201	-6.12378061014529	0.0110524189792769	2.53512641610958	0.0275177519565595	0.978657471773363	0.998207419400208	-7.52693179664362	0.466527219514686	2.53512641610958	0.865757668126759	0.409485357299559	0.908605986606936	-6.14387074816028	0.267055097561466	2.53512641610958	0.664900231090588	0.523065758230598	0.977271238362065	-7.41960921441588	0.733582317076152	2.53512641610958	2.04201755967707	0.0720698201112355	0.480554035278434	-5.29961366040412	0.466527219514686	2.53512641610958	0.865757668126759	0.409485357299559	0.908605986606936	-6.14387074816028	BKR2_Y347
SYEEHIPY(UniMod:21)THM(UniMod:35)NGGK(SILAC-K-H)3	0.601438335729323	2.30071665140752	NA	2.13137568502848	2.20646536051539	1.99180754161563	1.99748051926727	2.15574694448652	2.59258347587322	2.27950629106866	1.94680771674086	1.81341432115071	0.0325574783243376	2.14159045071543	0.158964546582575	0.877711648496855	0.954324546397826	-6.81304550751808	-0.085893674745432	2.14159045071543	-0.41938288107565	0.68618101280181	0.954223905811075	-7.42958070958775	-0.11845115306977	2.14159045071543	-0.408953387978927	0.693506896097321	0.96312927241359	-6.39300350073689	-0.116909717152492	2.14159045071543	-0.52108611658934	0.616687241309557	0.977271238362065	-7.41813384902477	-0.235360870222261	2.14159045071543	-1.28480963027412	0.235482790731636	0.662017656962524	-6.34859448550097	-0.11845115306977	2.14159045071543	-0.408953387978927	0.693506896097321	0.96312927241359	-6.39300350073689	INSR_Y1361
TAGTSFM(UniMod:35)M(UniMod:35)TPY(UniMod:21)VVTR(SILAC-R-H)2	0.852102078283748	2.73910180766376	3.02050833494051	2.66713764755763	2.91704391851977	2.67720545743518	2.51680609280505	3.12485126246035	2.86139575138388	2.28010716562347	2.71455903423527	2.9942780004528	0.0254351054957858	2.77390858846161	0.120036953756782	0.90713547272307	0.954324546397826	-6.92958413689283	-0.134143287873633	2.77390858846161	-0.566233242701935	0.58530925999792	0.954223905811075	-7.3525858513696	-0.159578393369419	2.77390858846161	-0.502069976438409	0.627874940279265	0.96312927241359	-6.40024186266081	-0.0117912420764932	2.77390858846161	-0.0497721007311658	0.961409504021144	0.977721906347626	-7.65777834758396	-0.171369635445912	2.77390858846161	-0.80875186496654	0.439863272760176	0.850701881216875	-6.83879209307364	-0.159578393369419	2.77390858846161	-0.502069976438409	0.627874940279265	0.96312927241359	-6.40024186266081	JNK3_Y223;JNK1_Y185
TAGTSFMM(UniMod:35)TPY(UniMod:21)VVTR(SILAC-R-H)2	0.372459429987317	2.93357617762863	2.54612008276947	2.61363467754067	2.7645960568688	2.66464736571749	2.84721609285614	2.898089278112	2.8332644352567	2.72873179577487	2.73549069751894	2.4513014493021	0.161746289428688	2.72878800994053	1.32427519442287	0.21860028026931	0.716322711548201	-6.05615124862559	-0.076113730427839	2.72878800994053	-0.557380690173322	0.591087645142252	0.954223905811075	-7.357915014984	-0.237860019856527	2.72878800994053	-1.29829716713968	0.227005360539469	0.903737157231182	-5.69635222977521	0.0168447319802207	2.72878800994053	0.123353937379556	0.904583590512459	0.977271238362065	-7.65071149277123	-0.221015287876306	2.72878800994053	-1.80953185607305	0.104386213581142	0.480554035278434	-5.64773498389757	-0.237860019856527	2.72878800994053	-1.29829716713968	0.227005360539469	0.903737157231182	-5.69635222977521	JNK3_Y223;JNK1_Y185
TAGTSFMMTPY(UniMod:21)VVTR(SILAC-R-H)2	0.422502827569559	2.68324722658324	2.62677065610767	2.50048864623795	2.42536566177085	2.44673010377792	2.61556098097484	2.7256075081473	2.42538482334317	2.62775811479091	2.21994898712669	2.45948439531189	-0.0146510721545159	2.52330428219749	-0.119268294006782	0.907726994323204	0.954324546397826	-6.92968539381729	-0.000317383697884921	2.52330428219749	-0.00231092158653796	0.998207419400208	0.998207419400208	-7.52734902624009	0.014333688456631	2.52330428219749	0.077789736751798	0.939726137513012	0.982452292627938	-6.53237358258459	-0.167454293535238	2.52330428219749	-1.21926155712433	0.254252256565518	0.977271238362065	-6.89622970210765	-0.153120605078607	2.52330428219749	-1.24649125691342	0.244575452161605	0.674847080964429	-6.39615521457744	0.014333688456631	2.52330428219749	0.077789736751798	0.939726137513012	0.982452292627938	-6.53237358258459	JNK3_Y223;JNK1_Y185
TS(UniMod:21)LPCIPR(SILAC-R-H)2	0.299790720583127	2.79232178884798	2.06554922294538	2.2950333827092	3.5555142868617	3.42765007499661	3.9278975151707	2.85163816987604	2.37417865222312	2.03464447765303	3.77769647261832	3.71675204169374	0.666936647589098	2.98353418959962	1.2875944503284	0.230546215476787	0.716322711548201	-6.10035896799253	-0.315217850274128	2.98353418959962	-0.544315009774797	0.599672172273184	0.954223905811075	-7.36563730456289	-0.982154497863226	2.98353418959962	-1.26410475456224	0.238479331070648	0.903737157231182	-5.73647753518703	1.10728071609497	2.98353418959962	1.91204119081624	0.0887346543553797	0.881430899930105	-5.96063364335648	0.125126218231745	2.98353418959962	0.241569907379024	0.814619160133275	0.971026038878864	-7.15574546563493	-0.982154497863226	2.98353418959962	-1.26410475456224	0.238479331070648	0.903737157231182	-5.73647753518703	PDE3A_S312
TY(UniMod:21)VDPHTYEDPNQAVLK(SILAC-K-H)2	0.0712042219162354	3.17860695174213	3.21874676850093	3.23138265047064	3.25861493328458	3.3101476094158	3.14780074923844	3.02404367654533	2.98861783244561	3.23498107121986	3.20242855730513	3.32290590788632	-0.15609137082811	3.19257060982316	-2.04965649729164	0.0711898935356794	0.492961836489202	-5.04596770517123	-0.0309427592130782	3.19257060982316	-0.363417821063926	0.724824553384917	0.954223905811075	-7.45460360035538	0.125148611615032	3.19257060982316	1.09556201414983	0.302195704117389	0.908605986606936	-5.92305766999609	0.0748024811122816	3.19257060982316	0.878543329274627	0.402877621052637	0.977271238362065	-7.24826479884511	0.199951092727313	3.19257060982316	2.62558432394326	0.0279431535062466	0.378502715675522	-4.37256437319851	0.125148611615032	3.19257060982316	1.09556201414983	0.302195704117389	0.908605986606936	-5.92305766999609	Eph2_Y588
TY(UniMod:21)VDPHTYEDPNQAVLK(SILAC-K-H)3	0.998118427242769	3.07040214416894	3.0023650995298	2.3101865163234	2.64449265872946	3.0067151540853	2.9695348742097	2.87432545665281	2.62286228176226	2.49462947892473	2.78217941186104	3.08991311484278	0.0279229508675449	2.80614601737184	0.120443276581744	0.906822811740773	0.954324546397826	-6.92953034931316	-0.0366965711978628	2.80614601737184	-0.141576682079472	0.890585641129528	0.992868526842154	-7.51624152389793	-0.0646195220654078	2.80614601737184	-0.185820546107354	0.856775872418431	0.96312927241359	-6.51688831159742	0.031285986400003	2.80614601737184	0.120702452722718	0.906623387404798	0.977271238362065	-7.65107022909439	-0.0333335356654048	2.80614601737184	-0.143781374491555	0.88889470462824	0.973336856252827	-7.17650597817558	-0.0646195220654078	2.80614601737184	-0.185820546107354	0.856775872418431	0.96312927241359	-6.51688831159742	Eph2_Y588
TYVDPHTY(UniMod:21)EDPNQAVLK(SILAC-K-H)2	0.751638436954436	2.98729255151409	2.89274693560138	2.44509847411323	2.4956760867367	2.68668029120087	2.4090407759955	2.90194994515053	2.66080911764127	2.7196174194493	2.80718822877088	2.69135940377516	-0.117779374147137	2.69976902090445	-0.708076154608606	0.497126925269908	0.859413193420018	-6.66869713087224	0.148210161696329	2.69976902090445	0.796954819887704	0.44633607847108	0.954223905811075	-7.18700347843389	0.265989535843466	2.69976902090445	1.06606582049407	0.314620166637246	0.908605986606936	-5.95367177038027	-0.183867798107452	2.69976902090445	-0.988692855110102	0.349079791052725	0.977271238362065	-7.14434723249411	0.0821217377360139	2.69976902090445	0.49370651429384	0.633537198046732	0.922112875449798	-7.05487889789222	0.265989535843466	2.69976902090445	1.06606582049407	0.314620166637246	0.908605986606936	-5.95367177038027	Eph2_Y594
TYVDPHTY(UniMod:21)EDPNQAVLK(SILAC-K-H)3	0.743881306313024	2.78959069201636	2.85439812323186	2.37784181854204	2.66903848324102	2.98271464154355	2.90076461280631	2.74694622646919	2.03223294147044	2.6863064296712	2.71187637704354	2.82229626661871	-0.113962284348105	2.68854605569584	-0.505221914387573	0.62574765030252	0.871368223318463	-6.79879462954396	-0.0857168712811363	2.68854605569584	-0.339885265951084	0.741872556250358	0.954223905811075	-7.46366095548362	0.0282454130669687	2.68854605569584	0.083479089852642	0.935328845776891	0.982452292627938	-6.5318738805286	0.151933017795533	2.68854605569584	0.602446092447964	0.561997827201544	0.977271238362065	-7.46164526304017	0.180178430862502	2.68854605569584	0.798773842525348	0.445333870704136	0.850701881216875	-6.84706112956701	0.0282454130669687	2.68854605569584	0.083479089852642	0.935328845776891	0.982452292627938	-6.5318738805286	Eph2_Y594
TYVNTTLY(UniMod:21)EK(SILAC-K-H)2	0.629022672238248	3.07392152062256	2.85568009734509	2.44665071651906	2.05139477995362	2.91445984609739	2.92647308535024	2.83287782605112	2.89240162155531	3.1656178109234	2.60298335489791	1.62892609313125	0.0918333994899889	2.67194425022245	0.246559585981893	0.810874457622165	0.936758882281439	-6.9041190119943	-0.017084893374657	2.67194425022245	-0.0410278252473341	0.968184641368012	0.998207419400208	-7.52641796745078	-0.108918292864646	2.67194425022245	-0.194953392728602	0.849832735025376	0.96312927241359	-6.51500082512394	-0.309156798470064	2.67194425022245	-0.742412072671755	0.47708469410042	0.977271238362065	-7.36226105341757	-0.41807509133471	2.67194425022245	-1.12247201999818	0.291198561269121	0.735399756425407	-6.53632085827016	-0.108918292864646	2.67194425022245	-0.194953392728602	0.849832735025376	0.96312927241359	-6.51500082512394	TEK_Y1108
VADPDHDHTGFLTEY(UniMod:21)VATR(SILAC-R-H)2	3.29832339066075e-07	3.51046192789716	3.31940702566504	3.37102027671001	2.35112401478639	2.36318904993489	4.191788863129	4.18803162228781	4.02610887975839	3.35344611786081	3.27953007400164	3.15606221404371	0.735013378301001	3.37365182418862	8.08159012821827	2.25927941879256e-05	0.00112210877800031	3.20599300605604	0.905856269608078	3.37365182418862	8.90852626445758	1.03977865978113e-05	0.000516423401024626	3.67129422780342	0.170842891307077	3.37365182418862	1.25229668341096	0.242552087028217	0.903737157231182	-5.75016405107329	-1.04313987773009	3.37365182418862	-10.2586241438525	3.29882497408528e-06	0.000163841640379569	4.80379881121513	-0.872296986423016	3.37365182418862	-9.59104544552097	5.72146036189679e-06	0.000284165864640874	4.51472528890377	0.170842891307077	3.37365182418862	1.25229668341096	0.242552087028217	0.903737157231182	-5.75016405107329	ERK2_Y187
VADPDHDHTGFLTEY(UniMod:21)VATR(SILAC-R-H)3	2.0843288054078e-09	3.89005607674417	3.95278350408566	3.94658931336518	2.20031822958164	2.25196514558881	4.70333242342446	4.69758715358677	4.61123713168499	3.76454299143505	3.70966607828396	3.68409717047835	0.740909271500398	3.76474320165991	10.6024342452865	2.51395402966525e-06	0.000374579150420122	5.40547208578697	1.4932937258139	3.76474320165991	19.113085041437	1.68485185213853e-08	2.51042925968641e-06	10.3639371975501	0.7523844543135	3.76474320165991	7.1777629739382	5.68502255077024e-05	0.00847068360064765	2.36089924883778	-1.70366794381312	3.76474320165991	-21.8057236359997	5.36695270931193e-09	7.99675953687478e-07	11.5029586900524	-0.951283489499618	3.76474320165991	-13.6128957134274	3.09642178604419e-07	4.61366846120585e-05	7.4733489537869	0.7523844543135	3.76474320165991	7.1777629739382	5.68502255077024e-05	0.00847068360064765	2.36089924883778	ERK2_Y187
VDSDNAY(UniMod:21)IGVTYK(SILAC-K-H)2	0.132145365124037	2.76734222811015	2.66933335286863	2.88035498665702	2.70926094561945	2.95674427260443	2.88327893505276	2.414935861028	3.37193485912874	2.58406363520552	2.28488161610154	2.15165169812817	0.117706362524568	2.69761658095495	0.527261891168155	0.610975698520825	0.859413193420018	-6.78661802793529	-0.492803625966863	2.69761658095495	-1.97444632601941	0.0803207918188785	0.543990817318768	-5.73595698327539	-0.610509988491431	2.69761658095495	-1.82317332841348	0.102163522733451	0.900082072225146	-5.00320869488069	0.0606590865666767	2.69761658095495	0.243034150522508	0.813519738698362	0.977271238362065	-7.6264638603061	-0.549850901924755	2.69761658095495	-2.46303955190909	0.0364104846936004	0.417320170718958	-4.6357635110845	-0.610509988491431	2.69761658095495	-1.82317332841348	0.102163522733451	0.900082072225146	-5.00320869488069	PDGFRA_Y988
VGEEEHVY(UniMod:21)SFPNK(SILAC-K-H)2	0.474072134457078	3.02193034126044	3.14133877044768	3.39194564281276	3.06457595118874	3.22410013085439	3.13690407248422	2.95347819485241	3.14991075876678	3.07581433012317	2.9775653933395	2.97364981979513	-0.104973909472487	3.10101940053866	-0.935041632187975	0.374583642498305	0.724843671847369	-6.47801773740272	-0.135328193268965	3.10101940053866	-1.07815910184808	0.30947908832388	0.816198487520243	-6.92138808004025	-0.0303542837964774	3.10101940053866	-0.180251259305495	0.861016313436159	0.96312927241359	-6.51799522585166	-0.040733543818726	3.10101940053866	-0.324523958813236	0.753082671154845	0.977271238362065	-7.601017951806	-0.0710878276152034	3.10101940053866	-0.633205705075111	0.542618239247914	0.922112875449798	-6.97095589995702	-0.0303542837964774	3.10101940053866	-0.180251259305495	0.861016313436159	0.96312927241359	-6.51799522585166	PXN_Y118
VGEEEHVY(UniMod:21)SFPNK(SILAC-K-H)3	0.26944834436022	3.08309316793473	3.04953018755153	3.1566133475661	2.58121024755782	3.19568068154903	2.87463803086739	2.73133278926488	2.9961046507824	3.10188492229572	3.10387023646683	3.15633124537091	-0.229053744045892	3.0027535915643	-1.56521053853214	0.152553908028278	0.642469560356249	-5.74655374647371	0.232250003491061	3.0027535915643	1.41950226881597	0.190011679499015	0.648421029182785	-6.52027725232618	0.461303747536953	3.0027535915643	2.10150821478399	0.0654848480448562	0.887022032607598	-4.5924551333879	-0.20796676979736	3.0027535915643	-1.271084164169	0.236098830722423	0.977271238362065	-6.835277421205	0.253336977739592	3.0027535915643	1.73114702407329	0.11805368737175	0.480554035278434	-5.76091361844385	0.461303747536953	3.0027535915643	2.10150821478399	0.0654848480448562	0.887022032607598	-4.5924551333879	PXN_Y118
VIEDNEY(UniMod:21)TAR(SILAC-R-H)2	0.351874568237611	NA	3.18836496037514	3.00459561226269	2.99857780835054	3.00704022020623	3.12998570064464	2.54735722730351	2.49022316480596	3.34768634927286	3.19259914484141	2.73926924357828	-0.373958255400877	2.96456994316413	-1.59155372652207	0.150882488221376	0.642469560356249	-5.60602623145894	0.0903758982858016	2.96456994316413	0.384636775969433	0.710720453713835	0.954223905811075	-7.44496593801905	0.464334153686679	2.96456994316413	1.39737770522819	0.200542531444409	0.903737157231182	-5.52625938859978	-0.0936712720405319	2.96456994316413	-0.363926745483923	0.725522491693776	0.977271238362065	-7.49436932234573	0.370662881646147	2.96456994316413	1.76373073493657	0.116517680221899	0.480554035278434	-5.720659154505	0.464334153686679	2.96456994316413	1.39737770522819	0.200542531444409	0.903737157231182	-5.52625938859978	Hck_Y411
VLDTSSLTQSAPAS(UniMod:21)PTNK(SILAC-K-H)2	0.324946332968174	4.54027505915269	4.63400296307919	4.58029333329736	4.50892814226757	4.50213819090263	4.6291225043236	4.6420275325639	4.69171220906224	4.64092028272124	4.58683087895435	4.59698319170314	0.0694302968068339	4.5957485716389	1.02690718225595	0.331719913401516	0.716322711548201	-6.38849598152827	0.102711617874481	4.5957485716389	1.35877245143774	0.20784656465088	0.673242133325678	-6.59709026694193	0.0332813210676468	4.5957485716389	0.328164400952304	0.750420344802374	0.96312927241359	-6.47733646406665	-0.0793239519246498	4.5957485716389	-1.04937691416859	0.321823025852798	0.977271238362065	-7.08290346177437	-0.046042630857003	4.5957485716389	-0.680992455621509	0.51330315619058	0.909908669110737	-6.93782986916228	0.0332813210676468	4.5957485716389	0.328164400952304	0.750420344802374	0.96312927241359	-6.47733646406665	Raptor_S863
VNWLAHNVS(UniMod:21)K(SILAC-K-H)2	0.567666627548894	2.97627704448029	2.90089180299967	3.0083178648014	2.9586793260631	2.642469520769	2.24750630002122	2.92613348526136	3.16290917370976	2.88501383738559	2.64165504003718	2.34837395849685	-0.182979251096337	2.79074794127504	-0.794234417021996	0.447837727612435	0.803949655593408	-6.60165945864608	-0.175560144776178	2.79074794127504	-0.681581479198115	0.512947943194824	0.954223905811075	-7.2761140949853	0.00741910632015896	2.79074794127504	0.021468771450716	0.983348093070287	0.989992336942384	-6.53541936309702	-0.161254480677738	2.79074794127504	-0.626042246705699	0.547096279511142	0.977271238362065	-7.44620846478959	-0.153835374357579	2.79074794127504	-0.667733353034244	0.521338890028883	0.909908669110737	-6.94723968908759	0.00741910632015896	2.79074794127504	0.021468771450716	0.983348093070287	0.989992336942384	-6.53541936309702	PIK3CD_S1039
VS(UniMod:21)LAPQANLTELDIYSR(SILAC-R-H)2	0.0113479746589921	2.08862528917176	2.10798853707535	1.16621298967083	2.6145247834518	2.66735872702245	2.87869641536133	2.5957924401639	2.76277766600677	2.21573458757488	1.60408037838489	1.97907295738996	0.95814656853802	2.24371497920672	3.7554408785449	0.00465654549884207	0.0991178970467811	-2.31608032853018	-0.707979114120549	2.24371497920672	-2.48195795480504	0.0353055710741273	0.375752149288926	-4.93525724808518	-1.66612568265857	2.24371497920672	-4.35356948711008	0.00191671964126589	0.104684112334348	-1.11121852830021	0.853332816597811	2.24371497920672	2.99152352097565	0.0154510617631864	0.296113049075283	-4.22890928636604	-0.812792866060759	2.24371497920672	-3.18572925606958	0.011324391872804	0.259791735952843	-3.45715254271529	-1.66612568265857	2.24371497920672	-4.35356948711008	0.00191671964126589	0.104684112334348	-1.11121852830021	CFTR_S795
VVALY(UniMod:21)DYM(UniMod:35)PM(UniMod:35)NANDLQLR(SILAC-R-H)2	0.160655206212167	1.42218049932393	1.26914750779807	2.09300261469736	2.30861231983189	2.02922731981237	1.78577384737873	2.58505882262529	2.03734902564747	1.67370891665466	1.82519474147243	1.90562512625572	0.541283691277377	1.90317097649981	2.15502296052949	0.0600613409254934	0.471007357784132	-4.88383648872204	-0.367410225027862	1.90317097649981	-1.30834774920808	0.223721870918226	0.680297117690115	-6.65919345697391	-0.908693916305239	1.90317097649981	-2.41186680883236	0.0395751053224937	0.818731022147721	-4.11402739773057	0.574142945882344	1.90317097649981	2.04452293321966	0.0717800812594483	0.822710162127522	-5.75906401742693	-0.334550970422894	1.90317097649981	-1.33195408313033	0.216166647859795	0.64417661062219	-6.2936157318019	-0.908693916305239	1.90317097649981	-2.41186680883236	0.0395751053224937	0.818731022147721	-4.11402739773057	Btk_Y223
VVALY(UniMod:21)DYM(UniMod:35)PMNANDLQLR(SILAC-R-H)3	0.842638282006056	2.27174236678925	2.48377151532432	2.83719861716864	2.42391609437066	2.47488239960371	2.58400494608957	2.75995419243161	2.46963328936725	2.42348889246157	2.48518128111569	2.84167873463724	0.0736266428687382	2.55049566630541	0.446048812170473	0.66627793445688	0.891776645680323	-6.82904750725455	0.134050389084317	2.55049566630541	0.726374285092715	0.486380851744214	0.954223905811075	-7.24297977511983	0.0604237462155788	2.55049566630541	0.244041551411392	0.81276358653532	0.96312927241359	-6.50332136010891	-0.0815049194402171	2.55049566630541	-0.441647935484086	0.669340897256864	0.977271238362065	-7.55202006852362	-0.0210811732246383	2.55049566630541	-0.127715075815341	0.901230170038106	0.973336856252827	-7.17891481301292	0.0604237462155788	2.55049566630541	0.244041551411392	0.81276358653532	0.96312927241359	-6.50332136010891	Btk_Y223
VVALY(UniMod:21)DYMPM(UniMod:35)NANDLQLR(SILAC-R-H)3	0.628670957361112	1.99656463072645	2.27122924363001	2.00889628852454	1.44091925935559	2.82973716975879	2.6975062510006	1.93561448870221	2.66169127005568	2.49005232016099	2.3726160853209	2.46666091339217	0.339373948959161	2.28831708369345	1.02944282318234	0.330591605376131	0.716322711548201	-6.38593070765417	0.307781558400826	2.28831708369345	0.83504776142236	0.42566466779491	0.954223905811075	-7.15492709476415	-0.0315923905583344	2.28831708369345	-0.0638873624550844	0.950480051026285	0.983482830575809	-6.53344648132096	0.0430981602635225	2.28831708369345	0.116930404915969	0.909526484120596	0.977271238362065	-7.65156718474536	0.0115057697051881	2.28831708369345	0.0349011233317146	0.972933306972365	0.985193480271095	-7.18725899252911	-0.0315923905583344	2.28831708369345	-0.0638873624550844	0.950480051026285	0.983482830575809	-6.53344648132096	Btk_Y223
VVALY(UniMod:21)DYMPMNANDLQLR(SILAC-R-H)2	0.120801773512964	1.72720344573978	1.37140659989604	1.88247857766375	1.96737350607431	1.66807239129242	2.18542875388503	1.93745980004734	1.7330516540185	2.2312987981389	1.99854378396786	2.08155813930106	0.291617194883768	1.88944322272954	1.75855155009174	0.113097347234445	0.543596927030077	-5.47744975904812	0.286077291785912	1.88944322272954	1.54301573531654	0.157799897539177	0.648421029182785	-6.3577273769571	-0.00553990309785579	1.88944322272954	-0.0222716752212899	0.982725446216486	0.989992336942384	-6.53540022289152	0.157360074250173	1.88944322272954	0.848753388158833	0.418390237735129	0.977271238362065	-7.2746113478165	0.151820171152317	1.88944322272954	0.915527623196272	0.384189278834287	0.816202171541703	-6.74487071325305	-0.00553990309785579	1.88944322272954	-0.0222716752212899	0.982725446216486	0.989992336942384	-6.53540022289152	Btk_Y223
VY(UniMod:21)ENVGLM(UniMod:35)QQQK(SILAC-K-H)2	0.16821828425065	3.09426136619739	3.19079282970153	3.30151271657915	3.32002474785266	2.89395387620353	3.34177196448178	3.44254148497001	3.46000123412187	3.20286301613464	3.29213901188176	3.35015480735772	0.219249257031866	3.26272882322564	1.86294023663562	0.09593404436369	0.5294138003774	-5.32590838459021	0.174729633096615	3.26272882322564	1.32792134255871	0.217441852585163	0.674975750733109	-6.63527207900155	-0.0445196239352508	3.26272882322564	-0.252186027512394	0.806657980705447	0.96312927241359	-6.50113413556772	-0.0885329921312645	3.26272882322564	-0.672838646130977	0.518235803795083	0.977271238362065	-7.41399665751555	-0.133052616066515	3.26272882322564	-1.13053551658749	0.287965564045651	0.735399756425407	-6.52753539383036	-0.0445196239352508	3.26272882322564	-0.252186027512394	0.806657980705447	0.96312927241359	-6.50113413556772	SHP-2_Y584
VY(UniMod:21)ENVGLMQQQK(SILAC-K-H)2	0.00303766739023276	2.99695669451633	2.81833663442966	2.75483622949265	2.98345328705591	3.16212670190995	3.03988348312246	3.31692168844678	3.23150459143581	3.37463921879847	3.4231700918252	3.50531764594319	0.339393401522137	3.14610420608877	3.20470731419968	0.0109877114608585	0.181907667518657	-3.19639879174771	0.361585657706022	3.14610420608877	3.05380404765825	0.0139807621141406	0.208313355500695	-3.99788884062632	0.0221922561838852	3.14610420608877	0.139699604042834	0.892025769081043	0.96312927241359	-6.52504564462967	0.216080141670053	3.14610420608877	1.82492418376578	0.101881466604198	0.892961089648559	-6.09013752878266	0.238272397853938	3.14610420608877	2.24987667040605	0.0515033636919495	0.480554035278434	-4.97600915301911	0.0221922561838852	3.14610420608877	0.139699604042834	0.892025769081043	0.96312927241359	-6.52504564462967	SHP-2_Y584
VY(UniMod:21)ENVGLMQQQK(SILAC-K-H)3	0.0458708402429336	2.0848580775118	2.92246584135167	2.62849061734212	2.66807739200295	2.56305985466387	2.72417773499388	2.88594175380309	2.77877336756887	3.05764557969476	3.07163839156075	3.46520123394049	0.251026106720086	2.80457544040311	1.24480385287109	0.245166169942558	0.716322711548201	-6.15085502636044	0.582593111731926	2.80457544040311	2.58399918501888	0.0298999026387087	0.342698884089815	-4.76933033420893	0.33156700501184	2.80457544040311	1.09613004192136	0.301960252888223	0.908605986606936	-5.92246189493452	0.0702971112648796	2.80457544040311	0.311791668249613	0.762421050828257	0.977271238362065	-7.60546583913096	0.40186411627672	2.80457544040311	1.99278874539414	0.0779958301578883	0.480554035278434	-5.3747058735841	0.33156700501184	2.80457544040311	1.09613004192136	0.301960252888223	0.908605986606936	-5.92246189493452	SHP-2_Y584
YHGHS(UniMod:21)MSDPGVSYR(SILAC-R-H)3	0.767121197075593	4.44855320449705	4.4453441342863	4.82587256484365	4.6088894361418	4.63434351734074	4.45726891278856	4.66909734793698	4.43656889880677	4.61697305088845	4.46235290018511	4.36578712642868	-0.05227824803156	4.54282282674037	-0.412009148917124	0.690135779177345	0.891776645680323	-6.84482032206656	-0.13991211757385	4.54282282674037	-0.986248051511507	0.35021315899017	0.870719093764283	-7.01531582780779	-0.08763386954229	4.54282282674037	-0.460433129340732	0.656312462397975	0.96312927241359	-6.42151474578406	0.0483598421989324	4.54282282674037	0.340891131998815	0.741140722381012	0.977271238362065	-7.59504513294168	-0.0392740273433576	4.54282282674037	-0.309521821972995	0.764090186133512	0.951195650492053	-7.13520186006994	-0.08763386954229	4.54282282674037	-0.460433129340732	0.656312462397975	0.96312927241359	-6.42151474578406	PDHA1_S12
YM(UniMod:35)EDSTYY(UniMod:21)K(SILAC-K-H)2	0.542424992903664	3.30310948257519	2.53847077636331	3.08709743164924	3.18578421755121	2.64789057378984	2.22133396813755	2.79037745528842	2.37774191119408	1.9836164473187	3.23357264133443	3.31711408183017	-0.513074785322563	2.78964627154838	-1.39449012414902	0.197190908937066	0.716322711548201	-5.96925644839825	-0.0720696721760921	2.78964627154838	-0.17519927751496	0.864866969020082	0.985992953317655	-7.51034795824929	0.441005113146471	2.78964627154838	0.799074251388577	0.445168502913301	0.908605986606936	-6.19988737945266	-0.0593885011920543	2.78964627154838	-0.14437171957882	0.888442027344613	0.977271238362065	-7.64759318551496	0.381616611954416	2.78964627154838	1.03719888757948	0.327158456927282	0.761665782533827	-6.62628786642507	0.441005113146471	2.78964627154838	0.799074251388577	0.445168502913301	0.908605986606936	-6.19988737945266	FAK_Y577
YMS(UniMod:21)FTDK(SILAC-K-H)2	0.838190572842014	4.72443530817874	4.72998823933287	4.71407141908663	NA	4.74068566796804	4.66327317271534	4.65610641237668	4.72254392575159	4.74715477779597	4.69478373734878	4.7786666171905	-0.0421904852515436	4.71717092777451	-0.597136573905417	0.567241376718324	0.859413193420018	-6.7428056829407	-0.000483957189624462	4.71717092777451	-0.00484340850260547	0.996256392781878	0.998207419400208	-7.29318784980824	0.0417065280619191	4.71717092777451	0.34080233520485	0.742196649944439	0.96312927241359	-6.33205023866317	0.0178540124352917	4.71717092777451	0.178681663355012	0.862714388829186	0.977271238362065	-7.40690717142094	0.0595605404972108	4.71717092777451	0.842980991576961	0.424186166374558	0.831628141971173	-6.80670023124958	0.0417065280619191	4.71717092777451	0.34080233520485	0.742196649944439	0.96312927241359	-6.33205023866317	PAK1_S144
YSSSGSPANS(UniMod:21)FHFK(SILAC-K-H)2	0.984507304956606	2.76422352527008	2.50041616886396	2.69546641612805	2.87946691651465	2.34926756516053	2.87811969788244	2.72853620649393	2.09890565918427	2.83199183295306	2.63075278281787	2.30341099805341	-0.084848182233817	2.60550525175657	-0.365613008888336	0.723242247540463	0.906234710168937	-6.86437475918173	-0.0256487028961399	2.60550525175657	-0.098852918964792	0.923458497814451	0.998207419400208	-7.52193222695209	0.0591994793376771	2.60550525175657	0.170061390399039	0.868786980829208	0.96312927241359	-6.51993393441759	-0.0390014625831085	2.60550525175657	-0.150315921855707	0.883886422252078	0.977271238362065	-7.64662286229401	0.0201980167545686	2.60550525175657	0.0870337759136059	0.932582603404344	0.973336856252827	-7.18374290411795	0.0591994793376771	2.60550525175657	0.170061390399039	0.868786980829208	0.96312927241359	-6.51993393441759	EEF2K_S78
YVLDDEY(UniMod:21)TSSVGSK(SILAC-K-H)2	0.0368955250515181	3.65412311820557	3.50095837982992	3.33423444264574	3.75461874631739	3.59556995247078	3.04272328224431	3.43516529524668	3.01234804650911	2.99658420670562	3.29128521404352	3.33318300845576	-0.333026438893708	3.3591630629704	-2.23457764643538	0.0527981392835869	0.445685520740172	-4.75979926429254	-0.468076872992449	3.3591630629704	-2.80917577016353	0.0207394416183748	0.267051509145043	-4.40040604572667	-0.135050434098742	3.3591630629704	-0.604117563320073	0.56093468682184	0.96312927241359	-6.3408314659942	0.178655702500338	3.3591630629704	1.07220693784115	0.312001258396764	0.977271238362065	-7.05904882349911	0.0436052684015964	3.3591630629704	0.292587454499737	0.776583104557335	0.951195650492053	-7.14078692811308	-0.135050434098742	3.3591630629704	-0.604117563320073	0.56093468682184	0.96312927241359	-6.3408314659942	Btk_Y551
