# Supplementary material for: Spike-in enhanced phosphoproteomics uncovers synergistic signaling responses to MEK inhibition in colon cancer cells
Source: Nat Commun. 2025 May 27;16:4884. doi: 10.1038/s41467-025-59404-y (PMC12106795; doi:10.1038/s41467-025-59404-y)
Supplement: Supplementary file 11 — Supplementary Data 8 [file 41467_2025_59404_MOESM11_ESM.csv]

	C1	C2	C3	C4	C5	C6	C7	C8	C9	C10	C11	C12	H1	H3	H4	H5	H6	H7	H8	H9	H10	H11	H12	D1	D2	D3	D4	D5	D6	D8	D9	D10	D11	D12	H2
(UniMod:1)AAAAAAAAAAGAAGGRGS(UniMod:21)GPGR2	4.75752020930459	4.79428680878508	4.81624549908066	4.81852017268758	4.77461139146546	4.76998410073505	4.82283592964991	4.85562318448594	4.84333110496443	4.85875417062561	4.77828123213345	4.68366363236746	4.13221336183838	3.89107668445515	4.10188708336056	3.86206463755266	3.92266300558361	3.92988772623242	3.78631576070699	3.87395046519015	3.85398900960201	3.81082411622961	3.98678963580446	4.43807158179644	4.62062158658087	4.34349867063677	4.5117464774085	4.67202879428573	4.63664097700137	4.80553780648515	4.67095663030349	4.52124051637678	4.51883832467014	4.44977561320194	NA
(UniMod:1)AAAAAAAGAAGSAAPAAAAGAPGS(UniMod:21)GGAPSGSQGVLIGDR4	3.54983278970297	3.52514988237402	3.50364713773072	3.42690214499632	3.59229977532638	3.4166479115383	3.60178371240791	3.62677784714234	3.45735546376059	3.51255898897513	3.55131483003291	3.50397986914649	3.01239040196071	3.41697964330174	3.29211767702035	NA	3.35995011524466	3.31459780508209	3.3288280425568	3.41675722581889	3.10229621877214	3.26140133843097	3.43274025090858	2.81999432742481	3.23496481907648	3.0973302250248	2.79592891488358	3.0490199643387	3.14212288430724	3.20685650780191	3.22016334182271	2.82288172303387	3.010381131907	3.14703382813446	3.47913799447306
(UniMod:1)AAAAAAGAAS(UniMod:21)GLPGPVAQGLK2	NA	NA	NA	NA	NA	NA	NA	NA	NA	NA	NA	NA	NA	2.73524764129525	NA	2.77871054908285	2.80549137499329	NA	2.67095763802513	NA	2.33845885040697	2.56472032662674	2.51400571248433	NA	2.87222477380811	2.74104716341976	2.73037670817603	3.0082462669989	2.92129136072159	2.78665069657766	2.87714264632392	NA	2.96375494151424	2.7004229159939	2.46707742706619
(UniMod:1)AAAAAAGPS(UniMod:21)PGSGPGDSPEGPEGEAPERR3	NA	NA	NA	3.05767496936176	NA	NA	NA	NA	3.21924499558355	3.26821306856656	NA	NA	NA	NA	NA	NA	3.24336660070047	NA	2.80490107096807	2.95908664758997	NA	NA	NA	NA	NA	3.27703751256655	NA	NA	NA	3.03046038226483	NA	NA	NA	NA	NA
(UniMod:1)AAAAAAGPSPGS(UniMod:21)GPGDSPEGPEGEAPER3	NA	NA	NA	NA	NA	NA	NA	NA	NA	NA	NA	NA	NA	NA	NA	NA	3.14637407491735	2.84219919313398	NA	3.07692475932492	NA	3.70876403555636	NA	NA	3.27134632557885	NA	NA	NA	NA	NA	NA	NA	NA	NA	NA
(UniMod:1)AAAAAAGS(UniMod:21)GTPREEEGPAGEAAASQPQAPTSVPGAR4	NA	NA	NA	NA	NA	NA	NA	NA	NA	NA	3.82116358399096	NA	NA	NA	NA	NA	NA	NA	NA	3.63715575726918	NA	NA	NA	NA	NA	NA	NA	NA	3.65556451475807	NA	NA	NA	NA	NA	NA
(UniMod:1)AAAAAAGSGT(UniMod:21)PREEEGPAGEAAASQPQAPTSVPGAR3	NA	NA	NA	NA	NA	NA	NA	NA	NA	NA	NA	NA	NA	NA	NA	2.84650087255848	NA	NA	NA	NA	2.81013960117096	2.90127817377587	NA	NA	NA	2.19431544280883	2.67917944339024	2.58812721145182	2.08423648551592	NA	2.7132392504763	NA	2.93103293962941	2.72381358634099	2.42515859314412
(UniMod:1)AAAAAAGSGTPREEEGPAGEAAAS(UniMod:21)QPQAPTSVPGAR4	NA	NA	3.66873387112479	NA	NA	NA	NA	3.64098934575502	NA	NA	NA	NA	NA	NA	NA	NA	NA	3.53101898793552	NA	NA	3.65392793281955	NA	NA	3.55518843666644	NA	NA	NA	NA	NA	NA	NA	NA	NA	NA	NA
(UniMod:1)AAAAAALSGAGT(UniMod:21)PPAGGGAGGGGAGGGGSPPGGWAVAR3	NA	NA	NA	NA	NA	NA	NA	3.10206669801551	3.25264535467732	3.37262862005775	3.26667566285161	3.44634250184274	NA	3.33723369347643	3.32452993162444	3.44560465350527	3.42326708834983	3.12749096799762	NA	3.3323223763391	NA	3.28626053169192	NA	3.80615704797819	3.98664744824118	3.97719716871183	3.90544442430656	4.08607495118948	4.01994102517269	3.87140908548547	3.90757827440118	3.92694064690558	3.87837783250773	4.00462239963233	3.38097735087802
(UniMod:1)AAAAAALSGAGTPPAGGGAGGGGAGGGGS(UniMod:21)PPGGWAVAR3	NA	4.70197645022745	NA	NA	NA	NA	4.55210878461609	4.6552667853077	4.67133796353128	NA	NA	4.75707918398511	4.58561530503127	4.64381063432906	4.61100245593908	4.66743821338267	4.55314064994592	4.76889712023467	4.7273792141218	4.6389594272887	4.76895872426257	NA	4.49189783238833	4.89329074856442	4.99126391746658	4.98694492585067	5.00789405487974	4.92323351600637	4.96024551122312	4.9066994678873	4.93200319330698	5.0124369814352	4.85064358354912	4.91478669199562	4.72402850878103
(UniMod:1)AAAAAALSGAGTPPAGGGAGGGGAGGGGS(UniMod:21)PPGGWAVAR4	3.8831410208562	4.13962203765693	4.04619336667947	4.00019894217129	4.09342265500598	3.55837657395265	4.02149046480211	4.0782819520378	4.10169515961345	4.16346849360001	4.18371762003465	4.04295959836525	4.12879161674177	4.04929265211356	4.18122536722253	4.06653061896755	3.95493375006346	4.08151325145018	4.08235946909375	3.94835455783696	4.05731994615713	3.88578626657878	3.85992909409386	4.12805393209154	4.12504236357409	4.12551324489748	NA	4.14428092079062	3.96951108098773	4.25037122845316	4.30436860189079	4.11109002093197	4.0919005232762	4.03480973740909	4.09783930782853
(UniMod:1)AAAAAAVGPGAGGAGS(UniMod:21)AVPGGAGPCATVSVFPGAR3	NA	NA	NA	NA	NA	NA	NA	NA	NA	NA	NA	NA	NA	NA	NA	NA	NA	NA	NA	NA	NA	NA	NA	NA	2.92930508810735	NA	NA	3.00500486535193	NA	NA	NA	NA	NA	NA	NA
(UniMod:1)AAAAGPGAALS(UniMod:21)PRPCDSDPATPGAQSPK3	NA	NA	NA	NA	NA	NA	NA	NA	NA	NA	NA	2.52113599667844	NA	NA	NA	NA	NA	NA	NA	NA	NA	NA	NA	NA	NA	NA	NA	NA	NA	NA	NA	NA	NA	NA	2.48871888662183
(UniMod:1)AAAAPDSRVS(UniMod:21)EEENLK2	5.13689930105011	5.47428100106622	5.549204959914	5.47383559084102	5.47463556159932	5.51624210085726	5.41102329812196	5.43658455111496	5.48271001469502	5.46531019729723	5.42581636263197	5.45597855551989	5.44770358011035	5.45472354141968	5.36070004295919	5.4217824595545	5.40561941674436	5.29082177153953	5.39240814329275	5.45585357747337	5.30363627547872	5.3595218927717	5.41291735131583	5.09825679265692	5.16300295139012	5.07662498484364	5.09214456876932	5.16124639261447	5.11890256837745	5.15783751809734	5.16477447356845	5.05375699580665	5.06023562513297	5.09275758956577	5.41621068744088
(UniMod:1)AAAAQLS(UniMod:21)LTQLSSGNPVYEK2	NA	NA	NA	NA	NA	NA	NA	NA	NA	NA	NA	NA	NA	NA	NA	NA	2.9810182531477	NA	NA	NA	NA	NA	NA	NA	NA	NA	2.50546371188145	2.82989471522081	NA	NA	NA	NA	NA	NA	NA
(UniMod:1)AAAITDMADLEELSRLS(UniMod:21)PLPPGSPGSAAR3	3.22105541927846	3.47842535676521	3.60726406436605	NA	NA	NA	3.4716854955596	3.36074827143429	3.47527003591293	3.11181989057461	NA	3.39692682582065	NA	3.29477335182733	NA	NA	NA	3.21485580631301	3.11523160836728	3.5153141023199	2.80329490164512	3.07162253533905	3.12973137945639	3.23876767707431	NA	3.11303769373997	3.18635664877116	3.2711595773547	3.20450855016833	NA	3.14529853604045	3.0409743305915	3.16908231547018	3.06838287302302	3.34963947406822
(UniMod:1)AAAMDVDT(UniMod:21)PSGTNSGAGK2	NA	3.34584455042466	3.45719130164464	NA	NA	NA	NA	NA	NA	NA	NA	NA	NA	3.68369151946316	3.51866832005511	NA	NA	3.43020344578466	3.56786473906803	NA	3.58429143093431	3.63931879021221	NA	NA	3.23706485449047	NA	NA	NA	NA	NA	NA	NA	NA	NA	NA
(UniMod:1)AAAPQAPGRGS(UniMod:21)LRK2	3.99652882483854	4.1351031650988	4.25192880071656	4.11141750176871	4.20104885881287	4.13609929611765	3.98133968573077	3.97719936198795	4.08423709477429	4.26103641589611	4.16523801914404	3.94839634164867	4.02558150738147	4.45126711724486	4.28213138159164	NA	4.09582705938673	4.14827027174199	4.36681058432441	4.10263313252175	4.15855475916824	4.30162124005523	4.21445818221792	NA	NA	NA	NA	3.8534897871572	3.72289877936146	NA	NA	NA	3.72960219946457	3.70332712823168	4.373052124103
(UniMod:1)AAAS(UniMod:21)PLRDCQAWK2	NA	NA	4.04503745564081	NA	NA	NA	NA	NA	NA	NA	NA	NA	4.28532791864794	4.2740487801976	4.29766504659031	4.13788163350751	4.18303945321839	4.25564287351235	4.08727906215016	4.13213613671539	NA	NA	NA	NA	NA	NA	NA	NA	NA	NA	NA	NA	NA	NA	4.17246562110345
(UniMod:1)AAASVT(UniMod:21)PPGSLELLQPGFSK2	3.75916576110817	3.85042077748943	3.90241259994415	3.78737858944815	4.07579983158146	3.85308398964552	3.96490683251474	3.86996605442131	3.7513685894272	4.04895319013352	3.99762388702417	4.14576691489979	4.21028885772588	3.90438696892577	3.77828875616288	4.03048138418306	3.99782448674715	4.27545327081492	4.01305259749065	4.05209953079876	4.21643605480757	3.85693177661907	4.0440063463216	3.48370394430175	3.73342896424386	NA	3.62659136754162	3.7306304895432	3.78721507618291	3.23439030183029	3.37710904895687	3.58421728834474	3.4858027504807	3.76927929397684	4.10734551518788
(UniMod:1)AAASVT(UniMod:21)PPGSLELLQPGFSK3	3.87414219359925	3.98483952462711	NA	NA	3.99181865125779	3.8589756827932	4.04462716301249	4.03511794331645	3.92006830043276	4.11828700901723	4.07048256637375	NA	4.31673315357141	3.84213551341766	4.11167187963246	4.04658362995219	3.98041150223415	4.30190136043458	4.06966864786822	4.03572539560703	4.12460673673168	3.96848166603169	4.17623044259245	3.39647190857476	NA	NA	3.23410971198172	3.30159730493764	3.23233323600639	3.23675794837388	NA	NA	3.37208823961165	NA	4.1125371994881
(UniMod:1)AAASVTPPGS(UniMod:21)LELLQPGFSK2	NA	NA	NA	NA	NA	NA	NA	NA	NA	NA	NA	3.9819325789179	3.53015930012608	3.5725874678807	NA	3.48684828452532	3.6488172944296	3.48620974070556	3.50122459357623	3.65522773931845	3.58191630369415	3.42246621100171	3.80474606389271	NA	NA	NA	NA	NA	NA	NA	NA	NA	NA	NA	3.48769843236798
(UniMod:1)AAASVTPPGS(UniMod:21)LELLQPGFSK3	NA	NA	NA	NA	NA	NA	NA	NA	NA	NA	NA	NA	NA	3.43671966925677	NA	NA	NA	NA	3.29264979580591	NA	NA	NA	NA	NA	NA	NA	NA	NA	NA	NA	NA	NA	NA	NA	NA
(UniMod:1)AAATADPGAGNPQPGDSSGGGAGGGLPS(UniMod:21)PGEQELSR3	NA	NA	NA	NA	NA	NA	NA	NA	NA	NA	2.22250218834842	NA	NA	NA	NA	NA	NA	NA	NA	NA	NA	NA	NA	NA	NA	NA	NA	NA	NA	NA	NA	NA	NA	NA	NA
(UniMod:1)AAATGAVAAS(UniMod:21)AASGQAEGK2	NA	NA	NA	NA	NA	NA	NA	NA	NA	NA	NA	NA	NA	NA	NA	NA	NA	NA	NA	NA	NA	2.67435608048238	NA	NA	NA	NA	NA	NA	NA	NA	NA	NA	NA	NA	NA
(UniMod:1)AAAVAAAGAGEPQS(UniMod:21)PDELLPK2	5.5941601691265	5.58162747344462	5.51887642392471	5.46094333111357	5.72722694480139	5.53115933448324	5.68286629505547	5.74873605100584	5.70107608854642	5.52977352860942	5.58848534147384	5.72368703950417	5.4657957210237	5.29157090173501	5.03760692496357	5.10737499809986	5.15262302024092	5.62342723575895	5.5217394049723	5.52297744938942	5.41656034968214	5.25009418988296	5.35450104630691	5.5282186255274	5.60726509664708	5.60817442994661	5.4496700100418	5.49656580413405	5.51507496705421	5.5966142129567	5.57388901312952	5.45856027844323	5.35639093705077	5.55303899926692	5.35146169396933
(UniMod:1)AAAVAAAGAGEPQS(UniMod:21)PDELLPK3	4.4210434531061	4.35623283796494	4.12351883865949	4.18289401609958	4.46823339045068	4.34492614765864	4.49503365523538	4.56916814247127	4.46582128201777	4.34872198431688	4.40038980266839	4.49218888830572	4.23586636042319	3.98403099576105	3.7906104064024	3.784526661438	3.76899726040887	4.26331766875352	4.23171172895202	4.30175161395485	3.92111047876014	3.91254276326964	4.15014347659128	4.32791375735631	4.13103580203426	4.13972961160297	4.0074488237115	4.02541793062736	3.89267794333626	4.31633803477455	4.40515709037269	4.06896643863882	3.95109559283763	4.00405318950801	4.0658179576022
(UniMod:1)AAAVAAPLAAGGEEAAATTSVPGS(UniMod:21)PGLPGR3	5.29789074476809	5.23184369787238	5.20601339930782	NA	NA	NA	NA	NA	5.17157743600894	NA	NA	5.42997047500831	NA	NA	NA	NA	NA	NA	NA	5.05514208190202	NA	NA	5.02786708315907	NA	5.10275506735531	NA	5.01430335466213	NA	4.97107394891173	NA	5.24416835015617	5.04714532106298	4.93124683454753	NA	5.05903617040584
(UniMod:1)AAAVAAPLAAGGEEAAATTSVPGS(UniMod:21)PGLPGRR3	3.8440305128484	NA	4.19543666725312	4.01137686210502	4.11546729352462	3.93313979764986	3.73640217699701	3.82781179761283	3.89670921831415	4.12486189003596	4.03190902830518	3.89882421920902	3.92189434020322	3.76726386351385	3.81483343037758	3.91479501329005	4.17408143573377	4.42774284523494	3.69678328906956	4.02226937594943	4.24517044708352	3.7887303899428	3.92985832654267	4.82884477440975	4.94303622346667	4.34211747058481	4.87921355043946	4.96726090003675	4.98700851573011	4.98188134885441	4.61598336463259	4.86495793358766	4.81276610402366	4.86483495003441	3.80401842513031
(UniMod:1)AAAVLS(UniMod:21)GPSAGSAAGVPGGTGGLSAVSSGPR3	NA	NA	NA	NA	NA	NA	NA	NA	NA	NA	NA	NA	NA	NA	NA	NA	NA	NA	NA	NA	NA	NA	NA	NA	NA	NA	2.63030796224073	NA	NA	NA	NA	NA	NA	2.99813511521447	NA
(UniMod:1)AAAVLSGPS(UniMod:21)AGSAAGVPGGTGGLSAVSSGPR3	NA	NA	NA	NA	NA	NA	NA	NA	NA	NA	NA	NA	3.38019693591212	NA	NA	NA	NA	3.42926703540446	3.4954497781398	NA	3.52049174437122	3.45833357076444	NA	NA	NA	NA	NA	NA	3.75202430680143	NA	NA	NA	NA	NA	NA
(UniMod:1)AAAVLSGPSAGS(UniMod:21)AAGVPGGTGGLSAVSSGPR3	NA	NA	3.55336826450814	NA	NA	3.54971257266998	NA	NA	NA	NA	NA	NA	NA	NA	NA	NA	3.39565977563119	NA	3.39956909491442	3.38513743997873	NA	NA	NA	NA	3.38562949383347	NA	NA	3.43620565870419	NA	NA	NA	NA	3.35344458901107	NA	NA
(UniMod:1)AAAYLDPNLNHT(UniMod:21)PNSSTK2	NA	NA	NA	NA	NA	NA	NA	NA	NA	NA	NA	NA	NA	NA	NA	3.3782612316113	3.4911285314459	NA	NA	NA	NA	3.33313385180167	NA	NA	NA	NA	NA	NA	NA	NA	NA	NA	NA	NA	NA
(UniMod:1)AADDDNGDGTSLFDVFSAS(UniMod:21)PLK2	3.837531161916	3.76519474010702	3.7906322222193	3.66325654918601	4.12165942156607	3.90358176404078	3.71918372068044	3.91988097464267	3.57247457271191	3.9177531943562	3.95515657468567	4.16564724635465	NA	3.06852462904863	3.51699940386566	3.52735939080331	3.66129690948031	4.16557688418225	3.11584562248819	3.41313225425051	3.94959053437679	3.30592418009695	3.77081729935797	4.17331761252149	4.0363237548416	4.02714802850187	4.22353401753982	3.97047046346129	4.0289020209081	3.29984024177999	3.13644271018818	4.06241974241054	3.95083595122249	4.15501205808209	3.27218333023161
(UniMod:1)AADISESS(UniMod:21)GADCK2	2.79284376031314	NA	NA	NA	NA	NA	NA	NA	NA	NA	NA	NA	NA	NA	NA	NA	NA	NA	3.02475963124098	NA	3.22508470490004	NA	NA	NA	NA	NA	NA	NA	NA	NA	NA	NA	NA	NA	NA
(UniMod:1)AADVSVTHRPPLS(UniMod:21)PK2	6.0176351618704	6.05663988733536	6.05533547883544	6.0650577860668	6.04819278500825	6.01713887587042	6.04649720954773	6.02513559229446	6.03354444950377	6.01717736740745	6.03502262394881	5.96925466881489	5.98551626469863	6.05102969031809	6.05900720796537	6.00196728895464	6.06026121678921	6.01769970089815	6.02578043571513	6.09351861516267	6.01278623603366	5.98727290405618	6.0842448825355	6.00940428768621	5.97298654414224	5.96795786970729	5.98709659135725	5.9900540879606	6.04217887369127	6.04232872901324	6.03978858362107	5.96758341151239	5.99638081179074	5.97872486694854	6.05062635366738
(UniMod:1)AADVSVTHRPPLS(UniMod:21)PK3	6.04034506091133	NA	6.03284440417735	6.03633654574053	NA	NA	6.0352159642823	NA	5.98144703837895	6.01732218566949	NA	5.94956887053849	5.99882210933729	5.93448176748607	6.01242131336133	5.85346439287766	NA	6.00494588488347	NA	6.02842886570378	6.0167851526858	NA	NA	5.95868814073643	5.96939058380556	NA	NA	5.94415448508041	6.00318768928957	5.95362080777687	5.96605471487809	NA	5.9357438249359	5.96812098852054	NA
(UniMod:1)AAFAVEPQGPALGSEPMMLGS(UniMod:21)PTSPK3	NA	3.04442054142032	3.1077163142704	2.92159826790689	NA	NA	NA	NA	NA	3.10511879993326	NA	3.14792171013096	NA	NA	2.5538281676588	2.94282198511011	2.75498852435219	NA	NA	NA	3.42197860432021	2.98228566840938	NA	3.18645721100596	NA	NA	2.67066755130894	3.2373019015163	NA	NA	NA	3.22235253768142	NA	NA	NA
(UniMod:1)AAFAVEPQGPALGSEPMMLGSPTS(UniMod:21)PK3	NA	NA	NA	NA	NA	NA	NA	NA	NA	NA	NA	NA	NA	NA	NA	NA	NA	NA	NA	NA	NA	NA	NA	3.57815432813988	3.45065602438646	NA	NA	NA	NA	NA	3.65719624927901	NA	NA	NA	NA
(UniMod:1)AAGGDHGS(UniMod:21)PDSYR2	5.01702516977783	5.02420733625251	5.04738756515368	5.06460062236521	5.04438139005745	5.00754126509632	5.10534166610922	5.01321492691218	4.99877409444181	4.98503039353092	5.09516558331923	5.03077739405699	4.71831443180507	4.84205894788719	4.87682490792763	4.86596974321269	4.95294221506408	4.8604949656212	4.87839478014643	4.82072916363432	4.92207678730865	4.84040897507383	4.89888456797239	4.1929307517803	4.33802992048132	4.3946365280964	4.19969579293893	4.37744707943179	4.40610594979729	4.34947266105475	4.42201885223569	4.21361941479244	4.30548957573645	4.27375071534833	4.89713807106168
(UniMod:1)AAGGDHGS(UniMod:21)PDSYRSPLASR2	NA	NA	NA	NA	NA	NA	NA	NA	NA	NA	NA	NA	NA	NA	NA	NA	NA	NA	NA	NA	NA	NA	NA	3.62072001406056	NA	NA	NA	NA	NA	NA	NA	NA	NA	NA	NA
(UniMod:1)AAGTAAALAFLS(UniMod:21)QESR2	3.86474908438867	4.0131780454855	3.97294153772334	3.99770217673169	4.13615184346088	4.00960553183208	3.93505656970893	3.79468960570698	NA	3.96829307192025	4.07396421072744	3.99211653857289	3.94282955167563	3.78656938652511	3.92518409453247	3.85593108426833	4.26841123948247	NA	NA	NA	4.04328529042708	NA	NA	3.8605828466451	NA	NA	NA	NA	3.5303241145735	NA	3.52299869310092	3.75758366165863	3.55054227547309	3.78942526453378	3.82168834845686
(UniMod:1)AAGTAAALAFLSQES(UniMod:21)R2	NA	NA	NA	3.74374926657191	3.82245981751219	3.82278102738232	3.91731342509884	4.00500821800062	3.91917536889885	3.99917526855666	4.00727681488215	NA	NA	3.93973277730958	NA	3.73161019590383	NA	3.96093928062623	3.71999951127149	NA	4.01306624036009	3.79083986445135	NA	NA	NA	3.69861659464717	3.87947922542872	NA	3.60041683947381	3.28456701213388	NA	NA	NA	NA	3.60093871120281
(UniMod:1)AALGHLAGEAAAAPGPGT(UniMod:21)PCASR2	NA	3.30705193926514	3.18435999488692	2.87327091850578	3.27262649523569	3.00203086323288	3.08646904755048	NA	3.18988232631522	3.22829876715493	3.27396835097622	3.08343321704078	3.05665357674182	NA	3.12870739817288	3.29425013206296	3.37073456734336	2.81940868381101	2.94382435694329	NA	NA	3.0341276798593	NA	NA	NA	NA	NA	NA	NA	NA	NA	NA	NA	NA	3.21872711640706
(UniMod:1)AALGHLAGEAAAAPGPGT(UniMod:21)PCASR3	3.63091245228733	3.6100425124398	3.53073563224277	NA	3.57177775127929	3.47455836589761	3.53278483231276	3.55925800394127	NA	3.6346353298142	NA	NA	NA	4.80066512045595	NA	4.80464280571432	4.58503057772422	4.63759686288329	4.74021525023772	4.67293324047315	NA	4.59778572862859	NA	NA	NA	NA	NA	NA	NA	NA	NA	NA	NA	NA	4.62094338941238
(UniMod:1)AALHTTPDS(UniMod:21)PAAQLER2	5.08037590721873	5.01836646425353	4.95040755717084	5.01796191063758	5.03561774481923	4.92024252450813	5.0790430509931	5.01033218366098	5.0299163264953	4.96396944451558	5.02761927043308	5.01377368514912	5.12267840092952	5.30778807259702	5.18222226359682	5.29594070529151	5.33405155334895	5.18756675650947	5.21663629074059	5.27632400598731	5.23098802857037	5.29321391873332	5.41509958943423	4.98105426479789	5.00406061379618	5.06572417029028	5.07991764362115	5.07490751720458	4.97817374950411	4.95690935386572	5.13215531333081	5.14235014706448	5.13132778346061	5.07086375722564	5.27941603756207
(UniMod:1)AALHTTPDS(UniMod:21)PAAQLER3	3.04832072625199	NA	NA	NA	NA	NA	NA	NA	NA	NA	NA	NA	NA	NA	NA	NA	NA	NA	NA	NA	NA	NA	NA	NA	NA	NA	NA	NA	NA	NA	NA	NA	NA	NA	NA
(UniMod:1)AALMTPGTGAPPAPGDFSGEGS(UniMod:21)QGLPDPSPEPK3	NA	NA	NA	NA	NA	NA	NA	NA	NA	NA	NA	NA	NA	NA	NA	NA	NA	NA	NA	NA	NA	NA	NA	NA	NA	NA	NA	NA	NA	NA	NA	NA	NA	NA	2.40728114448632
(UniMod:1)AALS(UniMod:21)PTFATSTQDSTCLQDSEFPVSSK3	NA	NA	NA	NA	NA	NA	NA	NA	NA	NA	NA	NA	2.94952513851861	NA	NA	NA	NA	3.04879206366748	NA	NA	NA	NA	NA	NA	NA	NA	NA	NA	NA	NA	NA	NA	NA	NA	NA
(UniMod:1)AANATTNPS(UniMod:21)QLLPLELVDK2	NA	NA	NA	NA	2.97243645936593	NA	NA	NA	NA	NA	NA	2.9565897071464	NA	NA	NA	NA	NA	NA	NA	NA	NA	NA	NA	NA	NA	NA	NA	NA	NA	NA	NA	NA	NA	2.93803643534172	NA
(UniMod:1)AANYSST(UniMod:21)STRR2	NA	NA	NA	NA	NA	NA	NA	NA	NA	NA	NA	NA	NA	NA	NA	NA	4.08832523717618	NA	NA	NA	NA	NA	NA	NA	NA	NA	NA	NA	NA	NA	NA	NA	NA	NA	NA
(UniMod:1)AANYSSTS(UniMod:21)TRR2	NA	NA	NA	NA	NA	NA	NA	NA	NA	NA	NA	NA	4.16422236286148	NA	NA	NA	4.08408994190106	NA	3.9925702034818	4.26858160643782	NA	NA	NA	NA	NA	NA	NA	NA	NA	NA	NA	NA	NA	NA	NA
(UniMod:1)AAPCGSELPANS(UniMod:21)PLK2	4.15277507705597	4.05944260683827	4.02293704583909	4.06777985641977	4.02330335979914	3.94039664358312	4.00800851415188	3.90976143932333	3.92271851677874	4.05296005994696	4.0617639680286	4.0383370520116	3.78788318806	3.90209163000077	3.87337202338217	3.92491532830211	3.93122229439669	3.75827389927219	3.78477968986193	3.70517842240284	3.57928609411781	3.68551733526484	3.7622949591801	4.25461497320749	4.12876534083599	4.13196930355447	4.207555662879	4.21816711254672	4.19654626181651	4.12571675016189	4.14796306026614	4.26798301865234	4.26183400991505	4.16812722390194	3.77982595819401
(UniMod:1)AAPEEHDS(UniMod:21)PTEASQPIVEEEETK3	3.66599636561319	3.48866280270936	3.46459635486812	3.43476909210767	3.49856004699831	3.50845349847207	3.46282622853747	3.66165926721375	3.51172377018981	NA	3.33868980628668	NA	3.78235489949263	3.7528384394693	3.66146210284679	NA	4.02058147419671	4.03082996087297	3.92118527728285	3.78261741544107	4.15502905278798	NA	3.6932239521444	NA	3.91671548721441	4.07395165909473	NA	3.83522199353425	NA	3.94659911711471	3.88516805639122	3.82131651983731	4.01342782985876	NA	3.83245409744003
(UniMod:1)AAPM(UniMod:35)T(UniMod:21)PAARPEDYEAALNAALADVPELAR3	NA	NA	NA	NA	NA	NA	NA	3.07419271284314	NA	NA	NA	NA	NA	NA	NA	NA	NA	NA	2.45429291963482	NA	NA	NA	NA	NA	NA	NA	NA	NA	NA	NA	NA	NA	NA	NA	NA
(UniMod:1)AAPMT(UniMod:21)PAARPEDYEAALNAALADVPELAR3	NA	NA	NA	NA	NA	NA	NA	NA	NA	NA	NA	NA	3.16158533293593	NA	NA	NA	NA	NA	NA	NA	NA	NA	NA	NA	NA	NA	NA	NA	NA	NA	NA	NA	NA	NA	NA
(UniMod:1)AAPPRPAPS(UniMod:21)PPAPR2	NA	NA	NA	NA	NA	NA	NA	NA	NA	NA	NA	NA	NA	NA	NA	NA	NA	3.32332559536389	3.31379730702372	NA	NA	NA	NA	NA	NA	NA	NA	NA	NA	NA	3.24708859238858	NA	3.42651991635168	NA	NA
(UniMod:1)AAPRPS(UniMod:21)PAISVSVSAPAFYAPQK3	NA	NA	NA	NA	NA	NA	NA	NA	NA	NA	NA	NA	NA	NA	NA	NA	NA	NA	2.60138850394749	NA	NA	NA	NA	NA	NA	NA	NA	NA	2.48498925890797	NA	NA	NA	NA	NA	NA
(UniMod:1)AAPS(UniMod:21)DGFKPR2	3.64519306128992	3.85009247073914	3.82905879873408	3.77362854431931	3.80282248360465	3.92414184492983	3.7778050754582	3.78227371040858	3.7502776175337	3.87917994238648	3.81103508158376	3.81343393581875	3.5627334367921	3.51299925613591	3.57949920641447	3.50578898507132	3.53587412571508	3.46433054408315	3.48294925865915	3.55395735578183	NA	3.54679681685589	NA	NA	3.390698254606	3.45423191116315	3.32527663606865	3.50591700583166	3.46059690537452	3.47563716451111	3.49827327862196	NA	3.30924675480185	3.46101878122654	3.53726650913979
(UniMod:1)AAQGAAAAVAAGTSGVAGEGEPGPGENAAAEGTAPS(UniMod:21)PGR3	3.30752515223354	3.39232293512356	3.3884465825638	3.11958248170195	3.35535191886356	3.40877929347991	3.22135286385858	3.1688862944099	3.37080958471002	3.21576903451723	3.24539437813635	3.4183654968404	3.49019475218153	3.51282527225136	3.74030545372597	3.50567649359103	3.63981000526093	3.20958527310386	3.39234698992431	3.57540500270324	3.38544867666675	3.33797320182254	3.45427919127658	3.37113590283939	3.51818895301204	3.3317396561147	3.26942578091925	3.3572927856329	3.34113499910111	3.27220576039225	3.4206155507921	3.26804808246514	3.04699060467808	3.43818957579768	3.59112351337918
(UniMod:1)AAQGAAAAVAAGTSGVAGEGEPGPGENAAAEGTAPS(UniMod:21)PGR4	4.25502212309175	4.08641795273041	4.00493608491381	3.96353787467684	4.01998857376595	4.02629173957678	4.06422501181781	4.08076774380193	3.96822683697656	4.06090243093218	4.06674299719551	4.04810191697912	4.10797504986399	3.96781606918534	4.00581799782102	4.01387002172004	3.98711354041787	3.83100479578951	NA	3.94117468260601	4.28547302614581	3.2685163799203	3.95190421485222	3.85835848206228	4.45808779243292	4.13080786324416	3.91102366227622	NA	NA	4.78317210174556	2.94499764985336	3.88160482185045	4.0598279138933	NA	NA
(UniMod:1)AAQGAAAAVAAGTSGVAGEGEPGPGENAAAEGTAPS(UniMod:21)PGRVS(UniMod:21)PPTPAR4	NA	NA	NA	NA	NA	NA	NA	NA	NA	NA	NA	3.36284048137263	NA	NA	NA	3.46463865049157	NA	NA	NA	NA	3.54319533087868	NA	NA	NA	NA	NA	NA	3.00347161534813	NA	NA	NA	NA	NA	NA	NA
(UniMod:1)AAQGAAAAVAAGTSGVAGEGEPGPGENAAAEGTAPSPGRVS(UniMod:21)PPT(UniMod:21)PAR4	3.41070918593161	NA	NA	NA	NA	NA	NA	NA	NA	NA	NA	NA	NA	3.47169908553984	NA	NA	NA	NA	NA	NA	NA	NA	NA	NA	NA	NA	NA	NA	NA	2.8308387557074	NA	NA	NA	NA	NA
(UniMod:1)AAQGAAAAVAAGTSGVAGEGEPGPGENAAAEGTAPSPGRVS(UniMod:21)PPTPAR4	NA	NA	NA	3.46762907016815	NA	3.39851589465555	NA	NA	3.37802072659185	NA	NA	NA	NA	3.37571502103102	3.42446774344995	NA	NA	NA	NA	NA	NA	NA	NA	NA	NA	NA	3.00431637165241	NA	NA	NA	3.04678170833687	NA	NA	NA	NA
(UniMod:1)AAQGAAAAVAAGTSGVAGEGEPGPGENAAAEGTAPSPGRVSPPT(UniMod:21)PAR4	NA	NA	NA	NA	NA	NA	NA	NA	NA	NA	NA	NA	NA	NA	NA	NA	NA	NA	NA	NA	NA	NA	NA	NA	NA	NA	NA	2.44855317615232	NA	NA	NA	NA	NA	NA	NA
(UniMod:1)AAQIPIVATTST(UniMod:21)PGIVR2	NA	3.36796983739938	3.55458983611342	NA	3.48225042994006	NA	NA	3.33452218326353	NA	NA	3.48690146903761	NA	NA	NA	NA	NA	NA	NA	NA	NA	NA	NA	NA	NA	NA	NA	NA	NA	3.03332172491849	NA	NA	NA	NA	NA	2.89652358671088
(UniMod:1)AAS(UniMod:21)DTERDGLAPEK2	5.41267941661571	5.45588246345727	5.50980139085533	5.48366596598003	5.47460830335767	5.50438312194867	NA	5.51117116462231	5.49424272082416	5.44911902748437	5.40877061143732	5.43062038113412	5.55846535444827	5.62180371225424	5.61718441381319	5.68223790852544	5.64382574846085	5.60500817632999	5.5987587154131	5.51723494734441	5.61023161534593	5.6846786391584	5.62886802277002	5.68321925221108	5.6587136750316	5.64151806766083	5.70092362691439	5.64888526381913	5.69320079516945	5.68550489808046	5.59947123365013	5.70039057407355	5.72219812915749	5.67726576103536	5.62630441943047
(UniMod:1)AASAAAAS(UniMod:21)AAAASAASGSPGPGEGSAGGEK3	NA	NA	NA	2.66826616964049	NA	NA	3.06436018326031	2.89268151804999	NA	NA	2.89553879926189	NA	2.96555494607705	NA	NA	NA	NA	NA	NA	NA	NA	NA	NA	NA	3.10593136492379	2.92163032715715	NA	3.23138134859956	3.11730835560449	3.13366174055918	NA	NA	NA	NA	NA
(UniMod:1)AASAAAASAAAASAAS(UniMod:21)GSPGPGEGSAGGEKR3	NA	NA	NA	NA	NA	NA	NA	NA	NA	NA	NA	NA	NA	NA	NA	NA	2.8782415301347	NA	NA	NA	NA	NA	NA	NA	NA	NA	NA	2.84590834829927	NA	NA	NA	NA	NA	NA	NA
(UniMod:1)AASAAAASAAAASAASGSPGPGEGS(UniMod:21)AGGEK3	NA	NA	NA	NA	NA	NA	NA	NA	NA	NA	NA	NA	3.94750769226089	4.10073403326353	NA	4.01170248550314	NA	3.8532526127124	NA	NA	NA	NA	NA	NA	4.11623085769864	NA	4.14653971868153	4.21182575180127	NA	4.14522310572572	NA	NA	NA	4.14839070864818	NA
(UniMod:1)AASEAAVVSS(UniMod:21)PSLK2	NA	4.5777701305011	4.63248325439434	NA	4.59387720410473	4.57777023397516	NA	NA	4.63147724882556	NA	NA	4.60885751605155	4.56701345634683	4.62397371373291	4.73629042857247	4.66553557342624	4.61429627771483	4.59795116919831	4.69891147097449	4.66278462998281	NA	4.57894291909779	4.62894430243134	NA	4.27506005428604	4.26516697506106	NA	4.34929969344602	4.32586543043722	4.40300111437581	NA	NA	4.2314796331992	NA	3.2498811910579
(UniMod:1)AASEVAGVVANAPS(UniMod:21)PPESSSLCASK3	3.69790108153001	NA	NA	3.72149480672042	3.83993917819537	3.52255845106773	NA	3.76492815444884	3.61791116713155	3.68077484341813	3.74021763141048	3.88140168434841	NA	3.6542831100717	3.8513471673095	3.75603325123136	3.68620429267031	3.5442110523419	3.53160792701317	3.5549987361329	3.5848947885098	3.66350794279698	3.68575165897188	NA	NA	3.4311427360301	NA	3.50394395133199	3.23573416980894	NA	3.32747008725367	NA	3.25609973087475	NA	3.6735195603752
(UniMod:1)AATAS(UniMod:21)AGAGGIDGKPR2	NA	3.3676367009756	3.32221263235483	3.33720188159056	3.34749601471484	NA	NA	3.29018002546505	3.36716043041504	3.56714193565158	3.31174005647146	3.39294691503054	3.43236185815744	NA	3.58888729324094	3.58962692117608	NA	NA	3.41084385397878	3.48108951396094	NA	NA	3.42164623052147	NA	3.30700980318405	NA	NA	NA	NA	NA	NA	NA	NA	NA	3.66698609155271
(UniMod:1)AATDLERFS(UniMod:21)NAEPEPR2	4.39545166968293	4.51978785141124	4.58323273988978	4.457490665461	4.60854858290282	NA	4.45326390069052	4.45856029037318	4.53763259548723	4.55668938790987	4.51200646456331	4.51762442728352	NA	4.08509484045086	NA	NA	NA	NA	4.01884030123316	NA	NA	NA	NA	3.98738935852963	4.08990960456656	NA	4.01742363526475	NA	NA	4.01188817051728	4.06064837150642	NA	NA	NA	NA
(UniMod:1)AATEPILAATGS(UniMod:21)PAAVPPEK2	3.83627789963347	3.99626319576124	4.0575963611794	3.84478101223499	3.97667998924239	4.05361983145886	3.81479751116209	3.79600457192226	3.90285258391374	3.95910224904777	3.89297238747599	4.15905166660458	NA	3.29519253186448	3.50331887067044	3.11613899952828	3.12109653131468	3.45035337292641	3.10451124090219	NA	3.3300012868343	NA	2.81067944194476	NA	3.79893696030922	3.68683838967755	3.77090683706567	3.86088460965345	3.88288537673114	3.47827108510462	3.66959159141559	3.74088386177804	3.6239465281776	NA	3.1707484412169
(UniMod:1)AAVQVVGS(UniMod:21)WPSVQPR2	NA	NA	NA	NA	NA	NA	NA	NA	NA	NA	NA	NA	NA	2.95968051695552	2.89377899785243	3.0075137649996	NA	3.51528077048288	3.49764387203944	3.46261179444812	3.52586253921825	3.44624499414977	3.39295488262834	NA	NA	2.87328248577751	NA	NA	2.86881459171529	NA	2.87755363020313	3.0560134715262	3.01793685473616	3.02664710083962	3.05376943280312
(UniMod:1)ACLLET(UniMod:21)PIR2	NA	NA	NA	NA	NA	NA	NA	NA	NA	NA	NA	NA	NA	2.91023178584511	NA	NA	NA	NA	NA	NA	NA	NA	NA	NA	NA	NA	NA	NA	NA	NA	NA	NA	NA	NA	NA
(UniMod:1)ADAAATAGAGGS(UniMod:21)GTR2	NA	2.68167037943846	NA	NA	NA	NA	NA	NA	NA	NA	NA	2.68314374216974	NA	NA	NA	NA	NA	NA	NA	NA	NA	NA	NA	NA	NA	NA	NA	NA	NA	NA	NA	NA	NA	NA	NA
(UniMod:1)ADDQGCIEEQGVEDS(UniMod:21)ANEDSVDAKPDR3	NA	NA	NA	NA	NA	NA	NA	NA	NA	NA	NA	NA	NA	2.70966359852038	NA	NA	NA	NA	2.91664950862628	NA	2.80354174101922	NA	NA	NA	NA	NA	NA	NA	NA	NA	NA	2.68727879669348	NA	NA	2.80561488795363
(UniMod:1)ADEAALALQPGGS(UniMod:21)PS(UniMod:21)AAGADREAASSPAGEPLRK4	3.9697911723964	NA	NA	NA	4.47812289344096	NA	NA	NA	NA	NA	NA	NA	NA	NA	NA	NA	NA	NA	NA	NA	NA	NA	4.029288276706	NA	NA	NA	NA	NA	NA	NA	NA	NA	NA	NA	NA
(UniMod:1)ADEAALALQPGGS(UniMod:21)PSAAGADR2	4.93330232468016	4.88872383322206	4.83718455963347	4.82215516445378	4.86845290730636	4.89530058706116	4.87696922833803	4.95002273370748	4.97381583950269	4.6673565675337	4.86070183937297	4.92709471018927	4.77981340105112	4.8155276596739	4.50780376984001	4.87536370736513	4.91600810323536	4.21933715736835	4.77960560072217	4.82591685748876	4.65900359650329	4.64771830041028	4.77615597440356	4.51443287093092	4.20161026057138	4.65602272612036	4.48629090292529	4.28726803224105	4.18174306873296	3.73721618703056	4.57262189421274	4.50301635924929	4.21532356623815	3.91362414173745	4.82787625536485
(UniMod:1)ADEAALALQPGGS(UniMod:21)PSAAGADR3	NA	3.16890472847366	NA	2.95438049777096	3.14004824105492	3.03184413734607	3.17796070614328	3.2871835615897	3.15712796151811	NA	3.08596336525428	3.3334088779713	3.18958882007402	3.62382327177597	3.65419838987243	3.7987217461231	3.92106308572175	3.39556164299057	3.34819158141659	3.58642758630069	NA	3.53515745636813	3.72918227356476	3.09687304204549	3.45415861769377	3.26448348275089	3.11586308219324	3.31213357425122	3.02788069777306	3.00367404155922	3.7322227694213	NA	NA	3.45021202925475	3.72972938872419
(UniMod:1)ADEAALALQPGGS(UniMod:21)PSAAGADREAASSPAGEPLR3	NA	NA	NA	NA	NA	NA	NA	NA	NA	NA	NA	NA	NA	2.60459524984651	NA	NA	NA	NA	NA	NA	NA	NA	NA	NA	NA	NA	NA	NA	NA	NA	NA	NA	NA	NA	NA
(UniMod:1)ADEAALALQPGGS(UniMod:21)PSAAGADREAASSPAGEPLRK3	NA	NA	NA	3.14176073036614	NA	NA	NA	NA	NA	NA	NA	NA	NA	3.45899631637193	NA	NA	NA	NA	NA	NA	2.85026089424231	NA	NA	NA	NA	NA	NA	NA	NA	NA	NA	NA	NA	NA	NA
(UniMod:1)ADEAALALQPGGSPSAAGADREAAS(UniMod:21)SPAGEPLRK4	NA	NA	NA	NA	NA	NA	NA	NA	NA	NA	NA	3.80602912356373	NA	NA	NA	NA	NA	NA	NA	NA	NA	NA	NA	NA	NA	NA	NA	NA	NA	NA	NA	NA	NA	NA	NA
(UniMod:1)ADGS(UniMod:21)LTGGGLEAAAM(UniMod:35)APER2	2.92942956218888	NA	2.93212281734264	NA	3.13461110238712	3.28743231368611	NA	3.105052110127	2.88215003894923	2.86673289346591	2.97730393483637	3.0229130677728	NA	NA	NA	NA	2.56921090645064	NA	2.38184214074307	NA	NA	2.57478093802549	2.82185754094494	2.76158104871491	NA	NA	NA	2.81415017585172	NA	NA	NA	NA	NA	2.8004484816404	NA
(UniMod:1)ADGS(UniMod:21)LTGGGLEAAAMAPER2	NA	NA	NA	NA	NA	NA	NA	NA	NA	NA	NA	NA	NA	2.90302244668955	NA	2.78943237248252	2.47755508725509	NA	2.53566034691797	2.62901670176971	NA	NA	NA	NA	2.94123247392109	2.98481987818524	NA	2.97208379178304	2.85204496778572	3.01285907123417	2.77282649994205	2.89419671997886	2.73803462697443	NA	3.06093710609472
(UniMod:1)ADHNPDSDS(UniMod:21)TPR2	NA	NA	NA	NA	NA	NA	NA	2.93367083392156	NA	NA	NA	NA	NA	NA	NA	NA	NA	NA	NA	NA	NA	NA	NA	NA	NA	NA	3.05626926606896	NA	NA	NA	NA	NA	NA	NA	NA
(UniMod:1)ADHS(UniMod:21)FSDGVPSDSVEAAK2	NA	NA	NA	NA	NA	NA	NA	4.4819520278588	4.43023582016691	NA	NA	NA	NA	NA	4.35569738230507	NA	NA	NA	NA	NA	NA	NA	NA	NA	NA	NA	NA	NA	NA	NA	NA	NA	NA	NA	NA
(UniMod:1)ADHSFS(UniMod:21)DGVPSDSVEAAK2	4.49719729757286	4.46327348609443	4.37115266920571	4.45600360165056	NA	4.5143017805925	NA	4.45892357417871	4.38885730522583	4.48390389154155	4.44659675738032	4.48825719955168	4.42923006367087	4.39540894404577	NA	4.37172369004983	4.42858139564941	4.36993377253793	4.38377240902799	4.22446729149923	4.32654338025835	4.41324240338235	4.34581139027975	4.4724488505706	4.54857565216741	4.54818416951926	4.60762571071513	4.69790927326466	4.66087772077475	4.4798254282374	4.68843166506239	4.52459036777397	4.55184295952248	4.65879185073176	4.35174535185274
(UniMod:1)ADHSFSDGVPS(UniMod:21)DSVEAAK2	4.47407906366096	4.55663069447177	NA	4.52592047389125	4.55530971476814	NA	4.49716923475227	4.47740656075855	4.47064135281095	4.56066791818865	4.49987295971985	4.50965709151278	NA	NA	NA	NA	NA	NA	NA	NA	NA	NA	NA	NA	NA	NA	NA	4.76437771492689	NA	NA	4.73731169125756	NA	NA	NA	NA
(UniMod:1)ADKPDM(UniMod:35)GEIAS(UniMod:21)FDK2	NA	NA	NA	NA	NA	NA	NA	NA	NA	NA	NA	NA	NA	NA	NA	NA	NA	NA	NA	NA	NA	NA	4.5970398003856	NA	NA	NA	NA	NA	NA	NA	NA	NA	NA	NA	NA
(UniMod:1)ADLDS(UniMod:21)PPK2	NA	NA	NA	NA	NA	NA	NA	NA	NA	NA	NA	NA	NA	3.34145123228417	3.5955113431376	3.27111759561983	3.46014374152196	3.59842863260566	NA	3.63894795710629	3.58564123792527	3.52414109100375	3.49169977306153	NA	NA	3.28806581535593	NA	3.43006647786023	NA	3.38510000938863	3.43210171311728	3.19857726340597	NA	3.52306215843019	3.41391233402768
(UniMod:1)ADLSLADALTEPS(UniMod:21)PDIEGEIKR3	NA	NA	NA	NA	NA	NA	NA	NA	NA	NA	NA	NA	2.94795568120629	NA	NA	NA	NA	2.80759804696967	NA	3.06522602047139	NA	NA	NA	NA	NA	NA	NA	NA	NA	NA	NA	NA	NA	NA	NA
(UniMod:1)ADSGLREPQEDS(UniMod:21)QK2	NA	NA	NA	NA	NA	NA	NA	NA	NA	NA	NA	NA	NA	NA	NA	NA	NA	3.92499753820191	NA	NA	NA	NA	NA	NA	NA	NA	3.76863171638685	NA	NA	NA	NA	NA	NA	NA	NA
(UniMod:1)ADSS(UniMod:21)PALSLR2	NA	NA	NA	NA	NA	NA	NA	NA	NA	NA	NA	NA	NA	NA	NA	3.62756947363676	3.47695829076386	NA	NA	NA	NA	NA	NA	NA	NA	NA	NA	NA	3.24027488653239	NA	NA	NA	NA	NA	NA
(UniMod:1)ADYSTVPPPS(UniMod:21)SGSAGGGGGGGGGGGVNDAFK3	NA	NA	NA	NA	3.11093951364286	NA	3.00614946644196	NA	NA	NA	NA	NA	NA	NA	NA	NA	NA	NA	NA	NA	NA	NA	NA	NA	NA	NA	NA	NA	NA	NA	NA	NA	NA	NA	NA
(UniMod:1)AEAEES(UniMod:21)PGDPGTASPR2	3.54149686580408	NA	NA	NA	3.06442515686479	NA	3.18483275284071	NA	NA	NA	3.29273979816074	3.37834160878813	3.27975419334523	NA	3.07892672668331	NA	NA	3.13249184315679	NA	NA	NA	NA	NA	3.38052901224797	3.01357681529141	2.91503338830697	3.32376934946563	3.62079043781881	NA	3.46906563618991	NA	3.22715947780155	3.40826903361612	3.52847750219502	NA
(UniMod:1)AEAEGVPTT(UniMod:21)PGPASGSTFR2	NA	4.54976996537032	4.52398691251052	4.32869057771081	4.47236869375246	4.42704596899271	4.6853585255067	4.79463760116959	4.79118185249771	4.46165862709134	4.46545159602143	4.43996096039718	4.227293066158	4.02967317526002	NA	3.74709494251646	3.63865292141463	4.72548767157048	4.54559924940171	4.65318170509392	3.93304739894502	3.85748095406968	3.8936091812295	4.57219546385094	4.49317695336251	4.47108087336735	4.18911891867389	4.11855306931495	3.97562454685299	4.9732010895929	4.97317408648676	4.15439226452971	4.06168496741168	NA	4.20755762815344
(UniMod:1)AEASSANLGS(UniMod:21)GCEEK2	3.30138379321779	2.93140085557584	3.14208669880598	2.7447080747316	2.92479515133405	3.21271953772706	NA	NA	3.04469032703643	3.00347218846062	2.35128181596979	2.84901971833499	3.27453893507297	3.40642973571164	3.3114854879773	3.49801561218036	3.37213412675928	3.44318880617865	3.57219197446467	3.36693891921764	3.23941729617886	3.51224003795986	3.45061674839574	3.2228557627962	3.40764277887441	3.33424450386189	3.15539315294571	3.54981280289628	3.34864155906543	3.49953396422966	3.28253601893483	3.26735703274848	3.33970010278503	3.25147955562861	3.46675864563042
(UniMod:1)AEASSLGRQS(UniMod:21)PR2	NA	4.10905544198955	4.22407854688201	4.00963665483869	3.97704342419227	4.07240913508989	NA	3.65429425691739	3.98771419837546	4.4514858897548	3.83357763124055	NA	3.79238819138977	NA	3.80428180395435	3.64824556051045	3.84869182530253	NA	NA	NA	NA	3.91337351193299	NA	4.03260560880709	4.20727077966013	NA	4.02142221034866	4.33034778196785	4.35082598583465	4.20191405288858	NA	3.97887007199988	4.0891251060044	4.10836103225655	3.72238011248238
(UniMod:1)AEAVAAPIS(UniMod:21)PWTMAATIQAM(UniMod:35)ER3	NA	NA	NA	NA	NA	NA	NA	NA	NA	NA	NA	NA	NA	NA	NA	NA	NA	NA	NA	3.22815100623298	NA	NA	NA	NA	3.1804467268175	NA	NA	NA	NA	3.26232365979281	NA	NA	NA	NA	NA
(UniMod:1)AEAVAAPIS(UniMod:21)PWTMAATIQAMER3	NA	NA	NA	NA	2.47680065961503	NA	NA	3.06827242481808	3.15527870587988	NA	NA	NA	3.3578419955736	3.86482161457008	3.66602790850247	3.66773596011531	NA	3.36066029704884	3.74384112222585	3.92672572254234	3.55171692243641	3.78150600958754	NA	NA	3.43909268370501	NA	NA	3.22001420395848	NA	3.69905784640382	3.8487287700538	3.58369348984994	NA	NA	3.79037246187348
(UniMod:1)AEDEPDAKS(UniMod:21)PK2	NA	NA	NA	NA	NA	NA	NA	NA	NA	NA	NA	NA	NA	NA	3.54259972621774	3.51398869200458	NA	3.48087322599755	NA	3.4912060977772	NA	NA	NA	NA	NA	NA	3.45753260549614	3.54159561571968	NA	NA	NA	NA	NA	NA	NA
(UniMod:1)AEDVSSAAPS(UniMod:21)PR2	3.4533376290125	3.21110009515693	NA	3.109628208217	3.2647750164277	3.28876423741457	3.26853638168607	3.23432874384067	3.18927854773364	3.24379335503646	3.12949072257104	3.41756510569875	3.23649714275678	NA	3.40582197522984	3.313170351749	3.09540465653645	3.39159996331263	3.40048093047707	NA	3.15508903942624	3.68824269993518	NA	3.60990093084177	3.29768316945707	3.34140260547089	3.69246753766494	3.39474812190314	3.24717235973648	3.36677466797784	3.42395964023742	3.48657220600048	3.46274825611972	3.40591860297792	NA
(UniMod:1)AEFPSKVS(UniMod:21)TR2	4.31348175134828	4.27775004018203	4.16742433520923	4.25109662245747	4.11031073021453	4.11909319883615	4.13605468326917	4.12639517368067	NA	4.33473799522789	4.23160497442069	4.21929268814121	3.80344614266485	3.86384790226684	3.92446487314217	3.93559472522658	3.88099149084801	3.74792814258658	3.88620404088325	NA	3.8776660261095	3.96856035466592	3.87263879658219	NA	NA	3.31956781268996	NA	NA	NA	NA	NA	NA	NA	NA	3.86666020802107
(UniMod:1)AELQLDPAM(UniMod:35)AGLGGGGGSGVGDGGGPVRGPPS(UniMod:21)PRPAGPTPR4	NA	NA	NA	NA	2.73269872382535	3.06579595476154	NA	2.59343985294518	NA	NA	2.60446855120447	NA	NA	NA	NA	NA	NA	NA	NA	NA	NA	2.57691792286717	2.36664666795768	NA	NA	NA	NA	NA	NA	2.54941807935041	NA	NA	NA	NA	2.31378933231501
(UniMod:1)AELQLDPAMAGLGGGGGS(UniMod:21)GVGDGGGPVRGPPSPRPAGPTPR4	NA	NA	NA	NA	2.71971562790057	NA	NA	NA	NA	NA	NA	NA	NA	NA	NA	NA	NA	NA	NA	NA	NA	NA	NA	NA	NA	NA	NA	NA	2.73594742559005	NA	NA	NA	NA	NA	NA
(UniMod:1)AELQLDPAMAGLGGGGGSGVGDGGGPVRGPPS(UniMod:21)PRPAGPTPR4	NA	NA	NA	NA	NA	NA	NA	NA	NA	NA	2.88205720319046	NA	2.52287805672841	NA	NA	NA	NA	NA	NA	NA	NA	NA	NA	NA	NA	NA	NA	NA	NA	NA	NA	NA	NA	NA	NA
(UniMod:1)AENHCELLS(UniMod:21)PAR2	4.19583787143648	4.12298309445055	NA	4.1580789049632	4.1615740674684	4.09436935865026	4.17270975493948	4.17582646650073	NA	4.19142745954696	4.12650501661391	4.13390109872663	NA	NA	NA	3.7540181256963	3.80046292233684	NA	3.68822221801417	NA	3.70592269553977	3.69654840928728	3.82436480129974	NA	3.72598907782111	NA	NA	NA	3.72540404489603	NA	NA	NA	NA	NA	NA
(UniMod:1)AENPS(UniMod:21)LENHR2	3.51709317025093	3.27011234890176	NA	NA	NA	NA	3.33003233561929	NA	NA	NA	NA	NA	NA	NA	NA	NA	NA	NA	NA	NA	NA	NA	NA	NA	NA	NA	NA	NA	NA	NA	NA	NA	NA	NA	NA
(UniMod:1)AENVVEPGPPS(UniMod:21)AK2	NA	NA	NA	NA	NA	NA	NA	NA	NA	NA	NA	NA	NA	NA	NA	NA	NA	3.53712025787988	NA	NA	NA	NA	NA	NA	NA	NA	NA	NA	NA	NA	NA	NA	NA	NA	NA
(UniMod:1)AEPPS(UniMod:21)PVHCVAAAAPTATVSEK2	5.0154287528676	5.08187680508095	5.00791286966014	4.93592783051236	5.01040825724424	4.97060742890906	5.01670709019851	5.0948450466672	5.010456365093	5.00359775224152	4.9962917162864	5.03898113338019	4.83461240315096	4.79788051789122	4.69238299289464	4.81132127272178	4.66882055128946	4.69629519432983	4.73313729844683	4.65627836289786	4.707646510927	4.81760150477641	4.61807307310743	4.96265614494804	5.00772303862986	4.99242159493525	4.92342032976504	4.97231760556619	5.00448108463855	4.98829706378713	4.98513792209903	4.96885818647983	4.92162205075672	4.9786377606237	4.77955961482724
(UniMod:1)AEPPS(UniMod:21)PVHCVAAAAPTATVSEK3	4.74630071479652	4.91736190161927	4.79444493666059	4.84670732599593	4.92726115043232	4.84927244255246	4.9278650126826	4.91319568621908	4.86186678432734	4.90962339030267	4.92339508853493	4.90846987724555	4.6121312102284	4.60867588629376	4.53437466733013	4.57700451820459	4.50866681624726	4.48053884325955	4.45465159549063	4.5667550781108	4.37052106227188	4.44833236926322	4.55513452728976	4.66511306457682	4.60896231705507	4.60272323631038	4.63288378875163	4.54654302607677	4.53772204611744	4.67709525361804	4.64407175016846	4.69111425822717	4.58217699536303	4.63050639200899	4.54706297465512
(UniMod:1)AEPSAATQSHSISSSSFGAEPSAPGGGGS(UniMod:21)PGACPALGTK4	NA	NA	NA	NA	NA	NA	NA	NA	NA	NA	NA	NA	4.49453069457953	4.5601186652147	4.58441079669228	4.60597840723192	4.46111752605927	4.4508873295825	4.49569385125306	4.41188687984039	4.44491814711483	4.4716041295125	4.49585383961273	4.28015749590914	4.18976409144822	4.17118619863927	4.26690842017426	4.20682046607376	4.203368553041	4.1423247836631	4.19034447694339	4.20493033365911	4.14705126525452	4.21443263627411	4.61415596731939
(UniMod:1)AEQEPTAEQLAQIAAENEEDEHS(UniMod:21)VNYKPPAQK4	NA	NA	NA	3.22744540821361	NA	NA	NA	NA	2.99962557703921	NA	NA	NA	NA	3.63517736954685	NA	NA	NA	NA	NA	NA	NA	NA	NA	NA	NA	NA	NA	NA	NA	NA	NA	NA	NA	NA	NA
(UniMod:1)AEQEPTAEQLAQIAAENEEDEHSVNY(UniMod:21)KPPAQK4	2.98561676863567	NA	NA	NA	3.17629666258164	NA	NA	3.08357539019392	NA	3.15775516852713	3.18554214450968	NA	3.24778405520713	NA	NA	NA	NA	NA	3.38386823924168	3.59435749089987	NA	NA	3.5939288372069	NA	NA	NA	NA	NA	NA	NA	NA	NA	NA	NA	NA
(UniMod:1)AEQVALS(UniMod:21)R2	NA	NA	NA	NA	NA	NA	NA	NA	NA	NA	NA	NA	NA	NA	NA	NA	NA	NA	NA	NA	NA	3.56427403813429	NA	NA	4.07762785486434	4.05890213741585	NA	4.08003177656994	3.8221110292276	NA	3.7271255446382	NA	NA	NA	NA
(UniMod:1)AES(UniMod:21)QLNCLDEAHVNEK2	4.39828231369916	4.52479005226554	4.62593809159527	4.46871308641859	4.50135717554213	4.33185352853347	4.35037717556018	4.45792977939723	4.4102716765769	4.68510580806768	4.4132713746556	4.38957479605513	4.33620686207058	4.3961722700633	4.26326471687757	4.24880925047753	4.31545256583975	4.23076761956788	4.08240080721033	4.26318419149056	4.15036201713398	4.3460081865264	4.27107026908302	4.45023352027843	4.45375081418725	4.42597656658029	4.58943609172874	4.56288377216315	4.40908380227633	4.47095974026509	4.48156788389873	4.34715909103031	4.4427810952979	4.54395509117257	4.11100955522384
(UniMod:1)AESGESGGPPGS(UniMod:21)QDSAAGAEGAGAPAAAASAEPK3	4.29149282499882	4.25802756932796	4.10627315080563	4.2580680041156	4.1303143450642	4.11344683743012	4.29431133969317	4.15981731902636	4.15149644382134	4.2242358401229	4.26435097014925	4.20529155792905	3.6274949508702	3.69485653407252	3.78833406908482	NA	3.7444901929651	NA	3.73602706570353	3.66368222402841	NA	NA	3.66360173600691	3.98310277643194	NA	4.04430311695481	NA	NA	4.09496598468536	NA	4.10458623651271	4.13915998851608	3.99559919562072	3.9913070674442	NA
(UniMod:1)AESLRS(UniMod:21)PR2	4.48171571564328	4.51631079018331	4.52005952983323	4.52275228381109	4.46415831531441	4.47202587297662	4.51711594363065	4.47983689869788	4.49962528406957	4.38918804330898	4.49375981084509	4.56546442283694	4.66596483642167	4.72048725084841	4.65551383157548	4.68143592584677	4.77966114294321	4.59553095028696	4.81798768026701	4.73038900442234	4.56265921936727	4.49480058119077	4.72752468295279	4.29467280318865	4.38183189699673	4.53934766636263	4.2458376718132	4.32046101681243	4.36327273396247	4.32036897772822	4.52680322248551	4.29493228809605	4.27716460579879	4.20668184782396	4.73040814625402
(UniMod:1)AESSESFTM(UniMod:35)ASS(UniMod:21)PAQR2	5.91625517137693	5.7841685369311	5.71095706562693	5.76815791304825	5.79056392125343	5.89668807421546	5.86297777841357	5.7574797907786	5.73210235573127	5.80441491909479	5.84365197453454	5.86215278482976	5.74462906266908	5.47383372816178	5.57815398782378	5.69392270363532	5.75965428168597	5.42479937751272	5.66902891819202	5.51534488545236	5.77472075669169	NA	5.79549090160405	5.59414736813261	5.52076269548978	5.62930198227169	5.62091463121352	5.69658710588036	5.74667508562001	5.408499910126	5.5628151102642	5.39214499464949	5.43810026546023	5.75923491333113	5.56610127016359
(UniMod:1)AESSESFTM(UniMod:35)ASS(UniMod:21)PAQRR2	NA	NA	NA	NA	NA	NA	NA	NA	NA	4.13230093617758	NA	NA	NA	NA	NA	NA	NA	NA	NA	NA	NA	NA	NA	NA	NA	NA	NA	NA	4.45019583889026	NA	NA	NA	NA	NA	NA
(UniMod:1)AESSESFTMASS(UniMod:21)PAQR2	5.22515432126118	5.5663524025525	5.52937670264157	5.42608403739152	5.38202088803446	4.35406344954618	5.43133765796942	5.47075020949757	5.32067396902695	5.47907308144456	5.51160479991091	5.34505557074661	5.7014492701758	5.65516667785431	5.67743433312598	5.71048945646509	5.43897439082589	5.62037501939342	5.69724937790084	5.54997002471156	5.63385015186558	5.5877629044275	5.30017740656865	5.44988138785573	5.5453560103909	5.55699985395169	5.58109681863529	5.50179424123682	5.49509374821811	5.51563762240609	5.66808075552612	5.61127430663266	5.54213678901977	5.36970796543862	5.68571058600332
(UniMod:1)AESSESFTMASS(UniMod:21)PAQRR2	NA	NA	NA	NA	NA	NA	NA	NA	NA	NA	NA	NA	NA	NA	NA	NA	NA	NA	NA	NA	NA	NA	NA	NA	NA	NA	NA	4.17050607689355	4.32154382617829	4.15598356125587	NA	NA	NA	NA	NA
(UniMod:1)AETEERS(UniMod:21)LDNFFAK2	NA	NA	NA	NA	NA	NA	NA	NA	NA	NA	NA	NA	NA	NA	NA	NA	NA	NA	NA	NA	NA	NA	NA	3.46691810100798	NA	NA	NA	NA	NA	NA	NA	NA	NA	NA	NA
(UniMod:1)AETLSGLGDSGAAGAAALSSASS(UniMod:21)ETGTR3	4.13019844655184	NA	4.0885930773847	NA	NA	NA	4.21681864763019	3.95824174677679	4.09785962668905	4.29836289945695	4.09678254731755	4.33972686228428	4.69748364867314	NA	4.76271563785495	NA	NA	4.55644314567121	NA	4.92005979174454	4.92480531698506	4.87957004262577	5.03361121163954	4.6552155022926	4.5349474704803	4.73623773852878	4.59047431875064	4.51899644744429	4.55412578170614	4.29606973594527	4.70182067770074	4.51574505673093	4.29512089818798	4.56091885853851	4.99479160498212
(UniMod:1)AEY(UniMod:21)LASIFGTEK2	NA	NA	NA	NA	NA	NA	NA	NA	NA	NA	NA	NA	3.14158746363399	3.19771026946315	NA	NA	NA	NA	NA	NA	NA	NA	NA	NA	NA	NA	NA	NA	NA	NA	NA	NA	NA	NA	NA
(UniMod:1)AFS(UniMod:21)PWQILSPVQWAK2	NA	NA	NA	NA	NA	NA	NA	NA	2.97726251258249	NA	NA	NA	NA	NA	NA	NA	NA	2.75832381700388	3.00849215146075	NA	NA	NA	NA	2.83103687703365	2.92959483334304	NA	NA	NA	NA	3.51607231483329	3.62360052481813	NA	NA	NA	2.90618326016076
(UniMod:1)AFS(UniMod:21)QVQCLDDNHVNWR2	NA	NA	NA	NA	NA	NA	NA	NA	NA	NA	NA	NA	NA	NA	2.71635169339864	NA	NA	NA	NA	NA	NA	NA	NA	NA	NA	NA	NA	NA	NA	NA	NA	NA	NA	NA	NA
(UniMod:1)AFS(UniMod:21)QVQCLDDNHVNWR3	NA	NA	NA	NA	NA	NA	NA	3.25544154185486	NA	NA	NA	NA	NA	NA	NA	NA	NA	NA	NA	NA	NA	NA	NA	NA	NA	NA	NA	NA	NA	NA	NA	NA	NA	3.31142599921574	NA
(UniMod:1)AFSPWQILS(UniMod:21)PVQWAK2	NA	NA	NA	NA	NA	NA	NA	NA	NA	NA	NA	NA	NA	NA	NA	NA	NA	NA	NA	NA	NA	NA	NA	NA	NA	NA	NA	NA	NA	NA	3.66005014093711	NA	NA	NA	NA
(UniMod:1)AGAGSAAVS(UniMod:21)GAGT(UniMod:21)PVAGPTGR2	3.43144036194398	3.4867986430686	3.33899900712947	3.54016693791205	3.35767947582247	3.31532243680971	3.42505765841588	3.38995493526654	3.46192318531409	3.45214284400434	3.37804010950427	3.37757539083894	3.46446043165405	3.84176115054801	3.6211747486295	3.82744879099712	3.74535632341048	3.41923553801269	3.58052928255924	3.6036809138858	3.52617345970113	3.60096438859932	3.74081721179716	3.62555586923014	3.71122129026635	3.64328331334174	3.75952236720816	3.81454566147157	3.75252108442705	3.57365781114009	3.40254571046992	3.68927649253928	3.69642473654815	3.65557308261753	3.80361483050796
(UniMod:1)AGAGSAAVS(UniMod:21)GAGTPVAGPTGR2	NA	2.97709624372746	NA	NA	NA	NA	NA	NA	2.80233940996072	NA	NA	NA	2.90255059287311	2.98919660945888	3.0615498969098	NA	3.03372143108064	NA	NA	3.13328327207197	NA	2.89905005641033	2.99603091654338	3.71623691624648	NA	3.15033960095761	3.50199703475052	3.27064469916003	3.24854545309254	NA	3.10879332704679	NA	2.97662758801392	3.11730967601923	3.16882497387133
(UniMod:1)AGAGSAAVSGAGT(UniMod:21)PVAGPTGR2	4.73486267252113	4.6954244807017	4.78645552486427	4.70650837074623	4.66698884715998	4.73334425828495	4.76204532850776	4.62885221309348	4.81207822744567	4.75502316391581	4.72015635894304	4.79659256764804	4.66426476335802	4.6870200442443	4.74531944052347	4.72443000537807	4.77645011157947	4.63434296557317	4.71273322783266	4.83467426830615	4.78140252486979	4.83749634130207	5.03765271896351	4.49976547612839	4.63584602086371	4.53713826569433	4.49223304403449	4.68657980938841	4.65461282258039	4.53939026988286	4.5575783730896	4.57947515668111	4.56310050319744	4.62714791923402	4.72377531219442
(UniMod:1)AGVEEVAASGSHLNGDLDPDDREEGAAS(UniMod:21)TAEEAAK3	NA	4.39356133084295	4.43504072213707	NA	NA	4.22764702766441	NA	NA	NA	NA	4.36704157604719	NA	4.54358449857147	4.55802382232008	NA	4.5773217530551	4.65429241442153	4.4551349342814	NA	4.48831568637124	4.53884734692547	4.59305907894357	4.53484001839786	4.40877956035737	4.42427490347232	4.39893055529405	4.52055464923391	4.54409132811866	NA	4.40253468903743	4.49704083841207	4.50093307694332	4.46217743035863	4.46231921172954	4.52157760692099
(UniMod:1)AHS(UniMod:21)PVAVQVPGM(UniMod:35)QNNIADPEELFTK3	3.67927972897003	3.3817193481148	3.40239082999132	3.38887203958196	3.74229294363122	3.61115101063821	3.57958288564241	3.62627274538687	3.39289190691777	3.48173559876088	3.49735061578627	3.70139254389362	3.00495750158425	2.35850556062168	2.47977870982998	2.63399184181704	2.80944406820905	3.10175921471399	2.65982529862859	2.35086229445732	2.97773308855541	2.89895730775638	2.93610276640918	3.22020492625436	3.15826033193713	3.12415738775831	3.26353834903834	3.10705793622752	3.45869287644399	3.01736385280704	2.67193475092284	3.10040437181175	3.02562032572536	3.41701859141989	2.41679965389694
(UniMod:1)AHS(UniMod:21)PVAVQVPGMQNNIADPEELFTK3	3.53399740735509	3.53968047357612	3.63792683033087	3.52315720102154	3.61533220079846	3.09118568941337	3.55169010492999	3.59915500909757	3.41679057339862	3.64533729760923	3.59880617707536	3.59244480906852	3.70630562929435	3.28678958640559	3.23129649566467	3.24864909408994	3.12045249563861	3.85736782557096	3.31827928694201	3.35604029482002	3.55727357246683	3.16406862779149	3.24603150274937	3.08278770633953	3.23959498075006	3.24692188735762	3.3628517074137	3.22563398732263	3.15144009376876	3.26765927676978	3.16871423005273	3.48151499958438	3.12896892790376	3.07747335160189	3.28576025813712
(UniMod:1)AKS(UniMod:21)PENSTLEEILGQYQR3	NA	NA	NA	NA	NA	NA	NA	NA	NA	NA	NA	NA	NA	NA	NA	NA	NA	NA	2.57812026584194	NA	NA	NA	NA	NA	NA	NA	2.65328548054172	NA	2.35123387235628	NA	NA	NA	NA	2.61470051468265	NA
(UniMod:1)ALLRDVS(UniMod:21)LQDPRDR3	NA	NA	NA	NA	NA	NA	NA	NA	NA	NA	NA	NA	NA	NA	NA	NA	NA	NA	NA	NA	NA	NA	NA	2.81538786528977	NA	NA	NA	NA	NA	NA	NA	NA	NA	NA	NA
(UniMod:1)ALLSEGLDEVPAACLS(UniMod:21)PCGPPNPTELFSESR3	NA	NA	2.05942742925373	NA	NA	NA	1.9243989750386	NA	NA	NA	NA	NA	NA	3.29714190636326	3.40041215128291	NA	NA	NA	NA	NA	NA	NA	3.23592236205118	NA	NA	NA	NA	NA	NA	1.65580715022125	NA	NA	NA	NA	NA
(UniMod:1)ALS(UniMod:21)MPLNGLK2	NA	NA	NA	NA	NA	NA	NA	NA	NA	NA	NA	NA	3.03260086117791	3.07892822355171	2.81504979197264	2.66890406446106	2.818650658167	2.90798540433567	2.95327119632844	2.85787924804127	2.71699274567059	2.74616911553861	2.6355534319457	NA	NA	NA	2.6999671139393	NA	2.54803214053734	NA	2.41446359419732	2.94473694474383	2.76373958528371	NA	3.00192053478415
(UniMod:1)ALSVPGYS(UniMod:21)PGFR2	NA	NA	NA	NA	NA	NA	NA	NA	NA	NA	NA	NA	NA	NA	NA	NA	NA	2.94173841278948	NA	NA	NA	NA	NA	3.41269548124314	3.45475522524151	NA	NA	3.31515231064778	NA	3.49197546767798	NA	3.27946575415923	3.31598219506904	3.32947720669582	NA
(UniMod:1)ALTS(UniMod:21)FLPAPTQLSQDQLEAEEK3	NA	NA	NA	NA	NA	NA	NA	3.14670510500813	NA	NA	NA	NA	NA	2.73279261807967	NA	NA	NA	NA	NA	NA	NA	NA	NA	3.10787443347027	NA	NA	3.11131401178429	NA	NA	NA	NA	NA	NA	NA	NA
(UniMod:1)ALTSFLPAPTQLS(UniMod:21)QDQLEAEEK3	3.15939900034165	3.11833329761342	NA	NA	3.22439945281323	3.16575543125769	3.01052895622932	NA	3.08118475888549	3.02002939955514	3.0183449277761	3.37049040756836	3.45119184177666	2.75020522946077	2.98387568592943	NA	3.21532504250962	NA	2.7491134932892	2.92907522588357	3.29553584068043	NA	3.31509945863363	3.10165680760456	NA	3.0438405459337	NA	3.01650083107308	3.11162000871978	NA	NA	NA	NA	NA	2.99481571130369
(UniMod:1)ALVTLQRS(UniMod:21)PTPSAASSSASNSELEAGSEEDRK4	NA	NA	NA	NA	NA	NA	NA	NA	NA	NA	NA	NA	NA	NA	NA	NA	NA	NA	NA	3.02663530629768	NA	NA	NA	NA	NA	NA	NA	NA	NA	NA	NA	NA	NA	NA	NA
(UniMod:1)ALVTLQRSPT(UniMod:21)PSAASSSASNSELEAGSEEDRK4	NA	NA	NA	NA	NA	NA	NA	NA	NA	NA	2.84948258323478	NA	NA	NA	NA	NA	NA	NA	NA	NA	NA	NA	NA	NA	NA	NA	NA	NA	NA	NA	NA	NA	NA	NA	NA
(UniMod:1)ALVTVSRS(UniMod:21)PPGSGASTPVGPWDQAVQR3	3.83088547303851	4.07105669965567	4.11560137674965	3.99575207971986	4.09067494953641	3.48600357378061	3.93444315947304	3.85915696962109	4.01391481559258	4.04657940078575	4.10888193010311	3.98307103853823	4.410560749227	4.31013426489404	4.26777801444316	4.27879651660917	4.28195748590014	4.41322773695347	4.29838478990781	4.19375484917572	4.33641709202907	4.32166822775994	4.12803240463696	3.97048770591265	4.09449106491361	3.93454588114882	4.09623526226189	4.04119068386554	4.15680676072576	3.92965403780026	3.85835037991283	4.07750667345377	4.04162450102544	3.9745919018923	4.35777517896459
(UniMod:1)ALVTVSRS(UniMod:21)PPGSGASTPVGPWDQAVQR4	NA	NA	3.74002985945979	NA	NA	NA	NA	3.71133990692963	3.67102626182656	3.78027424283142	3.75882072409596	3.63783213792012	4.00515961665938	4.04831468715181	4.09336856805484	4.05405671399025	NA	NA	3.94901939521129	3.90621817764464	3.95000407762859	NA	3.87201041093746	NA	NA	NA	3.71994348051236	NA	3.3614923471059	NA	NA	NA	NA	3.37478751888391	4.03932135948819
(UniMod:1)AM(UniMod:35)SS(UniMod:21)GGSGGGVPEQEDSVLFR2	NA	NA	NA	NA	NA	NA	NA	NA	NA	NA	NA	3.04759787364051	NA	NA	NA	NA	NA	NA	NA	NA	NA	NA	NA	NA	NA	NA	NA	NA	NA	NA	NA	NA	NA	NA	NA
(UniMod:1)AMS(UniMod:21)SGGSGGGVPEQEDSVLFR2	NA	NA	NA	NA	NA	NA	NA	NA	NA	NA	NA	NA	NA	NA	NA	3.49519637247012	NA	NA	NA	NA	3.42998265118198	NA	NA	NA	NA	NA	NA	NA	NA	NA	NA	NA	NA	NA	NA
(UniMod:1)AMS(UniMod:21)SGGSGGGVPEQEDSVLFR3	NA	NA	NA	NA	NA	NA	NA	NA	NA	NA	NA	NA	NA	NA	NA	NA	NA	NA	3.22313345558869	NA	NA	NA	NA	NA	NA	NA	NA	NA	NA	NA	NA	NA	NA	NA	3.44364399003084
(UniMod:1)AMSSGGS(UniMod:21)GGGVPEQEDSVLFR2	NA	NA	NA	NA	NA	NA	NA	NA	NA	NA	NA	NA	NA	3.3489058069757	NA	3.54529778343624	NA	NA	3.46288285856372	NA	NA	NA	NA	NA	NA	NA	3.09491057081762	NA	NA	NA	NA	NA	NA	NA	NA
(UniMod:1)AQRHS(UniMod:21)DSS(UniMod:21)LEEK2	NA	3.56038505188132	NA	NA	NA	NA	NA	NA	NA	NA	NA	NA	NA	3.86278817527918	NA	3.91495263719117	3.89668949362687	3.80066919792631	3.77526681829099	3.7610079333433	4.0449895083143	3.97093989101446	NA	NA	4.26962121606803	4.34444064724448	NA	4.36030663002718	4.4983198142103	NA	4.21162416363071	4.42013366136189	4.4833278220171	4.48848072724216	3.63716247725981
(UniMod:1)AQRHS(UniMod:21)DSS(UniMod:21)LEEK3	NA	NA	NA	NA	NA	NA	NA	NA	NA	NA	NA	NA	NA	NA	NA	NA	NA	NA	NA	NA	NA	NA	NA	NA	NA	NA	NA	3.36228411637837	NA	NA	NA	NA	NA	NA	NA
(UniMod:1)AQRHS(UniMod:21)DSSLEEK2	4.90403506516114	4.23231800699814	4.61689742019296	4.49382127065312	5.00747129138019	4.3414933148061	4.54675291426565	4.53615273441239	4.42769551686838	4.42479801032728	4.35541074689444	4.31317659221954	4.03134277071714	NA	3.83635743994211	NA	3.93099039657575	3.98359175759689	NA	NA	4.0442497717923	NA	NA	4.82128263998178	4.83700197923742	4.74230566902361	5.01822628008109	4.74147758354448	4.62658935503548	4.87272012834261	4.57254276821197	4.92391690896542	4.75182180549528	4.96766626383625	4.0698927729213
(UniMod:1)AQRHS(UniMod:21)DSSLEEK3	4.37925379045647	4.20672652060048	4.42742927093506	4.41310669764343	4.21020526138505	4.29206736469939	4.33688704406314	4.3878449613058	4.240676900749	NA	4.20157202408057	4.20422507409171	NA	3.06347191839637	NA	NA	NA	NA	4.00688296232519	3.8946337921124	NA	NA	3.89783126283782	4.34248363572779	4.16390807592265	4.17078555317944	4.39980341833014	4.23062165135264	4.24647450357884	4.30582963826436	4.23968630934362	4.32949662241331	4.23786340998274	4.34316473736324	3.9520870917394
(UniMod:1)AQS(UniMod:21)RDGGNPFAEPSELDNPFQDPAVIQHRPSR4	NA	NA	NA	NA	NA	NA	NA	NA	NA	NA	NA	NA	NA	NA	NA	NA	NA	NA	NA	NA	NA	NA	NA	NA	NA	NA	NA	2.63453607284809	NA	NA	NA	NA	NA	2.6481742776801	NA
(UniMod:1)AQVAM(UniMod:35)STLPVEDEES(UniMod:21)SESR2	NA	NA	NA	NA	NA	NA	NA	NA	NA	NA	NA	NA	NA	3.17757539312328	NA	NA	3.70551622103802	NA	NA	NA	NA	NA	3.33405333678888	NA	3.54882285478457	NA	NA	NA	3.67847332305327	NA	3.02837861447071	NA	NA	3.6513226994213	NA
(UniMod:1)AQVAMSTLPVEDEES(UniMod:21)SESR2	NA	NA	NA	NA	NA	NA	NA	NA	NA	NA	NA	NA	NA	NA	NA	NA	NA	NA	NA	NA	NA	NA	NA	NA	NA	NA	NA	3.56521354314292	NA	NA	NA	NA	NA	NA	NA
(UniMod:1)AQVLHVPAPFPGTPGPAS(UniMod:21)PPAFPAK3	3.82894291828508	3.89193969060118	3.88577699011299	3.87824552108597	3.98544195145754	3.84456967526588	3.97820366680924	4.06405298452605	4.13974434634003	3.82261801670907	3.91246158683422	4.16046447773977	4.17519701660678	4.0038864933151	3.88127690967945	3.8914141680824	3.87614875226916	4.46379397120661	4.28094857794676	3.99190580939394	4.08957991246495	3.81472170308429	3.90580332667744	3.74560974523203	3.99689565248309	3.82248509076336	3.55794885466215	3.71225154574377	3.66421244927674	4.0902179388642	4.23356109369217	3.68196964610603	3.30989169339273	3.5916205056957	4.10623995563787
(UniMod:1)AQYGHPS(UniMod:21)PLGM(UniMod:35)AAR2	3.50125807787192	NA	NA	NA	3.47267475556527	3.41020240041642	3.43923281983143	NA	NA	NA	NA	3.25116822291195	NA	NA	NA	NA	NA	NA	NA	NA	NA	NA	NA	NA	NA	NA	NA	NA	NA	NA	NA	NA	NA	NA	NA
(UniMod:1)AQYGHPS(UniMod:21)PLGMAAR2	NA	3.49802990742103	3.63989219414015	3.5947103793236	3.38516976732106	NA	3.49340889844301	3.62029958588892	3.52421935632023	3.47739689530966	3.5120327738532	NA	NA	3.46789220061621	3.49543015865273	3.43474930457118	NA	3.36259576850445	3.43182595543898	NA	3.30661103088699	NA	3.05841727046574	NA	NA	NA	NA	NA	NA	NA	3.39536311571061	NA	NA	NA	3.52997861898673
(UniMod:1)AS(UniMod:21)FVTEVLAHSGR2	3.22754025885873	NA	3.3415876832738	3.53377504055133	3.472033563425	3.30055350130888	3.30946722320368	3.31254324042574	3.21148477859764	3.54301551554766	3.51144211503208	3.4350562478946	NA	NA	NA	NA	NA	NA	NA	NA	NA	NA	NA	NA	3.19994270266144	NA	3.05930319067906	3.31851296673366	NA	NA	NA	NA	NA	3.2706348927935	NA
(UniMod:1)AS(UniMod:21)GVAVSDGVIK2	4.83023323959253	4.4175188875828	4.31714666611527	4.10440072717138	4.53393567750482	4.25580166736857	4.2435222987894	4.36095236085048	4.30716975387299	4.43528299665263	4.39972601233277	NA	4.70108045416431	4.29471235331637	4.45323549722945	4.46329953093452	4.49884768601576	4.53906980894113	3.92740182930524	3.89113344316052	4.51811272292147	4.46891273895751	4.28836458976067	5.00915707380277	4.94505741914938	4.80955026781106	5.05346841643485	5.02009453403363	4.86520054686528	4.93972905317348	5.06697050107312	4.82279630901287	4.68168976098712	4.77298749868389	4.12579208417656
(UniMod:1)AS(UniMod:21)GVQVADEVCR2	3.75863030590209	3.82722028876212	3.88060129770943	3.61503689884935	3.78552843427647	3.67617301685358	3.57052697001567	3.53054298779865	3.63518186834317	3.6431527538575	3.73189434738796	3.77355667453417	3.22337357316525	3.15161530289665	3.60840480776094	3.48658679190129	3.49322781766912	3.2961837804418	NA	NA	3.4787988847265	3.36319680198861	3.33437536477702	3.98842980395514	4.26649614712046	4.17311257972033	4.26991163952715	4.44767979375172	4.12883959642526	4.39305747448573	4.32793374729215	4.44095226904562	4.45473643667725	4.48254939882692	NA
(UniMod:1)AS(UniMod:21)GVTVNDEVIK2	NA	NA	NA	NA	NA	NA	NA	NA	NA	NA	NA	3.36939351296596	NA	NA	NA	NA	NA	NA	NA	NA	NA	NA	NA	3.80490227926194	3.68906682099225	3.65243838656405	3.95348251088344	3.80150548594427	3.64350104540926	3.74904720701807	3.7033002536164	3.78984248385868	3.61215178814811	3.78462287146117	NA
(UniMod:1)AS(UniMod:21)LSLAPVNIFK2	4.06478207319978	4.04281451903265	4.136702090828	4.08544169622594	4.19846825962156	4.07695978621761	4.12354233531734	4.08857188054571	4.09768696271449	4.08809425609468	4.22556973303205	4.22786467744411	3.83306077723327	3.78718515643511	4.18598146839703	4.15545237283502	3.81297928108646	3.9605876401701	3.97010097083282	3.96786121044284	3.76680372632773	4.10213661487877	4.09663115077269	3.87146117198498	4.08034906752819	3.9658676885847	3.99129029111678	3.62976970046917	3.95256443244749	3.65900013389467	3.82949089496064	3.83178287559066	3.9892038227797	3.89744682334749	3.88209997674549
(UniMod:1)AS(UniMod:21)PPACPSEEDESLK2	NA	NA	NA	NA	NA	NA	NA	NA	NA	NA	NA	4.1147472888188	NA	3.98893388170913	NA	3.91683776507195	3.94566771310177	3.61863297935995	3.93536202233354	3.85782550965579	3.90272525737716	3.90627301494323	3.87815168517288	NA	3.83943404835448	NA	NA	3.77931266550818	3.97438639709689	NA	NA	3.75471490930658	NA	3.99188005794805	3.95671190615201
(UniMod:1)AS(UniMod:21)PPESDGFSDVRK2	NA	NA	NA	NA	NA	NA	NA	NA	NA	NA	NA	NA	4.9146499087488	4.91202262459305	4.57435187503815	4.70922713126174	4.74594967266847	4.95782533873625	5.01954394297864	4.95716334069089	4.75215909592497	5.09021678919259	4.8365594990325	4.69813651188263	NA	4.49948797086071	4.78126699221431	4.93369171166387	4.8922467751457	4.91238460511632	NA	4.83130492819429	4.8275941248658	4.9607937096537	4.82760228395551
(UniMod:1)AS(UniMod:21)PSLERPEK2	4.78229343358786	4.70393737809084	4.66826772994343	4.80183313174095	4.74288550949621	4.58744183255646	4.78461352006465	4.75397277167311	4.67427586898741	4.7498084432411	4.78283665148095	4.68695040636211	5.36584432972364	4.98663511308071	5.29651941811401	5.05416985036658	5.0298138140276	5.27907723192611	4.92146053526957	4.99143849519468	5.20456514313663	5.0804282043689	4.93732844084483	4.89951199361413	4.79380283679826	4.90186928478337	4.93896817516337	4.79790119707391	4.73156745549769	4.85273565916572	4.82390110857342	4.93598916033865	4.84083339349913	4.87469493117926	5.03750826869789
(UniMod:1)ASADELTFHEFEEAT(UniMod:21)NLLADTPDAATTSR3	NA	NA	NA	NA	NA	NA	NA	NA	2.90253202617784	NA	NA	NA	NA	NA	NA	3.36414447498845	NA	NA	NA	NA	NA	NA	NA	NA	NA	NA	NA	NA	NA	NA	NA	NA	NA	NA	NA
(UniMod:1)ASAVS(UniMod:21)PANLPAVLLQPR2	4.16883132406196	4.27657750154117	4.3057729212215	4.21959959369937	4.31802504053798	4.2359529457392	4.11643571691564	4.24451948091327	4.19657977982732	4.30917339788174	4.33357454498259	4.43183503893957	4.05753970560083	3.90341776090895	4.02987374113328	3.95804480254191	4.09932538269398	4.0123906059922	4.01956278434148	3.97423844985203	4.06924671676235	3.8670914672183	4.15342832560838	4.16264635863987	4.20395325935215	4.13466732179389	4.08495681145773	4.16524117180905	4.11616527924469	4.01297888966447	4.05488379508937	4.05511055193723	3.82809193911794	4.06947976305219	4.00168270806073
(UniMod:1)ASAVS(UniMod:21)PANLPAVLLQPR3	4.79478087154875	4.92091073181901	4.95163128335753	4.93012959222681	4.86402436084323	4.86910011812707	4.90555381642386	4.88928170550852	4.87965588310705	4.89422928156678	4.93562957916589	4.83664828278636	4.63553529095106	4.51535901117929	4.57952407199891	4.43742230953577	4.53985791655324	4.49073089607896	4.56353196958063	4.56451576471885	4.57064019885153	4.5163325132627	4.76283911206274	4.44788414847185	4.43993112739634	4.48962763917257	4.38777441281879	4.47693802816492	4.49961828844563	4.4781373978596	4.45034343190319	4.3387557174602	4.32652785671334	4.4542963660466	4.63617118400952
(UniMod:1)ASCAS(UniMod:21)IDIEDATQHLR2	4.70156140779769	4.79939462343904	4.78491821205997	4.65844680852598	4.74719035618135	4.73673373143651	4.49449269075275	4.5897795813157	4.59374315035185	4.75344611961618	4.76975329982774	4.7675194880833	3.98905121629747	3.81343448966857	NA	NA	3.7954273795001	4.32459427725675	3.54216894297687	3.64153381883425	4.35455549183464	3.46492440586857	3.68534250787657	NA	3.45952478225772	3.53881333547257	3.34336305939318	3.5126310020045	3.59588506924869	3.30075728294158	3.3373188219655	3.19372617323181	NA	3.30261894864387	3.7768676009308
(UniMod:1)ASEGTNIPS(UniMod:21)PVVR2	NA	NA	NA	NA	NA	NA	NA	NA	NA	NA	NA	NA	NA	NA	NA	NA	NA	NA	NA	NA	NA	NA	NA	NA	4.0080462116256	3.91211403452978	NA	NA	NA	4.11595932656231	4.17938830057216	NA	NA	3.96078479825445	NA
(UniMod:1)ASFVTEVLAHS(UniMod:21)GR2	3.09574763289313	3.2826525321843	NA	NA	3.35783735952596	3.44477462498965	3.32726922679724	3.33025323631645	3.42588806167578	NA	3.50965605601947	3.47029398030328	4.1565972619382	3.24228925474909	3.17708964651049	3.36738284532468	3.33700908165967	NA	3.26175535904821	3.34809922654285	3.24751561125707	3.25359671741987	3.397725402781	NA	NA	NA	NA	NA	NA	NA	NA	NA	NA	NA	3.2340747123128
(UniMod:1)ASGEHS(UniMod:21)PGSGAAR2	NA	NA	NA	NA	NA	6.06373605058273	NA	NA	6.11242364487734	NA	NA	6.00913338572309	4.50659732033641	4.95488769579222	4.8624860756855	4.55518330698714	4.58234563545817	4.81520322827002	4.52809815813865	4.92485696695098	4.75321460974808	4.79734104748	5.02039226370291	4.77603450533483	5.02634713912715	4.94023444829384	4.94116126869694	4.84724742936621	4.88805826333972	4.76631216080637	4.85677704839878	4.89401725145183	4.96507910116897	4.78432197340795	5.07635474522648
(UniMod:1)ASGPGS(UniMod:21)QEREGLLIVK2	NA	NA	NA	NA	NA	NA	NA	NA	NA	NA	NA	NA	NA	NA	NA	NA	NA	NA	NA	NA	NA	NA	NA	NA	NA	NA	NA	NA	3.60600607381349	3.61480041921089	NA	NA	NA	NA	NA
(UniMod:1)ASGSAGKPTGEAAS(UniMod:21)PAPASAIGGASSQPR3	NA	2.9914764941014	3.18553802576832	NA	2.92823311831258	3.07115689126202	3.20287558962129	NA	3.21232378053598	NA	NA	3.0466039628818	NA	3.06453549276325	NA	NA	NA	NA	3.47087122056566	3.26191053901624	NA	NA	NA	NA	2.93502525445833	NA	NA	NA	NA	3.41351171361938	3.24469400254572	NA	NA	NA	3.16534530946008
(UniMod:1)ASHLRPPS(UniMod:21)PLLVR2	4.84405153104436	4.74002374626174	5.00605873037969	5.41454617322731	4.69056861370896	5.63480036574698	4.92574116026482	4.47306114090266	5.1472295702933	4.77715100355854	5.14443415725071	5.58022723704779	5.08938678929603	5.15588654414619	5.18363364612251	5.19225329072144	5.21104304941445	4.9490346314302	5.26741119481425	5.22439981688363	5.11258735515316	5.18558968964753	5.246144787221	5.26905821939091	5.19075775869843	5.25338608182909	5.17648482360484	5.07771233544509	5.51762904265178	5.08046477637302	5.23143892844033	5.32682304753372	5.27182219022978	5.43025726043393	5.22989013913784
(UniMod:1)ASHLRPPS(UniMod:21)PLLVR3	5.14755331968009	5.02654731428988	5.33369799896753	5.72710398771248	4.99803413822452	5.80085854144817	5.25974925710616	4.76898152942797	5.43423243638969	5.10806381811249	5.46820747091958	5.760598974087	5.36408868588528	5.41194157271315	5.38030429269761	5.33643470345671	5.40306268012354	5.19907808436172	5.45030708089678	5.44399056984749	5.38067846430672	5.35462054182836	5.50944687469529	NA	5.33029205769555	5.3498222941974	5.30931787534077	5.21290883108057	5.63641767649011	5.21134607471835	5.32571250245815	5.48490921373766	5.48311347758401	5.55681093129899	5.44495904125963
(UniMod:1)ASKLAAAS(UniMod:21)LLLALY(UniMod:21)MK2	NA	NA	NA	NA	NA	3.11569205050122	3.03954794360733	NA	NA	NA	NA	3.27869165403004	3.45282313536209	3.04303721175584	NA	3.21346785385007	NA	3.33261812165616	NA	NA	3.55192843922484	NA	3.05466937078882	NA	NA	NA	NA	NA	NA	NA	NA	3.24048395409292	NA	3.41190658786015	NA
(UniMod:1)ASLEVSRS(UniMod:21)PR2	5.82863148500138	5.8418960317844	5.83619544326279	5.88034379357451	5.8191738378134	5.79138654576475	5.85216681272681	5.86974040008435	5.86241705396007	5.76950451514477	5.8465123705021	5.83364858559779	5.86704326774535	5.8192743467759	5.80829408854775	5.84376006866832	5.81430459843406	5.7598653812992	5.83005609620506	5.82831052915054	5.7894105339774	5.83922882791132	5.8434053738549	5.79417171153262	5.79435651039629	5.81778130100148	5.74712387026385	5.77985142220723	5.72950775048595	5.77685764328615	5.84495909270403	5.75515202111812	5.73430921146049	5.75630447281499	5.84091742846925
(UniMod:1)ASLEVSRS(UniMod:21)PRR2	5.17231284955779	5.39407227813052	5.42812380992888	5.3256589799728	5.32173611423019	5.24260982074924	5.19406032329944	5.28944095584557	5.31895519864475	5.47619214783228	5.26896459983043	5.0716871601376	5.46561179963818	5.5233408344512	5.5680935707738	5.4478448526594	5.53779096954275	5.39536649385168	5.43370692539936	5.40030024500411	5.26378943171593	5.51937026963972	5.44463051259739	5.63681970026636	5.65723913815939	4.97862526661657	5.60952337657222	5.66626685670168	5.62346230562021	5.64692715667107	5.18557363458246	5.54068878329598	5.57503281529998	5.54917642595731	5.49606870789489
(UniMod:1)ASLGPAAAGEQASGAEAEPGPAGPPPPPS(UniMod:21)PSSLGPLLPLQR4	NA	NA	NA	NA	NA	NA	3.1970795910636	3.06732928440353	3.17058074109598	NA	NA	NA	NA	NA	NA	NA	2.68235842190269	3.35222362475791	3.31156304976668	NA	NA	2.93167790664863	NA	3.34841175627668	3.39447713245064	3.21751182088122	NA	NA	2.56266256600961	NA	NA	2.54976868557555	NA	2.93867134034461	3.23852088075932
(UniMod:1)ASLS(UniMod:21)LAPVNIFK2	NA	3.2275959708933	NA	NA	3.3709706108757	NA	NA	NA	NA	3.38923054277435	NA	NA	NA	3.29704008737226	NA	NA	NA	NA	3.24274856027185	NA	NA	NA	NA	3.14549460896797	NA	NA	NA	NA	3.35140681765071	3.05682568313457	3.32430433427159	NA	3.26489837336972	NA	NA
(UniMod:1)ASNSWNASSS(UniMod:21)PGEAREDGPEGLDK3	3.19218893063262	3.28097982387606	3.18107155427561	2.96357120764582	NA	NA	3.07633199212977	3.11401616993854	3.202486613919	NA	3.11767236436442	2.92009700156186	3.30598394128397	3.35297819725665	3.39701315698778	3.37281692136242	NA	3.46082531731428	3.30751515577652	NA	NA	NA	3.14874169209486	3.46312756638177	3.46643648160779	3.43127262331133	3.53723248123789	3.43073355223218	NA	3.33896347458988	3.38597862553694	3.42880136045193	3.50401661290086	3.51338177359075	3.36333035135621
(UniMod:1)ASSAQSGGS(UniMod:21)SGGPAVPTVQR2	2.93860532583534	NA	NA	NA	NA	2.83252990095597	NA	2.83326140578676	NA	NA	2.80417020065144	NA	NA	NA	NA	NA	NA	NA	3.06649613295386	NA	NA	NA	NA	NA	3.19092104492191	NA	NA	NA	NA	3.20849512101408	NA	NA	NA	3.09991231196308	NA
(UniMod:1)ASSAQSGGSS(UniMod:21)GGPAVPTVQR2	NA	NA	NA	NA	NA	NA	NA	NA	NA	NA	NA	NA	NA	NA	NA	NA	2.99903151907434	2.92249808737129	NA	NA	NA	NA	NA	3.10827313521036	NA	NA	NA	3.34765475726439	NA	NA	NA	NA	NA	NA	NA
(UniMod:1)ASSHS(UniMod:21)SSPVPQGSSSDVFFK2	4.03731483789832	NA	NA	NA	NA	NA	NA	NA	NA	NA	NA	NA	NA	NA	NA	NA	NA	NA	NA	NA	NA	NA	NA	NA	NA	NA	NA	NA	NA	NA	NA	NA	NA	NA	NA
(UniMod:1)ASSHSSS(UniMod:21)PVPQGSSSDVFFK2	4.0755344920802	4.1237305292787	4.13015614454086	3.85149884438244	3.923674308739	3.77308412855665	4.45883617182332	4.5034298392509	4.469777714414	3.88013447569485	NA	3.8667690524143	4.15212702052042	4.12211762971412	3.78610508400543	3.74886333616463	NA	NA	4.26796827498076	4.28557006994506	NA	NA	NA	4.44596367886728	4.59223171782299	4.55916102445456	NA	NA	4.04725515216348	4.63157772941314	4.69441608746216	3.84593343151652	3.85566426036278	3.97380614479661	4.15098646569874
(UniMod:1)ASSHSSS(UniMod:21)PVPQGSSSDVFFK3	NA	NA	NA	NA	NA	NA	NA	NA	NA	NA	NA	NA	NA	NA	NA	NA	NA	NA	NA	NA	NA	NA	NA	NA	NA	NA	NA	NA	NA	2.95794083544651	2.83170748143648	NA	NA	NA	NA
(UniMod:1)ASSTVPVS(UniMod:21)AAGSANETPEIPDNVGDWLR3	NA	NA	NA	NA	NA	NA	NA	NA	NA	NA	NA	NA	NA	NA	NA	NA	NA	NA	NA	NA	NA	2.77547511487064	NA	NA	NA	NA	NA	NA	NA	NA	NA	NA	NA	NA	NA
(UniMod:1)AT(UniMod:21)PLAVNSAASLWGPYK2	3.34041633875725	3.37056403893743	3.25867999869696	NA	NA	NA	3.29962908326984	3.3067412992608	3.2262599667349	3.38335747589022	3.43115440908318	3.53137685453582	NA	NA	3.47260051271938	3.57038615619361	3.35977157162778	3.62869982500206	3.60676032503724	NA	3.53415688844074	NA	NA	3.69013742458927	3.49362330305897	3.66210413113465	3.81049821364985	3.70727783976704	3.62885518698005	3.53021736554291	3.31784386560736	3.61833911702	3.47440619402333	3.48222635122229	NA
(UniMod:1)ATAAETS(UniMod:21)AS(UniMod:21)EPEAESK2	4.26750044606046	3.89829396457505	3.74420676835278	3.90007565958626	4.32639903063742	3.94202549427118	4.47809638622328	4.42417525147862	3.83355732204471	4.27602998313252	4.38506390180642	4.48044731446955	4.61022358606638	NA	4.284055178321	3.71179215388733	NA	4.70437154752546	4.04756568374349	NA	4.36717730707581	4.32602268566711	NA	4.5514010732859	4.09009568420894	3.92953572823039	4.68964300578555	4.38774220739774	3.96743839359581	4.35547053000284	3.86939988245225	4.81578468628591	4.57318763851034	4.87537691420849	NA
(UniMod:1)ATAAETS(UniMod:21)ASEPEAESK2	NA	NA	NA	NA	NA	NA	NA	NA	NA	NA	NA	NA	NA	NA	4.47186445558067	NA	3.75878668778445	4.51073382598479	NA	NA	NA	NA	4.39284709677996	4.02869169479353	NA	NA	NA	NA	NA	NA	NA	4.43491033550193	4.32666299454136	NA	NA
(UniMod:1)ATAAETSAS(UniMod:21)EPEAESK2	4.63228231611939	4.79072108681424	4.59580038207964	4.5978970093247	4.69586011877331	4.7666702864896	4.63270205762004	4.68038332886717	4.74635884540571	4.66313299447242	4.65226609404657	4.64861461695553	4.98307616501623	4.96879960838934	5.12268045887836	4.83956463449253	4.96849021797852	4.67753322824907	4.81371883037525	4.80331602557026	4.90571965578651	4.5798697537253	NA	4.97075958382596	4.56856540604676	4.61462392049916	4.94389951840365	4.53511721559682	4.76701948823464	4.77735812401663	4.76306645864857	4.73530669383785	4.73142655816164	4.71810974305644	4.91077340842686
(UniMod:1)ATADTPAPASS(UniMod:21)GLSPK2	NA	NA	NA	NA	NA	NA	NA	NA	NA	NA	NA	NA	NA	NA	NA	NA	NA	NA	NA	NA	NA	NA	NA	NA	NA	NA	NA	NA	NA	3.42371024863041	NA	NA	NA	NA	NA
(UniMod:1)ATADTPAPASSGLS(UniMod:21)PK2	NA	4.01444098545899	3.96821986681669	3.40157250937572	3.93499102789831	3.68998703632209	4.24220351366447	4.12056513252339	3.76313411547847	NA	3.95537452379603	4.17471296815286	NA	NA	3.56622181756714	NA	5.26433593359629	NA	NA	NA	NA	NA	NA	NA	NA	NA	NA	3.2586946195318	NA	NA	NA	NA	NA	NA	NA
(UniMod:1)ATAT(UniMod:21)PVPPR2	NA	NA	NA	NA	NA	3.13352818763529	NA	NA	NA	NA	NA	NA	NA	NA	NA	NA	NA	NA	NA	NA	NA	NA	NA	NA	NA	NA	NA	NA	NA	NA	2.85678263593321	NA	NA	NA	NA
(UniMod:1)ATDELATKLS(UniMod:21)R2	NA	NA	NA	NA	NA	3.88299624728476	3.84698608490217	3.88769860819608	3.84771094240326	3.91254757675282	NA	NA	4.12512543046425	4.36605190435825	NA	4.27452515028078	4.36166934581953	3.88130228954153	4.19290669815551	4.199873807291	NA	4.09933761098342	4.29886410757535	4.00418447059088	4.0964079503223	NA	4.07528339181904	4.21074181319585	4.28934179515703	4.09211407308192	4.19645759468474	4.01321938414309	4.11467723760576	NA	4.35664837373755
(UniMod:1)ATDTS(UniMod:21)QGELVHPK2	NA	4.05012076953665	4.05789312994869	4.0697615658078	3.92840380127121	4.00095896597547	3.99993486696947	NA	4.01048057085603	4.00166701601692	3.98315257922232	3.95676670880958	4.00095153113758	4.18573030920521	4.27452410905927	4.25769446364908	4.27093745935524	NA	3.98099837948146	4.06455118278955	4.03959304082352	4.11289949071614	4.08436185447272	4.11778014732767	4.13807970053421	4.10506900651686	4.06646699456172	4.19637738388902	4.17287928841453	4.10516498094539	4.23075141069253	4.04389501582439	4.0524217110445	4.07173581152224	4.11466923621531
(UniMod:1)ATEIGS(UniMod:21)PPR2	NA	2.97188714973284	NA	NA	NA	2.93569873313147	NA	3.15122304966379	2.7857039014282	NA	3.14792331281002	3.16262037992789	3.29203593324157	3.53361758228215	3.36213546924181	3.51218055532433	3.69623935875456	3.17792393342429	NA	NA	3.44032434838114	NA	NA	2.85064415805976	3.52279966106298	3.68275203252162	NA	3.62925523456561	3.3490259153493	3.63442069228775	3.76327654885686	3.45306089355948	3.62643138338561	3.64220270165632	3.51790642967566
(UniMod:1)ATS(UniMod:21)PQKS(UniMod:21)PSVPK2	NA	4.66342548914215	4.59263649483333	4.48432953714656	NA	4.62655244553052	4.72872394079467	4.54630307877267	4.67071894100025	4.55521007049346	4.55350463398982	4.48582700885997	4.61499466944063	4.86770438072954	NA	NA	NA	4.58302143253291	NA	4.78475650498116	4.48703540686188	4.58470727169668	NA	4.51860980939294	4.90059201917152	4.84978195791875	4.76015909520222	4.99547579649398	4.93010490463785	4.98901272574111	NA	4.62060564769317	NA	4.81854569937719	4.78977725989903
(UniMod:1)ATSATS(UniMod:21)PHAPGFPAEGR2	4.4134307619596	4.46854641278636	NA	4.37031284145123	4.42576321443005	4.40671219639336	NA	NA	4.396390028109	NA	4.41269036096529	4.40096462508837	NA	4.35509345305072	NA	4.354047355375	4.38998840883994	NA	NA	4.36731285698426	NA	4.27727002156786	4.32480424566849	4.42413065939452	4.35732321778987	4.38766058856718	4.45814340831059	4.38469193025488	4.48491608756995	4.44304217293492	4.49570277984269	4.45971090196077	4.48521422684509	4.38634977836332	4.37661950311292
(UniMod:1)ATTATM(UniMod:35)ATSGS(UniMod:21)AR2	4.29709469597677	4.33773623847158	4.0794233756372	4.28663790818978	4.45092279571349	NA	4.48195361155247	4.43430630865919	4.35925746286927	NA	4.46767808514112	4.5528425158489	4.32746961867575	3.40715305820983	3.89881189669476	3.87623736465614	3.53233191971528	3.8336780986537	3.96830938049449	NA	3.98483271319435	3.93472942136579	NA	4.22535161154777	3.856773904759	4.2764993450335	4.20400931872715	3.90863427284036	3.92945139915233	3.70996957310177	4.0832551572043	4.29231072099358	4.13791281364914	3.97823212042414	3.67399772272265
(UniMod:1)ATTATM(UniMod:35)ATSGS(UniMod:21)ARK2	5.17393712675408	4.84881376938027	5.01887060462944	NA	4.99171136585453	5.10098273246133	NA	4.95872529002474	4.92973850395585	5.08964863172968	4.8180478714092	NA	4.87720851148812	4.81741231529858	NA	4.93385169166033	5.1030514908555	NA	4.80916143181558	4.83229471418416	NA	4.98210529829775	5.22282471381397	4.90765106397821	NA	4.67402392858097	4.88858772496122	5.07453635310295	5.15809791054317	4.84262986932801	4.74722598787964	4.65786914758672	4.78743093334068	5.05024527149246	4.88867548444675
(UniMod:1)ATTATMAT(UniMod:21)SGSAR2	NA	NA	NA	NA	NA	NA	4.22267591628377	NA	NA	NA	4.21017728812372	NA	NA	NA	NA	NA	NA	NA	NA	NA	NA	NA	NA	NA	NA	NA	NA	NA	NA	NA	NA	NA	NA	NA	NA
(UniMod:1)ATTATMATS(UniMod:21)GSARK2	NA	NA	NA	NA	NA	NA	NA	NA	NA	NA	NA	NA	NA	NA	NA	NA	NA	NA	NA	NA	NA	NA	NA	NA	NA	NA	4.4381017188251	NA	NA	NA	NA	NA	NA	NA	NA
(UniMod:1)ATTATMATSGS(UniMod:21)AR2	NA	NA	3.74555319919725	4.09734056703271	4.01783256848815	NA	NA	NA	NA	NA	NA	NA	NA	NA	NA	NA	NA	NA	4.4385952034886	NA	NA	NA	NA	NA	4.03739886676004	NA	3.94141339765437	NA	NA	NA	NA	NA	4.00102902912767	NA	NA
(UniMod:1)ATTATMATSGS(UniMod:21)ARK2	NA	NA	NA	NA	NA	NA	NA	NA	NA	NA	NA	NA	5.07145201665146	NA	5.17959990994407	4.95341244034613	NA	4.58399342105034	NA	NA	4.83178995940012	NA	NA	NA	NA	4.96782372234721	NA	5.19456356415003	5.13102409698707	5.2303958552927	NA	NA	NA	4.16087949499494	NA
(UniMod:1)ATVEPETT(UniMod:21)PTPNPPTTEEEK2	3.67846273150326	3.57219661406293	3.5073111134833	3.57867902967389	3.69318298228978	NA	NA	NA	3.33818743684651	3.54703735449271	NA	3.65411289203227	3.73972743648683	3.50568826088145	NA	NA	NA	NA	3.66561802670744	3.32800840601177	3.88908929950618	NA	NA	NA	3.60364106091962	3.56596486239345	NA	NA	3.45745482285745	NA	3.43093360154207	3.46789159775473	3.58226915209917	3.7160835220666	3.57070514756681
(UniMod:1)ATVVVEATEPEPSGSIANPAASTS(UniMod:21)PSLSHR3	NA	NA	NA	NA	NA	NA	NA	NA	NA	NA	NA	NA	NA	3.30728110316069	NA	NA	NA	NA	3.21412403224475	NA	NA	NA	NA	NA	NA	NA	NA	NA	NA	NA	NA	NA	NA	NA	3.30736899557504
(UniMod:1)AVAVGRPS(UniMod:21)NEELR2	4.77263315779469	4.84925986296298	4.83035649436713	4.84088409803625	4.81417269488785	4.77746768926131	4.78308440288413	4.76430584227971	4.79004393960676	4.8136179488571	4.80292498496972	4.79249663939922	4.69344930312604	4.80371228830299	4.73048609534658	4.79330200899152	4.82195032735101	4.5791747406452	4.77269506140009	4.75907650853592	4.68810828742018	4.81634610108517	4.91723380700098	4.6569406766533	4.70760215658669	4.74057404507206	4.68605528057097	4.76657477213249	4.78079692144421	4.71292595221294	4.73261380948233	4.68782964536798	4.70529066133618	4.66566268014789	4.8313618492335
(UniMod:1)AVNVYS(UniMod:21)TSVTSDNLSR2	NA	NA	NA	NA	NA	NA	NA	NA	NA	NA	NA	NA	NA	NA	NA	NA	NA	3.44150207033281	NA	NA	NA	NA	NA	NA	NA	NA	NA	NA	NA	NA	NA	NA	NA	NA	NA
(UniMod:1)AVNVYST(UniMod:21)SVTSDNLSR2	NA	3.5697716737502	NA	NA	3.6167512650631	NA	3.66956716587083	3.65793158909138	NA	3.72195244468954	NA	NA	NA	NA	NA	NA	NA	NA	NA	NA	3.42359961343522	NA	NA	NA	3.03411989231911	NA	NA	3.10265856903145	NA	3.36767582233074	NA	NA	NA	NA	NA
(UniMod:1)AVPGCNKDS(UniMod:21)VR2	3.08021978395842	NA	NA	NA	NA	NA	NA	NA	NA	NA	NA	3.1188519483228	NA	NA	NA	NA	NA	NA	NA	NA	NA	NA	NA	NA	NA	NA	NA	NA	NA	NA	NA	NA	NA	NA	NA
(UniMod:1)AVSVT(UniMod:21)PIRDTK2	3.78486390095253	3.85512061842815	3.84097561302403	3.79254895156509	3.81986262119289	NA	NA	NA	3.80562945898594	3.82333150486554	3.80900560862212	3.62968804609678	3.49303928487331	3.62369961194268	3.64851471908082	3.67522489743634	3.75026587211673	NA	3.36899111477649	NA	3.45289423755422	3.56518604901914	3.54117707020292	NA	3.52218238411858	3.46998981794946	3.61290673425365	3.62887226014686	NA	NA	3.38504957720154	3.40501611450574	3.48385074460153	3.47518575956098	3.72323955140434
(UniMod:1)AWKHFT(UniMod:21)T(UniMod:21)RNR2	NA	NA	NA	NA	NA	NA	NA	NA	NA	3.31153053124064	NA	3.32214720650227	NA	NA	NA	NA	NA	NA	NA	NA	NA	NA	NA	NA	3.72119315842511	3.89479730032973	NA	3.92348196009218	NA	3.73673911662828	3.79551208935895	3.74386183661502	NA	3.46415457108492	NA
(UniMod:1)AYHSGYGAHGS(UniMod:21)K2	3.98408725661075	NA	NA	NA	NA	NA	NA	NA	NA	NA	NA	3.85261009732591	NA	NA	NA	NA	NA	NA	NA	NA	NA	NA	NA	NA	NA	NA	NA	NA	NA	NA	NA	NA	NA	NA	NA
(UniMod:1)DILGPPM(UniMod:35)Y(UniMod:21)EM(UniMod:35)EVS(UniMod:21)QR2	NA	NA	NA	NA	NA	NA	NA	NA	NA	NA	NA	NA	NA	NA	NA	3.12881426692264	NA	NA	NA	NA	NA	NA	NA	NA	NA	NA	NA	NA	NA	NA	NA	NA	NA	NA	2.8080783413486
(UniMod:1)DRPT(UniMod:21)FEMTET(UniMod:21)QFVLS(UniMod:21)FVHR4	NA	NA	NA	5.30421175899701	NA	NA	5.15850968361597	NA	5.28233292123233	NA	5.20456313319396	NA	4.97228983686334	NA	4.69832695615344	NA	4.81139383936319	NA	4.80904505604687	NA	4.78855505552184	NA	4.87797723182093	NA	NA	5.15293297741492	NA	NA	5.09918768326014	NA	5.02797616674808	4.9540749333586	NA	NA	NA
(UniMod:1)DVISEAVT(UniMod:21)YK2	NA	NA	NA	NA	NA	NA	NA	NA	NA	NA	NA	NA	NA	NA	NA	NA	NA	NA	NA	NA	NA	NA	NA	NA	NA	NA	NA	NA	NA	NA	NA	NA	NA	3.73056018772278	NA
(UniMod:1)EGARPPS(UniMod:21)SPPM(UniMod:35)PVIDNVFSLAPYR3	NA	NA	NA	NA	3.47577793034441	NA	NA	NA	NA	NA	NA	3.54457308197452	NA	NA	NA	3.75141026450666	NA	NA	NA	NA	NA	3.45597937420483	3.41555134528096	NA	NA	NA	NA	3.00646832145788	NA	NA	NA	NA	NA	NA	NA
(UniMod:1)ERS(UniMod:21)PALKSPLQSVVVR3	2.96526549615547	3.0713268893316	NA	2.96800738988771	NA	2.93131367131566	NA	NA	2.93990898360828	2.99749564268667	2.84435557016837	2.99659620397178	NA	3.237876572816	3.06848722865097	3.28983422269432	3.3415470704595	3.22457562307679	3.20422759641523	3.00578458811295	3.27126253083672	3.08928426740202	3.21637217964037	2.87573729407284	NA	2.81853188468185	NA	NA	NA	NA	NA	NA	2.74207566778812	2.98978407830363	3.36160527617434
(UniMod:1)ES(UniMod:21)PAPEQPLPEAS(UniMod:21)EVDS(UniMod:21)LGVILK3	NA	NA	3.67295160044726	NA	NA	3.51243436642999	NA	NA	NA	NA	NA	NA	3.48492143974588	NA	NA	NA	NA	NA	3.13870277120264	NA	NA	NA	NA	3.97307337527179	4.07441916231043	NA	3.94241799755042	3.9885707270424	4.10771592690834	4.1499901284999	NA	4.04470347754332	4.04507070441336	4.01962644711424	NA
(UniMod:1)ES(UniMod:21)PAPEQPLPEAS(UniMod:21)EVDS(UniMod:21)LGVILK4	NA	NA	3.23433132674536	NA	NA	3.17568442547955	NA	NA	NA	NA	NA	NA	NA	NA	NA	NA	NA	3.19227983691334	NA	NA	NA	NA	NA	3.56090989487311	3.37785488958099	NA	3.55502593686778	3.35907490562979	3.55118819793326	3.72371714133959	NA	3.5114674563949	3.56283065486439	3.54364718730132	NA
(UniMod:1)GDS(UniMod:21)DDEYDRR2	5.68322846428613	5.72313975064217	5.57509855603044	5.71467610044296	5.70544411713345	5.56995202218992	5.74181565572086	5.74878732210078	NA	5.74157014820973	5.75846030833344	5.67037374318125	5.62216517067542	5.38268736117262	5.69384344652868	5.53215712395786	5.47924803298365	5.73149231549478	NA	5.61267225867443	5.73753091686663	NA	5.67678866031374	5.67653983027904	NA	NA	5.6973744086085	NA	5.58917779321639	5.51234360107334	5.60349332081749	5.69463417841777	NA	NA	5.41269006272203
(UniMod:1)GEAGAGAGASGGPEAS(UniMod:21)PEAEVVK2	3.4267962169277	3.54180891480257	3.38689539000134	3.37230522878394	3.53705263674752	3.42428048324447	3.39839782470545	3.42823459060206	3.4514118515905	3.53021319388512	3.50991729561046	3.5549187436792	3.56499998600652	3.2449881352171	3.34748934791074	3.32257811409793	3.38946574108161	3.12483606575764	3.17196219653374	3.34732706285482	3.13034968381792	3.28161404853768	3.28141017348516	3.04951991526308	2.99761380726056	2.9761443919401	2.88660852845841	3.10258567488397	3.18315220126029	2.9830307912388	2.88652888202986	3.0423021413581	2.9761119405152	3.07564393737981	3.35987631745
(UniMod:1)GEKT(UniMod:21)TVT(UniMod:21)T(UniMod:21)EELLSFVQTWKEK3	NA	NA	NA	NA	NA	NA	NA	NA	NA	NA	NA	NA	NA	NA	NA	NA	NA	NA	NA	NA	NA	NA	NA	NA	NA	NA	NA	NA	NA	NA	2.74636263461792	NA	2.63420179428883	NA	NA
(UniMod:1)GEPAGVAGTMESPFS(UniMod:21)PGLFHR3	NA	NA	NA	NA	NA	NA	NA	NA	3.15840314786509	NA	NA	NA	NA	NA	NA	NA	NA	NA	NA	3.26145196822446	NA	NA	NA	NA	NA	NA	NA	NA	NA	NA	3.53728029423072	NA	NA	NA	NA
(UniMod:1)GSGKRPAAAAAAGSAS(UniMod:21)PR2	NA	NA	NA	NA	NA	NA	NA	NA	NA	NA	NA	NA	NA	NA	3.74240931982166	NA	NA	NA	NA	NA	NA	NA	NA	NA	NA	NA	NA	NA	NA	NA	NA	NA	NA	NA	3.63951255162082
(UniMod:1)GSKQS(UniMod:21)IHDSEVK2	4.57030922428559	4.5281535918415	4.53284597030691	4.5053794796174	4.55434532632639	4.43702862860745	4.54975537232434	4.558538663008	4.45022843045071	4.51136965738016	4.60350581940087	4.45271750257607	4.49693493098616	4.45917094513531	4.50056899030943	4.15893968720726	4.22591700822521	4.56100872498068	4.49594525202234	4.13113767262381	4.59582098046352	4.33987190003937	4.31655688763067	4.60779064342912	4.50819867836016	4.52912993938091	4.53875584645467	4.537825324237	4.5348701811451	4.46210136668186	4.52025695550459	4.57435670816697	4.74009066424195	4.7430970967602	4.51849457911956
(UniMod:1)GTRDDEY(UniMod:21)DYLFK2	NA	NA	3.41042752128971	3.5317771685418	NA	NA	NA	NA	NA	3.65515518319221	NA	3.54833002475644	NA	3.10627743073001	NA	NA	NA	NA	NA	NA	NA	NA	3.35783978034371	NA	NA	NA	NA	2.99271536084652	NA	NA	NA	NA	NA	3.41368661209492	NA
(UniMod:1)HGIYHS(UniMod:21)SEK2	NA	NA	NA	NA	NA	NA	NA	NA	NA	NA	NA	NA	4.50894904694887	NA	4.34453103744886	NA	NA	4.44375543102011	4.10349188119622	NA	4.52711288660011	4.14551522072627	NA	NA	NA	NA	NA	NA	4.48059434965121	4.64508089985812	4.58094416191205	NA	NA	NA	NA
(UniMod:1)KAS(UniMod:21)SGRCGLVR2	NA	NA	NA	NA	NA	NA	NA	NA	NA	NA	NA	NA	NA	NA	NA	4.99305872559078	NA	NA	NA	NA	NA	NA	NA	NA	NA	NA	NA	NA	NA	NA	NA	NA	NA	NA	NA
(UniMod:1)KEST(UniMod:21)EPK1	NA	NA	NA	NA	NA	NA	NA	NA	NA	NA	NA	NA	NA	NA	NA	NA	NA	NA	NA	NA	NA	NA	NA	NA	NA	NA	NA	NA	3.47421843846257	NA	NA	NA	NA	NA	NA
(UniMod:1)KLAQQLCT(UniMod:21)ALLFLATPELSIIHCDLK4	3.01228080342485	2.90265349087103	3.20653898183691	NA	2.99272123933857	NA	NA	NA	NA	NA	NA	NA	NA	NA	NA	NA	NA	3.15820140708451	3.1266727225143	NA	NA	3.0356108636816	2.77051588945273	NA	3.63385904202133	3.26498723362786	NA	NA	NA	NA	3.4041766541253	NA	3.23022859721663	NA	NA
(UniMod:1)KPLDISVAGSQVHS(UniMod:21)PGINPLK3	NA	NA	NA	NA	NA	NA	NA	NA	NA	NA	NA	NA	NA	3.14478868868704	3.20380432168047	NA	3.15040479056884	NA	NA	3.03377533233502	3.28582190222499	3.28001046265114	NA	NA	NA	NA	NA	NA	NA	NA	NA	NA	NA	NA	NA
(UniMod:1)KPSLS(UniMod:21)T(UniMod:21)QVDPM(UniMod:35)MR2	4.55562643329535	NA	4.62579075462108	NA	4.649294727654	4.62170675940529	4.53316660531354	4.69074230235744	4.5630621897279	4.66710116309169	NA	NA	4.23422941868236	4.34812822833567	4.11406808051975	NA	4.20145348975074	NA	4.19289484099722	3.98305507817697	NA	NA	4.35709159168568	4.21752596847374	NA	NA	NA	4.43959794410767	4.46874916437629	4.36983624507164	NA	4.00239216915417	4.0760909780795	4.40616083051414	4.30394310635092
(UniMod:1)KT(UniMod:21)EKEVIGGLCS(UniMod:21)LANIPLT(UniMod:21)PETQR3	NA	NA	NA	4.70168709363768	NA	NA	NA	NA	NA	5.03302101408829	NA	NA	NA	NA	NA	NA	NA	NA	NA	NA	NA	NA	NA	NA	NA	NA	NA	NA	NA	NA	NA	NA	NA	NA	NA
(UniMod:1)KT(UniMod:21)SIQDLR2	NA	NA	3.49777930852159	3.46864657949246	NA	NA	NA	NA	NA	NA	NA	NA	NA	NA	NA	NA	NA	NA	NA	NA	NA	NA	NA	NA	NA	NA	NA	NA	NA	NA	NA	NA	NA	NA	NA
(UniMod:1)KVVVS(UniMod:21)PTK2	NA	NA	NA	NA	NA	NA	NA	NA	NA	NA	NA	NA	3.73129552916435	3.55681529671789	3.78118081862784	3.53603342487924	3.89470919214733	3.65537143591808	3.81940138243628	3.43818792248273	3.5722758952764	3.52691419018323	3.47331737564552	3.58478876409492	3.68706927822681	3.75908542583694	3.56870215620549	NA	3.6646209061555	NA	3.80255940948098	3.69431020107232	3.86570626959119	3.83793720960727	3.51520876255492
(UniMod:1)LAALKRPDDVPLSLS(UniMod:21)PSK3	NA	NA	NA	NA	NA	NA	NA	NA	NA	NA	NA	NA	NA	NA	NA	NA	NA	NA	3.09111519645584	NA	NA	NA	NA	NA	NA	NA	NA	NA	NA	NA	NA	NA	NA	NA	3.01508180390378
(UniMod:1)LS(UniMod:21)PLQKLSS(UniMod:21)M(UniMod:35)DPAM(UniMod:35)LER2	NA	NA	NA	NA	NA	NA	NA	NA	NA	NA	NA	NA	2.9395586189806	NA	2.55869855621976	NA	NA	2.9498401697985	NA	NA	2.8421595974839	NA	NA	NA	NA	NA	NA	NA	NA	NA	NA	NA	NA	NA	NA
(UniMod:1)LSLDT(UniMod:21)MKRR2	NA	NA	NA	NA	NA	NA	NA	NA	NA	NA	NA	NA	3.57751331569537	3.55859773850835	3.53012010748031	3.65179594522424	3.57194789718275	3.36865124688293	3.58592853772525	NA	3.66374130715782	3.5683435056864	NA	NA	NA	NA	NA	3.26994663754797	3.24401036898248	NA	3.31614345241095	3.3155692433783	3.27642494544423	NA	3.53700396358817
(UniMod:1)LVLTALDGGHPPLSGT(UniMod:21)T(UniMod:21)ELR4	NA	NA	NA	NA	NA	NA	4.00069476173863	NA	NA	NA	3.9934614728949	NA	NA	NA	3.85026139853654	NA	3.89028391505728	NA	NA	NA	NA	NA	NA	3.89568080827778	3.77171805618059	NA	NA	3.85333298133495	NA	NA	NA	3.59850712288906	NA	NA	NA
(UniMod:1)LY(UniMod:21)RDYGLAAGGPSLR2	4.21486612584624	NA	NA	NA	3.67632022859195	NA	4.44151179366436	NA	NA	NA	4.130402396102	NA	4.46906783162867	4.62930351147105	3.9100899598599	4.00548462759914	NA	4.76006433317815	NA	NA	4.12831572278878	NA	NA	4.49760913264869	4.47467470513737	4.49094697401326	3.91227406803268	NA	NA	4.66951366935724	NA	4.17758585834076	NA	4.05079088850603	NA
(UniMod:1)M(UniMod:35)DEPS(UniMod:21)PLAQPLELNQHSR2	NA	NA	NA	NA	NA	NA	NA	NA	NA	3.39749712119816	NA	NA	NA	NA	NA	NA	NA	NA	NA	NA	NA	3.21776771888078	NA	NA	3.43439657303401	NA	NA	NA	NA	NA	NA	NA	NA	NA	NA
(UniMod:1)M(UniMod:35)DLAAAAEPGAGS(UniMod:21)QHLEVR2	4.64510728743933	4.41090936776961	4.26371347266891	4.40992591934137	4.55781959137677	4.60421433431791	4.52918118990697	4.51121029245167	4.42818108932495	4.25211739891824	4.51589600664126	4.6607902970211	3.58808670944568	3.4661192338709	3.46344645007041	3.82302259953444	4.07529774122329	3.34388984672515	3.7043029775605	3.63780320741729	3.72071737234905	3.68232965911178	3.94152298821773	3.85760457943876	3.75429804488253	4.12778973139881	3.71855882419454	3.87324459076898	3.89653023371565	3.5726908765131	3.85066056993063	3.62745612352764	3.70160870286157	3.92691924769861	3.5935652401682
(UniMod:1)M(UniMod:35)DLAAAAEPGAGS(UniMod:21)QHLEVR3	3.7998358466515	NA	NA	NA	3.47139027085109	NA	3.48432879972998	3.46352694772267	3.42288559526411	NA	NA	3.73854723285578	NA	NA	NA	NA	NA	NA	NA	NA	NA	NA	NA	NA	NA	NA	NA	NA	NA	NA	NA	NA	NA	NA	NA
(UniMod:1)M(UniMod:35)DLAAAAEPGAGS(UniMod:21)QHLEVRDEVAEK3	3.68436966905177	3.84193075433045	3.79473821206176	3.77562693080948	3.95143330804494	3.94748985626571	3.7091814174115	3.67621438914068	3.63519324110219	3.94268332976529	3.85834775135824	3.8193244223539	3.15785149593582	2.98675663430096	3.10655943503434	3.29254486633846	3.46189589749287	NA	3.15459338120217	3.21486104483082	3.08398958092876	3.42216677381311	3.46273561602057	3.4182020197115	3.29214680791029	3.16934033867401	3.55060426881516	3.56449642946619	3.61960284258498	3.36313779831946	NA	3.38413920455269	3.23513452344879	3.66608782295822	2.90136033226801
(UniMod:1)M(UniMod:35)DLFGDLPEPERS(UniMod:21)PRPAAGK2	NA	3.42471922155816	NA	NA	NA	NA	NA	NA	NA	NA	NA	3.57191695576608	3.61348407499258	NA	NA	NA	NA	NA	3.74276439140484	3.68220000773723	3.65236377577076	NA	3.81759275981716	NA	NA	3.7177508757177	NA	3.8773097150046	NA	3.63370316288386	NA	NA	NA	3.86024796203562	NA
(UniMod:1)M(UniMod:35)DLFGDLPEPERS(UniMod:21)PRPAAGK3	NA	NA	NA	NA	NA	NA	NA	NA	NA	NA	NA	NA	NA	4.46267806743468	NA	NA	NA	NA	NA	NA	NA	4.70054950162553	NA	NA	NA	NA	NA	NA	4.72538062381924	NA	NA	NA	NA	NA	NA
(UniMod:1)M(UniMod:35)DLVGVAS(UniMod:21)PEPGTAAAWGPSK2	NA	NA	NA	NA	NA	NA	NA	NA	NA	NA	NA	NA	NA	NA	NA	NA	NA	NA	3.04487413527273	NA	NA	NA	NA	NA	2.81519221783035	NA	NA	NA	NA	NA	2.69861975515327	NA	NA	NA	NA
(UniMod:1)M(UniMod:35)DNYADLS(UniMod:21)DTELTTLLR2	4.15311350668174	4.03972131345985	3.87654509989	3.87107442162454	4.51141400640545	4.34669592293584	3.85367748336751	4.08179083112811	3.83967535383635	4.27126012795797	4.44914907147475	4.75963984802762	4.05412375297023	NA	3.32307435487226	3.9237252853202	3.99055642216897	4.22760870756516	3.91086645591292	3.510825808709	4.28617026822893	3.9964273548932	4.06829127270427	4.35450342387939	4.32480516500801	4.39890736123869	4.47951635248647	4.47260515522351	4.56374111952555	3.94324079827876	3.77353510449182	4.14743067448755	3.48909835750189	4.52363677531526	3.7918111148669
(UniMod:1)M(UniMod:35)DPQRS(UniMod:21)PLLEVK2	5.12971692845085	4.93558281963894	4.90612494359989	4.94501975310983	5.04055908754112	5.03622467185524	4.97126728760021	4.95708681622667	4.9214571574112	4.96064906790937	4.94361646165534	4.98115962602159	4.44767634811092	4.22515453988523	4.28787562298836	4.37102419732094	4.66497613454665	4.31930313114123	4.42929422871688	4.31815040055385	4.38995595885418	4.38734148263924	4.60070236044593	4.56340275268179	4.4272111401328	4.46331568253514	4.48904275178979	4.47564720510458	4.56827392826793	4.33570833504753	4.37779805939985	4.28661323865201	4.33773859948927	4.5524903779278	4.34722207230668
(UniMod:1)M(UniMod:35)DRNPS(UniMod:21)PPPPGR2	5.09322136371644	4.81940236626386	4.82577984644039	4.896047814932	5.01848237681853	5.02745273687337	4.9324243459628	4.88596202555118	4.89036581292202	4.80467319031265	4.86984244785338	5.01506967682838	4.45355305673502	4.38188746724324	4.57090128871323	4.65497607986336	4.87375464576771	4.26845272220123	4.59742808714085	4.66115055713072	4.3937229336225	4.6612886265104	4.98136891571433	4.2445161100174	4.18049185925234	4.27339756359145	4.28162243798744	4.27076628650505	4.35363038215557	4.02281794980068	3.9201786527049	4.10639219362286	4.36447525857512	4.35614099594455	4.49635268007156
(UniMod:1)M(UniMod:35)DRS(UniMod:21)GFGEISSPVIR3	NA	NA	NA	NA	NA	2.94992187604812	2.73907166971832	2.82362635856472	2.76389209893428	2.83473451487109	NA	2.89967468603214	NA	2.47856416625026	NA	2.4232055332166	2.58500444786752	NA	2.45120373459088	NA	NA	2.53068048491584	NA	NA	NA	NA	2.38224515045949	NA	NA	NA	NA	NA	NA	NA	NA
(UniMod:1)M(UniMod:35)DSAGQDINLNS(UniMod:21)PNK2	5.50888890123621	5.37190341495513	5.25659942738743	5.42697466808611	5.48291437226251	5.51076391049463	5.49789351284496	5.43610562500771	5.37144753335557	5.39873734712941	5.46300468877313	5.52613625677103	4.73676856806346	4.40317720878295	4.14727487555981	4.55932840335389	4.84332631141695	4.68272010920787	4.73978461307937	4.5807156643473	4.658576851477	4.72368755766624	4.8850637483995	4.60122149161851	4.63837283367195	4.65612424408108	4.60639352296946	4.72927647070979	4.89284815684539	4.38580963460217	4.29789120964595	4.41154198440103	4.46758644138378	4.86827444373278	4.48165924858154
(UniMod:1)M(UniMod:35)EDLDQS(UniMod:21)PLVSSSDSPPRPQPAFK3	NA	NA	NA	NA	NA	NA	NA	NA	NA	NA	NA	NA	NA	NA	NA	NA	NA	NA	NA	NA	NA	NA	NA	NA	NA	NA	NA	NA	NA	2.9997122435957	NA	NA	NA	NA	NA
(UniMod:1)M(UniMod:35)EDLDQSPLVSSSDS(UniMod:21)PPRPQPAFK3	4.43257581988864	4.40568911724228	4.51096989531098	NA	4.4394873237165	4.36555016690307	NA	NA	NA	NA	4.41862770563571	4.46565881555244	NA	3.85391016147039	NA	NA	4.03242707808315	NA	4.1082628651222	3.85852221564407	NA	3.86325308277315	4.31745825498511	4.22433861490192	4.55441831535187	NA	NA	NA	NA	NA	4.24304570814673	4.06232722639545	4.27001361264453	NA	NA
(UniMod:1)M(UniMod:35)EDLVQDGVASPAT(UniMod:21)PGTGK2	NA	NA	NA	NA	NA	NA	NA	NA	NA	NA	NA	NA	NA	NA	NA	NA	NA	NA	NA	NA	NA	NA	NA	NA	2.93264154223435	NA	NA	NA	NA	NA	NA	NA	NA	NA	NA
(UniMod:1)M(UniMod:35)EDS(UniMod:21)MDM(UniMod:35)DM(UniMod:35)SPLRPQNYLFGCELK3	NA	NA	NA	NA	NA	NA	NA	NA	NA	NA	NA	4.25340009198371	NA	NA	NA	NA	NA	NA	NA	NA	3.97152017200863	NA	NA	NA	NA	NA	NA	NA	NA	NA	NA	NA	NA	NA	NA
(UniMod:1)M(UniMod:35)EDS(UniMod:21)MDM(UniMod:35)DMSPLRPQNYLFGCELK3	NA	NA	NA	NA	NA	NA	NA	NA	NA	4.51137625372295	NA	NA	NA	NA	NA	NA	NA	4.21306402695156	3.85670045928296	NA	NA	NA	NA	NA	NA	NA	NA	NA	NA	NA	NA	4.1084808862972	NA	NA	3.82386058300259
(UniMod:1)M(UniMod:35)EDSM(UniMod:35)DM(UniMod:35)DMS(UniMod:21)PLRPQNYLFGCELK3	4.43776213486894	NA	NA	NA	NA	NA	NA	4.41170597218315	NA	NA	NA	NA	NA	NA	NA	3.98172937185914	NA	NA	NA	NA	4.12656954277729	NA	NA	4.02693598539685	NA	NA	NA	NA	NA	NA	NA	NA	NA	NA	NA
(UniMod:1)M(UniMod:35)EDSM(UniMod:35)DMDM(UniMod:35)S(UniMod:21)PLRPQNYLFGCELK3	NA	NA	3.14618848258616	4.30997326366858	4.26708204327873	NA	4.16932946047938	4.18394470467016	4.31209659086993	4.46511216857716	NA	NA	4.10738189109129	NA	3.74801163777324	3.78063838096001	3.97698197485338	4.09733270445939	NA	3.75938436261344	4.34480206935182	3.97630918194056	3.91966066660082	4.03935260205831	NA	4.05096167167464	4.12603418713086	NA	4.20957249294323	NA	NA	3.9892474590853	3.80930060985581	4.26165013546035	NA
(UniMod:1)M(UniMod:35)EDSM(UniMod:35)DMDMS(UniMod:21)PLRPQNYLFGCELK3	NA	NA	4.47952847711905	NA	4.38532807570427	NA	NA	NA	NA	NA	NA	NA	NA	3.96470410279182	NA	NA	NA	NA	4.21599423989499	3.94179651456919	NA	NA	3.8200732207804	NA	NA	NA	NA	NA	NA	NA	NA	NA	NA	NA	NA
(UniMod:1)M(UniMod:35)EDSMDM(UniMod:35)DM(UniMod:35)S(UniMod:21)PLRPQNYLFGCELK3	NA	NA	4.37641013179979	NA	NA	NA	NA	NA	NA	NA	NA	NA	NA	3.19546103189804	NA	NA	NA	NA	NA	NA	NA	NA	3.93381785509206	NA	3.96196782400956	NA	NA	NA	NA	NA	NA	NA	NA	4.13559220833046	NA
(UniMod:1)M(UniMod:35)EDSMDM(UniMod:35)DMS(UniMod:21)PLRPQNYLFGCELK3	4.225393414764	NA	NA	4.49620816341355	4.39857836728756	NA	NA	NA	NA	NA	NA	NA	NA	NA	NA	4.20179503180717	NA	NA	NA	NA	4.4942870065023	NA	NA	NA	NA	NA	NA	NA	NA	NA	NA	NA	NA	NA	NA
(UniMod:1)M(UniMod:35)EDSMDMDM(UniMod:35)S(UniMod:21)PLRPQNYLFGCELK3	NA	NA	NA	NA	NA	NA	NA	NA	NA	NA	4.45156606860752	NA	4.5196334141667	NA	NA	NA	NA	NA	4.16553798845712	4.09034208684898	NA	3.56350612331251	3.86066991675239	NA	NA	NA	NA	NA	NA	NA	NA	NA	NA	2.93098807659767	NA
(UniMod:1)M(UniMod:35)EDSMDMDMS(UniMod:21)PLRPQNYLFGCELK3	3.84391012088825	4.15541312287939	4.16287289275683	NA	NA	NA	NA	NA	4.04409675626643	4.30900099207041	4.16599292479249	NA	NA	3.88238000941757	NA	NA	NA	NA	NA	NA	NA	3.46252988297895	NA	3.9719972221887	NA	NA	NA	NA	3.82011710294688	3.86204283480012	NA	4.24419707850494	3.91247204216388	NA	3.9232435689746
(UniMod:1)M(UniMod:35)EEIPAQEAAGS(UniMod:21)PR2	3.84696431764686	3.70349286928002	3.60200858128198	3.76214090561307	3.78141904235775	3.85668775072832	3.77606491362726	3.71168818066357	3.66276781251738	3.71846549145002	3.69321564758291	3.83787142431897	4.12394183167537	4.17803288591865	4.17240807386627	4.33132792348783	4.69046746967977	3.98803422380109	4.23257543462607	4.21956331441878	3.82283255853667	4.200324736623	4.61064355154971	3.86703855271059	3.7850189828667	3.81727939387944	3.85046097632966	3.9371087716873	4.0334800239251	3.70825030716342	3.6507962236875	3.70076006070578	3.73464610058487	3.99236210733454	4.28053001728867
(UniMod:1)M(UniMod:35)EGGLADGEPDRT(UniMod:21)SLLGDSK2	NA	NA	NA	NA	4.21533765675132	NA	NA	NA	NA	4.19491139009751	NA	NA	NA	NA	4.2148990885103	NA	NA	NA	NA	NA	NA	NA	NA	4.11775618205114	3.93543439794642	NA	4.09821550632246	NA	NA	3.87847359132282	NA	NA	NA	NA	NA
(UniMod:1)M(UniMod:35)EGISNFKT(UniMod:21)PSK2	4.03540685212628	3.91630764099718	4.02396446796877	3.88734636769265	4.04396208388897	4.21609393178428	3.92814973088939	3.78061347703261	3.84516604440734	3.94360063974853	4.01794317885604	3.97178819333156	NA	NA	NA	3.59758517336555	3.87560810623593	NA	NA	NA	NA	NA	3.8774019234762	NA	NA	NA	NA	3.67691198610116	3.84878173263723	NA	NA	NA	NA	NA	NA
(UniMod:1)M(UniMod:35)EPSSWS(UniMod:21)GSESPAENMER2	NA	NA	NA	NA	NA	NA	NA	NA	NA	NA	NA	NA	NA	NA	NA	NA	NA	NA	NA	NA	NA	NA	NA	2.4805373755078	NA	NA	NA	NA	NA	NA	NA	NA	NA	NA	NA
(UniMod:1)M(UniMod:35)ETDAPQPGLASPDS(UniMod:21)PHDPCK2	NA	NA	NA	NA	NA	NA	NA	NA	NA	NA	NA	NA	NA	NA	NA	NA	NA	NA	NA	NA	2.90725225753723	NA	3.02023486647164	NA	NA	NA	NA	NA	NA	NA	NA	NA	NA	NA	NA
(UniMod:1)M(UniMod:35)ETDESPS(UniMod:21)PLPCGPAGEAVMESR3	NA	NA	NA	NA	NA	NA	NA	NA	NA	NA	NA	NA	NA	NA	NA	NA	2.92918121102599	NA	NA	NA	NA	NA	NA	NA	NA	NA	NA	NA	NA	NA	NA	NA	NA	NA	NA
(UniMod:1)M(UniMod:35)EVEAAEARS(UniMod:21)PAPGYK2	4.09750542739624	3.83132476854819	3.83029781126121	4.01307455108843	4.05537180336775	4.04489918250892	3.94935328091424	3.86718560261922	3.8784897342766	4.02710216767222	3.94735634874951	3.93862169046121	3.93121857195927	3.99020942377059	4.13351660987207	4.21168176795279	4.44617254829395	3.88355697030476	4.09472676464188	4.04261313365025	4.0533633373596	4.33955114041072	4.42822676777302	4.01987196855946	4.08720964440486	3.79116624945956	4.00991733793048	4.1816502870171	4.25473321429923	3.88736397157449	3.69628387977878	3.76618186162806	3.84955765865054	4.21806724300551	4.02806082480851
(UniMod:1)M(UniMod:35)EVS(UniMod:21)PLQPVNENM(UniMod:35)QVNK2	4.00265723795514	3.75623636697102	3.66662093057426	3.74201726689089	3.90940536469025	4.11062124602465	3.89472452397641	3.82179352809937	3.86951493083801	3.75004271737919	3.8336988104453	3.91825556059031	3.00792878856811	2.7863404448508	NA	3.05502198070322	3.37673500426965	3.01294907282738	3.03128943157487	2.99981017835472	NA	3.20806303808453	3.18835998507266	3.64256522102151	3.46637555611142	3.54755755067396	3.6786198846976	3.61158811325135	3.68383435193146	3.42194302253407	3.29727848652792	3.22323269657798	3.33898055105969	3.96485931190281	2.96485048176096
(UniMod:1)M(UniMod:35)EVS(UniMod:21)PLQPVNENMQVNK2	3.95591925606075	3.97840640635496	3.96962611766113	3.88584586208685	3.86798687860584	3.13881153603044	3.93508061509356	3.95891818804976	3.80546923202565	3.97270355012764	3.84705880446344	3.61960580578012	3.07449321298704	3.49516688928288	NA	3.67598383437471	3.39285711167965	3.42316847528229	3.4644050596787	3.28999867635654	3.52288545651767	3.47616303109901	3.16584652370073	3.36153440041323	3.51978588353576	3.65222291094733	3.62563451573034	3.80043607801061	3.5842285488961	3.69665403913249	3.47837851839593	3.64299504615189	3.74968886943114	3.64509456260051	3.40947280594728
(UniMod:1)M(UniMod:35)FCVT(UniMod:21)PPELETK2	NA	NA	NA	NA	NA	NA	NA	NA	NA	NA	NA	NA	NA	NA	NA	3.50831027255227	NA	NA	NA	NA	NA	NA	3.29664613974205	NA	3.54981925620158	NA	NA	NA	NA	NA	NA	NA	NA	3.57047043787445	NA
(UniMod:1)M(UniMod:35)FLVNS(UniMod:21)FLK2	NA	2.74515593119503	NA	NA	2.7277634803425	3.08661558415521	NA	NA	NA	NA	NA	2.69196729251189	3.10860692137549	2.81188841460196	NA	3.3417420662342	3.30000435297853	NA	NA	2.90033967838767	3.10618632044165	3.2023263535073	NA	NA	NA	NA	NA	2.99113857294669	3.08305617114199	NA	NA	NA	NA	NA	3.01553538932129
(UniMod:1)M(UniMod:35)FPRPLT(UniMod:21)PLAAPNGAEPLGR3	3.22912100475401	NA	NA	NA	NA	NA	NA	NA	NA	NA	NA	3.33358157290418	NA	NA	NA	NA	NA	NA	NA	NA	NA	3.44309994945101	NA	NA	2.92890510206877	NA	NA	3.12830041354746	NA	NA	NA	NA	NA	3.38248027658718	NA
(UniMod:1)M(UniMod:35)FSLDS(UniMod:21)FRK2	NA	NA	NA	NA	NA	NA	NA	NA	NA	NA	NA	NA	3.36237180131437	NA	NA	NA	3.39309467103823	NA	3.253441610198	NA	3.39054838466077	3.49307938623144	NA	NA	NA	NA	NA	NA	NA	NA	NA	NA	NA	NA	NA
(UniMod:1)M(UniMod:35)HPAGLAAAAAGT(UniMod:21)PR2	NA	NA	NA	NA	NA	3.57214196231053	NA	NA	NA	NA	NA	NA	NA	NA	NA	NA	NA	NA	NA	NA	NA	NA	3.60358418761387	NA	NA	NA	NA	NA	NA	NA	NA	NA	NA	NA	NA
(UniMod:1)M(UniMod:35)HRDS(UniMod:21)CPLDCK2	4.16858345665911	3.95661553106025	4.03077670081399	3.98109885759312	4.11989447557021	4.06346116928514	4.04068987528345	4.04708134702465	4.06115658492963	3.98871032927797	3.91919813406969	4.04833088341431	3.89134209328691	3.8668376838374	3.97446349144717	4.16089958494985	4.19709898217576	3.84855615712729	4.00553414509423	4.06918578402482	4.00625259929082	4.25576974947752	4.22608377067133	4.07857674692101	4.015138939728	4.11406252773691	4.0732167407327	4.10403213342161	4.159474478724	4.07423332465107	4.16387569284317	3.88822275804037	4.12906670885733	4.17106820278311	3.88837027940242
(UniMod:1)M(UniMod:35)LPSTS(UniMod:21)VNSLVQGNGVLNSR2	NA	NA	NA	NA	2.87904867689348	NA	NA	NA	NA	NA	NA	NA	NA	NA	NA	NA	NA	NA	NA	NA	NA	NA	2.9023784798429	NA	NA	NA	NA	NA	NA	NA	NA	NA	NA	NA	NA
(UniMod:1)M(UniMod:35)LPSTSVNS(UniMod:21)LVQGNGVLNSR2	NA	NA	NA	NA	NA	NA	NA	NA	NA	NA	NA	NA	NA	NA	NA	NA	NA	NA	NA	NA	NA	2.67445661457486	NA	NA	NA	NA	NA	NA	NA	NA	NA	NA	NA	3.06909778983094	NA
(UniMod:1)M(UniMod:35)LPSTSVNS(UniMod:21)LVQGNGVLNSR3	NA	NA	NA	NA	NA	NA	NA	NA	NA	NA	NA	NA	3.20228366394838	NA	NA	NA	NA	NA	NA	NA	NA	NA	NA	NA	NA	NA	NA	NA	NA	NA	NA	NA	NA	3.36417330938424	NA
(UniMod:1)M(UniMod:35)M(UniMod:35)PT(UniMod:21)PVILLK2	3.0102517532267	NA	NA	NA	NA	NA	3.04469468853093	NA	NA	NA	NA	3.40998187518782	3.2362884138604	3.08240284864708	NA	3.20846727986928	3.54138280379353	3.14080175372533	NA	NA	3.05353195898996	3.22847649677013	3.59502410054314	NA	NA	3.11488414508347	NA	NA	NA	2.90352167315517	NA	NA	NA	NA	NA
(UniMod:1)M(UniMod:35)NHLPEDMENALTGSQSSHAS(UniMod:21)LR3	NA	NA	NA	NA	NA	NA	NA	NA	NA	NA	NA	NA	NA	NA	NA	NA	3.16851531195328	NA	NA	NA	NA	NA	NA	NA	NA	NA	NA	NA	NA	NA	NA	NA	NA	NA	3.31132556312908
(UniMod:1)M(UniMod:35)NHTVQTFFS(UniMod:21)PVNSGQPPNYEMLK3	NA	NA	NA	NA	NA	NA	NA	NA	NA	NA	NA	NA	NA	NA	NA	NA	NA	NA	NA	NA	NA	NA	NA	2.49534108234169	NA	NA	2.71068177526932	2.55066794749348	NA	NA	NA	NA	NA	NA	NA
(UniMod:1)M(UniMod:35)NHTVQTFFSPVNSGQPPNY(UniMod:21)EMLK3	NA	NA	NA	NA	NA	NA	NA	NA	NA	NA	2.39807085337688	NA	NA	NA	NA	NA	NA	NA	NA	NA	NA	NA	NA	NA	NA	NA	NA	NA	NA	2.11097705428891	NA	NA	NA	NA	NA
(UniMod:1)M(UniMod:35)NISGSSCGS(UniMod:21)PNSADTSSDFK2	NA	NA	NA	2.65907161211128	NA	2.77269091875702	NA	NA	NA	NA	NA	NA	NA	NA	NA	NA	NA	NA	NA	NA	NA	NA	NA	NA	NA	NA	NA	NA	2.54925829473996	NA	NA	NA	NA	NA	NA
(UniMod:1)M(UniMod:35)NLLPNIES(UniMod:21)PVTR2	3.79171468420719	3.78712461868122	NA	3.71129536490869	4.03023142854608	3.78996557357992	3.86596365881307	4.00053798047614	3.76056993997325	3.80083026901502	3.82924754393056	4.14995827915434	3.64138021579719	3.64681253810994	3.40057979814236	3.73215616296307	3.86791883281346	3.8600598296609	3.81412732726566	3.82763395357191	3.7592965025136	3.68906041807689	3.89184800127215	3.79470997216747	3.88088349372404	3.80850094534415	3.72169609331678	3.78180002998194	3.94795468246105	3.6634108340464	3.64245257225187	3.47193541694902	3.35857505465647	3.84447750225613	NA
(UniMod:1)M(UniMod:35)NLLPNIESPVT(UniMod:21)R2	NA	NA	NA	NA	NA	NA	NA	NA	NA	NA	NA	NA	NA	NA	NA	NA	NA	NA	NA	NA	NA	NA	NA	NA	NA	NA	NA	NA	NA	NA	NA	NA	3.31469017095923	NA	NA
(UniMod:1)M(UniMod:35)NNTAAS(UniMod:21)PMSTATSSSGR2	NA	NA	NA	NA	NA	NA	NA	NA	NA	NA	NA	NA	NA	2.92073578971979	NA	NA	NA	3.19329307647678	NA	NA	NA	NA	NA	NA	NA	NA	NA	NA	NA	NA	NA	3.05532876253434	3.21623278245272	NA	NA
(UniMod:1)M(UniMod:35)NPVYS(UniMod:21)PGSSGVPYANAK2	4.17406314866778	4.00475736758897	3.81862343720034	3.91514879386488	4.07055152790603	4.09855999102333	4.00648873769069	3.90658495275894	3.82512015979612	3.92614803864478	4.01048613102519	4.15712030861599	3.5581504188345	3.3996231563087	3.33011722927255	3.60539652828301	3.79370733669798	3.39708340837146	3.49507437800215	3.60115058075685	3.4234397664828	3.73787843105793	3.80651634362915	3.39631697085253	3.4000085133752	3.49197937410611	3.45619784560004	3.45085370956214	3.41033031241205	3.34545504749208	3.40255378080669	3.36394155775116	3.23609293899933	3.64897105381037	3.47242581636519
(UniMod:1)M(UniMod:35)NPVYS(UniMod:21)PVQPGAPYGNPK2	3.68943597747984	3.59175685763899	3.57043878812174	3.56597499221701	3.75722713773711	3.76080665654067	3.54671626042659	3.64536191708129	3.68703698853278	3.62559870446301	3.57489278056753	3.73980383922821	3.38736085728227	NA	NA	3.64863650726227	3.27851390429728	3.42789747509075	3.62225234434428	3.38848509895175	3.23342002679967	3.32140984160204	3.45340826669542	NA	NA	3.37137560081021	3.20384582939743	NA	3.52496814987239	3.28683905734932	3.68263603747364	NA	NA	3.14280259646417	3.76341558903045
(UniMod:1)M(UniMod:35)NTAPSRPS(UniMod:21)PTR2	5.87154112293537	5.7503562912389	5.67471860634474	5.7664044448398	5.85369723373995	5.79331803807712	5.84860647605386	5.8255721108311	5.79376109515757	5.74324190963147	5.76567151575791	5.84301502795125	5.35895730596554	5.36677859187354	5.39550171556884	5.6566496523317	5.76837049662931	5.18657307748777	NA	5.74099871146151	5.39872157497299	5.62126079102355	5.91224104956297	NA	5.52289241014505	5.69366510401548	5.55541165227994	5.62227104267496	5.62641556915438	5.37436118145486	5.47741487278831	5.41159897629269	5.40790676656771	NA	5.44843283648484
(UniMod:1)M(UniMod:35)NTS(UniMod:21)PGTVGSDPVILATAGYDHTVR3	NA	NA	NA	NA	NA	3.08329932306922	NA	NA	NA	NA	NA	NA	NA	NA	NA	NA	NA	NA	NA	NA	NA	NA	NA	NA	NA	NA	NA	NA	NA	NA	NA	NA	NA	NA	NA
(UniMod:1)M(UniMod:35)NVTSLFSFT(UniMod:21)SPAVK2	NA	NA	NA	NA	NA	NA	NA	3.08656073680292	NA	NA	NA	NA	NA	NA	NA	NA	NA	NA	NA	NA	NA	NA	NA	NA	NA	NA	NA	NA	NA	NA	NA	NA	NA	NA	NA
(UniMod:1)M(UniMod:35)NVTSLFSFTS(UniMod:21)PAVK2	NA	NA	NA	NA	NA	NA	3.36320400125909	NA	NA	NA	3.50380752435484	NA	NA	NA	NA	NA	2.96363548988797	NA	NA	NA	NA	NA	NA	NA	NA	NA	NA	NA	NA	NA	NA	NA	NA	NA	NA
(UniMod:1)M(UniMod:35)NYPGRGS(UniMod:21)PR2	NA	NA	NA	NA	NA	NA	NA	NA	NA	NA	NA	NA	NA	NA	3.72541307997347	3.72642167010369	4.09386172521092	3.52412366392929	NA	NA	3.77314361411409	4.01489655819094	3.84261865737847	3.38308260731705	NA	NA	NA	3.55222749828619	3.73380645237976	NA	NA	NA	3.52422126394587	3.77346362797463	NA
(UniMod:1)M(UniMod:35)QT(UniMod:21)PVNIPVPVLR2	3.83961788534967	3.79271218185191	3.75440515240155	3.69384302762597	3.96467023589486	3.95465358910764	3.69382671689272	3.69278789023601	3.73431512572872	3.66813492347093	3.76602975968422	4.01535566845014	3.71464809240484	3.27991177731536	3.45990364175879	3.70027597041845	3.83109644786607	3.37428490267605	3.27923091427162	3.43366588563515	3.56608972365726	3.55341611142381	3.8184417442421	3.22723155982184	3.24525693440146	3.16958521350903	3.33255809521094	3.33551247124732	3.25076993750207	3.16100680018959	2.69998240197679	3.09509090556358	NA	3.42946868264698	3.47256879812319
(UniMod:1)M(UniMod:35)S(UniMod:21)PTPPLFSLPEAR2	3.53705944731105	3.55260427727055	3.43167920508638	NA	3.72646345412967	3.65847599360064	NA	3.63994777297389	3.50370330628262	3.72668835523632	3.67679132948861	3.88775332904319	3.3854219049142	3.26565682524532	NA	NA	3.67022126202774	3.46068227989364	3.33560361018648	3.45033170646162	3.48726204408525	3.47044089582297	3.89787788328765	3.71317956807464	3.70304733247037	3.53866515940359	3.57315041552907	3.70931530244289	NA	3.37275658998497	3.28409771000466	3.42186725678636	NA	3.88708903166211	3.39904611846926
(UniMod:1)M(UniMod:35)VADPPRDS(UniMod:21)K2	4.00597949112329	3.59239695475794	3.7370890774964	3.80917584398122	3.90859902098174	3.95806453664942	3.83843193628628	3.79703444122434	3.6516519932021	3.81104491816241	3.81736379095821	NA	NA	NA	NA	NA	3.67875880187239	3.29010485173115	NA	3.43694853977212	3.50807686881699	3.68093224978489	3.75877347520904	NA	3.44711759884347	3.64533833127531	3.44209527117586	3.52462982897664	3.55064879119683	3.10496226508362	NA	NA	NA	3.47521373208404	NA
(UniMod:1)MDEPS(UniMod:21)PLAQPLELNQHSR2	NA	NA	NA	NA	NA	NA	NA	NA	NA	NA	NA	NA	NA	NA	NA	NA	NA	NA	NA	NA	NA	NA	NA	NA	NA	NA	NA	NA	NA	3.15732023658	NA	NA	NA	NA	NA
(UniMod:1)MDEPS(UniMod:21)PLAQPLELNQHSR3	NA	NA	NA	NA	NA	NA	NA	NA	NA	NA	NA	NA	NA	NA	NA	NA	NA	NA	NA	NA	NA	NA	NA	NA	NA	NA	NA	NA	NA	NA	2.95256935168915	NA	NA	NA	NA
(UniMod:1)MDFPTISRS(UniMod:21)PSGPPAMDLEGPR3	NA	NA	NA	NA	NA	NA	NA	NA	NA	NA	NA	NA	NA	NA	NA	NA	NA	NA	NA	NA	NA	2.96417808351796	NA	NA	NA	NA	NA	NA	NA	NA	3.35550462236781	NA	NA	NA	NA
(UniMod:1)MDLAAAAEPGAGS(UniMod:21)QHLEVR2	3.72780226532372	4.05112990003865	4.00464392416346	3.98181772126211	3.9167428997905	NA	3.7901931341716	3.96430569356751	3.9952442543163	3.75364034192362	3.93251074199097	3.98694070932126	3.12786033192047	3.42393704710553	3.35700421102917	3.5529569342749	3.27406686575271	3.75242960222541	3.33761215658785	3.38199821423405	3.32125499383204	2.96756721994886	2.94816770359162	2.73608879052683	3.06398566482501	3.31161012029669	2.81954115176866	3.12747585771887	NA	3.20533390720355	3.57867720621563	3.11841068546405	3.11845812764328	NA	3.44574506100256
(UniMod:1)MDLAAAAEPGAGS(UniMod:21)QHLEVR3	3.35573859434656	3.70679974801	3.51779490324503	3.66468015518774	3.52914015130259	NA	3.53639895679547	3.59908596851924	3.72417072235096	NA	3.58953025054153	3.60119713329767	NA	3.70829033562878	3.49181779574397	NA	NA	3.30624557977193	NA	3.58830817465466	NA	NA	NA	3.43926883294083	NA	3.70626954392297	3.45855941272677	3.45749209760087	3.34846434753202	NA	3.77596997334481	3.51184884143324	NA	NA	NA
(UniMod:1)MDLAAAAEPGAGS(UniMod:21)QHLEVRDEVAEK3	3.48454243080689	3.67308494448552	3.60419898019783	3.57882272197592	3.55216015232998	NA	3.34204884689374	3.65192224887735	3.49286849424431	3.8464760337868	3.68654038593942	3.33811493490685	3.3910399795342	3.53649273862837	3.60888089818812	3.38859656053957	3.25745001518521	3.29510721159533	3.4907243637357	3.21281739537426	3.22945038683447	3.41122555654724	2.90315637958043	3.56575051249437	3.60877648730186	3.32494746053592	3.77531188237965	3.66460604538164	3.56866071225185	3.63707382970169	3.37532314791587	3.70474149663961	3.66624131567862	3.44194955949937	3.34385839104344
(UniMod:1)MDLFGDLPEPERS(UniMod:21)PRPAAGK2	NA	NA	NA	NA	NA	NA	NA	NA	NA	NA	NA	NA	4.09639079438858	3.89506259310024	NA	3.90618476354988	NA	4.192729339922	3.99148690186295	4.02965398208797	NA	3.73318976062393	NA	4.1398818584635	4.30848629679377	NA	4.28535856568483	4.14937160383008	4.19929545645603	4.27274241897652	4.19168416231794	4.2816142566609	4.02753978245288	3.97030716233419	3.95678542340997
(UniMod:1)MDLFGDLPEPERS(UniMod:21)PRPAAGK3	4.43638707518083	NA	NA	NA	NA	NA	NA	4.83636697879143	4.84670333756767	NA	NA	NA	NA	5.19272921274623	NA	NA	NA	NA	NA	NA	5.06709340421538	NA	NA	5.04593152067365	5.16140845120849	NA	NA	NA	NA	NA	NA	5.12812662214924	NA	4.87873688885291	NA
(UniMod:1)MDLVGVAS(UniMod:21)PEPGTAAAWGPSK2	NA	NA	NA	NA	NA	NA	NA	NA	NA	NA	NA	NA	3.15074645730576	NA	NA	NA	NA	3.37950183414701	NA	3.32963714452924	NA	NA	NA	NA	3.2189785503741	3.16157452338258	3.30631390935487	3.25325768847984	NA	3.39794240084401	3.50271915695492	3.37734328494561	NA	2.99138067860475	NA
(UniMod:1)MDNLS(UniMod:21)SEEIQQR2	NA	NA	NA	NA	NA	NA	NA	NA	2.93665494516102	NA	NA	NA	NA	NA	NA	NA	NA	3.5886798901656	3.4241332941552	3.26374641939996	NA	NA	NA	NA	NA	NA	NA	NA	NA	NA	NA	NA	NA	NA	NA
(UniMod:1)MDNYADLS(UniMod:21)DTELTTLLR2	4.06846666006411	4.6255301179206	4.64314881628281	4.51282944087814	4.29664881544239	3.68752650499435	4.46892592346603	4.65770763913754	4.517274712538	4.5269294599309	4.59090950658421	4.21430277025211	4.86895446922013	4.14728488825037	4.6309764414072	4.90666606965503	4.39101752403203	4.96761322833365	4.57979876979785	4.70240939742826	4.72780181062797	4.5792165081153	4.44523503322876	4.71089489332024	4.88259336328969	4.70189039133057	4.63092019768285	4.75682530901496	4.54076068140293	4.85674847006875	4.73395247570795	4.74353651701159	4.72400478864505	4.57047126120789	4.66348519816064
(UniMod:1)MDPLS(UniMod:21)PPLCTLPPGPEPPR2	NA	NA	NA	NA	NA	NA	NA	NA	NA	NA	NA	NA	NA	3.08121793433849	NA	2.73738348651271	NA	NA	2.97888057443089	3.11150445006113	NA	NA	NA	NA	NA	NA	NA	NA	NA	2.82375499120928	NA	NA	NA	NA	NA
(UniMod:1)MDPLS(UniMod:21)PPLCTLPPGPEPPR3	NA	NA	NA	NA	NA	NA	NA	NA	NA	NA	NA	NA	NA	NA	NA	2.89802403705046	NA	NA	3.07881635584961	NA	NA	NA	NA	NA	NA	NA	NA	NA	NA	NA	NA	NA	NA	NA	NA
(UniMod:1)MDPNCS(UniMod:21)CSPVGSCACAGSCK2	NA	NA	NA	NA	NA	NA	NA	NA	NA	NA	NA	NA	3.28517849251933	NA	2.97912834717846	NA	NA	NA	NA	NA	NA	NA	NA	NA	NA	NA	NA	NA	NA	NA	NA	NA	NA	NA	NA
(UniMod:1)MDPNCSCS(UniMod:21)PVGSCACAGSCK2	NA	NA	NA	NA	NA	NA	NA	NA	NA	NA	NA	NA	NA	NA	NA	NA	NA	NA	NA	NA	NA	NA	NA	NA	NA	NA	NA	NA	NA	NA	NA	NA	NA	NA	3.03418662046262
(UniMod:1)MDPQPPPPAQGS(UniMod:21)PPHR2	NA	NA	NA	NA	NA	NA	NA	NA	NA	NA	NA	NA	NA	NA	NA	NA	NA	NA	NA	NA	NA	3.45080765893924	NA	NA	NA	NA	NA	NA	NA	NA	NA	NA	NA	NA	NA
(UniMod:1)MDPQRS(UniMod:21)PLLEVK2	4.35164754518033	4.86371142275869	4.88722887498493	4.82450895057474	4.63218952268636	NA	4.76723162784118	4.85731987190067	4.83431153782166	4.89337395199948	4.79100593893343	4.52208723953887	4.43923392258762	4.57392985038799	4.51672994765446	4.50231775978432	4.27205730953139	4.4297782894444	4.51503170626156	4.46373019311962	4.3223376828346	4.16146615965248	3.94483858337698	4.4539913330817	4.51412504121902	4.43344573478077	4.4786134283358	4.40503560732114	4.31142759550635	4.6656222289459	4.65681296757655	4.54285268766937	4.49853772853745	4.14199041480016	4.52721936875272
(UniMod:1)MDPSDFPS(UniMod:21)PFDPLTLPEK2	3.5762811649195	3.95738930445245	3.99193026083429	3.82244647549369	3.87928372573245	2.77182904615635	3.78689186129416	3.9742297859553	3.77970972669245	3.97075691756077	3.99732135692098	3.77930801657329	4.10035995607644	3.30311393446209	3.82840739804882	3.55934426719527	3.50491538391816	3.90000724535894	3.39575299672233	3.58733269166937	4.20421440718802	3.28974584050005	3.55080906347778	3.78964178136487	3.68236391670728	3.81159066192932	3.6462244985246	3.7047663776435	3.76781130812016	3.53136604545602	3.19025269802883	3.94608676551479	3.70756685034235	3.52994314160088	3.34260683317457
(UniMod:1)MDRNPS(UniMod:21)PPPPGR2	4.7427356829131	5.07440541221336	5.06679763529465	5.01033352953165	4.91405879732765	NA	5.00649529767036	5.03004477873438	4.99141194240042	5.02890258083343	4.99865166009259	4.75496595246727	4.72519457492552	5.02195973982535	5.04921456980144	4.75281473617503	4.71206003964288	4.87306250908797	4.99637848716318	4.65464641355521	4.88826418974006	4.64584376630298	4.51771098751651	4.42464188500086	5.00189145035933	5.09411083334577	4.51257326838431	4.98154838628342	4.83260647485715	4.91490207744391	4.87230397374067	4.62513007678226	4.75425625249564	4.67326644944154	4.73261462017349
(UniMod:1)MDRNPS(UniMod:21)PPPPGRDK3	NA	NA	NA	NA	NA	NA	NA	NA	NA	3.57952706615062	NA	NA	NA	3.40526327174281	NA	NA	NA	3.31484065861998	NA	NA	NA	NA	NA	NA	NA	NA	NA	NA	NA	3.38880570297759	NA	NA	3.42652790587145	NA	3.13413160791455
(UniMod:1)MDRS(UniMod:21)GFGEISSPVIR3	2.84859946315274	2.6787169044759	2.75991245930049	NA	NA	NA	NA	2.73505613514386	2.55090666089367	2.84570391025701	NA	2.42475215116384	2.90192340357042	2.45961451439251	2.87649850020541	2.90235543798556	NA	2.64025281888795	2.79158433695496	2.39794000043109	NA	NA	NA	2.9587041077463	2.75266191002757	NA	2.94773619458182	2.38349734818663	NA	2.80968291717046	NA	NA	2.79160410844662	NA	NA
(UniMod:1)MDSAGQDINLNS(UniMod:21)PNK2	5.12695239148692	5.46668746489703	5.50807772601645	5.49377798166884	5.31167128004958	3.95680072217467	5.44879916631889	5.46466909165573	5.37910073235237	5.52425831614409	5.48698336886263	5.16765351022294	5.08410246889181	5.25114439100815	5.0277117223991	5.04526034837321	4.83176424406432	5.17464529616288	5.26017354252055	5.21178278739216	4.96480476101148	4.83644826065218	4.54327127904971	4.84032916281732	4.91066973440749	4.93091680138436	4.91215019358619	4.86148081608693	4.8759735751404	5.06375495990472	5.11034606392785	5.02762535640891	4.92902575260876	4.68640121041226	5.19310219373169
(UniMod:1)MDT(UniMod:21)PLRR2	4.34646976581079	4.70906404823746	4.8501149989852	4.71263097837368	4.43183663904416	NA	4.37269522994967	4.46563067781114	4.47299493250332	4.62633432701795	4.51453617380391	4.25159029951029	4.6640288965223	4.70526388259271	4.49206286026223	4.58331010760329	4.23903616515601	4.29470679905376	4.38189964419421	4.4033486307613	4.17460563655366	4.07149267963623	4.03565202477803	4.68122745396361	4.47490175022454	4.43979991079441	4.59737569055906	4.41464428031945	4.36195195796572	4.4214117461965	4.32719878359646	4.44680469396374	4.46956819018283	4.07623117108981	4.62221958340094
(UniMod:1)MDTEST(UniMod:21)YSGYSYYSSHSK2	NA	NA	NA	NA	NA	NA	NA	NA	NA	NA	NA	NA	NA	NA	3.79754328262762	NA	NA	NA	NA	3.84783176620797	NA	3.58314628852894	NA	NA	NA	NA	NA	NA	NA	NA	NA	NA	NA	NA	NA
(UniMod:1)MEAAGS(UniMod:21)PAATETGK2	NA	3.16990912510183	NA	NA	NA	NA	NA	NA	NA	NA	NA	NA	NA	NA	NA	NA	NA	NA	NA	NA	NA	NA	NA	NA	NA	NA	NA	NA	NA	NA	2.97678803881444	NA	NA	NA	NA
(UniMod:1)MEDLDQS(UniMod:21)PLVSSSDSPPRPQPAFK3	NA	NA	NA	NA	NA	NA	NA	NA	NA	NA	NA	NA	NA	NA	NA	NA	NA	NA	NA	NA	NA	NA	NA	NA	NA	3.28353513296703	NA	NA	NA	3.75776012953316	3.59926754276407	NA	NA	NA	NA
(UniMod:1)MEDLDQSPLVSSSDS(UniMod:21)PPRPQPAFK3	4.7079594489219	4.90098942108581	4.93991981687867	4.89818329550957	4.83389597710344	3.79477232748303	NA	4.91367985231765	4.84928868880011	4.92877761805129	4.87897565970147	4.77327080163257	4.63259489299213	4.42234854383946	4.5384974305718	4.39072768025466	4.12410967055765	4.72912489201311	4.37227951347576	4.36015378611464	4.58865200581672	4.30828400114531	4.0772803655785	4.80291067694037	NA	4.75329560424665	4.84112220496992	4.6992590912529	4.68415998442439	4.7090976845941	4.69856526287489	4.84860328304704	4.76204192131066	4.7232266042671	4.46080482177539
(UniMod:1)MEDS(UniMod:21)M(UniMod:35)DMDM(UniMod:35)SPLRPQNYLFGCELK3	NA	4.35174089748577	4.38494775842153	4.47435812791783	4.30822001023649	NA	4.40017734274892	NA	NA	NA	NA	4.27926765352086	4.3193590591289	NA	NA	NA	3.64390132099398	NA	NA	3.76837823721778	4.19378511049378	NA	NA	NA	3.91496144492267	NA	NA	NA	NA	NA	NA	NA	NA	NA	NA
(UniMod:1)MEDS(UniMod:21)M(UniMod:35)DMDMSPLRPQNYLFGCELK3	NA	NA	NA	NA	4.05074283414707	NA	NA	NA	NA	NA	NA	NA	NA	NA	NA	3.93738872534546	3.6143933492392	NA	NA	NA	NA	NA	3.41038124573721	NA	NA	NA	NA	NA	NA	NA	NA	NA	NA	NA	NA
(UniMod:1)MEDS(UniMod:21)MDMDMSPLRPQNYLFGCELK3	3.8513067199102	NA	NA	NA	NA	NA	NA	NA	NA	NA	NA	NA	NA	NA	4.37396322133084	NA	3.89297654224455	NA	4.1574760500748	NA	NA	NA	NA	4.36153220137035	NA	NA	NA	NA	3.96468089103573	NA	NA	NA	NA	NA	NA
(UniMod:1)MEDSASASLSSAAATGTSTST(UniMod:21)PAAPTAR3	NA	NA	NA	NA	NA	NA	NA	NA	NA	NA	NA	NA	NA	NA	NA	NA	NA	NA	NA	NA	NA	NA	NA	NA	NA	2.77038355769791	NA	NA	NA	NA	NA	NA	NA	NA	NA
(UniMod:1)MEDSM(UniMod:35)DM(UniMod:35)DM(UniMod:35)S(UniMod:21)PLRPQNYLFGCELK3	NA	4.23461620330218	NA	NA	4.38959508935756	NA	4.36694233120103	NA	NA	NA	4.38125217591401	4.36147606173387	NA	NA	NA	NA	NA	4.14867494333706	3.90784678613033	3.84060865043442	4.34410322235559	4.0718665044275	NA	NA	4.05823991738051	4.04659444812957	NA	4.13093587708991	4.26851277824915	3.78879438720221	3.6371580568336	NA	NA	NA	3.72694394887555
(UniMod:1)MEDSM(UniMod:35)DM(UniMod:35)DMS(UniMod:21)PLRPQNYLFGCELK3	NA	NA	4.48186861759933	NA	NA	NA	NA	NA	4.39152288240127	4.58257334480843	NA	NA	NA	NA	4.17566873603118	NA	3.91150015377505	NA	4.21685346112844	NA	NA	4.03131357736373	NA	3.91909572389774	3.91972544924266	NA	4.10811020539073	NA	NA	NA	3.77789065713815	4.11378855225044	3.82272208687799	4.00909168029063	4.11852517170246
(UniMod:1)MEDSM(UniMod:35)DMDM(UniMod:35)S(UniMod:21)PLRPQNYLFGCELK3	NA	NA	NA	NA	NA	NA	NA	NA	NA	NA	NA	NA	NA	NA	NA	NA	3.37438677559999	NA	NA	NA	NA	NA	NA	NA	NA	NA	NA	NA	NA	NA	NA	NA	NA	NA	NA
(UniMod:1)MEDSM(UniMod:35)DMDMS(UniMod:21)PLRPQNYLFGCELK3	NA	NA	NA	4.04519166483315	4.0225849271527	NA	3.88856214134795	NA	3.81417697020788	4.37123510830545	4.20079521388117	3.70104233700022	NA	NA	NA	NA	NA	NA	NA	NA	NA	NA	NA	3.93967933819674	NA	NA	NA	NA	NA	NA	NA	NA	NA	NA	NA
(UniMod:1)MEDSMDM(UniMod:35)DM(UniMod:35)S(UniMod:21)PLRPQNYLFGCELK3	NA	NA	NA	NA	NA	NA	NA	4.47445647707885	NA	NA	NA	4.31135664735499	4.4780666113697	3.96905855178825	NA	4.09666578994876	3.90773677410132	NA	NA	NA	4.44123963311326	3.97682558854691	NA	NA	NA	NA	NA	NA	3.9754622211093	NA	NA	NA	NA	NA	NA
(UniMod:1)MEDSMDM(UniMod:35)DMS(UniMod:21)PLRPQNYLFGCELK3	NA	NA	NA	NA	NA	NA	NA	NA	NA	NA	NA	NA	NA	NA	NA	NA	NA	NA	NA	NA	3.93881297846138	NA	NA	NA	NA	NA	NA	NA	NA	NA	NA	4.2087626659446	NA	NA	3.68714020560298
(UniMod:1)MEDSMDMDM(UniMod:35)S(UniMod:21)PLRPQNYLFGCELK3	NA	NA	4.1581630867991	NA	NA	NA	3.85057810928781	NA	NA	NA	3.92569388005167	NA	NA	3.56450855619448	NA	NA	NA	4.00871705472457	NA	3.6239562632969	NA	NA	NA	NA	NA	NA	2.81616467414679	NA	NA	NA	NA	NA	NA	NA	NA
(UniMod:1)MEDSMDMDMS(UniMod:21)PLRPQNYLFGCELK3	NA	4.13089623099369	4.21879175457361	4.25010829225962	3.9565425100706	3.37907872483072	4.0345876680127	4.01972963825796	4.18430895731259	NA	4.12065748182436	3.71985016019975	NA	4.13194382801091	NA	NA	NA	4.15164428399434	NA	NA	4.10387228554433	3.64773591627704	3.6294083212789	NA	NA	4.10873700230231	NA	NA	NA	NA	4.39023847654096	NA	4.22910616940235	3.71333628001495	NA
(UniMod:1)MEEIPAQEAAGS(UniMod:21)PR2	NA	NA	NA	NA	NA	NA	NA	NA	NA	NA	NA	NA	NA	4.75975724513655	NA	NA	NA	NA	NA	4.49740405791002	NA	NA	4.21396232324818	NA	4.10334934730325	NA	NA	4.10803556375608	3.90517598363025	4.14362243284642	4.16835287107949	4.15744102620688	NA	NA	NA
(UniMod:1)MEES(UniMod:21)EPERK2	NA	NA	3.60424047151832	NA	NA	NA	3.46735680605163	3.50457228287727	NA	NA	NA	NA	NA	3.79165025650737	3.84756741179668	3.80300916859072	3.54570107181575	3.96278507998355	3.72267069257854	3.75273853751215	3.90147474049099	3.68416912091781	3.43699882927113	NA	3.69130224793448	NA	NA	3.70798700991487	3.65685265173898	3.73263465996989	NA	3.83216426661348	NA	3.62473701428746	3.85801604986512
(UniMod:1)MEGAAAPVAGDRPDLGLGAPGS(UniMod:21)PR3	NA	NA	NA	NA	NA	NA	NA	NA	NA	NA	NA	NA	3.06120379193833	3.03269529873957	3.03109141205967	NA	NA	3.2098591484506	NA	2.88911974419834	NA	NA	NA	3.01412804056841	NA	NA	NA	NA	NA	2.89027376446646	NA	NA	NA	NA	2.96133211978321
(UniMod:1)MEGGLADGEPDRT(UniMod:21)SLLGDSK2	NA	NA	NA	NA	NA	NA	NA	NA	NA	NA	NA	NA	NA	NA	NA	NA	NA	4.66646738711948	NA	NA	NA	4.45331210216026	4.10494765790457	NA	4.5459743775431	NA	NA	4.5251125006725	NA	NA	NA	NA	NA	NA	NA
(UniMod:1)MEGISNFKT(UniMod:21)PSK2	3.56280834678207	3.80291831093424	3.9933298490636	3.81146613029663	3.48927281103942	NA	3.68156302402286	NA	3.67589370176188	3.82142072154126	3.77780889231589	NA	3.65066970150129	NA	3.85624070443646	3.81552927795878	3.59676506351831	NA	3.73524738319231	NA	NA	NA	NA	3.5070233876175	3.66459694970412	3.67216151744992	3.72754408747763	3.77870034604785	3.69411446420902	3.62337080142359	3.7235431214957	NA	3.56911137523691	NA	3.92775699071059
(UniMod:1)MENGAVYS(UniMod:21)PTTEEDPGPAR2	NA	NA	NA	NA	NA	NA	NA	NA	NA	NA	NA	NA	NA	2.82430429558522	NA	NA	NA	NA	NA	2.91807473864349	NA	3.04201743438417	NA	NA	NA	NA	NA	NA	NA	NA	NA	2.9777835673186	NA	NA	NA
(UniMod:1)MEPPIPQSAPLT(UniMod:21)PNSVMVQPLLDSR3	NA	NA	NA	NA	NA	NA	NA	NA	NA	NA	NA	NA	3.44193780136456	NA	NA	NA	NA	3.30140733942603	3.09987855055146	NA	NA	NA	NA	NA	NA	NA	NA	NA	NA	2.70639032180512	NA	NA	NA	NA	2.83674275848847
(UniMod:1)MEPSS(UniMod:21)WSGSESPAENMER2	NA	NA	NA	NA	NA	NA	NA	NA	NA	NA	NA	NA	NA	NA	NA	NA	NA	NA	NA	NA	NA	NA	NA	NA	NA	NA	NA	NA	NA	NA	NA	2.74948682782702	NA	NA	NA
(UniMod:1)MEPSSWSGS(UniMod:21)ESPAENMER2	NA	NA	NA	NA	NA	NA	NA	NA	NA	NA	NA	NA	NA	NA	NA	NA	NA	NA	NA	NA	NA	NA	NA	NA	2.69431721715774	NA	NA	NA	NA	NA	NA	NA	NA	NA	NA
(UniMod:1)MERS(UniMod:21)PPQSPGPGK2	NA	3.89560030037172	3.91439293085116	3.83526819078915	NA	NA	3.66708975408576	3.55796327185501	NA	3.79809746028463	3.8086915843488	NA	4.15465679958335	4.37974426725185	4.29441416114637	4.15184537418741	3.96941091605905	4.2138561381884	4.15389973352228	3.99488978907289	4.35483738848807	4.11333304475694	3.91101279157796	3.98406557628776	4.15699048142985	4.18468033163572	4.09436596592675	4.10698533365631	4.01222790714312	4.06079583759442	4.01381661626321	4.17640936460046	4.14961896683937	3.82704026375968	4.2601869784407
(UniMod:1)MES(UniMod:21)PASSQPASMPQSK2	NA	NA	NA	NA	NA	NA	NA	NA	NA	NA	NA	NA	NA	NA	NA	3.01986689065337	NA	NA	3.09192105578441	NA	NA	NA	NA	NA	NA	NA	NA	NA	NA	NA	NA	NA	NA	NA	NA
(UniMod:1)MESPGESGAGS(UniMod:21)PGAPSPSSFTTGHLAR3	NA	NA	NA	NA	NA	NA	NA	NA	NA	NA	NA	NA	NA	NA	NA	NA	NA	NA	2.94391394152245	NA	NA	NA	NA	NA	NA	NA	NA	NA	NA	NA	NA	NA	NA	NA	NA
(UniMod:1)MESS(UniMod:21)PFNRR2	NA	4.51252521144803	4.44551395819158	NA	NA	NA	NA	NA	NA	4.39206588397639	NA	NA	NA	NA	NA	NA	NA	NA	NA	NA	NA	NA	NA	NA	NA	NA	NA	NA	NA	NA	NA	NA	NA	NA	NA
(UniMod:1)METDAPQPGLAS(UniMod:21)PDSPHDPCK2	NA	3.21189716040889	3.15599295704087	NA	NA	NA	NA	NA	NA	NA	NA	NA	3.2406022937925	3.39769530724921	3.3206416016636	NA	NA	NA	NA	NA	NA	3.25408154108545	NA	NA	NA	NA	NA	NA	NA	NA	NA	NA	NA	NA	NA
(UniMod:1)METPFYGDEALSGLGGGASGSGGSFAS(UniMod:21)PGR3	2.6844238046249	NA	2.8882945742141	2.82086953000409	2.92644564814659	NA	2.86653008866852	3.01556781729748	NA	3.0236872543192	3.00870808917062	NA	NA	2.7192781331455	NA	NA	NA	NA	NA	NA	2.83893755098836	2.67847964052718	NA	2.9970709332293	3.15916757767655	NA	3.04831026144857	NA	NA	2.87732285223908	NA	3.20615365009459	NA	2.8558559468576	NA
(UniMod:1)METPS(UniMod:21)QRR2	NA	NA	NA	NA	NA	NA	NA	NA	NA	NA	NA	NA	4.24482951308113	4.30296395029373	NA	4.30123179065063	4.00930214476244	4.12976868555573	3.95848950683093	4.24865578780172	4.01723847254003	NA	NA	NA	4.36514789854678	4.17725165459279	4.07448081710302	4.15114000537774	4.22478552497804	4.10841522623191	4.10143433354686	4.17218962805637	4.17116695745956	3.97422292094798	4.16003717661544
(UniMod:1)METPTPLPPVPAS(UniMod:21)PTCNPAPR3	NA	NA	NA	NA	NA	NA	NA	NA	NA	NA	NA	NA	NA	NA	NA	NA	NA	3.26991327669183	NA	NA	NA	NA	NA	NA	NA	NA	NA	NA	NA	NA	3.28475658903632	NA	NA	NA	NA
(UniMod:1)METSSMLS(UniMod:21)SLNDECK2	NA	NA	NA	NA	NA	NA	NA	NA	3.18874704196216	NA	3.02455607243224	NA	NA	NA	NA	NA	NA	NA	NA	NA	NA	NA	NA	NA	NA	NA	NA	NA	NA	NA	NA	NA	NA	NA	NA
(UniMod:1)MEVAEPSS(UniMod:21)PTEEEEEEEEHSAEPRPR3	NA	NA	NA	NA	NA	NA	NA	NA	NA	NA	NA	NA	NA	NA	NA	NA	3.65179852079341	NA	NA	NA	NA	NA	NA	NA	NA	3.73409601798311	NA	NA	NA	NA	NA	NA	NA	NA	NA
(UniMod:1)MEVAEPSS(UniMod:21)PTEEEEEEEEHSAEPRPR4	NA	NA	3.53581972563212	NA	NA	NA	NA	NA	NA	NA	NA	NA	NA	NA	NA	3.71023358312803	3.52445547863315	NA	NA	NA	3.54476269821298	NA	NA	NA	NA	3.4704236031821	NA	NA	NA	3.79671798708585	NA	NA	NA	NA	NA
(UniMod:1)MEVEAAEARS(UniMod:21)PAPGYK2	3.44303201319093	3.97671886332759	4.02153702016421	3.88846977297645	3.69810026657705	NA	3.72010470417719	3.75334945334249	3.81420491879937	3.96059925764383	3.79347941140155	3.47131119977332	4.30027765753287	4.4131118591175	4.39737092223372	4.39064898600292	4.12500985263532	4.12348116575529	4.24414059932444	4.23248625833832	4.13991078723467	4.17177009893028	3.90141940763266	4.13645526038736	4.17728318141016	3.9477667752436	4.16107250057743	4.17354022861151	4.08694337879393	4.23386938567408	4.06406679023803	4.18794932717389	4.21891758599484	3.95774205846379	4.38393155527992
(UniMod:1)MEVS(UniMod:21)PLQPVNENM(UniMod:35)QVNK2	3.39982706794319	3.73753351619971	3.69361212389699	3.49575076165953	3.54478241569362	NA	3.49071111949311	3.46094276168323	3.67859312148991	3.56682847422353	3.54454350209199	3.51859438522181	NA	NA	2.89408439223932	NA	2.81215518999628	NA	NA	NA	2.92938528244112	2.83967732150235	NA	3.18033149487205	NA	2.99051440929668	3.26864462431386	NA	2.63869173260772	3.0314353066369	2.98604360908533	3.19158518353074	3.23319077913185	2.96524672618747	NA
(UniMod:1)MEVS(UniMod:21)PLQPVNENMQVNK2	NA	3.15391907415142	3.17627605751425	3.0343335432253	NA	NA	NA	3.21303370565448	2.96829849223741	3.10860086382665	3.04084961419445	NA	NA	3.27471997046023	2.79221662222333	3.08909820627532	2.88300562574768	3.08506468986966	3.01593376239173	2.98426559530537	2.90566746167463	NA	NA	3.71220820174161	3.79192416295038	3.72555185142615	3.81294749185733	3.65270965376846	3.40883502426983	3.73222739659718	3.6274797470858	3.98260480848744	3.71501928264114	3.37889704344772	3.04003238826271
(UniMod:1)MEVS(UniMod:21)PLQPVNENMQVNK3	NA	3.16434266768157	NA	NA	NA	NA	NA	NA	NA	NA	3.01042856302721	NA	NA	NA	NA	NA	NA	NA	NA	NA	NA	NA	NA	NA	NA	NA	NA	3.32999102168303	NA	NA	NA	NA	NA	NA	NA
(UniMod:1)MFCVT(UniMod:21)PPELETK2	3.35237918615992	3.8730308002705	3.76948019460324	NA	3.80576901999391	NA	3.77496874966008	3.84642478304251	NA	3.84498130097324	3.89835911576593	3.77436029860863	3.95948783754271	3.66672768000754	3.62924544508018	3.76824948933198	3.57350171153478	3.89451790267509	3.71483966040304	3.85878827213701	3.69796121020384	3.35699273730185	NA	3.69423171337215	3.72808023952156	3.66788220800376	3.87700840170663	3.6581918998028	3.53273400386987	3.76547141095809	3.67707481267075	3.95905938685554	3.67998631484125	3.69453114505791	3.79121168524911
(UniMod:1)MFLVNS(UniMod:21)FLK2	NA	NA	NA	NA	NA	NA	NA	NA	NA	NA	NA	NA	NA	3.24647530477989	NA	3.19990339977646	3.2313758249384	NA	3.14327042227463	2.81060613607729	NA	NA	NA	NA	NA	NA	NA	NA	NA	NA	NA	NA	NA	NA	3.25351396341627
(UniMod:1)MFPAAPS(UniMod:21)PR2	NA	NA	NA	NA	NA	NA	NA	3.02346275960299	3.15745007986426	NA	NA	NA	3.51639693850158	3.73366569901291	3.47428332714844	3.62875780225676	3.28718010310301	3.54339665350652	3.57590602770891	3.64919517116722	NA	3.35560503892822	NA	3.29726681888063	3.45457959022612	3.43480688550838	2.99448921888997	3.2162582579941	NA	3.46514212780423	3.61070406165294	3.40314129757223	3.2337783192922	3.21686767779927	3.67120273651146
(UniMod:1)MFPRPLT(UniMod:21)PLAAPNGAEPLGR2	NA	NA	NA	NA	NA	NA	NA	NA	NA	NA	NA	NA	NA	NA	NA	NA	NA	NA	NA	NA	NA	NA	NA	NA	NA	NA	2.81010719154621	NA	NA	NA	NA	NA	NA	NA	NA
(UniMod:1)MFPRPLT(UniMod:21)PLAAPNGAEPLGR3	NA	NA	NA	NA	NA	NA	NA	NA	NA	NA	NA	NA	3.23469614449249	3.22522919442258	3.04110226757999	3.13485864816013	2.9916031075476	NA	3.21489828499794	3.02810145318637	3.32254243722387	3.29170424784789	NA	NA	2.83147090446503	2.75104108595181	2.9755891805518	NA	2.93593328764176	3.18582253864764	NA	3.19637579698144	3.07171641593132	3.06766233634475	3.17608002700469
(UniMod:1)MFRNS(UniMod:21)LK2	NA	NA	NA	NA	NA	NA	NA	NA	NA	NA	NA	NA	3.78866774217904	3.90792051529768	3.80263459726757	3.71489080429832	3.49681210233808	3.6791599270741	3.56109748816784	3.41387554819356	NA	3.80814889107056	NA	NA	NA	NA	NA	NA	NA	NA	NA	NA	NA	NA	3.72547529112823
(UniMod:1)MFSLDS(UniMod:21)FRK2	NA	NA	NA	NA	NA	NA	NA	NA	NA	NA	NA	NA	3.72590384052337	3.7454051142544	3.66075424800573	3.6315251600171	3.35901493701303	3.42704990680337	3.61319090923327	3.51434047860417	3.5940010130593	3.54087936649402	2.97616072545354	NA	NA	NA	2.92755492457864	NA	NA	NA	NA	NA	NA	NA	3.68033864214557
(UniMod:1)MHPAGLAAAAAGT(UniMod:21)PR2	NA	3.67433426172292	3.57513738553822	NA	NA	NA	NA	NA	NA	NA	3.53281912415034	NA	3.54996872936962	3.67477225271967	3.65636271382262	3.63978972232753	3.40375910540845	NA	NA	NA	3.24266073984624	NA	NA	NA	NA	NA	NA	NA	NA	NA	NA	NA	NA	NA	NA
(UniMod:1)MHRDS(UniMod:21)CPLDCK2	4.13041494541982	4.46000496725332	4.34910490912923	4.34362846369741	4.16790204550704	NA	4.41969413656915	4.43898711955366	4.34045325639997	4.35771452079862	4.35910770461407	4.17843208745122	4.52142792540156	4.55819457628441	4.73061693108579	4.54237741591633	4.41154502681786	4.4589204251728	4.72349683721579	4.45605807437593	4.49082600020217	4.41781713956255	4.02537306387773	4.71351411098967	4.60552824692903	4.55873245522772	4.65728589189786	4.4912273885264	4.41763997173231	4.77004747626461	4.73115193457992	4.74914689442203	4.65977036344102	4.28638243188236	4.53902971384128
(UniMod:1)MHRDS(UniMod:21)CPLDCK3	NA	4.01254240087629	3.86733099269142	3.95980097350435	3.65663747809612	NA	4.04256080246863	3.8718962281937	3.72525629046062	3.84381678498384	3.96261709701155	NA	NA	3.75352620177936	3.64539463470366	3.60112451661403	NA	NA	3.83339148007626	3.65358862724559	3.82399117918071	3.67114034158467	NA	4.02781979583948	NA	NA	4.09593023170772	NA	NA	NA	NA	4.1149049201715	3.72278321671653	NA	3.75578289439786
(UniMod:1)MKS(UniMod:21)PDEVLR2	NA	NA	NA	NA	NA	NA	NA	NA	NA	NA	NA	NA	NA	NA	NA	NA	NA	NA	3.54353120563995	3.58907915760534	NA	NA	NA	NA	NA	NA	NA	NA	NA	NA	NA	NA	NA	NA	NA
(UniMod:1)MLEKY(UniMod:21)VPS(UniMod:21)KDLPYIK2	NA	NA	NA	NA	NA	NA	NA	NA	NA	NA	NA	NA	NA	NA	4.12721677068731	NA	NA	3.88785286115012	NA	NA	NA	NA	NA	NA	NA	NA	NA	NA	NA	NA	NA	NA	NA	NA	NA
(UniMod:1)MLISAVS(UniMod:21)PEIR2	NA	2.9447540663811	2.88729648485549	NA	NA	NA	NA	NA	2.85596321712554	NA	NA	NA	NA	2.79735746927139	NA	NA	NA	NA	NA	NA	NA	NA	NA	NA	3.15225894811178	3.19766683924695	NA	NA	3.14154357000862	3.25380472157889	3.1004515298253	3.18659565325811	3.21504371083922	NA	2.97403321889718
(UniMod:1)MLLGGPPRS(UniMod:21)PR2	NA	3.35494071302938	NA	NA	NA	NA	3.29825293887601	3.49145492959183	3.48633047352691	NA	NA	NA	3.72048297565753	3.75172988290969	3.39053543885063	3.29331820574662	NA	3.65755615428448	3.83511308437369	3.7858818208881	3.18538884752467	NA	NA	3.44165821479513	3.56717262690334	3.48713171326563	NA	3.06629107202351	NA	3.80592036425855	3.85862097308301	NA	2.91596952275668	NA	3.86029084314246
(UniMod:1)MLPSTS(UniMod:21)VNSLVQGNGVLNSR2	NA	NA	NA	NA	NA	NA	NA	NA	NA	NA	NA	NA	NA	NA	NA	NA	NA	NA	NA	NA	NA	NA	NA	NA	NA	NA	NA	NA	3.40253869834657	NA	NA	NA	NA	NA	NA
(UniMod:1)MLPSTS(UniMod:21)VNSLVQGNGVLNSR3	NA	NA	NA	NA	NA	NA	NA	NA	NA	NA	NA	NA	NA	NA	NA	NA	NA	NA	NA	NA	NA	NA	NA	NA	NA	3.29972647695806	NA	NA	NA	NA	NA	NA	NA	NA	NA
(UniMod:1)MLQNVT(UniMod:21)PHNK2	NA	3.69524405616376	3.72620253565027	NA	3.55179086039152	NA	3.52979827149938	3.67213483967464	3.64463268724658	3.70268510048757	3.65404199082721	NA	3.81172508049102	3.95018839676353	3.87942904796781	3.84821951674169	3.65048049647897	3.58454851505496	3.68743447343339	NA	3.63900049357635	3.60472847159244	3.39675117115968	3.7062388129076	3.60093282063288	3.63256481159971	3.71464698663079	3.64987370694461	3.54916380323521	3.79691880817898	3.65655583137826	3.67312202219047	3.71082005450799	3.46642877557131	3.88851552576832
(UniMod:1)MNGEADCPT(UniMod:21)DLEMAAPK2	NA	2.81227714617152	NA	NA	NA	NA	NA	NA	NA	NA	NA	NA	3.18252379927695	3.30509556841121	3.24412770573111	NA	NA	2.94349140763309	NA	NA	2.76484887097295	NA	NA	3.16040854837582	3.23937707532175	3.41638358839267	3.38337477500129	3.20116684333309	2.66151345017203	2.91238418492594	3.08651646602729	3.01676252054155	3.18721236083509	NA	NA
(UniMod:1)MNGSNMANTS(UniMod:21)PSVK2	NA	NA	NA	NA	NA	NA	NA	NA	NA	NA	NA	NA	NA	3.44355349917113	NA	NA	NA	3.47864526881344	3.41597716401131	3.32150249382934	NA	NA	NA	NA	3.5441552688052	3.61601916449224	NA	3.5424882800703	NA	3.73352038684164	3.48846928966907	3.77604413155861	3.70919636936265	NA	NA
(UniMod:1)MNHIVQTFS(UniMod:21)PVNSGQPPNYEM(UniMod:35)LK3	NA	NA	NA	NA	NA	NA	NA	NA	NA	NA	NA	NA	NA	NA	NA	NA	NA	NA	NA	NA	NA	NA	NA	NA	NA	NA	2.69429368896705	2.64550954197559	2.41770314354864	NA	NA	NA	NA	NA	NA
(UniMod:1)MNHIVQTFS(UniMod:21)PVNSGQPPNYEMLK3	NA	NA	NA	NA	NA	NA	NA	NA	NA	NA	NA	NA	NA	NA	NA	NA	NA	NA	NA	NA	NA	NA	NA	NA	NA	NA	NA	NA	NA	NA	NA	NA	3.02835745412276	NA	NA
(UniMod:1)MNHIVQTFSPVNSGQPPNY(UniMod:21)EMLK3	NA	NA	NA	NA	NA	NA	NA	NA	NA	NA	NA	NA	2.56274312040877	NA	2.91036527017171	NA	NA	NA	NA	NA	NA	NA	NA	2.82942923451582	2.84170190133313	NA	NA	NA	NA	NA	NA	NA	2.91382765748924	NA	NA
(UniMod:1)MNHLPEDMENALTGS(UniMod:21)QSSHASLR3	NA	NA	NA	NA	NA	NA	NA	NA	NA	NA	NA	NA	NA	3.00614702743553	NA	NA	NA	NA	NA	NA	NA	NA	NA	NA	NA	2.864158395863	NA	NA	NA	NA	NA	NA	NA	NA	NA
(UniMod:1)MNHLPEDMENALTGSQSSHAS(UniMod:21)LR3	NA	NA	NA	NA	NA	NA	NA	NA	NA	NA	NA	NA	NA	NA	NA	NA	NA	2.66174264419512	NA	2.79157993380469	NA	NA	NA	NA	NA	NA	NA	NA	NA	3.07025832587652	NA	NA	3.19251823898393	NA	2.97847244128373
(UniMod:1)MNHTVQTFFS(UniMod:21)PVNSGQPPNYEM(UniMod:35)LK3	NA	NA	NA	NA	NA	NA	NA	NA	NA	NA	NA	NA	NA	NA	NA	NA	NA	NA	NA	NA	NA	NA	NA	NA	NA	NA	2.86569013992048	NA	NA	NA	NA	NA	NA	NA	NA
(UniMod:1)MNHTVQTFFS(UniMod:21)PVNSGQPPNYEMLK3	NA	2.76072823172797	NA	NA	NA	NA	NA	NA	NA	NA	NA	NA	3.25953335214467	NA	NA	NA	NA	3.13701260041086	NA	2.95631799542019	NA	NA	NA	NA	2.99391369777633	3.1028364957589	3.14958460607502	3.14287366610559	NA	NA	3.23831084282918	3.22939983426043	NA	NA	3.16996838729537
(UniMod:1)MNHTVQTFFSPVNSGQPPNY(UniMod:21)EMLK3	NA	NA	NA	NA	NA	NA	NA	NA	NA	NA	2.73220592736281	NA	2.60811088460771	2.91243839798707	2.73287357579358	2.72464970363371	NA	NA	NA	NA	2.86540738189251	NA	NA	2.88253113877307	2.66154536355822	NA	2.80163789338482	NA	NA	2.87195395928586	NA	NA	2.85423191854446	NA	2.83520170950493
(UniMod:1)MNLLPNIES(UniMod:21)PVTR2	3.78356324984375	4.27743533778468	4.29650636444231	4.25915052367043	4.14635990052704	NA	4.28349496807893	4.37251776248565	4.26546868343135	4.30881628886938	4.29353773001465	4.14144795132387	4.32099747136361	4.36621579291466	4.25636996825473	4.17355377281524	4.06051060630103	4.39436391772612	4.40071392579602	4.44657751004398	4.24042855900373	4.01997046038631	3.82614037534326	4.36397397072393	4.4369354619744	4.2279910478943	4.31533802726516	4.21912835512234	4.00998685089314	4.53005530723285	4.55999947638615	4.36199948424248	4.24523152501357	4.13840769542949	4.30435643588432
(UniMod:1)MNNTAAS(UniMod:21)PM(UniMod:35)STATSSSGR2	NA	NA	NA	NA	NA	NA	NA	NA	NA	NA	NA	NA	NA	NA	NA	NA	NA	NA	NA	NA	NA	NA	NA	NA	NA	2.64264055062332	NA	NA	NA	NA	NA	NA	NA	NA	NA
(UniMod:1)MNNTAAS(UniMod:21)PMSTATSSSGR2	NA	NA	NA	NA	NA	NA	NA	NA	NA	NA	NA	NA	3.33286909084482	3.54675410384991	3.53737103032028	3.37006949505654	NA	3.510628016142	NA	NA	3.46422170337992	3.27898264581234	NA	NA	3.35437424771711	3.34946556202886	3.59933395316704	3.26644635113526	NA	3.43309159664887	3.37886844141529	3.69346903010248	3.61491382120431	NA	NA
(UniMod:1)MNPIVVVHGGGAGPIS(UniMod:21)K2	NA	NA	NA	NA	NA	NA	NA	NA	NA	NA	NA	NA	NA	NA	NA	NA	NA	2.76390389933621	NA	NA	NA	NA	NA	NA	NA	NA	NA	NA	NA	NA	NA	NA	NA	NA	NA
(UniMod:1)MNPVYS(UniMod:21)PGSSGVPYANAK2	NA	NA	3.34344738789038	NA	3.39791209090401	NA	3.37192424797751	NA	3.48396928280374	3.3159842617568	3.32746736822222	3.2397535090625	4.41114565573208	NA	NA	3.1326785993122	NA	3.8744937534391	3.12125942010102	3.10579627714105	3.65506709878124	NA	NA	NA	NA	NA	NA	NA	NA	NA	2.64572968679126	NA	NA	NA	3.23964734943534
(UniMod:1)MNPVYS(UniMod:21)PVQPGAPYGNPK2	NA	3.35091564986504	3.31901632501433	3.24435387113088	3.15635090621996	NA	3.2657522634182	3.26348177095357	3.17029357371379	3.33670266905746	3.17975348929307	3.13780680630565	NA	3.10832838704703	NA	NA	2.57037088356339	3.24038363006754	3.19793304796385	3.26466119838481	3.08187564445015	2.72831655417017	NA	NA	2.93213923922922	2.95764381072731	NA	NA	NA	2.98567409848694	NA	2.88178325152203	2.74049773811759	NA	2.95825654774605
(UniMod:1)MNSSSANITYAS(UniMod:21)RK2	NA	NA	NA	NA	NA	NA	NA	NA	NA	NA	NA	NA	NA	NA	NA	NA	NA	NA	3.43891436516236	NA	NA	NA	NA	NA	NA	NA	NA	NA	NA	NA	NA	NA	NA	NA	NA
(UniMod:1)MNTAPSRPS(UniMod:21)PTR2	5.41280568944425	5.74096570372178	5.69567101861739	5.67819606283626	5.533867447479	4.27429229163193	5.65322339663165	5.67695311981978	5.62365192545811	5.69933257061608	5.68500761564612	5.47521549485133	5.76097256945732	5.7709954893481	5.74605827672654	5.70275432286665	5.55619575339128	5.70376682214948	5.6570768722286	5.72841549231381	5.61925029354142	5.6057085142586	5.32077694445991	5.69369301261093	5.63746122882131	5.73656553848207	5.67882622667629	5.61440921364226	5.47375152565576	5.69109887454381	5.73535323110628	5.6913949721592	5.66756589910479	5.4710195600298	5.72297476618727
(UniMod:1)MNTAPSRPS(UniMod:21)PTRR2	NA	5.11157842329952	NA	NA	NA	NA	4.99089879814776	NA	NA	5.12794915571612	5.04664394621765	NA	5.06328549325752	5.25097002851384	5.18334190107398	NA	NA	5.27579922786515	5.14197743341648	5.05659588487284	NA	NA	4.7290704452359	NA	NA	NA	5.22761395942511	NA	NA	NA	NA	5.2296472007724	NA	NA	5.14885699770164
(UniMod:1)MNTAPSRPS(UniMod:21)PTRR3	NA	NA	NA	NA	NA	NA	5.16808971799469	NA	NA	NA	NA	NA	NA	NA	NA	NA	NA	NA	5.41112677846649	NA	NA	NA	NA	NA	NA	5.33166270624041	NA	NA	NA	NA	NA	NA	NA	NA	NA
(UniMod:1)MNTS(UniMod:21)PGTVGSDPVILATAGYDHTVR3	NA	NA	NA	NA	NA	NA	NA	NA	NA	NA	NA	NA	NA	NA	NA	3.33792460832716	NA	NA	NA	NA	NA	NA	NA	NA	NA	NA	NA	NA	NA	NA	NA	NA	NA	NA	3.32702704143793
(UniMod:1)MNVTSLFSFTS(UniMod:21)PAVK2	3.02421518596147	3.30175859583099	3.3840899781778	3.1955006300484	3.03455251515254	NA	3.26874989118371	3.17956893674301	3.24989692863108	3.29403736620827	3.16858416909651	NA	NA	NA	NA	3.21998767043971	NA	NA	NA	3.26630064260644	NA	NA	NA	NA	NA	NA	NA	NA	NA	NA	NA	2.97881620617651	3.01044313115608	NA	NA
(UniMod:1)MNYPGRGS(UniMod:21)PR2	NA	NA	NA	NA	NA	NA	NA	NA	NA	NA	NA	NA	4.1561762188513	4.23635532583448	4.32970296554148	4.21939866475115	3.97778105990451	3.984437187715	4.01318783493066	3.86417155837351	4.03160496432318	4.16586363099623	NA	3.81476512926115	3.95911405670916	NA	NA	4.01890056775322	NA	NA	NA	4.01549245093008	4.04179679209775	NA	4.21886323805059
(UniMod:1)MQGEAHPSAS(UniMod:21)LIDR2	NA	NA	NA	NA	NA	NA	NA	NA	NA	NA	NA	NA	NA	NA	NA	NA	2.67487566272023	NA	NA	NA	NA	NA	NA	NA	NA	NA	NA	NA	NA	NA	NA	NA	NA	NA	NA
(UniMod:1)MQNEPLT(UniMod:21)PGYHGFPAR2	NA	NA	NA	NA	NA	NA	NA	NA	NA	NA	NA	NA	NA	NA	NA	NA	NA	3.51540950226553	3.22394056308045	3.47834299761312	NA	NA	NA	3.4027455873131	NA	NA	NA	NA	NA	NA	NA	NA	NA	NA	NA
(UniMod:1)MQT(UniMod:21)PVNIPVPVLR2	3.32994464012755	3.53193905649874	3.43668165766671	3.28124217234347	3.39970821925914	NA	NA	3.18978527702286	3.27050351059455	3.29128377617636	3.30037711910969	3.13225281731294	3.34250202255888	3.56054548352903	3.52454386566407	3.60655289647005	3.18674851235528	3.2442033494938	3.31049525476139	3.26717274196044	NA	3.36447349355406	NA	3.402136049297	3.49271133668971	3.38506312872344	3.53599439555462	3.55979229952071	3.16497306777988	3.30184967467469	3.17520997566594	3.40608629919745	3.22953947511336	3.2931628049107	3.25138729558214
(UniMod:1)MRS(UniMod:21)PVRDLAR2	NA	NA	NA	NA	NA	NA	NA	NA	NA	NA	NA	NA	NA	NA	NA	NA	NA	NA	NA	NA	NA	NA	NA	3.58670627893522	NA	NA	3.53361346833173	3.6800601932216	NA	NA	NA	NA	NA	NA	NA
(UniMod:1)MS(UniMod:21)GDEM(UniMod:35)IFDPTMSK2	NA	2.83067044508082	NA	NA	NA	NA	NA	2.67322642872515	2.55091078550064	2.64536361589763	NA	NA	2.75968784561683	2.87434628568938	2.80089568728292	2.69159234307472	NA	2.65818337661634	2.52119527772256	2.33693468177837	2.791010195384	NA	NA	2.91539246353756	2.88085532346745	2.72624480085284	2.89118855953878	2.8193962879443	NA	2.75810306052178	2.79857490018837	2.8831842060382	NA	2.71969375628092	2.33040840999659
(UniMod:1)MS(UniMod:21)GDEMIFDPTMSK2	NA	3.04578909915619	3.06145401064173	NA	2.95817916851985	NA	2.85011248448964	3.10140498856526	2.95947154381345	3.00491410748037	NA	2.91628100434473	3.09470432251228	2.75348267523033	2.54158151273835	NA	2.30958445672969	3.09811539537241	NA	2.97847653877686	2.92611651906879	NA	NA	2.70053209379741	3.18314475967415	2.88731014022028	2.87785978261882	2.68594616925221	NA	2.97949518816226	2.71837983972276	3.01647248715873	2.71825104056598	2.47369595478271	2.8510486231904
(UniMod:1)MS(UniMod:21)GEDEQQEQTIAEDLVVTK2	NA	NA	NA	NA	NA	NA	NA	NA	NA	NA	NA	NA	2.821660743027	NA	NA	NA	NA	2.80944062967857	NA	NA	2.78415700525658	NA	NA	NA	NA	NA	NA	NA	NA	NA	NA	NA	NA	NA	NA
(UniMod:1)MS(UniMod:21)PSSLYSQQVLCSSIPLSK2	NA	NA	NA	NA	NA	NA	NA	NA	NA	NA	NA	NA	NA	NA	NA	NA	NA	NA	NA	NA	NA	NA	NA	NA	2.98694131994961	NA	NA	NA	NA	NA	NA	NA	NA	NA	NA
(UniMod:1)MS(UniMod:21)PSSLYSQQVLCSSIPLSK3	NA	NA	NA	NA	NA	NA	NA	NA	NA	NA	NA	NA	NA	NA	NA	NA	NA	NA	3.17650316239798	NA	NA	NA	NA	NA	2.9979281975096	NA	NA	NA	NA	3.08703840504132	NA	NA	NA	NA	NA
(UniMod:1)MS(UniMod:21)PTISHK2	NA	NA	NA	NA	NA	NA	NA	NA	NA	NA	NA	NA	NA	3.22715126234561	NA	3.31580777312188	NA	NA	3.22160314285055	3.18647592414779	NA	2.91404951064825	NA	NA	NA	NA	NA	NA	NA	NA	NA	NA	NA	NA	3.37617787752877
(UniMod:1)MS(UniMod:21)PTPPLFSLPEAR2	3.4576886894064	3.76646258838781	3.7406888051389	3.57950946387192	3.58328162116084	NA	3.58723994157945	3.69800075393801	3.61720676615804	NA	NA	3.71024678578194	4.15301563275514	3.96307948859828	3.83912409706187	3.97819973416981	3.69978275180037	4.1121689915976	3.97363628143214	4.0321212241533	3.88490991490873	3.75577926941101	3.7019187360546	4.1254632826262	4.13888643395402	3.96899065630366	4.15114798667775	4.05817009327696	3.87745068569292	4.07491524812664	4.08774776627869	4.09653058379952	4.01509828558844	4.11190499269708	4.10478245060208
(UniMod:1)MSDEFSLADALPEHS(UniMod:21)PAK2	NA	NA	NA	NA	NA	NA	NA	NA	NA	NA	NA	NA	NA	NA	NA	NA	NA	NA	NA	NA	2.56291591118344	NA	NA	NA	NA	NA	NA	NA	NA	NA	NA	NA	NA	NA	NA
(UniMod:1)MSETAPAAPAAPAPAEKT(UniMod:21)PVK2	NA	NA	NA	NA	NA	NA	NA	NA	NA	NA	NA	NA	NA	NA	NA	NA	NA	NA	3.03304231360704	NA	NA	NA	NA	NA	NA	NA	NA	NA	NA	NA	NA	NA	NA	NA	2.71272712862765
(UniMod:1)MVADPPRDS(UniMod:21)K2	NA	3.69469820105532	3.78829467055998	3.69695086238972	3.67065821186165	NA	3.70846628662133	3.83067588221661	3.70839173261167	3.82564073388484	NA	3.63698574305663	3.70070187075915	3.69664573881362	3.80192903753194	3.76420543833848	3.61346831268972	3.67273295253967	3.59517270017916	3.57902475419125	3.77927141894721	3.66133637957433	NA	NA	3.73219067458056	3.75322171718973	NA	3.72807716889508	3.40550787936766	3.52080681608179	3.76598151915884	3.24292232585266	3.50514456535212	3.28116899933375	3.70637923639158
(UniMod:1)MVMEKPS(UniMod:21)PLLVGR2	NA	NA	NA	NA	NA	NA	NA	NA	NA	NA	NA	NA	NA	3.04418915127775	3.11512808513462	2.96813428609555	NA	2.89724541793954	2.97704757504874	NA	NA	NA	NA	NA	NA	NA	NA	NA	NA	NA	NA	NA	NA	NA	3.08022472886718
(UniMod:1)MVSHGSSPS(UniMod:21)LLEALSSDFLACK3	NA	NA	NA	NA	NA	NA	NA	NA	NA	NA	NA	NA	NA	NA	NA	NA	NA	NA	NA	NA	NA	NA	NA	NA	NA	NA	NA	NA	NA	NA	2.52500881107124	NA	NA	NA	NA
(UniMod:1)MYNGIGLPT(UniMod:21)PR2	NA	NA	NA	NA	NA	NA	2.89659609168907	NA	NA	NA	NA	NA	NA	NA	NA	NA	NA	NA	NA	NA	NA	NA	NA	NA	NA	NA	NA	NA	NA	NA	NA	NA	NA	NA	NA
(UniMod:1)MYTAIPQS(UniMod:21)GSPFPGSVQDPGLHVWR3	NA	NA	NA	NA	NA	NA	NA	NA	NA	NA	NA	NA	NA	NA	NA	2.87826262273945	2.84564535879972	NA	NA	2.88829777470876	NA	NA	NA	NA	NA	NA	NA	NA	NA	NA	NA	NA	NA	NA	NA
(UniMod:1)NQT(UniMod:21)LQKEIQGHQPR3	3.28949890929265	3.30441147891209	NA	3.44412966982772	3.33012176384201	3.61475186050034	3.44448939329506	3.33750420142985	3.48984256483205	3.23409759997728	3.22073193829425	3.34778867558369	NA	NA	NA	NA	NA	NA	NA	NA	NA	NA	3.09180921934405	3.24753634691451	2.95453070722882	NA	NA	NA	NA	NA	NA	NA	NA	NA	NA
(UniMod:1)NSSQSGGKPGSS(UniMod:21)PITK2	NA	NA	3.31779429607146	NA	NA	NA	NA	NA	NA	3.27934789570318	NA	3.27313642372793	3.58765002680985	3.25674470532462	3.31562355964003	NA	3.14815659987148	NA	NA	NA	3.24874176379913	3.52579230690165	NA	NA	3.42044597446653	3.19233046433885	3.20704985393834	3.25469259738454	3.23330830353101	3.23574008832187	3.30466063425409	NA	3.30467820360557	NA	3.2865765608028
(UniMod:1)PLY(UniMod:21)QM(UniMod:35)RLLS(UniMod:21)EAFVIK2	NA	NA	NA	NA	NA	NA	NA	NA	NA	NA	NA	NA	3.22328550436148	NA	NA	3.25863301545381	3.16799425293945	3.31745841827022	3.11962175142159	NA	3.16842331547379	3.38971524745422	3.1725906216175	NA	NA	NA	NA	NA	NA	NA	NA	NA	NA	NA	3.11625679802757
(UniMod:1)PM(UniMod:35)M(UniMod:35)VPT(UniMod:21)RPGMTRPDR3	NA	3.10623050483253	NA	3.23476456480434	NA	NA	NA	3.09660512951777	NA	NA	3.18865386057325	2.92986657774411	3.54668883205807	3.41432646705652	3.24941514815209	3.44056513383696	NA	3.36104991110941	3.23734745280116	3.30268931510182	3.30420275877941	NA	3.18655950633831	3.79273570976244	3.60788110080467	3.72486792021921	3.17281217511631	3.74915772736227	3.53227852621982	3.65784524939427	3.55386359082425	3.4080896526591	3.62548380131862	3.3889148104022	3.5627753006292
(UniMod:1)RGT(UniMod:21)ET(UniMod:21)LRQSK2	NA	NA	NA	NA	NA	NA	NA	NA	NA	NA	NA	3.2036113696231	NA	NA	NA	NA	NA	NA	NA	NA	NA	NA	NA	NA	NA	NA	NA	NA	NA	NA	NA	NA	NA	NA	NA
(UniMod:1)RLT(UniMod:21)WEAT(UniMod:21)PR2	NA	NA	NA	NA	NA	NA	NA	NA	NA	NA	NA	NA	NA	3.79585279090089	NA	3.8802947444178	NA	NA	3.94208985588409	3.83574723422704	3.85762216469124	3.87062741154095	NA	NA	NA	NA	NA	NA	NA	NA	NA	NA	NA	NA	NA
(UniMod:1)RT(UniMod:21)VVLVT(UniMod:21)HK2	NA	NA	NA	NA	NA	NA	NA	NA	NA	NA	NA	NA	NA	NA	NA	NA	NA	NA	3.04487406365061	NA	NA	NA	NA	NA	NA	NA	NA	NA	NA	NA	NA	NA	NA	NA	NA
(UniMod:1)S(UniMod:21)AADEVDGLGVARPHYGSVLDNER3	NA	NA	NA	NA	NA	NA	NA	NA	NA	NA	NA	NA	NA	NA	NA	NA	NA	NA	NA	NA	NA	NA	NA	NA	NA	NA	3.41237729532516	3.27191497714191	NA	NA	NA	NA	NA	NA	NA
(UniMod:1)S(UniMod:21)AGGDFGNPLRK2	NA	NA	NA	NA	NA	NA	NA	NA	NA	NA	NA	NA	NA	NA	NA	NA	3.3772141036864	NA	NA	NA	NA	3.34533920292069	NA	NA	NA	NA	NA	NA	NA	NA	NA	NA	NA	NA	NA
(UniMod:1)S(UniMod:21)AIQNLHSFDPFADASK2	NA	NA	NA	NA	3.70669931559823	NA	NA	NA	NA	3.77541606637819	3.48171419691249	3.77006912825515	3.79594689254801	NA	NA	3.46275778488156	NA	NA	NA	3.40419583756924	NA	NA	3.4343937711324	NA	3.58439431172453	NA	NA	NA	3.56317843800355	NA	NA	NA	NA	NA	NA
(UniMod:1)S(UniMod:21)ASSLLEQRPK2	3.73664050937109	3.74155971440027	3.76635394868933	3.85509142687637	3.83288111737891	3.79495161094983	3.78361307500045	3.54370182229545	3.72804776663452	3.83250291560103	3.80892920194464	3.76493061411681	4.06312379586009	4.30527442096197	4.26019623096597	4.2661159910704	4.29276802251327	4.13532473661475	4.30900187073612	4.2205515400868	4.0598854192051	4.11938254014701	4.21349797058294	4.38697830214377	4.27773379789498	4.30293952439156	4.37405062527779	4.35566167907223	4.32237255311722	4.3092628827279	4.2662354460074	4.31499881980646	4.24403872674674	4.20711024119369	4.32572293876164
(UniMod:1)S(UniMod:21)CGRPPPDVDGMITLK2	NA	NA	NA	NA	NA	NA	NA	NA	NA	NA	NA	NA	NA	NA	NA	NA	NA	NA	NA	NA	NA	NA	NA	NA	NA	NA	NA	NA	NA	NA	3.21627063936024	NA	NA	NA	NA
(UniMod:1)S(UniMod:21)DAAVDTSSEITTKDLK2	NA	NA	NA	NA	NA	NA	NA	NA	NA	NA	NA	NA	4.05621045165536	4.03235389792392	3.99740091931791	4.0766529508587	4.10157026086029	3.89617543035465	4.08248078836323	4.04556590258366	4.0082252104711	4.04051930307131	4.10503000362117	NA	3.82448584088666	3.8012639897924	3.85501010020729	3.85571986946696	3.92499645290469	3.81502110896711	3.74271385614403	3.86366253179056	NA	3.75341873582571	4.04459201767017
(UniMod:1)S(UniMod:21)DFDEFER2	NA	NA	NA	NA	NA	3.02711570956668	NA	2.88007484537275	3.07037538917198	NA	NA	3.57307964881001	3.17984871545171	3.78871699847507	4.15810650637105	4.01945228212806	3.70418857063018	NA	4.02270960721925	3.50095288103863	3.2000236713853	4.08175817810647	3.55809281148569	3.13818465588512	3.80896079009285	3.38425409815862	3.17153180404999	3.80728141742247	3.17260217695132	3.89658956622948	3.90573223445927	3.18078668635933	3.21639940072796	3.53442072422879	3.8993079917544
(UniMod:1)S(UniMod:21)DKPDMAEIEK2	NA	3.49435094720759	3.62171381457214	NA	NA	NA	NA	3.37691729880258	NA	3.60998996506023	3.45849894718424	3.10977476468938	NA	NA	NA	NA	NA	NA	NA	NA	NA	NA	NA	NA	NA	NA	NA	3.87569099393854	NA	NA	3.95812538991758	NA	NA	NA	NA
(UniMod:1)S(UniMod:21)DNGELEDKPPAPPVR2	4.81519280427877	4.51473552092281	4.50730882970887	4.59606036019284	4.55229032754586	4.60173300104433	4.53857539188672	4.43189609624291	4.43090389181719	4.55134102568709	4.59274617924839	4.6770513319784	4.72398277256359	4.90192375978994	4.78628014407787	4.81876522276091	4.92090520810872	4.66236919445645	4.74618192442139	4.79872326709643	4.75230193424367	4.7891868708553	4.86664523441329	4.33981419322539	4.41825129497702	4.33759289160251	4.43826709555268	4.51806336887053	4.50848548605537	4.43875580593593	4.3931873306744	4.38004040001587	4.36375270011889	4.44169539160286	4.82954426772213
(UniMod:1)S(UniMod:21)DNGELEDKPPAPPVR3	NA	3.16461399335077	2.95911001482228	2.99293313343827	NA	3.37408390865853	NA	2.92770893289257	3.08018914674865	2.87863276055992	NA	3.23427327341678	3.08983123911959	3.26428790087372	NA	3.21102598996273	3.53042249705036	3.37096937740046	3.04285047609519	2.99739009921403	3.54753986179017	3.65418737343387	3.46515398652105	NA	3.1912194326267	2.98109743444202	NA	3.281662782882	3.21417454216497	3.09672733381465	NA	3.00746438734939	3.24481177932951	3.20354520736008	3.19859717905281
(UniMod:1)S(UniMod:21)DQEAKPSTEDLGDK2	5.20235333872758	5.2208897742145	5.02885860206385	5.10910266921572	5.14792622504639	5.22851120373925	5.22091646361562	5.18134309223159	5.190989765733	5.187569901992	5.18946207989933	5.25435986261935	5.14453485269698	5.16814579516913	4.78673714037881	4.98767864386258	5.12979752074395	4.96919064782311	5.00516490465929	5.15531930738403	5.02571851189592	5.07504431210435	5.2533905128388	5.26111159466858	5.11177935185002	4.90871572623347	5.36920197712345	5.00515631648494	4.88531335815837	4.99910917216101	4.8845510487884	5.25005998260026	5.06272094368197	5.14205948413797	5.08015097778542
(UniMod:1)S(UniMod:21)DQEAKPSTEDLGDKK2	5.57096120653094	5.51705296688872	5.53513877622689	5.53501011276598	5.49650605180266	5.51961297940298	5.46598125970231	5.48744729006796	5.50775648624308	5.50324597411638	5.50304180856821	5.48472267968237	5.34916327523086	5.2997572053555	5.27609442804292	5.35199631337068	5.46910970286654	5.45487616066683	5.23773417066577	5.36015327556227	5.44315985289346	5.3460411269407	5.50255669404485	5.4424712444245	5.37477259926932	5.42441316764019	5.5351982157242	5.45671318209557	5.58555291036011	5.51167535551944	5.46353824215595	5.53591685007143	5.56889183689036	5.62914501638936	5.32610939680742
(UniMod:1)S(UniMod:21)DQEAKPSTEDLGDKK3	4.67209501207232	4.90391153964212	4.91584721958554	4.84747133257303	4.8163123131484	5.05042163602073	4.88515435964439	4.74766108757342	4.80713251901312	4.93040823790255	5.03222359041827	4.85517297053019	4.52190998007145	4.25708840460408	4.2281170794423	4.34113044745061	4.46203781272171	4.54910691004398	4.38561265196749	4.35654599901134	4.54441414662923	3.94060281924161	4.53055771235554	4.3817547252586	4.38748913053549	4.51824368688251	4.46570795964115	4.4490256625619	4.60684741601847	4.33201884925688	4.28398632232901	4.44941450525428	4.44669565308231	4.44944661628498	4.34254635909054
(UniMod:1)S(UniMod:21)EAGEATTTTTTTLPQAPTEAAAAAPQDPAPK3	4.53607952084405	4.64585122157635	4.69370860812713	4.48513101212365	4.6008640520055	4.60468004863509	4.49766511184385	4.55113868707098	4.53297937911643	4.59484750371127	4.63095885311335	4.64282070005551	4.71215541255633	4.53535631159369	4.73493879642265	4.67083602701214	4.65836466950771	4.68430390140241	4.66431503158521	4.59077841073947	4.7888990367303	4.70049968834765	4.72713450881373	4.08102555234146	4.29809472952661	4.27900744780998	4.35693600101279	4.42328988571161	4.29729831268822	4.25881330327676	4.1696898754546	4.35788945727669	4.35532983528292	4.3496635301026	4.61258365765886
(UniMod:1)S(UniMod:21)EEIITPVYCTGVSAQVQK2	NA	NA	NA	NA	NA	NA	NA	NA	NA	NA	NA	NA	NA	NA	NA	NA	NA	NA	NA	2.87035242999333	NA	NA	NA	NA	2.859517650592	NA	NA	3.01589042651216	2.86481265855665	NA	NA	NA	NA	3.1390192838532	NA
(UniMod:1)S(UniMod:21)EGDSVGESVHGKPSVVYR3	NA	3.49738721560717	NA	NA	NA	NA	NA	NA	NA	NA	NA	NA	3.48923076083837	NA	NA	NA	NA	NA	NA	NA	NA	NA	NA	NA	NA	NA	NA	NA	NA	NA	NA	NA	NA	NA	NA
(UniMod:1)S(UniMod:21)EGESQTVLSSGSDPK2	NA	NA	NA	NA	NA	NA	NA	NA	NA	NA	NA	NA	NA	4.56858555428582	NA	NA	4.58357305950246	NA	4.27653652812589	4.42196862445263	NA	NA	4.03535093821852	NA	NA	NA	NA	4.36548748290025	NA	NA	4.45492243027131	NA	NA	NA	4.48426008076392
(UniMod:1)S(UniMod:21)ETAPAAPAAAPPAEK2	NA	NA	NA	NA	NA	NA	NA	NA	NA	NA	NA	NA	3.63244308738659	NA	NA	4.24784231932589	4.22485527115315	NA	NA	NA	NA	NA	NA	4.02027993613115	NA	NA	NA	NA	NA	4.43677425392235	NA	NA	4.47192507064771	4.46553662249946	NA
(UniMod:1)S(UniMod:21)FFNFRK2	NA	NA	NA	NA	NA	NA	NA	NA	NA	2.77773476983894	NA	NA	NA	NA	NA	NA	NA	NA	NA	NA	NA	NA	NA	NA	NA	NA	NA	NA	NA	NA	NA	NA	NA	NA	NA
(UniMod:1)S(UniMod:21)FLFSSR2	3.5994031852159	3.50060876984535	3.49143541188454	3.69325052075441	3.6460500705053	3.384077057712	3.61389299317961	3.41158774962179	3.11263621665417	3.89195293706818	3.73867378050257	3.63832266668594	2.36027242742115	NA	NA	NA	NA	2.60000949484153	NA	NA	NA	NA	NA	NA	NA	NA	NA	NA	NA	NA	NA	NA	NA	2.94893529915789	2.761141536892
(UniMod:1)S(UniMod:21)FLVSKPER2	NA	NA	NA	NA	NA	NA	NA	NA	NA	NA	NA	NA	NA	NA	NA	3.40910724274597	3.27108639069802	NA	NA	NA	3.3424611455812	3.44813520165248	3.39140201675472	NA	NA	NA	NA	NA	NA	NA	NA	NA	NA	NA	3.25048484794974
(UniMod:1)S(UniMod:21)GDEM(UniMod:35)IFDPTM(UniMod:35)SK2	4.5772733048776	4.31433182950001	4.32477708401652	4.29479418446472	4.54169040274815	4.72135249828417	4.404623321754	4.40058427736852	4.45860152441482	4.29110851870566	4.33617063882648	4.54928215297794	4.04387637118906	4.059890844306	4.23504873193233	4.30917394697292	4.57929375580091	4.25086987648444	4.21222206765602	4.00337882690025	4.24358960362662	4.48589318414919	4.51377776373515	4.28023059848796	4.34555059881591	4.33196032709482	4.37928732318815	4.51616328199127	4.4872387190692	4.20483470227329	4.05124887163081	4.20066166228247	4.22349295161555	4.59962637750705	4.20333381212264
(UniMod:1)S(UniMod:21)GDEMIFDPTM(UniMod:35)SK2	3.67795766703784	3.9241003345598	3.83097149092486	3.78643745000028	3.80999171458739	3.04262028786769	3.63318802820466	3.81387135724092	3.82442331762328	3.73748349997925	3.82564117281494	3.84657480463406	4.15251836432653	3.65213876730629	3.87738180433699	3.89521929891256	3.84723280350187	4.00289950504123	3.9282715022536	3.85232817396146	3.970085733674	3.84159547541413	3.76923254972899	4.16045028181474	4.1886337880287	4.20872629218078	4.26916347342641	4.27380626470205	3.98047242756119	4.21222293978766	3.88720314766261	4.31164599761769	4.19750140456541	4.23604295841108	3.77567580858004
(UniMod:1)S(UniMod:21)GDEMIFDPTMSK2	3.98435326059385	4.41858914221885	4.38961541102914	4.24569819133132	4.32904621855735	3.09525202962704	4.18851148803093	4.44040682600747	4.39116205808712	4.38466739002542	4.29381227725921	4.36590337679761	4.4989508972965	4.16777059510254	4.40637738186725	4.03011909588696	3.86155959010945	4.55022186609671	4.23316964239764	4.30445879805202	4.17388099211245	3.95936434289329	3.76892551048244	4.5708011034748	4.57809098814389	4.43205802366048	4.72926147496848	4.5012851134453	4.33162512964089	4.52472880912643	4.5295639550664	4.78742484632739	4.34392949496229	4.36991202455723	4.16769160334305
(UniMod:1)S(UniMod:21)GEDEQQEQTIAEDLVVTK2	4.689196730964	4.70979457577135	4.56599840139121	4.596052502824	4.86862290634358	4.71223415781113	4.53982147815166	4.59607990873306	4.47880496495747	4.81430172715816	4.77887061759145	4.92303617572205	4.99789443252618	4.96157318991972	4.98030499835387	5.06375691959297	5.11796551408709	5.09050096518003	5.05601272793201	5.05141998309391	5.13906529936934	4.93608150409355	5.07857168550381	5.045567785175	5.1516809507093	5.09630228028514	5.21090062195884	5.14555137279894	5.18393216671582	4.90005215350627	4.94367483128159	5.20029179090154	4.8825605895396	5.14697053518679	5.05985232191085
(UniMod:1)S(UniMod:21)GEDEQQEQTIAEDLVVTK3	4.80158837034947	4.74256431926214	4.69392803942028	4.69885448269688	4.80604403286097	4.72587577683143	4.77992373412363	4.8129642737155	4.76989305911982	4.78523797909112	4.79892539457596	4.7805322048081	4.67682421192282	4.76542407815236	NA	4.82524715933685	4.85400162020235	NA	4.70678736829106	4.77506731054585	4.68842278429037	NA	4.79080424976865	NA	4.74421494950599	NA	NA	4.80839319202982	4.65521515751845	4.6697330365695	4.67782186350076	4.75698097144149	4.52820768048516	4.71582289395085	4.77940474532287
(UniMod:1)S(UniMod:21)GFNFGGTGAPTGGFTFGTAK2	NA	NA	NA	NA	NA	NA	NA	NA	NA	NA	NA	2.6989442433993	NA	NA	NA	NA	NA	NA	NA	NA	NA	NA	NA	NA	NA	NA	NA	NA	NA	NA	NA	NA	NA	NA	NA
(UniMod:1)S(UniMod:21)GSMATAEASGSDGK2	NA	NA	NA	NA	NA	NA	NA	NA	NA	NA	NA	NA	NA	NA	NA	NA	NA	3.19795919467779	NA	NA	NA	NA	NA	NA	NA	NA	NA	NA	NA	NA	NA	NA	NA	NA	NA
(UniMod:1)S(UniMod:21)HGAGLVR2	NA	NA	NA	NA	NA	NA	NA	NA	NA	NA	NA	NA	NA	4.57892857049282	NA	NA	NA	NA	4.6344379925948	NA	NA	NA	4.61062731361039	NA	NA	NA	NA	NA	NA	NA	NA	NA	NA	NA	4.42360075681902
(UniMod:1)S(UniMod:21)IFTPTNQIR2	NA	NA	NA	NA	NA	NA	NA	3.69154882517161	NA	NA	3.72050311751712	NA	NA	NA	NA	NA	NA	NA	NA	NA	NA	NA	NA	NA	NA	NA	NA	NA	NA	NA	NA	NA	NA	NA	NA
(UniMod:1)S(UniMod:21)IHFSSPVFTSR2	NA	NA	NA	NA	NA	NA	NA	NA	NA	NA	NA	NA	4.38265226063397	4.3795811505483	4.41229585285371	4.45246573124157	4.51465388931376	4.21181661777933	4.30058589795512	4.31181792753378	4.26867053637684	4.34021328799237	4.39291136591364	NA	NA	NA	NA	NA	NA	NA	NA	NA	NA	NA	4.29293730520944
(UniMod:1)S(UniMod:21)KAEEEAEK2	NA	NA	NA	NA	NA	NA	NA	NA	NA	NA	NA	NA	3.56770384961162	NA	3.55231162806386	3.75712960554347	3.42216530839989	3.80344360502622	3.54852066725786	3.15318042329179	3.76574613683597	3.12048964992284	NA	3.46406446140283	3.59003113752073	NA	3.91571845796978	3.4583518120776	NA	3.44138665795031	3.59845273098668	3.79632688074713	3.86941214487879	3.54924975229355	3.92383986459196
(UniMod:1)S(UniMod:21)LEDPFFVVR2	3.03900379419283	2.99059042834094	3.03564193936306	NA	3.15780736630003	3.03504742617801	NA	3.0743477177368	NA	NA	3.0575445975667	3.35428112773282	3.45585879913946	3.25608465836356	3.23407017774492	3.29177712021763	3.15590090344119	3.26298587532466	3.32660058758837	3.13425151084064	3.33869409637369	3.32993051873018	3.48859153389005	3.97119638508209	3.84831741329721	4.08919043093882	3.74480558281972	3.780776767393	3.81013606820154	3.99785714344725	3.7965655063475	3.95364162916157	3.96449240283421	3.99617814462805	3.3987536264735
(UniMod:1)S(UniMod:21)LLGDPLQALPPSAAPTGPLLAPPAGATLNR3	NA	2.51396971664931	2.53394475584695	NA	2.61539717733808	2.72184955635239	2.66964150519881	NA	2.59376966680799	2.41991789865381	2.57075260307506	2.81067629586367	2.87669215012741	2.73913298737369	NA	2.68168504587582	2.7396357980435	2.71036191738695	NA	2.66795918136145	2.50804943573271	NA	2.85980354183148	NA	NA	NA	NA	NA	NA	NA	2.37063825027808	NA	NA	NA	2.7182848997797
(UniMod:1)S(UniMod:21)M(UniMod:35)EDPFFVVK2	3.08801763557037	NA	NA	NA	NA	NA	NA	NA	NA	NA	NA	NA	3.23285949067323	3.08451351187302	NA	3.16467287279932	3.4278428969807	NA	3.22066081639614	2.99623973329809	2.76169454287325	3.25972033905638	3.35093528114501	NA	3.60056493793643	3.16894626718123	NA	3.15236662601509	NA	3.1286553149432	3.445728346487	NA	NA	3.39727354562801	3.18073194050544
(UniMod:1)S(UniMod:21)MEDPFFVVK2	3.08729785044421	3.43529146660391	3.30508417337967	3.09536211200547	NA	NA	3.17159998087241	3.42021583706619	3.48363440988347	3.03085712198093	3.05958542961584	3.4665653047996	3.13857102140132	3.30977730942235	3.01992407442062	2.84672685130264	2.93320540775181	2.98111325456727	3.13615226679959	3.20977673086841	2.94936600314158	3.03959942027965	NA	3.91334334067662	3.92434876786712	3.7952658088206	3.9143321909308	3.96089805327067	3.61488586864649	4.04586734021916	4.12516624280163	4.01035164905878	3.88054785434537	4.22817877757882	3.26329461701328
(UniMod:1)S(UniMod:21)MPDAMPLPGVGEELK2	NA	NA	NA	NA	NA	NA	NA	NA	NA	NA	NA	NA	NA	NA	NA	NA	NA	2.90739470401259	NA	NA	2.69114096125197	NA	NA	NA	NA	3.09793171059125	NA	NA	NA	NA	2.9503367329161	3.17656808847844	NA	3.14832845677378	NA
(UniMod:1)S(UniMod:21)PAKTIAPQNAPR2	NA	3.45926577559817	NA	NA	NA	NA	3.27782698406779	3.32424344547172	3.40988809623526	NA	3.33286531260877	3.2019837741197	3.95139045378593	3.86762480276678	4.01887226233209	3.91775865282131	3.94202420134927	3.89741597678981	3.74916267457401	3.80346751781067	3.91610066997008	3.84894080154467	3.77602342538247	3.78054802469063	3.33717683767774	3.41404706348166	3.66647455785251	3.52474290278772	3.4112832313263	3.51475286593613	3.48770593366516	3.7375724669717	3.64780057806558	3.37625780466104	3.85280796593529
(UniMod:1)S(UniMod:21)PTPPLFSLPEAR2	NA	NA	NA	NA	NA	NA	NA	NA	NA	NA	NA	NA	NA	NA	NA	NA	NA	NA	NA	NA	NA	NA	NA	NA	3.32166422577537	NA	NA	NA	NA	NA	NA	NA	NA	NA	NA
(UniMod:1)S(UniMod:21)QERPTFYR2	4.34843759885969	4.17846086481046	NA	4.28199891606131	4.36192617607762	4.2546079739006	4.27802973658265	NA	4.17330205386391	4.22747306174764	4.33394573691405	4.38503004052872	NA	NA	NA	NA	NA	NA	NA	NA	NA	3.72099820379614	NA	NA	NA	NA	4.25949658751718	4.29115269020148	NA	3.98610224807582	NA	4.25100799273758	NA	NA	NA
(UniMod:1)S(UniMod:21)QGDSNPAAIPHAAEDIQGDDRWMSQHNR4	NA	3.40563377635281	NA	NA	NA	NA	NA	NA	NA	3.73188350483786	NA	NA	3.31868400677878	3.32248929881696	3.33758775488881	3.0179423479968	NA	3.22242545709122	NA	NA	NA	3.06033959484891	NA	3.31590103515944	3.44538066064793	NA	NA	3.59641514140892	3.47643092438434	3.56397666527847	NA	3.21349377094518	3.46127709805362	3.29811781752998	3.091800728511
(UniMod:1)S(UniMod:21)QTAMSETYDFLFK2	NA	NA	NA	NA	NA	NA	NA	3.1996805204804	3.31334694436436	NA	NA	NA	NA	NA	NA	NA	NA	NA	NA	NA	NA	NA	NA	NA	NA	NA	NA	NA	NA	NA	NA	NA	NA	NA	NA
(UniMod:1)S(UniMod:21)REM(UniMod:35)QDVDLAEVKPLVEK3	3.55249223041186	3.41745657664613	3.23327201725365	3.45641384798273	3.20145944900854	3.42888562600125	3.15112796669733	2.94888713276538	3.02110744292364	3.20477578867444	NA	3.21820989768234	4.03363755868949	4.02760519009628	4.19559353294586	4.33299766634696	4.60274911054755	3.94185430149556	4.09770940069412	4.21221340846668	4.03066429595207	4.30591794302093	4.57381697825184	3.08820231915557	NA	NA	3.28611116975469	3.49386413328018	3.49840671132092	3.10253609568484	NA	NA	3.21887545504007	3.54530698159029	4.04287259210964
(UniMod:1)S(UniMod:21)REMQDVDLAEVK2	NA	NA	NA	3.98954070940048	NA	NA	NA	NA	NA	NA	NA	NA	4.44619221570354	4.10522343852886	4.53107000365339	4.23076467931257	3.86271461245293	4.40622941248358	4.14276392654409	4.15721228919196	4.40642340558007	4.16073961375945	NA	NA	NA	NA	NA	NA	NA	NA	3.69042990681418	NA	NA	NA	4.2764292196118
(UniMod:1)S(UniMod:21)REMQDVDLAEVKPLVEK2	NA	NA	NA	NA	NA	NA	NA	NA	NA	NA	NA	NA	NA	3.43696996028906	NA	NA	3.45506401792108	3.48962385027749	NA	3.40395489399052	3.50110412979357	NA	NA	NA	NA	NA	NA	NA	NA	NA	NA	NA	NA	NA	NA
(UniMod:1)S(UniMod:21)REMQDVDLAEVKPLVEK3	3.31042620875633	3.42972682695765	NA	3.57376615556209	3.17609133124708	NA	NA	NA	NA	3.35453101244556	NA	3.23625325111788	4.1688284220929	4.21439807681288	4.40661019992213	4.25257847921685	4.17928097605384	4.08197150474334	4.10130498439319	4.04405175826512	3.98822660499913	4.05927449888946	3.89214762137908	NA	NA	NA	3.36885321943214	3.52831992153354	3.38530349092527	NA	3.19949434285398	3.39449107849803	3.33643394512852	3.36079046550623	4.19943846212209
(UniMod:1)S(UniMod:21)RHEGVSCDACLK2	NA	3.92206688197892	NA	NA	4.09456412235118	NA	3.99696008527738	4.00047544291062	NA	NA	4.01364160448486	NA	4.02275965363127	4.17783834219981	4.07787450611189	4.18209659445241	3.90201240090092	4.24869378872012	NA	3.90714794181769	4.12432479527402	4.20604834606748	NA	3.86266666646632	4.07148943627477	3.84398080937539	3.95937773706736	4.02281898477213	4.11417825469379	4.00134651961764	4.0786587218467	3.93454083395661	4.19993288747346	4.31544114427408	4.12978376077435
(UniMod:1)S(UniMod:21)RHEGVSCDACLK3	NA	NA	2.99270860221313	3.1267283235316	NA	NA	NA	NA	2.96825479721031	2.93557891219015	3.06893522148188	3.08353696949374	3.17414030150096	NA	NA	3.26694787934732	NA	3.13694438951645	3.02382894219617	NA	NA	NA	NA	NA	NA	NA	NA	NA	NA	NA	NA	NA	2.99881773690624	NA	NA
(UniMod:1)S(UniMod:21)SMNPEYDYLFK2	NA	NA	NA	NA	NA	NA	NA	NA	NA	NA	NA	NA	NA	NA	NA	NA	NA	NA	NA	NA	NA	NA	NA	NA	NA	NA	NA	NA	NA	NA	NA	NA	NA	NA	2.49431714797654
(UniMod:1)S(UniMod:21)TGGDFGNPLRK2	NA	3.90616770291862	NA	NA	NA	3.95017289578574	NA	NA	NA	4.0346057292086	NA	NA	4.4109909141632	NA	4.41596607431388	NA	4.5710553111298	4.29130456834831	4.36023328239427	NA	NA	NA	4.55358263690642	4.16155880569331	NA	NA	NA	NA	NA	NA	NA	NA	NA	4.24625382685802	NA
(UniMod:1)S(UniMod:21)TVHEILCK2	4.06851003936144	4.04617311904083	NA	NA	NA	NA	NA	3.88664538944923	3.97392967086216	NA	3.95872442302884	4.07127104817957	4.76958957432713	4.82393821338617	NA	4.92862151511994	4.84020769437763	4.61214136072576	4.81855603667571	NA	4.68883540321971	NA	NA	NA	NA	4.091700052274	NA	4.22353923767837	NA	4.08795929964164	NA	4.02429912252798	4.04245333666034	NA	4.6955882392987
(UniMod:1)S(UniMod:21)VELEEALPVTTAEGMAK2	3.00217519716549	3.43141067754547	3.36229252449851	2.98866023386328	3.38974298277371	NA	3.01850307381764	3.2187880950782	3.12967453183238	3.51845442462654	3.1886361013291	3.40931144481341	4.07779372128598	3.90348724192442	3.83976564777925	4.09478550387961	3.93988083478672	3.94211171090454	3.80565008332022	3.8055912566368	4.15785046356393	3.73307694783546	3.40667444744576	3.78780895605528	3.95334939652662	3.91866871454229	4.02764962314003	3.89359638723789	3.77570219571804	3.71645910773084	3.79265864108923	4.08159556018311	3.3155730061642	3.741178181301	3.9482912317473
(UniMod:1)S(UniMod:21)VTEEDLCHHMK2	NA	NA	NA	NA	NA	NA	NA	NA	NA	NA	NA	NA	NA	NA	NA	NA	NA	NA	NA	3.29827677176135	NA	NA	NA	NA	NA	NA	NA	NA	NA	NA	NA	NA	NA	NA	NA
(UniMod:1)S(UniMod:21)YAEKPDEITK2	NA	NA	NA	NA	NA	NA	NA	NA	NA	NA	NA	NA	NA	NA	NA	NA	NA	4.23515571405536	NA	4.05168860788709	NA	NA	NA	NA	NA	NA	NA	NA	NA	NA	NA	4.23657670863375	4.24047111375033	NA	NA
(UniMod:1)S(UniMod:21)YGRPPPDVEGMTSLK2	NA	NA	NA	NA	NA	NA	NA	NA	NA	NA	NA	NA	NA	NA	NA	4.41559777347946	NA	NA	4.25534838130926	NA	4.2743433546529	NA	NA	4.02524279371291	NA	NA	NA	NA	3.97107141185826	NA	NA	NA	NA	NA	NA
(UniMod:1)SAARES(UniMod:21)HPHGVK2	NA	NA	NA	NA	NA	NA	NA	NA	NA	NA	NA	NA	NA	NA	NA	NA	NA	NA	NA	NA	NA	NA	NA	NA	NA	NA	NA	NA	NA	NA	3.56676133432448	NA	NA	NA	NA
(UniMod:1)SAIQNLHS(UniMod:21)FDPFADASK2	3.460740140761	NA	3.59540097285143	3.43454190155428	3.5514358245235	3.45666747902479	3.43192553277369	3.50215515036206	NA	3.69080011757464	3.60272109738669	3.63662019760444	NA	3.46843720130569	NA	NA	NA	NA	NA	NA	NA	NA	3.40794225121081	NA	NA	3.51423991117802	3.39416032763019	3.58728752953352	NA	3.53057975803262	NA	NA	NA	NA	3.43627477060102
(UniMod:1)SASAPAAEGEGT(UniMod:21)PTQPASEK2	5.55927422356567	5.60156807622312	5.47326293658433	5.50596449567337	5.64045013877233	5.53450124598368	5.60397726143717	5.56732699390749	5.58900737257032	5.62500334369597	5.60533316451006	5.64489456984771	5.26823527303028	5.17747977769581	5.12214830623915	5.1045245402955	5.21577865738209	5.10025970977225	4.97117284136271	5.05416761754392	5.20511904595156	5.30620525905591	NA	5.35095612611735	5.40990843658297	5.42396596175208	5.42510329849367	5.49557774778916	5.41702205274324	5.46504187817353	5.24131295143313	5.39808632361019	5.43455562369842	5.5264023711675	5.07383158625165
(UniMod:1)SASS(UniMod:21)LLEQRPK2	NA	NA	NA	NA	NA	NA	NA	NA	NA	NA	NA	NA	NA	NA	NA	NA	3.83611825437567	NA	NA	NA	NA	NA	NA	NA	NA	NA	NA	NA	NA	NA	NA	NA	NA	NA	NA
(UniMod:1)SATIAIAY(UniMod:21)IM(UniMod:35)KR2	NA	NA	NA	NA	NA	NA	NA	NA	NA	NA	NA	NA	NA	NA	NA	NA	NA	NA	NA	NA	NA	NA	NA	NA	NA	NA	NA	NA	NA	NA	NA	NA	NA	NA	3.28443090706839
(UniMod:1)SATVVDAVNAAPLS(UniMod:21)GSK2	NA	3.25771841581978	3.29228967073249	NA	NA	3.19277480444826	NA	3.39914570745903	NA	NA	3.32318444108489	3.28389133150805	NA	NA	NA	NA	NA	NA	NA	NA	NA	NA	NA	NA	NA	NA	NA	NA	NA	NA	2.96199344084549	NA	NA	NA	NA
(UniMod:1)SAVSQPQAAPS(UniMod:21)PLEK2	NA	NA	NA	NA	NA	NA	NA	NA	NA	NA	NA	NA	NA	NA	NA	NA	NA	3.26751446168908	NA	NA	NA	NA	NA	NA	NA	NA	NA	NA	NA	NA	NA	NA	NA	NA	NA
(UniMod:1)SCINLPTVLPGS(UniMod:21)PSK2	NA	4.74392524071045	4.74883163481824	4.65313500569833	4.88338859964782	4.59411515094933	NA	4.64884572047347	4.54650711698939	4.75197953712641	NA	NA	NA	4.6687690324741	NA	NA	NA	NA	NA	NA	NA	NA	NA	NA	NA	NA	NA	NA	4.85370654879154	NA	4.52576074909341	NA	NA	NA	NA
(UniMod:1)SDAAVDTS(UniMod:21)SEITTK2	4.59897602992658	4.83235154447851	NA	NA	NA	NA	4.95253435113763	4.82154822776897	4.74227805312576	NA	5.02684834098445	NA	NA	NA	NA	NA	NA	NA	NA	NA	NA	NA	3.56995804760025	NA	NA	NA	NA	NA	NA	NA	NA	4.49266806376073	NA	NA	NA
(UniMod:1)SDAAVDTSS(UniMod:21)EITTKDLK2	NA	NA	NA	NA	NA	NA	NA	NA	NA	NA	NA	NA	NA	NA	NA	NA	NA	NA	NA	3.08795448664337	NA	NA	3.0578980590369	NA	NA	NA	NA	NA	NA	NA	NA	NA	NA	NA	NA
(UniMod:1)SDEFSLADALPEHS(UniMod:21)PAK2	5.09133508410635	4.98450467269074	4.96888214121946	5.03076391919255	5.01753912670283	5.00459570292047	4.94302618446876	4.89083024023405	4.74959960079129	5.13154285677214	5.03482843922706	5.08248738991662	5.01026309354901	5.21634325787938	5.14983309330503	5.19614232456547	5.20543188668148	4.9743778096464	5.21654621725789	5.19681857330287	5.05399960768826	5.11090772466219	5.15167502501949	5.12032999913775	5.17664186019653	5.2221386458109	5.25158266525804	5.22847021706671	5.30397604119905	5.12179840439596	5.12416601591409	5.26761304710073	5.12975544636499	5.21824520357005	5.20812906445504
(UniMod:1)SDEFSLADALPEHS(UniMod:21)PAK3	NA	3.60190530288341	NA	NA	3.55836692158844	3.43561000826427	NA	3.47314811940469	NA	NA	3.53388006128124	3.55869835284353	3.57358655913647	NA	3.64638028863375	3.47158328489946	3.41609029519115	NA	NA	NA	NA	3.35130117025403	NA	NA	NA	NA	3.40736744109225	3.31779275281894	NA	NA	NA	NA	NA	NA	3.35221482559868
(UniMod:1)SDQDHS(UniMod:21)MDEMTAVVK2	NA	4.1988332347764	NA	NA	NA	NA	NA	NA	NA	NA	NA	NA	NA	4.40265396171551	NA	NA	NA	NA	NA	NA	NA	NA	NA	NA	NA	NA	NA	NA	NA	NA	4.40599479066215	4.2658298439492	NA	NA	4.32902913193777
(UniMod:1)SDSGEQNYGERES(UniMod:21)R2	NA	NA	NA	NA	NA	NA	NA	NA	NA	NA	NA	NA	NA	4.72441155569885	NA	NA	NA	NA	NA	NA	NA	NA	NA	NA	NA	NA	NA	NA	NA	NA	NA	NA	4.87131749666727	NA	NA
(UniMod:1)SESGHS(UniMod:21)QPGLYGIER2	4.24442469024587	4.30278406994774	NA	4.18476426581239	4.24462804483483	4.18204918629277	NA	4.18454693416472	4.21302032811115	4.31664479567752	4.18330861882249	4.21240105933524	4.20464483934678	3.98386225320351	4.14665999811495	4.09848812725669	4.13370330359326	NA	4.00697984328286	4.01233334965041	4.0930084318689	4.10285411822213	NA	4.26771646499584	4.27980604389682	4.24020148525615	4.42834459497194	NA	NA	4.20577585618238	4.16383520442109	4.37289482470388	4.25198051384405	4.31061977263096	4.04661929962346
(UniMod:1)SESS(UniMod:21)SKSS(UniMod:21)QPLASK2	NA	NA	NA	NA	NA	NA	NA	NA	NA	NA	NA	NA	NA	NA	NA	NA	NA	NA	NA	NA	NA	NA	NA	NA	NA	NA	NA	NA	NA	NA	NA	NA	NA	3.75730275449856	NA
(UniMod:1)SESSSKSS(UniMod:21)QPLASK2	NA	NA	NA	NA	NA	NA	NA	NA	NA	NA	NA	NA	NA	NA	3.25435967121784	NA	NA	NA	NA	NA	NA	NA	NA	NA	NA	NA	NA	NA	NA	NA	NA	NA	NA	NA	NA
(UniMod:1)SETAPAAPAAPAPAEKT(UniMod:21)PVK2	5.60877413149045	5.71740129539013	5.75420615644083	5.69440263519884	5.70208446666328	5.70728892714466	5.70017945306967	5.63413558105821	5.68318053624145	5.72127833724846	5.66933767698557	5.70824789211508	5.53012575484728	5.66131121892847	5.53881183378998	5.63164014181467	5.59452100126582	5.59607616547556	5.63118710734318	5.67889304953218	5.49953240611541	5.61590015222048	5.58161041840619	5.71289874701704	5.74914469968102	5.72071312612391	5.74562900593144	5.76265332220555	5.73301171237088	5.72226117545521	5.74835559232111	5.73105952201194	5.69645135672792	5.69448522354921	5.62001511678482
(UniMod:1)SETAPAAPAAPAPAEKT(UniMod:21)PVK3	4.6619450523689	4.73199880980447	4.6214948388854	4.70906520627555	4.74273809051199	4.77282243004107	4.76419647040508	4.57495495117575	4.66370072318125	4.77455567516317	4.75124230672076	4.7561003007211	4.68870765424692	4.68044159034006	4.50805705669639	4.66590880410989	4.60316162690753	4.6378892334347	4.54404323217754	4.63006537821941	4.46977555078693	4.55240681911752	4.50489635730835	4.85999252875449	4.72617469306989	4.70687537209875	4.88087076529261	4.75328377890658	4.67142483839623	4.70084535544208	4.74143278766127	4.83149738070867	4.7189420438681	4.75650647406158	4.61922485674363
(UniMod:1)SETAPAAPAAPAPAEKT(UniMod:21)PVKK2	4.41360790227141	4.25308768496213	4.46850942036136	4.15104347306398	4.11926194198294	4.42588039337918	4.40910857831607	3.99106173891107	4.2376648771972	4.2719747328717	4.40912404726883	4.105609699194	4.61963572021145	4.58309639195451	4.51229358802815	4.58133758065429	4.42271118284452	4.57212075160261	4.47658099082324	4.61642717760269	4.25008474147305	4.4979471094432	4.50793936702625	4.69268446537939	4.65350235646469	4.64865012805486	4.74241195698289	4.85078786722688	4.72691840937719	4.55542987361003	4.53202706059119	4.53492098302057	4.58588106621513	4.72440208943015	4.73305882936853
(UniMod:1)SETAPAAPAAPAPAEKT(UniMod:21)PVKK3	3.33762569532806	3.31732309287231	3.3178272597047	NA	3.2224476821614	3.21221798927842	3.4084608653579	NA	3.20474195525902	3.38271625767627	NA	NA	3.73807271429296	3.58611519502642	3.4573384607993	3.57255607621884	3.55066882685716	3.63015370006711	3.49830786572993	3.40619106530458	3.42168839829514	3.13603357458136	3.21034376495292	NA	3.67444584292679	NA	3.62531841253613	3.6328765460903	3.71718763616014	2.98158155909522	3.44639572115945	3.57742337720124	3.54171977770655	3.62806952419358	3.53854631344027
(UniMod:1)SETAPLAPTIPAPAEKT(UniMod:21)PVK2	5.28848414191434	5.45799215437192	5.47709486454747	5.39128421901674	5.47137767416736	5.46507960631679	5.38661212359372	5.3123707930141	5.31774441203181	5.54320298647061	5.39178915330363	5.4044776423218	NA	NA	NA	3.17251545398809	NA	NA	NA	NA	NA	NA	NA	5.34831988474179	5.36148874311536	5.33794150042608	5.43367739843617	5.38212587880739	5.38834657511726	5.31034490541953	5.28993362638077	5.31802243651922	5.28909138683611	5.3006861622106	NA
(UniMod:1)SETAPLAPTIPAPAEKT(UniMod:21)PVK3	4.23587033040531	4.38302148096466	4.37704762586249	4.35252125119158	4.42561614476155	4.40519729224992	4.36373041560269	4.25153667942603	4.23595194809743	4.5494972939909	4.40790102445434	4.27485139888127	NA	NA	NA	NA	NA	NA	NA	NA	NA	NA	NA	4.20740327300424	4.09717342304892	4.06676492789647	4.22958295437096	4.17365168340373	4.11012980694663	4.06914568733114	4.14190466817615	4.11095791633938	4.07438304804217	4.05341773882058	NA
(UniMod:1)SETAPLAPTIPAPAEKT(UniMod:21)PVKK3	3.53456286361205	3.62445747290603	3.61022754435242	3.57384191993585	3.51986086663777	NA	NA	3.15185519031502	NA	3.59125319476637	3.5055106438883	3.56710575566998	NA	NA	NA	NA	NA	NA	NA	NA	NA	NA	NA	3.50518329956037	3.74328177557885	3.77104434557737	3.65430576919542	3.85665329118871	3.73197015381353	3.5590210024653	3.69888179004985	3.56579284590311	3.70112031029952	3.70103214296418	NA
(UniMod:1)SGDEMIFDPT(UniMod:21)MSK2	NA	NA	NA	NA	NA	3.04732699257537	NA	NA	NA	NA	NA	NA	NA	NA	NA	NA	NA	NA	NA	NA	NA	NA	NA	NA	NA	NA	NA	NA	NA	NA	NA	NA	NA	NA	NA
(UniMod:1)SGDHLHNDS(UniMod:21)QIEADFR2	3.89053863553537	4.05277985763899	4.03996500390197	NA	3.95785022056959	NA	3.89737099615442	4.0579530455616	4.00410104126244	NA	3.90595097643471	NA	3.61851729593372	3.66658484753938	3.65964701417204	3.69637611895757	NA	NA	3.60889993422858	NA	3.59274671248525	3.66970345402005	NA	3.84670591495915	4.00162102850802	3.96205269580722	4.00441323102202	3.95017817260982	3.89141733443412	3.78398795958883	3.86174614262448	3.83635898072692	4.00679521439542	4.03861388491828	NA
(UniMod:1)SGDHLHNDS(UniMod:21)QIEADFR3	5.04713121209754	5.07136332586277	5.08227742108951	4.98616098905552	5.09393509526165	4.95673430314965	5.05358096261596	5.08036057856098	4.96202615749481	5.02153222510782	5.04090821080112	4.97681995463766	4.25495034832848	4.24942776953422	4.34224827440961	4.26884152860869	4.34570597724348	4.16919708268344	4.14556053587338	4.16523023403444	4.16788195125828	4.11523678654021	4.30606166119036	4.4433740398999	4.56877509432033	4.59726715133947	4.56902177913169	4.5756929319505	4.495401786127	4.49310446972997	4.35305794313907	4.47690374044209	4.52853759438393	4.60146988075457	4.17035211265957
(UniMod:1)SGFS(UniMod:21)PELIDYLEGK2	3.40648450479098	3.48285917135405	NA	NA	3.47633042761966	3.34519780673819	3.45282799784209	3.55100114862116	NA	3.32673395318316	3.54295070514507	3.41405757831943	NA	3.1905068925573	NA	NA	3.4322555899229	NA	NA	NA	NA	NA	3.19324743675489	NA	3.27060798033589	NA	NA	3.19430982664642	NA	NA	NA	NA	NA	3.1007957613856	NA
(UniMod:1)SGNGNAAATAEENS(UniMod:21)PK2	4.37572680378642	4.48980434614906	4.31011078728185	4.52289994145081	4.53719191817602	4.27436155532281	4.57219778313741	4.50319414954602	4.45633004857327	4.55868899432066	4.54480782814626	4.50813557895246	4.10257282435232	4.40230670474441	4.49833054317659	4.36522889376454	4.523167445391	4.21915378365403	4.42290650262767	4.48442187684205	4.292554548518	4.55210571640355	4.58017504636634	4.25748024992744	3.90070553844811	3.8320370488638	4.30530336956154	3.93425764003639	4.1638692117575	3.94955352127867	4.2493694408746	4.2338243338238	4.12463180579376	4.09674414196618	4.4046013087504
(UniMod:1)SGS(UniMod:21)MATAEASGSDGK2	NA	NA	NA	NA	NA	NA	NA	NA	NA	NA	NA	NA	3.33751006936569	NA	NA	NA	NA	NA	NA	NA	NA	NA	NA	NA	NA	NA	NA	NA	NA	NA	NA	NA	NA	NA	NA
(UniMod:1)SGSMATAEAS(UniMod:21)GSDGK2	3.18624586542029	NA	NA	NA	NA	NA	NA	NA	NA	NA	NA	NA	3.65615622855657	3.71138488265997	NA	NA	3.26877003594527	NA	3.52381086840976	NA	NA	NA	NA	3.63304814661482	NA	NA	3.68961810685471	NA	NA	NA	NA	3.73480136169031	3.74291816732408	3.47660792743774	NA
(UniMod:1)SGSMATAEASGS(UniMod:21)DGK2	NA	NA	NA	NA	3.07789101484332	NA	NA	3.04759781123359	3.2198641614313	NA	NA	2.93150110346141	NA	NA	3.7982522654648	3.98180923913589	3.85464466456655	3.82223382245124	4.15565922172088	NA	3.89562668396358	4.16570733582648	NA	NA	3.70235990967079	3.51449210145291	NA	3.54491653814833	3.4189561947768	3.60981889505336	3.76312480228739	NA	3.66738318116121	NA	3.55624842278004
(UniMod:1)SGYSS(UniMod:21)DRDR2	NA	NA	NA	NA	NA	NA	NA	NA	NA	NA	NA	NA	5.06634494357087	5.12838097529319	5.1314654406456	5.10427422106924	4.99404866654575	5.17845780041391	4.99821113717327	5.09083441140082	4.93705276157699	5.07245983813342	5.05579665603005	5.01976134428159	5.0405409256636	5.12955309358782	5.04142265775379	5.13774291553788	5.122251428901	5.06436665314043	5.11315814624041	5.03130630053356	5.08033342760884	5.16776227128226	5.24867729780937
(UniMod:1)SIFT(UniMod:21)PTNQIR2	NA	NA	NA	NA	NA	NA	NA	NA	NA	NA	NA	NA	NA	NA	NA	NA	NA	NA	NA	NA	NA	NA	NA	NA	NA	NA	NA	3.05561464636225	NA	NA	NA	NA	NA	NA	NA
(UniMod:1)SIHFSS(UniMod:21)PVFTSR2	NA	NA	NA	NA	NA	NA	NA	NA	NA	NA	NA	NA	4.18852434698917	4.19967375053738	4.32738338718036	4.37923730292602	4.37126270964786	3.9810402167677	4.08080555300035	4.06886832254165	4.10948223613022	NA	4.20094809839721	NA	NA	NA	NA	NA	NA	NA	NA	NA	NA	NA	4.2395691249816
(UniMod:1)SLARELS(UniMod:21)GT(UniMod:21)IKEILGT(UniMod:21)AQSVGCNVDGR4	NA	NA	NA	NA	NA	NA	NA	NA	NA	NA	NA	NA	3.78029890225539	4.09740169435104	3.7922724170251	3.99687295744495	NA	NA	4.10634192068312	4.15168046794053	3.69135413208762	3.75136906733431	3.81468936991491	NA	NA	NA	NA	NA	NA	NA	NA	NA	NA	NA	NA
(UniMod:1)SLLDGLASS(UniMod:21)PR2	4.0082259044246	4.05916821802764	3.98963094644998	3.95754054233325	4.03730856354402	4.02278277356424	3.96636819622962	4.04395062179314	4.01907119088774	3.79842807284212	4.01676154198643	4.17240469324413	4.24170741633298	4.17109909380928	4.20926995629425	4.22284230408685	4.21440034485101	4.13607058944722	4.19007959889788	4.0701991448375	4.23943220241418	4.17626758475086	4.2776096019624	4.21865627458937	4.19139468146866	4.31877562007343	4.19218089204774	4.12195075054281	4.11981534471521	4.03703339084578	4.11721901803998	NA	4.01635371653194	4.17083108598502	4.27670269191386
(UniMod:1)SLLDGLASS(UniMod:21)PRAPLQSSK2	NA	NA	NA	NA	NA	3.55213596006202	NA	NA	NA	3.96439324890849	NA	NA	NA	NA	NA	NA	NA	NA	NA	NA	NA	NA	NA	4.07274025176336	4.19047579648421	NA	4.20341770675935	4.24984031580063	4.45043001705472	4.06994183056723	NA	4.08813609398311	4.06461995523098	NA	NA
(UniMod:1)SLQYGAEETPLAGS(UniMod:21)YGAADSFPK3	4.06622435423183	3.97560836083766	3.81789367426904	3.85546134143414	4.09721261962278	NA	3.8424081472373	3.99616464633476	3.81347314671375	NA	3.98174135806076	3.96167236508496	4.05910113998045	NA	3.77690053267967	NA	NA	3.84940012324864	3.40876674674672	NA	3.70055612628737	NA	NA	4.31105593127436	4.19670846634908	4.19143881236038	4.32496968447852	4.18726853741745	NA	4.01556813931212	4.06968845710836	4.15775275667468	4.00117385755847	4.20917868678744	3.61700424385306
(UniMod:1)SNRPNNNPGGS(UniMod:21)LRR3	3.24045214602049	NA	NA	3.32324066019701	NA	NA	NA	NA	NA	NA	NA	NA	3.55380920339227	3.72151801948216	3.94924245850257	3.660424214871	3.60904210856609	3.73434385211695	3.77592726820476	3.76166936082671	3.85641116300051	3.72693104905537	3.89755494639509	NA	NA	NA	NA	NA	NA	NA	NA	NA	NA	NA	3.82457124337892
(UniMod:1)SQSGAVSCCPGATNGS(UniMod:21)LGR2	3.89712731214621	3.68871742979006	3.90163813021174	4.10588492694975	4.09322273359755	3.57956182027374	3.92937874870745	3.84146171489743	4.00117407257295	4.07900837004669	4.11024917134482	4.15158467315416	3.900567962305	3.72087656523671	3.61822248677577	4.06448075185434	3.96021909455636	3.52535135852391	3.73068936948304	3.53033764983923	3.78001369775999	4.0879286714276	3.56229553695707	4.77494816755528	4.50454311357393	4.50152443247621	4.68804637243277	4.66978120154592	4.54117774774226	4.5125135934588	4.39276269731197	4.88806237561166	4.75261135510987	4.58933071771434	3.83407256123768
(UniMod:1)SRLS(UniMod:21)WGYR2	3.74060780936537	4.19095690385585	4.32481959352371	3.99795465272544	3.9955507724193	NA	3.89821060988173	NA	4.16229226141206	4.4085131233548	4.03702111011142	NA	4.05006084134468	4.21276843595253	4.13443902697381	4.09044896350086	4.03733243835723	3.9994499580828	4.03954177267661	3.91117594007955	3.93055087845753	4.22681220534612	3.84806205042343	3.93592448154248	4.08492063683633	NA	4.05199366068513	4.1349859668339	4.12453508053705	4.21277027957485	NA	4.11637878734454	4.11535062970626	4.0412216755124	4.06915221857348
(UniMod:1)SS(UniMod:21)MNPEYDYLFK2	NA	NA	NA	NA	NA	NA	NA	NA	NA	NA	NA	NA	NA	NA	NA	NA	NA	NA	NA	NA	NA	NA	NA	NA	NA	NA	NA	2.72136584539131	NA	NA	NA	NA	NA	NA	NA
(UniMod:1)SS(UniMod:21)PASTPSRR2	NA	NA	NA	NA	NA	NA	NA	NA	NA	NA	NA	NA	NA	NA	NA	NA	NA	NA	NA	NA	NA	NA	NA	NA	NA	NA	NA	NA	4.26840285184091	NA	NA	NA	NA	NA	NA
(UniMod:1)SS(UniMod:21)SPVNVKK2	NA	NA	NA	NA	NA	NA	NA	NA	NA	NA	NA	NA	NA	NA	NA	NA	NA	4.36924698674374	NA	NA	NA	NA	NA	NA	NA	NA	NA	NA	NA	NA	NA	NA	NA	NA	NA
(UniMod:1)SSDASQGVIT(UniMod:21)TPPPPSM(UniMod:35)PHK2	NA	NA	NA	NA	NA	NA	NA	NA	NA	4.35499744923362	4.36006629541236	NA	3.76144760721865	NA	3.79866790197252	NA	NA	NA	NA	NA	NA	NA	NA	NA	NA	NA	NA	NA	NA	NA	NA	NA	NA	NA	NA
(UniMod:1)SSDASQGVITT(UniMod:21)PPPPSM(UniMod:35)PHK2	NA	NA	NA	NA	NA	4.31561245285678	NA	NA	4.65262685493899	4.27088173097039	NA	NA	NA	NA	NA	3.75514594399904	NA	NA	4.33261622339925	NA	NA	NA	NA	NA	NA	NA	NA	NA	NA	NA	4.73998632515219	NA	NA	NA	4.02341104949665
(UniMod:1)SSDASQGVITT(UniMod:21)PPPPSMPHK2	4.59942771604994	4.96597532871506	5.01602137893347	4.79635210781933	4.72543957389577	3.46969238895962	5.14367018826987	5.24178782595188	5.23892268162707	4.83860435130874	4.77356813823894	4.57791351999793	4.60337534275469	4.37987577812952	4.27275608992066	4.10859071120829	NA	4.76825899707884	4.51889361509	4.63184019721924	4.13876448968232	3.94630256443049	3.92681874072296	4.7106145900204	NA	4.68949994770179	4.54078833688756	4.43500661737558	4.40058747207527	5.24340350331345	5.24616209108819	4.60206191710888	4.45827431729429	4.35870518656166	4.42600834044825
(UniMod:1)SSEPPPPPQPPTHQASVGLLDT(UniMod:21)PR3	3.45780815149834	NA	NA	NA	NA	NA	NA	NA	NA	NA	NA	NA	NA	NA	NA	NA	NA	NA	NA	NA	NA	NA	NA	NA	NA	NA	NA	NA	NA	NA	NA	NA	NA	NA	NA
(UniMod:1)SSEPPPPPQPPTHQASVGLLDT(UniMod:21)PRSR3	NA	NA	NA	NA	NA	3.8197515076824	NA	NA	NA	NA	NA	NA	NA	NA	NA	NA	NA	NA	3.75757236674294	NA	NA	NA	NA	NA	NA	NA	NA	3.41483955138512	NA	NA	NA	NA	NA	NA	NA
(UniMod:1)SSEPPPPPQPPTHQASVGLLDTPRS(UniMod:21)R3	NA	3.87671533782328	NA	NA	NA	NA	NA	NA	3.84435128853563	3.80933061509463	NA	NA	NA	3.76401826021913	NA	NA	3.81870737022037	3.67956284927403	NA	NA	3.70075738028834	NA	NA	NA	NA	NA	NA	NA	NA	3.38149744909053	NA	3.57961349448613	NA	NA	3.73728021251954
(UniMod:1)SSEPPPPPQPPTHQASVGLLDTPRS(UniMod:21)R4	NA	NA	NA	NA	NA	NA	NA	NA	NA	NA	NA	NA	NA	NA	NA	NA	NA	NA	NA	NA	NA	NA	3.71150886930566	NA	NA	NA	NA	NA	NA	NA	NA	NA	NA	NA	3.78763989056147
(UniMod:1)SSILPFT(UniMod:21)PPIVK2	4.74653264267545	4.76969751357455	4.81718785487355	4.72292477730054	4.82352367252828	4.75269350523065	4.70468210065607	4.72301643932894	4.72791938349031	4.68218957896102	4.80213715547607	4.93945118127614	NA	4.84125798385842	NA	4.74982713271428	4.85278940807453	NA	NA	4.81518659189783	NA	NA	4.77795199453876	4.55432705571505	4.64567052536835	NA	NA	4.62690325509015	4.71888612611867	NA	4.5953344765907	NA	4.59993033224941	4.7115919325914	4.81046939111858
(UniMod:1)SSILPFT(UniMod:21)PPVVK2	4.95199262569131	5.04562564013552	5.0003286875531	5.0128687971751	5.01890417597961	4.96108011916953	4.91535655274565	4.8947536979691	4.93714718643519	4.90418288487504	5.0023038192267	5.13302873385042	5.37453956248293	5.30143697765698	5.22548733894233	5.27879781276389	5.34920472848572	5.27831486763365	5.31792502991665	5.28862421575294	5.25906878333875	5.23397894302649	5.38939219939852	5.15795401895932	5.13191079241646	5.16585002705489	5.21063956865495	5.21835124898972	5.26716029142474	5.13582894178079	5.15173693586719	5.19648445074747	5.04389523688134	5.32091167785979	5.33100654366326
(UniMod:1)SSNCTSTTAVAVAPLS(UniMod:21)ASK2	3.41226418973372	3.34908407840764	NA	NA	NA	NA	3.22409927412323	NA	NA	NA	3.36896974586016	3.48052599600079	NA	3.50427992244828	NA	3.37547415665949	NA	NA	NA	3.56459991077665	NA	3.39544843214932	NA	NA	NA	NA	NA	NA	3.27717845531607	3.31087300428498	3.42073503060185	NA	3.20100636332461	NA	NA
(UniMod:1)SSS(UniMod:21)PVNVKK2	4.14113575971755	4.19508241197553	4.19950108556075	3.93188736369794	4.053123259645	4.25784736762938	3.75555519259865	NA	3.91291528801943	4.20057844211962	4.01202150193607	4.07066885349111	4.26617513242862	4.34203497997257	4.40076652064565	4.20577487665477	NA	4.41129520864397	4.15302650810736	NA	4.24481241929829	4.34188464160792	NA	4.42816820133482	4.62331322473925	4.31838601518916	4.47582182520481	4.77822721776328	4.45021829262509	4.59593806381151	4.356454888435	4.50625587210005	4.40090687408221	4.55786344789592	4.33002761565563
(UniMod:1)SSSS(UniMod:21)PTGQIASAADIK2	NA	NA	NA	NA	NA	NA	NA	NA	NA	NA	NA	NA	4.05890393470441	3.91581287706565	NA	3.99640274979332	NA	NA	3.83266113618528	3.95359221961687	3.82906327670926	3.88547599602949	3.88726931952684	NA	NA	NA	NA	NA	NA	NA	NA	NA	NA	3.51970137924607	3.93398179007595
(UniMod:1)SSVAVLTQES(UniMod:21)FAEHR2	3.1906643686697	3.11476497543659	3.42186243660512	NA	3.25651357454228	3.15156233911686	3.25018036987165	3.21460107461675	NA	3.42240420920731	3.33937730932119	NA	3.28784081659388	3.39066211953389	3.44581581388605	3.30393999553576	3.38011562788986	NA	NA	3.34391633539898	NA	3.41664851985203	3.44853759229158	NA	3.43475121855531	3.37271537308268	3.27884506697583	NA	3.43586967401122	NA	3.28926848080706	3.15076065734587	3.17494282029283	3.30333918623851	NA
(UniMod:1)ST(UniMod:21)GGDFGNPLRK2	NA	NA	NA	NA	NA	NA	NA	NA	NA	NA	NA	NA	NA	NA	NA	NA	NA	NA	4.38020270907314	NA	4.39896963192786	NA	NA	NA	NA	NA	NA	NA	NA	NA	NA	NA	NA	NA	4.48774930454435
(UniMod:1)STAPPES(UniMod:21)S(UniMod:21)PARAPM(UniMod:35)GLFQGVM(UniMod:35)QK3	4.61720046010941	4.57818387812753	4.5496008068496	4.63730942655742	4.58076640307665	4.67081022044521	4.63661093267631	4.62898415156951	4.67965358131994	4.5416637907553	4.65218232739876	4.60113846380269	4.09202578454068	3.89219170023959	4.18420773646821	3.95376583382094	3.89360757697492	4.25446365003054	4.08177409230676	4.00360564740775	4.35737258597802	4.13058321006362	4.1485023756098	4.60229037809129	4.44215089900976	4.51842088814224	4.60463456501431	4.5515712543854	4.42992664394714	4.53846974407893	4.55072024880942	4.67706438046185	4.61419471160119	4.5897560678387	4.00665530783296
(UniMod:1)STGPTAATGS(UniMod:21)NRR2	4.66821846284503	4.50638486272438	NA	4.59465630429299	NA	4.38985759688459	NA	4.40756359301216	4.55639465650786	4.48739906037493	4.50469583668732	4.71374882074898	4.63704749743941	4.24364305921089	NA	NA	NA	NA	4.37107006182652	NA	NA	4.42397197221739	4.41780740569946	4.51647264380439	NA	4.40593124528976	4.44850862461387	4.31465912778468	4.04707196881343	4.21636237935946	NA	4.39495379697748	NA	4.20189633710662	NA
(UniMod:1)STSFRGGM(UniMod:35)GS(UniMod:21)GGLATGIAGGLAGM(UniMod:35)GGIQNEK3	NA	NA	NA	3.1101897562978	NA	3.28896410416213	NA	NA	NA	NA	NA	NA	NA	NA	NA	NA	NA	NA	NA	NA	NA	NA	NA	NA	NA	NA	3.18075825826691	NA	NA	NA	NA	NA	3.08052621913661	NA	NA
(UniMod:1)STSFRGGM(UniMod:35)GS(UniMod:21)GGLATGIAGGLAGMGGIQNEK3	2.92431663798922	NA	NA	NA	NA	NA	NA	NA	NA	NA	NA	NA	NA	NA	NA	NA	NA	NA	NA	NA	NA	NA	NA	NA	NA	NA	NA	NA	NA	NA	NA	NA	NA	NA	NA
(UniMod:1)STSFRGGMGS(UniMod:21)GGLATGIAGGLAGM(UniMod:35)GGIQNEK3	NA	NA	NA	NA	NA	NA	NA	NA	NA	NA	NA	NA	NA	NA	NA	NA	NA	NA	2.77326801136777	NA	NA	NA	NA	NA	NA	NA	NA	NA	NA	NA	NA	NA	NA	NA	NA
(UniMod:1)STSFRGGMGS(UniMod:21)GGLATGIAGGLAGMGGIQNEK3	NA	NA	NA	NA	NA	NA	NA	NA	NA	NA	NA	NA	NA	NA	NA	NA	NA	NA	NA	3.735111726934	NA	NA	NA	NA	NA	NA	NA	NA	NA	NA	NA	NA	NA	NA	NA
(UniMod:1)STVHEILCKLS(UniMod:21)LEGDHSTPPSAYGSVK3	NA	NA	NA	NA	NA	NA	NA	NA	NA	NA	NA	NA	2.70168701097126	NA	NA	NA	NA	NA	NA	NA	NA	NA	NA	NA	NA	NA	NA	NA	NA	NA	NA	NA	NA	NA	NA
(UniMod:1)STVHEILCKLS(UniMod:21)LEGDHSTPPSAYGSVK4	NA	NA	NA	NA	NA	NA	NA	NA	NA	NA	NA	3.025859028734	NA	3.79696420227424	3.97511066223085	NA	3.75356511508895	NA	3.95473880696488	NA	3.86791807169695	NA	3.86043160285909	NA	NA	NA	NA	NA	NA	NA	NA	3.14517175882713	NA	NA	3.91272642855337
(UniMod:1)SVSGASTGLSSS(UniMod:21)PLSSPR2	NA	2.93861140025076	NA	NA	2.53452098002404	NA	NA	NA	NA	NA	NA	NA	3.1396988710445	3.14598856582211	NA	3.20188608957864	3.05048042567882	NA	3.40966341373513	3.32484979740149	3.35597160609451	3.41304918342493	3.35691379907682	NA	NA	NA	NA	NA	NA	NA	NA	NA	NA	NA	3.2818220905696
(UniMod:1)TDILCNLPS(UniMod:21)Y(UniMod:21)KAKIR3	NA	4.43780479299217	4.44926318341836	NA	4.46089001248492	NA	NA	NA	NA	4.28215640850284	NA	NA	NA	4.43985940538882	4.67245886226682	NA	NA	4.59149682225705	NA	4.41368179291546	NA	NA	NA	NA	4.37214227873617	NA	NA	4.24260099269859	4.22398033689637	NA	4.2233934389705	NA	NA	NA	4.46036749945417
(UniMod:1)TDSSLHQPM(UniMod:35)FYFLAMLAT(UniMod:21)TDVGLSTATIPK3	NA	1.96147521921245	NA	NA	NA	NA	NA	NA	NA	NA	NA	NA	NA	NA	NA	NA	NA	NA	NA	NA	NA	NA	NA	NA	NA	NA	NA	NA	NA	NA	NA	NA	NA	NA	NA
(UniMod:1)TECFLPPTSS(UniMod:21)PSEHR2	3.96468446251651	3.85049026293521	NA	3.81724817578329	3.92590067886324	NA	NA	3.89590681972529	NA	3.83416299309329	3.86053572654653	3.77230875642301	4.1778235688494	4.12228810823635	4.11601132098844	4.17888603665813	4.1044534975515	NA	4.07752546393744	4.02768260577685	4.13994886922233	4.20369488764813	4.05005961016312	NA	NA	4.16498568406046	4.09800759474845	4.08312219714533	4.03635832726272	4.02313388306476	4.10374542159964	NA	3.93924406607674	4.09116354785187	NA
(UniMod:1)TECFLPPTSSPS(UniMod:21)EHR2	NA	NA	NA	NA	NA	NA	NA	NA	NA	NA	NA	NA	NA	NA	NA	NA	NA	NA	NA	NA	NA	NA	NA	NA	NA	NA	NA	NA	NA	NA	NA	NA	3.89346730795782	NA	NA
(UniMod:1)TEVKVKPAS(UniMod:21)PVAQPK2	NA	NA	NA	NA	NA	NA	NA	NA	NA	NA	NA	NA	NA	2.79798068075931	NA	2.49600256670526	NA	NA	NA	NA	2.54184712475144	2.82357542801568	2.8812592380014	NA	NA	NA	NA	NA	NA	NA	NA	NA	NA	NA	NA
(UniMod:1)TEWETAAPAVAET(UniMod:21)PDIK2	NA	NA	NA	NA	NA	NA	NA	NA	NA	NA	NA	NA	2.84617322425861	2.8707488163064	3.22775245094622	2.99327071510588	2.88607030323905	2.76099729400073	3.03424166406747	3.06111819442726	3.0832153591304	2.93705550293986	2.95409567284825	3.42092511102168	3.51021034178135	3.4556388171543	3.52439004360573	3.50293872245355	3.30504812737751	3.42610103163109	3.27285229853923	3.47801082962713	3.32022095296021	3.47511180028603	2.94623301517808
(UniMod:1)TFSRSSSLTEHLRT(UniMod:21)HSGEK3	NA	3.690087950818	NA	NA	NA	NA	3.63748003100448	3.73807234136971	NA	NA	NA	NA	NA	NA	NA	NA	NA	NA	NA	NA	NA	NA	NA	NA	NA	NA	NA	NA	NA	NA	NA	NA	NA	NA	NA
(UniMod:1)TSM(UniMod:35)ASLFSFTS(UniMod:21)PAVK2	3.49790972674967	3.64861493202598	3.40662373809173	NA	NA	3.65218578021571	NA	NA	NA	3.7526425062224	3.74846351922487	3.8861588590469	NA	NA	NA	NA	NA	NA	NA	NA	NA	NA	NA	NA	NA	NA	NA	NA	NA	NA	NA	NA	NA	NA	NA
(UniMod:1)TSMASLFSFTS(UniMod:21)PAVK2	3.62979105027878	3.95735325966834	3.995629600128	3.93860258157183	3.82278967739726	3.32202024464606	3.93236345309075	3.94348305521199	3.94873303631049	3.90531067097635	4.05082924044113	3.84197149343053	NA	NA	NA	NA	NA	NA	NA	NA	NA	2.85929279386412	NA	NA	NA	3.19735274766024	NA	3.16948630670426	NA	NA	3.20661305590779	3.14093622241888	NA	NA	NA
(UniMod:1)TSPCSPPLKPPIS(UniMod:21)PPK2	NA	4.20408094755982	4.26342586070015	NA	4.24888123842399	4.11229717836019	4.07417284158384	NA	4.06730334374487	4.15979369236785	NA	4.1958247750826	4.28773786850253	4.37217462826717	4.33478230392985	4.34709137534866	4.30903750630284	4.13833714657731	4.1845021605439	NA	4.10324675348645	NA	4.30343002742044	4.02281077635351	4.1278206877024	4.11176126597857	4.15179547114265	4.12174987363809	4.19680608447155	4.0424345289573	NA	NA	NA	4.08217938001619	4.28578781958984
(UniMod:1)TSQVGAASAPAKES(UniMod:21)PRK2	3.57743047159885	3.78077126687147	3.6761739848815	3.83461080273266	3.57026695410536	3.38123597208244	3.65634909479346	3.62383895098154	3.71075565318799	NA	3.72079783337607	3.74355733838473	NA	NA	3.25355422770824	3.05027628203884	NA	NA	NA	NA	NA	3.07933942287742	2.87037476421825	3.45499659345204	3.30744392489119	NA	3.47368923915484	2.97556743070803	2.95453400037419	NA	3.29786309955233	3.51358770085347	NA	NA	NA
(UniMod:1)TSYSYRQS(UniMod:21)SATSSFGGLGGGSVR3	NA	NA	NA	NA	NA	NA	NA	NA	NA	NA	NA	NA	NA	NA	NA	NA	NA	NA	NA	NA	NA	NA	NA	NA	NA	NA	2.96653735642585	NA	2.85844931517324	NA	NA	NA	NA	NA	NA
(UniMod:1)TTEVGS(UniMod:21)VSEVKK2	NA	3.464133599069	NA	NA	3.21377971400984	NA	NA	3.05429400430526	NA	3.3106598356751	NA	NA	3.31762009905984	3.25908897027432	3.53858806459227	NA	NA	NA	3.36272978302171	3.31224771524978	3.3013480330317	3.47845749738325	3.42751096816227	NA	3.55342041550286	3.47460425318336	3.59714525149173	3.52263639021491	NA	NA	3.52922740344717	3.37655514566305	3.67665497110754	NA	NA
(UniMod:1)TTLDSNNNTGGVITYIGSSGSS(UniMod:21)PSR3	NA	NA	NA	NA	NA	NA	NA	NA	NA	NA	NA	NA	NA	NA	NA	NA	NA	NA	NA	NA	NA	NA	NA	NA	NA	2.89324403062786	NA	NA	NA	2.79216073868215	NA	NA	NA	NA	2.93124054556909
(UniMod:1)TVSGPGTPEPRPAT(UniMod:21)PGASSVEQLRK3	NA	NA	NA	NA	NA	NA	NA	NA	NA	2.68120569579533	NA	NA	NA	3.11263637370805	NA	NA	NA	2.9005181529731	2.94350012360718	NA	NA	3.18755046703579	NA	NA	NA	NA	NA	NA	NA	NA	NA	NA	NA	2.80352528499844	2.97082501029878
(UniMod:1)VEGEVDPEPVYIPT(UniMod:21)PSVIEPM(UniMod:35)K4	NA	NA	NA	4.24118351445966	NA	NA	NA	NA	NA	NA	NA	4.11013316300686	NA	4.22662136972482	4.17929890501056	NA	NA	NA	4.19984003048874	NA	3.86862435768262	NA	NA	4.65183839358722	NA	NA	NA	NA	4.75089577384965	4.34209871286418	4.51514705628698	4.36934739897325	NA	4.3068893093738	NA
(UniMod:1)VFPVLWTLVS(UniMod:21)PFIDDNT(UniMod:21)RR3	NA	NA	NA	NA	NA	NA	NA	NA	NA	NA	NA	NA	NA	NA	NA	NA	NA	3.15571114189244	NA	NA	NA	NA	NA	NA	NA	NA	NA	NA	NA	NA	NA	NA	NA	NA	NA
(UniMod:1)VHS(UniMod:21)SDKFYK2	NA	NA	NA	NA	NA	NA	NA	NA	NA	NA	NA	NA	NA	NA	NA	NA	NA	3.26561285475458	NA	NA	NA	NA	NA	NA	3.36689828428105	NA	NA	NA	NA	3.75177006053499	3.7068287804223	NA	NA	NA	NA
(UniMod:1)VSHGS(UniMod:21)SPSLLEALSSDFLACK3	NA	NA	NA	NA	NA	NA	NA	NA	NA	NA	NA	NA	NA	NA	NA	NA	NA	NA	NA	NA	NA	NA	NA	NA	NA	NA	3.61092585336167	3.3148958504415	NA	NA	NA	NA	3.52468710406153	NA	NA
(UniMod:1)VSHGSS(UniMod:21)PSLLEALSSDFLACK3	NA	3.55006845349057	NA	NA	NA	NA	NA	NA	NA	NA	NA	NA	3.81136974909343	NA	NA	NA	NA	NA	NA	NA	NA	NA	3.57827353040202	NA	NA	NA	NA	NA	NA	NA	NA	NA	NA	NA	NA
(UniMod:1)VT(UniMod:21)LHICAS(UniMod:21)T(UniMod:21)KK2	NA	NA	NA	NA	3.06816418350688	3.08811617030506	NA	NA	NA	NA	2.86189592471979	3.14893365157916	NA	NA	NA	NA	3.43480226519684	2.99374795315372	NA	NA	NA	NA	3.17195265064982	3.19357339779595	3.34924044539692	3.35225182459324	3.39141631425491	3.45994418955771	3.16550690066878	2.88705874129233	3.0528790114632	3.46118125701218	3.34432460938748	3.27667598734124	3.29659524661679
(UniMod:1)VTDKVLTANSNPSS(UniMod:21)PSAAK2	NA	NA	NA	NA	NA	NA	NA	NA	NA	NA	NA	NA	3.12558067665333	3.46038056170563	3.28011855367654	3.47414642064888	3.41231611238056	NA	NA	3.20316333264896	NA	3.50919574755209	3.20908087672186	2.73814745744719	NA	2.74897838178673	NA	2.90175892845654	NA	NA	NA	NA	2.91551924450294	2.78941323597569	NA
(UniMod:1)WS(UniMod:21)LLQQQK2	NA	NA	NA	3.07874736182352	NA	NA	NA	NA	NA	NA	NA	NA	NA	NA	NA	NA	NA	NA	NA	NA	NA	NA	NA	NA	NA	3.14161492247274	NA	3.15630685926379	3.02110693399199	NA	2.89377996636142	NA	3.2654042615503	NA	NA
AAAAAAAATM(UniMod:35)ALAAPS(UniMod:21)SPTPESPTM(UniMod:35)LTK3	NA	NA	NA	NA	NA	NA	3.91019914267212	3.8060386679732	NA	NA	NA	NA	NA	NA	NA	NA	NA	NA	NA	NA	NA	NA	NA	NA	NA	NA	NA	NA	NA	3.21966631736616	NA	NA	NA	NA	NA
AAAAAAAATM(UniMod:35)ALAAPSS(UniMod:21)PTPESPTM(UniMod:35)LTK3	NA	3.77876234431802	NA	NA	NA	NA	NA	NA	NA	NA	NA	4.08772360382449	NA	NA	3.3497624288179	NA	3.59771597432797	NA	NA	NA	NA	NA	NA	NA	NA	NA	NA	NA	NA	NA	NA	NA	NA	NA	NA
AAAAAAAATM(UniMod:35)ALAAPSSPTPES(UniMod:21)PTMLTK3	NA	NA	NA	NA	NA	NA	NA	2.82934784308918	NA	NA	NA	NA	NA	NA	NA	NA	NA	NA	NA	NA	NA	NA	NA	2.89692671244071	NA	NA	NA	NA	NA	NA	NA	NA	NA	NA	NA
AAAAAAAATM(UniMod:35)ALAAPSSPTPESPT(UniMod:21)MLTK3	NA	NA	NA	NA	NA	NA	2.96411988075601	NA	NA	NA	NA	NA	NA	NA	NA	NA	NA	NA	NA	NA	NA	NA	NA	NA	NA	NA	NA	NA	NA	NA	NA	NA	NA	NA	NA
AAAAAAAATMALAAPS(UniMod:21)SPTPESPTMLTK3	NA	NA	NA	NA	NA	NA	NA	NA	NA	NA	NA	NA	NA	NA	NA	NA	NA	NA	NA	NA	NA	NA	NA	NA	3.25966437952148	NA	NA	NA	NA	NA	NA	NA	2.92092391848464	NA	NA
AAAAAAAATMALAAPSSPTPES(UniMod:21)PTMLTK3	NA	NA	NA	NA	NA	NA	NA	NA	NA	NA	NA	NA	NA	NA	NA	NA	NA	NA	NA	NA	NA	NA	NA	NA	NA	NA	NA	NA	NA	NA	3.17960983880523	NA	NA	NA	NA
AAAAAATAPPS(UniMod:21)PGPAQPGPR2	4.37739435183239	4.23509796380729	4.23037085719577	4.21888257037029	4.26908390510459	4.13256432429498	4.34255830081735	4.28047182503278	4.27573325221247	4.31331939731977	4.27700562630955	4.24795332362642	4.82603102248728	4.90125750014617	4.71324177407078	4.91721672059606	4.7900281048609	4.77268534998599	4.85642450074242	4.77036056262361	4.67412680386519	4.87012579347972	4.6880631108387	4.56247155145519	4.3868144384971	4.37543991553522	4.45074794277202	4.40804715531302	4.3978491251854	4.53270220761963	4.53324668782372	4.42292784329044	4.36970671360777	4.48700722431432	4.87981387867422
AAAAALS(UniMod:21)GSPPQTEKPTHYR3	NA	NA	NA	NA	NA	NA	NA	NA	NA	NA	NA	NA	NA	NA	3.51017856243108	NA	NA	3.34017659699465	NA	NA	NA	NA	NA	NA	NA	NA	2.96831124619647	NA	NA	3.02353956805754	NA	2.97778335396501	NA	NA	3.65504610103536
AAAAGALGNHVVS(UniMod:21)GSPAGAAGAGPAAPAEGAPGAAPEPPPAGR4	NA	NA	2.74015715937732	NA	NA	NA	NA	NA	NA	NA	NA	NA	NA	NA	NA	NA	2.5414729083375	NA	NA	NA	NA	NA	NA	NA	NA	NA	NA	NA	NA	NA	NA	NA	NA	NA	NA
AAAAPAATTAT(UniMod:21)PPPEGAPPQPGVHNLPVPTLFGTVK4	3.3225319869397	NA	3.42271594165556	NA	NA	NA	NA	NA	3.24778759828614	3.32924053036739	NA	3.49543422621573	3.20732761979809	NA	NA	NA	3.80971507680487	3.10994645542342	NA	NA	NA	NA	NA	3.44551896281055	NA	3.25250354094024	3.25558028995141	NA	NA	NA	NA	NA	NA	NA	NA
AAAFM(UniMod:35)GT(UniMod:21)PQNQTHQQPHVLR3	NA	NA	NA	NA	NA	3.49542340819704	NA	NA	NA	NA	NA	NA	3.03857989246874	NA	NA	NA	3.501984813134	NA	NA	NA	NA	NA	NA	NA	NA	NA	NA	NA	NA	NA	NA	NA	NA	NA	NA
AAAFMGT(UniMod:21)PQNQTHQQPHVLR3	NA	NA	3.27455535520047	3.3302045930551	NA	NA	NA	NA	NA	NA	NA	NA	3.26990804836762	3.4804322312898	3.68942021534885	3.58817486900297	3.26707036220334	3.09845656845742	3.39535889111116	NA	3.29308173468717	3.16558964998185	NA	3.25962038398146	NA	NA	3.16755207017643	NA	NA	NA	NA	NA	NA	NA	NA
AAAGDAPPAAAPAASCSAS(UniMod:21)LPGALGGSAGAAGAEDSYGLVAPATAAYR4	NA	NA	NA	NA	NA	NA	NA	NA	NA	NA	NA	NA	NA	NA	NA	NA	NA	NA	NA	NA	NA	NA	NA	NA	NA	2.73462093074653	NA	NA	NA	NA	NA	NA	2.9658691845687	NA	NA
AAAGDAPPAAAPAASCSASLPGALGGS(UniMod:21)AGAAGAEDSYGLVAPATAAYR4	NA	2.73188372221879	NA	NA	NA	NA	NA	NA	NA	NA	NA	NA	NA	NA	NA	NA	NA	NA	NA	NA	NA	NA	NA	NA	NA	NA	NA	NA	NA	NA	NA	NA	NA	NA	NA
AAAGEEETAAAGS(UniMod:21)PGRK2	3.88058421914435	3.99667320643825	3.82730372992817	3.89540430404799	3.88824078865965	3.72053789983228	3.74161893844841	NA	3.84032293155099	3.61386977603785	3.69715275076527	3.81257331039661	3.68850293492804	NA	NA	NA	3.70718046285565	3.68738453013885	NA	3.60464220596889	3.47436571038077	3.50279965407583	3.79311366968184	3.4818597254262	NA	3.49969107666125	NA	3.55355622366038	NA	3.45790820797867	3.62221914813218	NA	3.66983191069103	NA	NA
AAAGPLDM(UniMod:35)SLPST(UniMod:21)PDIK2	NA	3.77423458875056	3.80465850494832	3.54023700415198	3.86616685440026	3.82351068693497	3.84602059175595	3.87457017322266	3.86330699106878	3.89103539177099	3.90963580039923	3.9127574859282	NA	NA	NA	NA	3.69443233986946	3.81124702844419	3.71170553659037	NA	NA	4.15771301680395	4.31716527177409	3.72669171245649	3.76524533075536	NA	3.74086675758903	3.73417978803757	3.7003324525603	3.77892581132688	3.75364463874902	3.78743232567369	3.89174660835047	4.21076152139219	NA
AAAGPLDMS(UniMod:21)LPSTPDIK2	NA	NA	NA	NA	NA	NA	NA	NA	NA	NA	NA	NA	NA	NA	NA	NA	NA	NA	NA	NA	NA	NA	NA	NA	NA	NA	3.24575414322111	NA	NA	NA	NA	NA	NA	NA	NA
AAAGPLDMSLPST(UniMod:21)PDIK2	NA	3.21332052068896	3.39341363476129	NA	NA	NA	NA	NA	3.3827431410357	NA	NA	NA	NA	NA	NA	NA	NA	NA	3.54508598843288	NA	3.7077680223955	3.57596207782615	3.39460528131303	3.6911863606595	NA	3.68041813076068	3.6326715391907	3.62127869573987	3.50243472544403	3.9328219578335	NA	4.04757076559158	NA	3.83625595984632	3.22481478860119
AAAGQES(UniMod:21)EGPAVGPPQPLGK2	NA	NA	NA	NA	NA	NA	NA	NA	NA	NA	NA	NA	NA	NA	NA	2.91833696506787	NA	NA	3.01353792537202	NA	NA	3.00374499120114	NA	NA	NA	NA	3.16701435267213	2.99730568063463	NA	NA	2.96809560883877	2.97329918534607	NA	NA	NA
AAALQALQAQAPT(UniMod:21)SPPPPPPPLK2	NA	NA	NA	NA	3.81814365974992	NA	NA	NA	NA	NA	NA	NA	2.57172682499888	NA	NA	NA	2.72285187945181	NA	NA	NA	NA	NA	NA	NA	NA	NA	NA	NA	4.370044563971	NA	NA	NA	NA	NA	NA
AAALQALQAQAPT(UniMod:21)SPPPPPPPLK3	3.6150339912863	NA	NA	NA	NA	NA	NA	NA	NA	NA	NA	NA	NA	NA	NA	NA	NA	NA	NA	NA	NA	NA	NA	NA	NA	NA	NA	NA	NA	NA	NA	NA	NA	NA	NA
AAALQALQAQAPTS(UniMod:21)PPPPPPPLK3	NA	3.73242905287247	3.73789260995923	3.71600419009213	NA	3.53261124587494	3.73167562660083	3.69167187280945	NA	3.74962633339542	NA	3.55515819344232	NA	NA	NA	NA	NA	NA	NA	NA	NA	NA	NA	3.8203656926631	3.91085225635032	NA	NA	3.86042734053331	NA	NA	3.82512986372543	3.92837854106499	3.91084545042798	NA	NA
AAALS(UniMod:21)GGLLSDPELQR2	NA	NA	NA	NA	NA	NA	NA	NA	NA	NA	NA	NA	NA	NA	3.15402791714779	NA	NA	NA	NA	NA	3.35671357977484	NA	NA	NA	NA	NA	3.20926952782056	NA	3.2852469989931	NA	NA	NA	NA	3.2331242817375	NA
AAALS(UniMod:21)LSTLASPK2	NA	NA	NA	NA	NA	NA	NA	NA	NA	NA	NA	NA	3.84222335067242	3.71749603765138	3.84235789548573	3.89417393050678	3.95137641326016	3.75547296794993	3.87084091662367	3.87540615650217	3.81353116280442	3.8417437156655	3.77248205261089	3.28478286386144	3.30695346914652	3.23917318081543	3.30659689884883	3.43319548522202	3.15944545418527	3.28884176344239	3.28926144945663	NA	NA	3.26661743473548	3.86248071362951
AAALSLS(UniMod:21)TLASPK2	NA	NA	NA	NA	NA	NA	NA	NA	NA	NA	NA	NA	3.45091853766847	3.38071245814999	NA	3.48342225466903	3.50545398348813	NA	NA	NA	NA	3.37079404892585	3.47686047639936	NA	NA	NA	NA	NA	NA	NA	NA	NA	NA	NA	3.42844015287654
AAALSLSTLAS(UniMod:21)PK2	NA	NA	NA	NA	NA	NA	NA	NA	NA	NA	NA	NA	3.09642174056145	3.33651813536199	NA	3.3048996919829	NA	NA	3.44391186939027	NA	3.04781110747365	3.17393917262911	3.34957172177499	NA	NA	NA	NA	NA	NA	NA	NA	NA	NA	NA	3.45761596665787
AAAMT(UniMod:21)PPEEELK2	NA	NA	NA	NA	NA	NA	NA	NA	NA	3.53123102470441	NA	NA	NA	NA	NA	NA	NA	NA	NA	NA	NA	NA	NA	NA	NA	NA	NA	NA	NA	NA	NA	NA	NA	NA	NA
AAAPGTLEPDAAAAT(UniMod:21)PAAPSPASLPLAPGCALR4	NA	NA	NA	NA	NA	NA	NA	NA	NA	NA	NA	NA	NA	NA	NA	NA	NA	NA	NA	2.85496902152651	NA	NA	NA	NA	NA	NA	NA	NA	NA	NA	NA	NA	NA	NA	NA
AAAPGTLEPDAAAATPAAPSPAS(UniMod:21)LPLAPGCALR4	NA	NA	NA	NA	NA	NA	NA	NA	NA	NA	NA	NA	NA	NA	NA	NA	2.98026952444819	NA	NA	NA	NA	NA	NA	NA	NA	NA	NA	NA	NA	NA	NA	NA	NA	NA	NA
AAAPLSIAAPPLPAYPPAHS(UniMod:21)QR3	NA	NA	NA	NA	NA	NA	NA	NA	NA	NA	NA	NA	NA	NA	NA	NA	NA	2.90345083001966	NA	NA	NA	NA	NA	NA	NA	NA	NA	NA	NA	NA	NA	NA	NA	NA	NA
AAAPPQPS(UniMod:21)PPPTK2	NA	NA	NA	NA	NA	NA	NA	NA	NA	NA	NA	NA	NA	NA	NA	NA	NA	3.5269349067703	NA	NA	NA	NA	NA	NA	NA	NA	NA	NA	NA	3.81158093222351	NA	NA	NA	NA	NA
AAARLS(UniMod:21)LTDPLVAER2	NA	NA	NA	NA	NA	NA	NA	NA	NA	NA	NA	NA	NA	NA	NA	NA	3.3847207384165	3.28256361360382	NA	NA	NA	3.5201228559012	NA	NA	NA	NA	NA	NA	NA	NA	NA	NA	NA	NA	NA
AAASLVSREES(UniMod:21)K2	NA	NA	NA	NA	NA	NA	NA	NA	NA	NA	NA	NA	NA	NA	NA	NA	NA	NA	NA	NA	NA	NA	NA	NA	3.69012510733996	NA	3.27666931911698	NA	3.43010087336312	NA	NA	3.3426088271414	NA	NA	NA
AAAT(UniMod:21)PESQEPQAK2	4.07012694173447	3.59442076202474	3.72340749048285	3.90845957725822	3.64771178880604	NA	3.68387658956314	3.78971166151176	3.59741224170199	NA	3.68870512872265	3.79268886983374	3.90375229454185	3.72416083252153	3.60288020069484	4.02555689369203	3.77155068108038	4.03065438387103	4.01769556014392	4.53508005600167	3.8929780870203	3.7432909678483	4.11839908261565	3.72368040986514	3.88006345395616	NA	3.8098931696864	3.89228994669789	3.8131982733655	3.73104193284614	3.82253074268885	3.95535204534569	3.8865674944725	3.86945078858745	3.99152243157283
AAATGNAS(UniMod:21)PGKLEHSK2	NA	NA	NA	NA	NA	NA	NA	NA	NA	NA	NA	NA	3.3136712356634	NA	NA	NA	3.30174789816665	NA	NA	3.3885457372259	NA	NA	NA	3.52739108227177	3.69135064391845	NA	3.6808454934487	3.81701921958633	3.77323916745795	NA	3.61426456630412	3.63774225110263	NA	3.55581254857095	NA
AADEQM(UniMod:35)ALS(UniMod:21)K2	5.19122215159027	5.11690851873449	5.19937529185365	5.10791446661918	5.06962362759541	5.03811673654639	5.26210326620066	5.27747571494848	5.16417930191025	5.13047616984424	5.11455974222113	5.30699148075994	4.77436550299892	4.36651928726221	4.34795993171263	4.52823081919037	3.98371772218168	4.55234529610275	4.12676906987921	4.30525324004598	4.4039667492856	4.31218449757946	4.18234540566142	4.32415174051735	NA	NA	4.17767692577829	NA	NA	NA	NA	4.1016099291197	NA	3.98658733922799	4.55877960110634
AADGGERPLAAS(UniMod:21)PPGTVK2	NA	3.32172474751211	NA	3.49829008010882	NA	NA	NA	NA	NA	NA	NA	NA	3.50684309103962	NA	NA	3.38645914327556	NA	3.70342379917174	3.53932754591822	NA	NA	NA	NA	3.8383094354782	NA	3.66817405629505	3.73093510121772	3.49657158738835	NA	3.86028315916325	3.75520636752204	3.88176093272366	3.85736804129496	3.77255790987993	NA
AADIS(UniMod:21)LDNLVEGK2	4.22843447491676	4.23465842621519	4.20259481752549	4.14587206344735	4.27742058220468	4.16969308831636	4.36270580211454	4.3542544890423	4.25622961555694	4.17924421994471	4.26562930714671	4.28608352172083	3.52427418722358	3.57752677469983	3.62146931036273	3.68838721721301	3.63701526570141	3.54360879285141	3.59474835808585	3.62586901235915	3.54395213195076	3.47466706776239	3.6901596644635	3.3911808610327	3.46935399072979	3.43331842779185	3.54047794959116	3.43009177202963	3.48468697005237	3.34081576893438	3.36893140571294	3.46011410599181	3.31417406062426	3.33668870068635	3.60880283955452
AADKS(UniMod:21)PESQNLIDGTK2	NA	3.25131399475146	NA	NA	3.20028483953165	NA	NA	NA	NA	NA	NA	NA	NA	NA	NA	NA	NA	NA	NA	NA	NA	NA	NA	NA	NA	NA	NA	NA	NA	NA	NA	NA	NA	NA	NA
AADPPAENSS(UniMod:21)APEAEQGGAE2	3.76656066690828	3.34734365962796	3.12001350533437	3.64568328800966	3.43031968047727	3.11408925252217	3.66224474255576	3.49520884609546	NA	3.70070867533124	NA	3.68321120741974	3.46382421430625	3.85056325899216	3.23032928588117	3.76511666939772	4.0225873275398	3.1765770670762	3.70212352093611	3.85804376511447	3.34335184695467	3.63879012379318	3.94864111739273	3.3438090069213	3.62624790396266	3.63041540799981	3.72745453964496	3.53275764513876	3.70452315862064	NA	3.774127059026	3.67513646624666	3.64510966216775	3.69453728302292	3.79890897827037
AADRLPNLSS(UniMod:21)PSAEGPPGPPSGPAPR3	NA	3.37905944668812	3.46568794180098	3.45837396615998	NA	NA	3.38048604058254	NA	3.80799413204764	3.51937188944772	3.18608285969547	NA	3.80354812161431	NA	NA	3.50178750501581	3.56801109427263	3.72857835191655	4.3088154271295	4.36506402314264	4.17918477181495	4.22869395517031	4.28443870039711	3.47085413838558	3.38560234507668	3.29649261537155	3.46682554573137	NA	3.3277337303378	NA	NA	3.67806080525708	NA	3.63173373136576	3.77715748230288
AADRLPNLSS(UniMod:21)PSAEGPPGPPSGPAPR4	NA	NA	NA	NA	NA	NA	NA	2.6544531944077	NA	NA	NA	NA	NA	3.09471338611726	2.67708490775977	NA	2.65508231001922	3.11757830701396	3.19132529468308	3.43945658905391	NA	3.18206862615631	NA	NA	NA	NA	NA	NA	NA	NA	2.70230362004986	2.71071997712988	2.97780270381104	2.80086517102584	NA
AADRLPNLSSPS(UniMod:21)AEGPPGPPSGPAPR3	3.36817584106665	NA	NA	NA	NA	NA	NA	NA	NA	NA	NA	NA	NA	NA	3.46778980237163	3.49512514793538	NA	NA	NA	NA	NA	NA	NA	NA	NA	NA	NA	NA	NA	3.37954170781579	NA	NA	3.72368421064827	NA	NA
AADS(UniMod:21)DDGAVSAPAASDGGVSK2	4.11851557043981	4.06647281899231	3.95801362032653	4.06753510542957	4.19731721226882	4.06547096553573	4.21862299411337	4.18503321478164	4.05028114823028	4.1517762747915	4.24556586559269	4.28212826488033	4.03902627054093	3.88302742401276	4.34167214432178	3.83320772959683	4.07249852366599	3.96071727382353	3.92761228344595	3.72717963660058	4.02511266951324	4.0690061515353	3.96093265182904	4.32224119148557	4.19545714711884	4.23466136290133	4.30261253522784	4.23020708052141	4.24850444720055	4.26802886932072	4.23675191332022	4.39614877701989	4.40848366671086	4.41712950094991	3.82335243791263
AADSQNSGEGNTGAAESS(UniMod:21)FSQEVSR3	NA	NA	NA	NA	NA	3.00143822912115	NA	3.16457553068265	NA	NA	NA	NA	NA	NA	NA	NA	NA	NA	NA	2.54591737355954	NA	NA	NA	NA	NA	NA	NA	NA	NA	NA	2.62200174043742	NA	NA	NA	NA
AADVSVTHRPPLS(UniMod:21)PK2	NA	3.25157594636701	NA	NA	NA	3.29972933738244	NA	NA	NA	3.18686101336503	NA	NA	3.20480442711629	3.47836780024309	NA	NA	NA	NA	3.338947286206	NA	NA	NA	3.46263454906233	3.69954953746114	3.63562333938051	3.69700765654645	NA	3.6514661048735	3.60121455621517	3.60203432306342	3.80364098210019	3.45480505335833	NA	NA	NA
AADVSVTHRPPLS(UniMod:21)PK3	NA	NA	NA	NA	NA	NA	NA	NA	NA	NA	NA	NA	NA	NA	NA	NA	NA	NA	NA	NA	NA	NA	NA	NA	NA	NA	NA	NA	NA	NA	NA	NA	3.69539338626601	NA	NA
AAEAGGAEEQYGFLTT(UniMod:21)PTK2	NA	NA	NA	NA	NA	NA	NA	NA	NA	NA	NA	NA	3.75318678970806	3.80104349369966	3.78119862517319	3.83828254475285	3.82631496361531	3.7826971069703	3.86773396417119	3.84412685254218	3.8311999355899	3.77077397114071	3.70286048449287	NA	NA	NA	NA	NA	NA	NA	NA	NA	NA	NA	3.8472120596091
AAEDSPYWVS(UniMod:21)PAYSK2	NA	NA	NA	NA	NA	NA	NA	NA	NA	NA	NA	NA	NA	NA	NA	NA	NA	NA	NA	NA	3.01738448168369	NA	NA	NA	NA	NA	NA	NA	NA	NA	2.91839936744547	NA	NA	NA	NA
AAERGHGDICSLLLQHS(UniMod:21)PALK4	NA	NA	NA	NA	NA	NA	NA	NA	NA	NA	NA	NA	NA	NA	NA	NA	NA	NA	NA	NA	NA	NA	NA	NA	NA	NA	NA	NA	NA	NA	NA	2.00643710910371	NA	NA	NA
AAESET(UniMod:21)PGKS(UniMod:21)PEK2	NA	NA	NA	NA	NA	NA	NA	NA	NA	NA	NA	NA	4.35980796518538	3.58749548736527	3.88576604628698	3.22499339108102	NA	3.94552840033981	3.21409747445852	3.229501274996	3.95039645160471	NA	NA	4.21146326610826	3.54426170327669	3.69519537505677	4.23170202117715	3.54473635503976	3.31778894624613	NA	NA	3.98820160031412	3.77406327568391	NA	NA
AAESETPGKS(UniMod:21)PEK2	NA	NA	NA	NA	NA	NA	NA	NA	NA	NA	NA	NA	5.91954831427648	NA	NA	NA	5.79542716299336	5.89799624240537	6.05787439815907	5.82099900715395	5.9660348956568	5.74005417360733	5.53168150829282	NA	5.45822786266321	5.31812816264027	5.89717089706699	5.50993034502518	5.30486913555628	5.64232462535272	5.48878830154193	5.75227444593519	5.57177107217542	5.28541173866539	5.95149361576489
AAESETPGKS(UniMod:21)PEK3	NA	NA	NA	NA	NA	NA	NA	NA	NA	NA	NA	NA	5.06099031634388	NA	5.22094646663298	3.5647009851782	NA	5.07812536590536	3.24236913299204	NA	5.12039158765977	4.39872387689454	NA	4.64970446371635	NA	NA	3.47590569279694	NA	NA	NA	NA	NA	NA	NA	NA
AAESLTAIPEPAS(UniMod:21)PQLLETPIHASQIQK3	2.99723159791473	NA	NA	NA	NA	NA	NA	NA	NA	2.84467620732052	NA	NA	NA	NA	NA	NA	NA	3.31562274642042	NA	NA	3.32504897939012	3.3709656127932	NA	3.32375984321858	NA	NA	3.02105856158145	2.94966341312169	NA	NA	3.44804090727261	3.21204128757739	2.88201110223272	NA	NA
AAESLTAIPEPAS(UniMod:21)PQLLETPIHASQIQK4	3.26903534645042	3.09427677562633	3.3395276183215	NA	NA	3.39375913371905	3.36543470819393	3.36091814920669	3.57561760176576	NA	3.30506908742393	3.358627900527	NA	3.54156979634375	3.61869417929441	NA	3.55048294623399	3.45594244973823	3.59673626924042	NA	3.50699774473134	3.55553630585017	3.36421377148066	3.47189522927753	3.44715448287925	3.3551843014791	3.2670369687445	3.35415016870921	NA	3.66756799954705	3.77415011057141	3.37431872090108	3.38604298521467	3.4315244068875	3.5774349739212
AAESLTAIPEPASPQLLETPIHAS(UniMod:21)QIQK3	NA	NA	NA	NA	NA	NA	NA	NA	NA	NA	NA	NA	NA	3.14166786436169	3.23038711712251	NA	NA	NA	NA	3.33002476858942	3.32970175793951	NA	NA	NA	NA	NA	NA	NA	NA	NA	NA	NA	NA	NA	NA
AAFHHLS(UniMod:21)APALLSAQTR3	NA	NA	NA	NA	NA	NA	NA	NA	NA	NA	NA	NA	NA	NA	NA	NA	2.73157036579562	NA	NA	NA	2.82789492098072	2.98409102371017	NA	NA	2.94510298892785	NA	2.56488654837162	NA	NA	NA	NA	NA	NA	NA	NA
AAFSKDES(UniMod:21)KEPIVEVR3	NA	NA	NA	NA	NA	NA	NA	NA	NA	NA	NA	NA	3.05134114160327	NA	3.17230446929137	NA	3.02166894214547	NA	NA	NA	NA	3.24363549736623	NA	NA	NA	NA	NA	NA	NA	NA	NA	NA	NA	NA	NA
AAFTTPDHAPLS(UniMod:21)PQSSVASSGSEQTEEQGSSR4	NA	NA	NA	NA	NA	NA	NA	3.10156787279057	NA	NA	NA	NA	2.88673273516403	2.92608473709231	NA	NA	NA	2.97710840836259	NA	NA	NA	NA	NA	2.66943153268079	NA	NA	NA	NA	NA	NA	NA	NA	NA	NA	NA
AAGAGGSGSES(UniMod:21)DHTAPSGVGSSWR3	NA	NA	NA	NA	NA	NA	NA	NA	NA	NA	NA	NA	3.52019898794945	NA	NA	NA	NA	NA	NA	NA	NA	NA	NA	NA	NA	NA	NA	NA	NA	NA	NA	NA	NA	NA	NA
AAGALGSASSGS(UniMod:21)MPNLAAR2	3.80523736351219	NA	NA	NA	3.85623907795256	NA	NA	NA	NA	4.00431772829833	3.9383933811368	NA	NA	NA	NA	NA	NA	NA	NA	NA	NA	NA	NA	NA	3.26068253734044	NA	3.70145060792954	NA	NA	NA	3.52587033719971	3.43792749331567	3.41318608172121	NA	NA
AAGALLTEGEACHMS(UniMod:21)LSSPELGPLTK3	NA	NA	NA	NA	NA	NA	NA	NA	NA	NA	NA	NA	NA	NA	NA	NA	NA	3.33985459339578	NA	NA	NA	NA	NA	NA	NA	NA	NA	NA	NA	NA	NA	NA	NA	NA	NA
AAGARPLTS(UniMod:21)PESLSR2	4.61190878928452	4.81821192045644	4.92370059817511	4.73858077762415	4.75386551337887	4.70829808812941	4.67145192157726	4.6454010174078	4.72955341865589	4.91527244572324	4.71073395059517	4.59524406440943	4.60197381392698	4.64646419289592	4.68880116178635	4.54209176675707	4.5801199922225	4.70103137812659	4.52110385606202	4.57037016459997	4.51568817052401	4.74451170193606	4.59374533499205	4.63189618499045	4.60657520738779	4.12914321387917	4.69944667019442	4.69254753473158	4.61236478102839	4.71938803720026	4.21056433306332	4.66022228417065	4.64383343658812	4.62562085783597	4.59472894194572
AAGDTTVIENSDVS(UniMod:21)PETESSEK2	3.52160473374321	NA	NA	3.18824247970141	NA	NA	NA	3.16290142950625	NA	3.22728743619178	NA	3.19961519583369	3.76005717890133	3.4187060990763	3.53960406856853	3.27735698343378	NA	3.58390854508331	3.30411227726862	NA	3.41912312245149	3.30284362964989	3.57826632731994	4.05944523627489	NA	3.70717208168169	4.01180278287863	3.71741590901375	3.85864617637478	3.35562922351621	3.72380200639602	4.02622713935416	3.86381892589617	3.83000409185852	3.4087567391637
AAGGAPS(UniMod:21)PPPPVR2	4.04345700915296	3.70550944991454	3.83771589351428	3.85655839428437	3.75008694507824	3.88087136674172	3.79479041687615	3.84763066930372	3.77989853588381	3.63864978557156	3.83090291028028	3.90734144262046	4.41660813438466	4.36955446794386	4.48813059842668	4.45358998794453	4.51453873587974	4.42332444732408	4.36089074874331	4.30084696187	4.50708972381719	4.3322206631219	4.45480526218648	4.38463893094591	4.35282415669088	4.58872275600904	4.30226339031225	4.34863730518604	4.27906504974195	4.26987688406268	4.45591171154077	4.29838141594992	4.34136293129772	4.35262660718592	4.43492081415316
AAGGAPS(UniMod:21)PPPPVRR2	4.18742193612895	4.22540786283922	4.50935357445552	4.24255250800878	4.40069195602517	4.29155387673897	4.0774295555905	4.26361102094945	4.27433140760653	4.37006663266074	4.26080623768535	4.1426524868942	4.87693720792427	5.00045464459471	4.91844396955824	4.8895675275972	4.91781833276851	4.90566546204336	4.89362861941281	4.84834005186741	4.75111887984883	4.905298377452	4.89551962096065	5.04535630312342	5.09552544699971	4.643019024789	5.04397767003096	5.11661733878753	5.18824761995462	5.05449828930285	4.77812688389444	4.9546742178545	4.95956071105454	5.0647333541148	4.92870141802982
AAGISLIVPGKS(UniMod:21)PTR2	NA	3.71147618051054	NA	NA	NA	3.64003808317056	3.60615252782261	3.54530496923753	3.6047776331524	3.69385400219036	NA	3.45692516015012	4.35912460722482	4.46807154455269	4.37966019044957	4.48115379635781	4.33945484051131	4.22605145996097	4.5862593177649	4.33433384652891	NA	4.32705486644066	4.06264984360365	3.73451126607327	3.91126590137841	3.8972723322542	3.62632745733722	3.85155399350204	3.81815830284919	4.00308874331336	4.09279206825057	NA	3.53116400824345	3.63470410825075	4.45858592479742
AAGISLIVPGKS(UniMod:21)PTR3	NA	NA	NA	NA	NA	NA	NA	NA	NA	NA	NA	NA	NA	3.01055003488565	NA	NA	NA	NA	NA	NA	NA	2.91129044814813	NA	NA	NA	NA	NA	NA	NA	NA	NA	NA	NA	NA	NA
AAGISLIVPGKS(UniMod:21)PTRK2	NA	NA	NA	NA	NA	NA	NA	NA	NA	NA	NA	NA	3.02018643717415	NA	3.2054834393363	3.19437417314261	NA	NA	3.13477624822268	NA	NA	NA	NA	NA	NA	NA	NA	NA	NA	NA	NA	NA	NA	NA	NA
AAGISLIVPGKS(UniMod:21)PTRK3	NA	NA	NA	NA	NA	NA	NA	NA	NA	NA	NA	NA	NA	NA	NA	NA	3.21443974010105	NA	3.2338574522597	NA	NA	NA	NA	NA	NA	NA	NA	NA	NA	NA	NA	NA	NA	NA	3.38616304092853
AAGM(UniMod:35)SS(UniMod:21)PGAQSHPEELPR3	NA	NA	NA	NA	NA	NA	NA	NA	NA	NA	NA	NA	3.79372261606138	NA	NA	NA	4.00496691543369	NA	NA	NA	NA	NA	3.95872800513789	NA	NA	NA	NA	NA	NA	NA	NA	NA	NA	NA	NA
AAGMSS(UniMod:21)PGAQSHPEELPR2	NA	NA	NA	NA	NA	NA	NA	NA	NA	NA	NA	NA	NA	3.44987349693582	NA	NA	NA	NA	NA	NA	3.38584940897121	NA	NA	NA	NA	NA	NA	NA	NA	NA	NA	NA	NA	NA	NA
AAGMSS(UniMod:21)PGAQSHPEELPR3	NA	NA	NA	NA	NA	NA	NA	NA	NA	NA	NA	NA	NA	NA	NA	NA	NA	NA	NA	NA	NA	NA	NA	NA	NA	NA	NA	NA	NA	NA	3.85314109535585	NA	3.7586316499032	NA	NA
AAGS(UniMod:21)PSPLPAPDPAPK2	4.47989575044576	4.27979157471039	4.23410030255477	4.30557391877567	4.30244085451815	4.23285287175667	4.43541023679529	4.40724090282574	4.30799579633044	4.32365623848835	4.33188113508969	4.3583884968241	4.23158319102588	4.31570284219981	4.18357120812947	4.18666755188747	4.30481582990025	4.32112706105787	4.37134951198174	4.43495917911267	4.12905922726654	4.25416467870181	4.24702038038144	4.12928087536139	4.15416093753251	4.10941967756462	4.11286132146082	4.02281598021794	4.07420130150679	4.43773838106977	4.41208805925049	4.10762421802142	4.14127147245715	4.03231370594985	4.28752669238768
AAGSPS(UniMod:21)PLPAPDPAPK2	NA	4.17835580897758	4.3717123232093	4.32875745258754	NA	4.36888120275249	4.35877815553602	NA	4.35851158716309	NA	4.38473926645941	4.29649584551009	NA	NA	NA	NA	NA	NA	NA	4.0190587151805	NA	NA	3.94970253645995	3.88879770930642	3.92398619347408	3.99406068171557	4.09384181473248	3.98503174730614	NA	4.21990528201156	4.18181511966172	NA	NA	3.93716551668089	NA
AAGYKVS(UniMod:21)PGRPPGSIK2	NA	NA	3.04749663548768	NA	NA	NA	NA	NA	NA	2.91234032331551	NA	NA	NA	NA	NA	NA	3.22540944376764	NA	NA	NA	NA	NA	NA	NA	NA	NA	NA	NA	NA	NA	NA	NA	NA	3.04923576841171	NA
AAHTEDINACTLTTS(UniMod:21)PR2	NA	NA	NA	NA	NA	NA	4.14829011855465	4.21116521614245	4.17009823519525	NA	3.62779769076673	3.65151535786429	3.99168698318704	4.16827134960651	NA	3.7159986964176	NA	4.41162663237639	4.5983569918784	4.62899359187498	NA	3.7640260763498	3.72723810542693	4.01020938143663	3.94977841077039	3.99722299864905	NA	NA	NA	4.47776561453674	4.58493960994954	NA	NA	NA	4.15875368834148
AAHVPENS(UniMod:21)DTEQDVLTVK2	4.07177813269999	4.16360507499961	NA	4.06740748855408	NA	4.09041228487828	4.09192328903947	NA	NA	4.03547785442856	4.07794153233435	3.91269926308432	3.91132292925112	NA	3.94030714116192	3.9221142702245	NA	3.98110068876784	NA	3.87175617464387	4.01893976449115	NA	NA	NA	4.30321025189804	NA	4.25379960887029	4.28773077910252	NA	4.23664118089206	4.06695769722557	4.31965538318617	4.28314305303755	4.23069261176968	NA
AAHVPENS(UniMod:21)DTEQDVLTVK3	3.47260677014015	NA	NA	3.41607204816214	3.39622960035573	NA	3.34480004264917	3.35204532129056	3.29798798976643	NA	3.28562771741798	3.29673612459413	3.6817610328689	3.8207402421289	3.73968313282519	3.55427020166699	3.88422211735911	3.83791806252305	3.62553004101183	3.533934188855	3.68770678339149	NA	3.63587216644588	3.79297324985432	3.59927032781755	3.64205073768082	3.86311983387072	3.65565595926612	3.76710804853181	3.65919749607086	3.33001118690414	3.89553586635468	3.90763750972949	3.78112746137433	3.8211344374799
AAIAPFQS(UniMod:21)AGSPPELQGLPELHEECEGNHPSAR4	NA	NA	3.03782694936825	NA	NA	3.13065769394991	NA	NA	NA	2.84491762695073	NA	NA	NA	NA	NA	NA	NA	NA	NA	NA	NA	NA	NA	NA	NA	NA	NA	NA	NA	NA	NA	NA	NA	NA	NA
AAIAPFQSAGS(UniMod:21)PPELQGLPELHEECEGNHPSAR4	NA	NA	NA	NA	2.85295300838247	NA	NA	NA	NA	NA	NA	NA	NA	NA	NA	NA	2.89353166083085	NA	NA	2.80918405613849	NA	NA	NA	NA	NA	NA	NA	NA	NA	NA	NA	NA	NA	NA	NA
AAIPPPVY(UniMod:21)EEQDRPRSPTGPSNSFLANM(UniMod:35)GGTVAHK4	NA	NA	NA	NA	NA	3.6839614603482	NA	NA	NA	NA	NA	NA	NA	NA	NA	NA	4.28695366247343	NA	NA	NA	NA	NA	NA	NA	NA	NA	NA	NA	NA	NA	NA	NA	NA	NA	NA
AAIPPPVY(UniMod:21)EEQDRPRSPTGPSNSFLANMGGTVAHK4	NA	NA	NA	NA	NA	NA	NA	NA	NA	NA	NA	NA	NA	NA	NA	NA	NA	NA	NA	NA	NA	NA	NA	NA	4.13627056406803	NA	NA	NA	NA	NA	NA	NA	NA	NA	NA
AAISDSADCSLS(UniMod:21)PDVDPVLAFQR3	NA	2.4774546566062	NA	NA	NA	NA	NA	NA	NA	NA	NA	NA	NA	NA	NA	NA	NA	2.7324569360897	2.82686148710584	NA	NA	NA	NA	NA	NA	NA	NA	NA	NA	NA	NA	NA	NA	NA	NA
AAISQLRS(UniMod:21)PR2	3.62489067244107	NA	3.94189160172901	3.73326172418537	4.01974478390956	NA	3.73431732628393	3.60080120411088	NA	3.97649329322749	3.80636240576954	NA	NA	NA	NA	4.12265495416081	3.8192910212028	3.91423155684272	NA	4.04827466622485	NA	3.84049160345735	3.61265812095849	3.96704976233563	3.87261278142198	3.92358426962877	3.86998014808632	3.94457073196105	3.92701412432154	4.23998305689821	4.32934885887171	NA	3.79529025084456	3.67869476745242	NA
AAITETQRKPS(UniMod:21)EDEVLNK2	NA	NA	NA	NA	NA	NA	NA	NA	NA	NA	NA	NA	NA	NA	NA	NA	NA	NA	NA	NA	NA	NA	NA	NA	3.94642179372315	NA	NA	NA	NA	4.25616796053715	NA	NA	NA	NA	NA
AAITETQRKPS(UniMod:21)EDEVLNK3	NA	NA	NA	NA	NA	NA	NA	NA	NA	NA	NA	NA	NA	NA	NA	NA	NA	NA	NA	NA	NA	NA	NA	NA	NA	NA	NA	NA	3.77927084198357	4.56270855113548	NA	NA	NA	NA	NA
AAKLS(UniMod:21)EGSQPAEEEEDQETPSR3	NA	3.2253814049922	2.8994817441404	NA	NA	NA	3.43756709176939	3.59847072488298	3.54846711766986	2.90308707928362	NA	NA	NA	NA	NA	NA	NA	NA	4.0299070445342	NA	3.73929041996423	NA	NA	3.61417135849024	3.74807949270101	NA	NA	3.35123371224831	3.32412762432795	4.21403960252499	NA	3.59805491798151	NA	NA	NA
AALALQS(UniMod:21)YPRPTTPAPVVFVSAEQGGPAK4	NA	NA	NA	NA	NA	NA	NA	NA	NA	NA	NA	NA	NA	NA	NA	NA	NA	NA	NA	NA	NA	NA	NA	NA	NA	NA	NA	NA	NA	NA	NA	NA	NA	NA	2.77364331035429
AALAPAKES(UniMod:21)PR2	3.62277811233823	3.45312153673678	3.94420280382685	3.82384283666471	3.71634889703104	3.5963354697399	3.50261650020217	3.46058985692884	NA	3.76888637570868	3.6112015251095	3.50237952448001	4.78584121693813	4.88228361509368	4.83069687912313	4.87776382494338	4.85877714672943	4.6077788681043	4.80256096071437	4.68955311293388	4.80081233112471	4.6316926733948	4.67628557749501	4.92744580939512	4.90422868156837	5.36481494127334	4.7448146554541	4.85539433651359	4.79214308098497	4.86902025292524	5.14611336914927	4.78036871891134	4.78814197384327	4.79482094511447	4.87180594016227
AALAPAKES(UniMod:21)PRK2	4.48935336972326	4.27280283069505	5.06117880841539	4.90692233813923	4.39870074570376	4.57525710882162	4.09769979500819	4.054904589591	4.17291163222936	5.0887766738839	4.4262266028342	NA	5.32736679095059	5.43911093213999	5.26189507602493	5.30699523754425	5.32102241429953	5.23326663467077	5.34799361787513	5.21844547271297	5.32182410759212	5.44289584163308	5.18554498347714	5.47814889085051	5.42734002174707	5.48892699764839	5.50617403808372	5.44911209063783	5.5220661059119	5.37467247768766	5.4909209532135	5.46253248619306	5.41032037140537	5.44036299348721	5.45035896752245
AALAPAKES(UniMod:21)PRK3	4.7278544624781	NA	NA	4.9948772087911	NA	NA	4.26698433789578	NA	NA	4.90557790697635	NA	NA	4.89924974246681	4.79150413944422	4.96720738928264	4.62176448918954	4.4793883398955	4.74947988292219	4.58524956773503	3.99885469592462	5.11510499960907	4.95604330089198	4.21730487512294	5.2004868517514	NA	4.47713266972194	5.24451644522987	3.72256231385345	NA	4.26855434579158	4.28498754435063	5.21492388693068	4.3311599661236	4.26041849733259	4.83297260053355
AALDGGVASAAS(UniMod:21)PESKPS(UniMod:21)PGTK2	NA	NA	NA	NA	NA	NA	NA	NA	NA	NA	NA	NA	NA	NA	NA	NA	NA	NA	NA	NA	NA	NA	NA	NA	3.61073230352335	3.58503774839478	NA	3.72824947711046	NA	3.44838880375768	3.62720293321847	NA	NA	NA	NA
AALDGGVASAAS(UniMod:21)PESKPSPGTK2	NA	NA	NA	NA	NA	NA	NA	NA	NA	NA	NA	NA	2.71305582409847	NA	NA	NA	NA	NA	NA	NA	NA	NA	NA	NA	NA	NA	NA	NA	3.35669808726127	NA	NA	NA	NA	3.28484018967413	NA
AALDGGVASAASPESKPS(UniMod:21)PGTK2	NA	NA	NA	NA	NA	NA	NA	NA	NA	NA	NA	NA	NA	NA	NA	NA	NA	NA	NA	NA	NA	NA	NA	NA	NA	3.49143037871657	NA	3.53873393235367	NA	3.40015247435449	3.07702805789458	3.74453983535172	3.63169438067201	3.72519715843427	NA
AALEDT(UniMod:21)LAETEAR2	NA	NA	NA	NA	3.75163422732238	NA	3.81580802353232	NA	NA	NA	NA	NA	3.83366413658603	4.04850669893107	3.88496173968578	3.83343332790545	3.80605326492709	NA	3.58789566682072	3.6351838296098	NA	3.6787244187132	NA	NA	NA	NA	NA	NA	3.79578718850256	NA	3.6407497188841	NA	NA	3.74551312441497	NA
AALHS(UniMod:21)PVSEGAPVIPPSSGLPLPTPDAR3	3.0365103230728	2.90974512518583	NA	NA	NA	NA	3.11828534458636	3.24157302706042	NA	NA	NA	3.06048655318416	NA	NA	NA	NA	NA	NA	NA	NA	NA	NA	NA	NA	NA	NA	NA	NA	NA	NA	2.7766990000311	2.5865886471024	NA	NA	NA
AALLAQYADVT(UniMod:21)DEEDEADEK2	5.05677624366187	5.15187608816483	5.03904539316347	5.05108223382965	5.16392777779919	5.11228514578129	5.14100590582914	5.14853171315482	5.12864453655706	5.15310918455631	5.13460259770208	5.15634496385471	5.02166030415097	NA	4.95391018994435	NA	NA	5.05884579700801	NA	NA	NA	NA	NA	4.87359667554272	4.97014958797909	NA	5.03939060910922	5.02117058515196	5.01792499126003	4.92373698635797	4.96937833451624	5.00699864857407	4.84987031095119	4.96191365640573	NA
AALPAATTPGPGLETAGPADAPAGAVVGGGS(UniMod:21)PR3	3.64072809918124	3.69152699959111	3.70189930197002	3.66354268437221	3.72934030451743	3.55476798609524	3.70754930034931	3.67705338409074	3.67058731959294	3.74512715256225	3.68673965768102	3.73667151718427	3.20782670760967	3.18062956992588	3.58769060505547	3.53483950466849	3.55134635219268	3.08364348365914	3.19257391578333	3.33880407291406	3.4083009510955	3.3782929631673	3.49515940995246	3.37906292668806	3.37490377083826	3.38868232741273	3.55665188178987	3.56871662211086	3.41463037868023	3.34484401245883	3.3570908116706	3.60875448941584	3.51187461868866	3.57211115075169	3.46155790752297
AALPSLTNPPS(UniMod:21)LSPIR2	NA	NA	NA	NA	NA	NA	NA	NA	NA	NA	NA	NA	NA	NA	NA	NA	NA	NA	NA	NA	NA	NA	NA	NA	NA	NA	NA	NA	NA	NA	NA	NA	3.25744360255107	NA	NA
AALPSLTNPPSLS(UniMod:21)PIR2	NA	NA	NA	NA	NA	NA	NA	NA	NA	NA	NA	NA	NA	NA	NA	NA	NA	NA	NA	NA	NA	NA	NA	NA	NA	NA	NA	NA	NA	NA	NA	3.27905495987653	NA	NA	NA
AALQTAPES(UniMod:21)ADDSPSQLSK2	3.60522231159378	4.01979557625009	3.89733882098717	3.82332831663405	3.86610183440858	3.88043345700108	3.79592291094472	3.77079042356655	3.93173306016317	NA	3.97559718871488	3.84854385763467	3.88341427514187	4.14365219915493	4.03773007576536	4.07018480608116	3.87515123668004	3.98825076335518	4.01172317011031	3.85145135272277	3.94154323688437	3.95429236280498	3.88852839955046	NA	3.76879122009039	4.16455056029245	NA	3.86338156232962	3.80937937404699	4.11357647633854	4.25694730278842	4.10927499019647	3.46254780683662	4.07478728516611	4.18971635297783
AALQTAPESADDS(UniMod:21)PSQLSK2	NA	NA	NA	NA	NA	NA	NA	NA	NA	NA	NA	NA	3.91994416354587	NA	NA	NA	NA	NA	NA	NA	NA	NA	NA	NA	NA	NA	3.78712728226178	NA	NA	NA	NA	NA	3.50385097339739	NA	NA
AALS(UniMod:21)EEELEK2	3.75010762378229	3.77714357273679	3.62524762165833	3.76800499072531	3.77643714456561	3.78289828007205	3.74116932739536	3.74641955367179	3.74658316744348	3.75984609449843	3.75796461328274	3.84003140559645	3.84610220033555	3.94932408363539	3.98813128765145	4.12879029396427	3.92931050526477	4.26837318158969	3.78502141546603	NA	4.3537434810856	4.37600839826939	3.31603401645662	3.81749722496192	3.98879371882915	NA	3.91760799878185	NA	3.81549027140373	4.06020658170655	3.7952646790644	3.95169558112889	4.04923603805325	4.12435490671927	3.95888659108172
AALS(UniMod:21)LPAK2	3.27344695749803	3.1397676620024	NA	NA	3.23722269614019	3.15573100028672	3.23091079189738	3.17210529639251	NA	3.39630131123584	NA	3.25176341087591	3.09650295463691	3.2483615958815	3.04842618910002	NA	3.02188771737348	3.29194463457049	2.98371044923464	3.18686855907998	3.19085377286444	3.27936459133231	3.29853798585169	NA	NA	NA	NA	NA	2.92479611704375	NA	NA	2.73035698740687	NA	3.02998557986587	3.0979831839503
AALS(UniMod:21)SQQQQQLALLLQQFQTLK3	NA	NA	NA	NA	NA	NA	2.74677819568436	NA	NA	NA	NA	NA	NA	NA	NA	NA	NA	2.65528875684462	NA	NA	NA	NA	NA	NA	NA	NA	NA	NA	NA	NA	NA	NA	NA	NA	NA
AAM(UniMod:35)YDIISS(UniMod:21)PSK2	4.40366246266641	4.23381510444177	NA	4.31683733815731	4.38723003201156	4.41285876898371	4.3699519017669	4.39380216135671	NA	4.42451054472841	4.35336940401444	4.28307262423161	4.17076343641283	4.00488358542383	4.07115882206045	NA	4.38756735765224	4.18836410813452	4.12911718710166	NA	4.16110992868222	4.27498441707958	4.37884755670667	4.44824248455507	4.41335824333933	NA	4.42252848846072	4.45784265487817	4.49238328618724	4.26757667557814	4.28775997760683	NA	4.21329129129989	4.52658780636396	4.01394946684752
AAMYDIISS(UniMod:21)PSK2	NA	4.37675944663931	4.42853874578052	4.3302746245162	NA	3.33577394296267	4.3215102796679	4.37135212324931	4.27246851930167	4.49207529076707	4.31207059546949	4.07862746053952	4.56893920137566	4.7209903828746	4.61845327933761	4.58751448842348	4.38920241758145	4.47434657262459	4.56187766810106	4.55297476230438	4.4310529515358	4.45163155762417	4.1885837739362	4.64850688245262	4.6447597733761	4.54965341675528	4.60987826951285	4.60445731883223	4.37829730929708	4.69015950515888	4.71224073512856	4.67460258350858	4.55562221484867	4.39146166328924	4.69587262148588
AANQVEETLHTHLPQT(UniMod:21)PETNFR3	NA	NA	NA	NA	NA	NA	NA	NA	NA	NA	NA	NA	NA	NA	NA	NA	NA	NA	NA	NA	3.25865156676673	NA	NA	3.19591519535876	NA	NA	NA	NA	NA	NA	NA	NA	NA	NA	NA
AANQVEETLHTHLPQT(UniMod:21)PETNFR4	NA	NA	NA	NA	NA	3.2838643703306	NA	NA	NA	NA	NA	NA	3.71340660934578	3.64761717554689	3.82186491558421	NA	3.66427776461152	3.57307105401491	3.71698314566584	3.74690197590299	3.93103061939744	3.92925157084624	3.88250884801697	3.67728363962016	NA	NA	3.4993549449856	NA	3.50995626304357	NA	3.24952329270752	NA	3.84158840344547	NA	3.66751822240902
AAPEASS(UniMod:21)PPAS(UniMod:21)PLQHLLPGK2	3.37425721336459	3.50466605190488	NA	NA	NA	NA	3.85378231839243	3.85860352079884	3.81899025187584	3.4880784059439	3.49074152241834	3.63517671414302	4.19124601197599	4.20719874975646	3.63718382929639	3.74903152854951	3.87486021334194	4.4894994323492	4.42202105345014	4.51714463010528	3.73317670408442	NA	3.85750000235412	NA	4.13540436236205	4.17158300333868	3.74776057340711	3.72062834089535	3.81709955545187	4.4364926085117	4.44776256320201	3.80765968617753	NA	3.76980825967362	4.24305797609716
AAPEASS(UniMod:21)PPAS(UniMod:21)PLQHLLPGK3	NA	4.35124347093499	NA	NA	4.24882580596072	4.4229249158472	4.7071700260417	4.72319852291778	4.79562039506328	NA	4.27492095927711	4.42010710347794	5.0066374982961	NA	NA	NA	NA	NA	NA	NA	NA	NA	NA	NA	NA	NA	NA	4.51540995733516	NA	NA	5.25874410183707	4.42037429365688	NA	NA	NA
AAPEASS(UniMod:21)PPASPLQHLLPGK2	3.55944748989607	NA	3.79032096849775	NA	3.61954646268711	3.86672006538634	3.88088585208663	NA	3.71216429526872	NA	NA	NA	4.45879112924857	4.5891910759618	NA	4.28717019016135	4.32865281295447	NA	4.51284722606686	4.63278554524879	4.38153785309328	4.26724646003734	4.29301632311274	NA	4.48831610802813	4.46648398174376	3.74415791242862	4.13205428074418	NA	4.16592635894477	NA	4.14204413351478	4.10706224368367	4.28604955129537	4.66395594782928
AAPEASS(UniMod:21)PPASPLQHLLPGK3	4.85602022901469	4.87285835911816	NA	4.92672782089348	NA	NA	5.06853497031833	NA	5.01612628605233	NA	NA	4.86552092356518	NA	5.28093722358728	4.95361548561482	NA	NA	5.17836100189745	5.17047882255916	5.17052518701955	NA	NA	NA	4.88925164892295	NA	NA	4.54892145457093	4.70400599101354	4.79226654305954	NA	5.05114277690697	4.77431722429129	4.65961870740815	4.84911447770434	5.23737186233168
AAPEASSPPAS(UniMod:21)PLQHLLPGK3	NA	NA	NA	NA	NA	NA	NA	NA	NA	NA	NA	NA	NA	NA	NA	NA	NA	NA	NA	NA	NA	NA	NA	NA	NA	NA	NA	NA	NA	NA	NA	NA	3.2236420542871	NA	NA
AAPPPPALT(UniMod:21)PDSQTVDSSCK2	4.4788820994726	4.46680043341297	4.42774792692065	4.5004253866348	4.52264698782549	4.41005702463084	4.48890685594476	4.58691901337763	4.49531565279518	4.40636842057489	4.48969492623276	4.51247098145003	4.33303189946055	4.72484698662977	4.55691445558877	4.66919574364274	4.65151792034397	NA	4.53005839497027	4.52022727411492	4.41836155995558	4.6548450526763	4.46936103334906	4.40047436759991	4.4739267164424	4.42157602341023	4.31702152390918	4.39840544536904	4.48865610513399	NA	4.51628755699822	4.32178101535362	4.28224472915262	4.43092311520329	4.63180723110618
AAPQS(UniMod:21)PSVPK2	3.88930556906539	4.25942720179064	4.35659467723495	4.20252086549671	4.20374317552994	4.21918662260563	4.14849522218383	4.23261241231783	4.3851258062165	4.10904661380341	4.03110220718566	4.05684458323478	4.27953785698354	4.09952732982096	4.08031073327765	4.24579561778425	4.12861521183406	4.45174509075903	4.36524650061805	4.41252241756909	4.3033142552905	4.08188306783292	4.16329414748887	3.94274636403763	4.12442879654558	4.39945089941888	3.7211459708074	4.20472399366035	4.18934956063764	4.33803444309497	4.3999604447643	3.82525427652243	3.75658158460094	3.57869939419147	4.07220601830172
AAPREEPLT(UniMod:21)PR2	NA	NA	NA	NA	NA	NA	NA	NA	NA	NA	NA	NA	NA	NA	NA	NA	NA	NA	NA	3.5423772948358	NA	NA	NA	NA	NA	NA	NA	NA	NA	4.12759707847387	3.7623801228901	NA	NA	NA	NA
AAPSTAPAEAT(UniMod:21)PPKPGEAEAPPK3	NA	NA	NA	NA	NA	NA	NA	NA	NA	NA	NA	NA	NA	NA	NA	NA	NA	NA	NA	NA	NA	NA	NA	NA	NA	NA	NA	NA	3.49743888453986	NA	2.9581682774082	NA	NA	3.47871229955179	NA
AAPTEVLS(UniMod:21)MTAQPGPGHGK2	NA	NA	NA	2.90853081528507	NA	NA	NA	NA	NA	NA	NA	NA	NA	NA	NA	NA	NA	NA	NA	NA	NA	NA	NA	NA	NA	NA	NA	NA	NA	NA	2.99063416846002	NA	NA	NA	NA
AAQDFFSTCRS(UniMod:21)PEACCELTLQPLR3	NA	NA	NA	NA	NA	NA	NA	NA	NA	NA	NA	2.46399530012325	NA	NA	NA	NA	NA	NA	NA	NA	NA	NA	NA	2.72662054616429	NA	2.77650531664576	2.62367320504147	2.75066133973329	NA	NA	NA	NA	NA	NA	NA
AAQDLMTNGY(UniMod:21)VSLQEK2	NA	NA	NA	NA	NA	NA	NA	NA	NA	NA	NA	NA	NA	NA	NA	NA	NA	NA	NA	NA	NA	NA	NA	NA	NA	NA	NA	NA	NA	3.25670652462054	NA	NA	NA	NA	NA
AAQHDLPAS(UniMod:21)EGEVWSMPVPVER3	NA	NA	NA	NA	NA	NA	NA	NA	NA	NA	NA	NA	NA	2.63746646508022	2.64951614092422	2.92742048170374	2.71735914613439	NA	2.46366347394127	2.76211849575856	2.69098821178871	NA	NA	2.7982647126275	NA	NA	2.74905633911526	2.71738192376548	NA	NA	2.95435569570638	2.74045840598173	NA	NA	2.56385480887673
AAQPPAQPCQLCGRS(UniMod:21)PLGEAPPGTPPCR3	NA	NA	NA	NA	NA	NA	NA	NA	NA	NA	NA	NA	3.21301160012252	NA	3.24742063607677	NA	3.13529462952013	3.02440774904865	NA	NA	NA	NA	NA	NA	NA	NA	NA	NA	NA	NA	2.78083516220106	NA	NA	NA	NA
AAQQAASSSGQGQQAQT(UniMod:21)PTGK2	3.26927229698281	NA	2.89641742182215	3.19413815357534	NA	2.72519000302271	2.87182722449567	2.88835212049159	NA	2.56567842323247	3.10353538348541	NA	NA	NA	NA	NA	NA	NA	NA	NA	NA	NA	NA	2.05035880192793	NA	2.50757231240647	NA	NA	NA	NA	NA	2.32409732781547	NA	NA	NA
AAQS(UniMod:21)LDEMSQTITDLLSEQK2	NA	NA	NA	NA	NA	NA	NA	NA	NA	NA	NA	NA	NA	NA	2.81625577654869	NA	NA	NA	NA	NA	NA	NA	NA	NA	NA	NA	NA	NA	NA	NA	NA	NA	NA	NA	NA
AAQS(UniMod:21)LDEMSQTITDLLSEQK3	NA	3.23608158454949	3.33023485958673	3.36543494870075	3.29900704221838	2.80920834514358	3.20897512300627	3.08278120924935	3.12662973257702	NA	3.17044981069071	2.97237580513827	3.67199957546032	NA	3.42695247071973	3.33649675007039	3.36375008848239	NA	3.19716168721924	3.2654602269159	3.30195498387499	NA	NA	NA	NA	NA	NA	NA	NA	NA	3.02816069343926	NA	3.11204676549538	NA	3.57094258938272
AAQSLDEMS(UniMod:21)QTITDLLSEQK3	NA	NA	NA	NA	NA	NA	NA	NA	NA	NA	NA	NA	NA	3.28460057344394	NA	3.30085734686991	3.01105593471349	NA	NA	3.00268536866343	NA	NA	NA	NA	NA	NA	NA	NA	NA	NA	NA	NA	NA	NA	3.2509803473656
AAS(UniMod:21)AAGAAGSAGGSSGAAGAAGGGAGAGTRPGDGGTASAGAAGPGAATK4	3.55739048195264	3.20377504552286	NA	NA	NA	3.25949697929697	NA	NA	NA	NA	3.36988198647372	3.40365343930764	3.75857566756943	3.65030722628303	3.74979118290063	3.59099158538039	3.73142950339724	3.54820566811067	3.69752505376028	3.83536791204513	3.58402003956216	3.58938565809457	3.56708054976464	NA	3.62289404876878	3.3827483367514	3.38424005549665	3.62736134315762	3.83314308056623	NA	3.64699061095741	3.35947035833833	3.42254171355082	3.51897949363443	3.60265559465481
AAS(UniMod:21)AAGVPLEASGEQVR2	NA	NA	NA	NA	NA	NA	NA	NA	NA	NA	NA	NA	NA	NA	NA	NA	NA	2.8098824105348	NA	NA	NA	NA	NA	NA	NA	NA	NA	2.96544913400148	NA	NA	NA	NA	NA	NA	NA
AAS(UniMod:21)AAREELK2	NA	NA	NA	NA	NA	NA	NA	NA	NA	NA	NA	NA	NA	NA	NA	3.70673751146857	NA	3.68337186913317	NA	NA	3.42837337268786	NA	NA	NA	NA	NA	3.81052912331896	NA	NA	3.47157030555679	NA	NA	3.91462347188151	NA	NA
AAS(UniMod:21)AATAAPTATPAAQESGTIPK2	4.32735637733239	4.13938278611298	4.22617283201761	4.12448577437097	4.12301646139564	4.11450961552973	4.17512618724342	4.17472972242657	4.2341492583531	4.21154318923304	4.15960232229482	4.20501085423154	4.23999155046998	4.32206525174588	4.33048037814903	4.30704448654364	4.24796542728961	4.26050785644789	4.09754896760339	4.17779811261018	4.25029230120948	4.29388388175896	4.06522885470939	4.62883493385576	4.59660452881973	4.64481541718099	4.70039153350433	4.67051887545715	4.54040894576978	4.58421017629084	4.58390878301311	4.68300680158854	4.67587223647424	4.58677059418592	4.14684313944994
AAS(UniMod:21)AFFTYVSLSQEGR2	NA	NA	NA	NA	NA	NA	NA	NA	NA	NA	NA	NA	NA	NA	NA	NA	NA	NA	NA	NA	2.98296084605039	NA	NA	NA	NA	NA	NA	NA	NA	NA	NA	NA	NA	NA	NA
AAS(UniMod:21)DSDPDEQASLLQR2	NA	NA	NA	NA	NA	NA	NA	NA	NA	NA	NA	NA	NA	NA	NA	NA	NA	NA	NA	NA	NA	NA	NA	NA	NA	NA	NA	NA	NA	3.16787840615613	3.08924126654089	NA	NA	NA	NA
AAS(UniMod:21)DTERDGLAPEK2	4.6095773700769	NA	4.59191921973694	4.57622013534669	4.70808979598999	NA	4.55631899794901	4.54784259059018	4.5757797294583	4.64006858704604	NA	4.56300791748809	NA	NA	NA	NA	4.30887004156459	4.29356223092489	NA	NA	NA	3.87502188624076	4.49526375946018	5.06945722477678	5.06332557500855	4.79280590296832	5.05260043004393	5.0997884251533	5.07044524367464	4.91148899997855	4.8732135520268	4.96701935838103	5.09696446369112	5.05128331008459	NA
AAS(UniMod:21)GEDSTEEALAAAAAPWEGGPVPGVDR3	NA	NA	NA	NA	NA	NA	NA	NA	NA	NA	NA	NA	NA	NA	NA	NA	NA	NA	NA	NA	NA	NA	NA	NA	3.37581753127175	NA	NA	NA	NA	NA	NA	NA	NA	3.3882247963381	NA
AAS(UniMod:21)GNEALGMEGPLGQTK2	NA	NA	NA	NA	NA	NA	NA	NA	NA	NA	NA	NA	NA	NA	NA	NA	NA	NA	NA	NA	NA	NA	NA	NA	NA	3.30695197447193	NA	NA	NA	NA	3.27508461429502	NA	NA	NA	NA
AAS(UniMod:21)IENVLQDSSPEHCGR3	NA	NA	NA	3.09631648301316	NA	NA	NA	NA	NA	NA	NA	NA	3.87382844751494	NA	3.94074141375778	3.81438914193059	3.86838308639309	NA	NA	NA	3.63986477114671	3.61364431100674	NA	NA	NA	NA	NA	NA	NA	NA	NA	NA	NA	NA	3.86523163260357
AAS(UniMod:21)IFGGAK2	3.30833751346571	NA	NA	NA	NA	NA	NA	2.95158308167941	NA	3.08488278950503	NA	3.01170738443014	3.00452285329072	3.05470019010058	NA	3.03353507271459	NA	3.18970742500108	3.03043404820404	NA	2.98855548597115	3.16563399565968	2.74167000108329	2.57427284885046	NA	NA	NA	NA	NA	NA	NA	NA	NA	NA	2.98218969788952
AAS(UniMod:21)ITSEVFNK2	NA	3.42312396714264	3.40245713635492	3.45502625138182	3.54356689115793	3.59737531644756	3.41891735388737	3.39113263595064	3.51086517454126	3.36413345906662	3.49346929499161	3.6030061597774	3.58675635260694	3.27998079313451	3.62362106879212	NA	3.5231266945043	3.50319286735385	3.26564688939318	3.11258721122873	3.4276704343563	3.44621448179205	NA	3.5309115480679	3.54120026581928	3.42025303807431	3.61669305937788	3.51298002171971	3.3610364583449	3.50710416244282	3.4935879187364	3.45677651030233	3.49605227876625	3.5975978149398	3.30086287216522
AAS(UniMod:21)LMNLENI2	NA	NA	NA	NA	NA	NA	NA	NA	NA	NA	NA	NA	NA	NA	3.16200340013591	3.06079528085362	NA	NA	NA	NA	NA	NA	NA	NA	3.20189448224922	NA	3.28295031913942	NA	NA	2.95514654935881	NA	3.09821952561582	3.11170002785936	3.15727760551373	3.20895936549316
AAS(UniMod:21)LNYLNQPSAAPLQVSR2	4.43588493180595	4.41576029867577	4.34911425434209	4.34798136095448	4.40083048650179	4.36194324076589	4.33708959343	4.32084356344321	4.32969742057115	4.20310022636156	4.36080939514766	4.44826350085003	4.09457691350767	4.12492258996581	4.13373348422856	4.22125780505042	4.23724386497191	4.09202319403239	4.05809606092554	4.19028241181084	4.03710660035553	4.0550917674257	4.13920730312978	4.16941342220855	4.25691774451305	4.41825386628004	4.33248547066604	4.17630062668781	4.13995121200345	4.14484679145397	4.33582231402531	4.31784307866113	4.12740974220551	4.27552672654129	4.10466723537923
AAS(UniMod:21)LNYLNQPSAAPLQVSR3	3.92903713540158	3.81941931443367	3.39389045593474	3.33658179098874	3.77078507085321	3.75098929416666	3.77091809331327	3.91599025456751	3.85506396816454	3.59261714649806	3.76272823594947	4.04885069342942	3.70203745551074	4.27905185885715	3.93816662276187	4.23891341199858	4.33859124191244	3.39649913607206	4.08630070862678	4.26590625101683	3.6717313056195	4.1050939527017	4.32381340507621	3.53591462876012	3.87170361177109	4.01389580264228	3.44501844376132	3.99537856724686	3.86191559102908	3.9378269433718	4.38426348102405	3.66907094669439	3.74997215646852	3.96847373513272	4.22620034410335
AAS(UniMod:21)LRGGVGAPGSPSTPPTR2	NA	NA	NA	NA	NA	3.99236470449214	NA	NA	NA	4.32274553841384	NA	NA	NA	NA	NA	NA	NA	NA	NA	NA	NA	NA	NA	NA	NA	NA	NA	NA	NA	NA	NA	NA	NA	NA	NA
AAS(UniMod:21)LRGGVGAPGSPSTPPTR3	3.52610074966524	3.69699388217356	3.79249682221395	3.59565396078002	3.50621341209379	3.81612581938501	3.3203474795736	3.45294353711289	3.54475870719096	3.94231810450687	3.48891479861032	3.27294201230381	NA	NA	NA	NA	NA	NA	NA	NA	NA	2.3050442614232	NA	2.81927497566116	NA	NA	2.73004556514961	NA	3.29095136962434	3.20271663450154	NA	3.1084782074792	3.26162867226249	3.26051984864576	NA
AAS(UniMod:21)LTEDRDR2	5.50958287471506	5.24054451010568	5.46863435029925	5.58981877913158	5.37391292218777	5.51557003493851	5.43045607976458	5.46904794821174	5.36037835258316	5.40215594638107	5.35706543626357	5.40574827021496	5.47091282577691	NA	5.34496749033632	5.28829152141986	NA	5.34885562707603	5.39608624399416	NA	5.44104901901851	5.39462445724936	5.3788734064244	5.31817401355999	5.41467047148122	5.46013663335283	5.42575883605069	5.38718420553183	5.49447937532756	5.27175410649836	5.2560163640573	5.38553168810235	5.35620730190695	5.35069404469088	NA
AAS(UniMod:21)PAKPSSLDLVPNLPK2	3.34634698640574	3.52901507110306	3.68963941063692	3.4137493246644	3.4242621454689	3.68211790335401	3.3804619551465	3.10805840112753	3.41845361651622	3.58672890800545	3.3674120816096	3.4951647760404	NA	NA	3.06989442725452	NA	NA	2.92106972461894	2.78744611533292	NA	NA	NA	NA	NA	NA	NA	NA	NA	NA	NA	NA	NA	NA	NA	NA
AAS(UniMod:21)PAKPSSLDLVPNLPK3	3.43571557212349	3.50217992709712	3.59634943486294	3.3865614991616	3.41599282525777	3.72623059332483	3.4643634064323	NA	3.38127451288614	3.50743322757428	NA	NA	2.9232626501387	NA	3.12728444927806	NA	NA	2.88058797504507	NA	3.0683531045815	NA	NA	NA	NA	2.85074655701453	2.88655782515093	NA	3.00708364250183	NA	NA	NA	NA	NA	2.83254309704397	NA
AAS(UniMod:21)PESASSTPESLQAR2	NA	3.5653377127068	NA	3.54320396465311	3.59186767450952	3.56000394361856	3.48133376254827	3.64780754744709	3.60370108804025	3.54745891710253	3.4775928860416	3.63674021208538	3.40682944347358	3.6931735910198	3.39581235903819	3.64129005257172	3.63616280359823	3.66435568319183	3.60832912368135	3.53074727220687	3.75244902508966	3.78154998691435	3.57353925494174	3.80032858140754	3.73867813729287	3.79396683838907	3.79579320474123	3.71610053096864	3.78852535118413	3.82445668054042	3.82373196191943	3.86782292030199	3.88056530190292	3.82134729886817	3.61000431472565
AAS(UniMod:21)PHQVTPQADEK2	NA	NA	NA	NA	NA	NA	NA	NA	NA	NA	NA	NA	3.82735776241939	3.60544277934898	3.70285806171142	NA	NA	3.99529550759914	NA	3.70241979361936	4.01704231781686	NA	NA	4.13702272370434	4.12727104073117	4.38510084104674	4.22776524392347	4.22939232998773	4.27010718333924	4.12618070036647	3.96469988510938	4.27543072811445	4.22389237027052	4.15605884527275	NA
AAS(UniMod:21)PPASASDLIEQQQK2	4.93517175208291	5.00807576732854	5.00388831991927	5.01094805098612	5.02640466082511	NA	4.99501906261547	4.96736943828436	4.97958974725077	4.99485442320784	5.01328749274218	5.04685476183499	4.96229106815797	4.94129735259734	4.91174365578795	4.90079806609181	4.99534084548453	4.89518796893117	4.8123642444747	4.89090338754372	4.79613168310002	4.8829942558618	4.94807598555685	4.8821529375956	4.8706453642344	4.84481666547574	4.98885363034576	4.89283212111027	5.03294841126362	4.8234553726949	4.92934714314715	NA	4.97723712157661	4.82799969569441	4.9005440754856
AAS(UniMod:21)PPASASDLIEQQQK3	NA	3.49344152673187	3.4433249857429	3.55643816877401	3.51597403023033	3.43378645353612	3.64237976518524	3.61129073625037	NA	3.32506740888537	NA	3.55256807886517	4.04403877187762	NA	3.73169700657294	NA	NA	3.46609857579541	3.29378277500905	3.4321800395608	3.49967672565661	NA	3.4603684322601	3.59786061582375	3.51434828615408	3.5324951057415	NA	3.53220078747097	3.48135564563803	3.53363042786489	NA	3.81730759780573	3.47023324716616	3.73543814821864	NA
AAS(UniMod:21)PPRPLLSNASATPVGR3	NA	NA	NA	NA	NA	NA	NA	NA	NA	NA	NA	NA	4.24827235179484	4.06003436321755	3.99723936660313	4.13729492489435	4.23197140650664	4.05639771926017	4.0605542505294	4.10826831515198	3.96926021365844	3.995860074378	4.08763476936273	4.30151759559795	4.20241775731511	4.26838771989046	4.35789628693829	4.2612572991538	4.23866040951849	4.24021505763523	4.2886011981774	4.43226312568746	4.37320808497159	4.31766709416833	4.04529932393706
AAS(UniMod:21)PPSYTLDLGESQLAPPPSK3	NA	3.45179037799129	3.34774680111738	3.51178554889852	NA	NA	NA	3.39796130293127	NA	3.45345698921512	3.42500907503482	3.35415053106686	NA	NA	3.61152806554072	NA	3.53719430331607	3.47987757983028	3.48229962348631	3.21556602353927	3.4219813332989	3.43103803972853	NA	NA	3.66804842960019	3.584062650815	NA	3.77425111554712	3.6578075372892	3.58538193616487	3.62533136594948	3.61135540819223	NA	3.66581769581687	3.61551987953263
AAS(UniMod:21)PQDLAGGYTSSLACHR3	4.03757686701427	4.00372801419465	4.0422156821362	4.03167995425254	NA	3.96957082015587	4.00350008215162	4.01599651289698	3.97644969667343	NA	4.05503104417622	3.98572714213083	4.28592156179583	4.18408649917184	4.32192963076031	4.13411684223633	4.14482816634621	4.18576952432355	4.11732062870739	4.18002699503629	4.13278987689405	4.16193081141704	4.1835066362215	4.11836974163711	4.1105936431614	4.02436506571802	4.1008541933675	4.1206956568537	4.10080496060879	4.18275067311739	4.14491565711462	4.09197145654878	4.03240531403222	4.06287026698009	4.13837041421192
AAS(UniMod:21)PS(UniMod:21)PQSVR2	NA	4.12723066378036	3.57107915102004	4.05534660187691	4.01742401704647	3.64686937381387	NA	4.17464266073464	3.58249102276425	3.63203525234268	4.2839021144823	3.79779528748059	4.68618707143138	5.04479791592094	4.5185191681015	5.02793752597724	5.38396698053882	4.6547835755814	5.13986876847076	5.25724241902488	4.54509129024423	4.56737293270604	5.41189837500372	4.40702825395466	4.38764132563089	4.47217143147374	4.40605816135262	4.40112222699911	4.44166229039058	4.17089801616145	5.14047626427133	4.61099951166313	4.61723698327185	4.32048058029613	5.09311089312764
AAS(UniMod:21)PS(UniMod:21)PQSVRR2	NA	NA	3.97798076293792	NA	NA	NA	NA	NA	NA	4.0244593517677	NA	NA	4.05057757056446	NA	3.88487370122474	NA	NA	NA	NA	NA	NA	4.0043596006978	NA	NA	4.22275511637479	NA	4.36631501102535	4.32023964108881	4.36568857895989	4.06752155170715	NA	4.33052549855293	4.35448625104191	4.32337319499039	NA
AAS(UniMod:21)PSPQS(UniMod:21)VR2	NA	NA	NA	NA	NA	NA	3.46848449939921	NA	NA	NA	NA	NA	NA	NA	NA	NA	NA	NA	NA	NA	NA	NA	NA	NA	NA	NA	NA	NA	NA	NA	NA	NA	NA	NA	NA
AAS(UniMod:21)PSPQSVR2	3.47107015876534	NA	NA	NA	NA	NA	NA	NA	3.275123632417	NA	NA	NA	4.40354517849021	4.04639962979604	4.28314991504875	4.21441170028101	4.10763761702428	4.30904901776536	3.82961876239096	3.93830508311655	4.19030658393926	3.91168326647383	3.93754698832909	4.03034830360811	4.39699876307982	4.33939319190037	3.9755915787934	4.30074641337592	4.03319982911447	4.18288611382813	4.20655509130933	4.19361438376334	4.13465473880834	4.27565491512619	4.09330018772649
AAS(UniMod:21)PVLLSSNSQK2	NA	NA	NA	NA	NA	NA	NA	NA	NA	NA	NA	NA	3.94812220541431	3.97504811951585	3.91303452531627	3.90882987490704	3.89786630092786	3.84599775813571	3.76742388270916	3.90618191203932	3.94319448290583	3.89047592843511	4.00395588169401	3.32824081816315	3.49297895541199	3.3781743832376	3.54609129825061	3.63810832537208	3.74135711343624	3.41451222754717	3.34803398070556	3.51598414697277	3.58530599748306	3.61698520327258	3.94748757704954
AAS(UniMod:21)QGSDSPLLPAQR2	NA	NA	3.37022954734224	NA	3.25655316332527	NA	NA	3.25956233216881	NA	3.33913223522424	NA	3.41001329440156	3.26106871450825	3.28723235453606	NA	NA	NA	3.34910389876223	3.28786824659401	NA	NA	3.22854059046389	3.38518128541456	3.30571647340424	3.34678134401806	NA	3.44899991792537	NA	3.35314878737926	NA	3.45377098700456	3.54867167261503	3.46093177640948	3.57006481404514	NA
AAS(UniMod:21)QILENGEEAPGPDPSLDR2	NA	NA	NA	NA	NA	NA	NA	NA	NA	NA	NA	NA	NA	NA	NA	3.28821144642959	NA	2.93969661920824	3.06773458881458	NA	3.14019016936228	3.26993711247688	3.2420520687644	3.08543401438101	3.09591245640011	3.16555154639804	3.09578869024303	NA	NA	3.02600504436669	3.09366800893961	3.07824912349579	3.02803619961158	3.21713777527195	3.03479564363532
AAS(UniMod:21)REEPIEWEF2	3.60708735460411	3.61887419367614	3.66290235974299	3.46992399454582	3.62297950138491	3.15288080817272	3.36435166371268	3.56093720970254	3.52680691810186	3.61690234163765	3.62904267697853	3.73090196812913	3.37694531410035	3.26049668724118	3.24910113543548	3.2957543296166	3.21170434863519	3.17212090484186	3.12272665358923	3.32422018238906	3.26652198713111	3.14592942059084	3.32641271231164	3.52152530374628	3.65949978633854	3.70754537232572	3.69440135031145	3.68928649506058	3.63995681380932	3.56585559010404	3.57212987769744	3.7801678977723	3.73318772750858	3.84144763938815	3.3033845650498
AAS(UniMod:21)SDQLRDNSPPPAFKPEPPK3	NA	NA	NA	NA	NA	NA	NA	NA	NA	NA	NA	NA	NA	NA	NA	NA	NA	NA	NA	NA	NA	NA	NA	NA	NA	NA	NA	NA	4.03139409277222	NA	NA	NA	NA	3.77036706621999	NA
AAS(UniMod:21)SLNLSNGETESVK2	NA	NA	NA	NA	NA	NA	NA	NA	NA	NA	NA	NA	NA	NA	4.4184447025719	NA	NA	NA	NA	3.60968817409793	NA	NA	3.69939102138431	NA	NA	NA	NA	4.19076377575684	NA	NA	NA	NA	NA	NA	3.71286939038813
AAS(UniMod:21)SPDGFFWTQGSPK2	NA	NA	NA	NA	NA	NA	NA	NA	NA	NA	NA	3.26280260315497	NA	NA	NA	NA	NA	NA	NA	NA	NA	NA	NA	3.59525630435244	3.77442270511643	3.7725022912166	3.75628871096015	3.75902154738528	3.75059479580035	3.68309983517861	3.70837750200903	3.77413086250534	NA	3.78107148219828	NA
AAS(UniMod:21)SPSNPAALPVASDSSPMGSK3	NA	NA	NA	NA	NA	NA	NA	NA	NA	NA	NA	NA	NA	NA	NA	NA	NA	NA	NA	NA	NA	NA	NA	NA	NA	NA	NA	NA	NA	NA	NA	NA	NA	NA	2.89484895444154
AAS(UniMod:21)TDLGAGETVVGK2	4.01548203493485	3.90516363699614	NA	3.9081466476821	3.95102803897782	3.88708578709879	3.8662499148916	3.79878661587333	NA	3.94883898234249	3.91195692072587	4.07350232391457	3.725540557343	3.84078307259293	3.67033589653032	3.77874597141159	3.91423789037116	3.57555198559286	3.69043350501822	NA	3.73432932496671	3.73622961469168	4.05880885554843	3.97189491655394	4.14482287711619	4.17291496709794	NA	4.11107619556221	3.95129980518285	4.29973261859824	4.26047905828724	3.9599526658308	NA	4.21762133201965	3.75146433771312
AAS(UniMod:21)VAAATTSPTPR2	NA	NA	NA	NA	NA	NA	NA	NA	NA	NA	NA	NA	NA	NA	NA	NA	NA	NA	NA	NA	NA	NA	NA	NA	NA	NA	NA	NA	NA	2.75938522249564	NA	NA	NA	NA	NA
AAS(UniMod:21)VPCSVAPEK2	3.39980800465624	NA	NA	NA	NA	NA	NA	NA	NA	NA	NA	NA	NA	NA	3.46478657989736	NA	NA	3.6721411190976	NA	NA	NA	NA	NA	NA	NA	NA	NA	NA	NA	NA	NA	NA	NA	NA	NA
AAS(UniMod:21)VVQPQPLVVVK2	2.78652502490599	NA	NA	NA	2.81031469667219	NA	NA	2.77958114892268	NA	2.78577143400293	NA	NA	2.46592272745018	2.99891653903921	2.16748912433779	2.92967946718376	3.05186303041527	NA	NA	NA	2.74461813502123	NA	2.81742301370379	NA	2.97202686484471	2.71059876430339	3.09987783568396	3.23953769600402	NA	NA	2.73608808045315	NA	2.99026264438416	NA	NA
AAS(UniMod:21)YTEEDENHTAK2	NA	3.55419737564991	NA	NA	NA	NA	NA	3.45811939005703	3.67417695418508	NA	NA	3.67791111906002	NA	NA	NA	NA	NA	NA	NA	NA	4.29818798332819	NA	NA	3.8292927644333	3.93816678313203	3.4312060530455	3.65043909262078	3.96445331169109	NA	NA	NA	3.72816803179326	NA	3.87701690513425	NA
AASAAAASAAAASAASGS(UniMod:21)PGPGEGSAGGEK3	NA	NA	NA	NA	NA	NA	NA	NA	NA	NA	NA	NA	NA	NA	NA	NA	NA	NA	NA	NA	NA	NA	NA	NA	NA	NA	NA	NA	NA	NA	NA	NA	NA	2.65584790278447	NA
AASAAGAAGSAGGS(UniMod:21)SGAAGAAGGGAGAGTRPGDGGTASAGAAGPGAATK4	NA	NA	NA	NA	NA	NA	NA	NA	3.17216163616709	NA	3.22950047275296	NA	NA	NA	NA	NA	NA	NA	NA	NA	NA	NA	NA	NA	NA	NA	NA	NA	NA	NA	NA	NA	NA	NA	NA
AASAATAAPTAT(UniMod:21)PAAQESGTIPK2	3.80894513873383	3.96243979438762	3.97581336408322	3.88027268140556	3.88830319928626	3.96445236262854	3.79909469831001	3.93703846452264	3.96504840836913	3.86894501672686	3.81469503143784	3.87765222403686	3.80675615009373	3.92185000150636	3.93790174830239	3.82992410096158	3.81219859824107	3.74940795150851	3.68975654690146	3.78917033975239	3.6898047790312	3.89741804961198	3.73909521646885	4.40859725317127	4.41757870126026	4.35348493856696	4.39200721472051	4.42231968014726	4.24395085318791	4.35020620069191	4.41830757427953	4.30724034751431	4.24997394328299	4.31839270311554	3.69546117782182
AASAATAAPTATPAAQESGT(UniMod:21)IPK3	NA	NA	NA	NA	NA	NA	NA	NA	NA	NA	NA	NA	NA	NA	NA	NA	NA	NA	NA	NA	NA	NA	NA	NA	NA	NA	NA	2.69305407683952	NA	NA	NA	NA	NA	NA	NA
AASADS(UniMod:21)TTEGTPADGFTVLSTK2	NA	NA	NA	3.47377833939316	NA	3.47950412109734	3.49660480614894	3.47717110315612	NA	3.50530796284022	3.39838233490867	NA	3.47000503535956	NA	NA	NA	NA	NA	NA	NA	NA	NA	NA	3.77374441362222	3.88808743902277	NA	3.96614982045968	3.92406167294282	3.84119211252634	3.77453047113248	NA	NA	NA	NA	NA
AASADST(UniMod:21)TEGTPADGFTVLSTK2	3.42018605787275	NA	NA	NA	NA	NA	NA	NA	NA	NA	NA	NA	NA	NA	NA	NA	NA	NA	NA	NA	NA	NA	NA	NA	NA	NA	NA	NA	NA	NA	NA	NA	NA	NA	NA
AASADSTTEGT(UniMod:21)PADGFTVLSTK2	3.47983176709678	3.55831968050669	3.49324457921669	NA	3.53563923544537	NA	3.46306543639432	3.37401154671755	3.43553775479121	3.54870371618604	3.37783719944986	3.41242134307437	NA	NA	NA	NA	3.32053439603975	NA	NA	2.80368177287476	3.19108569807779	3.44079043189991	3.48247231687682	NA	NA	NA	NA	NA	3.26615183856744	3.23883138147407	NA	NA	NA	3.41261105525375	NA
AASAPAKES(UniMod:21)PRK2	NA	NA	NA	NA	NA	NA	NA	NA	NA	NA	4.25875437682137	NA	NA	NA	NA	NA	NA	NA	NA	NA	NA	NA	NA	NA	NA	NA	NA	NA	NA	NA	NA	NA	NA	NA	NA
AASAQSAPLALVTSLAAAASGTGGGGGGGGASGGTSGSCS(UniMod:21)PASSEPPAAPADR4	NA	NA	NA	NA	NA	2.70396439410014	NA	NA	NA	NA	NA	NA	2.69475141440352	NA	NA	NA	NA	NA	NA	NA	NA	NA	NA	NA	NA	NA	NA	NA	NA	NA	NA	NA	NA	NA	NA
AASEQQADTSGGDSPKDESKPPFS(UniMod:21)YAQLIVQAISSAQDR4	NA	NA	NA	NA	NA	NA	NA	NA	NA	NA	NA	NA	NA	NA	NA	NA	NA	NA	NA	3.16613229559912	NA	NA	NA	NA	NA	NA	NA	NA	NA	NA	NA	NA	NA	NA	NA
AASIENVLQDSS(UniMod:21)PEHCGR2	NA	NA	NA	NA	NA	NA	NA	NA	NA	NA	NA	NA	NA	NA	NA	NA	NA	NA	NA	NA	NA	3.60939338895619	NA	NA	NA	NA	NA	NA	NA	NA	NA	NA	3.66084841546842	3.77199743386142	NA
AASLMNIPSTSSWSVPPPLTSVFTMPS(UniMod:21)PAPEVPLK4	NA	3.21004924452971	3.1784981034388	NA	NA	NA	NA	3.10493000751649	3.2930628473775	3.45862192481811	3.437693879497	NA	3.52668505481112	3.48010648671899	3.40920173792635	NA	3.27213760088038	3.55007307301848	3.40555950098237	3.58193536031093	NA	3.28514065568833	3.28286868704043	3.32247519695047	3.38006539114631	3.21718246267792	NA	3.48632446685837	NA	3.33254193928699	3.32334733441347	3.387151380305	3.33111698924402	NA	3.69343711105919
AASPYSQRPAS(UniMod:21)PTAIR2	NA	NA	NA	NA	NA	NA	NA	NA	NA	NA	NA	NA	4.17316264949462	4.23075138174651	4.21816192720069	4.14584945683746	NA	3.98169183527944	4.04995475180266	NA	4.04812486522832	4.17399128922863	4.14754405765066	4.05128227572737	NA	4.14890934136084	4.05019652135566	4.18401323207452	NA	4.04551890908294	4.01345746732376	NA	NA	4.10062982863048	4.21793994162514
AASQGS(UniMod:21)DSPLLPAQR2	NA	NA	NA	NA	NA	NA	NA	NA	NA	NA	NA	NA	NA	3.4865947829021	NA	NA	NA	NA	NA	NA	NA	3.42351099281968	NA	NA	NA	NA	NA	NA	NA	NA	NA	NA	NA	NA	NA
AASQGSDS(UniMod:21)PLLPAQR2	NA	NA	NA	NA	NA	NA	NA	NA	NA	NA	NA	NA	3.4950268780701	NA	NA	3.64980476056785	NA	3.31039652395458	NA	NA	3.2784828126334	NA	3.4980956931104	NA	NA	NA	NA	NA	NA	NA	NA	NA	NA	NA	3.40269698488452
AASS(UniMod:21)LNLSNGETESVK2	NA	NA	3.57234967842749	3.56733815433224	3.57102035047924	3.62654542244309	NA	NA	NA	NA	NA	NA	NA	3.75949509937676	NA	NA	NA	NA	NA	NA	NA	NA	NA	NA	NA	NA	NA	NA	NA	4.22994757716587	NA	4.2536961659019	NA	NA	NA
AASSDQLRDNS(UniMod:21)PPPAFKPEPPK3	NA	NA	NA	NA	NA	NA	3.96496672182878	NA	NA	NA	NA	NA	NA	NA	NA	3.69674013241934	3.67075415723718	NA	NA	NA	NA	NA	NA	4.74814528053382	4.61763618032736	4.44322083203716	4.59117921771872	4.54362580570211	4.52213857545108	4.63204083177803	4.45294971690202	4.78599866728102	4.75716614071221	4.71363609530806	3.71144969080241
AASSDQLRDNS(UniMod:21)PPPAFKPEPPK4	NA	3.76655563758496	3.73412176447958	3.68782342773942	3.7129358414572	3.70600448274286	3.78785516363427	3.71565153721815	3.70265869806336	3.77191249095309	NA	3.75931758860287	NA	NA	NA	NA	NA	3.44547199301479	NA	NA	3.67796682830185	3.83017248944742	NA	4.14690008509956	NA	NA	4.21483014014667	4.23041533736772	4.35326551186181	4.22006907570778	4.04251378071544	4.20268783774941	NA	NA	NA
AASSLNLS(UniMod:21)NGETESVK2	NA	NA	NA	NA	3.98073710601563	3.82090211400794	NA	4.0370565047754	3.81556558649166	NA	NA	NA	3.89395290517877	3.90773990094336	3.82040188009042	3.84794266739858	3.83262578608271	3.89594408343987	3.83880818408869	3.92005273328716	3.79913278645488	3.83723602110553	3.77019427731716	3.80130310013846	3.85353399388739	NA	3.80187578018187	3.77966800110422	NA	NA	NA	NA	NA	3.75131405673441	3.90095575967491
AASSLNLSNGETES(UniMod:21)VK2	NA	NA	NA	NA	NA	NA	NA	NA	NA	NA	NA	NA	3.77593915923042	NA	3.77959055742425	3.83171308088204	3.85068647515093	3.67468703099132	3.75330768018271	3.81811509413953	3.7093084023593	3.75891346000363	3.81547039915671	NA	3.49267305739961	3.59566689134672	3.56889236428652	NA	NA	NA	NA	NA	NA	3.55660493131424	3.80056696753396
AASSPSNPAALPVAS(UniMod:21)DSSPM(UniMod:35)GSK2	NA	NA	NA	3.31192807771038	NA	NA	NA	NA	NA	NA	NA	NA	NA	NA	NA	NA	NA	NA	NA	NA	NA	NA	NA	NA	NA	NA	NA	NA	NA	NA	NA	NA	NA	NA	NA
AASSPSNPAALPVASDSS(UniMod:21)PM(UniMod:35)GSK2	NA	NA	NA	NA	NA	NA	NA	3.37667478816611	NA	NA	NA	NA	NA	NA	NA	NA	NA	NA	NA	NA	NA	NA	NA	NA	NA	3.46787209799802	NA	NA	NA	NA	NA	NA	NA	NA	NA
AASSPSNPAALPVASDSS(UniMod:21)PMGSK2	NA	3.39809191288108	3.35744679667842	NA	3.13760359615618	NA	NA	NA	NA	NA	NA	NA	NA	3.48033691453186	3.43404051017643	NA	3.27671496359467	NA	NA	NA	3.31583374517255	NA	NA	NA	NA	NA	NA	NA	NA	NA	NA	NA	NA	NA	NA
AASSS(UniMod:21)SPGSPVASSPSR2	3.36513521583797	NA	NA	NA	NA	NA	3.39945770779435	3.24935938526732	3.296094570122	NA	NA	NA	3.50014799713833	3.64132575774035	NA	3.43891860398008	3.4674914997834	3.83567742863469	NA	NA	NA	3.58135256142657	NA	3.35019118562315	NA	3.79633657623619	NA	NA	NA	3.84629496772685	3.722267530359	NA	3.59294797766752	3.68809339059175	3.68255731254436
AASSSSPGS(UniMod:21)PVASSPSR2	NA	NA	NA	NA	NA	NA	NA	NA	NA	NA	NA	NA	NA	NA	NA	NA	NA	5.05086294712766	NA	NA	5.00815651093807	NA	NA	4.75588596754096	NA	4.80223558909284	4.64447737262675	NA	NA	3.94160017294162	3.89916536004549	4.75990277019895	4.83157843107107	5.02777765765759	NA
AASSSSPGSPVASS(UniMod:21)PSR2	NA	NA	NA	NA	NA	NA	NA	NA	NA	NA	NA	NA	NA	NA	NA	NA	NA	NA	NA	NA	NA	NA	3.22085440241966	NA	NA	NA	NA	3.57807778329132	NA	NA	3.18733743820253	NA	NA	NA	NA
AASSTSQSGLSNSSHNCSNKPS(UniMod:21)IGK3	NA	NA	NA	NA	NA	NA	NA	NA	NA	NA	NA	NA	3.19946997024817	NA	NA	NA	NA	NA	NA	NA	NA	NA	NA	NA	NA	NA	NA	NA	NA	NA	NA	NA	NA	NA	NA
AASVAAATTS(UniMod:21)PTPR2	NA	4.06171768881978	NA	NA	4.24267509571234	4.02867516789338	4.18016616349557	NA	NA	4.31059797408018	4.21717926356601	4.054200844492	3.93809623171173	NA	3.78314150892885	4.1171716375879	4.15870015823868	3.81655623268577	4.03155068150468	NA	NA	NA	4.08961615391577	4.03409810274136	3.82517878369041	NA	NA	3.69945121659815	3.29054930936829	3.9049992392138	NA	NA	4.11511594361178	4.09868638607016	NA
AASYTEEDENHT(UniMod:21)AK2	3.79913930079631	3.30955942908049	3.81743250466184	3.65777574824287	3.66087066799806	3.40884143730461	NA	3.74927948143429	3.51016167162756	3.5680722124505	3.54210903634925	3.5129145102149	3.42807098344987	NA	NA	3.20490340406698	3.33844313082171	NA	NA	3.50645358062483	3.43574586464118	NA	NA	3.69328516408577	3.38522402286186	3.55237246746107	3.6209259799153	NA	NA	NA	3.31607483670287	3.3443354182953	3.07121211739176	NA	NA
AAT(UniMod:21)PTLTTFPTIR2	NA	NA	NA	NA	NA	NA	NA	NA	NA	NA	NA	NA	NA	3.41487514138376	3.35265944639607	3.43890502766656	3.27099477756101	NA	NA	3.37272990155494	NA	3.34655470029167	3.39510074978643	3.31868371495191	3.30063335935399	NA	3.33292600478828	3.29136844475567	3.19263560005655	NA	3.18555352531757	3.30139275362695	NA	3.35859165240793	3.29456201882188
AAT(UniMod:21)QELALLISR2	NA	NA	NA	NA	NA	NA	NA	NA	NA	NA	NA	NA	NA	3.42077220943068	NA	NA	NA	NA	NA	NA	NA	NA	NA	3.56598013095467	NA	NA	NA	NA	NA	NA	NA	NA	NA	NA	NA
AAT(UniMod:21)SGVPSIYAPSTYAHLSPAK2	NA	NA	NA	NA	NA	NA	NA	NA	NA	NA	NA	NA	NA	NA	NA	NA	NA	NA	NA	NA	NA	NA	NA	NA	3.37407678839005	NA	NA	NA	NA	NA	NA	NA	NA	NA	NA
AATAARPPAPPPAPQPPS(UniMod:21)PTPSPPRPTLAR4	NA	NA	NA	NA	NA	3.44653132960126	NA	NA	NA	NA	NA	NA	3.85806932110498	NA	NA	3.95686708377837	4.07103763600316	3.57786701126572	NA	NA	3.89513547091168	NA	NA	NA	NA	NA	NA	NA	3.32478964143921	NA	NA	NA	NA	3.26296895927094	3.96777045795897
AATEALGEKS(UniMod:21)PDSATVSGYDIM(UniMod:35)K3	NA	NA	2.88389647937221	NA	NA	3.22246877436995	3.00959667671322	NA	NA	NA	NA	NA	3.13814618571047	NA	2.9735625843562	NA	NA	2.79412938654345	NA	3.09743522112822	NA	3.09353601040422	NA	NA	NA	NA	NA	NA	NA	NA	NA	NA	NA	NA	NA
AATESVPCS(UniMod:21)PSPLAGEIR2	3.83104236767197	3.79915465921767	3.70830455488784	3.52953343876592	3.71688157571965	NA	4.11306914752806	4.16135273625176	3.99459470831072	3.71358142785462	3.77956705825973	3.76443824321975	NA	3.72950327937586	3.57443489537749	NA	3.59802004482054	3.98935092706783	4.02834425430057	3.96564514169985	3.60539404467681	3.56008457458056	NA	3.88466988423349	3.92098249127551	3.88672895230457	3.59884990553373	3.67788489798632	NA	4.25325776110071	4.29188118491869	3.58368303434847	NA	3.59889060422172	3.68815932833515
AATS(UniMod:21)PALFNR2	NA	NA	NA	NA	NA	NA	NA	NA	NA	NA	NA	NA	NA	NA	NA	NA	NA	NA	3.60762295464578	NA	NA	3.61191524326914	NA	NA	NA	3.6891344729595	3.56856205847417	3.46985918932799	3.51144866977069	NA	3.63726056607261	3.58488147369543	3.53386003152715	NA	3.41686972800151
AATSEEPTGFSVDSNLLGS(UniMod:21)LSPK2	NA	NA	NA	NA	NA	NA	NA	NA	NA	NA	NA	2.89642504323681	NA	NA	NA	NA	NA	3.17109130636891	NA	NA	NA	NA	NA	NA	NA	NA	NA	NA	NA	NA	3.17702057119357	NA	NA	NA	NA
AATSEEPTGFSVDSNLLGSLS(UniMod:21)PK2	2.99464015664736	NA	NA	NA	2.95901253056075	NA	NA	NA	NA	NA	NA	NA	3.00905312390311	2.99136718001288	NA	NA	NA	NA	3.08853151105277	NA	NA	NA	NA	NA	NA	NA	NA	NA	NA	NA	NA	3.09857515474018	NA	NA	NA
AATSEEPTGFSVDSNLLGSLS(UniMod:21)PK3	2.915775503543	NA	NA	NA	NA	NA	2.9848923869233	NA	NA	NA	NA	NA	NA	NA	NA	NA	NA	NA	NA	2.98111311028839	NA	2.78582746337948	NA	NA	NA	NA	NA	NA	NA	2.96236391282618	NA	NA	NA	NA	3.08262485269465
AATSGVPS(UniMod:21)IYAPSTYAHLSPAK3	NA	3.98613087976369	4.07211639005618	3.98939359896101	3.96173309156681	3.91601354996108	NA	3.75435709572045	NA	NA	3.94182101379085	4.06485540293111	4.2094040397385	3.99621069689096	4.07509187242265	4.18910302330553	NA	3.94922254588768	4.00003703878258	4.00511844240739	3.99851359141024	4.04370068760795	4.09494959147658	3.43441782789543	NA	NA	NA	NA	2.97954790436942	NA	NA	NA	NA	NA	NA
AATSGVPSIYAPS(UniMod:21)TYAHLSPAK2	NA	NA	NA	NA	NA	NA	NA	NA	NA	NA	NA	NA	NA	NA	NA	NA	NA	NA	NA	NA	NA	NA	NA	NA	NA	3.72497483372966	NA	NA	NA	NA	NA	NA	NA	NA	NA
AATSGVPSIYAPSTYAHLS(UniMod:21)PAK2	NA	4.04421401456181	NA	3.97215011383855	4.0619110253246	NA	NA	NA	4.08098603520688	NA	4.04345928786502	NA	NA	3.91641328130342	NA	NA	3.98956175144919	NA	NA	NA	NA	4.04315337623326	NA	NA	NA	NA	NA	NA	NA	3.74181703931218	NA	3.5093155028967	NA	NA	NA
AATSGVPSIYAPSTYAHLS(UniMod:21)PAK3	4.08877018537098	4.09931818854488	4.01127892572031	3.91398897661869	4.09564252385233	NA	4.08986280238335	4.12087220037004	4.04011810231816	4.181390580106	4.05211248340761	4.18253461816151	3.97937942173592	3.78457786326097	3.88533129062967	3.88504852489646	3.9695829191228	4.13890043819151	4.02524545933302	NA	4.0780559542519	4.04204305015449	4.05961328023917	NA	3.4917720927777	3.50642970007365	3.58388153280761	3.61555236864664	NA	3.57653990350571	NA	3.40225619425485	3.46048841750697	3.48658295606051	NA
AAVATFLQSVQVPEFT(UniMod:21)PK2	NA	NA	2.78622500809018	NA	2.8261609154184	2.72675257029381	2.98695238391953	3.21189332450644	2.93205121864138	NA	2.73775848400357	3.10804940007066	3.11843989175157	3.4385504528208	2.85437022526465	NA	3.12441816615621	2.88083482096893	2.9510534234204	2.84157007532312	3.21894646672169	3.07319165898269	NA	NA	3.05348229989276	NA	NA	NA	NA	NA	NA	NA	NA	NA	3.39321135983524
AAVFQDTIIS(UniMod:21)PR2	4.96463551176422	4.8928787274671	4.82678085876757	4.84452859792665	4.77834572588366	4.91189612879786	5.32827414621279	5.3932675274986	5.31510458911239	4.89423429885963	4.91655329710125	4.91959458985025	4.80762413902374	4.78958555574002	4.39336242023527	4.48691544557506	4.5215681126389	5.38249373852371	5.43492196169503	5.47979766972532	4.58791800091197	4.54477405932896	4.66425786905003	3.59857179827823	3.63434603964238	3.50791180552859	NA	3.4378809591943	NA	4.17236075447598	4.11874780400715	3.28818933972914	3.40060633566435	3.22147036998249	4.87969144446746
AAVGVSMAHFSVSDALM(UniMod:35)S(UniMod:21)PPPK2	NA	NA	NA	NA	NA	NA	NA	NA	NA	NA	NA	NA	NA	NA	NA	NA	NA	3.28278373482002	3.32609415072803	NA	NA	NA	NA	NA	NA	NA	NA	NA	NA	NA	NA	NA	NA	NA	NA
AAVGVSMAHFSVSDALMS(UniMod:21)PPPK2	NA	NA	NA	NA	NA	NA	NA	NA	NA	NA	NA	NA	NA	NA	NA	NA	NA	NA	NA	NA	NA	NA	NA	NA	NA	NA	2.72849505338884	NA	NA	NA	NA	NA	NA	NA	NA
AAVGVSMAHFSVSDALMS(UniMod:21)PPPK3	NA	NA	NA	NA	NA	NA	NA	NA	NA	NA	NA	NA	NA	NA	NA	NA	NA	3.4446485243623	3.52301811145044	3.4411763909195	NA	NA	NA	NA	NA	NA	NA	NA	NA	NA	NA	NA	NA	NA	NA
AAVLAPS(UniMod:21)PGALQSK2	NA	NA	NA	NA	NA	NA	NA	NA	NA	NA	NA	NA	NA	NA	NA	NA	NA	NA	NA	NA	NA	NA	NA	NA	NA	NA	NA	NA	NA	NA	NA	NA	3.31970004032493	NA	NA
AAVLS(UniMod:21)DS(UniMod:21)EDEEK2	5.19163649178663	5.22744211579216	4.91715477667721	5.03047302677286	5.25520958512647	5.29232614034571	5.39744876879219	5.31886643089754	5.13109167430358	5.06944831090381	5.28046391764643	5.30403082515628	5.13095352871561	4.83792788432305	4.98998014561286	4.82336076676111	4.81123447186168	5.10377247767468	4.76767893265378	5.02734807225138	4.98650745162474	4.85861779517344	5.06963203019045	5.26118187393183	4.60809178453305	4.66349945430762	5.4152113187284	4.58024656973831	4.68745415113689	4.67554947250926	4.86785481985538	5.38925947069954	5.33408310056198	5.00515124835975	4.86629960746266
AAVLS(UniMod:21)DSEDEEK2	NA	3.55508479319631	NA	NA	3.45306405131766	3.39396468857099	3.49702303436601	3.35521965088496	NA	NA	NA	NA	NA	NA	NA	NA	NA	NA	NA	NA	NA	NA	NA	NA	NA	NA	NA	NA	NA	NA	3.33191043424528	3.57935423896616	3.5684575981725	NA	NA
AAVLSDS(UniMod:21)EDEEK2	4.03882590777545	3.78522463528559	3.72868986715919	3.86204825310398	3.68559382678239	3.80488457003589	3.90663956777395	3.77033836835687	3.7378238797602	3.80835082845121	3.93907681169504	3.71950794643019	4.08544441647373	4.14179259524544	4.226064718537	4.24162009781441	4.22845631523908	4.08256384447248	4.26136243096702	4.02175297058691	4.23252890297632	4.25246305579055	4.20957919886123	3.7743106360131	3.80393910792654	3.83861702623369	3.84494003209123	3.93279391461977	3.79677871897303	3.90347665643646	3.55956962345831	3.91443395899638	3.76351240891998	3.70975977189926	4.13246632091358
AAVPELSAQPAGS(UniMod:21)PR2	NA	3.4263766459219	NA	NA	NA	NA	NA	NA	NA	NA	NA	NA	3.52685516961744	NA	NA	NA	3.61468820940634	NA	NA	NA	NA	NA	NA	NA	NA	NA	NA	NA	NA	NA	NA	NA	NA	NA	NA
AAVPSGAS(UniMod:21)TGIYEALELR2	NA	NA	NA	NA	NA	NA	NA	NA	NA	NA	NA	NA	NA	3.90068691992644	NA	4.06700319590604	NA	4.27064258246718	3.99273875743216	NA	4.28768953913324	3.76814539517115	3.76812358430586	NA	NA	NA	NA	NA	NA	NA	NA	NA	NA	NA	NA
AAVPSGASTGIY(UniMod:21)EALELR2	NA	NA	NA	NA	NA	NA	NA	NA	NA	NA	NA	NA	NA	3.90461587473304	NA	NA	3.94177101789965	NA	3.87469389050109	NA	NA	NA	NA	NA	NA	NA	NA	NA	NA	NA	NA	NA	NA	NA	NA
AAVPSGASTGIY(UniMod:21)EALELR3	NA	NA	NA	NA	NA	NA	NA	NA	NA	NA	NA	NA	NA	NA	NA	NA	NA	3.11432962483864	NA	NA	3.08892456439091	NA	NA	NA	NA	NA	NA	NA	NA	NA	NA	NA	NA	NA	NA
AAVQELSSS(UniMod:21)ILAGEDPEER2	3.76571748447601	NA	3.8699280621416	3.80232107289981	3.88066852944142	3.8078752191454	3.7958206669989	3.79753831082608	3.92099664252491	3.82866421809746	3.76562756017565	3.78442470611094	3.79436998288818	3.56888983721525	NA	3.60806484615218	3.67842882709633	3.45893783489897	3.55921084787638	3.60067104173714	3.57642769477288	3.62883759349177	3.62484181369417	3.54960269993008	3.54054526696762	3.44257259402432	3.63809673932243	3.51551762641459	3.46064208231415	3.26252856450668	3.39422800796487	3.26987868126224	3.38285703680439	3.5174538932271	3.66620157817546
AAVVT(UniMod:21)SPPPTTAPHK3	NA	NA	NA	3.96241042166119	NA	4.17703785935732	NA	NA	NA	NA	NA	NA	NA	NA	NA	NA	NA	NA	NA	NA	4.02509830868591	NA	NA	NA	NA	4.27833053277054	NA	NA	NA	NA	NA	NA	NA	NA	NA
AAVVTS(UniMod:21)PPPTTAPHK2	4.71471173084759	4.78126031283536	4.75509046893087	4.72823971394018	4.71407681616711	4.69677772926559	5.13037023998642	5.0292624393609	5.05146050837613	4.84559744647095	4.79187570042321	4.80449918908866	4.73658977250342	4.7073110553874	4.60131990058451	4.60046856174907	4.75135284248313	5.02216458619683	5.07378537810297	5.05645872218488	4.59951215409972	4.63638294114061	4.59346145264852	4.78231812670342	4.80298166174999	4.69600460533708	4.72559684287029	4.61870840933157	4.62356636461797	5.26290170720533	5.27622907365261	4.69403133549444	4.7484536950911	4.74419941726914	4.63973115048576
AAVVTS(UniMod:21)PPPTTAPHK3	NA	NA	4.00142662272406	NA	NA	NA	NA	4.58273023953254	NA	NA	4.00771683903265	4.22507044693578	4.37466930786327	NA	NA	NA	4.37528288759274	4.39736139089069	4.5824899303093	NA	NA	NA	4.31192146776129	4.30905357288855	NA	4.20713176279134	NA	4.18938607212	NA	NA	NA	NA	4.22303394467119	NA	NA
AAYADLLT(UniMod:21)PLISK2	NA	NA	NA	NA	NA	NA	NA	NA	NA	NA	NA	NA	NA	NA	NA	NA	2.81648460913089	3.1097810880501	3.2490882694458	3.11822705578611	3.40941391766372	3.44890053254356	3.44869130380979	NA	NA	NA	NA	NA	NA	NA	NA	NA	NA	NA	NA
AAYISALPT(UniMod:21)SPHWGR2	NA	NA	NA	NA	NA	NA	NA	NA	NA	NA	NA	NA	NA	NA	NA	NA	NA	NA	3.69413854372413	NA	3.32560648152399	NA	NA	NA	NA	NA	NA	NA	3.65099043246452	NA	NA	NA	NA	NA	NA
AAYISALPTS(UniMod:21)PHWGR2	NA	NA	NA	NA	NA	NA	NA	NA	NA	NA	NA	NA	3.34083768355403	3.43712400593393	NA	NA	NA	3.48773234539845	NA	NA	NA	3.27203169304541	NA	3.61136454662908	3.76046963429039	3.70075514671444	3.50260012172628	NA	3.6399947221711	4.09379835391332	4.0455452421511	3.62153572398073	NA	NA	NA
ACAS(UniMod:21)PSAQVEGSPVAGSDGSQPAVK3	NA	NA	NA	NA	3.97105155973901	NA	NA	NA	NA	3.76153888506602	NA	NA	4.44340950608382	NA	NA	NA	NA	NA	NA	NA	NA	NA	4.56790449515282	NA	NA	NA	NA	NA	NA	NA	NA	NA	4.2992488263076	NA	NA
ACLDTAVENMPS(UniMod:21)LK2	NA	NA	NA	NA	NA	NA	NA	NA	NA	NA	NA	NA	NA	2.99112089236498	NA	NA	NA	NA	NA	2.87908405980109	NA	NA	NA	NA	NA	NA	NA	NA	NA	NA	NA	NA	NA	NA	2.78833537482983
ACPDSLGS(UniMod:21)PAPSHAYHGGVL3	NA	NA	NA	NA	NA	NA	NA	NA	NA	NA	NA	NA	NA	NA	NA	3.93795129095216	NA	3.78392447400422	4.11879735341655	NA	NA	NA	NA	NA	NA	NA	NA	NA	NA	NA	NA	NA	NA	NA	NA
ACPEEPAAPS(UniMod:21)PEPR2	4.37070219084944	4.16782513757059	4.11327807922957	4.18972330480467	4.20033732623308	4.00845886871036	4.21957076372833	4.11507355317895	4.02280066652785	4.12036947973312	4.21331435590336	4.16378937156753	4.21400104748906	4.32078088542034	3.95660505783135	4.29809995534386	4.26453157584503	3.86429321813496	4.10054552589092	4.05005335286741	4.02563903243847	4.33972847661366	4.1158461964618	NA	3.5835248066583	3.61050715925677	3.68854124375984	3.65482504189579	3.80320912138413	3.44369788931548	3.62105668244429	3.79092276629719	3.75679867778482	3.87317335185108	4.1421019201823
ACPGPPPPS(UniMod:21)PEPLAR2	4.49980165585197	4.27599071650615	NA	NA	4.32398195037615	4.06680902206809	4.30371864977594	4.14053186798629	4.33379407073128	NA	4.28237362127161	4.47014403265584	NA	NA	4.02332228352156	NA	NA	NA	NA	NA	4.07927912980856	NA	4.03546348316401	NA	NA	NA	NA	NA	NA	NA	NA	NA	NA	NA	NA
ACRT(UniMod:21)PESFLGPSASSLVNLDSLVK3	NA	NA	NA	NA	NA	NA	NA	NA	NA	NA	NA	NA	NA	NA	NA	NA	NA	NA	3.89391696959201	NA	NA	NA	NA	NA	NA	NA	NA	NA	3.39426826059391	NA	NA	NA	NA	3.43159183962231	NA
ACS(UniMod:21)TLSLSGPELK2	3.60818925639213	3.588606097473	3.58732643481491	3.58343345347632	3.62700066595724	3.45104875727827	3.57812774349435	3.56515161153638	3.48705021683602	3.53679312095082	NA	3.53620705955828	NA	3.57746474653274	NA	3.38747900660529	3.39122400014734	3.44758691662893	3.51137917710811	3.5017072693318	3.40264270774437	NA	3.30691788568662	3.98929629736458	4.04030498681653	4.05452267319551	3.96552658725622	4.02943139030308	3.9581524301779	4.02093895252003	4.16541674217905	3.8203350817136	3.79096722122698	3.80521845331219	3.59312619652944
ACS(UniMod:21)VEELYAIPPDADVAK2	NA	3.22893888216405	NA	3.12699489312727	3.27886637398982	3.16357044288772	3.02883781367836	NA	3.20997555719821	3.0202735529859	3.11044810713475	NA	3.14107235764654	NA	NA	2.71589236607469	2.82502805956794	3.60998084386112	NA	NA	3.48687557541898	2.90835147223409	NA	NA	NA	NA	NA	NA	NA	NA	NA	NA	NA	NA	2.94279986839812
ACS(UniMod:21)VGAVPGITK2	NA	NA	NA	NA	NA	NA	NA	NA	NA	NA	NA	NA	NA	NA	NA	NA	3.30770691697896	NA	NA	NA	NA	NA	NA	NA	NA	NA	NA	NA	NA	NA	NA	NA	NA	NA	NA
ACSMPQELPQS(UniMod:21)PR2	NA	NA	3.21925994185523	NA	3.32631972368402	NA	3.56651339589194	3.61280973772867	3.54268457950739	3.27257970900855	NA	NA	NA	NA	NA	NA	NA	NA	NA	NA	NA	NA	NA	3.51431324713707	3.54575595950069	3.55189136933801	NA	3.35149592992681	NA	4.09603759661661	4.0252545512998	NA	3.36486017558805	NA	NA
ACTLTVFPPEENPGS(UniMod:21)PSR2	NA	NA	NA	NA	NA	NA	NA	NA	NA	NA	NA	NA	NA	NA	NA	NA	NA	NA	3.20154103095502	NA	NA	NA	NA	NA	NA	NA	NA	NA	NA	NA	NA	NA	NA	NA	NA
ACVCQTLGIS(UniMod:21)PEEK2	NA	NA	NA	NA	NA	NA	NA	NA	NA	NA	NA	NA	NA	NA	NA	NA	3.14932089919392	NA	NA	NA	NA	NA	NA	NA	NA	NA	NA	NA	NA	NA	NA	NA	NA	NA	NA
ADAASS(UniMod:21)LTVDVTPPTAK2	NA	NA	NA	NA	NA	NA	NA	NA	NA	NA	NA	NA	NA	NA	NA	NA	NA	NA	NA	NA	NA	NA	3.65988919726968	NA	NA	3.63015684009439	NA	3.75396188039784	3.63678058259019	NA	3.41947671899704	NA	NA	NA	NA
ADAASSLT(UniMod:21)VDVTPPTAK2	NA	NA	NA	NA	NA	NA	NA	NA	NA	NA	NA	NA	NA	NA	4.2391547735256	NA	NA	NA	NA	NA	NA	NA	NA	NA	NA	NA	NA	NA	NA	NA	NA	NA	NA	NA	NA
ADADPSPTS(UniMod:21)PPTAR2	NA	3.80423490946785	NA	NA	3.84176987499791	NA	3.87583466284774	NA	NA	NA	NA	3.73547886452412	NA	NA	4.05886939497787	4.04900321988507	NA	4.07109592880048	4.1576062585477	4.06483802954663	NA	4.13395097938519	4.06204478249413	NA	NA	NA	NA	NA	3.72213593378272	NA	3.76185392137	NA	3.58101443261872	NA	4.10438577983812
ADAHLGS(UniMod:21)SSVALPK2	NA	NA	NA	NA	NA	NA	NA	NA	NA	NA	NA	NA	NA	NA	NA	NA	NA	NA	NA	NA	NA	NA	3.17492376941961	NA	NA	NA	NA	NA	NA	NA	NA	NA	NA	NA	NA
ADALQAGAS(UniMod:21)QFETSAAK2	NA	NA	NA	NA	NA	NA	NA	3.64370547446414	NA	NA	NA	3.52796034352581	3.24996400096698	3.44150353926196	3.41777756143679	3.42814620258867	NA	NA	3.50451538940942	3.4596738386719	3.58847759536419	NA	3.52889068771976	3.6002099029979	NA	3.44899204360416	3.47075347402117	NA	3.30973627792743	NA	3.49435057179794	NA	NA	NA	3.37398573937493
ADALQAGASQFET(UniMod:21)SAAK2	NA	NA	NA	NA	NA	NA	NA	NA	NA	NA	NA	NA	NA	3.4847965617892	NA	NA	NA	NA	NA	NA	NA	NA	NA	NA	NA	NA	NA	NA	NA	NA	NA	3.52497355034015	NA	NA	NA
ADALQAGASQFETS(UniMod:21)AAK2	3.67793516359814	NA	3.63515497837266	NA	3.68969899361816	NA	NA	NA	NA	NA	NA	3.76545402930901	NA	NA	3.62323068449256	3.63953819172757	NA	NA	3.59437886295994	3.63812690658512	NA	3.67383663725854	3.71141054470801	NA	3.43010459286042	3.53598063008157	3.34751732742023	3.45130504341428	NA	NA	3.50180725048598	NA	3.46039271874061	3.53153267570337	NA
ADDPLRLDQELQQPQT(UniMod:21)QEK3	3.38249484260565	3.51037619752149	3.42127629364238	3.56605882246433	3.52033830111284	3.43141353335199	3.33595656357081	3.32067648118479	3.3801664300096	3.46128208582802	3.35480116824168	3.28486957349279	3.16892151965357	NA	NA	NA	2.9929243191059	NA	NA	NA	2.93194099673784	NA	NA	3.47369614521895	3.41617287260325	3.26285850511383	3.47308554706729	3.34966785886425	3.28087708664755	3.43073224920498	2.95548589755864	3.34292309125833	3.35144447187628	3.33102417371482	NA
ADEAS(UniMod:21)ELACPTPK2	3.82652693269782	3.80981710755427	3.81912904735283	3.85303633413704	3.80537907867396	3.57950741058843	NA	NA	3.81824559444642	3.86853155169603	3.88257866614211	3.8885886507785	3.80359838002865	3.67180597212946	3.77203657698987	3.52742616632293	3.62094534856427	3.71979353519953	3.50167469259039	3.67940111923225	3.7449612850353	3.73707653817124	3.69973847641606	NA	3.31769304742578	3.34234422083822	3.45062709920675	3.2671540496372	NA	2.9593801363878	NA	3.35548974642047	3.36069744447937	NA	3.51249551271579
ADEASELACPT(UniMod:21)PK2	5.39132536191025	5.30899048578631	5.21748058650528	5.18428773031657	5.22924865178086	5.22890391949899	5.72764513615403	5.70509458739563	5.62305294593498	5.12346384423367	5.24980376234962	5.26599106163555	5.82022273682703	5.81386676640234	5.3944934393559	5.38062859593027	5.48384589181855	5.9048952538797	5.89699451181381	5.92804754338616	5.34408597258928	5.40250182670014	5.44976619688587	5.26740002270348	5.1941845453699	5.33614913674358	4.97456980361814	4.84095437187979	5.03448201978853	5.49970972785977	5.55996539911934	4.91154269398867	4.83420518282181	4.8928222608005	5.76420472997174
ADEASELACPT(UniMod:21)PKEDGLAQQQTQLNLR3	NA	NA	3.01889147135138	NA	NA	NA	NA	NA	NA	NA	2.65156732116263	NA	3.73039599785019	3.82476781620685	3.30746877412411	3.26907019054489	3.42081011350733	3.82357950549941	3.9830799615724	3.9109477074117	3.12697452659768	3.32768043062194	3.12193781729184	NA	NA	NA	NA	2.78621167532218	NA	3.38452758125234	3.1470085532763	NA	NA	NA	3.68494128748591
ADEASELACPT(UniMod:21)PKEDGLAQQQTQLNLR4	2.60596158841185	NA	NA	NA	NA	NA	2.70878473056199	NA	NA	NA	NA	NA	3.3390963794817	3.44699372686223	NA	2.90739529367599	2.92403801541711	3.37763754049804	3.29070271978718	3.55278451985642	NA	NA	2.90212414327723	NA	NA	NA	NA	NA	NA	NA	NA	NA	NA	NA	3.34532724100548
ADEESDSQMS(UniMod:21)PSHSSTDDHSNWFIIGSK4	NA	NA	NA	NA	NA	NA	NA	NA	NA	NA	NA	NA	NA	NA	NA	NA	NA	NA	NA	NA	3.01932476810889	NA	NA	NA	NA	NA	3.03606116087344	NA	NA	NA	NA	NA	NA	NA	NA
ADEICIAGSPLT(UniMod:21)PR2	3.84763040138685	NA	NA	3.64808299839472	3.93876266703142	NA	NA	3.77418885468721	NA	NA	3.80010891104354	NA	NA	3.29038503068558	NA	3.62145722506676	3.56156016646765	NA	3.30476479162739	NA	3.68396067190843	3.33043336094251	NA	3.30026536856768	NA	3.38300091256756	3.41895052230191	3.26074160454292	3.21467064541056	3.38319882195903	3.48673940912528	NA	NA	NA	3.45587004546343
ADEPSSEES(UniMod:21)DLEIDK2	4.82544719064394	4.64159665929793	NA	NA	4.67571203267531	NA	4.82806766800186	4.6634739700731	4.6214495003349	4.75478760236614	4.77455164810823	4.82887026835386	NA	NA	NA	NA	NA	NA	NA	NA	NA	NA	NA	NA	NA	NA	NA	4.57441261384436	NA	NA	4.49957638336376	NA	NA	NA	NA
ADFS(UniMod:21)PFGNSQGPSR2	NA	NA	NA	NA	NA	NA	3.76959835898345	3.7212943461035	3.73482453906403	NA	NA	3.67030115979901	NA	NA	NA	NA	NA	3.54524923831603	NA	NA	3.72261224148334	3.66408595213974	3.71855001367343	NA	NA	NA	NA	NA	NA	NA	NA	3.78047124975137	NA	3.69313551938217	NA
ADFTVVAGDEGS(UniMod:21)STTGGSSEENK2	NA	NA	NA	NA	NA	NA	NA	NA	NA	NA	NA	NA	NA	NA	NA	NA	3.35879588086596	NA	3.40412030287935	NA	NA	NA	NA	NA	NA	NA	NA	NA	NA	NA	NA	NA	NA	NA	NA
ADFTVVAGDEGSSTTGGS(UniMod:21)SEENK3	NA	NA	NA	NA	NA	NA	NA	NA	NA	NA	NA	NA	3.14382673123866	3.51130991044412	NA	3.29996344886511	NA	3.38531116086018	NA	3.07011252656527	NA	NA	3.38389713874397	NA	NA	NA	NA	NA	NA	NA	NA	NA	NA	NA	NA
ADGAPSAAPPDGLLAS(UniMod:21)PDLGLLK2	3.11979869741683	3.1403365928769	3.20578830680413	NA	3.1606876309159	NA	3.40834234274509	3.63715364549665	3.44232077087971	3.33949730716804	3.1893679525512	3.38837311043043	3.30378310521837	3.11955303311052	2.86644277967971	3.15528998331859	3.1592507445387	4.28620725149255	3.83421740224258	3.80978573199557	4.24267085540574	3.78263584141007	3.77484763119162	3.0767351368542	3.27420635958845	3.3405423311425	2.99130251166797	2.9994026657079	3.08718327233848	3.38812643452224	3.50826695927351	3.15739419823435	3.0302384514259	3.30141809541274	3.10423340710932
ADGAPSAAPPDGLLAS(UniMod:21)PDLGLLK3	3.50450581111783	3.29544270418943	3.23701325122722	3.27300672805697	3.46430944445082	3.16274231967568	3.91324153688154	3.94415244290611	3.81157797360682	3.57213528724931	3.66443564535085	3.57248337449584	3.42820586689647	3.22332573188066	3.14948149185785	NA	NA	3.96819841079759	3.8524229263425	3.8799500933863	4.00208405265408	3.74652942557134	4.03547889896636	3.0256775976671	3.16209350838451	3.10442638752366	NA	NA	NA	3.5126683037753	3.37431402629421	3.24833086312429	3.22608918215165	3.14900793910028	3.42597079752691
ADGDSKGS(UniMod:21)EEVDSHCK3	NA	NA	NA	NA	NA	NA	NA	NA	NA	NA	NA	NA	NA	NA	NA	NA	NA	NA	NA	NA	NA	NA	4.03977878429748	NA	4.00762276402287	3.74247631042156	NA	NA	NA	NA	NA	NA	NA	NA	NA
ADHRS(UniMod:21)SPNVANQPPSPGGK3	NA	NA	NA	4.15779015695648	NA	4.11453053238441	NA	NA	NA	NA	NA	NA	NA	NA	NA	NA	NA	NA	NA	NA	NA	NA	NA	NA	NA	NA	NA	NA	NA	NA	NA	4.34690696500949	4.34208380343482	NA	NA
ADHRSS(UniMod:21)PNVANQPPS(UniMod:21)PGGK3	NA	4.0253200066975	4.063745564224	NA	3.89442741232551	NA	NA	3.8078126701528	3.9046829287667	4.16779348749029	NA	3.55346326758346	3.90182168280763	NA	NA	3.40084144343884	NA	NA	NA	NA	NA	NA	NA	NA	4.31387005654364	3.46667019105302	4.37499084276285	4.15351234520227	4.29208107784963	NA	NA	4.28896157743217	4.28315372406712	4.25116494038699	NA
ADIKS(UniMod:21)PSLDVTVPEAELNLETPEISVGGK3	NA	NA	NA	NA	NA	2.29732972585896	NA	NA	NA	NA	NA	NA	NA	NA	NA	NA	NA	NA	NA	NA	NA	NA	NA	NA	NA	NA	NA	NA	NA	NA	NA	NA	NA	NA	NA
ADLESLLQT(UniMod:21)PGGKPR2	NA	NA	NA	NA	NA	2.97145113368525	NA	NA	NA	NA	NA	NA	NA	NA	NA	NA	NA	NA	NA	NA	NA	NA	NA	NA	NA	NA	NA	NA	NA	NA	NA	NA	NA	NA	NA
ADLNQGIGEPQS(UniMod:21)PSR2	NA	NA	3.72684611531381	3.78431637573896	NA	NA	3.70715166149879	NA	NA	NA	3.8211435795097	NA	NA	NA	NA	NA	NA	NA	NA	NA	NA	NA	NA	NA	NA	NA	NA	NA	NA	3.72017912357171	NA	NA	3.85381888750288	NA	4.19002773128846
ADLNQGIGEPQS(UniMod:21)PSRR2	NA	NA	NA	NA	NA	NA	NA	NA	NA	NA	NA	NA	NA	NA	NA	3.93039121259162	4.15913333317931	4.15973407520618	3.9688303062627	3.88400605241216	NA	NA	3.97571125942219	NA	3.87852278113562	NA	NA	4.03085315339324	NA	NA	NA	NA	3.97081358835078	3.91034525167569	3.87870505722387
ADLNQGIGEPQSPS(UniMod:21)R2	NA	3.73235461922863	NA	NA	NA	NA	NA	NA	NA	NA	NA	NA	NA	NA	NA	NA	NA	NA	NA	NA	NA	NA	NA	NA	NA	NA	NA	NA	3.97163823040959	NA	NA	NA	NA	NA	NA
ADNPS(UniMod:21)PNLM(UniMod:35)PASAQAQNAQR2	3.26522934950452	NA	NA	NA	3.05442663279081	3.35788300313234	NA	NA	NA	3.01889936281389	NA	NA	NA	NA	NA	NA	3.4773272156431	NA	NA	3.33875454749611	NA	3.19328593096232	NA	NA	NA	NA	NA	3.07456976298888	NA	NA	NA	NA	3.1766497141467	3.22934176527277	NA
ADNPS(UniMod:21)PNLMPASAQAQNAQR2	3.3824351035917	3.52474852554883	3.47429810696609	3.52697405757584	3.43203892438214	NA	NA	3.40792631454369	3.39284915464611	3.53763256721359	3.36451959369122	NA	NA	3.16246167711998	3.14874189233252	3.29281581456713	NA	NA	3.21600920442453	NA	3.18984927891019	NA	NA	3.34947191710583	3.33298421412268	3.35804766272769	3.44409166457333	3.40635847214406	NA	3.34608052623677	3.32780809679972	3.41826234956841	3.38786755979303	NA	3.0275425045928
ADNRQQHS(UniMod:21)FIGSTNNHVVR4	NA	NA	NA	NA	NA	NA	NA	NA	NA	NA	NA	NA	NA	3.12839487593389	NA	NA	NA	NA	NA	NA	NA	NA	NA	NA	NA	NA	NA	NA	NA	NA	NA	NA	NA	NA	NA
ADPHLEFQQFPQS(UniMod:21)P2	4.21709729130831	4.21708244750356	4.26419576704316	4.22499876339267	4.31197229814056	4.13320105485498	4.28026668133408	4.25028489329146	4.17982045994311	4.27862337856422	4.19734555881052	4.16117828955595	NA	NA	NA	NA	NA	NA	2.92135452092543	NA	NA	NA	NA	NA	NA	NA	NA	NA	NA	NA	NA	NA	NA	NA	NA
ADPSLLGFSVNAS(UniMod:21)SER2	NA	NA	NA	3.33536182958009	3.2098998844552	NA	NA	NA	NA	NA	3.08595947160094	3.44955518497288	3.59530246157779	3.65375344224382	3.71863228654227	NA	3.76676825418168	3.47072977143489	3.42535165041664	3.38656346658786	3.50863206267087	NA	NA	3.54014527275391	NA	NA	NA	NA	3.77837774274372	NA	3.33355981309319	3.65903767392265	3.4915950923215	NA	3.67436343046922
ADQPPS(UniMod:21)PLPQPPPPAAAPAPGFACLPCGK3	NA	NA	NA	NA	NA	NA	NA	NA	NA	NA	NA	NA	2.72477202834004	NA	2.75473805569332	NA	NA	2.56819719479879	NA	NA	NA	2.58180953673159	NA	NA	2.8963960546644	2.79428566995514	NA	NA	NA	NA	NA	2.69487323744578	NA	NA	NA
ADRDQS(UniMod:21)PFSK2	4.10716880949365	4.06553803772557	4.13935428411182	4.1760437778365	4.0206001374088	3.85972935279643	3.96183546928973	4.15106240549815	3.93547513267678	4.10316880883882	4.06471525833617	4.25527702120862	4.5402626433721	4.4034501550662	4.34673013929743	4.32993997231565	4.28399691340985	4.56430545273555	4.32827460347258	4.48840088025609	4.48948288332811	4.49498756441348	4.15430507926432	5.02330845727211	4.95075609107209	4.78693118717385	4.97923383102155	4.99276040150578	5.10295712494245	4.94891786948091	4.6576535086731	5.09309365661945	5.10521450135558	4.94584825468004	4.48281281290862
ADREVQAEQPSS(UniMod:21)SSPR3	NA	NA	NA	NA	NA	NA	NA	NA	NA	NA	NA	NA	2.56623807907948	NA	NA	NA	NA	NA	NA	NA	NA	NA	NA	NA	NA	NA	3.11574579175154	2.86114956992036	NA	NA	NA	NA	NA	NA	NA
ADREVQAEQPSSSS(UniMod:21)PR2	NA	NA	NA	NA	NA	NA	NA	NA	NA	NA	NA	NA	NA	NA	NA	3.2951522871188	NA	NA	NA	NA	NA	NA	NA	NA	4.22587789475686	NA	4.35237127233997	NA	NA	4.20321802489148	NA	4.25987730281869	NA	4.00158640733769	NA
ADRS(UniMod:21)PSLSVAPQDR2	NA	NA	NA	NA	NA	NA	NA	NA	NA	NA	NA	NA	NA	NA	NA	NA	NA	NA	3.87732562823832	3.6804605056748	NA	3.74840280025893	NA	NA	NA	NA	NA	NA	NA	NA	3.74552182646664	3.61549543707297	NA	NA	NA
ADRS(UniMod:21)PSLSVAPQDR3	NA	NA	NA	NA	NA	NA	3.06585914255291	NA	NA	NA	NA	2.79416506161903	NA	3.10363865745053	NA	NA	3.23885052389038	3.3724802659819	NA	NA	3.49357585789468	NA	3.21852800621737	NA	3.04035376358816	NA	2.99098173756908	NA	NA	NA	3.23711848423051	NA	NA	NA	NA
ADS(UniMod:21)DGAKPEPVAM(UniMod:35)AR2	5.25760889337769	4.85432317548445	4.53943837146995	4.85544227329414	4.94456693914779	4.92268031169703	4.99330238235854	5.12444952945699	4.83061012658519	4.76804943335501	4.98076825653844	5.07339241859916	5.2479001905521	4.97610187831196	5.2107918848668	5.07443553610536	5.0479275707681	5.39915996926599	5.14889601200212	4.59002124859424	5.51557750828693	5.41695688414028	4.96508430702458	5.061116989701	5.20317657093498	5.27104475263549	5.07186578995563	5.23046654356556	4.97738624096538	4.67413957201293	5.01094261433015	4.95773483663527	5.08332008317167	5.41329723355499	5.08954852680917
ADS(UniMod:21)DGAKPEPVAM(UniMod:35)AR3	4.81285828755007	3.92244691489714	3.68230730662235	4.18535025453719	4.1682608598348	4.29430187884922	4.07080560139819	4.2968438410687	3.95079858950675	3.90197245880512	4.25745731223954	4.27667948237972	4.07517834934468	4.16732370584811	4.2889281486509	4.43422438605324	4.65409388806609	4.42561456879299	4.50245391389682	4.32496602708401	4.60695528702908	4.17682124223261	4.76473392281282	NA	4.0155997637231	4.1221230321406	3.82688670473496	4.10014195859755	4.03927712790548	3.53300605075367	3.87858808436892	3.93847577593985	4.0460581761451	4.32245071698211	4.24857864131585
ADS(UniMod:21)DGAKPEPVAMAR2	4.62854088234887	4.8316589294721	4.75816560276587	4.77634963684634	4.68693077913562	NA	4.81646591677303	4.91335955978307	4.85805050440988	4.79978175123619	4.81884631123994	4.65718202704282	5.03088211527921	5.38820544426834	5.59265248615672	5.31761280163818	5.23107175254274	5.38060002465515	5.40008311177826	5.2653633379428	5.35097022148504	5.28500493993424	4.89517264281917	4.9920847740156	5.06575149223475	5.10043899783036	4.81092557842607	4.97643560309831	4.88582611701992	5.19566999780154	5.34339703257657	4.89486896969581	5.13331332409559	5.05541825687581	5.23882281932301
ADS(UniMod:21)DGAKPEPVAMAR3	4.34440858901247	4.49596745429939	4.37237941686276	4.40619494580437	4.30490341537933	3.43494973150028	4.24614945506286	4.65926091503221	4.42522011606998	4.31238559375257	4.35123896054093	4.28124886141181	4.83436319524135	4.72386482239739	4.75101504688879	4.63674274963766	4.38295911734859	4.87274199593344	4.68366028951484	4.82105319186827	4.67599502315678	4.18012006366174	4.35671028082102	4.4798607189696	4.37682244492934	4.58116081811284	4.38111187872016	4.3372549124338	4.0428368104014	4.50501187702391	4.58711038692374	4.53948169551582	4.65289086515281	4.2512852006866	4.48975076180944
ADS(UniMod:21)LLAVVK2	3.94601346807601	4.09382922847053	4.04069407500329	4.05297714897933	4.05745895954411	4.09528182474824	4.02459304985861	4.10021634583772	4.04576047377961	4.1288806357711	4.11403499396207	4.07047158378728	3.7268062232349	3.90563768882699	3.99561807444744	4.00453103747178	4.02090160718033	3.7148759467636	3.89348567488386	3.77571941762355	3.86203693499003	3.88777257066463	3.97026507817022	3.79924627789202	3.73938526080093	3.80128092979378	3.83654683537857	3.90071483593581	3.87918483526322	3.75482343215073	3.68641156199493	3.74828987767274	3.76359738253964	3.78518651430718	3.93668164587807
ADS(UniMod:21)LPRPQGITVQFAGR3	4.0027156094366	3.97797522024693	3.95290366179042	4.07505324397367	3.93870208930826	4.16893188857191	4.00387649861419	3.91970519339253	3.93583549445703	3.81527778021883	4.0804069164476	4.01783420759329	NA	NA	NA	3.25124835866131	NA	NA	NA	3.42002443542575	NA	NA	NA	NA	NA	NA	NA	NA	NA	NA	NA	NA	NA	NA	NA
ADS(UniMod:21)PDGLAAGR2	NA	NA	NA	NA	NA	NA	NA	NA	NA	NA	NA	NA	NA	3.52802918595415	NA	3.51948260460442	NA	NA	NA	NA	NA	NA	3.48470355200992	NA	NA	NA	NA	NA	NA	NA	NA	NA	NA	NA	NA
ADS(UniMod:21)PVNGLPK2	3.85706443043132	3.86247097775661	3.68118961607075	3.65357836192174	3.71556981804062	3.99430873023902	3.73185894262651	3.90178476649666	3.8637009604373	3.66131563884908	3.72958047786866	3.86846945240761	4.15046276901662	3.74614893385794	4.065775175566	3.91694101556676	3.93081329584925	4.12547429048271	3.88146362037944	3.80126508117159	4.02139725709065	4.07034259544939	3.74718867033184	3.92556881077774	4.01601754425902	4.007969037283	4.04876675087443	4.02562250878203	3.85522634318739	4.00604526385292	3.74117191131936	4.02285026147371	4.10149409735535	4.11730156493366	3.78006296779468
ADS(UniMod:21)VSSNHTLSSNATR3	NA	NA	NA	NA	NA	NA	NA	NA	NA	NA	NA	NA	NA	NA	NA	NA	NA	NA	NA	NA	NA	NA	3.98963669105106	NA	NA	NA	NA	NA	NA	NA	NA	NA	NA	NA	NA
ADSEGSNSGGT(UniMod:21)WPK2	NA	NA	NA	NA	NA	NA	NA	NA	NA	NA	NA	NA	NA	NA	NA	NA	NA	3.54420753394905	NA	NA	3.54301620891514	NA	NA	NA	NA	NA	3.50148723315263	NA	NA	NA	NA	NA	NA	NA	NA
ADSEPES(UniMod:21)PLNASYVYK2	3.58113057941227	NA	NA	NA	NA	NA	NA	NA	NA	NA	3.46190095500066	3.59940116268145	3.68727526250896	3.79763210946446	NA	NA	NA	NA	3.85089379809634	NA	NA	3.78033376924501	NA	NA	NA	NA	NA	NA	NA	NA	NA	NA	NA	NA	NA
ADSGPTQPPLSLS(UniMod:21)PAPETK2	4.14729470423776	4.25270280437497	4.25401677677061	4.21618956247137	4.26512765099892	4.13795614203405	4.35989464184312	4.34962207840411	4.30414594117806	4.2048607947245	4.15694401850096	4.14928359889207	4.25327524794724	4.35529148372654	4.36399049491143	4.29534963337911	4.33892409923557	4.44578051690469	4.38046835785423	4.37454852040302	4.22303788413752	4.28687088868959	4.16199875899177	4.60513692689234	4.53412329524936	4.5253614424039	4.63971416957218	4.56905693336687	4.47744573331485	4.79606287216251	4.73826945911115	4.56311095444762	4.49716743000798	4.51030414062105	4.36988754203497
ADT(UniMod:21)GHAFLAKPPAR3	NA	NA	NA	NA	NA	NA	NA	NA	NA	NA	NA	NA	NA	NA	NA	NA	NA	NA	NA	NA	NA	3.1209083172151	NA	NA	NA	NA	NA	NA	NA	NA	NA	NA	NA	NA	NA
ADT(UniMod:21)PNNATPITSYPTLR2	NA	NA	NA	NA	NA	NA	NA	NA	NA	NA	NA	NA	3.48508899663594	3.57350292290924	3.56053385095643	3.5422967668006	3.66883870776931	3.50676770174597	3.44253986703313	3.51047584563375	3.53282746975464	3.52830772513547	3.49640792592116	NA	NA	NA	NA	NA	NA	NA	NA	NA	NA	NA	3.56083664076912
ADT(UniMod:21)PSLGEGPEK2	NA	NA	NA	NA	NA	NA	NA	NA	NA	NA	NA	NA	NA	NA	NA	NA	NA	NA	NA	NA	NA	NA	NA	NA	NA	NA	NA	3.18133913415418	NA	NA	NA	NA	NA	NA	NA
ADT(UniMod:21)SSAENILYTVGLWEAPR3	NA	NA	NA	NA	NA	NA	NA	NA	NA	NA	NA	NA	NA	NA	NA	NA	NA	3.53105939578465	NA	NA	NA	NA	NA	NA	3.8150306004975	NA	NA	NA	NA	3.98723758744131	NA	NA	NA	3.43842636633177	NA
ADTALAS(UniMod:21)IPPVAEGK2	NA	NA	NA	NA	NA	NA	NA	NA	NA	NA	NA	NA	NA	NA	NA	NA	NA	NA	NA	NA	NA	NA	NA	NA	3.42089363944338	NA	NA	NA	NA	NA	3.38564624378852	NA	NA	NA	NA
ADTS(UniMod:21)QEICSPR2	4.36154118540802	4.29766224514609	4.30741891754228	4.40912800168215	4.36466564028435	NA	NA	NA	NA	4.31287052789685	NA	4.28039569777822	3.85395468474118	4.12699100599422	NA	4.12390543197136	4.26086356186392	NA	4.02155123160363	4.18080274868775	3.97278707237591	4.05831413591045	4.30610298526964	NA	NA	3.81619305115928	NA	3.93459373034947	4.01034992563741	4.016852163865	3.9850876505713	3.8313930397581	3.84251938968757	4.03491303577788	4.00308555477642
ADTSQEICS(UniMod:21)PR2	4.30952960434699	4.0908331618994	4.04552022757855	4.27092973640124	4.18841562308201	3.96501963656175	4.38162044434065	4.46461000093891	4.32135045303417	4.0387727835438	4.17693798602604	4.18951475134074	4.27688507080284	4.20547082458648	4.1392043901086	4.35738609366276	4.36567965508268	4.41793234261412	4.47241120755642	4.63637235492558	4.17320942249249	4.24702007752688	4.38281569678114	3.91696274229221	NA	4.02101235423124	3.69121811687079	3.84641394940969	3.68299347578965	4.04801034866269	4.24116303264282	3.75983039342217	3.77410403475769	3.67903601292432	4.26388092303465
ADTSS(UniMod:21)QGALVFLSK2	3.34586543802035	3.3227869244617	NA	3.20581153593258	3.26978211126497	NA	NA	NA	NA	NA	NA	3.34363795982272	NA	3.2787606915999	NA	3.21928842927748	NA	3.13980803188423	NA	NA	NA	3.2228661291124	3.1711524480694	3.49394828818609	NA	3.52056845387858	3.62521726410143	3.63650598297434	3.54678581037447	3.49310634266444	3.45674594962501	3.50827175000223	3.55720684159755	3.51062802095289	3.38717660864111
ADTTTPTPTAILAPGS(UniMod:21)PASPPGSLEPK3	NA	NA	NA	NA	NA	NA	NA	NA	NA	NA	NA	NA	NA	3.06605506119086	NA	NA	3.15316555145764	2.64832783375208	2.77628908560419	NA	3.08534122839041	3.17317259026078	3.09917190190184	NA	3.28225913979249	NA	3.32028661405033	3.27691568320266	NA	NA	NA	NA	3.19492022441412	3.4010640651712	NA
ADTTTPTPTAILAPGSPAS(UniMod:21)PPGSLEPK3	NA	NA	NA	NA	2.8347488341105	2.8750502359336	NA	NA	NA	NA	NA	NA	NA	NA	NA	NA	NA	3.61458638726553	3.17726628425991	NA	NA	NA	NA	3.15149269819878	3.15136239751714	2.98014455654761	NA	NA	NA	3.30132839942001	NA	NA	NA	NA	NA
ADVEASPGNPPDRQNS(UniMod:21)K2	NA	NA	NA	NA	NA	NA	NA	NA	3.26560211107724	NA	NA	NA	NA	NA	NA	NA	NA	NA	NA	NA	NA	NA	NA	NA	NA	NA	NA	NA	NA	NA	NA	NA	3.10357943754101	NA	NA
ADVGRLS(UniMod:21)PEVK2	5.29844966530966	5.26640952098367	5.24433557568993	5.26924061889199	5.22736049197785	5.22205608636733	5.24591761977146	5.15364839586069	5.21535121718032	5.23010614391345	5.23831834684463	5.20610353071451	5.03842603701612	5.11503171970872	5.14172487701047	5.10389217583886	5.03498369475862	5.07098731536503	5.07300856420937	5.05063854057664	5.09081365810162	5.05786321826901	5.06335077936307	4.82882489315454	4.9534883178615	4.9324234159157	4.9191117775514	4.99305724667242	4.94051152590717	4.96857688702007	4.97368993252613	4.9332847779337	4.90904051851328	4.87832567885437	5.13189713325871
ADVLEAHEAEAEEPEAGKS(UniMod:21)EAEDDEDEVDDLPSSR4	4.18029490290666	4.22298013198837	4.09732598442623	4.12201087856375	4.1465340137237	4.14053405987756	4.16503497667858	4.12728515358411	4.13111244827296	4.1219248080326	4.0730715163476	4.2627269750631	3.61695668700724	3.35483002356331	3.63033784832857	3.52114022124746	3.47171237995132	3.43126619276409	3.24936250132477	3.35323198131564	3.55626220886031	3.59762363370313	3.48787619997657	2.8237112214913	2.94220274857687	2.94899985158536	3.05148625979085	3.11023062509233	NA	2.75276893658438	2.81259250145277	2.74088140613814	3.02514813653993	3.09742564204038	3.3636805955081
ADVVPQQADPEFPRAS(UniMod:21)PR2	4.04505613032438	4.10017503363648	4.08429610477527	4.03782463822446	4.10547898351609	4.07835453675195	3.99938021655114	4.04185800163268	4.01599830801123	4.03545834178317	3.99393850582756	3.99600509232653	3.87707310551528	3.87898969612058	3.90143496738693	3.85379640529723	4.00462860481223	3.66817305125022	3.92790296094143	3.83879742862329	3.74864012402607	3.96062487035506	3.92629426438883	4.13440706482928	4.10312948236461	4.02064632603354	4.26778886806703	4.19739132300767	4.23894634818148	4.09830609120142	4.22521819528642	4.15810058336629	4.24254876107664	4.20649374535213	3.94483300331457
ADVVPQQADPEFPRAS(UniMod:21)PR3	NA	NA	NA	NA	NA	NA	NA	NA	NA	NA	NA	NA	NA	NA	NA	NA	NA	NA	NA	NA	NA	NA	NA	3.56700221447486	NA	NA	NA	3.56892761175975	3.71695951681504	NA	NA	NA	NA	3.55059075839208	NA
ADY(UniMod:21)DTLSLR2	3.2233423290628	3.18235407999618	3.33721223723339	3.20021868895672	3.23787815782179	3.28062477334106	NA	3.16001147687909	3.09285492888189	3.04956817130992	3.19657234714412	3.2243825556944	NA	NA	NA	NA	NA	NA	2.77801037056496	NA	NA	NA	NA	3.27083251871488	3.22331737882055	NA	3.14040024315095	3.20838980987737	3.19175298725762	3.09718892489719	3.09422090668329	3.14235733529312	3.22864460060724	3.11289603432978	NA
AEAAAAPTVAPGPAQPGHVS(UniMod:21)PTPATTSPGEK3	NA	NA	NA	NA	NA	NA	NA	NA	NA	NA	NA	NA	2.83040161457383	2.75480746785366	NA	2.99195765687337	NA	NA	NA	NA	2.88879059970539	2.80451578743141	2.86392245670569	NA	NA	NA	NA	2.35235726701004	NA	NA	NA	NA	NA	NA	NA
AEAAAAPTVAPGPAQPGHVS(UniMod:21)PTPATTSPGEK4	NA	NA	NA	NA	NA	NA	NA	NA	NA	NA	NA	NA	NA	NA	NA	3.02643167395147	NA	NA	NA	NA	NA	NA	NA	NA	NA	NA	NA	NA	NA	NA	NA	NA	NA	NA	NA
AEAAAAPTVAPGPAQPGHVSPT(UniMod:21)PATTSPGEK3	NA	NA	NA	NA	NA	NA	NA	NA	NA	NA	NA	NA	NA	NA	NA	NA	NA	NA	NA	NA	NA	NA	NA	NA	2.16806887701236	NA	NA	NA	NA	NA	NA	NA	NA	NA	NA
AEAAAVAGLSTPGS(UniMod:21)LHR2	NA	NA	NA	NA	NA	2.53363553371869	NA	NA	NA	NA	NA	NA	4.33250659301441	4.39187861502709	4.41541370996817	4.40978160773651	4.36548790245102	4.0339032436577	4.21262584548606	4.18099672545622	4.16564771631383	4.28820935208896	4.31116272601514	NA	NA	NA	NA	NA	NA	NA	NA	NA	NA	NA	4.3594261982672
AEAAAVAGLSTPGS(UniMod:21)LHR3	NA	NA	NA	NA	NA	NA	NA	NA	NA	NA	NA	NA	3.88888599339341	3.48213658097394	3.71149669834309	3.43342024021028	3.64726098422681	NA	3.35090810724903	3.79240259941378	3.51005747241964	NA	3.61376917169776	NA	NA	NA	NA	NA	NA	NA	NA	NA	NA	NA	3.43247059625163
AEAEAGS(UniMod:21)PRPDPR2	4.63031481113223	4.5477070823016	4.65411520640092	4.66968355229888	4.57588046730577	4.6529198978464	4.65497217435771	4.74222500339615	4.73880941049199	4.51411817456275	4.51311612079061	4.58492241601834	3.83804016104264	3.88205414603113	3.90571272009591	3.62532852317651	3.77501328024248	3.89455910360216	3.85266540995796	3.89357030967114	3.81882752282154	3.84258445047583	3.77112730207438	3.609936618984	3.69916796923402	3.60176469947229	3.68341054783007	3.48811459541078	3.38367509335616	3.71862065251545	3.68023742901786	3.55713267417834	3.66379940673498	3.42949361679645	3.88781888019149
AEAGAGS(UniMod:21)ATEFQFR2	NA	NA	NA	NA	4.08889713399211	NA	4.01638388609291	3.77695591818372	NA	4.1110159100371	NA	NA	4.27221311109428	4.40760300070488	4.36163537590699	4.42766236405561	4.42076623741128	4.36071505005137	4.38020768176545	4.33648756035634	4.35045244750362	4.2956788696941	4.37109727423576	4.1766237814413	4.38905119246699	4.38849905653348	4.35352768756022	4.42051521992863	4.31379826407276	4.25031328851215	4.35126127836902	4.34281477639574	4.33547812651232	4.34113986746996	4.33951103022257
AEAPAGPALGLPS(UniMod:21)PEAESGVDR2	4.00601616861266	3.9187069367037	3.83208324953708	3.86324018126325	3.93340963850912	3.96237128294716	4.03926713412826	4.06032822512655	4.0740084315903	3.58644745190749	3.89552960044359	4.05325136110675	4.10179637939797	4.14388215667085	4.06655802739198	4.19522672460779	4.12092627868608	4.1698418312864	4.28032852047572	4.2151973335293	4.31808853400771	4.12054782762491	4.1925915335084	3.97828988749899	3.77963924077862	4.37949654491855	3.83197064962151	3.75094910937549	3.66724730072387	3.89839180614509	4.33156432056738	3.86981570805446	3.80464041071448	3.82505589859995	4.16414895372242
AEAPAGPALGLPS(UniMod:21)PEAESGVDRGEPEPMEVEEGELEIVPVRR4	NA	NA	NA	3.20665977341212	NA	NA	NA	2.387517486461	NA	2.68045509415198	NA	NA	3.37659955554954	NA	3.24853081931448	NA	NA	NA	3.27173568652228	3.2257748611558	NA	3.26257041164004	NA	NA	NA	NA	NA	NA	3.29101381122272	NA	2.99408402786316	3.42691077494132	NA	NA	NA
AEAPLPS(UniMod:21)PK2	4.68088976374474	4.80128962672319	4.66259406505733	4.62514801567768	4.51713952025958	4.70135338312774	5.2039818649743	5.3374026506673	5.2801320447781	4.57792470014338	4.71522049365728	4.867242641416	5.16682161728569	4.57009425555878	4.31774081722844	4.10879198333512	4.08542893653444	5.02532461861346	5.21132068861949	4.93119797724779	4.85682710185575	4.94313828134144	4.49660107027032	5.22353008564514	5.20195153405121	5.23385333283605	4.11356047203185	4.48372327290651	4.30874753341044	5.40675670911405	5.20550081054086	4.71110295462034	4.93391995896976	4.7915174974261	4.66306441166907
AEAPPLEREDS(UniMod:21)GTFSLGK2	NA	NA	NA	NA	NA	NA	NA	NA	NA	NA	NA	NA	NA	NA	3.80141237990277	NA	NA	NA	NA	NA	NA	NA	3.87367708087086	NA	NA	NA	NA	NA	NA	NA	NA	NA	NA	NA	NA
AEAPS(UniMod:21)S(UniMod:21)PDVAPAGK2	NA	NA	NA	NA	3.78635723874165	3.52094867414179	3.86555925381772	3.8660057091886	3.57960196522713	NA	4.0401516545436	3.87152080847419	3.9406563975087	3.98740466760972	3.66526637219443	4.02928520565117	3.97058062530796	3.78372290636958	3.89930083730403	4.04535893145368	3.97089299997962	4.04406118265468	3.94509471440938	4.13041771784232	3.87270012191882	3.88705757104676	4.02098848367873	3.72452732514925	3.95908450388766	3.86464581686984	4.11235765898341	4.13259608932615	4.01396102302625	3.79825660013196	3.86060511819
AEAPSS(UniMod:21)PDVAPAGK2	4.52406134708499	4.25126721772243	4.02187373507409	4.30569402582395	4.40371881981504	3.98302871677175	4.33190692294608	4.37844033871794	4.0186276100039	4.32086678212637	4.43022216702687	4.24614340760891	4.34612058464935	4.45880162086794	4.33834102952194	4.56569257179254	4.63481654018906	4.46907700776181	4.55054282815126	4.34217866251467	4.52622660661536	4.50725839590638	4.45473586673732	4.21292624530451	4.78862947286913	4.7009485832463	4.61747193850445	4.6320957887537	4.73143166834175	4.82366148913264	4.77175732511613	4.5838619484654	4.65160925457729	4.78107398891795	4.43082241504765
AEAPSSPDVAPAGKEDS(UniMod:21)PSASGR3	3.06175076468689	2.97702977935521	NA	NA	NA	3.07748800559158	NA	NA	NA	NA	NA	2.92659685031874	3.26931705427201	NA	NA	NA	3.46814866628614	3.23591732636171	NA	3.20000198258677	3.16542914801576	NA	NA	3.56219762177074	3.64575144075372	3.57097897538213	NA	3.52692754502609	3.61909325516546	3.63415619644852	3.53785878818737	3.50620037791105	3.64234292361027	NA	3.19452094336176
AEAS(UniMod:21)PEPGPGPAAPGLPK2	NA	4.40199411924775	4.46258708788492	3.91841150037257	NA	4.36175531384306	NA	NA	4.65034950811731	NA	NA	4.55116211328631	NA	NA	NA	NA	NA	NA	3.17955646066261	NA	NA	NA	NA	NA	NA	NA	NA	NA	NA	NA	NA	NA	NA	NA	NA
AEASS(UniMod:21)PVPYLSPETNPASSTSAVNHNVNLTNVR3	NA	NA	NA	NA	NA	NA	NA	NA	NA	3.43379949910465	NA	3.39056032521659	NA	NA	NA	NA	NA	NA	NA	NA	NA	NA	NA	NA	NA	NA	NA	NA	NA	NA	NA	NA	NA	NA	NA
AEASS(UniMod:21)PVPYLSPETNPASSTSAVNHNVNLTNVR4	3.7492454142046	3.91146856411549	NA	NA	3.78313450381175	3.78062008784001	NA	NA	3.86263842541774	3.85623504735972	3.81481670646682	3.78878473079848	NA	NA	NA	NA	NA	NA	NA	2.92588821585173	NA	NA	2.97536527375006	3.36161870793251	NA	3.3470715000617	NA	NA	NA	NA	3.59118723003333	NA	NA	NA	NA
AECGLLLS(UniMod:21)PVSGDVHACPFGGSVGDGVGIGGESADK4	NA	NA	NA	NA	NA	NA	NA	NA	2.97721239105356	NA	NA	NA	NA	NA	NA	NA	NA	NA	NA	NA	NA	NA	NA	NA	NA	NA	NA	NA	NA	NA	NA	NA	NA	NA	NA
AECGLLLS(UniMod:21)PVSGDVHACPFGGSVGDGVGIGGESADKK4	NA	NA	NA	NA	NA	2.794215012211	NA	NA	NA	NA	NA	NA	NA	NA	NA	NA	NA	NA	NA	3.33020113996075	NA	3.19232844800442	NA	NA	NA	NA	NA	NA	NA	NA	NA	NA	NA	NA	NA
AEDEDIVLT(UniMod:21)PDGTR2	3.29024129807884	3.30664906936938	3.13348729632233	NA	3.23396197432854	NA	3.39981509721027	3.46493937271669	3.42482023101101	NA	3.26687069514644	3.20623761982942	3.14939433357161	3.06498017008896	NA	NA	2.90094487327714	3.25906130117601	3.3201576486195	3.21174240661992	3.16036549220737	3.01281230508987	2.98020333987211	NA	3.13367246095941	3.38745173140007	NA	NA	NA	3.22898987263192	3.42874807555274	3.28922151244374	3.29886158268104	2.99937193848799	3.10601551190166
AEDGATPS(UniMod:21)PSNETPK2	4.69600176283331	NA	NA	4.37362198103255	4.53530300735496	4.44245109276449	4.55362380889592	NA	4.43353992369884	4.39380528194969	4.43815469991421	4.55775219326749	4.24134068128661	NA	NA	4.1556199334942	4.23527111512465	4.2679649117047	4.04130999946576	4.28174834939089	NA	3.88322020614854	NA	4.31676434222867	4.33428882025199	4.35945872289389	4.33534378034539	4.55908591157214	4.26741171754869	NA	4.28005266249167	4.31052109496407	4.43682767783489	4.42481185808469	NA
AEDGATPSPS(UniMod:21)NETPK2	NA	NA	NA	NA	NA	NA	NA	NA	NA	NA	NA	NA	NA	NA	NA	NA	NA	NA	NA	4.61913133560517	NA	NA	NA	NA	NA	NA	NA	NA	NA	NA	NA	NA	NA	NA	NA
AEDGATPSPSNET(UniMod:21)PK2	5.71516311450143	5.42455143006388	5.5979443749698	5.65327762100834	5.50357147784941	5.52721644505812	5.46267036008212	5.57735482008372	NA	5.51486756721685	5.41200188069216	5.55211303577177	5.23356239901809	NA	4.93411915908494	NA	4.88352755499933	NA	4.98623592307992	NA	NA	NA	4.74447284875372	5.31916559275058	5.29072702781972	NA	5.39098670752529	5.37830467368564	NA	5.03627649130673	NA	NA	NA	NA	NA
AEDGATPSPSNET(UniMod:21)PKK2	NA	3.61024409013405	4.47597240042869	NA	3.57796850240834	NA	3.54539413429849	4.35089721223448	NA	3.44290644661458	4.28101906699093	NA	3.8241090004986	NA	NA	NA	NA	NA	3.72725882795762	3.79150571586217	3.84965456653983	3.51240993086047	NA	3.10722627617625	3.89506951690808	4.20205999687825	NA	4.18146785852912	NA	NA	3.79835870204328	NA	NA	3.67753344921695	NA
AEDGATPSPSNET(UniMod:21)PKK3	4.4480331399628	4.00352330642312	4.05963715793028	4.39751973181748	4.00366074645629	4.15277502872316	3.96092698843875	NA	3.91959276937791	3.8749580205459	4.11198893896434	4.03795457964892	NA	NA	NA	NA	NA	NA	3.37971139644525	3.28200834326484	NA	NA	NA	3.70538703581237	3.59713791079414	NA	3.79752658535607	3.54181567809769	3.54997735091997	3.1078663452333	NA	NA	NA	NA	3.59848178387043
AEDKDEGIGS(UniMod:21)PDIWEDEK3	NA	NA	NA	NA	NA	NA	NA	NA	NA	NA	NA	NA	NA	3.01725220219946	NA	NA	NA	NA	NA	NA	NA	3.20280579902361	NA	3.39346862861371	NA	3.19433880568705	NA	3.32565379516012	3.0975951942223	NA	3.24282354163701	NA	2.93575230197783	NA	NA
AEDMYSAQSHQAAT(UniMod:21)PPKDGK3	NA	NA	3.71243026646297	NA	NA	NA	NA	NA	NA	NA	NA	NA	NA	NA	NA	NA	NA	NA	3.48947756501556	3.17711450229802	3.18468248499812	3.39770176291808	NA	NA	NA	NA	NA	NA	NA	NA	NA	NA	NA	NA	NA
AEEDEILNRS(UniMod:21)PR2	NA	NA	NA	NA	NA	4.48851032966762	NA	NA	NA	NA	NA	NA	NA	NA	NA	NA	NA	NA	NA	NA	NA	NA	NA	NA	NA	NA	NA	NA	NA	NA	NA	NA	NA	NA	NA
AEEDEILNRS(UniMod:21)PR3	NA	NA	NA	NA	NA	NA	NA	NA	NA	NA	NA	NA	NA	5.9697101610609	NA	NA	NA	NA	6.05106280207407	NA	NA	NA	6.04956171366652	NA	NA	NA	NA	NA	NA	NA	NA	NA	NA	NA	NA
AEEEHLSSS(UniMod:21)GGLAK2	NA	NA	NA	NA	NA	NA	NA	NA	NA	NA	NA	4.29248764208919	4.38124734180386	4.8470330190841	4.45897962638368	4.65869975230622	4.51898373886314	4.31008350328215	4.6357424178037	4.52981056948664	NA	4.67905787151042	4.73484377822754	NA	NA	NA	NA	3.63158375181118	NA	NA	NA	NA	NA	3.69061070892808	4.67616707853744
AEEKS(UniMod:21)PISINVK2	3.57187926661474	3.92132970880565	3.94256225326622	3.85101724113242	3.6195053781373	3.96407548476248	3.70889220805485	NA	3.58503004412088	3.9119465723388	3.75271020968512	3.70513940889202	4.0187330388085	4.12825980725316	4.09534741500759	4.12111626209945	4.18851838782053	4.03543193186447	3.96259951575495	4.19464565471687	3.88127458603147	4.19047670287951	4.00835579723733	3.97091710590462	4.21639082880744	4.04981922873007	4.21159900160044	4.47260275987837	4.40875408213287	4.1485457474108	4.08396952802839	4.04971920335759	4.11430053827493	4.2220476409267	4.13380679832512
AEEKS(UniMod:21)PISINVK3	3.20110237017649	3.36118357614705	3.44156013313765	NA	3.28773033345135	3.53218340111411	3.47531684947432	3.00750763716308	NA	3.57972888574615	3.51090580978045	3.40212570668751	3.76892515266884	3.43076001715498	3.41971307836193	3.43880206344373	3.51342675795061	3.67219889106649	3.45980044083404	3.67149980752378	3.5354774356959	3.60234417368681	3.4351190878783	3.4463568737324	3.56950611295216	3.59413062792797	3.67243708886227	3.803559944059	3.71174107156343	3.74906428777513	3.53146636908766	3.6172844491914	3.66641761508096	3.69017351021258	3.55220503779336
AEELS(UniMod:21)PAALSPSLEPIR2	3.13874573382701	NA	2.92582656517029	NA	NA	NA	2.96893717962768	2.84389498757778	3.10746979779784	NA	2.94019422875122	2.80119973039316	2.9241987588731	3.20260541975964	NA	2.87475908854974	2.58350079817994	3.28370957685657	3.32132130940045	3.28840250043233	NA	3.00111778615985	2.85182524414327	3.62587629131046	3.70490342388233	3.70746698677826	3.31616211267905	3.35371198874937	3.40728506993694	3.75318279120722	3.64378494210433	3.38009680131133	3.30133367486666	3.34793082938395	3.28075978045698
AEELSPAALS(UniMod:21)PLLEPIR2	3.03399740231031	3.19051369787522	3.15369058886798	NA	3.39912942511146	3.15841482281814	3.7736470076309	3.5208307944018	3.57006526108711	NA	3.44057666213457	NA	3.28773817490797	3.08748569965695	NA	NA	NA	3.95410720223888	3.61062605646765	3.57773610437761	3.34853319188639	NA	NA	3.75971425797491	3.70846947862046	3.6762257172195	3.23491376954489	NA	NA	3.63678204097277	3.67521084306167	NA	NA	NA	NA
AEELSPAALS(UniMod:21)PLLEPIR3	NA	NA	NA	NA	NA	NA	3.47267767234803	NA	3.29562506065246	2.92762413629121	2.9250203375872	NA	NA	NA	NA	NA	NA	3.37283897341849	3.32090374762623	3.24809177184697	NA	NA	NA	NA	3.22470464046202	NA	NA	NA	NA	3.29559399476929	NA	NA	NA	NA	NA
AEELSPAALS(UniMod:21)PSLEPIR2	2.98299682063123	NA	NA	NA	NA	NA	3.24888285009938	3.27844976935728	3.29945292138777	2.83964427684404	2.76975502697473	3.33705868703114	3.3041367857997	3.2494051996945	NA	NA	NA	3.75366696426485	3.53998569604854	3.55079904116046	3.25052158009321	NA	3.11628045077113	3.67571146174319	3.75410542994865	3.80500596244326	3.27766802917585	3.31867942206642	3.25745654524175	4.07619447522208	4.07758511691672	NA	3.42440008541189	3.52090741320636	3.17157755078469
AEELSPAALS(UniMod:21)PSLEPIR3	NA	NA	NA	NA	NA	NA	NA	NA	NA	NA	NA	2.87844781540501	NA	3.04056695017385	NA	NA	NA	3.35645029687074	3.3887503092256	3.43849620631231	NA	NA	NA	3.26627515361231	3.22424034430207	3.05776869628527	NA	NA	NA	NA	3.65775301332651	NA	NA	NA	3.17966574629969
AEENTDQAS(UniMod:21)PQEDYAGFER2	3.51168896309725	3.68146954547293	3.63663897620157	3.61646391899248	3.53268266808883	3.63874883581802	NA	3.47832560156387	3.49746575520495	3.41335822373326	3.53867010247212	3.53341922319979	3.36598168752783	3.60521236397974	3.45413662745121	NA	3.68914136087769	3.49735278190409	3.62847345672681	3.47713224075466	3.6205620226022	3.74185513555028	3.53015946971004	NA	3.50971417701159	3.51247762419597	3.48194459234594	3.60845805176605	NA	3.3929727546998	3.48919143950425	3.43197899251245	3.70435134689899	3.72534027324437	3.5638223209405
AEEPPS(UniMod:21)PPVPK2	NA	NA	NA	NA	NA	NA	NA	NA	NA	NA	NA	NA	NA	NA	NA	NA	NA	NA	NA	NA	NA	3.15836044336138	NA	NA	NA	NA	NA	NA	NA	NA	NA	NA	NA	NA	NA
AEEQQLPPPLSPPS(UniMod:21)PSTPNHR3	NA	3.98409653245041	NA	NA	NA	NA	NA	NA	NA	3.96067360444228	NA	NA	NA	NA	NA	NA	4.02013366846372	NA	NA	NA	NA	NA	NA	NA	NA	NA	NA	NA	NA	NA	NA	NA	NA	NA	NA
AEEQQLPPPLSPPSPS(UniMod:21)TPNHR3	NA	NA	NA	NA	NA	3.84922295228871	NA	NA	NA	NA	NA	NA	NA	NA	NA	4.15268975121516	NA	NA	NA	NA	NA	NA	NA	NA	NA	NA	NA	3.89412079695985	NA	NA	NA	NA	NA	NA	NA
AEEQQLPPPLSPPSPST(UniMod:21)PNHR3	NA	NA	NA	NA	NA	3.96925301692912	NA	3.9651123902586	NA	NA	NA	NA	NA	NA	NA	NA	NA	NA	NA	NA	NA	NA	NA	3.91611323521163	NA	NA	NA	NA	NA	NA	NA	NA	NA	NA	NA
AEETCAPS(UniMod:21)VSYFKCVQK3	4.5934331326932	4.56621835424326	NA	NA	NA	NA	NA	NA	4.55546922630891	NA	NA	4.47533181130244	4.40671577251053	NA	NA	4.51846022742454	4.35126163486354	4.28801655276168	4.26278267221557	NA	NA	NA	NA	4.79520056970298	NA	NA	4.68517819274348	NA	4.7396550567162	4.68067804865688	4.80577659223222	4.64527681238902	4.72839465601665	4.69134717846304	NA
AEFS(UniMod:21)PAQFSGPK2	NA	NA	NA	NA	3.12428721438063	NA	NA	NA	NA	NA	NA	NA	NA	NA	NA	NA	NA	NA	NA	NA	NA	NA	NA	NA	NA	NA	NA	NA	NA	NA	NA	NA	NA	NA	NA
AEFTS(UniMod:21)PPSLFK2	4.88315502470374	4.94329403683494	4.93543097544539	4.93952425526558	4.97094348724107	4.92871042739537	4.93076244248351	4.95498307050049	4.86277723572007	4.94555733300308	4.9695024119138	4.88404161133931	4.63653517645573	4.6037321786931	4.58261463844332	4.60137761458003	4.64422930277653	4.50430153107404	4.54716442850732	4.57688134355724	4.38055122743537	4.46418962945446	4.5839268159668	4.52877127688415	4.50755379805728	4.48160399540951	4.48584299094384	4.4672308935578	4.55177219867819	4.47297877803262	4.48410647701229	4.50647848616589	4.39751009079243	4.38172747748501	4.63440165066255
AEGDDYGQPRS(UniMod:21)PARPQPGEGPGGPGGPPEVSR4	NA	NA	NA	2.91564104858273	NA	2.96644317204043	2.87168818293792	3.09788012150586	3.04552882883664	3.04087517254981	2.76305582566278	NA	NA	2.7223715580701	3.13333325084375	2.97661951418858	NA	2.94165206638499	NA	NA	3.33506899645996	3.13003000845544	NA	NA	3.23030043229409	3.23848687286725	2.83205175814677	3.03970020314799	3.07109929256833	3.1789367632664	2.88834409914447	2.76463822466041	3.17784858814818	3.17399337778574	2.89610203922506
AEGDSAGTAGT(UniMod:21)PGGTPAGDK2	NA	NA	NA	NA	NA	NA	NA	NA	2.84776950810543	NA	NA	NA	NA	NA	NA	NA	NA	2.84036025218633	NA	NA	3.1618276242896	NA	NA	3.4038634771872	3.50196611023318	3.75256734010637	3.98781127759934	3.62388491387232	3.43719937548284	3.61051335478209	3.32341974610327	4.06456151531608	3.38038612785634	3.45348248517209	NA
AEGENRPIATLDLTLEPVT(UniMod:21)PSQK3	NA	NA	NA	NA	NA	NA	NA	2.44329115251742	NA	NA	NA	NA	NA	NA	NA	NA	NA	NA	NA	NA	NA	NA	NA	NA	NA	NA	NA	NA	NA	NA	NA	NA	NA	NA	NA
AEGEPQEES(UniMod:21)PLK2	5.20483217367502	5.12701995433566	5.06006280399577	5.10045714866261	5.12765278051122	5.09141305038618	5.14165353869318	5.17567395330916	5.11492304087543	5.0866179227466	5.09846569596788	5.13140707617448	5.28918941269398	4.79432659860406	5.1214962242201	4.93821995157253	5.36535783063828	5.26169424864233	5.21321227714783	4.4784321601867	5.28310269870514	5.11199087702882	4.97992466842017	5.46898598854122	5.2958491384531	5.20450037707184	5.4180388486491	5.15558343358186	5.30660592945165	5.31651047455166	5.40010481447307	5.36401497029682	5.45463406700823	5.41759909839188	4.73001402514019
AEGS(UniMod:21)STASSGSQLAEGK2	NA	NA	NA	NA	NA	NA	NA	NA	NA	NA	NA	NA	NA	NA	NA	2.93806292976404	3.27982793068461	NA	NA	NA	NA	3.10444244973593	NA	NA	NA	NA	NA	NA	NA	NA	NA	NA	NA	NA	NA
AEGSSTASS(UniMod:21)GSQLAEGK2	NA	NA	NA	NA	NA	NA	NA	NA	NA	NA	NA	NA	NA	NA	2.9900627437341	NA	NA	NA	3.181496184087	NA	NA	NA	3.21524102946226	NA	NA	3.17172566015453	NA	NA	NA	NA	NA	NA	NA	NA	3.01821717647924
AEGSSTASSGS(UniMod:21)QLAEGK2	NA	NA	NA	NA	NA	NA	NA	NA	NA	NA	NA	NA	3.50764738176415	3.6283057698191	NA	NA	3.63009642359591	3.57134079741206	3.3908821190852	NA	3.50028847461391	3.56076294172668	3.68012458150101	3.65853021188972	3.56696746050396	3.57292179494754	3.59189039896306	3.72782994708482	3.63459671699729	3.62897903077213	3.57273528676596	3.63374535170866	3.67486359707164	3.71780167760578	3.53639405219396
AEIS(UniMod:21)FEDRK2	3.82545982169013	3.83277746159132	3.85483023974892	3.85309221301909	3.93333913658851	3.89551650480449	3.81648315709306	3.83371948514123	3.83370649136831	3.86379816256902	3.81240748981698	3.92637375898268	NA	NA	NA	NA	NA	NA	NA	NA	NA	NA	NA	3.50649684484685	3.56866865511308	3.58207313209421	3.74925301594114	3.6706839965218	3.77368395384952	3.57776851790988	3.45253323013517	3.63286920142623	3.63685015152715	3.65485577538269	NA
AEISS(UniMod:21)IR2	NA	NA	NA	NA	NA	NA	NA	NA	NA	NA	NA	NA	NA	3.82535990667836	NA	3.914827299655	3.52505976514554	3.78071373169758	NA	NA	NA	3.8731587167849	NA	NA	NA	NA	3.46330872018667	NA	NA	NA	NA	NA	NA	NA	3.80540526843901
AEISS(UniMod:21)IRENK2	3.66986857260315	3.91388296627086	4.04210519122632	3.87795282099541	3.77654190056938	NA	4.05083691827987	4.0945255705414	4.22397233818051	3.79597536259159	3.61441622042618	3.73070423212497	4.65703652732982	4.69678910254898	4.11206131160832	4.20702121736436	4.13703934010957	4.55624986998377	4.74432537921323	4.62334553801778	3.82284066284955	4.12347860533484	4.18909358625392	4.07679315589713	4.09837811680848	3.81946367892868	3.47558219126091	3.60839817402693	3.6209155537689	4.25943393131246	3.98483514004225	NA	3.47100994882043	3.53732478149007	4.68496253099036
AELAS(UniMod:21)PLNEADGHR3	NA	NA	NA	NA	NA	NA	NA	NA	NA	NA	NA	NA	NA	NA	NA	NA	NA	NA	NA	NA	NA	3.00644299084811	NA	NA	NA	NA	NA	NA	NA	NA	NA	NA	NA	NA	NA
AELDQLLSGFGLEDPGSS(UniMod:21)LK2	NA	NA	NA	NA	3.24802065562717	NA	NA	NA	NA	NA	NA	NA	NA	NA	NA	NA	NA	NA	NA	NA	NA	NA	NA	NA	NA	NA	NA	NA	NA	NA	NA	NA	NA	NA	NA
AELEEMEEVHPSDEEEEDAT(UniMod:21)K3	NA	3.41286866022323	NA	NA	NA	NA	NA	NA	NA	NA	NA	NA	NA	NA	NA	NA	NA	NA	NA	NA	NA	NA	NA	NA	NA	NA	NA	NA	NA	NA	NA	NA	NA	NA	NA
AELGM(UniMod:35)GDSTSQS(UniMod:21)PPIK2	4.92105512673376	4.82448666459018	4.67338847036849	4.73112858685032	4.898326814451	4.98708832381525	4.80982420485639	4.62655502995975	4.79905476276087	4.79769126730578	4.73389737072339	4.99349274826055	3.92612265200549	NA	NA	NA	4.18107169795179	NA	3.91523995416745	NA	NA	NA	4.21468601704426	NA	NA	NA	NA	NA	NA	NA	NA	NA	NA	NA	NA
AELGMGDSTSQS(UniMod:21)PPIK2	4.70590937350296	4.88111618458688	4.88116682514861	4.84459970354116	4.75206956855119	NA	4.82028695265083	4.82781187035322	4.76972080074395	4.79002385539856	4.84278134318915	4.65422777723832	4.1475460889869	4.46074520295728	4.31823017251695	4.37172889679767	4.09597775526507	4.31871780652262	4.35262269758963	4.27250305922059	4.12295613699348	4.23649211843636	3.94030314560803	4.06658267588417	4.18062208863226	4.13806169786867	4.20386111308619	4.16597441567207	4.16757956374688	4.14904907507411	4.25075632056612	4.23627064769042	4.14956946320022	NA	4.4011097116284
AELKLS(UniMod:21)R2	NA	NA	NA	NA	NA	NA	NA	NA	NA	NA	NA	NA	NA	NA	NA	NA	NA	NA	NA	NA	NA	NA	NA	NA	NA	NA	NA	3.59168655025171	NA	NA	NA	NA	NA	3.47544011816681	NA
AELLQSDENGIPS(UniMod:21)SPQK2	NA	NA	NA	NA	NA	NA	4.14193149646082	NA	NA	NA	NA	NA	NA	NA	NA	NA	NA	NA	NA	NA	NA	NA	NA	NA	NA	3.52390469808287	NA	NA	NA	3.3467279408955	3.67883433441715	NA	NA	NA	NA
AELLQSDENGIPSS(UniMod:21)PQK2	4.45462101816001	NA	4.05600137908934	NA	NA	4.01210477744089	NA	NA	4.1566426357493	NA	4.10404005536637	4.11583990968499	3.5072049915136	NA	NA	3.32756072723123	3.42277610432683	NA	3.62753721582355	NA	3.53368545346986	3.35157892213217	NA	NA	3.37686576618859	NA	NA	3.26338473679514	NA	NA	NA	NA	NA	NA	NA
AELLS(UniMod:21)LTQMER2	NA	NA	NA	NA	NA	NA	NA	NA	NA	NA	NA	NA	NA	NA	NA	NA	NA	NA	NA	2.96319153135533	NA	NA	NA	NA	NA	NA	NA	NA	NA	3.02592477292593	NA	NA	NA	NA	NA
AELQSLEQS(UniMod:21)HLK2	NA	NA	NA	NA	NA	NA	NA	NA	NA	NA	NA	NA	NA	NA	NA	NA	3.58475682851537	NA	NA	NA	NA	NA	NA	NA	NA	NA	NA	NA	NA	NA	NA	NA	NA	NA	NA
AENGLLM(UniMod:35)T(UniMod:21)PCYTANFVAPEVLK3	NA	NA	NA	NA	NA	NA	3.37934795941082	NA	3.24111130452193	NA	NA	NA	2.83188705331301	NA	NA	NA	NA	NA	3.41390209293394	3.32723368549551	NA	NA	NA	NA	3.02012275009363	3.00170472606154	NA	NA	NA	NA	3.30879279436708	NA	NA	NA	2.88389625656906
AENGLLMT(UniMod:21)PCYTANFVAPEVLK3	NA	NA	NA	NA	NA	NA	NA	3.58516283647055	NA	NA	NA	NA	NA	2.86062368247	NA	NA	NA	3.85325317290824	3.42184502881538	3.55979039010269	NA	NA	NA	NA	NA	NA	NA	NA	NA	NA	NA	NA	NA	NA	NA
AENNS(UniMod:21)EVGASGYGVPGPTWDR2	NA	NA	NA	3.2018993112564	NA	NA	NA	NA	NA	NA	NA	NA	NA	3.51971288664117	3.29442265902762	3.666889239229	NA	3.58229459102942	NA	3.60984061223693	3.46860610216958	3.50834402079758	3.46407117291602	NA	NA	NA	NA	NA	NA	NA	NA	NA	NA	NA	NA
AENPLT(UniMod:21)PTLSGFLESPLK2	NA	2.73093349345813	NA	NA	NA	NA	NA	NA	NA	3.25528522639965	3.11669483005748	3.38947519349559	NA	NA	NA	NA	NA	NA	NA	NA	NA	NA	NA	NA	NA	NA	NA	NA	NA	NA	NA	NA	NA	NA	NA
AENPLT(UniMod:21)PTLSGFLESPLK3	NA	NA	3.11178450215107	NA	NA	3.04200453130113	3.30778255805278	NA	NA	3.0285773164768	NA	3.15237136303191	NA	NA	NA	NA	NA	NA	NA	NA	NA	NA	NA	NA	NA	NA	NA	NA	NA	NA	NA	NA	NA	NA	NA
AEPAAPPAAPS(UniMod:21)TPAPPPAVPK2	NA	NA	NA	NA	NA	NA	NA	NA	NA	NA	NA	NA	NA	NA	3.46445657502934	3.49719554186795	3.37346209531482	NA	NA	NA	NA	NA	NA	NA	NA	3.38617184081685	NA	3.51745645903747	NA	3.56703102433428	NA	NA	NA	NA	NA
AEPAS(UniMod:21)PAQDAQEPPAPPPPLPPYASCSPR3	NA	NA	NA	NA	NA	NA	NA	NA	NA	NA	NA	NA	NA	NA	2.54045712199542	NA	NA	NA	NA	NA	NA	NA	NA	NA	NA	NA	NA	NA	NA	NA	NA	NA	NA	NA	NA
AEPLT(UniMod:21)PMEDALPPSLSGQAKPEDSDCHRK4	NA	NA	NA	NA	NA	NA	NA	NA	NA	NA	NA	NA	NA	NA	NA	NA	NA	NA	NA	NA	NA	NA	NA	NA	NA	NA	NA	NA	NA	NA	NA	NA	3.11358377496962	NA	NA
AEPQPLS(UniMod:21)PASSSYSVSSPR2	NA	NA	NA	NA	NA	NA	NA	NA	NA	NA	NA	NA	NA	NA	NA	NA	NA	3.24417269401034	NA	NA	NA	NA	NA	NA	NA	NA	NA	NA	NA	3.77524108877225	3.68280647721796	NA	NA	NA	NA
AEPSEVDM(UniMod:35)NS(UniMod:21)PK2	4.61920588516942	3.72610579720076	3.81855642109729	4.02165961355032	3.94152587664954	4.0516161275483	4.10227464208546	4.24382946551245	4.00822748074936	3.91036111109745	3.90653054436136	4.37202911643342	4.11072995043287	NA	NA	NA	NA	4.04440413519003	NA	3.66423549956866	4.11807947807413	NA	NA	4.3032114865912	4.05875048669974	4.08771956707533	4.22382321987438	4.01511001432264	4.07732477512243	NA	NA	4.2085270246341	4.21606666691497	4.34081164004738	NA
AEPSEVDMNS(UniMod:21)PK2	4.06455852283393	4.2067375470508	3.95243747611605	4.18556554799997	4.07976890315255	NA	4.34631105097054	4.32408223357978	4.1164902801927	4.24190242986657	4.28655839918427	4.22401027371784	3.80319527276377	4.06395057089763	3.58125497353364	3.98767076701999	3.77373411394124	3.79999610746287	3.70909703156518	3.84078109104409	NA	3.74108467782922	NA	4.06291031326235	3.57920442241574	3.84186808047829	3.9674141059042	3.53906447241212	NA	3.85305207257856	3.91816639341136	3.73739403272018	3.83340755956833	3.50061173356269	3.97870480608744
AEQLASVQYT(UniMod:21)LPK2	NA	NA	NA	NA	NA	3.29599512576353	NA	NA	3.35451250462529	NA	NA	3.16712853988883	NA	NA	NA	NA	NA	NA	NA	NA	NA	NA	NA	NA	NA	NA	NA	NA	NA	NA	NA	NA	NA	NA	NA
AEQPAS(UniMod:21)PLQDAEGPPAK2	NA	NA	NA	NA	NA	NA	NA	NA	NA	NA	NA	NA	NA	NA	NA	NA	NA	3.50214683551072	3.51574537216359	3.50749664677621	NA	NA	NA	NA	NA	NA	NA	NA	NA	NA	NA	NA	NA	NA	3.45116739705489
AEQS(UniMod:21)LHDLQER2	4.3680826303723	4.26055767959287	NA	4.24324157097399	4.27676682244024	4.22325215015267	4.22180988879758	4.32326036388031	4.37273559797361	4.23565522968531	4.33761893991141	4.23907879494366	3.98884781983736	3.95218290055134	4.02661992242748	4.05967396340861	4.21972798566292	3.94818146427975	4.02374375923399	NA	3.98409395001161	4.00336178383534	4.02526799642862	4.4339557452753	4.49517071525205	4.53357195871017	4.42841223098908	4.49690849692522	4.53341531003594	4.4512208982736	4.51502099693911	4.3690985114733	4.43867365350659	4.4133102307783	3.97656907887064
AEQS(UniMod:21)LHDLQER3	NA	NA	NA	NA	NA	NA	NA	NA	NA	NA	3.56593316969177	NA	NA	NA	NA	NA	NA	NA	NA	NA	NA	NA	NA	NA	NA	NA	NA	NA	NA	NA	NA	NA	NA	3.80847235434216	NA
AERLS(UniMod:21)PPAPSGSER3	3.347962698131	2.98103278568066	NA	2.91352520551057	NA	NA	NA	NA	NA	NA	NA	3.1889555105373	3.81219749414647	3.64219642973146	3.70830137477787	3.6540476193461	3.57798414201778	3.64159732252525	3.72445644280291	3.63128286216401	3.71202243568425	3.58193050718178	3.63807091583833	NA	NA	NA	NA	NA	3.05656233467803	NA	NA	NA	NA	NA	NA
AERT(UniMod:21)PVSHPQR3	NA	NA	NA	NA	NA	NA	NA	NA	NA	NA	NA	NA	NA	NA	NA	NA	NA	NA	NA	NA	NA	NA	NA	NA	NA	3.40188550070182	NA	NA	3.2056643174259	NA	3.70072227411978	NA	NA	3.29813611100397	NA
AERTS(UniMod:21)PSSPAPLPHQEATPR3	NA	NA	NA	NA	NA	3.59593808574822	NA	NA	NA	3.53190668104509	NA	NA	NA	NA	NA	NA	NA	NA	NA	NA	NA	NA	NA	NA	NA	NA	NA	NA	NA	NA	NA	NA	NA	NA	NA
AERTS(UniMod:21)PSSPAPLPHQEATPR4	2.86332932428001	NA	NA	NA	2.93238643141567	NA	2.54365858123799	NA	2.70907663212614	NA	NA	NA	NA	NA	NA	NA	NA	NA	NA	NA	NA	NA	NA	NA	NA	NA	NA	NA	NA	NA	NA	NA	NA	NA	NA
AES(UniMod:21)EEMETSQAGSK2	NA	NA	NA	NA	NA	NA	NA	NA	NA	NA	NA	NA	NA	3.18171392837943	3.13658322157953	3.17480360242747	NA	3.36693238588031	NA	NA	3.34151676412782	NA	2.82395736470572	3.22687874045661	3.68127172029414	3.53137698259185	3.27585704244702	3.57747807082857	3.11419611932857	3.56812849575704	NA	3.59307096564677	NA	3.29992063733415	3.23017602972052
AES(UniMod:21)GDSLGSEDRDLLYSIDAYR3	NA	NA	NA	NA	3.19025532533645	3.24018312279328	NA	NA	NA	NA	3.12425459047394	NA	NA	NA	NA	NA	NA	NA	NA	2.86832960358076	NA	NA	NA	NA	NA	NA	NA	NA	NA	NA	3.03699410367653	3.04820913213126	NA	NA	NA
AES(UniMod:21)GPDLR2	4.37633577005373	3.84917688453415	3.75448739780539	4.01719578393953	3.93839082400437	4.13986281707914	4.23153468270991	3.90856333124119	3.733618592345	3.75427357823252	4.31332725027582	4.48827924846092	4.89194215951851	3.92134784410266	4.21676063872021	3.66289995792433	3.8878348801639	4.41589120442507	NA	3.86993703183955	3.82344295110176	3.57926630663597	4.20330221905731	4.82509690483825	4.77383607142303	4.69492248058953	4.51611602276734	4.99332437736479	4.74859186721106	4.72695854003906	4.63408145371117	4.474910201086	4.58240076226318	4.88423838705696	3.74593627493261
AES(UniMod:21)LPLSSNLQSK2	NA	3.50715116434528	NA	NA	3.5643714103107	3.34702947824965	3.58520401946119	NA	3.58437730850107	3.54741702768585	3.59042013396616	3.6131147107075	NA	3.33574649057539	NA	NA	NA	3.40824486753262	3.30243117631672	3.46654186082469	NA	NA	NA	NA	NA	NA	NA	NA	NA	3.28536299067028	3.32725868236938	NA	NA	3.32866494535539	NA
AES(UniMod:21)PAEKVPEESVLPLVQK2	NA	NA	NA	NA	3.03986186972479	NA	NA	NA	NA	NA	2.93123084666694	3.17026950069793	NA	NA	NA	NA	NA	NA	NA	NA	NA	NA	NA	NA	NA	NA	NA	NA	NA	NA	NA	NA	NA	NA	NA
AES(UniMod:21)PAEKVPEESVLPLVQK3	NA	NA	NA	NA	3.05966976473462	NA	NA	NA	NA	NA	NA	3.34340841895006	NA	NA	NA	NA	NA	NA	NA	NA	NA	NA	NA	NA	NA	NA	NA	NA	NA	NA	NA	NA	NA	NA	NA
AES(UniMod:21)PDLR2	3.23791630775574	4.00852994939954	3.68253764530309	3.13101851621457	3.7216674273083	3.87464818399255	NA	3.45738996025517	3.77614084764027	NA	3.81442725408419	4.19172969364007	4.74017801090424	4.07435613007557	4.34213743024725	4.0009915210944	4.6874721476969	4.55677433266644	4.86288062555373	NA	4.17937932339598	3.67871150631848	3.69456034920511	NA	3.31916327033131	3.60124078355071	NA	NA	4.36479143415206	3.62664830709964	4.12697021172555	NA	3.50171590436677	4.72494881697887	4.0242700684028
AES(UniMod:21)PDLRR2	NA	NA	NA	NA	NA	NA	NA	NA	NA	NA	NA	NA	NA	NA	3.89452205260535	NA	NA	4.02921845091679	3.98600580271832	4.00434126456827	NA	3.84484389717731	4.10508889658786	3.69865011316984	4.16963182962539	4.03730599099279	NA	4.15107171557999	4.14185026359277	3.86703719835367	4.09251100840438	3.94445300671231	NA	4.11928265189637	4.00292064544624
AES(UniMod:21)PEEVACR2	4.1107451676934	3.84286077449791	3.88426683286878	4.08224193087469	3.86400098965303	3.73872309994252	4.02373840204896	3.93793896871143	3.92658734249552	3.80967333873143	3.97326663526585	3.85554325139731	3.77257155986727	3.96785953056337	3.70961858996395	4.07518079506051	3.8731740225395	4.11185953339923	4.11633486660249	3.87102227488174	4.11965641791327	3.92789990499193	3.86872659368073	3.89886856492042	4.10069379165826	4.35303835418083	4.15182739822933	4.11311602292985	4.09588158204476	4.03448485785757	4.16327865541453	4.22039104227456	4.24003752187697	4.55419992485561	4.00374600680639
AES(UniMod:21)PEEVACRK2	4.32758466561797	4.68524569506811	4.70119126385601	4.50286331256532	4.58783420107918	4.51928714202355	4.35386680243611	4.41081503339001	4.51746574762054	4.79062371297402	4.552751990843	4.2949236493607	4.37853325021905	4.32129255450363	4.4001460484249	4.31780631087826	4.27414878168928	4.36845697874319	4.30898549101076	4.0979502217453	4.16429272150689	4.45589638687272	4.28389180905257	4.8520301680272	4.97023754855332	4.20438478370485	4.87343698796774	5.02138296694727	5.04130278708129	4.99667468816295	4.49015333049149	4.90450841797195	4.93119324431371	4.94769747194531	4.22147191217289
AES(UniMod:21)PESSAIESTQSTPQK2	4.57365033427552	4.51840461527534	4.44636386312612	4.49299551135913	4.43737668211235	4.51729467144972	4.4848382331924	4.51706918387472	4.52133611061349	4.5008326469982	4.50031915474632	4.51622183954308	4.4406471107314	4.30811305252855	4.56586125692128	4.32483404716071	4.36156022656427	4.48592208934886	4.26275842289224	4.3943363952657	4.56992322808643	4.33370464898711	4.43518024822424	4.36208828290711	4.55027269091125	4.53738332108527	4.53793823918763	4.6486816177677	4.38222417545517	4.5956877677702	4.18677189922055	4.58542183711755	4.53444281236533	4.69626904705353	4.29388313977893
AES(UniMod:21)PESSAIESTQSTPQK3	NA	NA	NA	NA	NA	NA	NA	NA	NA	NA	NA	NA	NA	NA	3.2771253667448	NA	NA	NA	NA	NA	NA	NA	NA	NA	NA	NA	NA	NA	NA	NA	NA	NA	NA	NA	NA
AES(UniMod:21)PSPAPPPGLR2	4.46552097737275	4.65181823383964	4.704101278899	4.60242511501637	4.70057216548191	4.69232898059573	4.57678017832518	4.70719539117196	4.67325927711347	4.64029478615345	4.59320810069354	4.65436049712549	4.80505582219903	4.98066359656764	4.72710946122933	4.9870674553986	5.0083154465783	4.71770301638225	4.88576777917328	4.97850923070606	4.78047812422233	4.96683547842915	5.10784760346466	4.45864442627974	4.2800840966265	4.35696470833283	4.50385299202548	4.41626533569806	4.44643023804152	4.27035964195297	4.19559604650917	4.52583698299652	4.49854083598906	4.34049696542998	4.97345435805665
AES(UniMod:21)PTPGM(UniMod:35)AQGM(UniMod:35)EPGAGQEGAMFVHAR3	NA	NA	NA	NA	NA	NA	NA	NA	NA	NA	NA	NA	3.38183625004153	3.08358741839649	3.19366549778409	3.38256989338539	3.43009355589118	3.24537723780688	3.39351485817664	3.21433334285499	3.20239281884328	3.46022390992554	3.3181106846666	NA	3.15348211850916	NA	3.06611771798989	3.14993230011686	NA	NA	3.20713780513911	NA	3.1170705389511	3.11547455867914	3.23115832235414
AES(UniMod:21)PTPGM(UniMod:35)AQGMEPGAGQEGAMFVHAR3	NA	NA	NA	NA	NA	NA	NA	NA	NA	NA	NA	NA	NA	NA	3.18364472907675	NA	NA	NA	NA	NA	NA	NA	NA	NA	NA	NA	NA	NA	NA	NA	NA	NA	NA	NA	NA
AES(UniMod:21)PTPGMAQGMEPGAGQEGAMFVHAR3	NA	NA	NA	NA	NA	NA	NA	NA	NA	NA	NA	NA	NA	NA	3.10943970182629	NA	NA	3.23221458242417	NA	NA	NA	NA	NA	NA	NA	3.1620206336464	NA	2.75693859173735	NA	NA	3.18924033484815	3.12008642785909	NA	NA	NA
AES(UniMod:21)VPAHPCGFPAPLPPTR3	3.61533558171074	3.53195748707244	3.58342885383999	3.41844349541123	NA	3.58904627110985	3.34074320026252	3.46374389768937	NA	3.56141087730983	3.6174279576045	3.49043118330268	NA	3.55899480304853	NA	NA	3.52460931458574	NA	3.18029540248521	NA	3.13746131537537	NA	NA	3.94955270565348	4.09019152507903	4.03230291452521	3.9515326849648	4.14897227425009	4.16894328904052	4.07244968178032	4.09616928740332	3.98398944978986	4.08956673655708	4.15251022616269	3.22877164764637
AESEASLLNVST(UniMod:21)PK2	3.79575618186347	3.9349401929702	3.96580371248659	3.91124884725679	3.85271642473437	3.86332098822988	3.77999437097109	3.82120793202887	3.77927428994505	3.82586758510038	3.87016858775097	3.80569160792376	NA	NA	3.42222700489328	NA	NA	NA	NA	NA	NA	NA	NA	3.74296952267341	3.43938538947143	3.530745141277	3.67413806937902	3.56287540378588	3.6014934376086	3.45659921631025	NA	3.55790958862452	3.59573739877627	3.45831893331217	NA
AESPESSAIESTQST(UniMod:21)PQK2	NA	3.50853103942619	NA	NA	NA	3.39650693464368	NA	3.28539680346661	3.4433628104799	NA	NA	NA	3.2872770277507	NA	NA	NA	NA	NA	NA	NA	NA	NA	NA	NA	NA	NA	NA	NA	NA	3.46511212280724	NA	NA	3.4800032818734	NA	NA
AESSSGGGTVPSSAGILEQGPSPGDGS(UniMod:21)PPKPK3	NA	NA	2.99467187819037	NA	NA	NA	NA	2.74597595024001	NA	NA	NA	2.89440378847857	NA	NA	NA	NA	NA	NA	NA	NA	NA	NA	NA	NA	NA	NA	2.9476148025103	NA	NA	NA	NA	2.85124278422528	3.10320601520851	2.85866762782572	NA
AESSSGGGTVPSSAGILEQGPSPGDGS(UniMod:21)PPKPK4	3.32535688093798	NA	3.23071640995955	3.09712914482854	3.25447040327654	NA	3.12880983319048	3.25349989892202	3.17967080135764	3.20958339969999	3.12276769252692	3.06523827873793	NA	NA	NA	2.57936143243484	NA	NA	2.68312375442109	2.78671300027273	NA	NA	NA	3.00985665498219	3.32423890334823	3.30389137595369	3.32212098892233	NA	3.19247733950384	3.15787202277078	3.03184057037938	NA	NA	NA	2.80879494464399
AET(UniMod:21)PPLPIPPPPPDIQPLER2	2.87421761730277	2.95908850575998	NA	2.78144555718724	3.08211604122805	NA	NA	2.96669079903202	2.61327079873513	2.80017741432227	2.84578460014348	3.05600796342505	3.22711378394238	2.86348240880036	3.04541378794088	3.36198320130137	3.18439589709937	3.20481308794861	3.43703640939057	3.15190806060977	3.31715875467125	3.29602320493348	3.10197614350428	3.13027565078344	3.49622548166876	3.61586352321424	3.59978873275644	3.4187924185728	3.5856979863313	3.21420439823388	3.47558595948864	3.62806264754763	3.27288826194565	3.39545195137979	3.40460999756276
AET(UniMod:21)PPLPIPPPPPDIQPLER3	3.61747748284481	3.59255775185064	3.55861632565469	3.49623201372099	3.52337146390905	3.57102249765997	3.63859544397643	3.71124400084507	3.70536691575667	3.41352835731526	3.63909706428302	3.7922737271312	4.17777904628447	4.076779433723	4.19936799192142	4.18286452855817	4.19461911684846	3.86330444333314	4.12940648086011	4.11713824177091	3.86385373002873	4.22929368829462	4.33429844042917	3.89962732805512	3.86288010762876	3.98179919682578	3.87226545406921	3.83630945220825	3.80680187741493	3.9214010785353	4.0279841123161	3.8492809002875	3.80784282286637	3.9182230678189	4.2502510910815
AET(UniMod:21)PSANHSESDSLSQHNDFLSDK4	NA	NA	NA	NA	NA	NA	NA	NA	NA	NA	NA	NA	3.80144405581445	3.82199293338609	NA	3.92097060175185	NA	NA	3.74691443524428	3.83416984355755	3.80624044084833	NA	3.91973646502574	NA	NA	NA	3.56846847385498	NA	NA	NA	NA	NA	NA	NA	3.80856774857608
AET(UniMod:21)PTAAEDDNEGDK2	NA	NA	NA	NA	NA	NA	3.00346559443386	3.11488417843275	NA	NA	NA	NA	3.23936406819404	NA	3.15764373030492	NA	NA	3.22870226676526	NA	NA	3.3272599792823	NA	3.11248632166868	3.40812684562021	3.2024212575818	3.48808877557943	3.86640496966225	3.62048443190662	NA	NA	2.68325283042656	3.92929017307912	3.71683015324923	3.2821138658945	NA
AET(UniMod:21)PTAAEDDNEGDKK3	3.7217827678527	NA	3.73344116973338	3.67119152941174	NA	NA	NA	NA	NA	NA	3.48203939950849	3.35325850122202	NA	NA	NA	NA	NA	NA	NA	NA	3.59011759237748	NA	NA	NA	NA	NA	NA	NA	NA	NA	NA	NA	NA	3.18496867933959	NA
AET(UniMod:21)PTESVSEPEVATK2	4.56836532059721	4.65463283966564	4.61631691008132	4.66065572858139	4.71604468141194	4.59312107782047	4.67048031709684	4.62057972665026	4.62581751425303	NA	4.71027322358858	NA	NA	4.30810435090601	NA	4.43172888539301	4.26927343912864	NA	4.35259421941894	4.2560313269874	4.37305853240482	4.45576900500637	4.38452294687986	4.72865251078962	NA	NA	4.87893661941544	4.67093568116787	4.6034187328173	4.63592418280698	4.50029071248061	4.92589324634288	4.76942733028793	NA	4.34115559772975
AETEKQS(UniMod:21)PPHGEAK2	NA	NA	NA	NA	NA	NA	NA	NA	NA	NA	NA	NA	NA	NA	NA	NA	NA	NA	NA	NA	NA	NA	NA	NA	NA	NA	NA	NA	3.70911431967166	NA	3.78553889876418	NA	NA	NA	NA
AETFAGYDCTNSPT(UniMod:21)K2	NA	3.13198493781508	NA	NA	NA	NA	NA	NA	NA	NA	NA	NA	NA	NA	NA	NA	NA	NA	NA	3.00365997972707	NA	NA	NA	NA	NA	NA	3.06907664842396	NA	NA	NA	NA	NA	NA	NA	2.96210402536859
AETNSRVS(UniMod:21)GVDGYETEGIR2	NA	NA	NA	NA	NA	NA	NA	NA	NA	NA	NA	NA	NA	NA	NA	NA	NA	NA	NA	NA	NA	NA	NA	NA	2.91592056516628	NA	NA	NA	NA	NA	NA	NA	NA	NA	NA
AETNSRVS(UniMod:21)GVDGYETEGIR3	NA	NA	NA	3.07150058668231	NA	NA	NA	NA	NA	NA	NA	NA	3.1860821034565	NA	NA	NA	NA	2.72615278028011	NA	2.93545484565826	NA	NA	NA	NA	NA	NA	NA	3.00504314941381	NA	NA	NA	NA	NA	2.95449266179055	NA
AETSEGSGSAPAVPEASAS(UniMod:21)PK2	4.20566880860304	3.83563027883035	3.85755401594717	4.09749145532314	3.88660466098446	3.79639360456474	4.06084709193063	3.94514975449466	3.78711222575987	3.97538709874717	3.9968911472208	3.90683328321742	4.23240286262216	4.03786068996795	3.94704269026431	4.11043722305047	4.20942221719024	3.80435894827541	4.00440881628085	3.90829136723713	3.88741708703738	4.09649789879644	4.07309837485913	3.61055059067038	3.97406063130603	3.83942196702472	3.7429850483087	3.91474117550603	4.2432814608444	3.5266842586702	4.02260025718636	3.70945265536217	3.80704659914802	4.04384736683005	3.95706183069092
AEVLGHKT(UniMod:21)PEPAPR2	NA	NA	NA	2.79308278800343	NA	2.89773599245708	NA	NA	NA	NA	NA	2.83405360702704	2.97080990689038	3.16499185866559	3.06225845291302	3.10375693989385	NA	NA	3.00509157915399	3.10498275949577	NA	2.96166435189077	3.06711530682611	NA	NA	NA	NA	NA	NA	NA	NA	NA	2.84360394666999	NA	NA
AEVLGHKT(UniMod:21)PEPAPR3	NA	NA	NA	NA	NA	NA	NA	NA	NA	NA	NA	NA	NA	NA	NA	NA	3.3902155503065	NA	3.35067520700069	NA	NA	NA	NA	NA	NA	NA	NA	NA	NA	NA	NA	NA	NA	NA	NA
AEVPGATGGDS(UniMod:21)PHLQPAEPPGEPR3	4.7080138145159	4.68475767074436	4.71702721732251	4.4880166641694	4.68816436718784	4.61426033548875	4.5595953418912	4.64669874038024	4.54209664321837	4.6998442872283	4.53658765327411	NA	NA	NA	NA	NA	NA	NA	NA	NA	NA	NA	NA	NA	NA	NA	NA	NA	NA	NA	NA	NA	NA	NA	NA
AEVSPQVPPVSLVSGGLSPAMDGQAPGS(UniMod:21)PPALR3	NA	NA	NA	NA	NA	NA	NA	NA	NA	NA	NA	NA	2.9613517645389	NA	NA	NA	NA	2.64151021376634	2.91852966090279	NA	NA	NA	NA	NA	NA	2.70918471902155	2.92995209538072	NA	NA	2.92192039154964	NA	NA	NA	NA	NA
AEVTEMPNSDS(UniMod:21)LPEDAEVHCDSAAVSHEPTPADPR4	NA	NA	NA	NA	NA	NA	NA	NA	NA	NA	NA	NA	NA	3.16812394507601	NA	NA	NA	NA	NA	NA	NA	NA	NA	NA	NA	NA	NA	NA	NA	NA	NA	NA	NA	NA	NA
AFAAVPTSHPPEDAPAQPPT(UniMod:21)PGPAASPEQLSFR3	NA	NA	NA	NA	NA	NA	NA	NA	NA	NA	NA	NA	NA	NA	NA	NA	NA	NA	NA	NA	NA	NA	NA	NA	NA	NA	NA	NA	NA	NA	3.10111245850215	NA	NA	NA	NA
AFAAVPTSHPPEDAPAQPPT(UniMod:21)PGPAASPEQLSFR4	NA	NA	NA	NA	NA	NA	NA	NA	NA	NA	NA	NA	NA	NA	NA	NA	NA	NA	NA	NA	NA	NA	NA	3.63402150093678	3.54950038306469	3.56142328321627	NA	NA	NA	NA	3.67139518320922	NA	3.35384484284957	NA	NA
AFAAVPTSHPPEDAPAQPPTPGPAAS(UniMod:21)PEQLSFR3	NA	NA	NA	NA	NA	NA	NA	NA	NA	NA	NA	NA	NA	NA	NA	3.07230112747915	NA	NA	NA	NA	NA	3.12990516591959	3.17302644325668	NA	3.01016198389883	NA	NA	NA	NA	NA	NA	NA	NA	2.93434501913509	NA
AFAAVPTSHPPEDAPAQPPTPGPAAS(UniMod:21)PEQLSFR4	NA	NA	NA	NA	NA	NA	NA	NA	NA	NA	NA	NA	3.91443263304546	3.71282420871395	3.78670435917315	3.69508767923765	3.81784678107518	3.83257661421886	NA	3.8205263376369	NA	3.62922095022684	3.79167727529627	NA	3.6403920849099	NA	3.44173345487889	NA	NA	3.53864842109505	3.81289426989828	NA	NA	NA	3.82231906634545
AFAGPLS(UniMod:21)PAK2	4.08862426751735	4.07568262547689	4.04476481332484	3.98104154637405	4.0909074610659	4.10386780916757	4.08045605063885	4.12788346577611	4.16275654441088	4.00572338143094	4.02216968601672	4.10893747594851	3.71339466189607	3.59117288378162	3.52666829284064	3.50618707264568	3.61871410330052	3.72122723078857	3.67538562138604	3.82605124791664	3.39571401037215	3.56512345033874	3.58273090056781	3.89615817086636	3.9396471787822	3.85027567239593	3.74811561782351	3.83269123204701	3.64973700941954	3.99869614684718	4.02976566481103	3.81162578696947	3.90206851221598	3.69811537897734	3.60272101997148
AFDMIS(UniMod:21)QR2	NA	NA	2.89101128771223	NA	NA	NA	NA	NA	NA	NA	NA	NA	NA	3.07283869186585	NA	3.06455857965941	2.94842458143648	2.86501848970959	NA	NA	NA	3.01874919776117	NA	NA	NA	NA	2.60347932920012	NA	NA	NA	NA	NA	NA	NA	3.13792736958869
AFEEDIET(UniMod:21)PPTR2	NA	3.5658806894977	3.45503865361094	3.47524252606207	3.54676209033183	3.45707928352558	3.25506158035033	3.43454735976084	3.39431951505443	3.41927852368285	3.29191542964898	3.32483076037286	NA	3.23397456107629	NA	3.35037602327905	3.17145934364354	NA	NA	NA	NA	NA	NA	3.23421175086237	3.55330790955413	3.60492744899456	3.22786858557305	3.27889064786004	3.62742296734547	3.33451655749251	NA	3.43330104237792	3.21377608291533	3.15226750396873	NA
AFGPGLQGGSAGS(UniMod:21)PAR2	5.33408332538682	5.10479628043888	5.2148877962793	5.13809227687485	5.24172955900755	5.14835324398955	5.17574669838677	5.1803678634501	5.12222905408791	5.23040205815884	5.17902042432621	5.22337655635391	4.3729575690181	4.39775159167103	4.47830875917503	4.46140850809006	4.46895357457937	4.35595011049343	4.4233934972185	4.3478742012276	4.37041154255323	4.50575941087599	4.45346610334828	4.52941983544945	4.59727877642179	4.65724115192093	4.66145543855516	4.7380727145327	4.64900138223377	4.62464908232984	4.58522149158472	4.59712138296081	4.61788890111568	4.66096802464784	4.33478575266104
AFGPSETNES(UniMod:21)PAVVLEPPVVSM(UniMod:35)EVSEPHILETLKPATK4	NA	NA	NA	NA	NA	NA	NA	NA	NA	NA	NA	NA	NA	NA	NA	NA	NA	NA	NA	NA	NA	NA	NA	NA	NA	NA	NA	NA	NA	NA	NA	NA	2.42798537458668	NA	NA
AFGRS(UniMod:21)SILIEHQR3	NA	NA	NA	NA	NA	NA	NA	2.80972089040566	NA	NA	NA	NA	NA	NA	NA	NA	NA	NA	NA	NA	NA	NA	NA	NA	NA	NA	NA	NA	NA	NA	NA	NA	NA	NA	NA
AFGS(UniMod:21)GYR2	3.88167130445056	NA	NA	NA	NA	3.60524417161383	3.84924456252395	NA	NA	NA	3.88232125408743	NA	NA	3.82471265680473	3.59830237271933	3.93398877877377	3.90189405905007	3.77737501692718	3.66374028357821	3.64679086706557	NA	4.08162157569158	3.55912977177401	NA	NA	NA	NA	NA	NA	NA	NA	NA	NA	3.40311028338556	3.78770767883456
AFGS(UniMod:21)GYRR2	NA	NA	NA	NA	NA	NA	NA	NA	NA	NA	NA	NA	NA	3.56294504272106	NA	3.5659419115645	3.66376545344292	NA	NA	3.77105454370144	NA	NA	NA	NA	3.49255258316747	NA	NA	NA	NA	NA	NA	NA	NA	NA	NA
AFGSGIDIKPGT(UniMod:21)PPIAGR2	4.98566084167127	4.96891696022081	5.02944557452255	5.10987547391657	5.02896664082005	5.04857755706622	4.82611640952649	4.69511602429782	4.8248646188393	4.96714350281788	5.00853820507174	5.01125081036459	4.76470283034659	4.74835042760311	4.84999119204878	4.86005034468569	4.85210916113788	4.55947360143125	4.63803751734657	4.65879422060087	4.66328709763896	4.78043120042679	4.77403186955125	4.71621883131582	4.77863752013114	4.73646893915728	4.85269019385403	4.92709153104455	4.98701956082831	4.59562688427571	4.68145587528603	4.81605543243581	4.78543950597943	4.85286165414441	4.74506778646209
AFGSGIDIKPGT(UniMod:21)PPIAGR3	5.26568325354223	5.25189035428341	NA	5.2664434825434	5.30251845337554	NA	5.15836860712712	NA	5.1338122686825	5.26204269922594	5.27576687525951	5.34531338922882	5.01605640355817	5.09796555227179	5.18883543872157	5.15820522463142	5.18075407658757	4.86154501299936	4.96550213357574	4.94452255687939	4.98965764589267	5.07715335041516	5.01821995104716	4.97221134035148	4.92022038062582	4.87889055796975	5.07835652952665	5.06023674199278	NA	NA	NA	NA	4.94063342233491	5.01376736331708	5.07393221932842
AFHAALRNS(UniMod:21)PVNTK2	4.76553757864842	4.83346536848599	4.88871328926132	4.82822086531575	4.89812920628327	4.89248401780444	4.79079568099572	4.79926413575508	4.85768737716148	4.83989878253675	4.81041626674304	4.79748401061335	4.06217265085179	4.39723516101445	4.35283453156206	4.47601691097291	4.31496274476327	4.24046655843947	4.38304412241707	4.24288772648086	4.27060694920689	4.35300463898001	4.27772711876445	4.42320701438351	4.47556734869389	4.20448054090095	4.35801553445229	4.43160019781229	4.50650314819829	4.44640441509906	4.30660282535244	4.34251342561593	4.46202779057313	4.45271335411565	4.38188377344768
AFHAALRNS(UniMod:21)PVNTK3	4.67581624691944	4.66905622503513	4.8094359084941	4.76630146702059	4.83779979174416	4.80006286832766	4.69769695991529	NA	4.71277009860433	4.78087701603366	4.74072965718	4.78600708296357	3.9811472675576	NA	NA	NA	4.0383338988156	4.19883626206574	4.06471148713941	3.92627005769371	NA	NA	NA	NA	4.29684627020073	4.13689084556794	4.33588066911057	NA	4.34856235914437	4.36176770613337	3.9650403784366	4.31433342875572	4.49282267938093	4.56078425454884	NA
AFHRLS(UniMod:21)R2	NA	NA	NA	NA	4.38444592114876	NA	NA	4.24839581363207	NA	NA	4.38758316852743	NA	NA	NA	NA	NA	NA	NA	NA	NA	NA	NA	NA	NA	NA	NA	NA	NA	NA	NA	NA	NA	NA	NA	NA
AFKGS(UniMod:21)GHWLPAAGLAGNR3	NA	NA	NA	NA	NA	NA	NA	NA	NA	NA	NA	NA	NA	NA	NA	NA	NA	NA	NA	NA	NA	NA	NA	NA	3.01157769302199	NA	NA	3.17084346778884	NA	NA	NA	NA	NA	NA	NA
AFKPEETSSNSDPPS(UniMod:21)PPVLNNSHPVPR4	NA	NA	NA	NA	NA	NA	3.64670713890133	NA	NA	NA	NA	NA	3.77001196852653	NA	NA	NA	NA	NA	3.82302389880832	NA	NA	NA	NA	NA	NA	NA	NA	NA	NA	NA	NA	NA	NA	NA	NA
AFLAELEQNS(UniMod:21)PK2	5.21767549347157	5.29804628499633	5.29970840296401	5.26824771706436	5.33797904482831	5.29369397841912	5.27973086758846	5.30502977823541	5.2453293414745	5.31620155815356	5.29831502022311	5.21798515077794	4.75000297133361	4.79164392855668	4.78167984736838	4.8028658080634	4.82209300776684	4.67579852373541	4.77751805866427	4.7338056931404	4.74650810569902	4.77146265120394	4.80727548819428	4.82519723556468	4.81567115568629	4.84300274239341	4.82400314567756	4.91132414780109	4.8917704566227	4.79244015972429	4.84089239781607	4.78592873623881	4.78804956695989	4.79222668507156	4.82385978367191
AFLASLS(UniMod:21)PAM(UniMod:35)VVPEDQLTR2	NA	3.34809152509045	3.24484973409796	3.18586156798057	3.66547191494097	3.55359550594311	3.38876755885718	3.37163465290652	3.26106021213187	3.37878193291855	3.36412021513178	3.69321813773113	NA	2.99175625569744	NA	3.31881732271909	NA	3.63417686792706	3.31165451486708	3.15908852297872	3.62871612872196	3.48074716834896	3.51522055553909	3.22957568113199	3.23797859619924	3.23491928000652	3.4653666470657	3.39926766117021	3.36788491033626	NA	NA	3.22180879096761	NA	3.4306184211552	3.24854062989403
AFLASLS(UniMod:21)PAM(UniMod:35)VVPEDQLTR3	3.23343876987986	3.39784820185793	NA	NA	3.38519888093629	3.631448041101	NA	3.43840533295107	3.56043966421538	3.35759309027797	3.30476137048911	3.57561514847288	3.60324215617945	3.21705734861312	3.57532469919128	3.41523382917473	3.34062868950067	3.41959560665057	3.45268395145655	3.3749409249354	3.2899049063957	3.55726019775566	3.6373356577656	NA	3.14238644466722	NA	3.08996978475064	NA	NA	2.88433366232313	NA	2.61583277912834	NA	3.10519414334933	3.27934462274043
AFLASLS(UniMod:21)PAMVVPEDQLTR2	NA	NA	NA	2.62033191038689	2.93194025872197	NA	NA	NA	2.86214529629566	NA	NA	NA	NA	NA	NA	3.28273542856438	NA	NA	2.91546189672179	2.63300145121655	NA	NA	2.62723310575623	NA	NA	NA	NA	NA	NA	NA	NA	NA	NA	NA	2.62718733770929
AFLASLS(UniMod:21)PAMVVPEDQLTR3	NA	3.57256574803415	3.29317030858229	3.42210681717595	NA	NA	NA	3.64469916524543	NA	3.54480505211605	3.44914626663644	NA	3.71670433916479	3.86000464376251	3.72403919863892	3.76698113057369	3.51098573131971	3.7682981089115	3.81659164146694	3.8043916087376	3.67153686039302	3.57476777990966	NA	NA	2.96337907029288	NA	NA	2.74884395073031	NA	2.86366180070547	2.4455063744196	2.91073751996385	NA	NA	3.90932100585282
AFLS(UniMod:21)PPTLLEGPLR2	4.54752364389278	4.59632430548986	4.64427396403159	4.61666368654017	4.70164366146922	4.74968591343159	4.57760824062268	4.376450365459	4.58890555301528	4.62079653988414	4.70072948900417	4.83281142575035	4.55550356131915	4.41721743786739	4.33484904718572	4.54785096671002	4.49206987404654	4.3747374530302	4.6002087402635	4.53537582114583	4.59567728539685	4.44277314858839	4.62386692944465	4.67566250248049	4.80225919170183	4.73990799923578	4.67686942688579	4.7117599664852	4.84256359627848	4.59079223875787	4.57794013063817	4.64331445117283	4.69038321828613	4.8592084935655	4.61618359906018
AFM(UniMod:35)ES(UniMod:21)PK2	NA	NA	NA	NA	NA	NA	NA	NA	NA	NA	NA	NA	NA	NA	3.25234464075473	NA	NA	NA	NA	NA	3.2856829095359	NA	NA	3.72843789950246	3.91299245649066	3.73861395203422	3.59567850356409	3.97224360405284	NA	3.27721754637821	3.45004491884462	3.37893159099226	3.73356289808165	3.75765835320617	NA
AFM(UniMod:35)GT(UniMod:21)PVQK2	NA	NA	NA	NA	NA	3.32606637798208	NA	NA	NA	NA	NA	NA	NA	NA	NA	NA	NA	NA	NA	NA	NA	NA	NA	NA	NA	NA	NA	NA	NA	NA	NA	NA	3.31487413954507	NA	NA
AFMES(UniMod:21)PK2	3.93066338503912	3.96253339964954	NA	3.94445118009651	3.84983633925913	NA	4.00668097586524	3.79675029477022	NA	3.94575560360303	3.95185149895852	3.70299514051035	3.78324085595812	3.95846021090647	3.91515203872146	3.85384162372184	3.58615270341994	3.75606714447952	3.6938593953628	3.7107201775795	3.7502498618524	3.55777094150628	3.44772636188165	4.02008628198717	3.8717372692814	3.89614415313156	4.15997331266602	3.94353338154316	3.78839802292024	3.98332846103185	3.93359253701671	4.20529082583544	4.19121583930988	3.809488105519	3.84582361443048
AFMGT(UniMod:21)PVQK2	NA	3.27738516097783	NA	3.34221643008158	NA	NA	3.06277702300076	3.35010202455443	3.13135854715095	NA	3.70313251801133	NA	NA	NA	NA	NA	NA	NA	NA	NA	NA	NA	NA	NA	NA	NA	3.36625473691946	NA	NA	NA	NA	NA	NA	NA	NA
AFNLVKDS(UniMod:21)ATGLSK2	NA	NA	NA	NA	NA	NA	NA	NA	NA	NA	NA	NA	NA	NA	NA	NA	NA	NA	NA	NA	NA	NA	NA	NA	3.48356936910765	NA	NA	NA	NA	NA	NA	NA	NA	NA	3.57227881764657
AFNRRS(UniMod:21)PLTR2	NA	NA	NA	NA	NA	NA	NA	NA	NA	NA	NA	NA	NA	NA	NA	NA	NA	NA	NA	NA	NA	NA	NA	NA	NA	NA	NA	4.19803911486798	4.21886604350269	4.12608070897336	NA	NA	3.93234610309738	NA	NA
AFNS(UniMod:21)PSHLIR2	NA	NA	NA	NA	NA	NA	NA	NA	3.47015705301596	NA	NA	NA	3.86920828149009	3.51127727266258	NA	3.72494366389431	4.01917680770028	NA	3.65031253866414	NA	NA	3.77219277971506	4.41447724958678	3.73391661973564	3.55661178145852	3.45407773152382	3.66467252539807	3.52598364376006	NA	3.46652777104231	3.47482491662985	3.55840415418562	3.51687006275191	3.72503712217937	NA
AFQLEEGEET(UniMod:21)EPDCK2	4.33256690653157	4.37554297785951	4.26180091226456	4.29068445421132	4.3812428063036	4.18845157334803	4.27219144827635	4.33562649493147	4.26387883810625	4.23138496158166	4.31347814339559	4.31266206834679	4.34272487117689	4.31394635625626	4.18778939480257	4.36664812303429	4.31515721969723	4.21179129702529	4.24784868069567	4.16854911485438	4.32908984101633	4.38439689489431	4.33409469832846	3.83508550273254	3.93779662479394	4.07582585916453	4.00249138923075	3.89220265875512	3.82417168718858	3.81044033542813	3.98466408293859	3.89918793957673	3.79193585969094	3.97927348512617	4.24303675322331
AFS(UniMod:21)DPFVEAEK2	4.19620162736401	4.24343683244496	4.18563363068996	4.17560901405208	4.29356249412759	4.21870511485312	4.26484559108486	4.21185544744046	4.20589878555123	4.21113161459122	4.1966900642014	4.2529765163326	3.77422190195337	3.76902112109871	3.78903551666121	3.81671933716421	3.79965790232135	3.7189760993338	3.74562283548115	3.76764680453982	3.77195928653739	3.76391209081356	3.76908163307288	3.61262849464632	3.77934821621102	3.72771304985986	3.80972678641721	3.78033349264455	3.799464036282	3.72322854504134	3.70954162254404	3.79319118119017	3.71082470513798	3.81194957125278	3.77975647332867
AFS(UniMod:21)EDEALAQQENR2	3.12317091639671	NA	NA	3.12511765938756	3.11874563625767	NA	NA	3.16684368626294	NA	NA	NA	3.05905064860152	3.48649090536902	3.24746088538468	NA	NA	NA	NA	3.47531428860448	3.3522043533856	3.48894209517191	NA	3.35946114646876	NA	NA	NA	NA	NA	NA	NA	3.00627407029848	NA	3.25671174022134	3.1724263614726	NA
AFS(UniMod:21)EQGPLR2	3.68632977641032	3.45993129311931	3.39283707467422	3.47357116840108	3.47292046997846	3.60800080489152	NA	3.57541828420461	NA	NA	3.47453910261624	3.64951409856171	3.36750999722902	3.5774066311163	3.45920004593667	3.55089966397253	3.55435620051716	3.24469739859317	3.47060214274999	3.42278262799792	3.37858185544716	3.54606029276816	3.61527590677288	3.7436628514081	NA	3.73287893825779	NA	3.82291646707292	NA	NA	3.63575565885949	NA	NA	3.73319026256326	3.51674063488913
AFS(UniMod:21)FPVSPER2	NA	NA	NA	NA	2.92537958614141	NA	NA	NA	NA	NA	NA	NA	2.96648762911181	3.0998356864134	NA	NA	3.14244288494057	2.9869973598328	3.08124225763209	3.02923349456219	3.18702081580065	3.1051357629604	3.08217601083745	NA	NA	NA	NA	NA	NA	NA	NA	NA	NA	NA	3.07685657077275
AFS(UniMod:21)FSLPRPGR2	NA	NA	NA	NA	NA	NA	NA	NA	NA	NA	NA	NA	NA	4.47627040387537	4.59696884867573	NA	4.31247640108338	4.42735527588326	4.22529729939958	4.44585036634597	4.41329925832793	4.41453123732423	NA	NA	NA	NA	NA	NA	NA	NA	NA	NA	NA	NA	NA
AFS(UniMod:21)ITQGLLK2	2.56318699831003	NA	NA	NA	NA	NA	NA	NA	NA	NA	NA	NA	NA	NA	NA	NA	NA	NA	NA	NA	NA	NA	NA	NA	NA	NA	NA	NA	NA	NA	NA	NA	NA	NA	NA
AFS(UniMod:21)LASADLLR2	3.62326514933902	3.68140920079442	3.88462987941348	3.69715356864574	3.73754747628209	3.70376454759259	3.58150213991623	3.64335573287771	3.70735904471023	3.78279332235035	3.70200007016603	3.71303062984462	3.90873532153597	3.94825213134247	3.98004768189348	3.82379121013386	3.88337540314179	3.77484717708654	3.74371771454335	3.78955708708301	3.76330250745061	3.86980880436448	3.83444893584572	3.55253218414084	3.6246815578763	3.5553988377383	3.66327015185929	3.65379301237373	3.72779675393301	3.64784315719871	3.7324638461144	3.52115414189263	3.82734634771348	3.62925847202875	3.83933295860037
AFSSGVDLSMAS(UniMod:21)PK2	NA	NA	NA	NA	NA	NA	NA	NA	NA	NA	NA	NA	NA	NA	NA	NA	NA	NA	NA	NA	NA	NA	NA	NA	NA	NA	NA	NA	NA	NA	3.43119352988189	NA	NA	NA	NA
AFSTVPLT(UniMod:21)PVPRPSDSVSSTPAATSTPSK3	NA	NA	NA	NA	NA	NA	NA	NA	NA	NA	NA	NA	NA	NA	NA	NA	NA	NA	NA	NA	NA	NA	NA	NA	NA	NA	NA	NA	NA	NA	NA	2.4251727377347	NA	NA	NA
AFSWAS(UniMod:21)VTSK2	NA	NA	NA	NA	NA	NA	NA	NA	NA	NA	NA	NA	NA	NA	NA	NA	NA	3.58044224847944	NA	NA	NA	NA	NA	NA	NA	NA	NA	NA	NA	NA	NA	NA	NA	NA	NA
AFT(UniMod:21)PFSGPK2	3.59037882210444	3.55820101187931	3.44616868073948	3.52305567681099	3.47812263946709	3.50566956168249	3.62209336571517	3.64114530174662	3.61200275215431	3.42066062182791	3.59885492206358	NA	3.03513597972028	3.37006639677415	3.22491774239087	NA	3.30885321379575	3.61171602871176	3.44733655562771	NA	3.49945030577615	NA	NA	NA	NA	NA	NA	NA	NA	3.26569833591403	NA	3.32031949034597	NA	NA	3.38820425274953
AFVDRT(UniMod:21)PPPAAVAQR2	3.81136077744301	3.79758763548421	4.03434277953208	NA	3.768243406484	3.71721772298128	4.06966410261458	3.99143267354855	4.16292003619782	3.70505726185391	3.84955900893043	3.95317804843157	3.51198579680021	3.96969012374863	3.81062220249512	3.80660783501732	3.36334714526321	3.98924114035219	4.04313553263704	4.09201016934551	3.65443384889051	3.88100730537138	3.77402941796827	4.42571975254785	4.39125593750232	4.05022894866424	4.2348257793713	4.20542943885992	NA	4.48902114122909	4.45972363494445	4.17942251124453	4.1614215211265	4.15371481732485	3.97084730230749
AFVDRT(UniMod:21)PPPAAVAQR3	4.1430224509435	4.13789524904771	4.11283474772379	4.06784819133674	4.13406912675479	4.09912665551763	4.36191100523843	4.33116237677422	4.35711263132525	4.08315448957014	4.14971513995119	4.21727916096841	4.14266131935838	3.65438344582926	3.89303521814141	3.50088018189133	3.36411263079414	4.26980531276684	3.95034774562854	4.03437737495015	3.78188214065888	NA	3.55809037188655	4.17185485407473	3.88794726260586	4.05615870379612	4.07378140071604	3.64896127427444	NA	3.97038426293147	3.98841651352267	3.38381333978085	3.68709003722762	3.73701502496741	3.63331644801555
AFVEDS(UniMod:21)EDEDGAGEGGSSLLQK2	4.24485605511622	4.30449798274647	4.16347528031393	4.15579043506241	4.21988849504685	4.15301000504525	4.21573651070504	4.25245329378389	4.20349477540548	4.21323513087355	4.23594237666733	4.26167200174161	4.90425190061759	4.77656014490399	4.82492885523835	4.80753009323254	4.90770983396554	4.82487303244613	4.71705591075211	4.8140752833987	4.8391795420221	4.80841912931337	4.92997725343992	4.67814637122604	4.5557768103268	4.52798009241285	4.79267950979731	4.72029752270335	4.55734572275065	4.59344097001823	4.55285734225012	4.70681222567685	4.62713459499251	4.68686832618536	4.76844969001222
AFVEDS(UniMod:21)EDEDGAGEGGSSLLQK3	4.33833524181991	4.35678029016953	4.28171663541802	4.26849633977323	4.40820499524185	4.36194508714494	4.38447893720244	4.32507736501538	4.30354604668027	4.35316059662102	4.40591901709735	4.41618805515774	4.83546091693225	4.77644069636095	4.76793683713462	4.76677110192329	4.82567299323449	4.73575795019382	4.68110625914756	4.79245442858386	4.66893277907168	4.70463450205629	4.89184671791937	4.68848564310352	4.44088018134509	4.44039152960954	4.69802268869296	4.54533231475734	4.30940790590781	4.53722757209606	4.39134361076426	4.67534528941231	4.59676640367585	4.55312507687557	4.76982500452348
AFVGNS(UniMod:21)PLLR2	NA	NA	NA	NA	NA	NA	NA	NA	NA	NA	NA	NA	3.01972069066605	NA	NA	NA	NA	NA	NA	NA	NA	NA	NA	NA	NA	NA	NA	NA	NA	NA	NA	NA	NA	NA	3.12290539089197
AFY(UniMod:21)VPAQYVK2	NA	NA	NA	NA	NA	NA	NA	NA	NA	NA	NA	NA	2.9604910389699	NA	NA	NA	3.1448518316757	NA	NA	NA	NA	NA	NA	NA	NA	NA	NA	NA	NA	NA	NA	NA	NA	NA	NA
AGAANSQLSTSQPS(UniMod:21)LR2	NA	NA	NA	NA	NA	NA	NA	2.96633269215356	NA	NA	NA	NA	NA	3.21968161950082	3.11212919074617	NA	3.2397547202856	3.18631428527018	3.21144990232639	NA	3.09630939308078	3.18263694273831	NA	NA	NA	NA	NA	NA	NA	NA	NA	NA	NA	NA	NA
AGAAS(UniMod:21)PLNSPLSSAVPSLGK2	3.58631664486084	3.67529276150238	NA	NA	3.63199023640172	3.26761383746578	NA	3.75610079653495	3.56702418326223	3.68314029404877	3.79031284610775	3.56293941024087	3.4118014895396	NA	NA	NA	NA	3.45566708389534	3.14536710607182	3.09646946503994	3.25753198815796	3.20747900876418	NA	3.78551432345128	3.88813182276994	3.88148648682931	3.52600629108417	3.62907312832164	3.70226073052137	3.6730263650426	3.6590436204632	3.64363856156265	3.59344207742565	3.76694089009007	3.41462815323746
AGADGPPAPPGAPQAPS(UniMod:21)PPQGSPQDQHHFLR4	NA	NA	NA	NA	NA	NA	NA	NA	NA	NA	NA	NA	NA	NA	NA	NA	NA	NA	NA	3.30043998331561	NA	NA	NA	NA	NA	NA	NA	NA	NA	NA	NA	NA	NA	NA	3.2319600068279
AGAES(UniMod:21)PTMSVDGR2	4.04907272788615	4.22021538702285	4.25412982576454	4.24049917400986	4.05244636404738	NA	4.12816062681982	4.15776411914618	4.16586102115247	4.11215597860008	4.14490967512515	3.89624575159363	3.92184864523156	3.8054689569445	3.81574169824643	3.73084870051417	3.523892825541	3.96067547782325	3.72019782134534	3.87205835031323	3.65074229742132	3.67133592094094	NA	4.08277342282949	3.94251670232256	4.02374827773312	4.1567068091269	3.96328747808041	3.87188208122654	3.98580784311409	3.95353138878135	4.08079031668388	4.14896620635616	3.90387391455369	3.84941527837545
AGAGM(UniMod:35)ITQHSSNAS(UniMod:21)PINR2	4.48845001402438	4.16653164965985	4.18806547281002	4.27343870393597	4.36754749133066	4.57079048057372	4.17367956406549	4.23489356965694	4.33401240655032	4.2013781862408	4.25080406635219	4.32746685514437	4.23964546340466	4.09607721358126	4.29882601618276	4.38718895539392	4.69290475586626	4.06497543286442	4.21149098028146	4.2049723831428	NA	NA	4.72550919417525	NA	NA	4.46767573805369	4.42397489680755	4.68192688553342	4.79205440155204	4.31724385930572	4.26312431605817	4.24324425475639	4.45239374990725	4.62959196498403	4.16275782809624
AGAGMITQHSSNAS(UniMod:21)PINR2	4.08172623699167	4.37356435399377	4.36278352921572	4.30006118555198	4.19558563052264	NA	4.15182204946164	4.30762935539801	4.25122427492966	4.31439927732864	4.24604703171091	4.03432797878572	4.52379248399766	4.63282324397616	4.70582664233077	4.5449390501709	4.41711521276634	4.35087714328934	4.47479153908289	4.43019388831317	4.36549949516065	4.35923557636889	4.30635549065228	4.83085103314526	4.82149097528366	4.65118556221926	4.82936990200743	4.75072189463362	4.5502704761628	4.81799265267134	4.69019897235162	4.89771506761007	4.88389682385672	4.60959875413091	4.60805946448346
AGAGMITQHSSNAS(UniMod:21)PINR3	NA	NA	NA	NA	NA	NA	NA	NA	NA	NA	NA	NA	NA	NA	NA	NA	NA	NA	NA	NA	NA	NA	NA	4.7442391789828	NA	NA	4.76019636182376	NA	NA	NA	NA	NA	NA	4.48999158053293	NA
AGAPGALS(UniMod:21)PSYDGGLHGLQSK2	NA	NA	3.53999951867869	NA	NA	3.64945120489683	3.66916567751438	NA	NA	NA	NA	3.64614456755858	4.0648447662742	4.10024330398141	4.03985911967542	4.05792641378184	4.05913481517709	4.09279513766349	4.15122528343715	4.17544007391083	4.03147287521559	4.11085792456954	4.13067591766214	3.99125623080375	3.95804591665739	3.91231405016838	4.06417608922633	3.98473973274904	3.95435575587115	4.0845756880151	4.06096139037676	4.07698284891879	3.96860826012616	4.03356322417973	4.06239463341476
AGAPGALS(UniMod:21)PSYDGGLHGLQSK3	NA	NA	4.22292385278325	4.14978458624583	NA	NA	4.2370131053938	4.15839350825343	4.23253300045491	4.19234090384291	NA	NA	4.33010932256855	4.4768999511225	NA	4.42526709092173	4.36828384439013	4.46552441399547	4.497503135159	4.52268640560543	4.35295557892664	4.39885723562314	4.42079518099765	4.30941375422269	NA	4.32509590041283	NA	4.40835815505848	4.3035048555175	4.48104994898733	4.42512512819114	4.38707469482515	4.3367236237714	4.36452383807024	4.40898148279942
AGAPGPGLGLCSSS(UniMod:21)PTGDFVDASVLVR3	NA	NA	NA	NA	NA	2.45909911643134	NA	NA	NA	NA	NA	NA	NA	NA	NA	NA	NA	NA	NA	NA	NA	NA	NA	NA	NA	NA	NA	NA	NA	NA	NA	NA	NA	NA	NA
AGAPGPGLGLCSSS(UniMod:21)PTGGFVDASVLVR3	NA	3.37249541068117	NA	NA	NA	NA	NA	NA	3.57720609757381	3.19382653058388	NA	NA	NA	NA	NA	3.54006763372	NA	3.86467281770699	3.71354511638788	NA	NA	NA	NA	3.60920188799742	3.6205019814043	NA	NA	NA	NA	NA	NA	NA	NA	NA	NA
AGAPHALAPHPDRFS(UniMod:21)HDR4	NA	NA	NA	3.73623024227222	NA	NA	3.77058605787548	NA	NA	NA	NA	NA	NA	NA	NA	NA	NA	NA	NA	NA	NA	NA	NA	NA	NA	NA	NA	NA	NA	NA	NA	NA	NA	NA	NA
AGAPLGGS(UniMod:21)GFK2	NA	NA	NA	NA	NA	NA	NA	NA	NA	NA	NA	NA	3.52267414210508	NA	3.55056537649862	NA	NA	3.42092462013286	3.59591757407063	4.49039255048485	NA	NA	4.36993255097816	NA	NA	NA	NA	NA	NA	NA	NA	NA	NA	NA	NA
AGAS(UniMod:21)ISTLAGLSLK2	NA	NA	NA	NA	NA	NA	NA	NA	NA	NA	NA	NA	3.22551038138574	3.2041766354595	3.31860414977767	3.15091536142232	NA	3.29863773841732	3.50195752179646	3.59428200021335	3.12139387989092	3.44295794440872	3.30162950428906	NA	NA	NA	NA	NA	NA	NA	NA	NA	NA	NA	3.21829536488248
AGATS(UniMod:21)PPR2	NA	NA	NA	NA	NA	NA	NA	NA	NA	NA	NA	NA	NA	NA	NA	NA	NA	NA	NA	NA	NA	NA	NA	NA	NA	3.53926315323958	NA	NA	NA	NA	3.53342098122824	NA	NA	NA	NA
AGAVPSS(UniMod:21)PSTPAPPSAK2	NA	NA	NA	NA	NA	NA	NA	NA	NA	NA	NA	NA	3.56005175218301	NA	NA	3.5345723233695	3.55394163758027	4.0310862270969	4.06821428901656	NA	4.02519407495601	4.05569844434203	3.99241693865332	3.70865653050632	3.70289477982064	3.72682828663709	NA	3.48425105596961	NA	4.03657448663496	4.01796541685888	NA	3.78655512492711	NA	3.75942824377763
AGAVTSTPNRNS(UniMod:21)SK2	NA	NA	NA	NA	NA	NA	NA	NA	NA	NA	NA	NA	NA	4.14313013717272	NA	NA	NA	NA	NA	4.21716182058575	NA	NA	4.16695203189221	NA	3.75741804405601	NA	NA	4.1622184326506	3.47663960013483	4.03862905956043	NA	NA	4.12695412584026	NA	NA
AGCAVT(UniMod:21)SLLASELTK2	NA	NA	NA	NA	NA	NA	NA	NA	NA	NA	NA	NA	NA	NA	NA	NA	NA	2.87788357143183	NA	NA	3.10485031729653	NA	NA	NA	NA	NA	NA	NA	NA	NA	NA	NA	NA	NA	NA
AGCAVTS(UniMod:21)LLASELTK2	3.16181532602417	NA	NA	NA	NA	NA	NA	NA	3.09804079944835	NA	NA	3.21670541504312	NA	NA	NA	NA	NA	NA	NA	NA	NA	NA	NA	NA	NA	NA	NA	NA	NA	NA	NA	NA	NA	NA	NA
AGDLLEDS(UniMod:21)PK2	NA	NA	NA	NA	NA	NA	NA	NA	NA	5.50353688171271	NA	NA	5.44217410391213	5.63399546181285	5.46017355830933	5.60310146794649	5.79974429539021	5.62358012880147	5.6002072401743	5.85010541709059	5.65083078430968	5.61826827966188	NA	NA	NA	NA	NA	5.75663129483479	NA	NA	NA	NA	NA	NA	5.62453990826276
AGDLLEDS(UniMod:21)PKRPK2	4.97703009488958	4.95272068135174	4.97478922327834	4.95420754266936	4.77344934265371	5.07470869806894	4.93279651716303	4.36071849290616	4.70410196706989	5.12098558433029	4.92812507309971	4.88283741469123	5.05051108399034	5.22183319708425	5.0609369943641	5.25124279077276	5.17487253968729	4.98741647605227	5.1394567752447	5.15943603521641	4.87612532977977	5.14868827289338	5.03607714659963	4.75676671911243	5.0077714568551	5.12618342099391	5.12394209759859	5.22167810005595	5.24506334229921	5.05964130339303	5.1747765022587	5.00134980965865	5.05736338980635	5.1631816590701	5.19066440539944
AGDLLEDS(UniMod:21)PKRPK3	NA	NA	NA	4.40603803795945	NA	NA	NA	NA	NA	NA	NA	NA	NA	NA	NA	NA	NA	NA	NA	NA	NA	NA	NA	NA	4.36615330165388	NA	NA	NA	NA	NA	NA	NA	NA	4.97391880761725	NA
AGDNIPEEQPVASTPTTVS(UniMod:21)DGENKK3	4.14563613530535	4.27826044086826	4.29797542026868	4.18056387272352	4.2062219245998	4.18654865195965	4.12953441849288	4.33289286888177	4.30225888110756	NA	4.16008591078598	NA	NA	3.84331058083732	3.96574376540068	NA	3.92280315166737	3.92299851947449	NA	4.04072275038273	4.03230459898214	3.96057099667114	3.90246252026088	4.0909728601469	4.16752666631806	4.23267491912624	NA	4.17025499635612	4.08525636786213	4.02835385880652	4.08537139851123	3.97093667064362	4.024605252532	4.05791931266708	3.90841831532581
AGDPGEM(UniMod:35)PQS(UniMod:21)PTGLGQPK2	3.18919255737835	NA	3.26205115912079	3.11751290944543	NA	3.53442467327349	3.3810449261589	3.34589040249763	3.48928809721364	NA	NA	3.22956678642858	3.63002229784159	NA	NA	3.45264756886362	3.91423787998401	3.63529181762163	3.6609853327905	3.53642867906712	3.3774208672279	3.64370746716734	3.70358746803464	3.47504729522937	3.85859904644377	3.79895805464787	3.30834742109573	3.62097418963529	4.06375600342238	3.76894976702216	3.71797718272889	3.43321803675638	3.67814079202067	4.39712971831122	3.38787440640214
AGDPGEMPQS(UniMod:21)PTGLGQPK2	3.53999625951997	3.61498586351737	4.09427169396093	3.6454680554728	3.62349976017681	NA	4.1394292341024	4.29033127235854	4.15430439970456	3.64805584424443	3.62269071185205	3.79428628515242	4.07872041360273	4.14670458797531	4.30701468345084	3.94795595657417	3.85108281342482	4.41288271472018	4.27556937303392	4.09939064532124	3.75435268567655	3.97921475299242	3.45938332456177	4.67878965467637	4.35101526266323	4.22345176257705	4.54320464589844	4.07306486134518	3.90311554943336	4.64249490073885	4.59509823716594	4.56267707124477	4.06251684476954	4.15313183095021	4.1306658434359
AGDRNS(UniMod:21)EDDGVVMTFSSVK3	3.26709927676877	3.22194443176902	2.98036516456788	3.21786904982644	3.25852935708223	NA	3.3426618118843	3.39244754344127	3.429355583253	3.1330445152009	3.27648740104708	3.30391514236725	4.25005332203143	4.45378947733291	4.16746481127427	4.30243810822904	4.19805316251495	4.04121312082091	4.0766567090296	4.26954590231443	4.09435800603669	3.98159618381655	3.97652218598135	3.34930168514941	3.16776593669429	3.76326503273235	3.283172633632	3.04452048746486	2.76141343737481	3.47387960299071	3.91976402191323	4.00075441642376	3.80685605608666	3.59444018078908	4.3532333663704
AGDSAVLVLPPS(UniMod:21)PGPR2	5.25790607423747	4.22109324268212	4.23891457930281	4.14653312192661	4.80620597274076	4.37318166883054	4.80250463537094	4.65922126675346	4.41670557438719	4.06314143050782	4.48740674411971	4.86199957816154	4.18112021388793	4.26250715039181	3.91802750831718	3.87656567790557	3.94331076513017	4.33553778932987	4.30235465875016	4.3078173910544	3.9171059978818	3.98053499332838	3.93910983814155	4.01000032227854	4.05461683520951	4.09396519952867	3.6878526339574	3.70704709937064	3.64163865677584	4.1266471418049	4.15366203041757	3.7311868158756	3.6824365698575	3.60823103645268	4.23821054050036
AGDSAVLVLPPS(UniMod:21)PGPR3	3.37130578894136	NA	NA	NA	NA	NA	3.35098173126533	3.42592896700071	3.50283772546166	NA	3.2237657389438	NA	3.44589921422184	3.65554840724203	NA	3.20080815339076	NA	3.50002996434237	3.58816344807589	3.54000297593941	3.21976869046642	3.12902266023901	NA	NA	3.2786468693301	3.16137354720061	NA	NA	NA	3.27536756240079	3.40720653914186	NA	NA	NA	NA
AGEAPTENPAPPTQQS(UniMod:21)SAE2	NA	NA	NA	NA	NA	NA	NA	NA	NA	NA	NA	NA	NA	NA	NA	NA	NA	3.49625876474191	NA	NA	NA	NA	NA	NA	NA	NA	NA	NA	NA	NA	NA	NA	NA	NA	NA
AGEAPTENPAPPTQQSS(UniMod:21)AE2	3.63655794466011	NA	NA	NA	NA	NA	NA	NA	NA	NA	NA	NA	3.3016583766599	NA	NA	NA	3.36250568872864	NA	NA	NA	NA	NA	NA	NA	NA	NA	NA	NA	NA	NA	NA	NA	NA	NA	NA
AGEARPGPTAES(UniMod:21)ASGPSEDPSVNFLK3	NA	NA	NA	NA	NA	NA	NA	NA	NA	NA	NA	NA	NA	NA	NA	NA	NA	NA	NA	NA	NA	NA	NA	NA	NA	NA	NA	3.20928851965328	NA	NA	NA	NA	NA	NA	NA
AGEARPGPTAESASGPSEDPS(UniMod:21)VNFLK3	NA	NA	NA	NA	NA	NA	NA	NA	NA	NA	NA	NA	NA	NA	NA	NA	NA	NA	NA	NA	NA	NA	NA	NA	NA	NA	NA	3.05210380817169	3.08772046569743	NA	NA	NA	NA	2.94197985936844	NA
AGEEHY(UniMod:21)NCISALHK3	NA	NA	NA	NA	NA	NA	NA	NA	2.86298267300946	NA	NA	NA	NA	NA	NA	NA	NA	2.90376440659122	NA	NA	NA	2.90329986951166	NA	NA	NA	NA	NA	NA	NA	NA	NA	NA	NA	NA	NA
AGEPDGES(UniMod:21)LDEQPSSSSSK2	3.91095397743957	3.868928068475	3.77048305333228	3.84316637317677	3.76496351117871	3.87233711333257	3.61334800334433	3.6565432294115	3.83706180845805	3.7946140180223	3.83658453781199	3.80276168112007	3.88156367913821	4.0265911626076	3.85716133675054	3.96545048366036	4.25331022570271	3.89877404314075	3.93546731556808	3.81630428609194	3.98281764428965	4.14071688576162	4.21428436609438	NA	3.32901167956501	3.24131693084343	3.94825044369682	NA	NA	3.26901947170212	3.30948968084444	3.40089939730144	3.6610394565654	3.80162739185088	4.03976311606829
AGEPNS(UniMod:21)PDAEEANSPDVTAGCDPAGVHPPR4	4.03890804573474	3.95860150388874	3.8187878622243	3.87965397210971	4.0200719554098	3.9154414090291	3.93479468907571	4.06215205463271	3.9118328877419	4.0833210309634	3.90970495223741	4.02652969844594	4.16151130852527	NA	3.97833933221391	3.7940844989569	NA	NA	NA	3.92988816029138	NA	3.53726816483997	NA	4.2675224721891	3.96189975292298	4.05161866071667	4.15404838109444	4.12097945498262	3.99869078609061	4.08094384191816	3.92631459672171	4.2229016537607	NA	4.01031734432469	3.98269052926939
AGEQQLS(UniMod:21)EPEDMEM(UniMod:35)EAGDTDDPPR3	2.93657644553658	3.11807052110427	2.99783722317901	2.92831034931042	3.03837152450077	NA	3.10288834378735	3.0188763395503	3.06660679032953	2.92511296508638	2.85059396159434	2.60042331053883	3.30240166140631	3.27310045255005	3.34720817278574	3.46041405800396	3.23557200267626	3.43461005335637	3.46767906618388	3.27541256762469	3.58859113136067	3.33486184584272	3.20879697420284	3.25191503264565	3.40251813972757	3.49285896234393	3.42767537420174	3.39349835004358	3.50210737736798	3.21828661075473	3.07716836959741	3.3286226291189	3.27745512589815	3.51017689400609	3.34944873112751
AGESVLVHGAS(UniMod:21)GGVGLAACQIAR3	NA	NA	NA	NA	NA	NA	NA	NA	NA	NA	NA	NA	NA	NA	NA	NA	2.4158225371692	NA	NA	NA	NA	NA	NA	NA	NA	2.49057398898767	NA	NA	2.53955818170854	2.78855365824853	NA	NA	2.81429491467994	NA	NA
AGETRFT(UniMod:21)DTR2	5.4746548427149	5.56610739972874	5.53037449345549	5.33248101525296	5.56610231147376	5.4583037436587	5.31394067560773	5.24984457853907	5.27979742640458	5.60658452040237	5.57916083336934	5.50980872539532	5.86938794117061	5.82137002605203	5.73852929056059	5.73839182931958	5.74574224491916	5.73339997593104	5.62987356865238	5.76882500950571	5.63955928819119	5.69253384746843	5.70052083660215	5.70251397414315	5.7632961712907	5.59908120969837	5.76126402677702	5.8042954384554	5.79043823842111	5.5895341540844	5.62347293930159	5.74048838966896	5.71432565102315	5.72538968195323	5.7626581744777
AGETRFT(UniMod:21)DTRK2	NA	NA	NA	NA	5.80002811848578	NA	5.33380054027525	NA	NA	6.14586955413859	5.85482369874313	NA	NA	NA	NA	3.95730689451496	5.29469896194159	NA	3.7905760471364	5.26677388698752	NA	NA	5.25853471789542	NA	5.400469675877	NA	NA	NA	5.48271597493663	NA	4.69087109141981	NA	NA	5.37593282905141	5.21279308627767
AGFQTEDFSLYACAS(UniMod:21)PK2	2.71444778611294	NA	NA	NA	NA	NA	NA	2.83266914890853	NA	NA	NA	NA	3.33983988191625	3.37441822207455	2.74302820275253	3.13403785796906	NA	3.42212605698568	3.65784244070862	3.5046987592175	2.90995054810304	2.95961628705703	NA	NA	NA	NA	NA	NA	NA	NA	NA	NA	NA	NA	3.51287817436925
AGFS(UniMod:21)PDSSK2	NA	NA	NA	NA	NA	NA	NA	NA	NA	NA	NA	NA	3.29747284307827	NA	3.27781907966617	3.34211007035238	3.47059922085188	3.5121070292032	3.52984634631179	NA	3.52170350470619	3.42510319582861	NA	3.1864892084044	NA	NA	3.28175135978388	NA	3.22820420109937	NA	NA	3.46148453368417	3.40302688321221	NA	NA
AGGAS(UniMod:21)PAASSTAQPPTQHR2	3.85927089550952	3.59073542979674	3.69784146698256	3.83762187954954	3.59242106362053	3.69416311366468	3.58286717970911	3.67167780987778	3.81929930276431	3.50331348843826	3.60585748585518	3.66390670904352	3.79744063517586	3.88191745924832	3.93441100522818	3.77035393576896	3.69818703598664	3.82971752414479	3.81173686821231	3.92725240285053	3.95050415546786	3.96834201468617	3.77722000170267	4.15634444629906	4.21253750543473	4.47452629306015	4.27251482982975	4.35477271202786	4.4167864240546	4.10852104520777	4.17152770439653	4.37980026000875	4.27062166721149	4.23722464227665	4.04072511356194
AGGAS(UniMod:21)PAASSTAQPPTQHR3	4.62000174248085	4.28524923865198	4.47699524449602	4.63375103758675	NA	4.62148713606491	4.03587419260002	4.10612628949617	4.61392841013418	4.13678332786326	4.05860788376926	4.48279880101187	4.20137440763996	4.20541048208419	4.48394594644436	4.27968652045898	4.2017356750133	4.33463976395991	4.21063765697756	4.56011311220939	4.35989653940403	4.0544254245393	4.20977653475711	4.68236629688999	4.67854164266747	4.80224124383935	4.64757931675313	4.76942521983726	4.79565684873833	4.76099388470635	4.80847033983007	4.73304126571966	4.67570767190337	4.57281229922225	4.57510049101532
AGGGDLLLPPS(UniMod:21)PK2	NA	NA	NA	NA	NA	3.29678894799091	NA	NA	NA	NA	NA	NA	3.9150810299499	3.85307859327544	3.89401406114624	3.96122424966471	4.02459823109786	3.90355249994968	3.82910033801311	3.80109856846253	3.8024939257993	3.79699358296788	3.81606577941111	3.69635528516205	3.78731741210046	3.75289681155426	3.8328480939736	3.84913355772238	3.84164928917744	3.72135929716513	3.77128615040603	3.78131080153822	3.62348319659494	3.72180756626459	3.93570369318079
AGGGGGLGAGS(UniMod:21)PALSGGQGR2	4.34492350039051	4.37403894005229	4.34599597714561	4.30777644554404	4.37853378544608	4.33005249731808	4.01886410422299	4.18300822853351	4.11411913359253	4.31921691851819	4.27656860140512	4.33208281526271	4.30760488675406	4.58546501436331	4.60335726720832	4.72692755813433	4.85971614577303	4.39555901119093	4.51441363904558	4.39902623224399	4.53893384293376	4.70713777911275	4.65984955954864	3.97826054289031	3.97205095480753	4.09983903000568	4.07988724612065	4.16261060141671	3.93380827370874	3.8778430797345	3.918256947883	3.9306711288245	3.94681082521241	4.1268305172826	4.58529082228562
AGGGPTLQCPPPSS(UniMod:21)PEK2	3.76771532260607	3.91162879211501	3.94744788553177	3.92292508174149	3.84598692068472	3.7876547998553	NA	4.02646160184783	3.92115082782674	NA	3.76529168614926	3.97961672564979	NA	NA	NA	3.80169816781	NA	NA	3.74136007951194	3.79851743723705	NA	3.91239808172141	3.77578542104663	4.15577925473031	4.1282645740457	4.17270181668602	4.09598152854733	4.11802137955799	4.15419733227693	4.16873080759601	4.11660405207491	4.11439769399004	4.2295095043972	4.19711923822844	NA
AGGKPSQS(UniMod:21)PSQEAAGEAVLGAK3	NA	NA	NA	3.56936570581254	NA	NA	NA	NA	NA	NA	3.30452203751431	NA	NA	NA	4.05602413883196	NA	NA	NA	NA	NA	NA	NA	NA	NA	4.16243172086913	NA	NA	NA	4.24792319394967	NA	NA	NA	NA	NA	NA
AGGLDWPEATEVS(UniMod:21)PSR2	4.1226962066666	4.31768334201183	4.25719061153981	NA	4.26066784437578	3.73549013394774	4.16227230540258	4.19621822549171	4.24631781493584	4.31647975485253	4.21591914510555	4.16243669083113	4.48881240187604	4.51368276973012	4.48894485982698	4.50888822573462	4.47389543509187	4.49274281806881	4.45051848796145	4.33839617126529	4.50207791522643	4.48285522469769	4.31216883341522	4.64266727860285	4.52361774681863	4.62466658688061	4.72397213029448	4.61506173546802	4.5415989672114	4.52938726112059	4.58604687145858	4.63621050858641	4.60940862579694	4.547845851673	4.51519662785014
AGGPAT(UniMod:21)PLS(UniMod:21)PTR2	4.23245285267872	3.97881506902956	4.03196013194485	4.07219744349212	4.07230822464519	3.86226306964229	4.08885298285994	4.10920913951566	3.98035033211602	4.042353094044	4.11909520956334	3.94320720278451	NA	NA	NA	NA	NA	NA	NA	NA	NA	NA	NA	3.78809568329943	NA	NA	3.87439555734869	3.9667957524871	NA	NA	3.98926659810907	3.79136359478324	3.85613281187463	NA	NA
AGGPAT(UniMod:21)PLSPTR2	NA	NA	NA	NA	NA	NA	NA	NA	NA	NA	NA	NA	NA	NA	3.74603972357605	4.07745265515615	NA	NA	NA	NA	NA	3.91482891373326	NA	3.72534076575258	NA	4.0059267612863	NA	3.78786975870233	NA	NA	NA	3.53711911497268	NA	3.53217947165371	3.96153799830556
AGGPATPLS(UniMod:21)PTR2	NA	NA	3.85053015416495	NA	3.83682888029547	NA	NA	NA	NA	NA	NA	NA	NA	NA	NA	NA	NA	4.18988504248772	4.42915474560894	3.7684895057047	NA	4.07141429277652	NA	3.89601609395151	NA	NA	NA	4.26200646088809	3.65586364561475	NA	4.27946448548483	NA	NA	NA	4.08884085125978
AGGPTT(UniMod:21)PLS(UniMod:21)PTR2	5.03710074662652	5.00461251271965	4.99419069417948	4.9767838189358	4.89160812344302	4.86286558319326	4.928939056312	5.06158080090218	4.99771747516364	4.92504053068308	4.98950773588638	4.91504358067603	4.61364656250362	4.25265402552592	4.53159435553961	4.35881378842428	NA	4.52253316364776	4.39273407463755	4.20857552853404	NA	4.33138997528526	4.30025958297024	4.73025046836035	4.62191343598261	4.66833806010998	4.7208142766994	4.71054573175536	4.67409401508743	4.60975973283063	4.33291028316443	4.67584325194244	4.78424472329738	4.79941302197659	4.3191976982536
AGGPTT(UniMod:21)PLSPTR2	NA	4.09332674146261	4.13428299907777	NA	NA	NA	4.43853100472449	4.56130699018988	4.3611888672178	NA	NA	NA	3.9739891383124	3.97808702253994	NA	NA	3.97424281714494	4.33625139184176	4.22336670332576	4.26440944216297	4.0432081279454	3.9661890172517	3.94130419078442	NA	4.12689060106672	4.17642151979331	NA	NA	3.98748360585531	4.3500863496964	4.27138964757171	NA	3.61246477026945	NA	3.89047315986035
AGGPTTPLS(UniMod:21)PTR2	4.7378149202921	4.51229016462845	4.56392324638117	4.57329408170843	4.56778492867615	4.55341913759802	4.66679969196934	4.7538294175892	4.58919186421503	NA	4.59461871932032	4.58650708616767	4.41727059336104	4.2502329846328	4.28687660688546	4.58463132401515	NA	4.53896163305933	4.73899447330815	4.106131696187	4.34640259134767	NA	4.36798982743263	NA	4.45023195520736	4.55265276818969	4.31647642921355	4.65865212777308	3.90802170411812	4.80175313901011	4.68707335867084	4.37798555034182	4.54309897879391	4.64523586166939	NA
AGGS(UniMod:21)VESLR2	NA	NA	NA	NA	NA	3.42274930315684	NA	NA	NA	NA	NA	3.92941016918624	3.99353192501114	3.80157303510695	3.79080749027743	3.83416183951479	3.97582351486114	3.93581485598	3.94454034342672	3.79641681564215	3.88119483034696	3.58969544080863	3.88341822211303	NA	NA	NA	NA	3.39122791446476	NA	NA	NA	NA	NA	NA	3.74639224413182
AGGSAALS(UniMod:21)PSK2	NA	NA	NA	NA	NA	NA	NA	NA	NA	NA	NA	NA	4.31194273652667	4.2032124083145	NA	4.21439540504425	3.92100529670344	4.36101682234163	4.23200356934509	4.38312840593211	NA	4.26430084311241	3.85337843127885	NA	4.73231183354632	4.70777435669927	NA	4.50354689444738	4.36969772961909	NA	NA	3.61259277189397	3.88526327283953	4.62211558577884	4.23412503386198
AGGSAALS(UniMod:21)PSKK2	NA	NA	NA	NA	NA	NA	NA	NA	NA	NA	NA	NA	3.91145892853078	NA	3.93362098304103	3.69800537237407	NA	3.75658364890876	3.51385332185635	NA	3.63450396921698	3.65884173042659	NA	NA	3.66570733709714	3.60439438869723	NA	3.74375306103184	NA	NA	3.44512238601692	3.26344500269141	NA	NA	3.73721841953019
AGGSPAPGPETPAIS(UniMod:21)PSK2	3.85524192835459	NA	3.87667457590798	3.83709107878164	NA	3.75265763035855	NA	3.9392003481203	3.9249076734773	NA	NA	3.86408011807791	NA	NA	NA	3.29478308554784	NA	NA	3.25036635215613	NA	NA	NA	NA	NA	3.99106707547095	3.84713315650228	3.99216292962791	3.97428947045633	3.8251294952988	3.76934713019438	NA	4.01856028130131	3.82225979875517	3.95275698891445	NA
AGGTALLPGPPAPSPLPATPLS(UniMod:21)AK2	NA	NA	NA	NA	NA	NA	NA	3.40356663154571	3.3876186719626	NA	NA	NA	NA	NA	NA	NA	NA	NA	NA	NA	NA	NA	NA	NA	3.34427183108355	3.24395123838681	NA	NA	NA	NA	NA	NA	NA	NA	3.23970344260821
AGGTALLPGPPAPSPLPATPLS(UniMod:21)AK3	NA	NA	NA	NA	NA	NA	NA	3.34019313428006	NA	NA	NA	NA	3.15489205896787	3.10812558128363	NA	NA	NA	NA	3.67855953484864	3.70433469865642	NA	NA	NA	NA	3.21624487287884	2.85251827547262	NA	NA	NA	3.57871595224431	3.72214105355687	NA	NA	NA	3.19834751638969
AGHDDVPPLS(UniMod:21)PLLPPM(UniMod:35)QNNQIQR3	NA	NA	NA	NA	NA	NA	2.81810459614853	NA	NA	NA	NA	NA	3.35441854656504	3.28219953304382	NA	3.06723027214318	3.27171017119074	3.42611865440213	3.57657257047278	3.57124763141442	NA	3.10660656103654	NA	2.621564271877	NA	NA	2.13853167920997	NA	NA	NA	2.74999340605058	NA	NA	2.65876956260704	3.42935704665415
AGHDDVPPLS(UniMod:21)PLLPPMQNNQIQR3	NA	3.08366903909024	2.94906303915318	NA	NA	NA	3.39495165634793	3.30730164336582	3.53622110761165	NA	NA	2.8795776152786	4.1212013347293	4.08690986464779	3.5827740632857	3.6400878080292	3.38430334146699	4.10218370311686	4.16349095933075	4.16665030147548	3.47787554899781	3.46746501397294	3.32683114218982	3.11548307125236	3.27504443939429	3.21229289329077	NA	2.82498451304356	2.74342889775037	3.52235910873171	3.55219082362187	2.98007489244651	2.71788226408074	2.55495279264389	4.08812183547902
AGIIAS(UniMod:21)AR2	NA	NA	NA	NA	NA	NA	NA	NA	NA	NA	NA	NA	NA	NA	NA	NA	3.22310671393229	NA	NA	3.25289987274262	NA	3.21105225903095	3.26010972796193	NA	NA	NA	2.73949777243811	NA	NA	NA	NA	NA	NA	NA	3.04508996254636
AGIPQHHPPMAQNLQYPDDS(UniMod:21)DDEKK4	3.78755076558575	4.22548662935875	4.21120473177368	4.06481141148435	4.05200862111073	NA	4.06971763515656	4.09047043548813	4.07512075039911	4.16818270547669	4.02423056932893	4.01290231398677	4.10066021000642	4.09215831496261	4.20223474135721	4.14470785630196	3.95212070027818	4.01302517461009	3.97533744639616	4.07265394324333	3.96497935004051	3.94819102869456	3.69488973766676	3.6903738480297	3.62301964036032	3.42400207654282	3.45838259655605	3.66905388147621	3.42962895011456	NA	3.42594049231422	NA	NA	NA	4.16129947398234
AGISTTSVCEGQIANPS(UniMod:21)PISR2	NA	NA	3.33028597779797	NA	3.24575899359089	NA	NA	NA	NA	NA	3.32563960670797	3.31292241881501	3.111983433715	NA	NA	2.93727009865181	NA	NA	NA	NA	NA	2.75918793207381	NA	NA	3.19595276331211	NA	NA	NA	NA	NA	NA	NA	NA	NA	NA
AGKLS(UniMod:21)PLK2	4.67701395654691	4.41827756087667	4.26221549349065	4.5279205428457	4.54369472784876	4.22471572628335	4.57255845864087	4.51316324958886	4.42718424082083	4.31697126076893	4.67578936394874	4.59986208030604	4.16295534915546	3.29173481259813	4.16144711213718	3.99189019212653	4.07276153890654	4.10566490544245	4.02380636022662	3.54567102051531	4.20368478256684	3.96091422491083	3.69334458936716	3.39811342207567	4.17446683615118	4.20171316425548	3.36056611624119	4.25068711321916	4.33090559316197	4.01732571809057	3.86525149272937	3.45141142693811	3.85171843490791	3.41734382101633	3.53232110567121
AGLAS(UniMod:21)PEEEDAVGKEPLK2	NA	3.61106678462246	NA	3.42508076337062	NA	3.58571726337856	3.38848022036811	NA	NA	3.55283066809989	3.51036631947195	NA	3.79438119034302	3.72265178012658	3.82570899863498	3.73486993016142	3.80522637114658	3.86436599259139	3.74993840103606	3.80249077491518	3.84200658361932	3.91992874948697	3.87731961987894	NA	NA	NA	NA	3.61826860463362	NA	3.53570180937769	NA	NA	3.68113195789083	NA	3.70626693806475
AGLES(UniMod:21)GAEPGDGDSDTTKK3	NA	NA	NA	NA	NA	NA	2.85374911354459	2.67736531435729	NA	NA	NA	NA	NA	NA	NA	2.91254493098556	NA	NA	NA	NA	NA	NA	NA	NA	NA	NA	NA	NA	NA	NA	NA	NA	NA	NA	NA
AGLESGAEPGDGDS(UniMod:21)DTTK2	4.59734958648573	4.77172558177695	4.70690189775001	4.75058174568815	4.62156029817778	4.74063848294534	4.73868551412807	4.63797607955944	4.70559340990646	4.73354152469712	4.67729382092646	4.72204108369575	4.68049510417703	4.8063445745719	4.59986827654374	4.77279925946154	4.76302560439938	4.68499983392727	4.64319845553158	4.92210526359363	4.66884775177568	4.71305193600817	4.93942797261834	4.91962673199076	4.6716614077663	4.5839987283108	5.13476091267121	4.50568755245668	4.67944128963435	4.6948976260948	4.71431408911625	5.04328429919073	5.20816649237369	5.29463603955066	4.85762228551401
AGLESGAEPGDGDS(UniMod:21)DTTKK2	4.08898337247669	4.06240404177886	4.0435237922883	4.0503301034776	4.03519080588556	3.98574944615513	3.98490510923454	4.02559287330676	4.04884382012161	3.93488591142006	3.94312274726298	4.00176370843799	4.02387063674751	4.0841512830164	4.21983002652024	4.28892731772431	4.26109719453886	4.0720040261359	4.12171361961644	4.22536085483849	4.13243986762017	4.39217549362945	4.33074969738365	4.02741141430509	3.83393868551784	4.16386480174538	4.16124621562152	4.01264966112985	3.96592278970847	3.99291894277463	4.26108518921193	4.10962402846554	4.12532755991268	3.91356087330249	4.17784502804973
AGLESGAEPGDGDS(UniMod:21)DTTKK3	4.11570183282399	NA	NA	NA	4.06486636782788	NA	3.94470800758893	4.00547525605903	4.05602964043283	4.00924315922409	3.97748108323691	NA	4.41173448402462	4.33651416202026	4.37343704981118	4.43501741901482	4.48254560519042	4.39795029593318	4.41162626726206	4.37368228583472	4.40596369089572	NA	4.48236992402461	4.11710248781639	3.95740601962277	4.1311346327346	4.16981730788658	NA	4.03568959198156	4.1035829484505	NA	NA	NA	NA	4.33814707679683
AGLGPAPGTES(UniMod:21)PQAEFWTDGQTEPAAAGLGVETERPK4	NA	NA	NA	NA	NA	NA	NA	NA	NA	NA	NA	NA	NA	NA	2.91318201435403	NA	NA	NA	NA	NA	NA	NA	NA	NA	NA	3.02271234552656	NA	NA	NA	NA	NA	NA	NA	NA	NA
AGLGS(UniMod:21)PERPPK2	5.31895155182016	5.2802981732688	5.3094098635934	5.32156661919086	5.27842496276193	5.30525065942742	5.28522114897957	5.28780818710746	5.29287094326197	5.2349114928298	5.26526632915898	5.33309470638085	5.45768483295004	5.39937911310428	5.37417686409633	5.4066349521436	5.44663576619671	5.47609093688896	5.42705414666226	5.54993793354217	5.45218338047323	5.41284252539217	5.5798404535203	5.31597891022376	5.33383227907129	5.36215707931539	5.32041260365513	5.34974356023558	5.38245231454077	5.32813431995406	5.35924139946327	5.27336263930917	5.318884451871	5.28521084372454	5.3694873844299
AGLGS(UniMod:21)PERPPKTS(UniMod:21)PGS(UniMod:21)PR2	NA	3.88367355808438	NA	NA	NA	NA	NA	NA	NA	NA	NA	NA	4.25373900256814	4.26225150891561	4.13097784397953	NA	NA	NA	NA	NA	4.29289039191968	4.35470920129486	NA	4.10545149432967	NA	NA	NA	NA	NA	4.08313759445583	4.17141502890224	4.2430393463707	4.19042367776522	NA	NA
AGLGS(UniMod:21)PERPPKTS(UniMod:21)PGS(UniMod:21)PR3	NA	NA	NA	4.67418922506336	NA	NA	NA	NA	4.70944584187411	NA	NA	NA	4.95513771413302	NA	4.87110442514562	NA	4.83330787228132	NA	4.86463943530007	NA	4.86417435253767	4.92739187641808	NA	4.7365466822623	NA	NA	NA	NA	NA	NA	4.57520939806301	4.65684605267574	NA	NA	NA
AGLQMKS(UniMod:21)PEK2	NA	NA	NA	NA	NA	NA	NA	NA	NA	NA	NA	NA	3.92315958160895	4.12406762032927	NA	4.11982107597482	NA	3.93189267806654	NA	4.01555886972603	NA	NA	NA	NA	4.11710352853696	4.2856242872213	NA	4.19832776370736	4.14040639697214	4.10662031897267	NA	4.05505892619624	4.16526805506136	NA	4.1305562951165
AGLQS(UniMod:21)LEASGR2	3.8117235246212	3.60359522372191	NA	NA	3.58262734620089	3.57594601347441	3.63548410831475	3.69403152695931	3.60587621739547	3.32962068552869	3.61008225755631	3.76213180389743	3.65669765937895	3.91849885975137	3.71023085883235	3.84957615898183	3.94017410857218	NA	3.80797639985785	3.6732210071917	3.67934837994664	3.62066854701326	3.79050107123802	3.86367037280135	3.84401169580724	4.06298418630664	3.93430385355004	3.97230042359724	3.7122441312416	3.79761670216116	3.91651120392848	3.86760460583526	4.00634284261561	3.87303631423946	3.83934771701678
AGLRVS(UniMod:21)APEVSVGHK2	NA	NA	NA	NA	NA	NA	NA	NA	NA	NA	3.1563403462064	NA	NA	NA	NA	NA	NA	NA	NA	3.51548494207661	NA	NA	NA	NA	NA	NA	NA	NA	NA	NA	NA	NA	NA	NA	NA
AGLRVS(UniMod:21)APEVSVGHK3	3.8323120838002	3.77690353855234	4.03596097065989	4.06006954274633	3.75492394202085	4.05978147186917	4.01258497947014	3.75753473772538	4.14260605938318	4.09189958918307	4.18106678860207	4.14146256786269	3.83333518567666	3.90592303631868	4.03204036751779	3.94961879456566	3.99889124935488	3.68301040450861	3.85142066920422	3.9184166011557	4.02133697427861	4.15464972166621	4.13500267562973	4.27992837687512	4.12543262073701	4.15092616327764	4.20673684728309	4.19223096358225	4.07545260480032	4.15060162688255	4.22974657613185	4.32249298586522	4.41034057353948	4.32854672642886	3.91173892893006
AGLS(UniMod:21)PAEPLLSR2	3.34309120120364	3.71473007433476	3.62342221389672	3.63341543976634	3.62568033532356	3.70307350954203	3.60558396949201	3.74964848646319	3.71332569741987	3.63374813175513	3.61106443370076	3.68460832357933	3.76896323768929	3.90847935815682	3.83061973396667	3.84085251639497	3.8479563612475	3.7648100602518	3.90930886196183	3.89263775468443	3.80974595968082	3.94513591047791	3.97735201685109	3.55487367294036	3.60909831470949	3.56717234019419	3.48940316830673	3.63371352000836	3.56859426730475	3.76426578830857	3.67363130156931	3.48147727045686	3.55477053974287	3.57648430615376	3.89925509895014
AGLS(UniMod:21)PANCQSDR2	4.23154748203253	4.35142918271331	4.31438441048125	4.29082545141262	4.31608920606952	4.1418465718401	4.30096575133441	4.31882687296635	4.26776411053253	4.33855104447996	4.35631972313316	4.25489717310607	4.37863959379518	4.4066746891515	4.54882544465199	4.473624241038	4.54058599900283	4.67809480756428	4.50799630386846	4.45338597386502	4.6229474263021	4.476322814241	4.52462720885743	4.33690633756869	4.46154155823183	4.56994776246059	4.38093035861864	4.43512579725363	4.52319455483662	4.47234812539157	4.42393535767564	4.55514262925164	4.59389657520285	4.65072461381698	4.4286688741075
AGM(UniMod:35)SSNQSIS(UniMod:21)SPVLDAVPR2	NA	NA	NA	NA	NA	NA	NA	NA	NA	NA	NA	NA	NA	NA	NA	NA	NA	NA	NA	NA	NA	NA	NA	NA	NA	NA	NA	NA	NA	NA	NA	3.77105959564954	NA	NA	NA
AGM(UniMod:35)SSNQSISS(UniMod:21)PVLDAVPR2	4.43051017394989	4.14644451413771	3.99084105611125	4.2011583302761	4.28196508552982	4.27277471704638	4.24937039261375	4.22737776892988	4.0953478814066	4.14775656984248	4.19258321320903	4.2751250633994	4.24007904533655	NA	NA	4.25295763924732	4.54512425608577	NA	4.2397934419923	4.18206019371467	NA	4.42891588877667	4.57143853830285	4.0996606198222	3.97406431373292	4.1677022107798	4.01483830547161	4.11553232148008	NA	NA	4.12917305877295	NA	NA	4.17073237770108	4.18147419292139
AGM(UniMod:35)SSNQSISS(UniMod:21)PVLDAVPR3	4.0022856642015	3.37892247606695	NA	3.27426549643187	3.61519996754554	3.18719646099759	3.60246904164199	NA	NA	3.47489581814678	3.50438902804735	3.74911909102224	NA	3.99998029651666	3.99775295905476	4.13443427119753	4.47384837399337	3.6192483266225	3.82312532667111	4.10345013112327	3.75280429250606	4.16408633304051	4.48779864303325	3.74063549973267	3.75548465355154	3.68776519714415	3.81377058899881	3.83063049991349	3.67651624551559	3.63681221112571	3.91915241701875	3.57326807799875	3.57545834451273	3.99842492088005	3.98539669272348
AGM(UniMod:35)SSNQSISSPVLDAVPRT(UniMod:21)PSR3	4.14108112363184	NA	NA	NA	NA	NA	NA	NA	NA	NA	NA	NA	NA	NA	NA	NA	NA	NA	NA	NA	NA	NA	NA	3.98709397218778	NA	NA	NA	NA	NA	NA	NA	NA	NA	NA	3.92685038304448
AGM(UniMod:35)SSNQSISSPVLDAVPRT(UniMod:21)PSRER4	NA	NA	NA	NA	NA	NA	NA	NA	NA	NA	NA	NA	NA	NA	NA	NA	NA	NA	NA	NA	NA	NA	NA	NA	NA	NA	NA	NA	3.87847672271922	NA	NA	NA	NA	NA	NA
AGM(UniMod:35)TSS(UniMod:21)PDATTGQTFG2	NA	NA	NA	NA	NA	NA	NA	NA	NA	NA	NA	NA	NA	NA	NA	NA	NA	3.218045903458	NA	NA	NA	NA	NA	NA	NA	3.19158403263791	NA	NA	3.37609589742923	NA	NA	NA	NA	NA	NA
AGMSGS(UniMod:21)LPGGSVISR2	NA	NA	NA	NA	NA	NA	NA	NA	NA	NA	NA	NA	3.7347996379503	NA	NA	NA	NA	NA	NA	NA	NA	NA	NA	NA	NA	NA	NA	3.38593385324927	NA	3.48663988424173	3.24526633378577	3.63913899289222	3.5316728191202	NA	3.49511709777156
AGMSSNQSIS(UniMod:21)SPVLDAVPR3	NA	NA	3.64103249317297	NA	NA	NA	NA	NA	NA	NA	NA	NA	NA	NA	NA	NA	NA	NA	NA	NA	NA	NA	NA	NA	NA	NA	NA	NA	3.96991192724135	NA	NA	NA	NA	NA	NA
AGMSSNQSISS(UniMod:21)PVLDAVPR2	3.73409151967357	4.1292261756885	4.15969902499682	4.12527620150943	3.93399884614796	NA	NA	NA	NA	4.02046310297102	NA	NA	4.43037132117587	4.61277078380988	4.52602931569562	4.54476412239005	4.34402451994592	4.42668897719481	4.43236754001576	4.54104553308588	4.40017009080343	4.3380535099138	4.12073893677501	4.38605726926616	4.43287954990998	4.55702457851906	4.3887854794769	4.33978547947762	4.18422989616533	4.38388507867472	4.61891716468371	4.47258050090579	4.33905318326197	4.22609567092615	4.58542679870307
AGMSSNQSISS(UniMod:21)PVLDAVPR3	NA	3.84286846630629	NA	3.65819909123887	3.54278113219235	NA	3.70239776234746	3.95425813774313	NA	3.74579472841964	3.81951192531453	3.60482298684054	NA	NA	4.47400123904015	4.55242709210886	4.28707971817362	4.28766850554098	NA	NA	4.23073260867989	4.32244886624748	4.19346047707654	NA	4.26022999087971	NA	4.02772004746785	4.18823503558358	NA	NA	NA	NA	4.14272512058104	NA	NA
AGMSSNQSISS(UniMod:21)PVLDAVPRT(UniMod:21)PSR3	NA	NA	4.26673627906845	NA	NA	NA	NA	NA	NA	NA	NA	NA	NA	NA	NA	NA	3.81548960972353	NA	NA	NA	NA	NA	NA	NA	4.12349539230042	NA	NA	NA	NA	NA	NA	NA	4.19485506347314	NA	NA
AGMSSNQSISSPVLDAVPRT(UniMod:21)PSR3	NA	NA	NA	NA	NA	NA	NA	NA	NA	NA	NA	NA	NA	NA	NA	NA	NA	4.53361400054576	NA	NA	NA	NA	NA	NA	NA	NA	NA	NA	NA	NA	NA	NA	NA	NA	NA
AGMSYYNSPGLHVQHMGT(UniMod:21)SHGITRPSPR4	NA	NA	NA	NA	NA	NA	NA	NA	NA	NA	NA	NA	NA	NA	NA	2.72738758652644	NA	NA	NA	NA	NA	NA	NA	NA	NA	NA	NA	NA	NA	NA	NA	NA	NA	NA	NA
AGMTS(UniMod:21)SPDATTGQTFG2	NA	NA	NA	NA	NA	NA	NA	NA	NA	NA	NA	NA	NA	NA	NA	NA	NA	NA	NA	NA	NA	NA	NA	NA	NA	NA	3.551676286203	NA	NA	NA	NA	NA	NA	NA	NA
[truncated: 21,163 more rows]
