# Supplementary material for: Spike-in enhanced phosphoproteomics uncovers synergistic signaling responses to MEK inhibition in colon cancer cells
Source: Nat Commun. 2025 May 27;16:4884. doi: 10.1038/s41467-025-59404-y (PMC12106795; doi:10.1038/s41467-025-59404-y)
Supplement: Supplementary file 12 — Supplementary Data 9 [file 41467_2025_59404_MOESM12_ESM.csv]

	Modified.sequence	F_pval	H1	H2	H3	H4	H5	H6	H7	H8	H9	H10	H11	H12	logFC.SynSign	AveExpr.SynSign	t.SynSign	P.Value.SynSign	adj.P.Val.SynSign	B.SynSign	logFC.LMvsBSAinDMSO	AveExpr.LMvsBSAinDMSO	t.LMvsBSAinDMSO	P.Value.LMvsBSAinDMSO	adj.P.Val.LMvsBSAinDMSO	B.LMvsBSAinDMSO	logFC.LMvsBSAinMEKi	AveExpr.LMvsBSAinMEKi	t.LMvsBSAinMEKi	P.Value.LMvsBSAinMEKi	adj.P.Val.LMvsBSAinMEKi	B.LMvsBSAinMEKi	logFC.MEKivsDMSOinBSA	AveExpr.MEKivsDMSOinBSA	t.MEKivsDMSOinBSA	P.Value.MEKivsDMSOinBSA	adj.P.Val.MEKivsDMSOinBSA	B.MEKivsDMSOinBSA	logFC.MEKivsDMSOinLM	AveExpr.MEKivsDMSOinLM	t.MEKivsDMSOinLM	P.Value.MEKivsDMSOinLM	adj.P.Val.MEKivsDMSOinLM	B.MEKivsDMSOinLM	logFC.SynSign2	AveExpr.SynSign2	t.SynSign2	P.Value.SynSign2	adj.P.Val.SynSign2
1	(UniMod:1)AAAAAAAAAAGAAGGRGS(UniMod:21)GPGR2	0.407988196389244	4.13221336183838	NA	3.89107668445515	4.10188708336056	3.86206463755266	3.92266300558361	3.92988772623242	3.78631576070699	3.87395046519015	3.85398900960201	3.81082411622961	3.98678963580446	0.0699230508166613	3.92287831695964	0.530482803325323	0.60683667280704	0.999742806709537	-5.5364669476573	-0.14826037243691	3.92287831695964	-1.50908005933929	0.160826870334894	0.618893690222022	-5.22342464342714	-0.0783373216202485	3.92287831695964	-0.891478593098045	0.392683972489437	0.843958023870033	-6.14033389895927	-0.0494401143144869	3.92287831695964	-0.50323015797897	0.625212382940001	0.941264322219506	-6.34029388607564	0.0204829365021744	3.92287831695964	0.233095784203517	0.820177710849723	0.946032461457879	-6.76197611118351	0.0699230508166613	3.92287831695964	0.530482803325323	0.60683667280704	0.999742806709537
2	(UniMod:1)AAAAAAAGAAGSAAPAAAAGAPGS(UniMod:21)GGAPSGSQGVLIGDR4	0.905976171713797	3.01239040196071	3.47913799447306	3.41697964330174	3.29211767702035	NA	3.35995011524466	3.31459780508209	3.3288280425568	3.41675722581889	3.10229621877214	3.26140133843097	3.43274025090858	-0.111112971336029	3.31065424668818	-0.618549611268019	0.549422982041536	0.999742806709537	-5.48916964443465	0.0505583445740889	3.31065424668818	0.422176331079496	0.68142843352343	0.915805566116215	-6.32608434403971	-0.0605546267619399	3.31065424668818	-0.452265397036732	0.660297107701922	0.939240937543502	-6.3339632426685	0.0231978828873323	3.31065424668818	0.173258432517417	0.865749777393607	0.980621853950567	-6.45807917834614	-0.0879150884486966	3.31065424668818	-0.734115600510026	0.47898408351879	0.799690187459018	-6.50710197258468	-0.111112971336029	3.31065424668818	-0.618549611268019	0.549422982041536	0.999742806709537
3	(UniMod:1)AAAAAALSGAGTPPAGGGAGGGGAGGGGS(UniMod:21)PPGGWAVAR3	0.658854413762699	4.58561530503127	4.72402850878103	4.64381063432906	4.61100245593908	4.66743821338267	4.55314064994592	4.76889712023467	4.7273792141218	4.6389594272887	4.76895872426257	NA	4.49189783238833	-0.0406925992650455	4.65282982597319	-0.344834906470473	0.737040444055011	0.999742806709537	-5.61347160741206	0.0605937711679321	4.65282982597319	0.770220425486638	0.458183216575204	0.833216844898257	-6.11272119145635	0.0199011719028865	4.65282982597319	0.226261516489118	0.825351013942035	0.968036751298989	-6.41485618256737	-0.0406243762912295	4.65282982597319	-0.516385162848545	0.61630781279522	0.936104813892992	-6.44186134984018	-0.081316975556275	4.65282982597319	-0.924513505810314	0.376019749237653	0.737242878732422	-6.23844207368375	-0.0406925992650455	4.65282982597319	-0.344834906470473	0.737040444055011	0.999742806709537
4	(UniMod:1)AAAAAALSGAGTPPAGGGAGGGGAGGGGS(UniMod:21)PPGGWAVAR4	0.222971284012299	4.12879161674177	4.09783930782853	4.04929265211356	4.18122536722253	4.06653061896755	3.95493375006346	4.08151325145018	4.08235946909375	3.94835455783696	4.05731994615713	3.88578626657878	3.85992909409386	-0.0786527103736021	4.03282299151234	-0.738583832025789	0.474991791144935	0.999742806709537	-5.46435381932993	-0.0545654327676548	4.03282299151234	-0.724633996582098	0.483187064877045	0.846616134141169	-6.14867494830361	-0.133218143141257	4.03282299151234	-1.76914926878246	0.103402575573273	0.600253958912784	-5.0807296333841	-0.024411280143438	4.03282299151234	-0.324184059298994	0.751629857790639	0.963126857656098	-6.52755233887892	-0.10306399051704	4.03282299151234	-1.36869933149936	0.197284397190089	0.594763846958724	-5.86063604988175	-0.0786527103736021	4.03282299151234	-0.738583832025789	0.474991791144935	0.999742806709537
5	(UniMod:1)AAAAPDSRVS(UniMod:21)EEENLK2	0.561964092828367	5.44770358011035	5.41621068744088	5.45472354141968	5.36070004295919	5.4217824595545	5.40561941674436	5.29082177153953	5.39240814329275	5.45585357747337	5.30363627547872	5.3595218927717	5.41291735131583	0.0225093056578194	5.39349156167507	0.277675386907443	0.786199527723411	0.999742806709537	-5.6856659211557	-0.059851438888419	5.39349156167507	-1.04415477932	0.317906520670412	0.754335152343095	-5.86958461212385	-0.0373421332305997	5.39349156167507	-0.651462481218299	0.527576412148719	0.892277072147644	-6.32929362087994	-0.0435119632376226	5.39349156167507	-0.75909995174654	0.463097457231725	0.884313586014377	-6.28360841812757	-0.0210026575798032	5.39349156167507	-0.366407653644838	0.720725655629244	0.909500002120208	-6.71964125282	0.0225093056578194	5.39349156167507	0.277675386907443	0.786199527723411	0.999742806709537
6	(UniMod:1)AAAPQAPGRGS(UniMod:21)LRK2	0.875593285732352	4.02558150738147	4.373052124103	4.45126711724486	4.28213138159164	NA	4.09582705938673	4.14827027174199	4.36681058432441	4.10263313252175	4.15855475916824	4.30162124005523	4.21445818221792	0.113294426705004	4.22910975997611	0.662622232367446	0.521880916095374	0.999742806709537	-5.46299194009806	-0.077395586713723	4.22910975997611	-0.678992399738722	0.511861529580712	0.857824268462223	-6.17978800067343	0.0358988399912805	4.22910975997611	0.281691748177165	0.783665219892031	0.965102804123416	-6.3999135899769	-0.0943210290872631	4.22910975997611	-0.740120170454363	0.475484074979338	0.889652186131201	-6.18866053573871	0.0189733976177404	4.22910975997611	0.166453842223826	0.870968224059318	0.962203013734329	-6.77632281115695	0.113294426705004	4.22910975997611	0.662622232367446	0.521880916095374	0.999742806709537
7	(UniMod:1)AAASVT(UniMod:21)PPGSLELLQPGFSK2	0.474120866900594	4.21028885772588	4.10734551518788	3.90438696892577	3.77828875616288	4.03048138418306	3.99782448674715	4.27545327081492	4.01305259749065	4.05209953079876	4.21643605480757	3.85693177661907	4.0440063463216	0.0640651644634485	4.04054962881543	0.396525164784303	0.69899055141958	0.999742806709537	-5.64711002248067	0.0395280190882676	4.04054962881543	0.345994230822901	0.735606040556376	0.932104706088714	-6.35730572002179	0.103593183551716	4.04054962881543	0.90676549668309	0.383172439691068	0.843224541641908	-6.12849280867576	-0.138475571582144	4.04054962881543	-1.21209587483594	0.249836369616609	0.800936457571757	-5.84684433004246	-0.0744104071186955	4.04054962881543	-0.651324608975752	0.527662236515593	0.820680265181796	-6.56771018718384	0.0640651644634485	4.04054962881543	0.396525164784303	0.69899055141958	0.999742806709537
8	(UniMod:1)AAASVT(UniMod:21)PPGSLELLQPGFSK3	0.888795166116665	4.31673315357141	4.1125371994881	3.84213551341766	4.11167187963246	4.04658362995219	3.98041150223415	4.30190136043458	4.06966864786822	4.03572539560703	4.12460673673168	3.96848166603169	4.17623044259245	-0.0017459012985519	4.09055726063014	-0.0108906883520725	0.991497656633843	0.999742806709537	-5.72298861579229	0.0452965124775568	4.09055726063014	0.399590731187256	0.6967934282947	0.920886558925888	-6.33640986922314	0.0435506111790049	4.09055726063014	0.384188972016176	0.707860818372643	0.946137488070673	-6.47309431570503	-0.0442462848861203	4.09055726063014	-0.390325973522235	0.70344231528433	0.952037018387652	-6.50263059359771	-0.0459921861846722	4.09055726063014	-0.405727732693314	0.692403659008809	0.896833180177314	-6.70355470974726	-0.0017459012985519	4.09055726063014	-0.0108906883520725	0.991497656633843	0.999742806709537
9	(UniMod:1)AAASVTPPGS(UniMod:21)LELLQPGFSK2	0.896407011682977	3.53015930012608	3.48769843236798	3.5725874678807	NA	3.48684828452532	3.6488172944296	3.48620974070556	3.50122459357623	3.65522773931845	3.58191630369415	3.42246621100171	3.80474606389271	0.0178044456435695	3.56162740286532	0.124940259187763	0.902935548553107	0.999742806709537	-5.66311250037776	0.0174056244084912	3.56162740286532	0.183212378676939	0.85812825469044	0.967837880150917	-6.40247115272336	0.0352100700520608	3.56162740286532	0.331495080818596	0.746805757723086	0.958676506218577	-6.38375254869353	0.0376843893525396	3.56162740286532	0.354790253911705	0.729784248646853	0.958115196054189	-6.40718817782087	0.0554888349961091	3.56162740286532	0.584077951532136	0.571527693817303	0.842211006299534	-6.60972647818908	0.0178044456435695	3.56162740286532	0.124940259187763	0.902935548553107	0.999742806709537
10	(UniMod:1)AAAVAAAGAGEPQS(UniMod:21)PDELLPK2	0.000228492425859575	5.4657957210237	5.35146169396933	5.29157090173501	5.03760692496357	5.10737499809986	5.15262302024092	5.62342723575895	5.5217394049723	5.52297744938942	5.41656034968214	5.25009418988296	5.35450104630691	0.0547449563916791	5.34131107800209	0.577936400194713	0.574470342277861	0.999742806709537	-5.56307770569803	0.186438591130873	5.34131107800209	2.78347128011454	0.0171645307210397	0.263977728658715	-3.31063020744411	0.241183547522552	5.34131107800209	3.60079677545899	0.003897803087339	0.164630893557345	-1.97425093662772	-0.270407791141227	5.34131107800209	-4.03710581589016	0.00179920806018816	0.0997629848545709	-1.23359419424024	-0.215662834749548	5.34131107800209	-3.21978032054572	0.00775521405237967	0.129942919899873	-2.84557849359777	0.0547449563916791	5.34131107800209	0.577936400194713	0.574470342277861	0.999742806709537
11	(UniMod:1)AAAVAAAGAGEPQS(UniMod:21)PDELLPK3	0.000475554843397911	4.23586636042319	4.0658179576022	3.98403099576105	3.7906104064024	3.784526661438	3.76899726040887	4.26331766875352	4.23171172895202	4.30175161395485	3.92111047876014	3.91254276326964	4.15014347659128	0.0428655641659472	4.03420228102643	0.386409495422055	0.706260791214307	0.999742806709537	-5.65090779055612	0.170355232624647	4.03420228102643	2.17174945768424	0.051625407571544	0.42432228153975	-4.33889063699607	0.213220796790595	4.03420228102643	2.71821500673986	0.0193286788533838	0.361314620799851	-3.53043776672979	-0.31386032851239	4.03420228102643	-4.00120376541203	0.00191595971035567	0.103680437176892	-1.29588985414535	-0.270994764346443	4.03420228102643	-3.45473821635642	0.00506835905958273	0.0972212436438942	-2.42345396703472	0.0428655641659472	4.03420228102643	0.386409495422055	0.706260791214307	0.999742806709537
12	(UniMod:1)AAAVAAPLAAGGEEAAATTSVPGS(UniMod:21)PGLPGRR3	0.633397147884645	3.92189434020322	3.80401842513031	3.76726386351385	3.81483343037758	3.91479501329005	4.17408143573377	4.42774284523494	3.69678328906956	4.02226937594943	4.24517044708352	3.7887303899428	3.92985832654267	-0.197856532412981	3.95895343183931	-0.826658442687146	0.4252820763857	0.999742806709537	-5.40103434415129	0.217872960468848	3.95895343183931	1.28734231449207	0.223328123377061	0.688843497594256	-5.60227088515229	0.0200164280558672	3.95895343183931	0.118270733393686	0.907897640732342	0.984245669284301	-6.54376235826187	0.136844416851337	3.95895343183931	0.80857031517643	0.435201835252327	0.880257296963198	-6.24438688433582	-0.0610121155616432	3.95895343183931	-0.360501265921953	0.725019121554113	0.910446348825786	-6.72191956042854	-0.197856532412981	3.95895343183931	-0.826658442687146	0.4252820763857	0.999742806709537
13	(UniMod:1)AADDDNGDGTSLFDVFSAS(UniMod:21)PLK2	0.274536175063018	NA	3.27218333023161	3.06852462904863	3.51699940386566	3.52735939080331	3.66129690948031	4.16557688418225	3.11584562248819	3.41313225425051	3.94959053437679	3.30592418009695	3.77081729935797	-0.287605504106056	3.5242954943802	-0.813139453042928	0.434225998759437	0.999742806709537	-5.36146423724258	0.394497607333534	3.5242954943802	1.49640264153228	0.16404924271593	0.62397313901663	-5.23992473810666	0.106892103227477	3.5242954943802	0.453319834523826	0.659562057970986	0.938499819304853	-6.44199321093726	0.398197921742972	3.5242954943802	1.51043862084838	0.160484822586815	0.73243025937445	-5.3726542104379	0.110592417636916	3.5242954943802	0.469012536464613	0.648667609491772	0.878816849791064	-6.67354502315184	-0.287605504106056	3.5242954943802	-0.813139453042928	0.434225998759437	0.999742806709537
14	(UniMod:1)AADVSVTHRPPLS(UniMod:21)PK2	0.982639216878178	5.98551626469863	6.05062635366738	6.05102969031809	6.05900720796537	6.00196728895464	6.06026121678921	6.01769970089815	6.02578043571513	6.09351861516267	6.01278623603366	5.98727290405618	6.0842448825355	-0.0289193780585713	6.03580923306622	-0.389424943602913	0.704090329721645	0.999742806709537	-5.6497856572766	0.0166088143639485	6.03580923306622	0.316292173601779	0.757458545060872	0.940316212067945	-6.36761916706573	-0.0123105636946228	6.03580923306622	-0.234437863167839	0.818774667033956	0.967689412075424	-6.52200293204871	0.0113544683417048	6.03580923306622	0.216230333676668	0.832603249732627	0.976244691138078	-6.55846068856021	-0.0175649097168664	6.03580923306622	-0.33449970309295	0.744035303648588	0.918402474041488	-6.7315184076979	-0.0289193780585713	6.03580923306622	-0.389424943602913	0.704090329721645	0.999742806709537
15	(UniMod:1)AAGGDHGS(UniMod:21)PDSYR2	0.553329410167935	4.71831443180507	4.89713807106168	4.84205894788719	4.87682490792763	4.86596974321269	4.95294221506408	4.8604949656212	4.87839478014643	4.82072916363432	4.92207678730865	4.84040897507383	4.89888456797239	-0.0454913314991776	4.86451979639293	-0.542899567636501	0.597583456290649	0.999742806709537	-5.58162430055069	0.0340358195493371	4.86451979639293	0.574436539878058	0.576757433848687	0.884454475991287	-6.24817413039543	-0.0114555119498405	4.86451979639293	-0.193339391679972	0.850072117844355	0.971705351681147	-6.53132991680593	0.0794084718168211	4.86451979639293	1.34020947317978	0.206103749582257	0.76834968159568	-5.69455730237504	0.0339171403176435	4.86451979639293	0.572433541621746	0.578068544401854	0.846097677970147	-6.61787454353275	-0.0454913314991776	4.86451979639293	-0.542899567636501	0.597583456290649	0.999742806709537
16	(UniMod:1)AALHTTPDS(UniMod:21)PAAQLER2	0.629836283970354	5.12267840092952	5.27941603756207	5.30778807259702	5.18222226359682	5.29594070529151	5.33405155334895	5.18756675650947	5.21663629074059	5.27632400598731	5.23098802857037	5.29321391873332	5.41509958943423	0.0521474907839634	5.2618271352751	0.51610291938189	0.615579348523335	0.999742806709537	-5.59506914399948	-0.00978515261708335	5.2618271352751	-0.136957399495054	0.893437382134809	0.972762748202328	-6.4104267465802	0.0423623381668801	5.2618271352751	0.592922348675162	0.564732728919519	0.906754948620459	-6.36680432047862	0.0341106703828862	5.2618271352751	0.477428292995347	0.642019306573623	0.942011445094066	-6.46298590240409	0.0862581611668496	5.2618271352751	1.20730804116556	0.251604403763678	0.648086538075208	-6.05520952114488	0.0521474907839634	5.2618271352751	0.51610291938189	0.615579348523335	0.999742806709537
17	(UniMod:1)AAPCGSELPANS(UniMod:21)PLK2	0.0157546015088023	3.78788318806	3.77982595819401	3.90209163000077	3.87337202338217	3.92491532830211	3.93122229439669	3.75827389927219	3.78477968986193	3.70517842240284	3.57928609411781	3.68551733526484	3.7622949591801	-0.160280830933469	3.78955340186962	-1.83839898581569	0.0920035945286604	0.999742806709537	-4.30242966425852	-0.0738562549059338	3.78955340186962	-1.19801006305834	0.255066190984532	0.711878306428634	-5.70550439095264	-0.234137085839403	3.78955340186962	-3.79789884185183	0.0027424701554472	0.132713505512344	-1.62819802827397	0.0865696232754001	3.78955340186962	1.40423150308921	0.186726488274464	0.753964456613568	-5.61430141697848	-0.0737112076580688	3.78955340186962	-1.19565727570428	0.25594810385047	0.652484607007103	-6.06853918787115	-0.160280830933469	3.78955340186962	-1.83839898581569	0.0920035945286604	0.999742806709537
18	(UniMod:1)AAPEEHDS(UniMod:21)PTEASQPIVEEEETK3	0.751601103516528	3.78235489949263	3.83245409744003	3.7528384394693	3.66146210284679	NA	4.02058147419671	4.03082996087297	3.92118527728285	3.78261741544107	4.15502905278798	NA	3.6932239521444	-0.0392236917871989	3.86325766719747	-0.191253785287585	0.852361358337682	0.999742806709537	-5.60680423534149	0.122328405731641	3.86325766719747	0.943102490868362	0.369046218104131	0.783978254504477	-5.96318354437811	0.0831047139444423	3.86325766719747	0.523132384152458	0.612891535090306	0.924321358214418	-6.20881344154338	0.0518059763877607	3.86325766719747	0.35723699943324	0.728740013514525	0.957364331479866	-6.40568851414347	0.0125822846005619	3.86325766719747	0.0867633024243455	0.932665151454274	0.979637555382021	-6.67716767011544	-0.0392236917871989	3.86325766719747	-0.191253785287585	0.852361358337682	0.999742806709537
19	(UniMod:1)AAPS(UniMod:21)DGFKPR2	0.892422878418133	3.5627334367921	3.53726650913979	3.51299925613591	3.57949920641447	3.50578898507132	3.53587412571508	3.46433054408315	3.48294925865915	3.55395735578183	NA	3.54679681685589	NA	0.0436633923034875	3.52821954946487	0.461887197009708	0.654581361522268	0.999742806709537	-5.44681249692821	-0.0372540145145535	3.52821954946487	-0.682577796564174	0.511210616011967	0.857824268462223	-6.17563052283461	0.00640937778893402	3.52821954946487	0.0830385870611763	0.935548311866596	0.987293382146453	-6.21087457816325	0.00272103837769144	3.52821954946487	0.049855576758999	0.961272397342153	0.995053825756782	-6.58199906645146	0.0463844306811789	3.52821954946487	0.60094719210533	0.561969867460303	0.837896734345339	-6.2598305941706	0.0436633923034875	3.52821954946487	0.461887197009708	0.654581361522268	0.999742806709537
20	(UniMod:1)AAQGAAAAVAAGTSGVAGEGEPGPGENAAAEGTAPS(UniMod:21)PGR3	0.0619964455527778	3.49019475218153	3.59112351337918	3.51282527225136	3.74030545372597	3.50567649359103	3.63981000526093	3.20958527310386	3.39234698992431	3.57540500270324	3.38544867666675	3.33797320182254	3.45427919127658	-0.0970948702438057	3.48624781882394	-0.758754732007895	0.463296031384647	0.999742806709537	-5.45041278303251	-0.138935424026884	3.48624781882394	-1.53544093796298	0.15176913440347	0.610950709197114	-5.28803721330733	-0.23603029427069	3.48624781882394	-2.6084821704833	0.0235912529230944	0.387025154428277	-3.7205114702849	0.0972161382552863	3.48624781882394	1.07438142254456	0.304718783003732	0.827214734298472	-5.9972524553172	0.000121268011480602	3.48624781882394	0.00134019002422773	0.99895369359959	0.99986952791923	-6.79128965891804	-0.0970948702438057	3.48624781882394	-0.758754732007895	0.463296031384647	0.999742806709537
21	(UniMod:1)AAQGAAAAVAAGTSGVAGEGEPGPGENAAAEGTAPS(UniMod:21)PGR4	0.778504816817072	4.10797504986399	NA	3.96781606918534	4.00581799782102	4.01387002172004	3.98711354041787	3.83100479578951	NA	3.94117468260601	4.28547302614581	3.2685163799203	3.95190421485222	-0.0151634926866229	3.93606657783221	-0.0471706532779598	0.963356276682327	0.999742806709537	-5.62333115936116	-0.151805820326911	3.93606657783221	-0.609656828628377	0.556420960087668	0.877473306797451	-6.03044492377852	-0.166969313013534	3.93606657783221	-0.821257425709686	0.431671596604113	0.859724355155274	-6.19851376794287	-0.0356283728716908	3.93606657783221	-0.156741367487482	0.878736942147843	0.98201762822454	-6.46086819928359	-0.0507918655583137	3.93606657783221	-0.223450745099172	0.827926875266562	0.948223752918762	-6.65416172203398	-0.0151634926866229	3.93606657783221	-0.0471706532779598	0.963356276682327	0.999742806709537
22	(UniMod:1)AAS(UniMod:21)DTERDGLAPEK2	0.47456904734839	5.55846535444827	5.62630441943047	5.62180371225424	5.61718441381319	5.68223790852544	5.64382574846085	5.60500817632999	5.5987587154131	5.51723494734441	5.61023161534593	5.6846786391584	5.62886802277002	0.0220339511734462	5.61621680610786	0.299134693646187	0.770184204006046	0.999742806709537	-5.67969068835059	-0.0285238823484883	5.61621680610786	-0.547643625633999	0.59442591772722	0.891363277399526	-6.26365500633408	-0.00648993117504215	5.61621680610786	-0.12460328490324	0.90299317635131	0.983083219804228	-6.54294414439626	0.0455581948888328	5.61621680610786	0.874693518976142	0.39967351942657	0.864268656629667	-6.18854147755537	0.067592146062279	5.61621680610786	1.2977338597069	0.219852928836653	0.616331108603892	-5.94842213414464	0.0220339511734462	5.61621680610786	0.299134693646187	0.770184204006046	0.999742806709537
23	(UniMod:1)AASEAAVVSS(UniMod:21)PSLK2	0.262310782987859	4.56701345634683	3.2498811910579	4.62397371373291	4.73629042857247	4.66553557342624	4.61429627771483	4.59795116919831	4.69891147097449	4.66278462998281	NA	4.57894291909779	4.62894430243134	-0.574356785479276	4.51132046659417	-1.35417183838571	0.204164973530095	0.999742806709537	-4.86077781070749	0.506259636339322	4.51132046659417	1.79042685602651	0.102280076521537	0.54018836324069	-4.93391586124558	-0.0680971491399545	4.51132046659417	-0.215405706781186	0.83358632745119	0.968912049891968	-6.41740482435193	0.525084639525296	4.51132046659417	1.85700295423704	0.0916150340822304	0.629111636174632	-4.98583774728006	-0.0492721459539798	4.51132046659417	-0.155858234271008	0.879106775778754	0.965355806888975	-6.66817837109177	-0.574356785479276	4.51132046659417	-1.35417183838571	0.204164973530095	0.999742806709537
24	(UniMod:1)AASEVAGVVANAPS(UniMod:21)PPESSSLCASK3	0.0324639746818941	NA	3.6735195603752	3.6542831100717	3.8513471673095	3.75603325123136	3.68620429267031	3.5442110523419	3.53160792701317	3.5549987361329	3.5848947885098	3.66350794279698	3.68575165897188	0.000485323083289302	3.6533054079477	0.00553470071072439	0.995687935161429	0.999742806709537	-5.67064647593388	-0.120295430060791	3.6533054079477	-1.84055404764469	0.094150608210305	0.525497917173809	-4.76386994335085	-0.119810106977502	3.6533054079477	-2.04949993233187	0.0662926515908365	0.529351770165635	-4.66239987818004	0.100626901846941	3.6533054079477	1.5396200121878	0.1532887408095	0.722824485027278	-5.33389158547231	0.10111222493023	3.6533054079477	1.72964955445157	0.112992831418756	0.481355131232359	-5.37009720397547	0.000485323083289302	3.6533054079477	0.00553470071072439	0.995687935161429	0.999742806709537
25	(UniMod:1)AATEPILAATGS(UniMod:21)PAAVPPEK2	0.709201637072065	NA	3.1707484412169	3.29519253186448	3.50331887067044	3.11613899952828	3.12109653131468	3.45035337292641	3.10451124090219	NA	3.3300012868343	NA	2.81067944194476	-0.220972923155219	3.21133785746694	-0.821046504761053	0.434098515382394	0.999742806709537	-5.27245860218717	0.0444618203736145	3.21133785746694	0.223684892394734	0.828299035019348	0.961911269774077	-6.19725941081	-0.176511102781604	3.21133785746694	-0.972774246613397	0.357599670532017	0.827493627960306	-5.95380734072747	0.0138809806304487	3.21133785746694	0.0764997796866476	0.940796184491396	0.992916493993343	-6.47091998269721	-0.20709194252477	3.21133785746694	-1.04186779781423	0.326270188906669	0.704715543896226	-6.0318738900435	-0.220972923155219	3.21133785746694	-0.821046504761053	0.434098515382394	0.999742806709537
26	(UniMod:1)AAVQVVGS(UniMod:21)WPSVQPR2	2.17141577034076e-05	NA	3.05376943280312	2.95968051695552	2.89377899785243	3.0075137649996	NA	3.51528077048288	3.49764387203944	3.46261179444812	3.52586253921825	3.44624499414977	3.39295488262834	0.0192539197952808	3.27553415655775	0.195478038165412	0.849145498699433	0.999742806709537	-5.6060199751097	0.485120504110829	3.27553415655775	6.96535798831384	5.07842265288185e-05	0.0120128878705669	2.37694556297689	0.50437442390611	3.27553415655775	7.24180568103345	3.70432239607918e-05	0.00858246066759204	2.71542808864937	-0.0560785934533086	3.27553415655775	-0.735021936136606	0.480117332444279	0.891288833398833	-6.10316755404565	-0.0368246736580278	3.27553415655775	-0.591136430071613	0.568257433757922	0.840675181112887	-6.60399975506485	0.0192539197952808	3.27553415655775	0.195478038165412	0.849145498699433	0.999742806709537
27	(UniMod:1)ADEAALALQPGGS(UniMod:21)PSAAGADR2	0.568037993217627	4.77981340105112	4.82787625536485	4.8155276596739	4.50780376984001	4.87536370736513	4.91600810323536	4.21933715736835	4.77960560072217	4.82591685748876	4.65900359650329	4.64771830041028	4.77615597440356	0.127353330462404	4.71917753195223	0.61068882533436	0.553306161638823	0.999742806709537	-5.54475905395632	-0.199452566836863	4.71917753195223	-1.35258415004816	0.202233828349528	0.669186169013438	-5.52341740463451	-0.0720992363744584	4.71917753195223	-0.488939730870609	0.634093200086234	0.928929373925023	-6.42519674552647	-0.0413472452164587	4.71917753195223	-0.280395631978401	0.784163506367993	0.968172962694404	-6.54155832329545	0.0860060852459457	4.71917753195223	0.583248787199145	0.571008133614027	0.842211006299534	-6.61135666509428	0.127353330462404	4.71917753195223	0.61068882533436	0.553306161638823	0.999742806709537
28	(UniMod:1)ADEAALALQPGGS(UniMod:21)PSAAGADR3	0.134283934129245	3.18958882007402	3.72972938872419	3.62382327177597	3.65419838987243	3.7987217461231	3.92106308572175	3.39556164299057	3.34819158141659	3.58642758630069	NA	3.53515745636813	3.72918227356476	-0.0881709856505446	3.59196774935747	-0.437236375970507	0.670814493994567	0.999742806709537	-5.57906554711854	-0.0709868899554427	3.59196774935747	-0.528031703567723	0.608478013145615	0.895139672599049	-6.27359818544955	-0.159157875605987	3.59196774935747	-1.0589000687244	0.313445566014043	0.80456851916507	-5.8739337452504	0.276947247047703	3.59196774935747	2.06005540950985	0.0651145015410597	0.588728400712265	-4.67520300181289	0.188776261397159	3.59196774935747	1.25595541788865	0.23641478859294	0.632146170703931	-5.88974817421769	-0.0881709856505446	3.59196774935747	-0.437236375970507	0.670814493994567	0.999742806709537
29	(UniMod:1)ADHSFS(UniMod:21)DGVPSDSVEAAK2	0.645939181951787	4.42923006367087	4.35174535185274	4.39540894404577	NA	4.37172369004983	4.42858139564941	4.36993377253793	4.38377240902799	4.22446729149923	4.32654338025835	4.41324240338235	4.34581139027975	0.0277834772919396	4.36731455384129	0.30425700330396	0.766889134367159	0.999742806709537	-5.62607709562886	-0.066070295501409	4.36731455384129	-1.08530422085599	0.302125674144586	0.746596450843053	-5.82569017836576	-0.0382868182094693	4.36731455384129	-0.562522000429758	0.585593828748697	0.913454306711388	-6.2756898791641	0.00802442299315942	4.36731455384129	0.117897351765057	0.908378572269333	0.985609489080112	-6.46668326965369	0.0358079002850991	4.36731455384129	0.588198751412875	0.568859831205088	0.841020221036542	-6.60719732406998	0.0277834772919396	4.36731455384129	0.30425700330396	0.766889134367159	0.999742806709537
30	(UniMod:1)ADLDS(UniMod:21)PPK2	0.123964004458735	NA	3.41391233402768	3.34145123228417	3.5955113431376	3.27111759561983	3.46014374152196	3.59842863260566	NA	3.63894795710629	3.58564123792527	3.52414109100375	3.49169977306153	-0.149436704462996	3.49209949382937	-1.15627249843924	0.27588272237515	0.999742806709537	-5.02656410741797	0.241006511700048	3.49209949382937	2.40744329423108	0.0381129848640568	0.377298061244805	-3.84601877075574	0.0915698072370521	3.49209949382937	1.12027648233484	0.290179473842745	0.793195666507419	-5.91358487181365	0.0645757769372035	3.49209949382937	0.706622647527607	0.496804253289004	0.898289365089579	-6.21157486957593	-0.0848609275257926	3.49209949382937	-0.928593601564195	0.376142790914185	0.737242878732422	-6.23242420532576	-0.149436704462996	3.49209949382937	-1.15627249843924	0.27588272237515	0.999742806709537
31	(UniMod:1)AEAEGVPTT(UniMod:21)PGPASGSTFR2	7.11418331625548e-07	4.227293066158	4.20755762815344	4.02967317526002	NA	3.74709494251646	3.63865292141463	4.72548767157048	4.54559924940171	4.65318170509392	3.93304739894502	3.85748095406968	3.8936091812295	-0.284743006049024	4.13260708125572	-2.61676596015136	0.0248452824097347	0.999742806709537	-3.20512413634896	0.486581585498217	4.13260708125572	6.70747008382532	4.23936407508222e-05	0.0105295205214855	2.53694980615406	0.201838579449194	4.13260708125572	2.48858368492829	0.0310818738868814	0.411717256575885	-3.86071538294082	-0.461967357891611	4.13260708125572	-5.69586068706888	0.000167199280948949	0.0212664179589373	1.21804722254372	-0.746710363940635	4.13260708125572	-10.2933147835544	8.31118801343608e-07	0.000262794402928066	6.35183541284523	-0.284743006049024	4.13260708125572	-2.61676596015136	0.0248452824097347	0.999742806709537
32	(UniMod:1)AEASSANLGS(UniMod:21)GCEEK2	0.814164712233771	3.27453893507297	3.46675864563042	3.40642973571164	3.3114854879773	3.49801561218036	3.37213412675928	3.44318880617865	3.57219197446467	3.36693891921764	3.23941729617886	3.51224003795986	3.45061674839574	-0.0713178426094738	3.40949636047728	-0.572053160260245	0.578317711879304	0.999742806709537	-5.56626810413614	0.0781974611486467	3.40949636047728	0.887045389264552	0.393261717897656	0.795896346977635	-6.01777232282766	0.00687961853917285	3.40949636047728	0.078040051626124	0.939140098540089	0.987671509659094	-6.54796565936615	0.0113026368339715	3.40949636047728	0.128213266042584	0.900199167098933	0.98434839165881	-6.57458556863051	-0.0600152057755023	3.40949636047728	-0.680792071595844	0.509503975575331	0.81401892023093	-6.54743137564369	-0.0713178426094738	3.40949636047728	-0.572053160260245	0.578317711879304	0.999742806709537
33	(UniMod:1)AEAVAAPIS(UniMod:21)PWTMAATIQAMER3	0.999913865550769	3.3578419955736	3.79037246187348	3.86482161457008	3.66602790850247	3.66773596011531	NA	3.36066029704884	3.74384112222585	3.92672572254234	3.55171692243641	3.78150600958754	NA	-0.00633415823020389	3.67112500144759	-0.0245983424925799	0.980885491274238	0.999742806709537	-5.62411219150847	0.00606368993328932	3.67112500144759	0.0372326481203189	0.971071978940584	0.9927763149917	-6.41960301323856	-0.000270468296914572	3.67112500144759	-0.00135599371689717	0.998946187753462	0.999931376615126	-6.35344986570736	-0.00413008969683482	3.67112500144759	-0.0226825260110359	0.982373910892803	0.997877094011319	-6.47383603645012	-0.0104642479270387	3.67112500144759	-0.0574698355759407	0.955364390295522	0.985344069229135	-6.67946576508748	-0.00633415823020389	3.67112500144759	-0.0245983424925799	0.980885491274238	0.999742806709537
34	(UniMod:1)AEFPSKVS(UniMod:21)TR2	0.374662328164058	3.80344614266485	3.86666020802107	3.86384790226684	3.92446487314217	3.93559472522658	3.88099149084801	3.74792814258658	3.88620404088325	NA	3.8776660261095	3.96856035466592	3.87263879658219	0.0201900219629567	3.87527297299972	0.230709795258438	0.82198281452017	0.999742806709537	-5.64497289127832	-0.0275853259160068	3.87527297299972	-0.422905773722903	0.680912643768473	0.915771041673433	-6.21804164958516	-0.0073953039530501	3.87527297299972	-0.126758336173121	0.901531308997702	0.982160079255341	-6.54259115983568	0.0690322787546664	3.87527297299972	1.18323964136343	0.262865282174997	0.810522289045821	-5.8779529853017	0.0892223007176232	3.87527297299972	1.3678513798682	0.199977638847464	0.597545906200387	-5.75413030827366	0.0201900219629567	3.87527297299972	0.230709795258438	0.82198281452017	0.999742806709537
35	(UniMod:1)AEPPS(UniMod:21)PVHCVAAAAPTATVSEK2	0.378450399622559	4.83461240315096	4.77955961482724	4.79788051789122	4.69238299289464	4.81132127272178	4.66882055128946	4.69629519432983	4.73313729844683	4.65627836289786	4.707646510927	4.81760150477641	4.61807307310743	0.0990459840332871	4.73446744143839	1.09788220030499	0.294753356978684	0.999742806709537	-5.16831231823777	-0.108780560064964	4.73446744143839	-1.70523862511123	0.115035831417538	0.565163199228485	-5.05243526165092	-0.00973457603167649	4.73446744143839	-0.152598727551902	0.881364304284642	0.976300392549847	-6.53881736160607	-0.0798425729878494	4.73446744143839	-1.25160818537645	0.235619528111994	0.793181160929699	-5.80110007991369	0.0192034110454378	4.73446744143839	0.301031712182875	0.76877365103288	0.925057614464067	-6.74283582340574	0.0990459840332871	4.73446744143839	1.09788220030499	0.294753356978684	0.999742806709537
36	(UniMod:1)AEPPS(UniMod:21)PVHCVAAAAPTATVSEK3	0.21961282482768	4.6121312102284	4.54706297465512	4.60867588629376	4.53437466733013	4.57700451820459	4.50866681624726	4.48053884325955	4.45465159549063	4.5667550781108	4.37052106227188	4.44833236926322	4.55513452728976	0.00662217045306157	4.52198746238709	0.0773932542009217	0.939643408451663	0.999742806709537	-5.72013254471142	-0.0886415181054341	4.52198746238709	-1.46505839735107	0.169753503091771	0.632641427144076	-5.38103494508006	-0.0820193476523725	4.52198746238709	-1.35560780762394	0.201297424763826	0.725599885744951	-5.64460057399233	-0.049274689798434	4.52198746238709	-0.814407284633806	0.431984302048947	0.878430749659952	-6.23961343321226	-0.0426525193453724	4.52198746238709	-0.704956694906674	0.494894159692446	0.809480086208829	-6.53018562883464	0.00662217045306157	4.52198746238709	0.0773932542009217	0.939643408451663	0.999742806709537
37	(UniMod:1)AEPSAATQSHSISSSSFGAEPSAPGGGGS(UniMod:21)PGACPALGTK4	0.223785357162234	4.49453069457953	4.61415596731939	4.5601186652147	4.58441079669228	4.60597840723192	4.46111752605927	4.4508873295825	4.49569385125306	4.41188687984039	4.44491814711483	4.4716041295125	4.49585383961273	0.0237355508980857	4.50759635283443	0.288914327622017	0.777798429924073	0.999742806709537	-5.68259106264239	-0.103445755479225	4.50759635283443	-1.78072738272278	0.10141201195086	0.537635186089539	-4.94303100514612	-0.0797102045811391	4.50759635283443	-1.37214082223582	0.196240544306081	0.72177862923451	-5.6239944588653	-0.00576619904338038	4.50759635283443	-0.0992600274724613	0.922644267590054	0.98984453393849	-6.57809428840166	0.0179693518547053	4.50759635283443	0.309326533014498	0.762616194393014	0.923599858733453	-6.74014007010432	0.0237355508980857	4.50759635283443	0.288914327622017	0.777798429924073	0.999742806709537
38	(UniMod:1)AES(UniMod:21)QLNCLDEAHVNEK2	0.701716763062956	4.33620686207058	4.11100955522384	4.3961722700633	4.26326471687757	4.24880925047753	4.31545256583975	4.23076761956788	4.08240080721033	4.26318419149056	4.15036201713398	4.3460081865264	4.27107026908302	0.0689833362125034	4.25122569263039	0.585181262716144	0.56975149518982	0.999742806709537	-5.55910689696388	-0.0890120230296505	4.25122569263039	-1.06784910264552	0.307533412708504	0.748125478760771	-5.84549726139401	-0.0200286868171471	4.25122569263039	-0.24027782446574	0.814352502741192	0.967689412075424	-6.52053349720394	-0.00528738472095824	4.25122569263039	-0.0634310830991466	0.950514462557474	0.994529589771067	-6.58120140841981	0.0636959514915452	4.25122569263039	0.764140195080637	0.460204391865519	0.789283300272847	-6.4856343066453	0.0689833362125034	4.25122569263039	0.585181262716144	0.56975149518982	0.999742806709537
39	(UniMod:1)AESLRS(UniMod:21)PR2	0.37664965640694	4.66596483642167	4.73040814625402	4.72048725084841	4.65551383157548	4.68143592584677	4.77966114294321	4.59553095028696	4.81798768026701	4.73038900442234	4.56265921936727	4.49480058119077	4.72752468295279	-0.119557939435613	4.68019693769806	-1.11689467909974	0.286874038311489	0.999742806709537	-5.15000509553521	0.0090158004840708	4.68019693769806	0.119111334590418	0.907246373720993	0.976716206594452	-6.41284263574088	-0.110542138951542	4.68019693769806	-1.46041626833478	0.171001064916509	0.693610491819944	-5.51101986503688	-8.31110528798362e-05	4.68019693769806	-0.00109801325408903	0.999142764535154	0.999557174640727	-6.58334639254532	-0.119641050488493	4.68019693769806	-1.58062561617929	0.141110419303213	0.524720914267867	-5.57938284255916	-0.119557939435613	4.68019693769806	-1.11689467909974	0.286874038311489	0.999742806709537
40	(UniMod:1)AESSESFTM(UniMod:35)ASS(UniMod:21)PAQR2	0.109356868739801	5.74462906266908	5.56610127016359	5.47383372816178	5.57815398782378	5.69392270363532	5.75965428168597	5.42479937751272	5.66902891819202	5.51534488545236	5.77472075669169	NA	5.79549090160405	0.166325798045293	5.63597089759931	1.27224376587915	0.230795181247326	0.999742806709537	-4.94851147238996	-0.0584636266124461	5.63597089759931	-0.67079177159381	0.516866291752895	0.859713143908423	-6.18544084058695	0.107862171432847	5.63597089759931	1.10691972666116	0.293093332902661	0.796043903269285	-5.82411862455235	0.0823889707168748	5.63597089759931	0.945303034197978	0.365792847865825	0.852249662676064	-6.12283216215899	0.248714768762168	5.63597089759931	2.55239886419506	0.0278048914444169	0.261057036339248	-3.96115792710609	0.166325798045293	5.63597089759931	1.27224376587915	0.230795181247326	0.999742806709537
41	(UniMod:1)AESSESFTMASS(UniMod:21)PAQR2	0.368535319769241	5.7014492701758	5.68571058600332	5.65516667785431	5.67743433312598	5.71048945646509	5.43897439082589	5.62037501939342	5.69724937790084	5.54997002471156	5.63385015186558	5.5877629044275	5.30017740656865	-0.0434585351758798	5.6048841332765	-0.323733048008238	0.751962530923842	0.999742806709537	-5.67230427841914	-0.0582440373425328	5.6048841332765	-0.61359021030113	0.551452400410731	0.876168174968913	-6.22430122273838	-0.101702572518413	5.6048841332765	-1.07141787738276	0.305993295932936	0.803416598076158	-5.96896654677312	-0.0718094512054845	5.6048841332765	-0.756499347867253	0.464594677742586	0.885175856955123	-6.28560863250959	-0.115267986381364	5.6048841332765	-1.21432701494888	0.24901583200088	0.644705014599213	-6.04713096852154	-0.0434585351758798	5.6048841332765	-0.323733048008238	0.751962530923842	0.999742806709537
42	(UniMod:1)AGAGSAAVS(UniMod:21)GAGT(UniMod:21)PVAGPTGR2	0.278198866655615	3.46446043165405	3.80361483050796	3.84176115054801	3.6211747486295	3.82744879099712	3.74535632341048	3.41923553801269	3.58052928255924	3.6036809138858	3.52617345970113	3.60096438859932	3.74081721179716	0.0601219584375925	3.64793475585854	0.409376904385207	0.68979896047014	0.999742806709537	-5.64214781145934	-0.168796892750759	3.64793475585854	-1.6254352139587	0.131190412228407	0.582054801542641	-5.16505802507992	-0.108674934313167	3.64793475585854	-1.04648884365483	0.316873265339492	0.806341756588448	-5.99453785812654	0.0280478167756968	3.64793475585854	0.270087371390159	0.791887662909602	0.970318513644983	-6.54456471140899	0.0881697752132893	3.64793475585854	0.849033741694033	0.413220197326515	0.760478107551524	-6.41611759707069	0.0601219584375925	3.64793475585854	0.409376904385207	0.68979896047014	0.999742806709537
43	(UniMod:1)AGAGSAAVSGAGT(UniMod:21)PVAGPTGR2	0.0992487883590593	4.66426476335802	4.72377531219442	4.6870200442443	4.74531944052347	4.72443000537807	4.77645011157947	4.63434296557317	4.71273322783266	4.83467426830615	4.78140252486979	4.83749634130207	5.03765271896351	0.101220561913039	4.76329681034376	0.970001125410087	0.352042815595981	0.999742806709537	-5.28485274750514	0.0355634473050852	4.76329681034376	0.481972594284949	0.638884757060276	0.901864174679432	-6.29862151037099	0.136784009218125	4.76329681034376	1.85376134135706	0.0896349500872522	0.582445728299756	-4.95447396625029	0.0570464792280916	4.76329681034376	0.77312076505177	0.455078129767313	0.884313586014377	-6.27271797007276	0.158267041141131	4.76329681034376	2.14490951212388	0.0541275284809236	0.354177592903881	-4.71923935742908	0.101220561913039	4.76329681034376	0.970001125410087	0.352042815595981	0.999742806709537
44	(UniMod:1)AGVEEVAASGSHLNGDLDPDDREEGAAS(UniMod:21)TAEEAAK3	0.183991425319762	4.54358449857147	4.52157760692099	4.55802382232008	NA	4.5773217530551	4.65429241442153	4.4551349342814	NA	4.48831568637124	4.53884734692547	4.59305907894357	4.53484001839786	0.00911172996184639	4.54649971602087	0.108382842850534	0.915951989566233	0.999742806709537	-5.61874355433915	-0.0693366656111918	4.54649971602087	-1.16637351197801	0.271972770104384	0.727658020426066	-5.63354209306473	-0.0602249356493454	4.54649971602087	-1.01309702569023	0.336176993493391	0.817821438097141	-5.91756059938069	0.0747451078008003	4.54649971602087	1.25735371207009	0.238723570148377	0.796461135591165	-5.68626426334212	0.0838568377626467	4.54649971602087	1.41063019835786	0.190320524578568	0.586333017444414	-5.69976233017549	0.00911172996184639	4.54649971602087	0.108382842850534	0.915951989566233	0.999742806709537
45	(UniMod:1)AHS(UniMod:21)PVAVQVPGM(UniMod:35)QNNIADPEELFTK3	0.331098607377146	3.00495750158425	2.41679965389694	2.35850556062168	2.47977870982998	2.63399184181704	2.80944406820905	3.10175921471399	2.65982529862859	2.35086229445732	2.97773308855541	2.89895730775638	2.93610276640918	0.185798150389287	2.71905977553998	0.685706019042307	0.506512381825864	0.999742806709537	-5.49928703563877	0.110728030565679	2.71905977553998	0.577921895494564	0.574479810759343	0.884054665411102	-6.24610902452558	0.296526180954966	2.71905977553998	1.54765664742506	0.148820914749601	0.670634257856182	-5.39471406449715	0.0476506345843997	2.71905977553998	0.248702563568135	0.807984936169873	0.972881724564539	-6.55044683145309	0.233448784973687	2.71905977553998	1.21843731549863	0.247509800715222	0.643479929076954	-6.04238345887967	0.185798150389287	2.71905977553998	0.685706019042307	0.506512381825864	0.999742806709537
46	(UniMod:1)AHS(UniMod:21)PVAVQVPGMQNNIADPEELFTK3	0.280611840125621	3.70630562929435	3.28576025813712	3.28678958640559	3.23129649566467	3.24864909408994	3.12045249563861	3.85736782557096	3.31827928694201	3.35604029482002	3.55727357246683	3.16406862779149	3.24603150274937	0.0380478947061764	3.36485955579758	0.170562280552037	0.86753747857492	0.999742806709537	-5.70891005170514	0.084277311165311	3.36485955579758	0.534291213453322	0.60333499094996	0.893804261439095	-6.27110840853801	0.122325205871487	3.36485955579758	0.775502703839297	0.453724622451491	0.863983436133956	-6.2391185319767	-0.226152462814611	3.36485955579758	-1.43373432436238	0.178323570524188	0.753424752507471	-5.57643346484963	-0.188104568108434	3.36485955579758	-1.19252283397641	0.257126741537332	0.653111251761836	-6.0721082114933	0.0380478947061764	3.36485955579758	0.170562280552037	0.86753747857492	0.999742806709537
47	(UniMod:1)ALS(UniMod:21)MPLNGLK2	0.00063604630098147	3.03260086117791	3.00192053478415	3.07892822355171	2.81504979197264	2.66890406446106	2.818650658167	2.90798540433567	2.95327119632844	2.85787924804127	2.71699274567059	2.74616911553861	2.6355534319457	0.0634748497875299	2.85282543966456	0.744216041296963	0.471707638762432	0.999742806709537	-5.46049505477863	-0.131437923602798	2.85282543966456	-2.1793803586907	0.0509342784008375	0.420292405242791	-4.32657601607526	-0.0679630738152683	2.85282543966456	-1.12689993975292	0.282792847315943	0.788779776171182	-5.91030966105711	-0.27028170163769	2.85282543966456	-4.48155764878608	0.000836706574336309	0.0658094174814951	-0.47382228890414	-0.20680685185016	2.85282543966456	-3.4290772298483	0.00530852090248817	0.100065619011902	-2.46953084079818	0.0634748497875299	2.85282543966456	0.744216041296963	0.471707638762432	0.999742806709537
48	(UniMod:1)ALTSFLPAPTQLS(UniMod:21)QDQLEAEEK3	0.196909040536264	3.45119184177666	2.99481571130369	2.75020522946077	2.98387568592943	NA	3.21532504250962	NA	2.7491134932892	2.92907522588357	3.29553584068043	NA	3.31509945863363	0.432027186698161	3.076026392163	1.61670828624355	0.142471771331057	0.999742806709537	-4.50792863666888	-0.226309901260655	3.076026392163	-1.25613258810933	0.242576982007937	0.704971361306469	-5.53152488377408	0.205717285437506	3.076026392163	1.04234644488125	0.326060723413486	0.812355265618314	-5.80001351798378	0.0341961033724845	3.076026392163	0.18980539337101	0.85392779594063	0.978977872603041	-6.45448852782666	0.466223290070645	3.076026392163	2.36230119356504	0.0440861382965969	0.323889259001264	-4.25207617872753	0.432027186698161	3.076026392163	1.61670828624355	0.142471771331057	0.999742806709537
49	(UniMod:1)ALVTVSRS(UniMod:21)PPGSGASTPVGPWDQAVQR3	0.567189549781303	4.410560749227	4.35777517896459	4.31013426489404	4.26777801444316	4.27879651660917	4.28195748590014	4.41322773695347	4.29838478990781	4.19375484917572	4.33641709202907	4.32166822775994	4.12803240463696	0.0435628415073746	4.29987394254176	0.425583521295976	0.678281773196332	0.999742806709537	-5.63567196379932	-0.0577009390162102	4.29987394254176	-0.797198517194882	0.441515293385685	0.825509752242185	-6.09309463093117	-0.0141380975088357	4.29987394254176	-0.195332529455614	0.848547611792146	0.971705351681147	-6.53091863314206	-0.0833127253777199	4.29987394254176	-1.15105199788731	0.273125333472595	0.811591007901182	-5.91528156145426	-0.0397498838703454	4.29987394254176	-0.549186010148045	0.593401208474393	0.855316776450998	-6.63149440494223	0.0435628415073746	4.29987394254176	0.425583521295976	0.678281773196332	0.999742806709537
50	(UniMod:1)ALVTVSRS(UniMod:21)PPGSGASTPVGPWDQAVQR4	0.0998221005073006	4.00515961665938	4.03932135948819	4.04831468715181	4.09336856805484	4.05405671399025	NA	NA	3.94901939521129	3.90621817764464	3.95000407762859	NA	3.87201041093746	-0.0593922954010218	3.99083033408516	-0.641339206661826	0.538251099296889	0.999742806709537	-5.39034437831357	-0.103313101338498	3.99083033408516	-1.65471963054527	0.134443818943552	0.589209780799862	-5.03481109730817	-0.162705396739519	3.99083033408516	-2.378922837547	0.0429294860507905	0.463607857831481	-4.02323805180887	0.0427807532560811	3.99083033408516	0.685200146982445	0.511514477457676	0.902145039257353	-6.22480294311231	-0.0166115421449406	3.99083033408516	-0.242878096039671	0.81387341384861	0.943534855416212	-6.55938989972797	-0.0593922954010218	3.99083033408516	-0.641339206661826	0.538251099296889	0.999742806709537
51	(UniMod:1)AQRHS(UniMod:21)DSS(UniMod:21)LEEK2	0.0423559201618925	NA	3.63716247725981	3.86278817527918	NA	3.91495263719117	3.89668949362687	3.80066919792631	3.77526681829099	3.7610079333433	4.0449895083143	3.97093989101446	NA	0.0731376440046554	3.85160734802738	0.626307383634334	0.547602741566066	0.999742806709537	-5.39904678722799	0.0290059902507052	3.85160734802738	0.368422039640598	0.721589159263412	0.928927058003605	-6.2391902392334	0.102143634255361	3.85160734802738	1.18434597594743	0.268414953288004	0.778154434119873	-5.65110849185296	0.155845739139524	3.85160734802738	1.80701690677079	0.106275741901892	0.65651975298725	-4.89186325675748	0.22898338314418	3.85160734802738	2.9084518174563	0.0184656250038315	0.212691017964226	-3.47406895654013	0.0731376440046554	3.85160734802738	0.626307383634334	0.547602741566066	0.999742806709537
52	(UniMod:1)AQVLHVPAPFPGTPGPAS(UniMod:21)PPAFPAK3	0.0242714386432336	4.17519701660678	4.10623995563787	4.0038864933151	3.88127690967945	3.8914141680824	3.87614875226916	4.46379397120661	4.28094857794676	3.99190580939394	4.08957991246495	3.81472170308429	3.90580332667744	-0.0966865935973003	4.04007638303039	-0.632283963260604	0.539592128924633	0.999742806709537	-5.53216727605067	0.150441630995855	4.04007638303039	1.39132611904195	0.190505215550155	0.659267444357533	-5.47527105332667	0.0537550373985543	4.04007638303039	0.497141562927793	0.628474746284906	0.928929373925023	-6.42097964888264	-0.21216121184291	4.04007638303039	-1.9621259988385	0.0744500637439453	0.607250263506506	-4.81786622095156	-0.308847805440211	4.04007638303039	-2.85631055495265	0.0150319012926512	0.188970832375981	-3.49583140986965	-0.0966865935973003	4.04007638303039	-0.632283963260604	0.539592128924633	0.999742806709537
53	(UniMod:1)AS(UniMod:21)GVAVSDGVIK2	0.223984585762057	4.70108045416431	4.12579208417656	4.29471235331637	4.45323549722945	4.46329953093452	4.49884768601576	4.53906980894113	3.92740182930524	3.89113344316052	4.51811272292147	4.46891273895751	4.28836458976067	0.207995715903424	4.34749689490696	0.859378943528627	0.407721812747287	0.999742806709537	-5.37591808859762	-0.254659936750117	4.34749689490696	-1.48801032001358	0.163698451931981	0.623736578334197	-5.35102655626366	-0.0466642208466927	4.34749689490696	-0.27266496285753	0.789954016442489	0.965102804123416	-6.51173565365934	0.0979326075074951	4.34749689490696	0.572232650713265	0.578200130144175	0.925427149242038	-6.41118605413609	0.305928323410919	4.34749689490696	1.78757800786931	0.10025056878434	0.458784414628213	-5.28040297994618	0.207995715903424	4.34749689490696	0.859378943528627	0.407721812747287	0.999742806709537
54	(UniMod:1)AS(UniMod:21)GVQVADEVCR2	0.0117035876988734	3.22337357316525	NA	3.15161530289665	3.60840480776094	3.48658679190129	3.49322781766912	3.2961837804418	NA	NA	3.4787988847265	3.36319680198861	3.33437536477702	-0.245972131023923	3.38175145836969	-2.02850380906925	0.0750429755975803	0.999742806709537	-3.99102624079665	0.108689342410849	3.38175145836969	1.0772767984521	0.311052995889835	0.749854326024939	-5.4594647438798	-0.137282788613074	3.38175145836969	-2.04102205035846	0.0735697884402964	0.550915289797865	-4.70341437794225	0.341912034412832	3.38175145836969	4.54664436018703	0.00162281386452157	0.0940090550313916	-0.883745375074928	0.0959399033889095	3.38175145836969	1.00859284577715	0.341086555423682	0.713258908464506	-5.92772789141197	-0.245972131023923	3.38175145836969	-2.02850380906925	0.0750429755975803	0.999742806709537
55	(UniMod:1)AS(UniMod:21)LSLAPVNIFK2	0.278536107086209	3.83306077723327	3.88209997674549	3.78718515643511	4.18598146839703	4.15545237283502	3.81297928108646	3.9605876401701	3.97010097083282	3.96786121044284	3.76680372632773	4.10213661487877	4.09663115077269	-0.19501518045707	3.96007336217978	-1.2859245693535	0.223805691938492	0.999742806709537	-4.97682201650095	0.13206797034396	3.96007336217978	1.23157134707864	0.242745906657276	0.705019891832843	-5.66738004204854	-0.0629472101131108	3.96007336217978	-0.587000619089866	0.568569785298601	0.907820306716965	-6.37041460310043	0.217355737301545	3.96007336217978	2.02690400622167	0.0665469177634128	0.595036758648199	-4.71618148328269	0.0223405568444748	3.96007336217978	0.208332040053156	0.838620633187379	0.951297239498055	-6.76803518963772	-0.19501518045707	3.96007336217978	-1.2859245693535	0.223805691938492	0.999742806709537
56	(UniMod:1)AS(UniMod:21)PPACPSEEDESLK2	0.314323150157712	NA	3.95671190615201	3.98893388170913	NA	3.91683776507195	3.94566771310177	3.61863297935995	3.93536202233354	3.85782550965579	3.90272525737716	3.90627301494323	3.87815168517288	0.133346636891706	3.89071217348774	1.06109677039896	0.31493548915802	0.999742806709537	-5.11516056792026	-0.168882723480805	3.89071217348774	-1.90052307804906	0.0881663192331508	0.512087017530642	-4.68450022898551	-0.0355360865890986	3.89071217348774	-0.399905634360567	0.698089442164524	0.94325360999517	-6.35666742278047	-0.0415701548437095	3.89071217348774	-0.427050212982221	0.67888056232742	0.950147063357727	-6.28823988138091	0.0917764820479969	3.89071217348774	1.15471374797806	0.276490049115776	0.669835754185081	-6.11082036236484	0.133346636891706	3.89071217348774	1.06109677039896	0.31493548915802	0.999742806709537
57	(UniMod:1)AS(UniMod:21)PPESDGFSDVRK2	0.0222539208978118	4.9146499087488	4.82760228395551	4.91202262459305	4.57435187503815	4.70922713126174	4.74594967266847	4.95782533873625	5.01954394297864	4.95716334069089	4.75215909592497	5.09021678919259	4.8365594990325	0.123049633357749	4.85810595856846	1.04391677319027	0.318012023031874	0.999742806709537	-5.21891388840958	0.0934192683694777	4.85810595856846	1.12082294027615	0.285266330814062	0.73691468950803	-5.79006525504635	0.216468901727227	4.85810595856846	2.59714419891059	0.0240811781990704	0.388380670140649	-3.74005166847959	-0.208248712776328	4.85810595856846	-2.49852025857814	0.0287850419910492	0.442533648794597	-3.93708301708775	-0.0851990794185786	4.85810595856846	-1.02219899994371	0.32774872139967	0.705603965731296	-6.25473377561836	0.123049633357749	4.85810595856846	1.04391677319027	0.318012023031874	0.999742806709537
58	(UniMod:1)AS(UniMod:21)PSLERPEK2	0.926075352580463	5.36584432972364	5.03750826869789	4.98663511308071	5.29651941811401	5.05416985036658	5.0298138140276	5.27907723192611	4.92146053526957	4.99143849519468	5.20456514313663	5.0804282043689	4.93732844084483	0.013276718318016	5.09873240372926	0.0750067456675294	0.941500721746686	0.999742806709537	-5.7203094259493	-0.0660038163706238	5.09873240372926	-0.527343536063673	0.607997497079727	0.895037735973094	-6.27491750469525	-0.0527270980526078	5.09873240372926	-0.421267979071184	0.681340430346542	0.941499260186138	-6.45741174531426	-0.00316154299801674	5.09873240372926	-0.0252594373426795	0.980281852477324	0.997877094011319	-6.58300673509074	0.0101151753199993	5.09873240372926	0.0808161196498099	0.936980198223662	0.98049321052507	-6.78778541991136	0.013276718318016	5.09873240372926	0.0750067456675294	0.941500721746686	0.999742806709537
59	(UniMod:1)ASAVS(UniMod:21)PANLPAVLLQPR2	0.927938154886018	4.05753970560083	4.00168270806073	3.90341776090895	4.02987374113328	3.95804480254191	4.09932538269398	4.0123906059922	4.01956278434148	3.97423844985203	4.06924671676235	3.8670914672183	4.15342832560838	-0.0136763607984465	4.01215353755953	-0.126544314565773	0.90149070974803	0.999742806709537	-5.71526009900376	0.0145172218717353	4.01215353755953	0.189963691497897	0.852655563733463	0.967424880707801	-6.4012745748242	0.00084086107328929	4.01215353755953	0.01100300559778	0.991409974562921	0.998982740927166	-6.55114451870734	0.0415345839328878	4.01215353755953	0.543496748787892	0.597185510052689	0.931339620535783	-6.42782647947877	0.0278582231344418	4.01215353755953	0.364536062887775	0.722085077641746	0.91016591478297	-6.72036710776335	-0.0136763607984465	4.01215353755953	-0.126544314565773	0.90149070974803	0.999742806709537
60	(UniMod:1)ASAVS(UniMod:21)PANLPAVLLQPR3	0.520362395600785	4.63553529095106	4.63617118400952	4.51535901117929	4.57952407199891	4.43742230953577	4.53985791655324	4.49073089607896	4.56353196958063	4.56451576471885	4.57064019885153	4.5163325132627	4.76283911206274	0.153764793950163	4.5677050198986	1.4918003544723	0.162716537928091	0.999742806709537	-4.74287543715563	-0.0560956185871433	4.5677050198986	-0.769657905819778	0.457050454467376	0.832409947778806	-6.11475107092043	0.0976691753630199	4.5677050198986	1.34006638782793	0.206148851088436	0.730394935975585	-5.66380711364309	-0.0767537293506511	4.5677050198986	-1.05309676733683	0.313961598264124	0.831257272242665	-6.01919669877105	0.0770110645995121	4.5677050198986	1.05662752631089	0.312414037889629	0.695477184279724	-6.21965883624295	0.153764793950163	4.5677050198986	1.4918003544723	0.162716537928091	0.999742806709537
61	(UniMod:1)ASCAS(UniMod:21)IDIEDATQHLR2	0.997826559152948	3.98905121629747	3.7768676009308	3.81343448966857	NA	NA	3.7954273795001	4.32459427725675	3.54216894297687	3.64153381883425	4.35455549183464	3.46492440586857	3.68534250787657	0.0631988449694885	3.83879001310446	0.149068249744319	0.884623627470003	0.999742806709537	-5.53541223829193	-0.0236854226096579	3.83879001310446	-0.0967648831740215	0.924928521339836	0.982469478909895	-6.41531065147565	0.0395134223598306	3.83879001310446	0.114147469288601	0.911502540236807	0.984717238330766	-6.2076203592902	-0.0643570561321831	3.83879001310446	-0.185916446858354	0.856428678755453	0.979123580119991	-6.22769479753858	-0.00115821116269466	3.83879001310446	-0.00473177826277404	0.996322706412358	0.999759240903214	-6.79127840025821	0.0631988449694885	3.83879001310446	0.149068249744319	0.884623627470003	0.999742806709537
62	(UniMod:1)ASFVTEVLAHS(UniMod:21)GR2	0.589065134771949	4.1565972619382	3.2340747123128	3.24228925474909	3.17708964651049	3.36738284532468	3.33700908165967	NA	3.26175535904821	3.34809922654285	3.24751561125707	3.25359671741987	3.397725402781	0.245178502858874	3.36573955632218	0.812968335970275	0.434319841693988	0.999742806709537	-5.36158999369257	-0.239393116871168	3.36573955632218	-1.06497436440025	0.310813381685528	0.749854326024939	-5.74219153478489	0.00578538598770573	3.36573955632218	0.0287749674086116	0.97758479249657	0.995539354033008	-6.55076458537496	-0.250493218501752	3.36573955632218	-1.24588648255854	0.239943860440492	0.797026704618055	-5.80645300267559	-0.00531471564287811	3.36573955632218	-0.0236432692289486	0.981581393207334	0.994949141767864	-6.68096147789862	0.245178502858874	3.36573955632218	0.812968335970275	0.434319841693988	0.999742806709537
63	(UniMod:1)ASGEHS(UniMod:21)PGSGAAR2	0.578930582311323	4.50659732033641	5.07635474522648	4.95488769579222	4.8624860756855	4.55518330698714	4.58234563545817	4.81520322827002	4.52809815813865	4.92485696695098	4.75321460974808	4.79734104748	5.02039226370291	0.280204770265207	4.78141342114805	1.30500740796187	0.217446752898245	0.999742806709537	-4.95614898532096	-0.0898938026651486	4.78141342114805	-0.592082469394	0.56527607750836	0.880990787366517	-6.23759788672731	0.190310967600058	4.78141342114805	1.25347670594304	0.234963604240969	0.751561750458157	-5.76783166288574	-0.179274914408095	4.78141342114805	-1.18078811749161	0.261577286646338	0.810002027865618	-5.88228787844553	0.100929855857111	4.78141342114805	0.664771057845428	0.519330090556133	0.818799026480813	-6.55855957586224	0.280204770265207	4.78141342114805	1.30500740796187	0.217446752898245	0.999742806709537
64	(UniMod:1)ASHLRPPS(UniMod:21)PLLVR2	0.928972256972809	5.08938678929603	5.22989013913784	5.15588654414619	5.18363364612251	5.19225329072144	5.21104304941445	4.9490346314302	5.26741119481425	5.22439981688363	5.11258735515316	5.18558968964753	5.246144787221	-0.00276344159490716	5.17060507783235	-0.0241424208528696	0.981153635031573	0.999742806709537	-5.72276271736027	-0.011439276483995	5.17060507783235	-0.141333163758878	0.890056893527634	0.972451635310413	-6.40978314336021	-0.0142027180789022	5.17060507783235	-0.175475702757525	0.863763332496589	0.973325636782372	-6.53482890492805	0.0372555045594476	5.17060507783235	0.460294699073586	0.653902497627624	0.946317588980196	-6.47139119422635	0.0344920629645404	5.17060507783235	0.426152160074939	0.677879195103371	0.890484441053228	-6.69457068894049	-0.00276344159490716	5.17060507783235	-0.0241424208528696	0.981153635031573	0.999742806709537
65	(UniMod:1)ASHLRPPS(UniMod:21)PLLVR3	0.877638515404682	5.36408868588528	5.44495904125963	5.41194157271315	5.38030429269761	5.33643470345671	5.40306268012354	5.19907808436172	5.45030708089678	5.44399056984749	5.38067846430672	5.35462054182836	5.50944687469529	0.0841859231015256	5.38990938267269	0.804430871344675	0.43749312574323	0.999742806709537	-5.41760916759915	-0.0425378549173558	5.38990938267269	-0.574830540832703	0.576499718486239	0.884454475991287	-6.24794127132801	0.0416480681841698	5.38990938267269	0.562806507414543	0.584392275447496	0.912638123192415	-6.38481009695094	-0.0337292078600679	5.38990938267269	-0.455795874844427	0.657039470013305	0.946451731081137	-6.47354918311551	0.0504567152414577	5.38990938267269	0.681841173402819	0.508864405466991	0.81401892023093	-6.54669414427972	0.0841859231015256	5.38990938267269	0.804430871344675	0.43749312574323	0.999742806709537
66	(UniMod:1)ASLEVSRS(UniMod:21)PR2	0.903284698849976	5.86704326774535	5.84091742846925	5.8192743467759	5.80829408854775	5.84376006866832	5.81430459843406	5.7598653812992	5.83005609620506	5.82831052915054	5.7894105339774	5.83922882791132	5.8434053738549	0.0382296721430606	5.82365587841992	0.555538835566977	0.589190307420216	0.999742806709537	-5.57505963743602	-0.0363343454452334	5.82365587841992	-0.746700065400261	0.47026372406271	0.839880266317911	-6.1322800858168	0.00189532669782722	5.82365587841992	0.038950490283515	0.969599116351765	0.992829551246558	-6.55040089501894	-0.0202920957801194	5.82365587841992	-0.417018913109697	0.684357794289556	0.950369298296194	-6.49130036845707	0.0179375763629412	5.82365587841992	0.368631642574079	0.719111572995074	0.909126408161222	-6.71877400875632	0.0382296721430606	5.82365587841992	0.555538835566977	0.589190307420216	0.999742806709537
67	(UniMod:1)ASLEVSRS(UniMod:21)PRR2	0.290760633539852	5.46561179963818	5.49606870789489	5.5233408344512	5.5680935707738	5.4478448526594	5.53779096954275	5.39536649385168	5.43370692539936	5.40030024500411	5.26378943171593	5.51937026963972	5.44463051259739	-0.0234305004312594	5.4579928844307	-0.244912593255095	0.810847706487358	0.999742806709537	-5.69394266556244	-0.0852158925763726	5.4579928844307	-1.25969425169242	0.232791558237185	0.697288541387962	-5.6348185663385	-0.108646393007632	5.4579928844307	-1.60605296266974	0.135403692262232	0.656321095521764	-5.31443041049885	0.022902683663891	5.4579928844307	0.338556319572397	0.741056426194129	0.960755588756029	-6.52252102752198	-0.00052781676736835	5.4579928844307	-0.00780239140492364	0.993908621517428	0.99854186823216	-6.79125794204237	-0.0234305004312594	5.4579928844307	-0.244912593255095	0.810847706487358	0.999742806709537
68	(UniMod:1)ATAAETSAS(UniMod:21)EPEAESK2	0.0812675122548629	4.98307616501623	4.91077340842686	4.96879960838934	5.12268045887836	4.83956463449253	4.96849021797852	4.67753322824907	4.81371883037525	4.80331602557026	4.90571965578651	4.5798697537253	NA	-0.0447566998146209	4.87032199880802	-0.314366730614589	0.759413011015872	0.999742806709537	-5.62308076105265	-0.18936036587928	4.87032199880802	-1.99507334240509	0.0726930759260868	0.476132182182404	-4.62879646856661	-0.2341170656939	4.87032199880802	-2.20621507319735	0.0507123483129945	0.491802531977983	-4.31841704414585	0.022695376505661	4.87032199880802	0.239115194206781	0.815628650978368	0.974622761252331	-6.55270296059856	-0.0220613233089599	4.87032199880802	-0.20789609623138	0.839295549564326	0.951512042057083	-6.65800372183813	-0.0447566998146209	4.87032199880802	-0.314366730614589	0.759413011015872	0.999742806709537
69	(UniMod:1)ATDELATKLS(UniMod:21)R2	0.266889015320979	4.12512543046425	4.35664837373755	4.36605190435825	NA	4.27452515028078	4.36166934581953	3.88130228954153	4.19290669815551	4.199873807291	NA	4.09933761098342	4.29886410757535	0.0722512490865723	4.21563047182072	0.429336478295051	0.677273480213721	0.999742806709537	-5.53648172408691	-0.191247637857339	4.21563047182072	-1.79687767997131	0.104229035194173	0.543863164209089	-4.93063743127514	-0.118996388770767	4.21563047182072	-0.912873471923231	0.383941907512881	0.843760969728216	-5.92561861158049	0.0354886785301334	4.21563047182072	0.298234070364207	0.771959569813509	0.966517400514689	-6.42632604652831	0.107739927616706	4.21563047182072	0.90540754079057	0.387686050313712	0.745101335793258	-6.25365154559993	0.0722512490865723	4.21563047182072	0.429336478295051	0.677273480213721	0.999742806709537
70	(UniMod:1)ATDTS(UniMod:21)QGELVHPK2	0.0139677869402263	4.00095153113758	4.11466923621531	4.18573030920521	4.27452410905927	4.25769446364908	4.27093745935524	NA	3.98099837948146	4.06455118278955	4.03959304082352	4.11289949071614	4.08436185447272	-0.111091637633208	4.12608282335501	-1.22290924850879	0.248156700621636	0.999742806709537	-4.99949989916774	-0.0776755777171951	4.12608282335501	-1.14718538410866	0.276824978138232	0.730449051687681	-5.65620860278392	-0.188767215350403	4.12608282335501	-3.11695612359377	0.0103580513108701	0.277234137705565	-2.8914082465838	0.167268318501829	4.12608282335501	2.76196270983662	0.0192680501709398	0.38728780843589	-3.52199322036697	0.0561766808686217	4.12608282335501	0.829669622218378	0.425224133910413	0.77014910580005	-6.32191649803368	-0.111091637633208	4.12608282335501	-1.22290924850879	0.248156700621636	0.999742806709537
71	(UniMod:1)ATTATM(UniMod:35)ATSGS(UniMod:21)AR2	0.822804696075212	4.32746961867575	3.67399772272265	3.40715305820983	3.89881189669476	3.87623736465614	3.53233191971528	3.8336780986537	3.96830938049449	NA	3.98483271319435	3.93472942136579	NA	0.0925337338866634	3.84375511943827	0.290505829245827	0.777685920531742	0.999742806709537	-5.58391223830181	0.0981202730380155	3.84375511943827	0.435640763152	0.672850894057401	0.91311823630134	-6.21153125133021	0.190654006924679	3.84375511943827	0.846478046819891	0.418145328165801	0.853667247667994	-6.07016693388532	-0.0337464061806836	3.84375511943827	-0.167514458625224	0.870485259613894	0.981104694816276	-6.56814992903549	0.0587873277059798	3.84375511943827	0.2382664301583	0.816746273655167	0.945076965454839	-6.56093348874045	0.0925337338866634	3.84375511943827	0.290505829245827	0.777685920531742	0.999742806709537
72	(UniMod:1)ATTATM(UniMod:35)ATSGS(UniMod:21)ARK2	0.0510796124551949	4.87720851148812	4.88867548444675	4.81741231529858	NA	4.93385169166033	5.1030514908555	NA	4.80916143181558	4.83229471418416	NA	4.98210529829775	5.22282471381397	0.12438411220923	4.94073173909564	0.943475821072367	0.371544516996202	0.999742806709537	-5.1784266550904	-0.0403706974112827	4.94073173909564	-0.454196158191505	0.661091124573851	0.910065168718472	-6.20180059938671	0.0840134147979477	4.94073173909564	0.862849831750106	0.411962484913329	0.853187816025497	-5.9668999931477	0.157352820846757	4.94073173909564	1.77031984315483	0.112511325058752	0.673392843775956	-5.02407605402011	0.281736933055988	4.94073173909564	2.89354582086441	0.0189056908630077	0.21440587241288	-3.4219053074616	0.12438411220923	4.94073173909564	0.943475821072367	0.371544516996202	0.999742806709537
73	(UniMod:1)AVAVGRPS(UniMod:21)NEELR2	0.575549257661556	4.69344930312604	4.8313618492335	4.80371228830299	4.73048609534658	4.79330200899152	4.82195032735101	4.5791747406452	4.77269506140009	4.75907650853592	4.68810828742018	4.81634610108517	4.91723380700098	0.0978422979661806	4.76724136486993	0.914112380873285	0.379459962400369	0.999742806709537	-5.33202988258449	-0.0725257100271053	4.76724136486993	-0.95825244056618	0.357685456048411	0.778562491676875	-5.95313888066326	0.0253165879390753	4.76724136486993	0.33449768599798	0.744036785940173	0.958153817679041	-6.49190118858387	0.00573833034219362	4.76724136486993	0.0758182036842786	0.940869159005207	0.992916493993343	-6.58028180074047	0.103580628308374	4.76724136486993	1.36856833024844	0.197324222639234	0.594763846958724	-5.86080121042308	0.0978422979661806	4.76724136486993	0.914112380873285	0.379459962400369	0.999742806709537
74	(UniMod:1)AVSVT(UniMod:21)PIRDTK2	0.0244020588830948	3.49303928487331	3.72323955140434	3.62369961194268	3.64851471908082	3.67522489743634	3.75026587211673	NA	3.36899111477649	NA	3.45289423755422	3.56518604901914	3.54117707020292	0.072752324011089	3.5842232408407	0.585742765709797	0.571730787044328	0.999742806709537	-5.38779941284736	-0.244335034630293	3.5842232408407	-2.40930308036099	0.0379945105183832	0.377098363636501	-3.74368566766129	-0.171582710619204	3.5842232408407	-2.39273286173851	0.0390630145997253	0.449131264518886	-4.13852399448015	0.0780090134711844	3.5842232408407	1.08784113137454	0.303553399873673	0.82639021754295	-5.97919775825113	0.150761337482273	3.5842232408407	1.48660528910638	0.16960790846619	0.564898647225823	-5.38260049750501	0.072752324011089	3.5842232408407	0.585742765709797	0.571730787044328	0.999742806709537
75	(UniMod:1)ERS(UniMod:21)PALKSPLQSVVVR3	0.486291272059177	NA	3.36160527617434	3.237876572816	3.06848722865097	3.28983422269432	3.3415470704595	3.22457562307679	3.20422759641523	3.00578458811295	3.27126253083672	3.08928426740202	3.21637217964037	0.113895140651619	3.21007792329811	0.834018185194057	0.422876946371834	0.999742806709537	-5.34594862291999	-0.15487832196018	3.21007792329811	-1.521588482037	0.157701360520546	0.616105646752207	-5.2070588185624	-0.0409831813085617	3.21007792329811	-0.450160362016637	0.661765656450409	0.939241851830734	-6.44349556501359	-0.0664514172269048	3.21007792329811	-0.652846116795412	0.52791929261223	0.90915154274793	-6.25073815741333	0.0474437234247138	3.21007792329811	0.521123129790431	0.613116415002457	0.86446592345427	-6.64628176448265	0.113895140651619	3.21007792329811	0.834018185194057	0.422876946371834	0.999742806709537
76	(UniMod:1)GDS(UniMod:21)DDEYDRR2	0.116077243564158	5.62216517067542	5.41269006272203	5.38268736117262	5.69384344652868	5.53215712395786	5.47924803298365	5.73149231549478	NA	5.61267225867443	5.73753091686663	NA	5.67678866031374	-0.0608245014611279	5.58812753493899	-0.454528459413123	0.659680034619619	0.999742806709537	-5.52598942524791	0.199568088894581	5.58812753493899	2.10905846628391	0.0626384068966769	0.458594379158795	-4.37481622313754	0.138743587433453	5.58812753493899	1.46625815449732	0.174953829136555	0.69620056801034	-5.40056860740338	0.0959020029667084	5.58812753493899	1.1331312190219	0.285008438818247	0.814261598376797	-5.93104070385874	0.0350775015055804	5.58812753493899	0.338404048179067	0.742434948776327	0.918312544832335	-6.52988830476081	-0.0608245014611279	5.58812753493899	-0.454528459413123	0.659680034619619	0.999742806709537
77	(UniMod:1)GEAGAGAGASGGPEAS(UniMod:21)PEAEVVK2	0.170165346280907	3.56499998600652	3.35987631745	3.2449881352171	3.34748934791074	3.32257811409793	3.38946574108161	3.12483606575764	3.17196219653374	3.34732706285482	3.13034968381792	3.28161404853768	3.28141017348516	0.053193272092634	3.29724140606257	0.430445432597128	0.674843072243274	0.999742806709537	-5.63368189002914	-0.175246371175807	3.29724140606257	-2.00551276017757	0.0690660438369233	0.473221479668851	-4.6026118988707	-0.122053099083173	3.29724140606257	-1.39677099153716	0.188903219527475	0.713884898302702	-5.59296790857012	-0.036777078527781	3.29724140606257	-0.420875478189072	0.681618913197395	0.950147063357727	-6.48960328948624	0.016416193564853	3.29724140606257	0.187866290451341	0.854261625297129	0.956421753416614	-6.7723730733302	0.053193272092634	3.29724140606257	0.430445432597128	0.674843072243274	0.999742806709537
78	(UniMod:1)GSKQS(UniMod:21)IHDSEVK2	0.479584541976146	4.49693493098616	4.51849457911956	4.45917094513531	4.50056899030943	4.15893968720726	4.22591700822521	4.56100872498068	4.49594525202234	4.13113767262381	4.59582098046352	4.33987190003937	4.31655688763067	0.217777629335283	4.40003062989528	1.26133547326689	0.232220914481222	0.999742806709537	-5.00313645203522	-0.0955029352047339	4.40003062989528	-0.782256285150487	0.449901019788079	0.829940295173691	-6.10492902624107	0.122274694130549	4.40003062989528	1.00154144784583	0.337212159138886	0.818133799207181	-6.03938567664002	-0.19639158983304	4.40003062989528	-1.60862653245423	0.134837509384505	0.705204642139399	-5.34124380862203	0.0213860395022438	4.40003062989528	0.175171200542092	0.863997128203374	0.959975045414812	-6.77484006489947	0.217777629335283	4.40003062989528	1.26133547326689	0.232220914481222	0.999742806709537
79	(UniMod:1)KVVVS(UniMod:21)PTK2	0.317322228013745	3.73129552916435	3.51520876255492	3.55681529671789	3.78118081862784	3.53603342487924	3.89470919214733	3.65537143591808	3.81940138243628	3.43818792248273	3.5722758952764	3.52691419018323	3.47331737564552	-0.249685708983058	3.62505926883615	-1.6163023729482	0.133161137184951	0.999742806709537	-4.590701298139	0.0365470507999759	3.62505926883615	0.334577136174673	0.743978401636015	0.934086366770353	-6.36137738324691	-0.213138658183082	3.62505926883615	-1.95121960054449	0.0758633531699725	0.558108549294756	-4.80525234536799	0.136201282405746	3.62505926883615	1.24688132183466	0.237285404527279	0.794610941375533	-5.8066311217931	-0.113484426577312	3.62505926883615	-1.03891541488451	0.320235026820331	0.700509681251819	-6.23782331284406	-0.249685708983058	3.62505926883615	-1.6163023729482	0.133161137184951	0.999742806709537
80	(UniMod:1)LSLDT(UniMod:21)MKRR2	0.419028147493717	3.57751331569537	3.53700396358817	3.55859773850835	3.53012010748031	3.65179594522424	3.57194789718275	3.36865124688293	3.58592853772525	NA	3.66374130715782	3.5683435056864	NA	0.111836203419549	3.56136435651316	1.00435101053626	0.340160764756337	0.999742806709537	-5.1652378748362	-0.080415113626541	3.56136435651316	-1.02130576475367	0.332469840801431	0.764994525712169	-5.78359997093646	0.0314210897930081	3.56136435651316	0.399061055729832	0.698690829991417	0.943541255478523	-6.35702496614945	0.0269163106984696	3.56136435651316	0.382198204626771	0.710743774879868	0.952401764446901	-6.5047330574432	0.138752514118019	3.56136435651316	1.60867510649898	0.140444737788696	0.523437003728059	-5.35323864633445	0.111836203419549	3.56136435651316	1.00435101053626	0.340160764756337	0.999742806709537
81	(UniMod:1)M(UniMod:35)DLAAAAEPGAGS(UniMod:21)QHLEVR2	0.214506856652012	3.58808670944568	3.5935652401682	3.4661192338709	3.46344645007041	3.82302259953444	4.07529774122329	3.34388984672515	3.7043029775605	3.63780320741729	3.72071737234905	3.68232965911178	3.94152298821773	-0.0184738731225838	3.67000866880787	-0.0921369662849277	0.928177733710292	0.999742806709537	-5.71891712026239	0.0127416160727232	3.67000866880787	0.0898701496022593	0.929939525711154	0.98266197863499	-6.41607475840478	-0.00573225704986058	3.67000866880787	-0.0404311977137979	0.968444095057078	0.992770793336385	-6.55033829060099	0.237998535781124	3.67000866880787	1.67866963607207	0.120206538663059	0.68538547585143	-5.24227613215153	0.21952466265854	3.67000866880787	1.54836828875601	0.148650700500547	0.536675567700319	-5.62392544021621	-0.0184738731225838	3.67000866880787	-0.0921369662849277	0.928177733710292	0.999742806709537
82	(UniMod:1)M(UniMod:35)DLAAAAEPGAGS(UniMod:21)QHLEVRDEVAEK3	0.117971747594437	3.15785149593582	2.90136033226801	2.98675663430096	3.10655943503434	3.29254486633846	3.46189589749287	NA	3.15459338120217	3.21486104483082	3.08398958092876	3.42216677381311	3.46273561602057	-0.133440468215977	3.20411955074235	-0.752790291018732	0.468151838284324	0.999742806709537	-5.40437838019311	0.169404392181564	3.20411955074235	1.28217519513723	0.227422528382598	0.691825625427521	-5.50458013687596	0.0359639239655869	3.20411955074235	0.304330011167349	0.766835054654944	0.962006880423035	-6.50171824618297	0.271677245453631	3.20411955074235	2.29895767830931	0.0432141645036804	0.51705311488768	-4.29356376766129	0.138236777237654	3.20411955074235	1.04627610032604	0.318969723496596	0.699763032612721	-6.12021192249117	-0.133440468215977	3.20411955074235	-0.752790291018732	0.468151838284324	0.999742806709537
83	(UniMod:1)M(UniMod:35)DNYADLS(UniMod:21)DTELTTLLR2	0.386813924901365	4.05412375297023	3.7918111148669	NA	3.32307435487226	3.9237252853202	3.99055642216897	4.22760870756516	3.91086645591292	3.510825808709	4.28617026822893	3.9964273548932	4.06829127270427	0.411044721011192	3.91668007256473	1.35572390879517	0.203686227099872	0.999742806709537	-4.85908028501967	-0.0398671098562033	3.91668007256473	-0.176414056168927	0.863331990683648	0.968730560383617	-6.29554359452943	0.371177611154988	3.91668007256473	1.83634895230267	0.0948090926356356	0.589048597575447	-4.98672796234891	-0.177182079798084	3.91668007256473	-0.784040014196388	0.450377418054493	0.88244114481941	-6.15477696082388	0.233862641213107	3.91668007256473	1.15700247878125	0.272967524172819	0.667238820933161	-6.11034228174512	0.411044721011192	3.91668007256473	1.35572390879517	0.203686227099872	0.999742806709537
84	(UniMod:1)M(UniMod:35)DPQRS(UniMod:21)PLLEVK2	0.567173535909536	4.44767634811092	4.34722207230668	4.22515453988523	4.28787562298836	4.37102419732094	4.66497613454665	4.31930313114123	4.42929422871688	4.31815040055385	4.38995595885418	4.38734148263924	4.60070236044593	0.00247634899142213	4.39905637312584	0.0173500292041036	0.986455306993015	0.999742806709537	-5.72289985284932	0.0155649333697134	4.39905637312584	0.154223524589155	0.880111908502354	0.970713937963937	-6.40777000202344	0.0180412823611356	4.39905637312584	0.178760171197168	0.861242395049187	0.9729897072177	-6.53421085345201	0.101274331517707	4.39905637312584	1.00346618813434	0.336322070893933	0.842092686031308	-6.06895657768106	0.103750680509129	4.39905637312584	1.02800283474235	0.325125414848876	0.703850813684503	-6.24888832914085	0.00247634899142213	4.39905637312584	0.0173500292041036	0.986455306993015	0.999742806709537
85	(UniMod:1)M(UniMod:35)DRNPS(UniMod:21)PPPPGR2	0.253222978643276	4.45355305673502	4.49635268007156	4.38188746724324	4.57090128871323	4.65497607986336	4.87375464576771	4.26845272220123	4.59742808714085	4.66115055713072	4.3937229336225	4.6612886265104	4.98136891571433	-0.0861632336400167	4.58290308839285	-0.426453283310037	0.67766605174045	0.999742806709537	-5.63531755625993	0.0650793874743245	4.58290308839285	0.455520501203054	0.657231708356069	0.908587849320686	-6.31149770575811	-0.0210838461656921	4.58290308839285	-0.147575515772536	0.885238318487062	0.976959181658753	-6.53961897017505	0.255946270098161	4.58290308839285	1.79148541129346	0.0995935093176417	0.648691873001851	-5.07769202271809	0.169783036458145	4.58290308839285	1.18838939431787	0.258687558435196	0.654153881653414	-6.07680361444609	-0.0861632336400167	4.58290308839285	-0.426453283310037	0.67766605174045	0.999742806709537
86	(UniMod:1)M(UniMod:35)DSAGQDINLNS(UniMod:21)PNK2	0.374226594006671	4.73676856806346	4.48165924858154	4.40317720878295	4.14727487555981	4.55932840335389	4.84332631141695	4.68272010920787	4.73978461307937	4.5807156643473	4.658576851477	4.72368755766624	4.8850637483995	0.111927735335169	4.62017359666132	0.532810024559159	0.604327468238098	0.999742806709537	-5.58676221039977	0.127205120402195	4.62017359666132	0.856355836143512	0.409323431354007	0.806462773520324	-6.04429463692988	0.239132855737364	4.62017359666132	1.60986299904342	0.134566226413648	0.656109216294467	-5.30912730852333	-0.0238918116991025	4.62017359666132	-0.160841735929171	0.875014136227399	0.981986319218558	-6.56956457037009	0.0880359236360668	4.62017359666132	0.592665426970733	0.564898910674316	0.839855879212253	-6.60558814587688	0.111927735335169	4.62017359666132	0.532810024559159	0.604327468238098	0.999742806709537
87	(UniMod:1)M(UniMod:35)EDSM(UniMod:35)DMDM(UniMod:35)S(UniMod:21)PLRPQNYLFGCELK3	0.352241147992571	4.10738189109129	NA	NA	3.74801163777324	3.78063838096001	3.97698197485338	4.09733270445939	NA	3.75938436261344	4.34480206935182	3.97630918194056	3.91966066660082	0.424069998990395	3.96783365218266	1.75580282699589	0.115070969748484	0.999742806709537	-4.3098955750855	-0.179023357554875	3.96783365218266	-0.890837138366083	0.397592377470898	0.799126091477518	-5.63186340702644	0.245046641435521	3.96783365218266	1.82906285362003	0.102686843926372	0.599546663152388	-5.0122087133674	-0.272171226562409	3.96783365218266	-1.43650482111277	0.186715024345869	0.753964456613568	-5.25594762195527	0.151898772427986	3.96783365218266	1.01409614747478	0.338601366569863	0.710984851622948	-6.14755018303286	0.424069998990395	3.96783365218266	1.75580282699589	0.115070969748484	0.999742806709537
88	(UniMod:1)M(UniMod:35)EEIPAQEAAGS(UniMod:21)PR2	0.526518894566989	4.12394183167537	4.28053001728867	4.17803288591865	4.17240807386627	4.33132792348783	4.69046746967977	3.98803422380109	4.23257543462607	4.21956331441878	3.82283255853667	4.200324736623	4.61064355154971	-0.139356952762581	4.23755683512266	-0.558599133511147	0.587167419880651	0.999742806709537	-5.57344875220987	-0.0474439206789166	4.23755683512266	-0.268947297938321	0.792743383063939	0.951145485084883	-6.38217678137014	-0.186800873441498	4.23755683512266	-1.05892576847964	0.311409767771766	0.80456851916507	-5.98184206540172	0.203899577383727	4.23755683512266	1.15585389241426	0.271234127257825	0.81143158442899	-5.90999836906756	0.0645426246211462	4.23755683512266	0.365875421872934	0.721112138213227	0.909593720764692	-6.71984803650934	-0.139356952762581	4.23755683512266	-0.558599133511147	0.587167419880651	0.999742806709537
89	(UniMod:1)M(UniMod:35)EVEAAEARS(UniMod:21)PAPGYK2	0.0261091720795226	3.93121857195927	4.02806082480851	3.99020942377059	4.13351660987207	4.21168176795279	4.44617254829395	3.88355697030476	4.09472676464188	4.04261313365025	4.0533633373596	4.33955114041072	4.42822676777302	-0.0138792428779899	4.13190815506645	-0.0927971079525005	0.927664739891123	0.999742806709537	-5.71885776307383	0.0238026826861693	4.13190815506645	0.2250658332472	0.825885038989609	0.961674434995945	-6.39359125149339	0.00992343980817889	4.13190815506645	0.0938309046317695	0.926861448727095	0.986425402455017	-6.54652089516	0.28062736852681	4.13190815506645	2.65346697942392	0.0217421041257504	0.395788340764603	-3.67022260080607	0.26674812564882	4.13190815506645	2.52223205080849	0.027578147267874	0.261057036339248	-4.08257879838597	-0.0138792428779899	4.13190815506645	-0.0927971079525005	0.927664739891123	0.999742806709537
90	(UniMod:1)M(UniMod:35)EVS(UniMod:21)PLQPVNENM(UniMod:35)QVNK2	0.0389842863658081	3.00792878856811	2.96485048176096	2.7863404448508	NA	3.05502198070322	3.37673500426965	3.01294907282738	3.03128943157487	2.99981017835472	NA	3.20806303808453	3.18835998507266	-0.112643303433538	3.06313484060669	-0.795784766224026	0.445629665480389	0.999742806709537	-5.33004673581842	0.0949763225256968	3.06313484060669	1.06090280310249	0.315019218396971	0.753059657067831	-5.8486072123562	-0.0176669809078414	3.06313484060669	-0.161130204153919	0.87537338491358	0.975563672806131	-6.33954554616559	0.296171920759809	3.06313484060669	2.95902832583777	0.0151321134554636	0.348435872597404	-3.15791932082508	0.183528617326271	3.06313484060669	1.83361871671385	0.0982472698274869	0.456294391959257	-5.11925379715781	-0.112643303433538	3.06313484060669	-0.795784766224026	0.445629665480389	0.999742806709537
91	(UniMod:1)M(UniMod:35)EVS(UniMod:21)PLQPVNENMQVNK2	0.544862556411598	3.07449321298704	3.40947280594728	3.49516688928288	NA	3.67598383437471	3.39285711167965	3.42316847528229	3.4644050596787	3.28999867635654	3.52288545651767	3.47616303109901	3.16584652370073	-0.212268570288148	3.3991310069915	-1.09034156266122	0.300001943287342	0.999742806709537	-5.12914364992714	0.0661464343667735	3.3991310069915	0.509652982403604	0.620856824461668	0.897038309491401	-6.2835109950182	-0.146122135921375	3.3991310069915	-1.00699922624632	0.336623889410657	0.818133799207181	-5.92577395668267	0.208042836954776	3.3991310069915	1.43372511302651	0.180810851944841	0.753424752507471	-5.47227898061869	-0.00422573333337262	3.3991310069915	-0.0325589371039098	0.974638219277583	0.99173713540526	-6.79071720749168	-0.212268570288148	3.3991310069915	-1.09034156266122	0.300001943287342	0.999742806709537
92	(UniMod:1)M(UniMod:35)HRDS(UniMod:21)CPLDCK2	0.0262216043333362	3.89134209328691	3.88837027940242	3.8668376838374	3.97446349144717	4.16089958494985	4.19709898217576	3.84855615712729	4.00553414509423	4.06918578402482	4.00625259929082	4.25576974947752	4.22608377067133	-0.0403606562842374	4.03253286006546	-0.33395294668121	0.744437134945407	0.999742806709537	-5.66906730108616	0.0922420099065349	4.03253286006546	1.07937117449601	0.30258191247025	0.746596450843053	-5.83362502576709	0.0518813536222975	4.03253286006546	0.607090388104986	0.555610093459135	0.903766460536137	-6.35802854864186	0.22863733401535	4.03253286006546	2.67540297528038	0.0208929001693538	0.393513287589708	-3.63214266558997	0.188276677731113	4.03253286006546	2.20312218888936	0.0488397054785757	0.336657379114627	-4.62348327819687	-0.0403606562842374	4.03253286006546	-0.33395294668121	0.744437134945407	0.999742806709537
93	(UniMod:1)M(UniMod:35)NLLPNIES(UniMod:21)PVTR2	0.322471477097298	3.64138021579719	NA	3.64681253810994	3.40057979814236	3.73215616296307	3.86791883281346	3.8600598296609	3.81412732726566	3.82763395357191	3.7592965025136	3.68906041807689	3.89184800127215	-0.0766606172313433	3.73917032547156	-0.488793470446115	0.635057296211268	0.999742806709537	-5.55647694408108	0.189843993212594	3.73917032547156	1.62400064347349	0.134045032084615	0.58822323045965	-5.06998433014723	0.113183375981251	3.73917032547156	1.08249771148588	0.303313863174039	0.803416598076158	-5.95563018030986	0.0227885543527342	3.73917032547156	0.19494231187619	0.849166417878699	0.978495566524221	-6.45382234373706	-0.0538720628786091	3.73917032547156	-0.515238075146109	0.617081725387708	0.865750986127774	-6.64949754115024	-0.0766606172313433	3.73917032547156	-0.488793470446115	0.635057296211268	0.999742806709537
94	(UniMod:1)M(UniMod:35)NPVYS(UniMod:21)PGSSGVPYANAK2	0.477669163076562	3.5581504188345	3.47242581636519	3.3996231563087	3.33011722927255	3.60539652828301	3.79370733669798	3.39708340837146	3.49507437800215	3.60115058075685	3.4234397664828	3.73787843105793	3.80651634362915	0.0585014904314174	3.55171361617186	0.33696067186267	0.742227628691735	0.999742806709537	-5.66809590096858	0.0210363252073593	3.55171361617186	0.171355148903982	0.866928218084878	0.969486072651264	-6.40482394561217	0.0795378156387767	3.55171361617186	0.64788950103852	0.529803170172285	0.892895437304709	-6.33167720599013	0.0996739009150529	3.55171361617186	0.811911584593898	0.43335809795724	0.879848259488943	-6.24165814366962	0.15817539134647	3.55171361617186	1.28844593672844	0.222956940048756	0.618644863790694	-5.95965717780239	0.0585014904314174	3.55171361617186	0.33696067186267	0.742227628691735	0.999742806709537
95	(UniMod:1)M(UniMod:35)NPVYS(UniMod:21)PVQPGAPYGNPK2	0.436091171850502	3.38736085728227	3.76341558903045	NA	NA	3.64863650726227	3.27851390429728	3.42789747509075	3.62225234434428	3.38848509895175	3.23342002679967	3.32140984160204	3.45340826669542	-0.0316525770532983	3.45247999113562	-0.15775450252116	0.877960257244957	0.999742806709537	-5.61242136990248	-0.0958432503607654	3.45247999113562	-0.675537123463724	0.515476732434855	0.859366549523998	-6.07378197326601	-0.127495827414064	3.45247999113562	-0.898635680454568	0.391104467794014	0.843958023870033	-6.02484738093904	-0.111813017376587	3.45247999113562	-0.719431469722243	0.489233705057161	0.89565973176309	-6.11469035502815	-0.143465594429885	3.45247999113562	-1.13055177241685	0.286040212202543	0.676421269001044	-6.13726894242662	-0.0316525770532983	3.45247999113562	-0.15775450252116	0.877960257244957	0.999742806709537
96	(UniMod:1)M(UniMod:35)NTAPSRPS(UniMod:21)PTR2	0.426429740612534	5.35895730596554	5.44843283648484	5.36677859187354	5.39550171556884	5.6566496523317	5.76837049662931	5.18657307748777	NA	5.74099871146151	5.39872157497299	5.62126079102355	5.91224104956297	-0.0351624660234391	5.53222598212387	-0.147242071323239	0.885735786624431	0.999742806709537	-5.66018044482723	0.0723963163666639	5.53222598212387	0.406729164387193	0.692390959639537	0.918769072135497	-6.22503655890945	0.0372338503432248	5.53222598212387	0.233873923015867	0.819589251245233	0.967689412075424	-6.52192738644777	0.215451043401973	5.53222598212387	1.35329492582145	0.204435878102633	0.766277137503575	-5.6776540379625	0.180288577378534	5.53222598212387	1.01287781072094	0.333936454220491	0.70859747248181	-6.15383858661624	-0.0351624660234391	5.53222598212387	-0.147242071323239	0.885735786624431	0.999742806709537
97	(UniMod:1)M(UniMod:35)QT(UniMod:21)PVNIPVPVLR2	0.0935594969520651	3.71464809240484	3.47256879812319	3.27991177731536	3.45990364175879	3.70027597041845	3.83109644786607	3.37428490267605	3.27923091427162	3.43366588563515	3.56608972365726	3.55341611142381	3.8184417442421	0.108872828180148	3.54029450081606	0.630700249397278	0.540591274806138	0.999742806709537	-5.53310449353962	-0.126648988420194	3.54029450081606	-1.03757672527448	0.320831999313802	0.756937998856003	-5.87619311789202	-0.0177761602400461	3.54029450081606	-0.145631878784754	0.886738137281561	0.977408011708222	-6.53992196661782	0.174715797399974	3.54029450081606	1.43136591283724	0.178986165739741	0.753424752507471	-5.5794935454323	0.283588625580122	3.54029450081606	2.32331075932696	0.0394367734599827	0.305098069025059	-4.42268126315012	0.108872828180148	3.54029450081606	0.630700249397278	0.540591274806138	0.999742806709537
98	(UniMod:1)M(UniMod:35)S(UniMod:21)PTPPLFSLPEAR2	0.109574643952571	3.3854219049142	3.39904611846926	3.26565682524532	NA	NA	3.67022126202774	3.46068227989364	3.33560361018648	3.45033170646162	3.48726204408525	3.47044089582297	3.89787788328765	-0.117191903600101	3.48225445303941	-0.616038943028376	0.55237474557149	0.999742806709537	-5.37140171390853	0.0654975826376556	3.48225445303941	0.596343455014235	0.564915452493633	0.880990787366517	-6.23247841561763	-0.0516943209624454	3.48225445303941	-0.332812035094718	0.746519970539028	0.958676506218577	-6.15606513598042	0.320179645818143	3.48225445303941	2.06134131441741	0.0677690457483671	0.599106474395203	-4.39129268058861	0.202987742218042	3.48225445303941	1.8481660947629	0.0959680555400382	0.45027939565998	-5.20220642761558	-0.117191903600101	3.48225445303941	-0.616038943028376	0.55237474557149	0.999742806709537
99	(UniMod:1)MDLAAAAEPGAGS(UniMod:21)QHLEVR2	0.0627398253153156	3.12786033192047	3.44574506100256	3.42393704710553	3.35700421102917	3.5529569342749	3.27406686575271	3.75242960222541	3.33761215658785	3.38199821423405	3.32125499383204	2.96756721994886	2.94816770359162	-0.473845208901001	3.32421669512543	-2.4203429105535	0.0331394810053334	0.999742806709537	-3.47539316471595	0.158165844339585	3.32421669512543	1.14253130560199	0.276506331611265	0.730449051687681	-5.76673088753064	-0.315679364561416	3.32421669512543	-2.28035046409634	0.042579122526497	0.462273900710447	-4.27622246404508	0.0621618570094058	3.32421669512543	0.44903416375482	0.661767242339395	0.947416444379668	-6.47675419248183	-0.411683351891595	3.32421669512543	-2.9738476059435	0.012133571462954	0.169904667828393	-3.28638688202079	-0.473845208901001	3.32421669512543	-2.4203429105535	0.0331394810053334	0.999742806709537
100	(UniMod:1)MDLAAAAEPGAGS(UniMod:21)QHLEVRDEVAEK3	0.262481848926525	3.3910399795342	3.34385839104344	3.53649273862837	3.60888089818812	3.38859656053957	3.25745001518521	3.29510721159533	3.4907243637357	3.21281739537426	3.22945038683447	3.41122555654724	2.90315637958043	-0.14611767081668	3.33906665639886	-0.795502066574797	0.442462220518581	0.999742806709537	-5.4241552018058	-0.0909140461669051	3.33906665639886	-0.699978266587168	0.497883188228626	0.855642551390975	-6.16646356406438	-0.237031716983585	3.33906665639886	-1.82498807803307	0.0941177951509589	0.5877784483163	-4.9977670277446	-0.00548787843103682	3.33906665639886	-0.042253048823127	0.967023069097355	0.995998053928842	-6.58239487711709	-0.151605549247717	3.33906665639886	-1.16726286026903	0.26678159514443	0.66202359382423	-6.10060360033598	-0.14611767081668	3.33906665639886	-0.795502066574797	0.442462220518581	0.999742806709537
101	(UniMod:1)MDNYADLS(UniMod:21)DTELTTLLR2	0.729390992233875	4.86895446922013	4.66348519816064	4.14728488825037	4.6309764414072	4.90666606965503	4.39101752403203	4.96761322833365	4.57979876979785	4.70240939742826	4.72780181062797	4.5792165081153	4.44523503322876	-0.248834507683609	4.63420494485477	-0.973800951588481	0.350231593202512	0.999742806709537	-5.2815603125717	0.190032279976204	4.63420494485477	1.05172443580721	0.314564644346282	0.752694524750368	-5.86193748362438	-0.0588022277074058	4.63420494485477	-0.325438076981042	0.750705149880223	0.95943765812724	-6.49505549545261	0.0829784931543704	4.63420494485477	0.459240445401388	0.654636995651803	0.946317588980196	-6.47189872869479	-0.165856014529239	4.63420494485477	-0.917922067386868	0.377544791037561	0.737768105024334	-6.35499002905929	-0.248834507683609	4.63420494485477	-0.973800951588481	0.350231593202512	0.999742806709537
102	(UniMod:1)MDPQRS(UniMod:21)PLLEVK2	0.00945978782820139	4.43923392258762	4.52721936875272	4.57392985038799	4.51672994765446	4.50231775978432	4.27205730953139	4.4297782894444	4.51503170626156	4.46373019311962	4.3223376828346	4.16146615965248	3.94483858337698	-0.243539879401118	4.38905589778235	-1.8068247512018	0.0970515781030677	0.999742806709537	-4.3445857329762	-0.0439476509675876	4.38905589778235	-0.461101578647261	0.653340601941421	0.908331777258329	-6.30883916797459	-0.287487530368706	4.38905589778235	-3.01633764662825	0.0112295798951807	0.286398016959063	-3.00757704015651	-0.0830927082527175	4.38905589778235	-0.871814035695831	0.40117845399224	0.864545392923192	-6.19105357384832	-0.326632587653836	4.38905589778235	-3.42705010367682	0.00532798087493861	0.100239670894718	-2.47317132834463	-0.243539879401118	4.38905589778235	-1.8068247512018	0.0970515781030677	0.999742806709537
103	(UniMod:1)MDPSDFPS(UniMod:21)PFDPLTLPEK2	0.982990142764829	4.10035995607644	3.34260683317457	3.30311393446209	3.82840739804882	3.55934426719527	3.50491538391816	3.90000724535894	3.39575299672233	3.58733269166937	4.20421440718802	3.28974584050005	3.55080906347778	0.00503001732201502	3.63055083481599	0.0142603664290664	0.988867125178421	0.999742806709537	-5.72294737619458	0.0456707366791829	3.63055083481599	0.183110909285206	0.857905535076726	0.967837880150917	-6.40262394265808	0.0507007540011979	3.63055083481599	0.203278112893602	0.842476666798798	0.970661450292465	-6.52923743135687	0.0488621084830538	3.63055083481599	0.195906301594705	0.84810886535968	0.978495566524221	-6.56291151647392	0.0538921258050689	3.63055083481599	0.216073505203101	0.832722623956288	0.950350983568721	-6.76627838136372	0.00503001732201502	3.63055083481599	0.0142603664290664	0.988867125178421	0.999742806709537
104	(UniMod:1)MDRNPS(UniMod:21)PPPPGR2	0.578392688521296	4.72519457492552	4.73261462017349	5.02195973982535	5.04921456980144	4.75281473617503	4.71206003964288	4.87306250908797	4.99637848716318	4.65464641355521	4.88826418974006	4.64584376630298	4.51771098751651	-0.168862958980596	4.79748038615913	-0.920608547622108	0.376198338621097	0.999742806709537	-5.32666758462638	0.014772824960664	4.79748038615913	0.113898802383276	0.911285975356078	0.978241616981376	-6.41348489988311	-0.154090134019932	4.79748038615913	-1.18803829130051	0.258820480073755	0.773743459370289	-5.84295867759081	0.0114401368983259	4.79748038615913	0.0882037047950967	0.931234952099267	0.992316643497701	-6.57919891576991	-0.15742282208227	4.79748038615913	-1.21373338888869	0.249233938583214	0.644929003693946	-6.04781560353147	-0.168862958980596	4.79748038615913	-0.920608547622108	0.376198338621097	0.999742806709537
105	(UniMod:1)MDSAGQDINLNS(UniMod:21)PNK2	0.00372582897686654	5.08410246889181	5.19310219373169	5.25114439100815	5.0277117223991	5.04526034837321	4.83176424406432	5.17464529616288	5.26017354252055	5.21178278739216	4.96480476101148	4.83644826065218	4.54327127904971	-0.226154862189071	5.03535094127144	-1.59337335805693	0.138223683236389	0.999742806709537	-4.61927774687946	0.0394175241479822	5.03535094127144	0.392749790657173	0.701700337519063	0.922507986403585	-6.33923990318881	-0.186737338041089	5.03535094127144	-1.8606204222309	0.0885954554017185	0.581622013566102	-4.94410069755155	-0.207870912931672	5.03535094127144	-2.07119192040398	0.0616016653980027	0.57702220170867	-4.64578814931196	-0.434025775120744	5.03535094127144	-4.32456213329206	0.00109349129539656	0.0385554017175435	-0.884302820068683	-0.226154862189071	5.03535094127144	-1.59337335805693	0.138223683236389	0.999742806709537
106	(UniMod:1)MDT(UniMod:21)PLRR2	0.00020073332963619	4.6640288965223	4.62221958340094	4.70526388259271	4.49206286026223	4.58331010760329	4.23903616515601	4.29470679905376	4.38189964419421	4.4033486307613	4.17460563655366	4.07149267963623	4.03565202477803	-0.0403671678489763	4.38896890920956	-0.344795295099383	0.736483590405041	0.999742806709537	-5.66552557598266	-0.303852429502224	4.38896890920956	-3.67037773342315	0.00344150880266654	0.11359265765612	-1.7636062950904	-0.3442195973512	4.38896890920956	-4.15799191599513	0.00145751204499703	0.0866409937859343	-1.00400618656316	-0.225701076498138	4.38896890920956	-2.72635044236938	0.0190447953872538	0.385019884516554	-3.54345341934824	-0.266068244347114	4.38896890920956	-3.21396462494136	0.00783757258689727	0.130221106204801	-2.85602514628098	-0.0403671678489763	4.38896890920956	-0.344795295099383	0.736483590405041	0.999742806709537
107	(UniMod:1)MEDLDQSPLVSSSDS(UniMod:21)PPRPQPAFK3	0.517705170836332	4.63259489299213	4.46080482177539	4.42234854383946	4.5384974305718	4.39072768025466	4.12410967055765	4.72912489201311	4.37227951347576	4.36015378611464	4.58865200581672	4.30828400114531	4.0772803655785	-0.00830944728003757	4.41707146701126	-0.0402880497647436	0.968555753938264	0.999742806709537	-5.72225657032275	-0.0180633556678211	4.41707146701126	-0.123856139492014	0.903571614601473	0.975759129463656	-6.41223308380973	-0.0263728029478587	4.41707146701126	-0.180832045870877	0.859652986461666	0.972420826984543	-6.53381511882699	-0.154137825740959	4.41707146701126	-1.05688646102326	0.312300769478051	0.830939383386467	-6.01531584477181	-0.162447273020996	4.41707146701126	-1.11386236740213	0.288119803144088	0.678230141791151	-6.15925525117741	-0.00830944728003757	4.41707146701126	-0.0402880497647436	0.968555753938264	0.999742806709537
108	(UniMod:1)MEES(UniMod:21)EPERK2	0.609221197902378	NA	3.85801604986512	3.79165025650737	3.84756741179668	3.80300916859072	3.54570107181575	3.96278507998355	3.72267069257854	3.75273853751215	3.90147474049099	3.68416912091781	3.43699882927113	-0.0457766040129139	3.75516190539362	-0.251486790154539	0.806301604875157	0.999742806709537	-5.64015393314721	-0.0121017164948256	3.75516190539362	-0.0891979419315149	0.930606617455039	0.982768683940682	-6.30779889287819	-0.0578783205077396	3.75516190539362	-0.476956516037781	0.643185146502358	0.931348637009382	-6.43043414597995	-0.0927406024518613	3.75516190539362	-0.683561780325283	0.509085520552347	0.901717845105386	-6.229698403474	-0.138517206464775	3.75516190539362	-1.14147548904586	0.279088122087785	0.672142941696429	-6.12745987471713	-0.0457766040129139	3.75516190539362	-0.251486790154539	0.806301604875157	0.999742806709537
109	(UniMod:1)MERS(UniMod:21)PPQSPGPGK2	0.57994828496029	4.15465679958335	4.2601869784407	4.37974426725185	4.29441416114637	4.15184537418741	3.96941091605905	4.2138561381884	4.15389973352228	3.99488978907289	4.35483738848807	4.11333304475694	3.91101279157796	0.131818385974157	4.16267394852294	0.794969232043088	0.442759910765663	0.999742806709537	-5.42454380144329	-0.143980794830779	4.16267394852294	-1.22798735622343	0.244038562837276	0.706412428012874	-5.67148966557447	-0.0121624088566223	4.16267394852294	-0.103731086598776	0.919173128932096	0.985807927364984	-6.54547990790518	-0.126305864627692	4.16267394852294	-1.07724092620802	0.303492808441174	0.82639021754295	-5.99427707797901	0.00551252134646418	4.16267394852294	0.0470153434166396	0.963309100713102	0.988148755188477	-6.79010409192008	0.131818385974157	4.16267394852294	0.794969232043088	0.442759910765663	0.999742806709537
110	(UniMod:1)METPS(UniMod:21)QRR2	0.40817770822011	4.24482951308113	4.16003717661544	4.30296395029373	NA	4.30123179065063	4.00930214476244	4.12976868555573	3.95848950683093	4.24865578780172	4.01723847254003	NA	NA	-0.0143896085658577	4.15250189201464	-0.0791311034653075	0.938764447566865	0.999742806709537	-5.50907030864724	-0.123638886600641	4.15250189201464	-1.22573054195034	0.253257126418683	0.711878306428634	-5.66894846504805	-0.138028495166498	4.15250189201464	-0.912257444976298	0.386838377262413	0.843958023870033	-5.73471627463779	-0.0806765789569006	4.15250189201464	-0.715372744522102	0.493606976968485	0.897699971462558	-6.20302376474194	-0.0950661875227583	4.15250189201464	-0.666424572349329	0.522858381515171	0.819878076405648	-6.21495907318661	-0.0143896085658577	4.15250189201464	-0.0791311034653075	0.938764447566865	0.999742806709537
111	(UniMod:1)MEVEAAEARS(UniMod:21)PAPGYK2	0.0347387124533328	4.30027765753287	4.38393155527992	4.4131118591175	4.39737092223372	4.39064898600292	4.12500985263532	4.12348116575529	4.24414059932444	4.23248625833832	4.13991078723467	4.17177009893028	3.90141940763266	-0.0675721395207045	4.23529659583482	-0.526986548673234	0.608237559248011	0.999742806709537	-5.58968617867657	-0.165737682837416	4.23529659583482	-1.82796602863181	0.0936445483561696	0.524736936220273	-4.87323680976045	-0.23330982235812	4.23529659583482	-2.57323755295369	0.02514714287292	0.39059191268745	-3.78118649062465	-0.0614304370194434	4.23529659583482	-0.677533015263068	0.511493857519604	0.902145039257353	-6.34336237260483	-0.129002576540148	4.23529659583482	-1.42280453958494	0.181398665588189	0.574923543968626	-5.79146811256411	-0.0675721395207045	4.23529659583482	-0.526986548673234	0.608237559248011	0.999742806709537
112	(UniMod:1)MEVS(UniMod:21)PLQPVNENMQVNK2	0.167114253484097	NA	3.04003238826271	3.27471997046023	2.79221662222333	3.08909820627532	2.88300562574768	3.08506468986966	3.01593376239173	2.98426559530537	2.90566746167463	NA	NA	0.113182140431729	3.00777825802341	0.665934775914464	0.523156348139667	0.999742806709537	-5.30983693798241	-0.12895483017255	3.00777825802341	-1.2234270538883	0.254081925261935	0.711878306428634	-5.56844332335339	-0.0157726897408206	3.00777825802341	-0.118300406047172	0.908584830522525	0.984427869318726	-6.20702551850682	-0.235936027946027	3.00777825802341	-2.23838470563593	0.0537417875640745	0.553339861082849	-4.3384401945387	-0.122753887514297	3.00777825802341	-0.920694883081795	0.382660541406246	0.743034593277343	-6.01081830487617	0.113182140431729	3.00777825802341	0.665934775914464	0.523156348139667	0.999742806709537
113	(UniMod:1)MFCVT(UniMod:21)PPELETK2	0.0803385840922081	3.95948783754271	3.79121168524911	3.66672768000754	3.62924544508018	3.76824948933198	3.57350171153478	3.89451790267509	3.71483966040304	3.85878827213701	3.69796121020384	3.35699273730185	NA	-0.14642811903473	3.71922942104247	-0.929359074076727	0.37361812656438	0.999742806709537	-5.27086337908197	0.016906210805256	3.71922942104247	0.160952082055962	0.875192265318098	0.969994997315407	-6.40654645905884	-0.129521908229474	3.71922942104247	-1.10290612044619	0.294754587509104	0.797575142392261	-5.82834912142566	-0.148810185617474	3.71922942104247	-1.41671658316364	0.185604129743253	0.753919348212779	-5.59812472871033	-0.295238304652203	3.71922942104247	-2.51401587300715	0.0297326817595651	0.269352815718353	-4.02558675322922	-0.14642811903473	3.71922942104247	-0.929359074076727	0.37361812656438	0.999742806709537
114	(UniMod:1)MFPAAPS(UniMod:21)PR2	0.115324952598254	3.51639693850158	3.67120273651146	3.73366569901291	3.47428332714844	3.62875780225676	3.28718010310301	3.54339665350652	3.57590602770891	3.64919517116722	NA	3.35560503892822	NA	-0.0568795313600852	3.5435589497845	-0.352622315736762	0.732086624248953	0.999742806709537	-5.48781779055468	-0.0509225072144335	3.5435589497845	-0.54679456536206	0.59715644653221	0.891991533555027	-6.26192940632684	-0.107802038574519	3.5435589497845	-0.818514517820288	0.433160314409769	0.860579315067645	-5.87121197464865	-0.177014713839244	3.5435589497845	-1.90074465714808	0.0881345990710539	0.626398486460601	-4.92878593584416	-0.233894245199329	3.5435589497845	-1.77590180911033	0.107793199475922	0.468969791949838	-4.98841724051605	-0.0568795313600852	3.5435589497845	-0.352622315736762	0.732086624248953	0.999742806709537
115	(UniMod:1)MFPRPLT(UniMod:21)PLAAPNGAEPLGR3	0.0383074870752156	3.23469614449249	3.17608002700469	3.22522919442258	3.04110226757999	3.13485864816013	2.9916031075476	NA	3.21489828499794	3.02810145318637	3.32254243722387	3.29170424784789	NA	0.341770587654402	3.16608158124636	3.21209292556206	0.00994561516089744	0.796624273181687	-2.44756170596368	-0.0905019195477657	3.16608158124636	-1.20289080264193	0.258205258619558	0.713215528028716	-5.59342282094397	0.251268668106637	3.16608158124636	3.33969457629061	0.00806440878927631	0.24587353080037	-2.51811922775126	-0.156147114210681	3.16608158124636	-2.3203707510183	0.0440862522515627	0.520899016390656	-4.28213524208276	0.185623473443721	3.16608158124636	2.25221935103303	0.049393058838575	0.337035951441964	-4.39739536782805	0.341770587654402	3.16608158124636	3.21209292556206	0.00994561516089744	0.796624273181687
116	(UniMod:1)MFRNS(UniMod:21)LK2	0.137047687096077	3.78866774217904	3.72547529112823	3.90792051529768	3.80263459726757	3.71489080429832	3.49681210233808	3.6791599270741	3.56109748816784	3.41387554819356	NA	3.80814889107056	NA	0.392679918159049	3.6898682907015	2.31814035120963	0.0442507532427894	0.999742806709537	-3.61861428762257	-0.25597686172315	3.6898682907015	-2.61735344021889	0.0268067131952182	0.318951731250889	-3.6681039956954	0.136703056435899	3.6898682907015	0.988382139969181	0.347525153768494	0.82186570333043	-5.72173305459721	-0.135908681566993	3.6898682907015	-1.38966097505996	0.196406608601758	0.761138656795532	-5.63178988384618	0.256771236592056	3.6898682907015	1.85649180729469	0.0946858420065114	0.44923069861947	-4.87231361450843	0.392679918159049	3.6898682907015	2.31814035120963	0.0442507532427894	0.999742806709537
117	(UniMod:1)MFSLDS(UniMod:21)FRK2	0.165567146454371	3.72590384052337	3.68033864214557	3.7454051142544	3.66075424800573	3.6315251600171	3.35901493701303	3.42704990680337	3.61319090923327	3.51434047860417	3.5940010130593	3.54087936649402	2.97616072545354	0.0189376874178424	3.53904702846724	0.0948261031871383	0.926088229416305	0.999742806709537	-5.71867267589768	-0.199022100760842	3.53904702846724	-1.40934482110643	0.185246758248477	0.651536341610636	-5.45255262202801	-0.180084413342999	3.53904702846724	-1.27524045991219	0.227431327807428	0.745529295348482	-5.74217085350052	-0.166784417295828	3.53904702846724	-1.1810585550978	0.261474043456	0.810002027865618	-5.88198479752754	-0.147846729877986	3.53904702846724	-1.04695419390356	0.31666756090242	0.697622941836859	-6.229610550824	0.0189376874178424	3.53904702846724	0.0948261031871383	0.926088229416305	0.999742806709537
118	(UniMod:1)MHRDS(UniMod:21)CPLDCK2	0.186912171937064	4.52142792540156	4.53902971384128	4.55819457628441	4.73061693108579	4.54237741591633	4.41154502681786	4.4589204251728	4.72349683721579	4.45605807437593	4.49082600020217	4.41781713956255	4.02537306387773	-0.256782097138267	4.48964026081285	-1.48174998533828	0.165331455123348	0.999742806709537	-4.75482815633533	0.00660770707908931	4.48964026081285	0.0539232389243792	0.957923474125353	0.99062867861303	-6.41881005441177	-0.250174390059178	4.48964026081285	-2.04158768638714	0.0648676008412369	0.527216187243332	-4.66358143949284	0.0219623860975773	4.48964026081285	0.179227526086454	0.860883814522758	0.979526393972431	-6.56623827428362	-0.23481971104069	4.48964026081285	-1.91628339922507	0.0805590364106269	0.418435812616911	-5.08412869454375	-0.256782097138267	4.48964026081285	-1.48174998533828	0.165331455123348	0.999742806709537
119	(UniMod:1)MLLGGPPRS(UniMod:21)PR2	0.000287594984949518	3.72048297565753	3.86029084314246	3.75172988290969	3.39053543885063	3.29331820574662	NA	3.65755615428448	3.83511308437369	3.7858818208881	3.18538884752467	NA	NA	-0.138553760719485	3.60892191704199	-1.06528257161393	0.316144492681362	0.999742806709537	-5.01698278231265	-0.0179842140544704	3.60892191704199	-0.249275529373577	0.809081378906776	0.954034720528774	-6.38664443439461	-0.156537974773955	3.60892191704199	-1.44649399785311	0.183976422406065	0.708960763413526	-5.16383299896677	-0.435574411604604	3.60892191704199	-5.4000220886433	0.000530817576035844	0.0469846603082002	0.22378550309407	-0.574128172324089	3.60892191704199	-5.62706645887056	0.000401187555983073	0.0200234307469222	0.504050510777557	-0.138553760719485	3.60892191704199	-1.06528257161393	0.316144492681362	0.999742806709537
120	(UniMod:1)MLQNVT(UniMod:21)PHNK2	0.0144361681403848	3.81172508049102	3.88851552576832	3.95018839676353	3.87942904796781	3.84821951674169	3.65048049647897	3.58454851505496	3.68743447343339	NA	3.63900049357635	3.60472847159244	3.39675117115968	0.00160186514345462	3.72191101718438	0.0125385440172095	0.990231492517399	0.999742806709537	-5.67058521235859	-0.247484840096784	3.72191101718438	-2.59899839434936	0.025629594871279	0.315541759487541	-3.57479881600013	-0.24588297495333	3.72191101718438	-2.88696072556318	0.0154800056732028	0.33127212140654	-3.28304950925953	-0.0907666472781337	3.72191101718438	-1.06570918923018	0.310496097003527	0.830496625391309	-6.00439552623089	-0.089164782134679	3.72191101718438	-0.936377054489136	0.37015914612168	0.732736528914134	-6.22745924742345	0.00160186514345462	3.72191101718438	0.0125385440172095	0.990231492517399	0.999742806709537
121	(UniMod:1)MNLLPNIES(UniMod:21)PVTR2	0.00574740562536724	4.32099747136361	4.30435643588432	4.36621579291466	4.25636996825473	4.17355377281524	4.06051060630103	4.39436391772612	4.40071392579602	4.44657751004398	4.24042855900373	4.01997046038631	3.82614037534326	-0.217993535347077	4.23418323298608	-1.69236379628232	0.117516205999375	0.999742806709537	-4.49423743882437	0.0833618844678439	4.23418323298608	0.915235027647568	0.378894891874561	0.787236664765929	-5.99269753734646	-0.134631650879233	4.23418323298608	-1.4781288055241	0.166282369306323	0.68843474480649	-5.48777045195624	-0.167045117597199	4.23418323298608	-1.83399816113128	0.0926925636736528	0.630575992969793	-5.01412394674549	-0.385038652944276	4.23418323298608	-4.22736199430296	0.00129258893479394	0.0427946518870616	-1.05307361176176	-0.217993535347077	4.23418323298608	-1.69236379628232	0.117516205999375	0.999742806709537
122	(UniMod:1)MNTAPSRPS(UniMod:21)PTR2	0.070193782247232	5.76097256945732	5.72297476618727	5.7709954893481	5.74605827672654	5.70275432286665	5.55619575339128	5.70376682214948	5.6570768722286	5.72841549231381	5.61925029354142	5.6057085142586	5.32077694445991	-0.0978629874745742	5.65791217641075	-0.848850721910112	0.413317917704801	0.999742806709537	-5.38409206037732	-0.0552278794336019	5.65791217641075	-0.6774639950723	0.511536048932986	0.857824268462223	-6.18221395009455	-0.153090866908176	5.65791217641075	-1.87792019842777	0.0860224103750531	0.574757655184124	-4.91784866426633	-0.0833114906694119	5.65791217641075	-1.02195731364599	0.327858299688793	0.838291381525603	-6.05064993776064	-0.181174478143986	5.65791217641075	-2.22241351700146	0.0471983261399286	0.33187804363241	-4.59152487056207	-0.0978629874745742	5.65791217641075	-0.848850721910112	0.413317917704801	0.999742806709537
123	(UniMod:1)MNYPGRGS(UniMod:21)PR2	0.0822128789923354	4.1561762188513	4.21886323805059	4.23635532583448	4.32970296554148	4.21939866475115	3.97778105990451	3.984437187715	4.01318783493066	3.86417155837351	4.03160496432318	4.16586363099623	NA	0.172972801499724	4.10886751357019	1.29953487069103	0.22162420845058	0.999742806709537	-4.9197014302565	-0.249866067239064	4.10886751357019	-2.81584443823767	0.0175327892097438	0.264322095294089	-3.29842674473189	-0.0768932657393391	4.10886751357019	-0.775058845187736	0.455440428211949	0.864993548580014	-6.1303704906592	-0.0281706975130751	4.10886751357019	-0.317467284733679	0.757125281546983	0.963871749169186	-6.5294437679485	0.144802103986649	4.10886751357019	1.45955761427921	0.173732806125985	0.569372599275179	-5.63705983437167	0.172972801499724	4.10886751357019	1.29953487069103	0.22162420845058	0.999742806709537
124	(UniMod:1)MQT(UniMod:21)PVNIPVPVLR2	0.669798725086657	3.34250202255888	3.25138729558214	3.56054548352903	3.52454386566407	3.60655289647005	3.18674851235528	3.2442033494938	3.31049525476139	3.26717274196044	NA	3.36447349355406	NA	0.0360462205423957	3.36586249159291	0.182116815207556	0.859326906769272	0.999742806709537	-5.53028304925696	-0.110854485151472	3.36586249159291	-0.970072533104331	0.356113533652316	0.777735870317699	-5.93791299314914	-0.074808264609076	3.36586249159291	-0.46289823098126	0.653882299462536	0.93693999514119	-6.10205500919332	0.0544701576064517	3.36586249159291	0.476660946065304	0.644401706396086	0.942011445094066	-6.4615944402468	0.0905163781488474	3.36586249159291	0.560096822709196	0.588405362155902	0.853440272248024	-6.28450579505568	0.0360462205423957	3.36586249159291	0.182116815207556	0.859326906769272	0.999742806709537
125	(UniMod:1)MS(UniMod:21)GDEM(UniMod:35)IFDPTMSK2	0.449733421257793	2.75968784561683	2.33040840999659	2.87434628568938	2.80089568728292	2.69159234307472	NA	2.65818337661634	2.52119527772256	2.33693468177837	2.791010195384	NA	NA	0.194142581933687	2.64047267812908	0.758617142839756	0.468645209786173	0.999742806709537	-5.25189930721329	-0.14937640172851	2.64047267812908	-1.05226596967663	0.321743026400302	0.757468475660427	-5.85467830987997	0.0447661802051771	2.64047267812908	0.210233689200493	0.838450414187177	0.970661450292465	-6.1345311010389	0.0914298347445506	2.64047267812908	0.576071593184942	0.579534895343531	0.92625238789379	-6.29647721649302	0.285572416678237	2.64047267812908	1.42247548611807	0.190621378167971	0.586333017444414	-5.464105130863	0.194142581933687	2.64047267812908	0.758617142839756	0.468645209786173	0.999742806709537
126	(UniMod:1)MS(UniMod:21)PTPPLFSLPEAR2	0.0101522360264906	4.15301563275514	4.10478245060208	3.96307948859828	3.83912409706187	3.97819973416981	3.69978275180037	4.1121689915976	3.97363628143214	4.0321212241533	3.88490991490873	3.75577926941101	3.7019187360546	-0.0238491959617475	3.93320988104541	-0.202416776970732	0.843134277903527	0.999742806709537	-5.70314810276208	-0.0343170249241522	3.93320988104541	-0.411905310669319	0.687996681067823	0.918108062300339	-6.33119582355766	-0.0581662208858997	3.93320988104541	-0.698165861913179	0.498974051802611	0.880330909440915	-6.29702517498108	-0.234590329641155	3.93320988104541	-2.81577446834124	0.0161839550751508	0.355678356640217	-3.38704305338242	-0.258439525602903	3.93320988104541	-3.1020350195851	0.00960687407553329	0.147696818817608	-3.05692546612555	-0.0238491959617475	3.93320988104541	-0.202416776970732	0.843134277903527	0.999742806709537
127	(UniMod:1)MVADPPRDS(UniMod:21)K2	0.386660979540311	3.70070187075915	3.70637923639158	3.69664573881362	3.80192903753194	3.76420543833848	3.61346831268972	3.67273295253967	3.59517270017916	3.57902475419125	3.77927141894721	3.66133637957433	NA	0.0793684494254827	3.68826071272328	0.817763007856061	0.431695472961949	0.999742806709537	-5.35805764225759	-0.0855988130180916	3.68826071272328	-1.3229351834882	0.214001201785592	0.683503739526271	-5.5587331487584	-0.00623036359260887	3.68826071272328	-0.0861249950117984	0.932990699424082	0.986836566754299	-6.43817038753314	0.0252919808652643	3.68826071272328	0.390889197723999	0.70370962043397	0.952037018387652	-6.50183208664489	0.104660430290747	3.68826071272328	1.44676613214299	0.177207458359015	0.572696177657457	-5.65369359170441	0.0793684494254827	3.68826071272328	0.817763007856061	0.431695472961949	0.999742806709537
128	(UniMod:1)PLY(UniMod:21)QM(UniMod:35)RLLS(UniMod:21)EAFVIK2	0.908025121725886	3.22328550436148	3.11625679802757	NA	NA	3.25863301545381	3.16799425293945	3.31745841827022	3.11962175142159	NA	3.16842331547379	3.38971524745422	3.1725906216175	-0.0185061729995177	3.2148865472244	-0.128885758352662	0.900453511816459	0.999742806709537	-5.57510101222861	0.0487689336513855	3.2148865472244	0.459888225618091	0.657161623806896	0.908587849320686	-6.11184411093942	0.0302627606518677	3.2148865472244	0.31261383698347	0.762126045053876	0.960260867966614	-6.38917425834637	0.0435424830021121	3.2148865472244	0.41060309807037	0.691545965057432	0.950973785212376	-6.29459035960828	0.0250363100025943	3.2148865472244	0.258624684768658	0.802093634336778	0.938531204951016	-6.64459793084482	-0.0185061729995177	3.2148865472244	-0.128885758352662	0.900453511816459	0.999742806709537
129	(UniMod:1)PM(UniMod:35)M(UniMod:35)VPT(UniMod:21)RPGMTRPDR3	0.045956939887779	3.54668883205807	3.5627753006292	3.41432646705652	3.24941514815209	3.44056513383696	NA	3.36104991110941	3.23734745280116	3.30268931510182	3.30420275877941	NA	3.18655950633831	0.10795896514146	3.36056198258629	0.910155341036739	0.385302050822221	0.999742806709537	-5.24354795971547	-0.207567973577129	3.36056198258629	-2.76685983433013	0.0208634452397965	0.288688479745652	-3.427327261255	-0.0996090084356687	3.36056198258629	-1.08412610187114	0.305115217624494	0.803416598076158	-5.76027491438789	-0.162940058920071	3.36056198258629	-1.94267287343781	0.0823213674919802	0.621349743211687	-4.76658474968553	-0.0549810937786108	3.36056198258629	-0.655518846277346	0.527723189371532	0.820680265181796	-6.45262933940059	0.10795896514146	3.36056198258629	0.910155341036739	0.385302050822221	0.999742806709537
130	(UniMod:1)S(UniMod:21)ASSLLEQRPK2	0.358964454362646	4.06312379586009	4.32572293876164	4.30527442096197	4.26019623096597	4.2661159910704	4.29276802251327	4.13532473661475	4.30900187073612	4.2205515400868	4.0598854192051	4.11938254014701	4.21349797058294	-0.132357102156195	4.21423712312551	-1.20276320827076	0.253291849090101	0.999742806709537	-5.06431245494923	-0.00974766938200666	4.21423712312551	-0.125270460267906	0.902476700125295	0.975317797102437	-6.41204679659204	-0.142104771538202	4.21423712312551	-1.82623450172779	0.0939194534576176	0.586920400257533	-4.99589913542279	0.0416530296553166	4.21423712312551	0.535296591624868	0.602661807164588	0.932768632554231	-6.43242596786649	-0.0907040725008788	4.21423712312551	-1.16566744983502	0.26740077963377	0.66272122426554	-6.1023873222956	-0.132357102156195	4.21423712312551	-1.20276320827076	0.253291849090101	0.999742806709537
131	(UniMod:1)S(UniMod:21)DAAVDTSSEITTKDLK2	0.846713466343507	4.05621045165536	4.04459201767017	4.03235389792392	3.99740091931791	4.0766529508587	4.10157026086029	3.89617543035465	4.08248078836323	4.04556590258366	4.0082252104711	4.04051930307131	4.10503000362117	0.0290282106915294	4.04056476139596	0.335573724174254	0.743246196696528	0.999742806709537	-5.66854490009343	-0.0363114153159714	4.04056476139596	-0.593643689752408	0.564266294786632	0.880990787366517	-6.23664767467732	-0.00728320462444199	4.04056476139596	-0.119070777849131	0.907277793976757	0.984239853254089	-6.54366133512475	0.0141559212624873	4.04056476139596	0.231430619186338	0.821054393690601	0.975200267017206	-6.55484742838679	0.0431841319540167	4.04056476139596	0.706003531089616	0.494267030743959	0.809399250983985	-6.52942605835029	0.0290282106915294	4.04056476139596	0.335573724174254	0.743246196696528	0.999742806709537
132	(UniMod:1)S(UniMod:21)DFDEFER2	0.505885077336127	3.17984871545171	3.8993079917544	3.78871699847507	4.15810650637105	4.01945228212806	3.70418857063018	NA	4.02270960721925	3.50095288103863	3.2000236713853	4.08175817810647	3.55809281148569	-0.486497574952485	3.73755983764053	-1.30438211094236	0.22002704419747	0.999742806709537	-4.91454043091378	0.139206675568542	3.73755983764053	0.500749436065394	0.626898698789999	0.898865431155814	-6.18072100259057	-0.347290899383943	3.73755983764053	-1.39671827704508	0.191377420749148	0.716954667884815	-5.59265745068371	0.3379578844827	3.73755983764053	1.35918319473908	0.202622560565807	0.76496067409111	-5.6703758569314	-0.148539690469785	3.73755983764053	-0.534321834296297	0.604270501089913	0.861712770117104	-6.52939202011124	-0.486497574952485	3.73755983764053	-1.30438211094236	0.22002704419747	0.999742806709537
133	(UniMod:1)S(UniMod:21)DNGELEDKPPAPPVR2	0.452340152106697	4.72398277256359	4.82954426772213	4.90192375978994	4.78628014407787	4.81876522276091	4.92090520810872	4.66236919445645	4.74618192442139	4.79872326709643	4.75230193424367	4.7891868708553	4.86664523441329	0.043453292888719	4.79973415004247	0.462320030560416	0.652492517953132	0.999742806709537	-5.62009611253898	-0.082725471367131	4.79973415004247	-1.2447274454848	0.238047614574343	0.701025136656857	-5.65221663927128	-0.039272178478412	4.79973415004247	-0.590908188109514	0.566036240894894	0.906754948620459	-6.36803610954103	0.0234999249572789	4.79973415004247	0.353591234691718	0.73005463338193	0.958178085004607	-6.51702900949395	0.0669532178459979	4.79973415004247	1.007410492067	0.334503406156017	0.70859747248181	-6.26950375536083	0.043453292888719	4.79973415004247	0.462320030560416	0.652492517953132	0.999742806709537
134	(UniMod:1)S(UniMod:21)DNGELEDKPPAPPVR3	0.0179014474302799	3.08983123911959	3.19859717905281	3.26428790087372	NA	3.21102598996273	3.53042249705036	3.37096937740046	3.04285047609519	2.99739009921403	3.54753986179017	3.65418737343387	3.46515398652105	0.2320716191873	3.30656872550127	1.36644455153781	0.200404928501356	0.999742806709537	-4.84731991184628	-0.0471687887788099	3.30656872550127	-0.416596833265231	0.68537934638307	0.916625518263609	-6.32853875008273	0.184902830408491	3.30656872550127	1.46066220747678	0.173435512631193	0.695000820242401	-5.40749016261097	0.186485470491167	3.30656872550127	1.473164463671	0.170100927684593	0.746028711480509	-5.4214805473574	0.418557089678468	3.30656872550127	3.6967147687094	0.00381864227875364	0.0831785147029849	-2.09254790484616	0.2320716191873	3.30656872550127	1.36644455153781	0.200404928501356	0.999742806709537
135	(UniMod:1)S(UniMod:21)DQEAKPSTEDLGDK2	0.308900216214932	5.14453485269698	5.08015097778542	5.16814579516913	4.78673714037881	4.98767864386258	5.12979752074395	4.96919064782311	5.00516490465929	5.15531930738403	5.02571851189592	5.07504431210435	5.2533905128388	0.237698932546273	5.06507276061186	1.8274181313471	0.0937314558213467	0.999742806709537	-4.31713135054818	-0.0877189219283654	5.06507276061186	-0.953715808764454	0.359881509757663	0.779471734943011	-5.95738372469221	0.149980010617908	5.06507276061186	1.63064369671312	0.130078019143021	0.649054853489671	-5.28006615536409	-0.162872773555397	5.06507276061186	-1.77081906095411	0.103113340276993	0.649710842651413	-5.10829675613717	0.0748261589908763	5.06507276061186	0.813540444523462	0.432461142486625	0.773537247929544	-6.44597456730045	0.237698932546273	5.06507276061186	1.8274181313471	0.0937314558213467	0.999742806709537
136	(UniMod:1)S(UniMod:21)DQEAKPSTEDLGDKK2	0.532916556772751	5.34916327523086	5.32610939680742	5.2997572053555	5.27609442804292	5.35199631337068	5.46910970286654	5.45487616066683	5.23773417066577	5.36015327556227	5.44315985289346	5.3460411269407	5.50255669404485	0.0389411666992565	5.36806263353732	0.380397345343564	0.710596308956531	0.999742806709537	-5.65311977907661	0.0259112431670312	5.36806263353732	0.357957747253725	0.726871092342635	0.930704702833671	-6.3528957732809	0.0648524098662877	5.36806263353732	0.895920832129315	0.388698394644171	0.843958023870033	-6.13820454290069	0.0407235222954538	5.36806263353732	0.562585909411915	0.584537607621232	0.928638043525382	-6.4168626937474	0.0796646889947104	5.36806263353732	1.1005489942875	0.29363832855312	0.682649601698213	-6.17353573330608	0.0389411666992565	5.36806263353732	0.380397345343564	0.710596308956531	0.999742806709537
137	(UniMod:1)S(UniMod:21)DQEAKPSTEDLGDKK3	0.913492341426529	4.52190998007145	4.34254635909054	4.25708840460408	4.2281170794423	4.34113044745061	4.46203781272171	4.54910691004398	4.38561265196749	4.35654599901134	4.54441414662923	3.94060281924161	4.53055771235554	-0.0618104928816594	4.37163919355249	-0.303541466676081	0.766908825711392	0.999742806709537	-5.6784095415481	0.0565736057522459	4.37163919355249	0.392902397615621	0.701590719534885	0.922507986403585	-6.33917728937485	-0.0052368871294135	4.37163919355249	-0.0363700613003135	0.971612143501558	0.99333115528214	-6.5505044156278	-0.0300864680504818	4.37163919355249	-0.208949832269632	0.838149570923124	0.976297984000007	-6.56010514579405	-0.0918969609321412	4.37163919355249	-0.638222291185567	0.535855075147126	0.825302071109272	-6.57645961216927	-0.0618104928816594	4.37163919355249	-0.303541466676081	0.766908825711392	0.999742806709537
138	(UniMod:1)S(UniMod:21)EAGEATTTTTTTLPQAPTEAAAAAPQDPAPK3	0.267816222213465	4.71215541255633	4.61258365765886	4.53535631159369	4.73493879642265	4.67083602701214	4.65836466950771	4.68430390140241	4.66431503158521	4.59077841073947	4.7888990367303	4.70049968834765	4.72713450881373	0.0243639263436553	4.67334712103085	0.28721744761443	0.779064987670063	0.999742806709537	-5.68306300840015	0.0264339873060733	4.67334712103085	0.440698137968984	0.667616894761868	0.911919200537946	-6.31840673377879	0.0507979136497285	4.67334712103085	0.846884947735494	0.414368489361337	0.853667247667994	-6.18084522721239	0.0680147037112091	4.67334712103085	1.13391721547643	0.279957204173483	0.813007013392735	-5.93399197490006	0.0923786300548644	4.67334712103085	1.54010402524294	0.150637810949665	0.540465528158352	-5.63524147733082	0.0243639263436553	4.67334712103085	0.28721744761443	0.779064987670063	0.999742806709537
139	(UniMod:1)S(UniMod:21)GDEM(UniMod:35)IFDPTM(UniMod:35)SK2	0.0296876092040162	4.04387637118906	4.20333381212264	4.059890844306	4.23504873193233	4.30917394697292	4.57929375580091	4.25086987648444	4.21222206765602	4.00337882690025	4.24358960362662	4.48589318414919	4.51377776373515	-0.0132085422060726	4.26169573207296	-0.0878549532626147	0.931506083657238	0.999742806709537	-5.71929186787916	0.0531232478076724	4.26169573207296	0.499701876526874	0.626725838613178	0.898747287329955	-6.28960134362111	0.0399147056015998	4.26169573207296	0.37545621010123	0.714167475395548	0.948761406075077	-6.47658334169839	0.272138469029488	4.26169573207296	2.55986049914564	0.0257636383085887	0.420553658526613	-3.83191538911088	0.258929926823416	4.26169573207296	2.43561483272	0.0322414075826635	0.279516948408199	-4.23173187839499	-0.0132085422060726	4.26169573207296	-0.0878549532626147	0.931506083657238	0.999742806709537
140	(UniMod:1)S(UniMod:21)GDEMIFDPTM(UniMod:35)SK2	0.910367757149957	4.15251836432653	3.77567580858004	3.65213876730629	3.87738180433699	3.89521929891256	3.84723280350187	4.00289950504123	3.9282715022536	3.85232817396146	3.970085733674	3.84159547541413	3.76923254972899	-0.080695462992578	3.88038164891981	-0.525510919852805	0.609230379063505	0.999742806709537	-5.59042225693888	0.0677220803478074	3.88038164891981	0.623703118745685	0.545018218677997	0.873396154814226	-6.21789585888436	-0.0129733826447707	3.88038164891981	-0.119481551285313	0.90695956581653	0.984239853254089	-6.54360920203181	0.0131669888461881	3.88038164891981	0.121264615110469	0.90557841498356	0.985485093324125	-6.57550890563338	-0.06752847414639	3.88038164891981	-0.621920054920528	0.546149587457016	0.831235771361967	-6.58711462308188	-0.080695462992578	3.88038164891981	-0.525510919852805	0.609230379063505	0.999742806709537
141	(UniMod:1)S(UniMod:21)GDEMIFDPTMSK2	0.0935594168556724	4.4989508972965	4.16769160334305	4.16777059510254	4.40637738186725	4.03011909588696	3.86155959010945	4.55022186609671	4.23316964239764	4.30445879805202	4.17388099211245	3.95936434289329	3.76892551048244	-0.216440811059917	4.17687419297003	-1.00401788799853	0.336067256102529	0.999742806709537	-5.25499988026658	0.0844790702680918	4.17687419297003	0.554199872080988	0.590076522413796	0.88945687303612	-6.25993144403145	-0.131961740791825	4.17687419297003	-0.865695841991728	0.404388871915361	0.84944153909811	-6.1647355797609	-0.178785675959479	4.17687419297003	-1.17287037407277	0.264614176027287	0.810884017749972	-5.89113733993396	-0.395226487019396	4.17687419297003	-2.59276608814548	0.0242730209277109	0.243276228152784	-3.96007205320108	-0.216440811059917	4.17687419297003	-1.00401788799853	0.336067256102529	0.999742806709537
142	(UniMod:1)S(UniMod:21)GEDEQQEQTIAEDLVVTK2	0.803625868682418	4.99789443252618	5.05985232191085	4.96157318991972	4.98030499835387	5.06375691959297	5.11796551408709	5.09050096518003	5.05601272793201	5.05141998309391	5.13906529936934	4.93608150409355	5.07857168550381	-0.0623075583054815	5.04441662846361	-0.685681840636004	0.506527075854218	0.999742806709537	-5.49930246930057	0.0595379106164016	5.04441662846361	0.926596174634425	0.373209480683938	0.784667246026231	-5.98240088308912	-0.00276964768907995	5.04441662846361	-0.0431043838659594	0.966359076580212	0.992336939536149	-6.55021935564297	0.0475691625590589	5.04441662846361	0.740325006394238	0.473974989892644	0.888679850561622	-6.29790942304999	-0.0147383957464227	5.04441662846361	-0.229375552106147	0.822613284755038	0.946724834703403	-6.76311128714013	-0.0623075583054815	5.04441662846361	-0.685681840636004	0.506527075854218	0.999742806709537
143	(UniMod:1)S(UniMod:21)GEDEQQEQTIAEDLVVTK3	0.457464989161936	4.67682421192282	4.77940474532287	4.76542407815236	NA	4.82524715933685	4.85400162020235	NA	4.70678736829106	4.77506731054585	4.68842278429037	NA	4.79080424976865	-0.100387200359195	4.76244261420369	-0.984653335740583	0.352058074925334	0.999742806709537	-5.14449292552015	0.000376327619107109	4.76244261420369	0.00547497886687502	0.995758272242688	0.998226407549836	-6.31199822593479	-0.100010872740087	4.76244261420369	-1.32822897008948	0.218745322706885	0.739312734949111	-5.48678175526083	0.0990733779702495	4.76244261420369	1.44136285278242	0.185378738576098	0.753919348212779	-5.46245977966154	-0.00131382238894506	4.76244261420369	-0.0174486724366873	0.986482370976101	0.996492457692336	-6.59147443179853	-0.100387200359195	4.76244261420369	-0.984653335740583	0.352058074925334	0.999742806709537
144	(UniMod:1)S(UniMod:21)IHFSSPVFTSR2	0.0503966126140273	4.38265226063397	4.29293730520944	4.3795811505483	4.41229585285371	4.45246573124157	4.51465388931376	4.21181661777933	4.30058589795512	4.31181792753378	4.26867053637684	4.34021328799237	4.39291136591364	-0.0488900033342414	4.35505015194599	-0.594705607275249	0.563580020150769	0.999742806709537	-5.55381635004236	-0.0769834243744931	4.35505015194599	-1.32432381746928	0.21116085844856	0.678926578862927	-5.55792206730397	-0.125873427708735	4.35505015194599	-2.16536455289726	0.0522105076756382	0.49575874433388	-4.46493602441469	0.108081585672444	4.35505015194599	1.85929658623096	0.0887952216741709	0.626398486460601	-4.97591671161641	0.0591915823382028	4.35505015194599	1.01825585080297	0.329539878621957	0.706454978569396	-6.25868950601159	-0.0488900033342414	4.35505015194599	-0.594705607275249	0.563580020150769	0.999742806709537
145	(UniMod:1)S(UniMod:21)KAEEEAEK2	0.585741400021063	3.56770384961162	3.92383986459196	NA	3.55231162806386	3.75712960554347	3.42216530839989	3.80344360502622	3.54852066725786	3.15318042329179	3.76574613683597	3.12048964992284	NA	0.109972671286831	3.56145307385455	0.345181036628088	0.737495607523211	0.999742806709537	-5.5673533913571	-0.244056958576502	3.56145307385455	-1.08334890055183	0.305442740931039	0.747524863962314	-5.72129776524056	-0.13408428728967	3.56145307385455	-0.595189197078381	0.56565532975552	0.906754948620459	-6.25475612469453	-0.168569676432718	3.56145307385455	-0.748267022153022	0.472457696585209	0.887824145116178	-6.1806372021475	-0.0585970051458866	3.56145307385455	-0.260107318679575	0.800343785231069	0.937944737306903	-6.64457527950845	0.109972671286831	3.56145307385455	0.345181036628088	0.737495607523211	0.999742806709537
146	(UniMod:1)S(UniMod:21)LEDPFFVVR2	0.120167939968725	3.45585879913946	3.3987536264735	3.25608465836356	3.23407017774492	3.29177712021763	3.15590090344119	3.26298587532466	3.32660058758837	3.13425151084064	3.33869409637369	3.32993051873018	3.48859153389005	0.287442352604345	3.30612495067732	2.67391048925925	0.0209496272241015	0.999742806709537	-3.09646989628117	-0.128953036740954	3.30612495067732	-1.69645630387709	0.116722658368304	0.569239465896804	-5.06498601128183	0.158489315863391	3.30612495067732	2.08502417460501	0.0601291084931544	0.511931774727089	-4.59444613851605	-0.142982960857594	3.30612495067732	-1.88102856221331	0.0855674071127125	0.622663213500703	-4.94287641992617	0.144459391746751	3.30612495067732	1.90045191626879	0.0827738087077518	0.422829562674803	-5.10865722193057	0.287442352604345	3.30612495067732	2.67391048925925	0.0209496272241015	0.999742806709537
147	(UniMod:1)S(UniMod:21)LLGDPLQALPPSAAPTGPLLAPPAGATLNR3	0.806236028776778	2.87669215012741	2.7182848997797	2.73913298737369	NA	2.68168504587582	2.7396357980435	2.71036191738695	NA	2.66795918136145	2.50804943573271	NA	2.85980354183148	0.0621421965418367	2.72240055083475	0.397266305329132	0.700986099650826	0.999742806709537	-5.50789741715837	-0.0888761297193987	2.72240055083475	-0.842736114889152	0.422512933425039	0.816053179950115	-5.94357247040004	-0.026733933177562	2.72240055083475	-0.231408180021472	0.822485603135289	0.967689412075424	-6.32450083736117	-0.0673762571339447	2.72240055083475	-0.638871262194935	0.539779930849604	0.913007849375347	-6.2566056988163	-0.00523406059210796	2.72240055083475	-0.0453058825163214	0.964912590690344	0.988245665659728	-6.59051540667294	0.0621421965418367	2.72240055083475	0.397266305329132	0.700986099650826	0.999742806709537
148	(UniMod:1)S(UniMod:21)M(UniMod:35)EDPFFVVK2	0.666375964009631	3.23285949067323	3.18073194050544	3.08451351187302	NA	3.16467287279932	3.4278428969807	NA	3.22066081639614	2.99623973329809	2.76169454287325	3.25972033905638	3.35093528114501	-0.114556457695016	3.16798714256006	-0.493673843479259	0.632774812277743	0.999742806709537	-5.5085593116545	-0.0575847061701129	3.16798714256006	-0.350947937528227	0.733302372546837	0.930704702833671	-6.24656946358085	-0.172141163865129	3.16798714256006	-1.04910818236545	0.320142599318349	0.807184505780885	-5.88167102502349	0.13022290387278	3.16798714256006	0.793638842196751	0.446819112298181	0.88222829944007	-6.14515157133051	0.0156664461777636	3.16798714256006	0.0954785973595308	0.925923070490349	0.977558055771052	-6.67630404091395	-0.114556457695016	3.16798714256006	-0.493673843479259	0.632774812277743	0.999742806709537
149	(UniMod:1)S(UniMod:21)MEDPFFVVK2	0.015135922573413	3.13857102140132	3.26329461701328	3.30977730942235	3.01992407442062	2.84672685130264	2.93320540775181	2.98111325456727	3.13615226679959	3.20977673086841	2.94936600314158	3.03959942027965	NA	0.189397499086149	3.07522790517896	1.61655777953158	0.135652210902878	0.999742806709537	-4.55695189711848	-0.128200231867226	3.07522790517896	-1.64133436156236	0.130367393319942	0.581999374036877	-5.14539226429975	0.0611972672189238	3.07522790517896	0.70078576824937	0.49870334296771	0.880330909440915	-6.18594500389027	-0.303928871453959	3.07522790517896	-3.89117003083817	0.00275216305550083	0.130161123330745	-1.60575425399226	-0.114531372367809	3.07522790517896	-1.31152842963241	0.217689631641884	0.613838147040238	-5.82342457978019	0.189397499086149	3.07522790517896	1.61655777953158	0.135652210902878	0.999742806709537
150	(UniMod:1)S(UniMod:21)PAKTIAPQNAPR2	0.170277274034826	3.95139045378593	3.85280796593529	3.86762480276678	4.01887226233209	3.91775865282131	3.94202420134927	3.89741597678981	3.74916267457401	3.80346751781067	3.91610066997008	3.84894080154467	3.77602342538247	-0.0386043887639835	3.8784657837552	-0.440275682667048	0.667913960586888	0.999742806709537	-5.62959158826628	-0.0739256844378344	3.8784657837552	-1.19233521435847	0.257197427109421	0.711878306428634	-5.7118707284653	-0.112530073201818	3.8784657837552	-1.81497905596928	0.095724363863924	0.589846474976552	-5.01274158075181	0.0689439646715586	3.8784657837552	1.1119858750109	0.288892793487426	0.81632267906735	-5.95761396583003	0.0303395759075751	3.8784657837552	0.489342033400092	0.633817049989835	0.872425631163538	-6.66408092843196	-0.0386043887639835	3.8784657837552	-0.440275682667048	0.667913960586888	0.999742806709537
151	(UniMod:1)S(UniMod:21)REM(UniMod:35)QDVDLAEVKPLVEK3	0.0678586324383627	4.03363755868949	4.04287259210964	4.02760519009628	4.19559353294586	4.33299766634696	4.60274911054755	3.94185430149556	4.09770940069412	4.21221340846668	4.03066429595207	4.30591794302093	4.57381697825184	-0.122867620792159	4.19980266488475	-0.653651549305771	0.526214818091784	0.999742806709537	-5.51931015367687	0.0492205899203135	4.19980266488475	0.370314449683807	0.717891202665546	0.928557362125009	-6.34818715712199	-0.0736470308718458	4.19980266488475	-0.5540884364106	0.590150309356312	0.916715026520751	-6.38985705613942	0.342408322981655	4.19980266488475	2.57613226288814	0.025015651035107	0.4172241748089	-3.80390770389543	0.219540702189495	4.19980266488475	1.65172937679373	0.125659100609018	0.500695326898207	-5.47916213872825	-0.122867620792159	4.19980266488475	-0.653651549305771	0.526214818091784	0.999742806709537
152	(UniMod:1)S(UniMod:21)REMQDVDLAEVK2	0.964391017374017	4.44619221570354	4.2764292196118	4.10522343852886	4.53107000365339	4.23076467931257	3.86271461245293	4.40622941248358	4.14276392654409	4.15721228919196	4.40642340558007	4.16073961375945	NA	0.115944826404988	4.24779661971111	0.490574258555629	0.633838841419994	0.999742806709537	-5.55565392416664	-0.0405464152081905	4.24779661971111	-0.257333960400725	0.801904266240875	0.953216448253519	-6.38513527376497	0.0753984111967974	4.24779661971111	0.428007942735062	0.677309697531481	0.940518008252079	-6.34515557599339	-0.06776519280844	4.24779661971111	-0.430082051722097	0.675847459756262	0.949618495720057	-6.48481847661618	0.0481796335965479	4.24779661971111	0.273497352663891	0.789786557174645	0.932484682416993	-6.64107024664576	0.115944826404988	4.24779661971111	0.490574258555629	0.633838841419994	0.999742806709537
153	(UniMod:1)S(UniMod:21)REMQDVDLAEVKPLVEK3	0.00439725060866813	4.1688284220929	4.19943846212209	4.21439807681288	4.40661019992213	4.25257847921685	4.17928097605384	4.08197150474334	4.10130498439319	4.04405175826512	3.98822660499913	4.05927449888946	3.89214762137908	-0.181161405432977	4.1323426324075	-1.9073147630275	0.0818069354847396	0.999742806709537	-4.20921015404522	-0.118445571208738	4.1323426324075	-1.76356111157562	0.104375859091115	0.544058757176058	-4.96814454049296	-0.299606976641716	4.1323426324075	-4.46091151716355	0.000866525305071887	0.0651924897487677	-0.489492738287739	0.0852682313883193	4.1323426324075	1.26957669581636	0.229372498264215	0.786048371742704	-5.77993093987705	-0.095893174044658	4.1323426324075	-1.42777370977156	0.179995095453236	0.572709631746024	-5.78502140991731	-0.181161405432977	4.1323426324075	-1.9073147630275	0.0818069354847396	0.999742806709537
154	(UniMod:1)S(UniMod:21)RHEGVSCDACLK2	0.793298608433076	4.02275965363127	4.12978376077435	4.17783834219981	4.07787450611189	4.18209659445241	3.90201240090092	4.24869378872012	NA	3.90714794181769	4.12432479527402	4.20604834606748	NA	0.14339845711525	4.097858012995	0.888166445199885	0.396431144659894	0.999742806709537	-5.26092762387556	-0.0322063869329083	4.097858012995	-0.282102468956527	0.783928505836583	0.947851145309135	-6.26962804465316	0.111192070182342	4.097858012995	0.973954563489851	0.354279695759172	0.824820762885358	-5.95542983378744	-0.0561327517134051	4.097858012995	-0.549713268638964	0.595230434742091	0.930603607668688	-6.42205207630707	0.0872657054018449	4.097858012995	0.697778945972147	0.502073472736855	0.813681847137151	-6.33415445270535	0.14339845711525	4.097858012995	0.888166445199885	0.396431144659894	0.999742806709537
155	(UniMod:1)S(UniMod:21)VELEEALPVTTAEGMAK2	0.480786014109836	4.07779372128598	3.9482912317473	3.90348724192442	3.83976564777925	4.09478550387961	3.93988083478672	3.94211171090454	3.80565008332022	3.8055912566368	4.15785046356393	3.73307694783546	3.40667444744576	-0.0668703278347591	3.8879132575925	-0.318502723880982	0.755824307545255	0.999742806709537	-5.67392275527849	-0.125406381365382	3.8879132575925	-0.844723026076953	0.415525956431876	0.811529462777804	-6.0541340763604	-0.192276709200141	3.8879132575925	-1.29515389784221	0.220711601856062	0.742198146648177	-5.71840344382578	-0.0183800695040408	3.8879132575925	-0.12380604369503	0.903610400734498	0.984861641833371	-6.57517715000087	-0.0852503973387999	3.8879132575925	-0.574236915460288	0.576888031375483	0.845619333564002	-6.61679572103977	-0.0668703278347591	3.8879132575925	-0.318502723880982	0.755824307545255	0.999742806709537
156	(UniMod:1)SASAPAAEGEGT(UniMod:21)PTQPASEK2	0.0918458680008259	5.26823527303028	5.07383158625165	5.17747977769581	5.12214830623915	5.1045245402955	5.21577865738209	5.10025970977225	4.97117284136271	5.05416761754392	5.20511904595156	5.30620525905591	NA	0.239493807297769	5.14535660132553	2.33262691174307	0.0407666694469029	0.999742806709537	-3.607053866245	-0.131315489432952	5.14535660132553	-1.91848412305191	0.0826854925519962	0.498333216026533	-4.74479769370462	0.108178317864818	5.14535660132553	1.41360303932249	0.186493158239269	0.711634381896841	-5.46754059652536	-0.0256983776869983	5.14535660132553	-0.375446413774902	0.714817574936575	0.953389306458221	-6.50810286697694	0.213795429610771	5.14535660132553	2.79373792323807	0.0182249543090499	0.210892229003743	-3.55193674918848	0.239493807297769	5.14535660132553	2.33262691174307	0.0407666694469029	0.999742806709537
157	(UniMod:1)SDEFSLADALPEHS(UniMod:21)PAK2	0.78415596012281	5.01026309354901	5.20812906445504	5.21634325787938	5.14983309330503	5.19614232456547	5.20543188668148	4.9743778096464	5.21654621725789	5.19681857330287	5.05399960768826	5.11090772466219	5.15167502501949	-0.0626107105019269	5.14087230650104	-0.569962785464744	0.579688026895753	0.999742806709537	-5.56739430852784	-0.0156642718920867	5.14087230650104	-0.201661539681742	0.843710987246018	0.966577580463687	-6.39885740995003	-0.0782749823940136	5.14087230650104	-1.00771064093393	0.334365306613175	0.816619105097649	-6.03332704799685	0.0388906295561835	5.14087230650104	0.500677228378181	0.626060217297105	0.941264322219506	-6.45110949503271	-0.0237200809457434	5.14087230650104	-0.305371872874006	0.765549742352224	0.924348830581788	-6.74143429444839	-0.0626107105019269	5.14087230650104	-0.569962785464744	0.579688026895753	0.999742806709537
158	(UniMod:1)SESGHS(UniMod:21)QPGLYGIER2	0.479434893839723	4.20464483934678	4.04661929962346	3.98386225320351	4.14665999811495	4.09848812725669	4.13370330359326	NA	4.00697984328286	4.01233334965041	4.0930084318689	4.10285411822213	NA	0.0403663329818293	4.0829153564163	0.389489103382617	0.705521917415156	0.999742806709537	-5.55190611181159	-0.0687188675912838	4.0829153564163	-0.93770667110483	0.3716740272612	0.784667246026231	-5.86288077198467	-0.0283525346094544	4.0829153564163	-0.386885898704597	0.707384537403207	0.946137488070673	-6.36209796204826	0.0479083455970484	4.0829153564163	0.730898703949193	0.482517819811165	0.892002573410802	-6.30161485863586	0.0882746785788777	4.0829153564163	1.09960456308907	0.298648790836891	0.686613053710149	-5.97492320109412	0.0403663329818293	4.0829153564163	0.389489103382617	0.705521917415156	0.999742806709537
159	(UniMod:1)SETAPAAPAAPAPAEKT(UniMod:21)PVK2	0.683411092289203	5.53012575484728	5.62001511678482	5.66131121892847	5.53881183378998	5.63164014181467	5.59452100126582	5.59607616547556	5.63118710734318	5.67889304953218	5.49953240611541	5.61590015222048	5.58161041840619	-0.0542114106395806	5.59830203054367	-0.661231038880833	0.521516181622565	0.999742806709537	-5.51465494958699	0.0315680772634499	5.59830203054367	0.544534815417426	0.596494094803817	0.891900581095939	-6.26540595021662	-0.0226433333761307	5.59830203054367	-0.3905870876299	0.70325456950609	0.944637209034553	-6.47048846711896	-0.0154930378967002	5.59830203054367	-0.267247778853569	0.794019539774027	0.970523699417447	-6.54537335083737	-0.0697044485362808	5.59830203054367	-1.20236968190089	0.253438380744429	0.650826043504556	-6.06087171393881	-0.0542114106395806	5.59830203054367	-0.661231038880833	0.521516181622565	0.999742806709537
160	(UniMod:1)SETAPAAPAAPAPAEKT(UniMod:21)PVK3	0.123901298100661	4.68870765424692	4.61922485674363	4.68044159034006	4.50805705669639	4.66590880410989	4.60316162690753	4.6378892334347	4.54404323217754	4.63006537821941	4.46977555078693	4.55240681911752	4.50489635730835	-0.0245575010006869	4.59204818000741	-0.298491742700419	0.770662474818654	0.999742806709537	-5.67987606922558	-0.0587920858329865	4.59204818000741	-1.01060633757355	0.333035128517878	0.764994525712169	-5.90292717367799	-0.0833495868336733	4.59204818000741	-1.43273740835687	0.17860221862154	0.702302721651871	-5.54696815057594	-0.0704155378722646	4.59204818000741	-1.2104076225415	0.250458674595148	0.800936457571757	-5.84877385033172	-0.0949730388729515	4.59204818000741	-1.63253869332482	0.129675361962391	0.507020815934316	-5.50648108794908	-0.0245575010006869	4.59204818000741	-0.298491742700419	0.770662474818654	0.999742806709537
161	(UniMod:1)SETAPAAPAAPAPAEKT(UniMod:21)PVKK2	0.0898748043295083	4.61963572021145	4.73305882936853	4.58309639195451	4.51229358802815	4.58133758065429	4.42271118284452	4.57212075160261	4.47658099082324	4.61642717760269	4.25008474147305	4.4979471094432	4.50793936702625	0.00343029597382927	4.53110278591937	0.0301189524085327	0.976489539889471	0.999742806709537	-5.72260492521161	-0.0902206738353151	4.53110278591937	-1.12028709422061	0.285485227007585	0.73691468950803	-5.79063673529422	-0.0867903778614858	4.53110278591937	-1.07769246323999	0.303299558312048	0.803416598076158	-5.96245299258116	-0.139816196669179	4.53110278591937	-1.73612403934607	0.109275112140429	0.665164846644075	-5.15922568200046	-0.13638590069535	4.53110278591937	-1.69352940836546	0.117289703325585	0.488879714871952	-5.41898935098053	0.00343029597382927	4.53110278591937	0.0301189524085327	0.976489539889471	0.999742806709537
162	(UniMod:1)SETAPAAPAAPAPAEKT(UniMod:21)PVKK3	0.00865057935284605	3.73807271429296	3.53854631344027	3.58611519502642	3.4573384607993	3.57255607621884	3.55066882685716	3.63015370006711	3.49830786572993	3.40619106530458	3.42168839829514	3.13603357458136	3.21034376495292	-0.161472011462622	3.47883466296383	-1.30215011388426	0.218389406910913	0.999742806709537	-4.95925821131216	-0.109360530552675	3.47883466296383	-1.24720948291005	0.237169447341892	0.700431965073666	-5.6493422458324	-0.270832542015297	3.47883466296383	-3.08872783421084	0.0098424424553352	0.268506291345263	-2.87971882905936	-0.0940569529614455	3.47883466296383	-1.07267880902092	0.305450525736053	0.827965650296571	-5.99902100682856	-0.255528964424068	3.47883466296383	-2.91419716032171	0.0135269994817151	0.180159709720121	-3.39281919952456	-0.161472011462622	3.47883466296383	-1.30215011388426	0.218389406910913	0.999742806709537
163	(UniMod:1)SGDHLHNDS(UniMod:21)QIEADFR3	0.105062628912681	4.25495034832848	4.17035211265957	4.24942776953422	4.34224827440961	4.26884152860869	4.34570597724348	4.16919708268344	4.14556053587338	4.16523023403444	4.16788195125828	4.11523678654021	4.30606166119036	-0.0576243344473024	4.22505785519701	-0.679619860970201	0.510219162054251	0.999742806709537	-5.50315629067809	-0.0649141259770047	4.22505785519701	-1.08271549345282	0.301156043544138	0.746596450843053	-5.83015972437593	-0.122538460424307	4.22505785519701	-2.043843118095	0.0646131908912964	0.526187668634961	-4.66000763456188	0.0940218499131706	4.22505785519701	1.56820895439842	0.143972552190246	0.714126186052498	-5.3971553146414	0.0363975154658682	4.22505785519701	0.607081329756242	0.555615899852776	0.836240139839535	-6.59658909106863	-0.0576243344473024	4.22505785519701	-0.679619860970201	0.510219162054251	0.999742806709537
164	(UniMod:1)SGNGNAAATAEENS(UniMod:21)PK2	0.378422663685925	4.10257282435232	4.4046013087504	4.40230670474441	4.49833054317659	4.36522889376454	4.523167445391	4.21915378365403	4.42290650262767	4.48442187684205	4.292554548518	4.55210571640355	4.58017504636634	-0.0596309654402889	4.40396043288257	-0.393666009853927	0.701042320777576	0.999742806709537	-5.64819310430724	0.0723337750922068	4.40396043288257	0.675324035286895	0.512845209584135	0.857824268462223	-6.1836863578907	0.0127028096519179	4.40396043288257	0.118596225106172	0.907645453309933	0.984245669284301	-6.54372133977646	0.159082014828337	4.40396043288257	1.48522468319252	0.164423373738589	0.737916574669039	-5.50905439750665	0.0994510493880476	4.40396043288257	0.928496873011796	0.372264201977251	0.734376624120197	-6.34524154150543	-0.0596309654402889	4.40396043288257	-0.393666009853927	0.701042320777576	0.999742806709537
165	(UniMod:1)SGYSS(UniMod:21)DRDR2	0.412734752470345	5.06634494357087	5.24867729780937	5.12838097529319	5.1314654406456	5.10427422106924	4.99404866654575	5.17845780041391	4.99821113717327	5.09083441140082	4.93705276157699	5.07245983813342	5.05579665603005	0.00380693172176372	5.08383367913854	0.03747786529085	0.970747904790313	0.999742806709537	-5.72236289580772	-0.0586332892284771	5.08383367913854	-0.816317325463033	0.430934827589994	0.819771233351779	-6.07766146902992	-0.0548263575067134	5.08383367913854	-0.763315620079921	0.460676905844158	0.866130145115041	-6.24860869549902	-0.071204962804277	5.08383367913854	-0.991345455131852	0.341955906370241	0.842092686031308	-6.08080480855699	-0.0673980310825133	5.08383367913854	-0.93834374974874	0.367394013309427	0.731275779098545	-6.3360779780432	0.00380693172176372	5.08383367913854	0.03747786529085	0.970747904790313	0.999742806709537
166	(UniMod:1)SIHFSS(UniMod:21)PVFTSR2	0.0018350994075412	4.18852434698917	4.2395691249816	4.19967375053738	4.32738338718036	4.37923730292602	4.37126270964786	3.9810402167677	4.08080555300035	4.06886832254165	4.10948223613022	NA	4.20094809839721	-0.0383949225882221	4.19516318628177	-0.468024286672564	0.649351182155069	0.999742806709537	-5.56586533732021	-0.165684376732814	4.19516318628177	-3.02947526674858	0.0120655505578032	0.21954440438054	-2.93912724004117	-0.204079299321036	4.19516318628177	-3.33756552511407	0.00706310865122874	0.22838319729738	-2.4356196149714	0.150038725748699	4.19516318628177	2.74340054067473	0.0199048017941262	0.389971833739172	-3.55343994259584	0.111643803160477	4.19516318628177	1.82585156731093	0.0964713964057397	0.451168899269573	-5.12399936471985	-0.0383949225882221	4.19516318628177	-0.468024286672564	0.649351182155069	0.999742806709537
167	(UniMod:1)SLARELS(UniMod:21)GT(UniMod:21)IKEILGT(UniMod:21)AQSVGCNVDGR4	0.0449183874643024	3.78029890225539	NA	4.09740169435104	3.7922724170251	3.99687295744495	NA	NA	4.10634192068312	4.15168046794053	3.69135413208762	3.75136906733431	3.81468936991491	-0.332262726798023	3.90914232544855	-2.11865874321087	0.0650392612375258	0.999742806709537	-3.90509977024506	0.190160896008611	3.90914232544855	1.64180402928474	0.137124110663314	0.592554234384048	-4.97337477632336	-0.142101830789412	3.90914232544855	-1.34397254953024	0.213813690534477	0.737097918292615	-5.55188482661571	-0.044277611068186	3.90914232544855	-0.382282381839212	0.711657715709761	0.952959561577761	-6.30656388538065	-0.376540337866208	3.90914232544855	-3.56124812095476	0.00672289108441266	0.118096377077801	-2.45473665960716	-0.332262726798023	3.90914232544855	-2.11865874321087	0.0650392612375258	0.999742806709537
168	(UniMod:1)SLLDGLASS(UniMod:21)PR2	0.274230461644756	4.24170741633298	4.27670269191386	4.17109909380928	4.20926995629425	4.22284230408685	4.21440034485101	4.13607058944722	4.19007959889788	4.0701991448375	4.23943220241418	4.17626758475086	4.2776096019624	0.113318884256287	4.20214004413319	1.45493118793328	0.172485195268807	0.999742806709537	-4.78646875816241	-0.0977199562911766	4.20214004413319	-1.77434646502942	0.102504732150313	0.540418371295758	-4.95238180971445	0.0155989279651108	4.20214004413319	0.28323695326542	0.78203865299917	0.965102804123416	-6.50862638496714	-0.0143321989413385	4.20214004413319	-0.260236368218255	0.799290940304485	0.970523699417447	-6.54733385846082	0.0989866853149488	4.20214004413319	1.79734705007658	0.0986151306266983	0.456294391959257	-5.26576471468315	0.113318884256287	4.20214004413319	1.45493118793328	0.172485195268807	0.999742806709537
169	(UniMod:1)SNRPNNNPGGS(UniMod:21)LRR3	0.613303521623162	3.55380920339227	3.82457124337892	3.72151801948216	3.94924245850257	3.660424214871	3.60904210856609	3.73434385211695	3.77592726820476	3.76166936082671	3.85641116300051	3.72693104905537	3.89755494639509	0.0300487872054105	3.75595374064937	0.223750102914988	0.826884572773808	0.999742806709537	-5.69874341106094	0.0573473382983596	3.75595374064937	0.603899345428231	0.557657627972227	0.87802353944597	-6.23034738909369	0.0873961255037701	3.75595374064937	0.920329775552983	0.376337901424543	0.839818630805239	-6.11620373497022	0.0396034385621036	3.75595374064937	0.417046219301962	0.684338385159855	0.950369298296194	-6.49128840562128	0.0696522257675141	3.75595374064937	0.733476649426714	0.477982084033742	0.799383675844687	-6.50912419937132	0.0300487872054105	3.75595374064937	0.223750102914988	0.826884572773808	0.999742806709537
170	(UniMod:1)SQSGAVSCCPGATNGS(UniMod:21)LGR2	0.23492578243862	3.900567962305	3.83407256123768	3.72087656523671	3.61822248677577	4.06448075185434	3.96021909455636	3.52535135852391	3.73068936948304	3.53033764983923	3.78001369775999	4.0879286714276	3.56229553695707	0.152151427963801	3.77625464216306	0.781460299654657	0.450350594425569	0.999742806709537	-5.43431889179	-0.223046236977739	3.77625464216306	-1.62009613296889	0.132339368414089	0.583182579573796	-5.17247600028719	-0.0708948090139381	3.77625464216306	-0.514944378741131	0.616363466232558	0.924321358214418	-6.41159532730739	0.0624684148023591	3.77625464216306	0.453739272293121	0.658475805775511	0.946795449926464	-6.47452888756212	0.21461984276616	3.77625464216306	1.55889102652088	0.146153428481271	0.532563533819115	-5.60946011494734	0.152151427963801	3.77625464216306	0.781460299654657	0.450350594425569	0.999742806709537
171	(UniMod:1)SRLS(UniMod:21)WGYR2	0.449325095055535	4.05006084134468	4.06915221857348	4.21276843595253	4.13443902697381	4.09044896350086	4.03733243835723	3.9994499580828	4.03954177267661	3.91117594007955	3.93055087845753	4.22681220534612	3.84806205042343	0.0416728434756366	4.04581622748072	0.324001563898794	0.75176446300583	0.999742806709537	-5.67222049130051	-0.127271275010576	4.04581622748072	-1.39939192778474	0.188136109932892	0.655835877959046	-5.46512675947738	-0.0855984315349394	4.04581622748072	-0.941184521888973	0.365997395378173	0.831767590844445	-6.09700430091746	-0.023253689012928	4.04581622748072	-0.255682397251101	0.802720349838688	0.971709358292068	-6.54857963798527	0.0184191544627086	4.04581622748072	0.202525008644667	0.84305163855826	0.952985950467694	-6.76931125607628	0.0416728434756366	4.04581622748072	0.324001563898794	0.75176446300583	0.999742806709537
172	(UniMod:1)SSDASQGVITT(UniMod:21)PPPPSMPHK2	0.000201530960886926	4.60337534275469	4.42600834044825	4.37987577812952	4.27275608992066	4.10859071120829	NA	4.76825899707884	4.51889361509	4.63184019721924	4.13876448968232	3.94630256443049	3.92681874072296	-0.356622584971094	4.3383168060623	-2.57633940952902	0.0266654676406666	0.999742806709537	-3.26264285073244	0.169911116018541	4.3383168060623	1.84122678749205	0.0940456532923061	0.525209490546324	-4.85966133289388	-0.186711468952553	4.3383168060623	-1.80967872816082	0.0990847880818687	0.595696501877951	-4.92570957372934	-0.27907975321301	4.3383168060623	-2.70494734835116	0.021291496460843	0.393513287589708	-3.52733979883082	-0.635702338184105	4.3383168060623	-6.88873218752903	3.36234217329418e-05	0.00343309145652392	2.70953942015507	-0.356622584971094	4.3383168060623	-2.57633940952902	0.0266654676406666	0.999742806709537
173	(UniMod:1)SSILPFT(UniMod:21)PPVVK2	0.823893861734115	5.37453956248293	5.33100654366326	5.30143697765698	5.22548733894233	5.27879781276389	5.34920472848572	5.27831486763365	5.31792502991665	5.28862421575294	5.25906878333875	5.23397894302649	5.38939219939852	0.0503563386905874	5.30231475025517	0.60793040195555	0.55507179152218	0.999742806709537	-5.54633815899909	-0.0407063234999789	5.30231475025517	-0.694986861000917	0.500890930573207	0.856760713163838	-6.16999618769101	0.00965001519060849	5.30231475025517	0.164756558423549	0.872001442005989	0.975169960903069	-6.53676664364241	-0.0511644012037475	5.30231475025517	-0.873539625547427	0.400276127663076	0.864268656629667	-6.18954901641438	-0.000808062513160124	5.30231475025517	-0.0137962061229616	0.989229463426663	0.997753873298798	-6.79118844499888	0.0503563386905874	5.30231475025517	0.60793040195555	0.55507179152218	0.999742806709537
174	(UniMod:1)SSS(UniMod:21)PVNVKK2	0.990357264852777	4.26617513242862	4.33002761565563	4.34203497997257	4.40076652064565	4.20577487665477	NA	4.41129520864397	4.15302650810736	NA	4.24481241929829	4.34188464160792	NA	0.0206628827795168	4.29953310033498	0.144704674423677	0.888325298748905	0.999742806709537	-5.5730224347563	-0.0305850509766152	4.29953310033498	-0.317696329752543	0.758399832502645	0.94065019857213	-6.25774957507842	-0.00992216819709846	4.29953310033498	-0.0940846883453971	0.927227697238559	0.986527604516704	-6.34865236206058	-0.00947521070207014	4.29953310033498	-0.0984219272997542	0.923884762709408	0.990243444955046	-6.46882846974362	0.0111876720774466	4.29953310033498	0.106084539166034	0.917982728023294	0.975798674517012	-6.58547098761892	0.0206628827795168	4.29953310033498	0.144704674423677	0.888325298748905	0.999742806709537
175	(UniMod:1)SSSS(UniMod:21)PTGQIASAADIK2	0.428566902207925	4.05890393470441	3.93398179007595	3.91581287706565	NA	3.99640274979332	NA	NA	3.83266113618528	3.95359221961687	3.82906327670926	3.88547599602949	3.88726931952684	-0.0526936963238596	3.92146258885634	-0.442321770866499	0.669324192832196	0.999742806709537	-5.42133474127378	-0.0764395227142614	3.92146258885634	-1.03462815384989	0.329451037272376	0.762436466350311	-5.76779095707185	-0.129133219038121	3.92146258885634	-1.38179720960899	0.202352295035989	0.726440172971867	-5.29363549407557	0.0268365491779829	3.92146258885634	0.287165990640442	0.780879660048055	0.967181884509655	-6.2018864267073	-0.0258571471458766	3.92146258885634	-0.349982986096956	0.734887861098061	0.915743904175843	-6.61434034534328	-0.0526936963238596	3.92146258885634	-0.442321770866499	0.669324192832196	0.999742806709537
176	(UniMod:1)STAPPES(UniMod:21)S(UniMod:21)PARAPM(UniMod:35)GLFQGVM(UniMod:35)QK3	0.156801188101426	4.09202578454068	4.00665530783296	3.89219170023959	4.18420773646821	3.95376583382094	3.89360757697492	4.25446365003054	4.08177409230676	4.00360564740775	4.35737258597802	4.13058321006362	4.1485023756098	0.0853021424185094	4.08322962510615	0.614647360556087	0.550777825089271	0.999742806709537	-5.54248130867308	0.116323532377279	4.08322962510615	1.18535561640473	0.259837868096725	0.714469192200526	-5.71966872527472	0.201625674795788	4.08322962510615	2.05459824977997	0.0634128070816743	0.519273241663711	-4.64294134041816	0.0135694515502816	4.08322962510615	0.138274906873442	0.892419309681351	0.984000280440274	-6.57315769595956	0.0988715939687905	4.08322962510615	1.00751754024868	0.334454148127879	0.70859747248181	-6.26939748643419	0.0853021424185094	4.08322962510615	0.614647360556087	0.550777825089271	0.999742806709537
177	(UniMod:1)SVSGASTGLSSS(UniMod:21)PLSSPR2	0.0172280910913098	3.1396988710445	3.2818220905696	3.14598856582211	NA	3.20188608957864	3.05048042567882	NA	3.40966341373513	3.32484979740149	3.35597160609451	3.41304918342493	3.35691379907682	0.0710415088137881	3.26803238424265	0.669750834409205	0.518998852643405	0.999742806709537	-5.41369768539123	0.178086763089571	3.26803238424265	2.3743663284308	0.0402819701065277	0.385922249766974	-3.96627514406891	0.249128271903359	3.26803238424265	3.321537041863	0.00830788330302734	0.24587353080037	-2.54730719853633	-0.0629865848500089	3.26803238424265	-0.839777328848925	0.42171045353517	0.87104741077014	-6.10720523881004	0.00805492396377927	3.26803238424265	0.10739338458327	0.916716019987464	0.975322959721819	-6.67498998977294	0.0710415088137881	3.26803238424265	0.669750834409205	0.518998852643405	0.999742806709537
178	(UniMod:1)TECFLPPTSS(UniMod:21)PSEHR2	0.542004277583383	4.1778235688494	NA	4.12228810823635	4.11601132098844	4.17888603665813	4.1044534975515	NA	4.07752546393744	4.02768260577685	4.13994886922233	4.20369488764813	4.05005961016312	0.0955693076308979	4.11983739690317	1.00134748361957	0.341536955850097	0.999742806709537	-5.16782898387333	-0.0974518036857326	4.11983739690317	-1.31819793677579	0.218404273650415	0.686019068955363	-5.3789747201177	-0.0018824960548347	4.11983739690317	-0.0311867737871304	0.975767493306809	0.995129622697961	-6.55068217105949	-0.0169388868101823	4.11983739690317	-0.25099567316496	0.80717467732532	0.972881724564539	-6.44021854302942	0.0786304208207156	4.11983739690317	1.16512351881801	0.272454218701771	0.666316430068552	-5.99154891918802	0.0955693076308979	4.11983739690317	1.00134748361957	0.341536955850097	0.999742806709537
179	(UniMod:1)TEWETAAPAVAET(UniMod:21)PDIK2	0.515273766363723	2.84617322425861	2.94623301517808	2.8707488163064	3.22775245094622	2.99327071510588	2.88607030323905	2.76099729400073	3.03424166406747	3.06111819442726	3.0832153591304	2.93705550293986	2.95409567284825	-0.108643010375001	2.96674768437068	-0.776934261311434	0.4529123988138	0.999742806709537	-5.43756068791716	0.0644006989174533	2.96674768437068	0.651310471999698	0.527671037126725	0.865512919573058	-6.1999138231477	-0.0442423114575474	2.96674768437068	-0.447440497419254	0.662883773314021	0.939241851830734	-6.44550025114098	0.147979471182684	2.96674768437068	1.49657660308621	0.161486296567673	0.733185783192901	-5.49398411937268	0.0393364608076836	2.96674768437068	0.397825633667256	0.698058140867244	0.900074440513118	-6.70691562873665	-0.108643010375001	2.96674768437068	-0.776934261311434	0.4529123988138	0.999742806709537
180	(UniMod:1)TSPCSPPLKPPIS(UniMod:21)PPK2	0.115016161285627	4.28773786850253	4.28578781958984	4.37217462826717	4.33478230392985	4.34709137534866	4.30903750630284	4.13833714657731	4.1845021605439	NA	4.10324675348645	NA	4.30343002742044	0.0268484471522354	4.2666127589969	0.260057285421096	0.800381246629019	0.999742806709537	-5.59192328950022	-0.15381378522591	4.2666127589969	-2.10697853099427	0.0628540640384315	0.459496045785001	-4.37796212601609	-0.126965338073675	4.2666127589969	-1.73920199095782	0.114299858598211	0.623280495323819	-5.03244720940389	0.0150702897406036	4.2666127589969	0.230803005096112	0.822373265383284	0.975201609743307	-6.55453639464802	0.0419187368928391	4.2666127589969	0.524182376360758	0.612188789559225	0.863903615787434	-6.44472315713515	0.0268484471522354	4.2666127589969	0.260057285421096	0.800381246629019	0.999742806709537
181	AAAAAATAPPS(UniMod:21)PGPAQPGPR2	0.413128022485051	4.82603102248728	4.87981387867422	4.90125750014617	4.71324177407078	4.91721672059606	4.7900281048609	4.77268534998599	4.85642450074242	4.77036056262361	4.67412680386519	4.87012579347972	4.6880631108387	0.00648703220384217	4.80494792686425	0.0645844436762455	0.949616019139096	0.999742806709537	-5.72101703514032	-0.0692106626518836	4.80494792686425	-0.974473143043211	0.349911886253181	0.773322595420201	-5.93782211093376	-0.0627236304480414	4.80494792686425	-0.883136946877943	0.395282889832396	0.843958023870033	-6.14952274122805	-0.0622052672599773	4.80494792686425	-0.875838490458715	0.399076182977044	0.864268656629667	-6.18754058207364	-0.0557182350561352	4.80494792686425	-0.784502294293447	0.448634025636497	0.782673885813888	-6.46955680986619	0.00648703220384217	4.80494792686425	0.0645844436762455	0.949616019139096	0.999742806709537
182	AAAFMGT(UniMod:21)PQNQTHQQPHVLR3	0.246872948951968	3.26990804836762	NA	3.4804322312898	3.68942021534885	3.58817486900297	3.26707036220334	3.09845656845742	3.39535889111116	NA	3.29308173468717	3.16558964998185	NA	-0.157290379806122	3.3608325078278	-0.746142516190436	0.475760000888746	0.999742806709537	-5.32463011518257	-0.128262410044421	3.3608325078278	-0.823834053401563	0.432597442227915	0.819983818851851	-5.87368390492789	-0.285552789850544	3.3608325078278	-2.00917318932376	0.0773738784677144	0.55939222946253	-4.65238814818472	0.139718342356347	3.3608325078278	0.983069882336136	0.352793018696965	0.845021609828282	-5.97512451262118	-0.0175720374497756	3.3608325078278	-0.11286582587805	0.912763976977064	0.974510174376618	-6.5846575187261	-0.157290379806122	3.3608325078278	-0.746142516190436	0.475760000888746	0.999742806709537
183	AAALS(UniMod:21)LSTLASPK2	0.460535766209559	3.84222335067242	3.86248071362951	3.71749603765138	3.84235789548573	3.89417393050678	3.95137641326016	3.75547296794993	3.87084091662367	3.87540615650217	3.81353116280442	3.8417437156655	3.77248205261089	-0.113223749098104	3.83663210944688	-1.31486297284222	0.214220737338194	0.999742806709537	-4.94538733923779	0.026506646374151	3.83663210944688	0.435324135620063	0.671400225445496	0.912793617489659	-6.32085716197982	-0.0867171027239526	3.83663210944688	-1.42417291323561	0.181011244374682	0.706868728032518	-5.55799550149654	0.0885693790997877	3.83663210944688	1.45459323125163	0.172576994501455	0.747331675965518	-5.54933302141049	-0.0246543699983159	3.83663210944688	-0.404903817604043	0.692992324940665	0.897201263910765	-6.70390813655006	-0.113223749098104	3.83663210944688	-1.31486297284222	0.214220737338194	0.999742806709537
184	AAAT(UniMod:21)PESQEPQAK2	0.110160276656496	3.90375229454185	3.99152243157283	3.72416083252153	3.60288020069484	4.02555689369203	3.77155068108038	4.03065438387103	4.01769556014392	4.53508005600167	3.8929780870203	3.7432909678483	4.11839908261565	-0.203104693121141	3.94646012263369	-0.934098645888158	0.369488062314745	0.999742806709537	-5.31542953111689	0.32133148046014	3.94646012263369	2.08997483345563	0.0596101495898617	0.44841598140247	-4.46974662631159	0.118226787338999	3.94646012263369	0.768959859846255	0.457448696539456	0.865693496452271	-6.24423030551282	-0.0731492610563174	3.94646012263369	-0.475770735175583	0.643164459039286	0.942011445094066	-6.46381195557613	-0.276253954177458	3.94646012263369	-1.79678570878496	0.0987084474010746	0.456294391959257	-5.26660704646719	-0.203104693121141	3.94646012263369	-0.934098645888158	0.369488062314745	0.999742806709537
185	AADEQM(UniMod:35)ALS(UniMod:21)K2	0.254556084775436	4.77436550299892	4.55877960110634	4.36651928726221	4.34795993171263	4.52823081919037	3.98371772218168	4.55234529610275	4.12676906987921	4.30525324004598	4.4039667492856	4.31218449757946	4.18234540566142	0.251294988260441	4.37020309358388	1.18492396038414	0.260001864003643	0.999742806709537	-5.08251282911797	-0.238432261779841	4.37020309358388	-1.58996172807882	0.138991152274537	0.594692979262502	-5.21405985349054	0.0128627264806003	4.37020309358388	0.0857738070772666	0.933124225407673	0.986836566754299	-6.54729119676853	-0.279918639427595	4.37020309358388	-1.86660949463593	0.087696826894078	0.626398486460601	-4.96482088449411	-0.0286236511671536	4.37020309358388	-0.190873959479844	0.851958751449849	0.955833806557698	-6.77176347727994	0.251294988260441	4.37020309358388	1.18492396038414	0.260001864003643	0.999742806709537
186	AADIS(UniMod:21)LDNLVEGK2	0.562233723036364	3.52427418722358	3.60880283955452	3.57752677469983	3.62146931036273	3.68838721721301	3.63701526570141	3.54360879285141	3.59474835808585	3.62586901235915	3.54395213195076	3.47466706776239	3.6901596644635	-0.0972384303063327	3.59420671851901	-1.09688227821649	0.295172269033321	0.999742806709537	-5.16926830557489	0.0178741206061623	3.59420671851901	0.285142374730064	0.780614735482803	0.947230273557804	-6.37745824145172	-0.0793643097001704	3.59420671851901	-1.2660834194504	0.230576420481415	0.748061039002997	-5.7530079211388	0.0787559972664109	3.59420671851901	1.25637912933387	0.233947649329114	0.791974358149927	-5.79550144936023	-0.0184824330399218	3.59420671851901	-0.294846664846592	0.773375799118159	0.927430538332782	-6.74479898126601	-0.0972384303063327	3.59420671851901	-1.09688227821649	0.295172269033321	0.999742806709537
187	AADPPAENSS(UniMod:21)APEAEQGGAE2	0.951983922105121	3.46382421430625	3.79890897827037	3.85056325899216	3.23032928588117	3.76511666939772	4.0225873275398	3.1765770670762	3.70212352093611	3.85804376511447	3.34335184695467	3.63879012379318	3.94864111739273	0.096433967921298	3.6499047646379	0.30043759983981	0.769215317859721	0.999742806709537	-5.67931382161473	-0.125517366147337	3.6499047646379	-0.553022832470854	0.590856140757343	0.890092364124706	-6.26060302359061	-0.0290833982260388	3.6499047646379	-0.128139904130573	0.900255933018314	0.981708145732801	-6.54246866911508	-0.0317543895833623	3.6499047646379	-0.139908149842472	0.89115753968182	0.984000280440274	-6.57291578036587	0.0646795783379357	3.6499047646379	0.284974778497809	0.780739946385732	0.929344243384349	-6.74784917819411	0.096433967921298	3.6499047646379	0.30043759983981	0.769215317859721	0.999742806709537
188	AADRLPNLSS(UniMod:21)PSAEGPPGPPSGPAPR3	0.00595465233205155	3.80354812161431	3.77715748230288	NA	NA	3.50178750501581	3.56801109427263	3.72857835191655	4.3088154271295	4.36506402314264	4.17918477181495	4.22869395517031	4.28443870039711	0.35207337737893	3.97452794327767	1.55828436877817	0.151896643638198	0.999742806709537	-4.59801506782078	0.343799798770975	3.97452794327767	2.1519597488478	0.0583456791346762	0.44249184900993	-4.30970380090569	0.695873176149905	3.97452794327767	4.35570663720788	0.00162350313563532	0.0947535466434431	-0.93806405833302	-0.255453502314372	3.97452794327767	-1.45965346976833	0.176720303499645	0.75198637374438	-5.35567485964864	0.0966198750645573	3.97452794327767	0.676160822680684	0.515097950291014	0.817813245001204	-6.54760679983782	0.35207337737893	3.97452794327767	1.55828436877817	0.151896643638198	0.999742806709537
189	AADS(UniMod:21)DDGAVSAPAASDGGVSK2	0.291891483858737	4.03902627054093	3.82335243791263	3.88302742401276	4.34167214432178	3.83320772959683	4.07249852366599	3.96071727382353	3.92761228344595	3.72717963660058	4.02511266951324	4.0690061515353	3.96093265182904	-0.0208099953702483	3.97194543306655	-0.12844658408411	0.900018634313087	0.999742806709537	-5.71502443450078	-0.0432989795320888	3.97194543306655	-0.377957732107491	0.712358625178996	0.927074003294907	-6.34519658657753	-0.0641089749023367	3.97194543306655	-0.559608633359731	0.586500931818534	0.914212362158058	-6.38667002599082	0.167324088372758	3.97194543306655	1.46057559904969	0.170958116421968	0.746028711480509	-5.54151124946776	0.14651409300251	3.97194543306655	1.27892469779745	0.226175755417605	0.621802875994081	-5.97111209202285	-0.0208099953702483	3.97194543306655	-0.12844658408411	0.900018634313087	0.999742806709537
190	AAEAGGAEEQYGFLTT(UniMod:21)PTK2	0.704101608552066	3.75318678970806	3.8472120596091	3.80104349369966	3.78119862517319	3.83828254475285	3.82631496361531	3.7826971069703	3.86773396417119	3.84412685254218	3.8311999355899	3.77077397114071	3.70286048449287	-0.0780257743282426	3.80388589928878	-1.00176926096283	0.337106718320043	0.999742806709537	-5.25699941443745	0.0310385268889521	3.80388589928878	0.563567205298017	0.583891266486976	0.887473375158974	-6.25453862256981	-0.0469872474392905	3.80388589928878	-0.853148469924093	0.411027307062494	0.853187816025497	-6.17551564449045	0.0147845968415079	3.80388589928878	0.26844424521939	0.793121056270517	0.970523699417447	-6.54503365810111	-0.0632411774867347	3.80388589928878	-1.14827143000272	0.27422511747686	0.668011089298195	-6.12171189039694	-0.0780257743282426	3.80388589928878	-1.00176926096283	0.337106718320043	0.999742806709537
191	AAESETPGKS(UniMod:21)PEK2	0.418661855600786	5.91954831427648	5.95149361576489	NA	NA	NA	5.79542716299336	5.89799624240537	6.05787439815907	5.82099900715395	5.9660348956568	5.74005417360733	5.53168150829282	-0.0396058880264905	5.85345659092334	-0.197107338651672	0.848387474954489	0.999742806709537	-5.49381179017942	-0.0098977491145531	5.85345659092334	-0.0794266332601412	0.938536287926588	0.984516737467074	-6.30860317513947	-0.0495036371410436	5.85345659092334	-0.314055808509537	0.761068198988112	0.960260867966614	-6.16188226965648	-0.140093802027324	5.85345659092334	-0.837938957418264	0.425056737491446	0.87365730790743	-5.82854633840748	-0.179699690053814	5.85345659092334	-1.61224874426682	0.143441653116731	0.528650580102878	-5.54189323007256	-0.0396058880264905	5.85345659092334	-0.197107338651672	0.848387474954489	0.999742806709537
192	AAESLTAIPEPAS(UniMod:21)PQLLETPIHASQIQK4	0.60121487810719	NA	3.5774349739212	3.54156979634375	3.61869417929441	NA	3.55048294623399	3.45594244973823	3.59673626924042	NA	3.50699774473134	3.55553630585017	3.36421377148066	-0.0758429297669965	3.52973427075935	-0.632194093300251	0.543929160058409	0.999742806709537	-5.39566082734566	-0.033163025643149	3.52973427075935	-0.374291700100888	0.717376401610463	0.928405446768749	-6.14941188401896	-0.109005955410145	3.52973427075935	-1.34771139012126	0.212656545306428	0.736779418071239	-5.54738886828049	0.0250861776317306	3.52973427075935	0.283133034236671	0.783866013203589	0.968172962694404	-6.34192976955935	-0.0507567521352659	3.52973427075935	-0.627538676404212	0.546833155888639	0.831235771361967	-6.4694874039528	-0.0758429297669965	3.52973427075935	-0.632194093300251	0.543929160058409	0.999742806709537
193	AAGARPLTS(UniMod:21)PESLSR2	0.99122388247962	4.60197381392698	4.59472894194572	4.64646419289592	4.68880116178635	4.54209176675707	4.5801199922225	4.70103137812659	4.52110385606202	4.57037016459997	4.51568817052401	4.74451170193606	4.59374533499205	0.0311979455554221	4.60838587298127	0.302760715875022	0.767488784154558	0.999742806709537	-5.67863786497976	-0.0168871833266833	4.60838587298127	-0.23176387502799	0.820801674643232	0.960492617936596	-6.39197875843866	0.0143107622287388	4.60838587298127	0.196404435516253	0.847728000540618	0.971677088850567	-6.53069571301802	-0.0107180093342389	4.60838587298127	-0.147096607399552	0.885607827819514	0.982930611727805	-6.57181738481847	0.0204799362211832	4.60838587298127	0.281071703144692	0.78365774697653	0.930511427650104	-6.74902690174572	0.0311979455554221	4.60838587298127	0.302760715875022	0.767488784154558	0.999742806709537
194	AAGDTTVIENSDVS(UniMod:21)PETESSEK2	0.840649409757525	3.76005717890133	3.4087567391637	3.4187060990763	3.53960406856853	3.27735698343378	NA	3.58390854508331	3.30411227726862	NA	3.41912312245149	3.30284362964989	3.57826632731994	0.110093428343767	3.45927349709169	0.552664381325265	0.593286399598944	0.999742806709537	-5.4797402577216	-0.0851629278711452	3.45927349709169	-0.604596545456459	0.559641076184387	0.878536753037855	-6.12027644003275	0.0249305004726215	3.45927349709169	0.176988918054267	0.863241785970574	0.973087369054696	-6.42527475361226	-0.120692813045954	3.45927349709169	-0.856833597118846	0.412676412156204	0.868380455600033	-6.09271111984264	-0.0105993847021875	3.45927349709169	-0.0752481336081195	0.94158173935733	0.981849383955378	-6.67818226639462	0.110093428343767	3.45927349709169	0.552664381325265	0.593286399598944	0.999742806709537
195	AAGGAPS(UniMod:21)PPPPVR2	0.270711660423495	4.41660813438466	4.43492081415316	4.36955446794386	4.48813059842668	4.45358998794453	4.51453873587974	4.42332444732408	4.36089074874331	4.30084696187	4.50708972381719	4.3322206631219	4.45480526218648	-0.00870747152702922	4.42137671214963	-0.102894952670978	0.919822136825141	0.999742806709537	-5.71789708625148	-0.0453404195147646	4.42137671214963	-0.757709165592289	0.463897781085402	0.836839962801361	-6.12393405102836	-0.0540478910417939	4.42137671214963	-0.903224603159324	0.384970690552291	0.843958023870033	-6.13167489835681	0.0783919685897567	4.42137671214963	1.31005212887232	0.215790547100839	0.775088156735837	-5.73142406632526	0.0696844970627275	4.42137671214963	1.16453669130528	0.267840309427413	0.662972402274623	-6.10365038764949	-0.00870747152702922	4.42137671214963	-0.102894952670978	0.919822136825141	0.999742806709537
196	AAGGAPS(UniMod:21)PPPPVRR2	0.534965297180667	4.87693720792427	4.92870141802982	5.00045464459471	4.91844396955824	4.8895675275972	4.91781833276851	4.90566546204336	4.89362861941281	4.84834005186741	4.75111887984883	4.905298377452	4.89551962096065	-0.00514460481242107	4.89429117600482	-0.0622143271937538	0.951462366996809	0.999742806709537	-5.72116321690982	-0.0528197124084056	4.89429117600482	-0.903336210297276	0.384913921367289	0.791251770905031	-6.00336422612177	-0.0579643172208266	4.89429117600482	-0.9913205555886	0.341967550073952	0.81878356718353	-6.04935487282108	-0.0267544802082798	4.89429117600482	-0.457561952873769	0.655807183856427	0.946451731081137	-6.47270446832905	-0.0318990850207008	4.89429117600482	-0.545546298165093	0.59582078431495	0.856663342066273	-6.63357834846679	-0.00514460481242107	4.89429117600482	-0.0622143271937538	0.951462366996809	0.999742806709537
197	AAGISLIVPGKS(UniMod:21)PTR2	0.192108232515333	4.35912460722482	4.45858592479742	4.46807154455269	4.37966019044957	4.48115379635781	4.33945484051131	4.22605145996097	4.5862593177649	4.33433384652891	NA	4.32705486644066	4.06264984360365	-0.158858103310693	4.36567274892661	-1.06606463335729	0.310342710451687	0.999742806709537	-5.15165949616673	-0.0463791507733848	4.36567274892661	-0.466861664600928	0.650155802564535	0.906822672817444	-6.3052938623719	-0.205237254084078	4.36567274892661	-1.84784956041172	0.0930181532565863	0.584161369263219	-4.8696315847337	-0.0285044164187447	4.36567274892661	-0.286931068719997	0.779759383984163	0.967181884509655	-6.53927540063151	-0.187362519729438	4.36567274892661	-1.686914742963	0.121122168904988	0.493654677591139	-5.32636028479458	-0.158858103310693	4.36567274892661	-1.06606463335729	0.310342710451687	0.999742806709537
198	AAGS(UniMod:21)PSPLPAPDPAPK2	0.0721362734258936	4.23158319102588	4.28752669238768	4.31570284219981	4.18357120812947	4.18666755188747	4.30481582990025	4.32112706105787	4.37134951198174	4.43495917911267	4.12905922726654	4.25416467870181	4.24702038038144	-0.112477776702105	4.27229561283605	-1.30966030247787	0.215918815492338	0.999742806709537	-4.951075476676	0.0975410088463038	4.27229561283605	1.60617987994925	0.13537572184377	0.589825421262073	-5.19173998908875	-0.0149367678558008	4.27229561283605	-0.245959481916605	0.810056645490375	0.967689412075424	-6.51906955537001	-0.0532527118987245	4.27229561283605	-0.87689716782857	0.398524409385159	0.864261085078076	-6.18661410593779	-0.165730488600829	4.27229561283605	-2.72903652969442	0.0189519737243011	0.21440587241288	-3.72114118118169	-0.112477776702105	4.27229561283605	-1.30966030247787	0.215918815492338	0.999742806709537
199	AAHTEDINACTLTTS(UniMod:21)PR2	4.29809211465768e-05	3.99168698318704	4.15875368834148	4.16827134960651	NA	3.7159986964176	NA	4.41162663237639	4.5983569918784	4.62899359187498	NA	3.7640260763498	3.72723810542693	-0.41045500386082	4.1294391239399	-2.83569036627926	0.0207185507974489	0.999742806709537	-3.01969505981597	0.44008839833158	4.1294391239399	5.48118995961583	0.000479868172553606	0.0385183213702694	0.335913123252876	0.029633394470761	4.1294391239399	0.246050967424188	0.811495709301653	0.967689412075424	-6.12585279574242	-0.390238643960742	4.1294391239399	-3.43676795086826	0.00812154610814163	0.246404644186637	-2.34772986718672	-0.800693647821562	4.1294391239399	-8.91961913114743	1.3622644961995e-05	0.00180444818807399	3.76902595116512	-0.41045500386082	4.1294391239399	-2.83569036627926	0.0207185507974489	0.999742806709537
200	AAHVPENS(UniMod:21)DTEQDVLTVK3	0.653042967596297	3.6817610328689	3.8211344374799	3.8207402421289	3.73968313282519	3.55427020166699	3.88422211735911	3.83791806252305	3.62553004101183	3.533934188855	3.68770678339149	NA	3.63587216644588	0.0444821309975278	3.71116112786875	0.302049915596995	0.768524623012021	0.999742806709537	-5.62671846855772	-0.108751140029272	3.71116112786875	-1.10768993965501	0.292775363674397	0.741831991355555	-5.80226613203202	-0.0642690090317446	3.71116112786875	-0.585505514900728	0.570602696039886	0.908311507242285	-6.26203785621039	-0.0484867535421367	3.71116112786875	-0.493864147913303	0.631590824851113	0.941530945328111	-6.45379301221873	-0.00400462254460887	3.71116112786875	-0.0364830362298902	0.971582947981121	0.990582073654144	-6.68054519165418	0.0444821309975278	3.71116112786875	0.302049915596995	0.768524623012021	0.999742806709537
201	AALAPAKES(UniMod:21)PR2	0.0539689818625991	4.78584121693813	4.87180594016227	4.88228361509368	4.83069687912313	4.87776382494338	4.85877714672943	4.6077788681043	4.80256096071437	4.68955311293388	4.80081233112471	4.6316926733948	4.67628557749501	-0.00613647944662876	4.77632101222976	-0.0656945974810539	0.948751301554327	0.999742806709537	-5.72094668630942	-0.146679276813842	4.77632101222976	-2.22072166731304	0.047340147711545	0.411735028788799	-4.25956931920166	-0.152815756260471	4.77632101222976	-2.31362785804539	0.0401249829005152	0.451667489838325	-4.22094094802951	0.00910235953395055	4.77632101222976	0.137809563012584	0.892778870174727	0.984000280440274	-6.57322610438149	0.00296588008732179	4.77632101222976	0.0449033722802365	0.964956056522062	0.988245665659728	-6.7902082884499	-0.00613647944662876	4.77632101222976	-0.0656945974810539	0.948751301554327	0.999742806709537
202	AALAPAKES(UniMod:21)PRK2	0.293790229771938	5.32736679095059	5.45035896752245	5.43911093213999	5.26189507602493	5.30699523754425	5.32102241429953	5.23326663467077	5.34799361787513	5.21844547271297	5.32182410759212	5.44289584163308	5.18554498347714	0.159161056729264	5.32139333970358	1.57191743806464	0.143112475700854	0.999742806709537	-4.64579866080151	-0.139043655118052	5.32139333970358	-1.94204411728777	0.0770715122844917	0.484710323668318	-4.70077706171401	0.0201174016112118	5.32139333970358	0.280982842554007	0.783724216425053	0.965102804123416	-6.50929911156924	-0.108974654248109	5.32139333970358	-1.5220657572352	0.155054893096903	0.722824485027278	-5.45986878073527	0.0501864024811551	5.32139333970358	0.700961202606575	0.497292174375513	0.810577758702247	-6.53307521177778	0.159161056729264	5.32139333970358	1.57191743806464	0.143112475700854	0.999742806709537
203	AALAPAKES(UniMod:21)PRK3	0.394993572265818	4.89924974246681	4.83297260053355	4.79150413944422	4.96720738928264	4.62176448918954	4.4793883398955	4.74947988292219	4.58524956773503	3.99885469592462	5.11510499960907	4.95604330089198	4.21730487512294	0.470078431039683	4.68451033525151	1.42551525831079	0.180631869654857	0.999742806709537	-4.82073929307203	-0.39671411195425	4.68451033525151	-1.70135206676427	0.115779627452412	0.56668620973467	-5.05799418385894	0.0733643190854334	4.68451033525151	0.314630944908635	0.75868748583086	0.959909961726244	-6.49870704098481	-0.1517887546923	4.68451033525151	-0.65096275561052	0.527887525768385	0.90915154274793	-6.36147921610172	0.318289676347383	4.68451033525151	1.36502025606238	0.198405406491311	0.596372215402584	-5.86527015955424	0.470078431039683	4.68451033525151	1.42551525831079	0.180631869654857	0.999742806709537
204	AALPAATTPGPGLETAGPADAPAGAVVGGGS(UniMod:21)PR3	0.00675825579154081	3.20782670760967	3.46155790752297	3.18062956992588	3.58769060505547	3.53483950466849	3.55134635219268	3.08364348365914	3.19257391578333	3.33880407291406	3.4083009510955	3.3782929631673	3.49515940995246	-0.0523768083331264	3.36838878696225	-0.437254370819471	0.670040232623359	0.999742806709537	-5.63085821195301	-0.0783309042340008	3.36838878696225	-0.924790301942046	0.374109160875431	0.784736619240514	-5.98404483831959	-0.130707712567127	3.36838878696225	-1.54316136336186	0.149900024558446	0.670759488643664	-5.40081518153215	0.274620758952704	3.36838878696225	3.24222753554257	0.00744546504404379	0.239446155816448	-2.63325289570199	0.222243950619578	3.36838878696225	2.62385647412276	0.0229425170540436	0.236967915873272	-3.90580437476527	-0.0523768083331264	3.36838878696225	-0.437254370819471	0.670040232623359	0.999742806709537
205	AALQTAPES(UniMod:21)ADDSPSQLSK2	0.392470346214395	3.88341427514187	4.18971635297783	4.14365219915493	4.03773007576536	4.07018480608116	3.87515123668004	3.98825076335518	4.01172317011031	3.85145135272277	3.94154323688437	3.95429236280498	3.88852839955046	0.0555518072665393	3.98630318593577	0.456097949727354	0.656828621164806	0.999742806709537	-5.62282138863553	-0.121785847028792	3.98630318593577	-1.41407272780929	0.183887326224077	0.649451010072269	-5.44655781547023	-0.0662340397622523	3.98630318593577	-0.7690528215343	0.457395648223998	0.865693496452271	-6.24415794951953	-0.0779055695826916	3.98630318593577	-0.904572608221781	0.384285413809719	0.859115383268112	-6.1620498590729	-0.0223537623161523	3.98630318593577	-0.259552701946795	0.799805503141785	0.937709591991298	-6.75523224076926	0.0555518072665393	3.98630318593577	0.456097949727354	0.656828621164806	0.999742806709537
206	AALS(UniMod:21)EEELEK2	0.970081679285589	3.84610220033555	3.95888659108172	3.94932408363539	3.98813128765145	4.12879029396427	3.92931050526477	4.26837318158969	3.78502141546603	NA	4.3537434810856	4.37600839826939	3.31603401645662	-0.108741737199936	3.99088413225459	-0.300756150104802	0.769483875881291	0.999742806709537	-5.62709230385396	0.108593006843641	3.99088413225459	0.402954825743003	0.695080942874232	0.920873338772569	-6.22663064218483	-0.000148730356294813	3.99088413225459	-0.000617034045732116	0.999519268403574	0.999931376615126	-6.55120880496262	0.0973064039426128	3.99088413225459	0.403692733589236	0.694554685211876	0.950973785212376	-6.49644706473242	-0.0114353332573227	3.99088413225459	-0.0424329600399815	0.966951316981967	0.988747970239612	-6.68029201670982	-0.108741737199936	3.99088413225459	-0.300756150104802	0.769483875881291	0.999742806709537
207	AALS(UniMod:21)LPAK2	0.170589265693914	3.09650295463691	3.0979831839503	3.2483615958815	3.04842618910002	NA	3.02188771737348	3.29194463457049	2.98371044923464	3.18686855907998	3.19085377286444	3.27936459133231	3.29853798585169	0.214536527307266	3.15858560307961	1.74838192588172	0.109587277426117	0.999742806709537	-4.39312248556442	0.00655863613880081	3.15858560307961	0.0801751643002777	0.937608693795391	0.984141383489389	-6.4169210927159	0.221095163446067	3.15858560307961	2.41741134913517	0.0351850251532616	0.432153433663697	-3.97750435489635	-0.112458958252821	3.15858560307961	-1.22960429235534	0.245740646138947	0.799618800110496	-5.71984741906198	0.102077569054444	3.15858560307961	1.24783349725655	0.239258143141927	0.635902472634807	-6.00670172029948	0.214536527307266	3.15858560307961	1.74838192588172	0.109587277426117	0.999742806709537
208	AAM(UniMod:35)YDIISS(UniMod:21)PSK2	0.279065332227867	4.17076343641283	4.01394946684752	4.00488358542383	4.07115882206045	NA	4.38756735765224	4.18836410813452	4.12911718710166	NA	4.16110992868222	4.27498441707958	4.37884755670667	-0.0532576070902202	4.17807458661015	-0.356630784554088	0.729179304423223	0.999742806709537	-5.5635346638909	0.0955418180566996	4.17807458661015	0.904785597203674	0.387999119229206	0.793326044359366	-5.89257417902479	0.0422842109664794	4.17807458661015	0.400433504927526	0.697713680515181	0.94325360999517	-6.35644358359248	0.166164260294953	4.17807458661015	1.57358351078953	0.148335006262858	0.720249693217944	-5.28994410767436	0.112906653204733	4.17807458661015	1.06923141851338	0.31143934957918	0.694958925641794	-6.09435852648077	-0.0532576070902202	4.17807458661015	-0.356630784554088	0.729179304423223	0.999742806709537
209	AAMYDIISS(UniMod:21)PSK2	0.029703086129269	4.56893920137566	4.69587262148588	4.7209903828746	4.61845327933761	4.58751448842348	4.38920241758145	4.47434657262459	4.56187766810106	4.55297476230438	4.4310529515358	4.45163155762417	4.1885837739362	-0.042432899846756	4.52011997310041	-0.351336506136373	0.731700587618904	0.999742806709537	-5.66333536611059	-0.132201067568703	4.52011997310041	-1.54799846582186	0.148739135716331	0.6074991496061	-5.27114493437862	-0.174633967415459	4.52011997310041	-2.0448633177567	0.0644984202587719	0.526187668634961	-4.65839050919954	-0.130210673464535	4.52011997310041	-1.52469209563667	0.154404910473553	0.722824485027278	-5.45633205616245	-0.172643573311291	4.52011997310041	-2.02155694757151	0.0671684546492182	0.388537418763959	-4.91848218242019	-0.042432899846756	4.52011997310041	-0.351336506136373	0.731700587618904	0.999742806709537
210	AANQVEETLHTHLPQT(UniMod:21)PETNFR4	0.01750478899293	3.71340660934578	3.66751822240902	3.64761717554689	3.82186491558421	NA	3.66427776461152	3.57307105401491	3.71698314566584	3.74690197590299	3.93103061939744	3.92925157084624	3.88250884801697	0.168387616561667	3.75403926375835	1.71458434288436	0.115800762283853	0.999742806709537	-4.43574641230644	0.00280472276068533	3.75403926375835	0.0428380705463696	0.966636009184086	0.992146272652586	-6.41937039704499	0.171192339322352	3.75403926375835	2.33867182141439	0.040341720488102	0.451965153401785	-4.10568098528557	0.0668906709973007	3.75403926375835	0.913798643070841	0.38136916424078	0.857214530212503	-6.04472418938712	0.235278287558967	3.75403926375835	3.59353445615328	0.0045509199888932	0.0925436212268977	-2.26917577119549	0.168387616561667	3.75403926375835	1.71458434288436	0.115800762283853	0.999742806709537
211	AAPEASS(UniMod:21)PPAS(UniMod:21)PLQHLLPGK2	3.15900652604173e-06	4.19124601197599	4.24305797609716	4.20719874975646	3.63718382929639	3.74903152854951	3.87486021334194	4.4894994323492	4.42202105345014	4.51714463010528	3.73317670408442	NA	3.85750000235412	-0.220740963201691	4.08381092103278	-2.11495144498498	0.0593000982205026	0.999742806709537	-3.90865544759022	0.262387459358344	4.08381092103278	3.77095892126388	0.00336811390157767	0.112188358694851	-1.69830219580987	0.0416464961566532	4.08381092103278	0.535343075263444	0.603588803288003	0.920483366468556	-6.29116983369585	-0.460142388880585	4.08381092103278	-6.61303726422069	4.7912959729794e-05	0.00987875920115605	2.41677430249262	-0.680883352082276	4.08381092103278	-8.75238546427336	3.85996638805551e-06	0.000741870402661178	4.85857093721881	-0.220740963201691	4.08381092103278	-2.11495144498498	0.0593000982205026	0.999742806709537
212	AAPEASS(UniMod:21)PPASPLQHLLPGK2	0.00787943124954644	4.45879112924857	4.66395594782928	4.5891910759618	NA	4.28717019016135	4.32865281295447	NA	4.51284722606686	4.63278554524879	4.38153785309328	4.26724646003734	4.29301632311274	0.00385170921193723	4.44151945637145	0.0345457960143984	0.973158583474632	0.999742806709537	-5.62382852615365	0.00217033464460936	4.44151945637145	0.0275285548356949	0.978609128018571	0.994457646658527	-6.31160908419312	0.00602204385654659	4.44151945637145	0.0763836880822314	0.94070204012846	0.987671509659094	-6.43898679790531	-0.262734549455308	4.44151945637145	-3.33252868163741	0.00815960144922054	0.246655812247584	-2.55241806007963	-0.258882840243371	4.44151945637145	-3.28367354839087	0.00884038314695527	0.14089989529505	-2.79228198189994	0.00385170921193723	4.44151945637145	0.0345457960143984	0.973158583474632	0.999742806709537
213	AAPPPPALT(UniMod:21)PDSQTVDSSCK2	0.6959249495499	4.33303189946055	4.63180723110618	4.72484698662977	4.55691445558877	4.66919574364274	4.65151792034397	NA	4.53005839497027	4.52022727411492	4.41836155995558	4.6548450526763	4.46936103334906	-0.0736009533419457	4.56001523198528	-0.492477531877229	0.632537839168002	0.999742806709537	-5.55477115341573	-0.0380858711895717	4.56001523198528	-0.341903170998375	0.739182492288869	0.933102784331879	-6.25040725748081	-0.111686824531517	4.56001523198528	-1.12097566385339	0.287332366758967	0.791705491241447	-5.91494050975586	0.0626473341263321	4.56001523198528	0.62877727301749	0.542958655469819	0.914453057833868	-6.37484509557177	-0.0109536192156137	4.56001523198528	-0.0983324531316611	0.923524114218587	0.977374018426658	-6.67605097329948	-0.0736009533419457	4.56001523198528	-0.492477531877229	0.632537839168002	0.999742806709537
214	AAPQS(UniMod:21)PSVPK2	0.0162129633130551	4.27953785698354	4.07220601830172	4.09952732982096	4.08031073327765	4.24579561778425	4.12861521183406	4.45174509075903	4.36524650061805	4.41252241756909	4.3033142552905	4.08188306783292	4.16329414748887	-0.22815763204121	4.22366652063005	-2.08995933195736	0.0596117679656864	0.999742806709537	-3.95504076275109	0.259414267946653	4.22366652063005	3.36056028990666	0.0060082579898711	0.153814426853542	-2.30365979021338	0.0312566359054429	4.22366652063005	0.404911457844343	0.692986865219833	0.942712743617318	-6.4645026366373	0.00115011926324904	4.22366652063005	0.0148991231489482	0.988368495715288	0.997877094011319	-6.58322863750602	-0.227007512777961	4.22366652063005	-2.94074970891337	0.0128879853501803	0.176022193778861	-3.34547470977118	-0.22815763204121	4.22366652063005	-2.08995933195736	0.0596117679656864	0.999742806709537
215	AAS(UniMod:21)AAGAAGSAGGSSGAAGAAGGGAGAGTRPGDGGTASAGAAGPGAATK4	0.448144362301497	3.75857566756943	3.60265559465481	3.65030722628303	3.74979118290063	3.59099158538039	3.73142950339724	3.54820566811067	3.69752505376028	3.83536791204513	3.58402003956216	3.58938565809457	3.56708054976464	-0.133762056555238	3.65877797012691	-1.22122831522262	0.246491296606267	0.999742806709537	-5.04525912731852	0.0231867151362715	3.65877797012691	0.299376807075157	0.770004129211522	0.942349226868252	-6.37308654390809	-0.110575341418967	3.65877797012691	-1.42770083906671	0.18001561190247	0.705083853049237	-5.5534585997839	0.0202245943903314	3.65877797012691	0.261131189018489	0.798617601092975	0.970523699417447	-6.5470865176869	-0.113537462164907	3.65877797012691	-1.46594645712338	0.169515722701858	0.56478351934861	-5.73498277702626	-0.133762056555238	3.65877797012691	-1.22122831522262	0.246491296606267	0.999742806709537
216	AAS(UniMod:21)AATAAPTATPAAQESGTIPK2	0.463385909513847	4.23999155046998	4.14684313944994	4.32206525174588	4.33048037814903	4.30704448654364	4.24796542728961	4.26050785644789	4.09754896760339	4.17779811261018	4.25029230120948	4.29388388175896	4.06522885470939	-0.0343467497667085	4.22830418399895	-0.325866410245809	0.750389391595151	0.999742806709537	-5.67163671074587	-0.0576816683347783	4.22830418399895	-0.773939052180713	0.454612857397481	0.831017247147006	-6.11142943138935	-0.0920284181014868	4.22830418399895	-1.23478374907217	0.241591919970911	0.758596594435971	-5.78960564165573	0.0588634501054957	4.22830418399895	0.789795512125752	0.445657179241858	0.88222829944007	-6.25953314054657	0.0245167003387872	4.22830418399895	0.328950815234295	0.74811703800122	0.919176413298147	-6.73347572455943	-0.0343467497667085	4.22830418399895	-0.325866410245809	0.750389391595151	0.999742806709537
217	AAS(UniMod:21)IFGGAK2	0.694873655920965	3.00452285329072	2.98218969788952	3.05470019010058	NA	3.03353507271459	NA	3.18970742500108	3.03043404820404	NA	2.98855548597115	3.16563399565968	2.74167000108329	-0.164515067985497	3.02121652999052	-0.869688051589937	0.408418031162541	0.999742806709537	-5.17411933919264	0.0962664895089511	3.02121652999052	0.820577550189687	0.434351393837533	0.820863819245937	-5.96195728342243	-0.0682485784765459	3.02121652999052	-0.459915572598758	0.657142771867911	0.938368955337441	-6.10238388274024	0.0197308256209769	3.02121652999052	0.132962680921426	0.897324999165175	0.984000280440274	-6.23655451786565	-0.14478424236452	3.02121652999052	-1.23414388030116	0.250263345163055	0.646568610777086	-5.91138524942874	-0.164515067985497	3.02121652999052	-0.869688051589937	0.408418031162541	0.999742806709537
218	AAS(UniMod:21)ITSEVFNK2	0.223284549535757	3.58675635260694	3.30086287216522	3.27998079313451	3.62362106879212	NA	3.5231266945043	3.50319286735385	3.26564688939318	3.11258721122873	3.4276704343563	3.44621448179205	NA	-0.0410404069304016	3.40696596653272	-0.233718378621052	0.82017395490648	0.999742806709537	-5.59814926422596	-0.0953910166436347	3.40696596653272	-0.858931812651085	0.411574350630857	0.809380675676477	-6.03822446133554	-0.136431423574036	3.40696596653272	-1.00304401764698	0.340759108894877	0.818158463599045	-5.84139784675543	0.184173875679325	3.40696596653272	1.48328372530396	0.170470764351145	0.746028711480509	-5.40879741730346	0.143133468748923	3.40696596653272	1.15275602448222	0.277254327650203	0.6707811958826	-6.00518379408019	-0.0410404069304016	3.40696596653272	-0.233718378621052	0.82017395490648	0.999742806709537
219	AAS(UniMod:21)LNYLNQPSAAPLQVSR2	0.236479717389759	4.09457691350767	4.10466723537923	4.12492258996581	4.13373348422856	4.22125780505042	4.23724386497191	4.09202319403239	4.05809606092554	4.19028241181084	4.03710660035553	4.0550917674257	4.13920730312978	-0.12568813708531	4.12401743589862	-1.55908547477628	0.146107626198717	0.999742806709537	-4.66155644215368	0.0054116426386841	4.12401743589862	0.0949335549224875	0.926004749539101	0.982469478909895	-6.41557972012975	-0.120276494446626	4.12401743589862	-2.10994626840503	0.0575590738982603	0.505924825458867	-4.55449248524999	0.0893561384660568	4.12401743589862	1.56752698673974	0.144131203300771	0.714126186052498	-5.39809096090928	-0.0363319986192536	4.12401743589862	-0.637352836587773	0.536401306631945	0.825302071109272	-6.5770343637554	-0.12568813708531	4.12401743589862	-1.55908547477628	0.146107626198717	0.999742806709537
220	AAS(UniMod:21)LNYLNQPSAAPLQVSR3	0.758059954627153	3.70203745551074	4.22620034410335	4.27905185885715	3.93816662276187	4.23891341199858	4.33859124191244	3.39649913607206	4.08630070862678	4.26590625101683	3.6717313056195	4.1050939527017	4.32381340507621	0.0145169831600374	4.0476921411881	0.0433385921058735	0.966176412205847	0.999742806709537	-5.72213245509395	-0.152861187585194	4.0476921411881	-0.645372792963457	0.531374886573568	0.866644238326621	-6.20384238776446	-0.138344204425156	4.0476921411881	-0.584082768233174	0.570465633792692	0.908311507242285	-6.37218098615588	0.102793872733878	4.0476921411881	0.433990928592124	0.672340282122855	0.949618495720057	-6.48371865591368	0.117310855893916	4.0476921411881	0.495280953322408	0.629747185619139	0.871246565058405	-6.66100744533542	0.0145169831600374	4.0476921411881	0.0433385921058735	0.966176412205847	0.999742806709537
221	AAS(UniMod:21)PESASSTPESLQAR2	0.434212136194681	3.40682944347358	3.61000431472565	3.6931735910198	3.39581235903819	3.64129005257172	3.63616280359823	3.66435568319183	3.60832912368135	3.53074727220687	3.75244902508966	3.78154998691435	3.57353925494174	0.1136161072922	3.60785357587108	0.857808369686949	0.408553360838688	0.999742806709537	-5.3771430032955	0.0311415766203407	3.60785357587108	0.332510962302248	0.745497280682778	0.935048034791491	-6.36209993422305	0.144757683912541	3.60785357587108	1.54563519263068	0.149305337901476	0.670759488643664	-5.39745905696831	-0.0122473780036323	3.60785357587108	-0.130770111459521	0.898221097797736	0.984000280440274	-6.57423290721184	0.101368729288568	3.60785357587108	1.08235411886892	0.301309872527112	0.687328842928731	-6.19282788969582	0.1136161072922	3.60785357587108	0.857808369686949	0.408553360838688	0.999742806709537
222	AAS(UniMod:21)PPASASDLIEQQQK2	0.498008789512962	4.96229106815797	4.9005440754856	4.94129735259734	4.91174365578795	4.90079806609181	4.99534084548453	4.89518796893117	4.8123642444747	4.89090338754372	4.79613168310002	4.8829942558618	4.94807598555685	0.0083320841485639	4.90313938242279	0.10223101653144	0.920337527865767	0.999742806709537	-5.71796329020849	-0.0685589650971075	4.90313938242279	-1.18962007105397	0.258222068879647	0.713215528028716	-5.71490845058897	-0.0602268809485436	4.90313938242279	-1.04504358098002	0.317512766457258	0.806341756588448	-5.99600521464735	0.00125002370779281	4.90313938242279	0.0216901362203668	0.98306762400856	0.997877094011319	-6.5830961111121	0.00958210785635671	4.90313938242279	0.166266626294317	0.870839913255156	0.962203013734329	-6.7764680533047	0.0083320841485639	4.90313938242279	0.10223101653144	0.920337527865767	0.999742806709537
223	AAS(UniMod:21)PPRPLLSNASATPVGR3	0.498269447923819	4.24827235179484	4.04529932393706	4.06003436321755	3.99723936660313	4.13729492489435	4.23197140650664	4.05639771926017	4.0605542505294	4.10826831515198	3.96926021365844	3.995860074378	4.08763476936273	-0.0617882955323488	4.08317392327452	-0.582754219511393	0.571329978675341	0.999742806709537	-5.56044228569594	-0.0427952513359653	4.08317392327452	-0.570807657760128	0.579133974886265	0.886001854095326	-6.25031176220142	-0.104583546868314	4.08317392327452	-1.39494657852329	0.189438741132541	0.714018448903341	-5.59527946791562	0.00429988635155532	4.08317392327452	0.0573523458875761	0.955250819836059	0.994578977885335	-6.58159288640586	-0.0574884091807935	4.08317392327452	-0.766786574875583	0.458689992193071	0.788207172602057	-6.48356630027156	-0.0617882955323488	4.08317392327452	-0.582754219511393	0.571329978675341	0.999742806709537
224	AAS(UniMod:21)PQDLAGGYTSSLACHR3	0.843060954271144	4.28592156179583	4.13837041421192	4.18408649917184	4.32192963076031	4.13411684223633	4.14482816634621	4.18576952432355	4.11732062870739	4.18002699503629	4.13278987689405	4.16193081141704	4.1835066362215	0.000871337434029229	4.18088313226019	0.0095453680944532	0.992547908934333	0.999742806709537	-5.72300199390733	-0.0417537757041169	4.18088313226019	-0.646870073970893	0.530439492132076	0.866644238326621	-6.20285488398377	-0.0408824382700876	4.18088313226019	-0.633370884953874	0.538907011015073	0.897556989981866	-6.34123745273777	-0.00250127861224492	4.18088313226019	-0.0387510411606955	0.969754701623309	0.996505843142154	-6.58254615945745	-0.00162994117821569	4.18088313226019	-0.0252518521436764	0.980287772304825	0.994461237643546	-6.79094831553819	0.000871337434029229	4.18088313226019	0.0095453680944532	0.992547908934333	0.999742806709537
225	AAS(UniMod:21)PS(UniMod:21)PQSVR2	0.919878436241988	4.68618707143138	5.09311089312764	5.04479791592094	4.5185191681015	5.02793752597724	5.38396698053882	4.6547835755814	5.13986876847076	5.25724241902488	4.54509129024423	4.56737293270604	5.41189837500372	-0.211286653086887	4.94423140967738	-0.565077704986453	0.582897098461506	0.999742806709537	-5.5700110787695	0.0759329608656962	4.94423140967738	0.287198020039064	0.779079492352355	0.946807921286929	-6.37683986715314	-0.135353692221191	4.94423140967738	-0.51194253414744	0.618397471118854	0.925433306651753	-6.41319977506873	0.0354425980458721	4.94423140967738	0.134053036622906	0.895682361012994	0.984000280440274	-6.57376991995329	-0.175844055041015	4.94423140967738	-0.665087517563598	0.519134926829276	0.818622997551571	-6.55834213335438	-0.211286653086887	4.94423140967738	-0.565077704986453	0.582897098461506	0.999742806709537
226	AAS(UniMod:21)PSPQSVR2	0.371145720768501	4.40354517849021	4.09330018772649	4.04639962979604	4.28314991504875	4.21441170028101	4.10763761702428	4.30904901776536	3.82961876239096	3.93830508311655	4.19030658393926	3.91168326647383	3.93754698832909	-0.0331300869573257	4.10541282753182	-0.177874548328496	0.861921982928795	0.999742806709537	-5.70767386269467	-0.155424044246627	4.10541282753182	-1.18011529136186	0.261834285756895	0.716223466132917	-5.72550016633212	-0.188554131203952	4.10541282753182	-1.43166789000901	0.1789015681852	0.702773942994682	-5.54834772030776	0.0206514121137635	4.10541282753182	0.156803584296108	0.878123895808735	0.98201762822454	-6.57024719380158	-0.0124786748435621	4.10541282753182	-0.0947490143510395	0.926148120750046	0.977558055771052	-6.78647314455692	-0.0331300869573257	4.10541282753182	-0.177874548328496	0.861921982928795	0.999742806709537
227	AAS(UniMod:21)PVLLSSNSQK2	0.185372844026819	3.94812220541431	3.94748757704954	3.97504811951585	3.91303452531627	3.90882987490704	3.89786630092786	3.84599775813571	3.76742388270916	3.90618191203932	3.94319448290583	3.89047592843511	4.00395588169401	0.156316646993099	3.91230153742084	2.03804144126659	0.0652695068996803	0.999742806709537	-4.02824967833479	-0.11701811636517	3.91230153742084	-2.15762457827155	0.0529282060104436	0.428908423094418	-4.36163977964529	0.0392985306279283	3.91230153742084	0.724601268646068	0.483206393973218	0.875818913438327	-6.27785309598827	-0.0503090669428481	3.91230153742084	-0.92761772892549	0.372701219243531	0.854525706766066	-6.14109277327748	0.10600758005025	3.91230153742084	1.95460811799213	0.0754216220073074	0.407094019226667	-5.02432693141364	0.156316646993099	3.91230153742084	2.03804144126659	0.0652695068996803	0.999742806709537
228	AAS(UniMod:21)REEPIEWEF2	0.513179774720053	3.37694531410035	3.3033845650498	3.26049668724118	3.24910113543548	3.2957543296166	3.21170434863519	3.17212090484186	3.12272665358923	3.32422018238906	3.26652198713111	3.14592942059084	3.32641271231164	0.101354377305834	3.25460985341103	1.03013667208983	0.324164836864379	0.999742806709537	-5.23150628241428	-0.107252941857062	3.25460985341103	-1.54161720793774	0.150272263424197	0.609369362089552	-5.27974005878345	-0.00589856455122773	3.25460985341103	-0.0847839551704146	0.933893969927079	0.986836566754299	-6.54738107144325	-0.0614222509013507	3.25460985341103	-0.882862486569238	0.395425088787683	0.863276175216554	-6.18137547438662	0.0399321264044832	3.25460985341103	0.573970766198083	0.577062175140831	0.84562168346994	-6.61695513945775	0.101354377305834	3.25460985341103	1.03013667208983	0.324164836864379	0.999742806709537
229	AAS(UniMod:21)TDLGAGETVVGK2	0.298285395304189	3.725540557343	3.75146433771312	3.84078307259293	3.67033589653032	3.77874597141159	3.91423789037116	3.57555198559286	3.69043350501822	NA	3.73432932496671	3.73622961469168	4.05880885554843	0.194952589542052	3.77058736470727	1.34183981200182	0.20800232828434	0.999742806709537	-4.87421963914112	-0.139603243910808	3.77058736470727	-1.28914992404078	0.22507812980732	0.690170129517198	-5.49641096595993	0.0553493456312437	3.77058736470727	0.571446286330797	0.579747987995157	0.911050873916946	-6.37865688862588	0.0151772635546794	3.77058736470727	0.156695454952037	0.878463153805369	0.98201762822454	-6.57016654684733	0.210129853096731	3.77058736470727	1.94041969634617	0.0796999892639236	0.418264977717201	-4.95107466632061	0.194952589542052	3.77058736470727	1.34183981200182	0.20800232828434	0.999742806709537
230	AASAATAAPTAT(UniMod:21)PAAQESGTIPK2	0.478086569547273	3.80675615009373	3.69546117782182	3.92185000150636	3.93790174830239	3.82992410096158	3.81219859824107	3.74940795150851	3.68975654690146	3.78917033975239	3.6898047790312	3.89741804961198	3.73909521646885	-0.0193246370444822	3.79656205501678	-0.181751137396567	0.858948124968586	0.999742806709537	-5.70699758195104	-0.0652441637531864	3.79656205501678	-0.867805620328503	0.403279835512854	0.803894684606775	-6.03449490547384	-0.0845688007976686	3.79656205501678	-1.12484054381146	0.28362921742917	0.78903912630453	-5.91252930254962	0.0519857060277067	3.79656205501678	0.691456296968568	0.503024979056528	0.899439306836095	-6.33360215416782	0.0326610689832245	3.79656205501678	0.434421373485608	0.672036707745815	0.888783548860813	-6.69081181594083	-0.0193246370444822	3.79656205501678	-0.181751137396567	0.858948124968586	0.999742806709537
231	AASLMNIPSTSSWSVPPPLTSVFTMPS(UniMod:21)PAPEVPLK4	0.026768253031925	3.52668505481112	3.69343711105919	3.48010648671899	3.40920173792635	NA	3.27213760088038	3.55007307301848	3.40555950098237	3.58193536031093	NA	3.28514065568833	3.28286868704043	-0.00244475861314708	3.44871452684366	-0.01986650020202	0.984561841454608	0.999742806709537	-5.62421364110482	-0.0542202394258431	3.44871452684366	-0.696653488978992	0.502746501997762	0.85704167068701	-6.16569074218068	-0.0566649980389902	3.44871452684366	-0.594462733319335	0.566121269602146	0.906754948620459	-6.16746686048458	-0.226073214793069	3.44871452684366	-2.59806186969295	0.0276883973131841	0.431563258929888	-3.74312032746245	-0.228517973406216	3.44871452684366	-2.62615734371554	0.0264137415376481	0.256216396201686	-3.8752098223519	-0.00244475861314708	3.44871452684366	-0.01986650020202	0.984561841454608	0.999742806709537
232	AASPYSQRPAS(UniMod:21)PTAIR2	0.0672869454065492	4.17316264949462	4.21793994162514	4.23075138174651	4.21816192720069	4.14584945683746	NA	3.98169183527944	4.04995475180266	NA	4.04812486522832	4.17399128922863	4.14754405765066	0.132675742764509	4.13871721560941	1.42246084441956	0.186958596549843	0.999742806709537	-4.75152714131551	-0.191461364081046	4.13871721560941	-2.9029859873433	0.0166151445514711	0.261189020757698	-3.12753559667541	-0.0587856213165363	4.13871721560941	-0.891322569220474	0.394819981167543	0.843958023870033	-6.031339589257	-0.0252789656030163	4.13871721560941	-0.383286117657795	0.709963581228473	0.952325365202893	-6.39542680125796	0.107396777161493	4.13871721560941	1.62837730046503	0.136181071949902	0.516940485408895	-5.41147282205487	0.132675742764509	4.13871721560941	1.42246084441956	0.186958596549843	0.999742806709537
233	AASSLNLS(UniMod:21)NGETESVK2	0.205410975018026	3.89395290517877	3.90095575967491	3.90773990094336	3.82040188009042	3.84794266739858	3.83262578608271	3.89594408343987	3.83880818408869	3.92005273328716	3.79913278645488	3.83723602110553	3.77019427731716	-0.015521227904276	3.8554155820885	-0.227383287953441	0.824125295435954	0.999742806709537	-5.69794972948932	-0.0159478549937746	3.8554155820885	-0.33040738229847	0.747044812288584	0.935531159140354	-6.36283105786056	-0.0314690828980506	3.8554155820885	-0.651975911979213	0.527256876698417	0.892195347497058	-6.32895010508753	-0.0672260774084408	3.8554155820885	-1.39278870214131	0.190073781960047	0.755915837762875	-5.62884044884172	-0.0827473053127168	3.8554155820885	-1.71435723182206	0.113307447120528	0.48221008325197	-5.38867304732038	-0.015521227904276	3.8554155820885	-0.227383287953441	0.824125295435954	0.999742806709537
234	AASSLNLSNGETES(UniMod:21)VK2	0.659225535491375	3.77593915923042	3.80056696753396	NA	3.77959055742425	3.83171308088204	3.85068647515093	3.67468703099132	3.75330768018271	3.81811509413953	3.7093084023593	3.75891346000363	3.81547039915671	-0.0198828223681931	3.77893620973225	-0.228550796930771	0.823617123895772	0.999742806709537	-5.64545010315878	-0.0395497949443344	3.77893620973225	-0.609937304403999	0.554899981456221	0.877454758385498	-6.11835460792903	-0.0594326173125275	3.77893620973225	-1.02475683272632	0.328554441226933	0.81245390629273	-6.0145557380987	0.03241030777022	3.77893620973225	0.499832066995428	0.627522865492745	0.941264322219506	-6.34207348666607	0.012527485402027	3.77893620973225	0.216003044171847	0.833132626178945	0.950350983568721	-6.7661084046391	-0.0198828223681931	3.77893620973225	-0.228550796930771	0.823617123895772	0.999742806709537
235	AATESVPCS(UniMod:21)PSPLAGEIR2	0.000382110882761576	NA	3.68815932833515	3.72950327937586	3.57443489537749	NA	3.59802004482054	3.98935092706783	4.02834425430057	3.96564514169985	3.60539404467681	3.56008457458056	NA	-0.289103630970911	3.74877072113718	-3.186921987275	0.0119341924079187	0.872832886323406	-2.57906850351062	0.285615470500578	3.74877072113718	4.66993627419295	0.00137189962837076	0.0669638774451445	-0.656062401610691	-0.00348816047033251	3.74877072113718	-0.0520637037216188	0.959683896596297	0.989916223915695	-6.35198091504167	-0.122603833756486	3.74877072113718	-1.82996445551251	0.102542521269106	0.649710842651413	-4.85958832046722	-0.411707464727396	3.74877072113718	-6.73159482753786	0.000113051922072307	0.00824872113532717	1.69953464806964	-0.289103630970911	3.74877072113718	-3.186921987275	0.0119341924079187	0.872832886323406
236	AATSGVPS(UniMod:21)IYAPSTYAHLSPAK3	0.298805284479822	4.2094040397385	NA	3.99621069689096	4.07509187242265	4.18910302330553	NA	3.94922254588768	4.00003703878258	4.00511844240739	3.99851359141024	4.04370068760795	4.09494959147658	0.0316385349230126	4.05613515299301	0.285815450692903	0.781168222665803	0.999742806709537	-5.58520294559003	-0.11801469262218	4.05613515299301	-1.50771902571581	0.164211733787847	0.624117664568578	-5.22610127192799	-0.0863761576991671	4.05613515299301	-1.10351493901012	0.297032111887963	0.798118413203827	-5.82559339803218	0.0292900795493587	4.05613515299301	0.341597169761103	0.740106117241439	0.960755588756029	-6.32297148480681	0.0609286144723717	4.05613515299301	0.870283289075362	0.405647431364554	0.754768894381586	-6.39370213777589	0.0316385349230126	4.05613515299301	0.285815450692903	0.781168222665803	0.999742806709537
237	AATSGVPSIYAPSTYAHLS(UniMod:21)PAK3	0.0570959679778392	3.97937942173592	NA	3.78457786326097	3.88533129062967	3.88504852489646	3.9695829191228	4.13890043819151	4.02524545933302	NA	4.0780559542519	4.04204305015449	4.05961328023917	-0.0535111229316083	3.98477782018159	-0.501598022757919	0.627394911937745	0.999742806709537	-5.50486548154312	0.200094306263818	3.98477782018159	2.42142407906596	0.0372312192386885	0.371469158217305	-3.82431536990346	0.14658318333221	3.98477782018159	2.17253061142415	0.056389311445742	0.505049827306828	-4.48593695118298	0.0313422690512	3.98477782018159	0.41548675461089	0.68703479271066	0.950369298296194	-6.38177667325174	-0.0221688538804079	3.98477782018159	-0.293879972032882	0.775184046853963	0.927558556765729	-6.63447623495029	-0.0535111229316083	3.98477782018159	-0.501598022757919	0.627394911937745	0.999742806709537
238	AAVATFLQSVQVPEFT(UniMod:21)PK2	0.0144083135232574	3.11843989175157	3.39321135983524	3.4385504528208	2.85437022526465	NA	3.12441816615621	2.88083482096893	2.9510534234204	2.84157007532312	3.21894646672169	3.07319165898269	NA	0.582255995373477	3.08945865412453	3.61980385439164	0.0051187580681153	0.674520216395193	-1.92760391167663	-0.425581128231717	3.08945865412453	-4.18334261780644	0.00211072039800058	0.0870124778179907	-1.1854980579389	0.15667486714176	3.08945865412453	1.25746173724388	0.238686158498861	0.75437041092773	-5.57101716955207	-0.327339705758771	3.08945865412453	-2.87796000727065	0.0173244026971358	0.368162637052789	-3.28969725921228	0.254916289614707	3.08945865412453	2.24121569674042	0.0503063818548409	0.339836771151724	-4.49602223143771	0.582255995373477	3.08945865412453	3.61980385439164	0.0051187580681153	0.674520216395193
239	AAVFQDTIIS(UniMod:21)PR2	1.21349476963497e-08	4.80762413902374	4.87969144446746	4.78958555574002	4.39336242023527	4.48691544557506	4.5215681126389	5.38249373852371	5.43492196169503	5.47979766972532	4.58791800091197	4.54477405932896	4.66425786905003	-0.475069426623705	4.83107586807629	-5.72393908639343	0.000113295722298358	0.244699482559819	1.06222452849068	0.606770743570951	4.83107586807629	10.3389765809637	3.6769738471579e-07	0.00182653675857569	6.78590460625241	0.131701316947246	4.83107586807629	2.24410429478861	0.045415565661842	0.474348455440019	-4.33610714665903	-0.358351720260663	4.83107586807629	-6.10607891494327	6.39769093117251e-05	0.0118701773276831	2.07260377786117	-0.833421146884367	4.83107586807629	-14.2009512011183	1.2332938539913e-08	3.02218658920567e-05	10.2090378579728	-0.475069426623705	4.83107586807629	-5.72393908639343	0.000113295722298358	0.244699482559819
240	AAVLS(UniMod:21)DS(UniMod:21)EDEEK2	0.784199543344614	5.13095352871561	4.86629960746266	4.83792788432305	4.98998014561286	4.82336076676111	4.81123447186168	5.10377247767468	4.76767893265378	5.02734807225138	4.98650745162474	4.85861779517344	5.06963203019045	0.0755211435581513	4.93944276369212	0.507334622989966	0.62152618734282	0.999742806709537	-5.59932825378186	0.021206154026177	4.93944276369212	0.201466505485397	0.843859933452525	0.966577580463687	-6.3988988858959	0.0967272975843283	4.93944276369212	0.918946009979248	0.37703119829239	0.839818630805239	-6.11746460422119	-0.0702018787552197	4.93944276369212	-0.666944471584288	0.517990592206666	0.905849779519651	-6.35066240928102	0.00531926480293166	4.93944276369212	0.0505350329095627	0.960564777846338	0.987359055416297	-6.78991980931714	0.0755211435581513	4.93944276369212	0.507334622989966	0.62152618734282	0.999742806709537
241	AAVLSDS(UniMod:21)EDEEK2	0.158489192218663	4.08544441647373	4.13246632091358	4.14179259524544	4.226064718537	4.24162009781441	4.22845631523908	4.08256384447248	4.26136243096702	4.02175297058691	4.23252890297632	4.25246305579055	4.20957919886123	-0.00251529578534626	4.17634123898981	-0.0283416817598997	0.977876437689135	0.999742806709537	-5.72265547948549	0.00199197113122018	4.17634123898981	0.0317420222682722	0.975223043459076	0.993913897531089	-6.41981589952319	-0.000523324654126078	4.17634123898981	-0.00833916845704009	0.993489566349433	0.999319744599023	-6.55117196511387	0.112145932985909	4.17634123898981	1.78704331922439	0.10034078478461	0.648851978151909	-5.08428694761788	0.109630637200563	4.17634123898981	1.74696212849908	0.107315681639748	0.468138990401784	-5.34078101423901	-0.00251529578534626	4.17634123898981	-0.0283416817598997	0.977876437689135	0.999742806709537
242	AAVQELSSS(UniMod:21)ILAGEDPEER2	0.298418532703879	3.79436998288818	3.66620157817546	3.56888983721525	NA	3.60806484615218	3.67842882709633	3.45893783489897	3.55921084787638	3.60067104173714	3.57642769477288	3.62883759349177	3.62484181369417	0.103669421950824	3.61498926345443	1.00540136372367	0.337357117031069	0.999742806709537	-5.20617613510988	-0.136880557922136	3.61498926345443	-1.99123179736817	0.0731660995671135	0.476132182182404	-4.63466239308078	-0.0332111359713121	3.61498926345443	-0.432124386775459	0.674408993751459	0.939890668461419	-6.34329812664902	-0.0332402961353777	3.61498926345443	-0.432503802222916	0.674141912542169	0.949618495720057	-6.37495139590713	0.0704291258154459	3.61498926345443	1.02454809443672	0.328648453868516	0.705830881862225	-6.25046871666655	0.103669421950824	3.61498926345443	1.00540136372367	0.337357117031069	0.999742806709537
243	AAVVTS(UniMod:21)PPPTTAPHK2	2.4876577358441e-05	4.73658977250342	4.63973115048576	4.7073110553874	4.60131990058451	4.60046856174907	4.75135284248313	5.02216458619683	5.07378537810297	5.05645872218488	4.59951215409972	4.63638294114061	4.59346145264852	-0.397520488345322	4.7515448764639	-4.91207554819719	0.000408406250886351	0.28811826111645	0.0980772476451959	0.356258902702701	4.7515448764639	6.2256721154757	5.37217958920787e-05	0.012395286991439	2.26577121947063	-0.0412615856426211	4.7515448764639	-0.721051744186014	0.485305567397025	0.876347865678935	-6.28046515433724	-0.0434968911866225	4.7515448764639	-0.760114008424983	0.462514472283268	0.884313586014377	-6.28282679318461	-0.441017379531945	4.7515448764639	-7.7068378680867	7.20323079756087e-06	0.00113880755286599	4.17941763828192	-0.397520488345322	4.7515448764639	-4.91207554819719	0.000408406250886351	0.28811826111645
244	ACPEEPAAPS(UniMod:21)PEPR2	0.261362725324812	4.21400104748906	4.1421019201823	4.32078088542034	3.95660505783135	4.29809995534386	4.26453157584503	3.86429321813496	4.10054552589092	4.05005335286741	4.02563903243847	4.33972847661366	4.1158461964618	0.207989624230704	4.14101885370993	1.35053423324785	0.202870717820307	0.999742806709537	-4.90596171212748	-0.220663918732804	4.14101885370993	-2.0263303587831	0.066613340151083	0.470364985359637	-4.57009315828279	-0.0126742945020997	4.14101885370993	-0.116386529674842	0.909357707425501	0.984531517004313	-6.54399759603897	-0.0525490880238202	4.14101885370993	-0.482551986752163	0.638485630274408	0.942011445094066	-6.46041504279778	0.155440536206884	4.14101885370993	1.4273918423561	0.180102630559603	0.572709631746024	-5.78551737544972	0.207989624230704	4.14101885370993	1.35053423324785	0.202870717820307	0.999742806709537
245	ACS(UniMod:21)TLSLSGPELK2	0.030628086276539	NA	3.59312619652944	3.57746474653274	NA	3.38747900660529	3.39122400014734	3.44758691662893	3.51137917710811	3.5017072693318	3.40264270774437	NA	3.30691788568662	0.0638331438473299	3.45772532292385	0.678197000777172	0.515727803793129	0.999742806709537	-5.36822919829549	-0.0984043505081451	3.45772532292385	-1.55072671992134	0.157444775582262	0.615589864387945	-5.17183647324256	-0.0345712066608153	3.45772532292385	-0.497330261674412	0.631597400140102	0.928929373925023	-6.2212776947661	-0.195943968154782	3.45772532292385	-2.81878691455667	0.0212812334206604	0.393513287589708	-3.3738314463379	-0.132110824307452	3.45772532292385	-2.08189764158286	0.0689515473125497	0.392259469969595	-4.76158869796573	0.0638331438473299	3.45772532292385	0.678197000777172	0.515727803793129	0.999742806709537
246	ADALQAGAS(UniMod:21)QFETSAAK2	0.129672734131354	3.24996400096698	3.37398573937493	3.44150353926196	3.41777756143679	3.42814620258867	NA	NA	3.50451538940942	3.4596738386719	3.58847759536419	NA	3.52889068771976	0.00877873868987544	3.44365939497718	0.0800596255264796	0.938047615269092	0.999742806709537	-5.58000553569806	0.126943520839372	3.44365939497718	1.71713053994122	0.12215596213176	0.573232922854649	-4.95047487174636	0.135722259529248	3.44365939497718	1.6759197969177	0.130147966987389	0.649054853489671	-5.04377938788433	0.0678107888114394	3.44365939497718	0.917258128935656	0.384358299409675	0.859115383268112	-6.0366710221047	0.0765895275013149	3.44365939497718	0.945739525861384	0.370453004216172	0.732831553446402	-6.12554556067071	0.00877873868987544	3.44365939497718	0.0800596255264796	0.938047615269092	0.999742806709537
247	ADEAS(UniMod:21)ELACPTPK2	0.711500312767033	3.80359838002865	3.51249551271579	3.67180597212946	3.77203657698987	3.52742616632293	3.62094534856427	3.71979353519953	3.50167469259039	3.67940111923225	3.7449612850353	3.73707653817124	3.69973847641606	0.116132908532412	3.66591280028298	0.927518385884121	0.372750624749305	0.999742806709537	-5.32092853571621	-0.0290101726172391	3.66591280028298	-0.327666871816532	0.749062648916329	0.936210519182756	-6.3637767278886	0.0871227359151727	3.66591280028298	0.984042208851194	0.345383445006742	0.820494710064553	-6.05640167721336	-0.0224972576656066	3.66591280028298	-0.254104177214005	0.803909854262971	0.971919530205358	-6.5490063019851	0.0936356508668053	3.66591280028298	1.05760490345372	0.311986654773993	0.695337241949676	-6.21864915247106	0.116132908532412	3.66591280028298	0.927518385884121	0.372750624749305	0.999742806709537
248	ADEASELACPT(UniMod:21)PK2	8.1594526136471e-07	5.82022273682703	5.76420472997174	5.81386676640234	5.3944934393559	5.38062859593027	5.48384589181855	5.9048952538797	5.89699451181381	5.92804754338616	5.34408597258928	5.40250182670014	5.44976619688587	-0.131419002269333	5.63196278879673	-1.75674354616079	0.1055744300494	0.999742806709537	-4.41069470590493	0.110547691959523	5.63196278879673	2.08984885963349	0.0596233026102328	0.44841598140247	-4.46994658344444	-0.0208713103098104	5.63196278879673	-0.394561688958506	0.700399301692577	0.943809703917183	-6.46884858529385	-0.379775435365464	5.63196278879673	-7.17946477621561	1.42736492550803e-05	0.00393463337180041	3.53762841997985	-0.511194437634797	5.63196278879673	-9.66387532480761	7.41198335557459e-07	0.000250096807656129	6.41269798901527	-0.131419002269333	5.63196278879673	-1.75674354616079	0.1055744300494	0.999742806709537
249	ADEASELACPT(UniMod:21)PKEDGLAQQQTQLNLR3	2.205074345855e-06	3.73039599785019	3.68494128748591	3.82476781620685	3.30746877412411	3.26907019054489	3.42081011350733	3.82357950549941	3.9830799615724	3.9109477074117	3.12697452659768	3.32768043062194	3.12193781729184	-0.299419458868476	3.54430451072619	-2.82333214485522	0.0159626948916142	0.925854019233158	-2.87101355639441	0.159167357646851	3.54430451072619	2.12251591849037	0.0563024326613379	0.439186802264539	-4.41792347722265	-0.140252101221625	3.54430451072619	-1.87027869184779	0.0871504068338014	0.579198355976196	-4.9294600905943	-0.414252007788873	3.54430451072619	-5.52410050526384	0.000154006314296137	0.0203541495935498	1.20564241973251	-0.713671466657349	3.54430451072619	-9.51689511560201	8.67911346465369e-07	0.000265852094314173	6.2599268350619	-0.299419458868476	3.54430451072619	-2.82333214485522	0.0159626948916142	0.925854019233158
250	ADEASELACPT(UniMod:21)PKEDGLAQQQTQLNLR4	0.000710431015154783	3.3390963794817	3.34532724100548	3.44699372686223	NA	2.90739529367599	2.92403801541711	3.37763754049804	3.29070271978718	3.55278451985642	NA	NA	2.90212414327723	-0.0434949888667302	3.23178884220682	-0.310040372813917	0.764015275041582	0.999742806709537	-5.4671595663644	0.0299024775974126	3.23178884220682	0.384262390877329	0.710243634426306	0.925638548425307	-6.34066652597404	-0.0135925112693176	3.23178884220682	-0.116447226629965	0.910009579879806	0.984697600204898	-6.15084738110686	-0.461422461236589	3.23178884220682	-5.30352269706593	0.000599187483167014	0.0499405088332374	0.10440387533092	-0.504917450103319	3.23178884220682	-4.58802831402682	0.00153347174406938	0.0484467851250554	-0.816431042675957	-0.0434949888667302	3.23178884220682	-0.310040372813917	0.764015275041582	0.999742806709537
251	ADGAPSAAPPDGLLAS(UniMod:21)PDLGLLK2	7.04603682866063e-05	3.30378310521837	3.10423340710932	3.11955303311052	2.86644277967971	3.15528998331859	3.1592507445387	4.28620725149255	3.83421740224258	3.80978573199557	4.24267085540574	3.78263584141007	3.77484763119162	0.0721766600593128	3.53657648055944	0.333824286626473	0.744531703415035	0.999742806709537	-5.66910866411328	0.800880280097497	3.53657648055944	5.23846137759636	0.000241190638945339	0.0241643106852196	0.821909850949332	0.87305694015681	3.53657648055944	5.71056021119305	0.000115628034424695	0.0187452728814836	1.50027235033611	-0.115528679300402	3.53657648055944	-0.755659165994448	0.465079040227094	0.885175856955123	-6.28625352055818	-0.0433520192410897	3.53657648055944	-0.283560332397766	0.781796933836235	0.929658321662353	-6.74827782667924	0.0721766600593128	3.53657648055944	0.333824286626473	0.744531703415035	0.999742806709537
252	ADGAPSAAPPDGLLAS(UniMod:21)PDLGLLK3	8.69421515134941e-05	3.42820586689647	3.42597079752691	3.22332573188066	3.14948149185785	NA	NA	3.96819841079759	3.8524229263425	3.8799500933863	4.00208405265408	3.74652942557134	4.03547889896636	0.237526289131959	3.67116476958801	1.49980213452762	0.166217248848143	0.999742806709537	-4.61265765133681	0.54102301140745	3.67116476958801	5.91696020352766	0.00018281249013866	0.0206391146537226	1.20041378902152	0.778549300539409	3.67116476958801	6.02079765629021	0.000160021114860486	0.0211519686972905	1.2982307366282	-0.209685973576828	3.67116476958801	-1.62157594566408	0.13763962885962	0.709030105885038	-5.01651670697073	0.0278403155551308	3.67116476958801	0.304478803525976	0.767342975922842	0.924348830581788	-6.74092923210831	0.237526289131959	3.67116476958801	1.49980213452762	0.166217248848143	0.999742806709537
253	ADPSLLGFSVNAS(UniMod:21)SER2	0.00751283580865297	3.59530246157779	3.67436343046922	3.65375344224382	3.71863228654227	NA	3.76676825418168	3.47072977143489	3.42535165041664	3.38656346658786	3.50863206267087	NA	NA	-0.0204767257406293	3.57778853623612	-0.197731680376442	0.847914165311705	0.999742806709537	-5.49369662977133	-0.21359148195048	3.57778853623612	-3.71827368559204	0.00531182025234867	0.143016081862016	-2.03308343866649	-0.23406820769111	3.57778853623612	-2.716493027855	0.0250371087719576	0.390141355135845	-3.3684187414173	0.101560492265034	3.57778853623612	1.58134713045822	0.15032822278953	0.721934640852855	-5.28168328324951	0.0810837665244044	3.57778853623612	0.998105251731103	0.345860800393248	0.716942544370877	-5.93795644896227	-0.0204767257406293	3.57778853623612	-0.197731680376442	0.847914165311705	0.999742806709537
254	ADRDQS(UniMod:21)PFSK2	0.351826814107086	4.5402626433721	4.48281281290862	4.4034501550662	4.34673013929743	4.32993997231565	4.28399691340985	4.56430545273555	4.32827460347258	4.48840088025609	4.48948288332811	4.49498756441348	4.15430507926432	0.0745510589552287	4.40891242498666	0.563599997554856	0.583869674037716	0.999742806709537	-5.57079846517873	-0.0151815582942314	4.40891242498666	-0.162311209934051	0.873883042620067	0.969597521233564	-6.40641764729136	0.0593695006609973	4.40891242498666	0.63473955036147	0.538045006466739	0.897052183565564	-6.3403448148477	-0.155286195441332	4.40891242498666	-1.66021759951448	0.123917979692593	0.693078648158923	-5.26859649284786	-0.0807351364861031	4.40891242498666	-0.86316683921896	0.4057210063759	0.754768894381586	-6.40391624540991	0.0745510589552287	4.40891242498666	0.563599997554856	0.583869674037716	0.999742806709537
255	ADS(UniMod:21)DGAKPEPVAM(UniMod:35)AR2	0.575240479327567	5.2479001905521	5.08954852680917	4.97610187831196	5.2107918848668	5.07443553610536	5.0479275707681	5.39915996926599	5.14889601200212	4.59002124859424	5.51557750828693	5.41695688414028	4.96508430702458	0.246645691174137	5.14020012639397	0.932706345183653	0.370176694928892	0.999742806709537	-5.31659578722544	-0.0584911219369593	5.14020012639397	-0.312806917076527	0.760037659380689	0.941105085775946	-6.36876982389746	0.188154569237177	5.14020012639397	1.00623904599364	0.335042791717633	0.816619105097649	-6.03477508902188	0.00653479868900941	5.14020012639397	0.0349477008464275	0.972721834638813	0.996507254638414	-6.58269564538998	0.253180489863146	5.14020012639397	1.35399366391659	0.201796865517939	0.598380483855332	-5.87910543602813	0.246645691174137	5.14020012639397	0.932706345183653	0.370176694928892	0.999742806709537
256	ADS(UniMod:21)DGAKPEPVAM(UniMod:35)AR3	0.100507556147467	4.07517834934468	4.24857864131585	4.16732370584811	4.2889281486509	4.43422438605324	4.65409388806609	4.42561456879299	4.50245391389682	4.32496602708401	4.60695528702908	4.17682124223261	4.76473392281282	-0.196896594653637	4.3891560067606	-1.0251311845934	0.326421444674977	0.999742806709537	-5.23604674131205	0.253984604421731	4.3891560067606	1.87009483152195	0.0871777132094998	0.509476812197871	-4.81017258730357	0.0570880097680941	4.3891560067606	0.420340407058361	0.681998630237518	0.941802748301395	-6.45782114833361	0.295388575420532	4.3891560067606	2.17495327892915	0.0513341622209569	0.544254941876694	-4.47830676556321	0.0984919807668945	4.3891560067606	0.725198854465562	0.482853535299591	0.802191585255354	-6.51531564017733	-0.196896594653637	4.3891560067606	-1.0251311845934	0.326421444674977	0.999742806709537
257	ADS(UniMod:21)DGAKPEPVAMAR2	0.386002514840168	5.03088211527921	5.23882281932301	5.38820544426834	5.59265248615672	5.31761280163818	5.23107175254274	5.38060002465515	5.40008311177826	5.2653633379428	5.35097022148504	5.28500493993424	4.89517264281917	-0.332775110534947	5.28137014148524	-1.77799669024091	0.101878344917034	0.999742806709537	-4.38275579536101	0.129378698501881	5.28137014148524	0.97759255990467	0.348430983567535	0.77235636716281	-5.9348516621188	-0.203396412033066	5.28137014148524	-1.5368744732885	0.151420562050915	0.672034388152449	-5.40932860266616	0.161142220489024	5.28137014148524	1.21759947859035	0.247816199408975	0.799677991504593	-5.84053987414326	-0.171632890045923	5.28137014148524	-1.29686755460282	0.220140952212331	0.616367174260775	-5.94947258171212	-0.332775110534947	5.28137014148524	-1.77799669024091	0.101878344917034	0.999742806709537
258	ADS(UniMod:21)DGAKPEPVAMAR3	0.0759558864341186	4.83436319524135	4.48975076180944	4.72386482239739	4.75101504688879	4.63674274963766	4.38295911734859	4.87274199593344	4.68366028951484	4.82105319186827	4.67599502315678	4.18012006366174	4.35671028082102	-0.295789414701291	4.61741471152328	-1.55312584329598	0.147517087841976	0.999742806709537	-4.66884828083709	0.109825565956127	4.61741471152328	0.815534740437116	0.431364616865837	0.819983818851851	-6.07829956988349	-0.185963848745164	4.61741471152328	-1.38091689122421	0.193599402449913	0.718952789837684	-5.61298407216206	-0.0924206218577108	4.61741471152328	-0.686290366014362	0.506157331960019	0.900866483888076	-6.33724477933172	-0.388210036559002	4.61741471152328	-2.88274199767569	0.014325080100409	0.184289722796782	-3.44883164682454	-0.295789414701291	4.61741471152328	-1.55312584329598	0.147517087841976	0.999742806709537
259	ADS(UniMod:21)LLAVVK2	0.0572716858193002	3.7268062232349	3.93668164587807	3.90563768882699	3.99561807444744	4.00453103747178	4.02090160718033	3.7148759467636	3.89348567488386	3.77571941762355	3.86203693499003	3.88777257066463	3.97026507817022	-0.0386438722018969	3.89119432501128	-0.394104126431921	0.700727761059582	0.999742806709537	-5.64802763398202	-0.0616815062229885	3.89119432501128	-0.889611345831947	0.391938654945366	0.795420600321559	-6.01551798959819	-0.100325378424885	3.89119432501128	-1.44695874641917	0.174661813873691	0.695480530957725	-5.52855678863681	0.150641720386525	3.89119432501128	2.17265420087213	0.0515430030222439	0.545374152056588	-4.48205434737138	0.111997848184628	3.89119432501128	1.61530680028491	0.13337752926639	0.512692761517314	-5.53084335335146	-0.0386438722018969	3.89119432501128	-0.394104126431921	0.700727761059582	0.999742806709537
260	ADS(UniMod:21)PVNGLPK2	0.933523529462071	4.15046276901662	3.78006296779468	3.74614893385794	4.065775175566	3.91694101556676	3.93081329584925	4.12547429048271	3.88146362037944	3.80126508117159	4.02139725709065	4.07034259544939	3.74718867033184	-0.0687097618248766	3.93644463937974	-0.391086867065316	0.702895276325172	0.999742806709537	-5.64916358777069	0.0438427737881661	3.93644463937974	0.352913124600432	0.730549506490849	0.930704702833671	-6.35477317830724	-0.0248669880367109	3.93644463937974	-0.200167226869345	0.844852344667302	0.970661450292465	-6.52990358926738	0.0789516054375938	3.93644463937974	0.635522239122617	0.537552411448309	0.912686406810058	-6.37169845504792	0.0102418436127167	3.93644463937974	0.0824418876528394	0.935715524068953	0.980216262362282	-6.78764301658065	-0.0687097618248766	3.93644463937974	-0.391086867065316	0.702895276325172	0.999742806709537
261	ADSGPTQPPLSLS(UniMod:21)PAPETK2	0.0599162416585047	4.25327524794724	4.36988754203497	4.35529148372654	4.36399049491143	4.29534963337911	4.33892409923557	4.44578051690469	4.38046835785423	4.37454852040302	4.22303788413752	4.28687088868959	4.16199875899177	-0.182899939053471	4.32078528568464	-2.28199274190924	0.0424547053522262	0.999742806709537	-3.67875711171852	0.0741143738177268	4.32078528568464	1.30773015874118	0.216551577035133	0.686019068955363	-5.57793536721349	-0.108785565235745	4.32078528568464	-1.91949492610383	0.0801164590335127	0.561514920300384	-4.85425091661575	0.00660331793911961	4.32078528568464	0.116513944217902	0.909258963059619	0.985730231643585	-6.57611064780158	-0.176296621114352	4.32078528568464	-3.11071114062711	0.00945635420920192	0.146431570234751	-3.04136671852021	-0.182899939053471	4.32078528568464	-2.28199274190924	0.0424547053522262	0.999742806709537
262	ADT(UniMod:21)PNNATPITSYPTLR2	0.330776528358728	3.48508899663594	3.56083664076912	3.57350292290924	3.56053385095643	3.5422967668006	3.66883870776931	3.50676770174597	3.44253986703313	3.51047584563375	3.53282746975464	3.52830772513547	3.49640792592116	-0.0181603529378727	3.53403536842207	-0.23472881041935	0.818554198103384	0.999742806709537	-5.69630642110921	-0.0532150486338163	3.53403536842207	-0.972728352166767	0.350742177086274	0.773501338368952	-5.9394800894641	-0.071375401571689	3.53403536842207	-1.30468501934152	0.217552946230018	0.738989372908316	-5.70693135024651	0.0507469217373444	3.53403536842207	0.927612974645192	0.372703583548052	0.854525706766066	-6.14109714351518	0.0325865687994717	3.53403536842207	0.595656307470444	0.562966008440805	0.838376301236216	-6.60373779604792	-0.0181603529378727	3.53403536842207	-0.23472881041935	0.818554198103384	0.999742806709537
263	ADTS(UniMod:21)QEICSPR2	0.442958026774138	3.85395468474118	4.00308555477642	4.12699100599422	NA	4.12390543197136	4.26086356186392	NA	4.02155123160363	4.18080274868775	3.97278707237591	4.05831413591045	4.30610298526964	-0.186483007374056	4.09083584131945	-1.13591481122831	0.283898296728889	0.999742806709537	-5.04598290597659	0.106499908308418	4.09083584131945	0.91742533619345	0.381671840976418	0.788338823305762	-5.8812778949667	-0.0799830990656378	4.09083584131945	-0.6890007955461	0.507337556962434	0.883083426886714	-6.19260859329581	0.197707415080369	4.09083584131945	1.7031168817796	0.12104601490976	0.686971736381978	-5.11259310241684	0.0112244077063135	4.09083584131945	0.0966907500400454	0.924985836978046	0.977467178729144	-6.67617739356423	-0.186483007374056	4.09083584131945	-1.13591481122831	0.283898296728889	0.999742806709537
264	ADTSQEICS(UniMod:21)PR2	0.0294824543021729	4.27688507080284	4.26388092303465	4.20547082458648	4.1392043901086	4.35738609366276	4.36567965508268	4.41793234261412	4.47241120755642	4.63637235492558	4.17320942249249	4.24702007752688	4.38281569678114	-0.279901342908562	4.32818900493122	-2.38832349217644	0.0351017163299591	0.999742806709537	-3.52272253131243	0.260159695557386	4.32818900493122	3.13937490164144	0.00897577296148269	0.188928610958327	-2.69072144550534	-0.019741647351176	4.32818900493122	-0.238224572328758	0.815906519711944	0.967689412075424	-6.52105421066992	0.0386777734766914	4.32818900493122	0.466728833780152	0.649428106976596	0.944907612141487	-6.4682694180986	-0.24122356943187	4.32818900493122	-2.91087064019005	0.0136092561820294	0.180159709720121	-3.39874664615563	-0.279901342908562	4.32818900493122	-2.38832349217644	0.0351017163299591	0.999742806709537
265	ADVGRLS(UniMod:21)PEVK2	0.906620711890277	5.03842603701612	5.13189713325871	5.11503171970872	5.14172487701047	5.10389217583886	5.03498369475862	5.07098731536503	5.07300856420937	5.05063854057664	5.09081365810162	5.05786321826901	5.06335077936307	0.00738245931941783	5.08105147612302	0.101386867229346	0.920992867089108	0.999742806709537	-5.71804684639525	-0.0302401566108381	5.08105147612302	-0.587326606485874	0.568358190253504	0.882149448550002	-6.24047797869665	-0.0228576972914203	5.08105147612302	-0.443943923803613	0.66533646980921	0.939890668461419	-6.44713173137797	-0.00158471412519923	5.08105147612302	-0.0307784374724406	0.975974929269236	0.997373807604024	-6.58284179013135	0.00579774519421861	5.08105147612302	0.112604245209821	0.912289638040947	0.974510174376618	-6.78448748852769	0.00738245931941783	5.08105147612302	0.101386867229346	0.920992867089108	0.999742806709537
266	ADVLEAHEAEAEEPEAGKS(UniMod:21)EAEDDEDEVDDLPSSR4	0.0910320536248424	3.61695668700724	3.3636805955081	3.35483002356331	3.63033784832857	3.52114022124746	3.47171237995132	3.43126619276409	3.24936250132477	3.35323198131564	3.55626220886031	3.59762363370313	3.48787619997657	0.106726074562271	3.46952337279588	0.926699418715669	0.373158090779233	0.999742806709537	-5.32161063442912	-0.100535543558051	3.46952337279588	-1.23453379358405	0.241681553729154	0.704354641481403	-5.66397625198475	0.00619053100421985	3.46952337279588	0.0760170926069175	0.940714368964085	0.987671509659094	-6.54813158602471	0.095907714482899	3.46952337279588	1.17770601723739	0.262756178801151	0.810522289045821	-5.88573818434544	0.20263378904517	3.46952337279588	2.48825690342835	0.0293232562359791	0.267125053554896	-4.14126226464678	0.106726074562271	3.46952337279588	0.926699418715669	0.373158090779233	0.999742806709537
267	ADVVPQQADPEFPRAS(UniMod:21)PR2	0.571494755492617	3.87707310551528	3.94483300331457	3.87898969612058	3.90143496738693	3.85379640529723	4.00462860481223	3.66817305125022	3.92790296094143	3.83879742862329	3.74864012402607	3.96062487035506	3.92629426438883	0.0472405484696847	3.87759904016931	0.418886164939203	0.683031105270586	0.999742806709537	-5.63837756294281	-0.0886741213784954	3.87759904016931	-1.1119697612283	0.288899438156902	0.737191470891374	-5.79947919829437	-0.0414335729088107	3.87759904016931	-0.519575265680826	0.613232198290385	0.924321358214418	-6.40910263242976	0.0196547241819869	3.87759904016931	0.246469416509519	0.809671403076755	0.973055878902375	-6.55103343433039	0.0668952726516716	3.87759904016931	0.838863912056993	0.418673740692192	0.764465457609953	-6.42478764589356	0.0472405484696847	3.87759904016931	0.418886164939203	0.683031105270586	0.999742806709537
268	AEAAAVAGLSTPGS(UniMod:21)LHR2	0.00715518003947504	4.33250659301441	4.3594261982672	4.39187861502709	4.41541370996817	4.40978160773651	4.36548790245102	4.0339032436577	4.21262584548606	4.18099672545622	4.16564771631383	4.28820935208896	4.31116272601514	0.0768740553236524	4.28892001962353	0.867575529028604	0.403400685895885	0.999742806709537	-5.36949400663725	-0.218761863902906	4.28892001962353	-3.49151662782307	0.00474334435843964	0.135807280118438	-2.07487097313044	-0.141887808579254	4.28892001962353	-2.2645795482878	0.0437918120591208	0.46783077789334	-4.30232169551058	0.0356239379489969	4.28892001962353	0.568570634197304	0.580601589925428	0.926909742332662	-6.41335170446439	0.112497993272649	4.28892001962353	1.79550771373257	0.0989211980119794	0.456294391959257	-5.26852422335629	0.0768740553236524	4.28892001962353	0.867575529028604	0.403400685895885	0.999742806709537
269	AEAAAVAGLSTPGS(UniMod:21)LHR3	0.993409642137121	3.88888599339341	3.43247059625163	3.48213658097394	3.71149669834309	3.43342024021028	3.64726098422681	NA	3.35090810724903	3.79240259941378	3.51005747241964	NA	3.61376917169776	-0.0059702819931049	3.58628084441794	-0.0257996153666597	0.979952247881497	0.999742806709537	-5.62408300037815	-0.0295090368749213	3.58628084441794	-0.18033848616363	0.860684116826262	0.967952988529422	-6.29464854629755	-0.0354793188680262	3.58628084441794	-0.216824652119169	0.832940579455008	0.968831557606864	-6.41685457503297	-0.00377174927960144	3.58628084441794	-0.0257709962164555	0.979974481125826	0.997877094011319	-6.58298682425165	-0.00974203127270634	3.58628084441794	-0.054349090515714	0.957785494842798	0.986387974412623	-6.59003910431402	-0.0059702819931049	3.58628084441794	-0.0257996153666597	0.979952247881497	0.999742806709537
270	AEAEAGS(UniMod:21)PRPDPR2	0.354915712619767	3.83804016104264	3.88781888019149	3.88205414603113	3.90571272009591	3.62532852317651	3.77501328024248	3.89455910360216	3.85266540995796	3.89357030967114	3.81882752282154	3.84258445047583	3.77112730207438	0.0312010386302828	3.83227515078193	0.326666416374871	0.749799771051833	0.999742806709537	-5.67138526680402	0.0109605453220003	3.83227515078193	0.162286575878534	0.873902001710126	0.969597521233564	-6.40642187083557	0.0421615839522831	3.83227515078193	0.624262652287694	0.544663462471244	0.899194577065138	-6.34713206662631	-0.100619554583452	3.83227515078193	-1.48981665601941	0.163229840275039	0.736595649660234	-5.5029675475979	-0.0694185159531693	3.83227515078193	-1.02784057961025	0.32519854225587	0.703850813684503	-6.24905212064189	0.0312010386302828	3.83227515078193	0.326666416374871	0.749799771051833	0.999742806709537
271	AEAGAGS(UniMod:21)ATEFQFR2	0.610188611617221	4.27221311109428	4.33951103022257	4.40760300070488	4.36163537590699	4.42766236405561	4.42076623741128	4.36071505005137	4.38020768176545	4.33648756035634	4.35045244750362	4.2956788696941	4.37109727423576	-0.0836395120306097	4.36033583358352	-1.10089313005024	0.293494674145428	0.999742806709537	-5.16542953921017	0.0193610500504775	4.36033583358352	0.360394020451796	0.725097171682813	0.930704702833671	-6.35197976530181	-0.0642784619801322	4.36033583358352	-1.19650397478862	0.255630452830803	0.772425874101233	-5.83341399443941	0.0635789451173832	4.36033583358352	1.18348289928483	0.260549944420217	0.810002027865618	-5.87926540869417	-0.0200605669132266	4.36033583358352	-0.373415095955588	0.715644757588541	0.909126408161222	-6.71689134472406	-0.0836395120306097	4.36033583358352	-1.10089313005024	0.293494674145428	0.999742806709537
272	AEAPAGPALGLPS(UniMod:21)PEAESGVDR2	0.364304637078062	4.10179637939797	4.16414895372242	4.14388215667085	4.06655802739198	4.19522672460779	4.12092627868608	4.1698418312864	4.28032852047572	4.2151973335293	4.31808853400771	4.12054782762491	4.1925915335084	-0.00234111034833884	4.17409450840913	-0.0258852732082951	0.979793426546126	0.999742806709537	-5.72272029240133	0.0851800651667292	4.17409450840913	1.33193746280534	0.208724521992148	0.676346420741027	-5.54867797068901	0.0828389548183903	4.17409450840913	1.29533015836844	0.220652851438918	0.742198146648177	-5.71819185216337	-0.00903881970179388	4.17409450840913	-0.141337560106314	0.890053498266581	0.984000280440274	-6.57270173357704	-0.0113799300501327	4.17409450840913	-0.177944864543217	0.861868021121475	0.958891483669112	-6.77431571516986	-0.00234111034833884	4.17409450840913	-0.0258852732082951	0.979793426546126	0.999742806709537
273	AEAPLPS(UniMod:21)PK2	0.000934407201656826	5.16682161728569	4.66306441166907	4.57009425555878	4.31774081722844	4.10879198333512	4.08542893653444	5.02532461861346	5.21132068861949	4.93119797724779	4.85682710185575	4.94313828134144	4.49660107027032	0.338913905467439	4.69802931329665	1.5241897060363	0.154529063139447	0.999742806709537	-4.7040088317916	0.255954333322397	4.69802931329665	1.62789774104033	0.130663443774439	0.581999374036877	-5.161631606543	0.594868238789837	4.69802931329665	3.78342749494634	0.00281383421623428	0.134812057225553	-1.65351699096365	-0.629339515805183	4.69802931329665	-4.00266861212397	0.00191104571510065	0.103680437176892	-1.29334572602988	-0.290425610337744	4.69802931329665	-1.84713885821797	0.0906491357958166	0.442010223599169	-5.19047799398307	0.338913905467439	4.69802931329665	1.5241897060363	0.154529063139447	0.999742806709537
274	AEAPS(UniMod:21)S(UniMod:21)PDVAPAGK2	0.763226536216792	3.9406563975087	3.86060511819	3.98740466760972	3.66526637219443	4.02928520565117	3.97058062530796	3.78372290636958	3.89930083730403	4.04535893145368	3.97089299997962	4.04406118265468	3.94509471440938	0.118400067357081	3.92851916321941	0.87351142825867	0.400290861143443	0.999742806709537	-5.36480888238921	-0.0200945027270412	3.92851916321941	-0.209656775912443	0.837610612118513	0.965923696201519	-6.39712286026324	0.0983055646300395	3.92851916321941	1.02567493281886	0.32617574886931	0.812355265618314	-6.01550846109268	-0.0411779933849501	3.92851916321941	-0.429632195874884	0.67541771922582	0.949618495720057	-6.48569371969566	0.0772220739721305	3.92851916321941	0.80569951285642	0.436790063165198	0.775321017860135	-6.45241766314541	0.118400067357081	3.92851916321941	0.87351142825867	0.400290861143443	0.999742806709537
275	AEAPSS(UniMod:21)PDVAPAGK2	0.615427647757284	4.34612058464935	4.43082241504765	4.45880162086794	4.33834102952194	4.56569257179254	4.63481654018906	4.46907700776181	4.55054282815126	4.34217866251467	4.52622660661536	4.50725839590638	4.45473586673732	-0.0588943833690942	4.46871784414627	-0.512473181961989	0.618037669806015	0.999742806709537	-5.59684066623004	0.0420179592876009	4.46871784414627	0.517067472466985	0.614926904356279	0.897038309491401	-6.28046438513817	-0.0168764240814934	4.46871784414627	-0.207679051816155	0.839118603553589	0.970661450292465	-6.52827760786752	0.101035173646204	4.46871784414627	1.24332553872795	0.238544771695209	0.796461135591165	-5.81078141354794	0.0421407902771094	4.46871784414627	0.518579014444811	0.613905160624784	0.864632685997328	-6.64860809993983	-0.0588943833690942	4.46871784414627	-0.512473181961989	0.618037669806015	0.999742806709537
276	AEDEDIVLT(UniMod:21)PDGTR2	0.00688860963433788	3.14939433357161	3.10601551190166	3.06498017008896	NA	NA	2.90094487327714	3.25906130117601	3.3201576486195	3.21174240661992	3.16036549220737	3.01281230508987	2.98020333987211	-0.00667494117175549	3.11656773824241	-0.0584539038479523	0.954601038781718	0.999742806709537	-5.54424036948907	0.156857113617733	3.11656773824241	2.3791998558765	0.0399575930764378	0.383972256567169	-4.04772473283427	0.150182172445978	3.11656773824241	1.61075723293773	0.139988574038287	0.661155197262488	-5.00283921007647	-0.205851798576934	3.11656773824241	-2.20783377994022	0.0531787349074738	0.551686488588502	-4.17038832152875	-0.212526739748689	3.11656773824241	-3.22359360642232	0.0097588513538679	0.148360844119472	-2.98388735860985	-0.00667494117175549	3.11656773824241	-0.0584539038479523	0.954601038781718	0.999742806709537
277	AEEEHLSSS(UniMod:21)GGLAK2	0.397487143931031	4.38124734180386	4.67616707853744	4.8470330190841	4.45897962638368	4.65869975230622	4.51898373886314	4.31008350328215	4.6357424178037	4.52981056948664	NA	4.67905787151042	4.73484377822754	0.30433343530227	4.58460442702626	1.70452671465121	0.117710209049564	0.999742806709537	-4.4483509187286	-0.142936982950973	4.58460442702626	-1.200853460496	0.256251059781634	0.711878306428634	-5.70082272414217	0.161396452351297	4.58460442702626	1.21278657458073	0.251845865761756	0.770197214351003	-5.7082730672852	-0.0892614406241199	4.58460442702626	-0.7499102586984	0.469812184231936	0.887555894550561	-6.28908335609603	0.21507199467815	4.58460442702626	1.61612243586507	0.135746743401741	0.516934568307641	-5.42600699510557	0.30433343530227	4.58460442702626	1.70452671465121	0.117710209049564	0.999742806709537
278	AEEKS(UniMod:21)PISINVK2	0.636252630445809	4.0187330388085	4.13380679832512	4.12825980725316	4.09534741500759	4.12111626209945	4.18851838782053	4.03543193186447	3.96259951575495	4.19464565471687	3.88127458603147	4.19047670287951	4.00835579723733	-0.0789174789095917	4.07988049148325	-0.659094432862697	0.522838211195546	0.999742806709537	-5.51597221368666	-0.0293741806834973	4.07988049148325	-0.346940659910607	0.734913587087239	0.93177213983049	-6.35696219281271	-0.108291659593089	4.07988049148325	-1.27904094574964	0.226136230092473	0.745526019135433	-5.73765598261063	0.0413941401802678	4.07988049148325	0.488909306622554	0.634114086372566	0.941836299918751	-6.45718860864936	-0.0375233387293239	4.07988049148325	-0.443190979216476	0.665865161889494	0.886410897680567	-6.68674916880854	-0.0789174789095917	4.07988049148325	-0.659094432862697	0.522838211195546	0.999742806709537
279	AEEKS(UniMod:21)PISINVK3	0.414336554599195	3.76892515266884	3.55220503779336	3.43076001715498	3.41971307836193	3.43880206344373	3.51342675795061	3.67219889106649	3.45980044083404	3.67149980752378	3.5354774356959	3.60234417368681	3.4351190878783	0.0497966218992083	3.54168932867156	0.388222767390249	0.70495530636438	0.999742806709537	-5.65023403655805	0.0172029772690414	3.54168932867156	0.189670475200769	0.852880049336236	0.967424880707801	-6.40133332021735	0.0669995991682497	3.54168932867156	0.738700378066074	0.474923688823954	0.873734613659832	-6.26736253722423	-0.126649435953641	3.54168932867156	-1.39636635714598	0.189021882862702	0.755821132239517	-5.62430372383594	-0.0768528140544329	3.54168932867156	-0.847336454280677	0.414127031570193	0.760733351471333	-6.41757097967179	0.0497966218992083	3.54168932867156	0.388222767390249	0.70495530636438	0.999742806709537
280	AEELS(UniMod:21)PAALSPSLEPIR2	0.0042471378152066	2.9241987588731	3.28075978045698	3.20260541975964	NA	2.87475908854974	2.58350079817994	3.28370957685657	3.32132130940045	3.28840250043233	NA	3.00111778615985	2.85182524414327	0.035385095920176	3.06122002628119	0.21192441055482	0.836653513249839	0.999742806709537	-5.60280498496313	0.161956475866544	3.06122002628119	1.53365942918298	0.15778840100072	0.616105646752207	-5.29266339912516	0.19734157178672	3.06122002628119	1.52582091781335	0.159705662766725	0.683540236641582	-5.24080759340333	-0.406724709665067	3.06122002628119	-3.44489637325036	0.00679214238251195	0.225967550711984	-2.37163481599741	-0.371339613744891	3.06122002628119	-3.14518999764581	0.0111075824765124	0.160112534462904	-3.02024513983979	0.035385095920176	3.06122002628119	0.21192441055482	0.836653513249839	0.999742806709537
281	AEENTDQAS(UniMod:21)PQEDYAGFER2	0.632512992522826	3.36598168752783	3.5638223209405	3.60521236397974	3.45413662745121	NA	3.68914136087769	3.49735278190409	3.62847345672681	3.47713224075466	3.6205620226022	3.74185513555028	3.53015946971004	0.0365725128105661	3.56125722436592	0.267810883245988	0.794043240910503	0.999742806709537	-5.63608044808187	0.0226473689791624	3.56125722436592	0.248761081345018	0.808353879340035	0.954034720528774	-6.38743549252135	0.0592198817897285	3.56125722436592	0.5818046792489	0.573002362682979	0.909953489805927	-6.26427070674664	0.0599668700150886	3.56125722436592	0.589143451832092	0.568249183119256	0.922578864942242	-6.29152047166254	0.0965393828256547	3.56125722436592	1.0603987282667	0.312794588822876	0.695477184279724	-6.21388248589461	0.0365725128105661	3.56125722436592	0.267810883245988	0.794043240910503	0.999742806709537
282	AEFTS(UniMod:21)PPSLFK2	0.0979782408814328	4.63653517645573	4.63440165066255	4.6037321786931	4.58261463844332	4.60137761458003	4.64422930277653	4.50430153107404	4.54716442850732	4.57688134355724	4.38055122743537	4.46418962945446	4.5839268159668	-0.0510773934234852	4.56332546146721	-0.611194738021534	0.552982673023842	0.999742806709537	-5.54446871408942	-0.0821072342242628	4.56332546146721	-1.38946400749237	0.191055685309123	0.659533785109845	-5.47760716375043	-0.133184627647748	4.56332546146721	-2.2538238952535	0.0446377271286609	0.4712891916268	-4.32008330552817	-0.015482483337169	4.56332546146721	-0.262003141950185	0.797961633155226	0.970523699417447	-6.54684469100028	-0.0665598767606541	4.56332546146721	-1.12636302971131	0.283010716420019	0.67454275532829	-6.14572124833382	-0.0510773934234852	4.56332546146721	-0.611194738021534	0.552982673023842	0.999742806709537
283	AEGEPQEES(UniMod:21)PLK2	0.70500564603854	5.28918941269398	4.73001402514019	4.79432659860406	5.1214962242201	4.93821995157253	5.36535783063828	5.26169424864233	5.21321227714783	4.4784321601867	5.28310269870514	5.11199087702882	4.97992466842017	-0.0632881372718055	5.04724674775001	-0.215216660125227	0.833374911961059	0.999742806709537	-5.70055776427108	0.0466028831795464	5.04724674775001	0.224120383944182	0.826603245461717	0.961713501336733	-6.39381508632461	-0.0166852540922591	5.04724674775001	-0.0802419356535557	0.937426895477968	0.987574773378496	-6.54778010958679	0.20384798999756	5.04724674775001	0.980336122305718	0.347132253161975	0.843629116822503	-6.09146184172554	0.140559852725755	5.04724674775001	0.675973802707981	0.512447492720723	0.815928639912296	-6.55080385959745	-0.0632881372718055	5.04724674775001	-0.215216660125227	0.833374911961059	0.999742806709537
284	AEGSSTASSGS(UniMod:21)QLAEGK2	0.488471247928668	3.50764738176415	3.53639405219396	3.6283057698191	NA	NA	3.63009642359591	3.57134079741206	3.3908821190852	NA	3.50028847461391	3.56076294172668	3.68012458150101	0.0266331853617245	3.55620472685689	0.192543485611217	0.851849260430996	0.999742806709537	-5.4946426503361	-0.0763376096771036	3.55620472685689	-0.889878981011024	0.398078367660117	0.799687961600035	-5.9030992147886	-0.049704424315379	3.55620472685689	-0.458065357889448	0.658418820120608	0.938368955337441	-6.10327307299561	0.0726473556701794	3.55620472685689	0.669502512766987	0.52098828856583	0.90679546156882	-6.01112428702894	0.099280541031904	3.55620472685689	1.15732817757054	0.278703329428639	0.671866266492812	-5.99766263083206	0.0266331853617245	3.55620472685689	0.192543485611217	0.851849260430996	0.999742806709537
285	AEISS(UniMod:21)IRENK2	1.538780546384e-05	4.65703652732982	4.68496253099036	4.69678910254898	4.11206131160832	4.20702121736436	4.13703934010957	4.55624986998377	4.74432537921323	4.62334553801778	3.82284066284955	4.12347860533484	4.18909358625392	-0.068613880329857	4.37952030596704	-0.549913540313951	0.592918180388015	0.999742806709537	-5.57799893601025	-0.0382891245514614	4.37952030596704	-0.433983149313408	0.672345769073689	0.913080566462971	-6.32146409229181	-0.106903004881318	4.37952030596704	-1.211678336158	0.249990163966583	0.767213492374223	-5.81617471432746	-0.527555430595636	4.37952030596704	-5.97950906136732	7.71350212216789e-05	0.0128427234143851	1.88846451050023	-0.596169310925493	4.37952030596704	-6.75720424821191	2.52953465935609e-05	0.00284994238287452	2.92278023581287	-0.068613880329857	4.37952030596704	-0.549913540313951	0.592918180388015	0.999742806709537
286	AELGMGDSTSQS(UniMod:21)PPIK2	0.144757492183044	4.1475460889869	4.4011097116284	4.46074520295728	4.31823017251695	4.37172889679767	4.09597775526507	4.31871780652262	4.35262269758963	4.27250305922059	4.12295613699348	4.23649211843636	3.94030314560803	-0.140209327767361	4.25324439937692	-0.969984577507186	0.352050718001897	0.999742806709537	-5.28486706236754	-0.0218524800799127	4.25324439937692	-0.213798007229366	0.834455171921373	0.964284651142072	-6.39619812713198	-0.162061807847274	4.25324439937692	-1.58556335203276	0.139986084597071	0.661155197262488	-5.342814250079	-0.0744880596642972	4.25324439937692	-0.728768481214535	0.480749076389669	0.891288833398833	-6.30655055010195	-0.214697387431658	4.25324439937692	-2.10053382601793	0.0585173216419467	0.365462418304591	-4.79151299888036	-0.140209327767361	4.25324439937692	-0.969984577507186	0.352050718001897	0.999742806709537
287	AEPSEVDMNS(UniMod:21)PK2	0.31952594162987	3.80319527276377	3.97870480608744	4.06395057089763	3.58125497353364	3.98767076701999	3.77373411394124	3.79999610746287	3.70909703156518	3.84078109104409	NA	3.74108467782922	NA	0.12552353288983	3.82794694121451	0.681015995621098	0.512155092894875	0.999742806709537	-5.3337118506196	-0.16532547322557	3.82794694121451	-1.55357620368102	0.153007845360215	0.611774794398369	-5.26638111580012	-0.0398019403357397	3.82794694121451	-0.264473420740328	0.797076825218041	0.965799192991854	-6.17752990421772	-0.167730265084659	3.82794694121451	-1.57617421797486	0.147739284363424	0.720249693217944	-5.38945397292072	-0.042206732194829	3.82794694121451	-0.280452629888851	0.78515603947712	0.930760145604748	-6.4086307272784	0.12552353288983	3.82794694121451	0.681015995621098	0.512155092894875	0.999742806709537
288	AEQS(UniMod:21)LHDLQER2	0.213348451827066	3.98884781983736	3.97656907887064	3.95218290055134	4.02661992242748	4.05967396340861	4.21972798566292	3.94818146427975	4.02374375923399	NA	3.98409395001161	4.00336178383534	4.02526799642862	-0.111195392411569	4.0189336931407	-1.20355214108242	0.255249480683315	0.999742806709537	-5.01911165070425	0.0134293453370873	4.0189336931407	0.195015536647163	0.849110541937106	0.966775957007848	-6.29189385780782	-0.0977660470744812	4.0189336931407	-1.5872942133178	0.142137758136357	0.663744175162943	-5.34210170491164	0.129474024079891	4.0189336931407	2.10209347055235	0.0606160669991617	0.575044544181575	-4.60918047909319	0.0182786316683221	4.0189336931407	0.265434916929972	0.795823901341608	0.935668211700905	-6.64339707472743	-0.111195392411569	4.0189336931407	-1.20355214108242	0.255249480683315	0.999742806709537
289	AERLS(UniMod:21)PPAPSGSER3	0.656498820843926	3.81219749414647	NA	3.64219642973146	3.70830137477787	3.6540476193461	3.57798414201778	3.64159732252525	3.72445644280291	3.63128286216401	3.71202243568425	3.58193050718178	3.63807091583833	0.0586483269624436	3.66582614056511	0.583188118351453	0.572104680496708	0.999742806709537	-5.50897171919896	-0.0614180861082407	3.66582614056511	-0.819380399798611	0.43081257634102	0.819771233351779	-5.96743788304684	-0.00276975914579713	3.66582614056511	-0.0413129591631455	0.967823072835793	0.992770793336385	-6.5502929537789	-0.0804192498917127	3.66582614056511	-1.07287545580055	0.307414688484777	0.828596540522158	-5.89063105652293	-0.0217709229292691	3.66582614056511	-0.324729047753366	0.751776816920366	0.920079455544192	-6.73453741699135	0.0586483269624436	3.66582614056511	0.583188118351453	0.572104680496708	0.999742806709537
290	AES(UniMod:21)GPDLR2	0.664734807247426	4.89194215951851	3.74593627493261	3.92134784410266	4.21676063872021	3.66289995792433	3.8878348801639	4.41589120442507	NA	3.86993703183955	3.82344295110176	3.57926630663597	4.20330221905731	-0.0103333586188503	4.01986922440199	-0.0239722209020115	0.981325186294427	0.999742806709537	-5.67038317855131	-0.0434946413856148	4.01986922440199	-0.135375095555033	0.8948808261819	0.972762748202328	-6.30230933446514	-0.0538280000044651	4.01986922440199	-0.187312289413809	0.854993404839283	0.971705351681147	-6.53240817257292	-0.263910267248448	4.01986922440199	-0.918362866055147	0.379083938064043	0.856666023247828	-6.14771202005541	-0.274243625867299	4.01986922440199	-0.85357082790946	0.412431132703874	0.760039474104789	-6.30161586546598	-0.0103333586188503	4.01986922440199	-0.0239722209020115	0.981325186294427	0.999742806709537
291	AES(UniMod:21)PDLR2	0.036759793013359	4.74017801090424	4.0242700684028	4.07435613007557	4.34213743024725	4.0009915210944	4.6874721476969	4.55677433266644	4.86288062555373	NA	4.17937932339598	3.67871150631848	3.69456034920511	-0.922876049355547	4.2583374041419	-2.73077809881722	0.0203497599396728	0.999742806709537	-3.04263747131619	0.430226075982551	4.2583374041419	1.70795340254987	0.11705649006816	0.569239465896804	-4.95377049568325	-0.492649973372996	4.2583374041419	-2.18661719297403	0.0524496997550661	0.496584755802975	-4.44598632902648	0.0639322965519824	4.2583374041419	0.28376223765882	0.782120945237048	0.968172962694404	-6.54023970316	-0.858943752803564	4.2583374041419	-3.40991861511273	0.00623428933103099	0.111920337038033	-2.49416310207348	-0.922876049355547	4.2583374041419	-2.73077809881722	0.0203497599396728	0.999742806709537
292	AES(UniMod:21)PEEVACR2	0.565326062198292	3.77257155986727	4.00374600680639	3.96785953056337	3.70961858996395	4.07518079506051	3.8731740225395	4.11185953339923	4.11633486660249	3.87102227488174	4.11965641791327	3.92789990499193	3.86872659368073	-0.0322433562081614	3.95147084135586	-0.208574454690976	0.838435785875295	0.999742806709537	-5.70192161451831	0.118346525882147	3.95147084135586	1.08265824350092	0.301180409596123	0.746596450843053	-5.83021911839458	0.086103169673986	3.95147084135586	0.78768942091237	0.446840088803489	0.863373336015257	-6.22949373072337	-0.0287345632243534	3.95147084135586	-0.262869666146554	0.797309909657338	0.970523699417447	-6.5466035809715	-0.0609779194325148	3.95147084135586	-0.557838488735106	0.587669872688263	0.852625827722077	-6.62648765836032	-0.0322433562081614	3.95147084135586	-0.208574454690976	0.838435785875295	0.999742806709537
293	AES(UniMod:21)PEEVACRK2	0.876462787881769	4.37853325021905	4.22147191217289	4.32129255450363	4.4001460484249	4.31780631087826	4.27414878168928	4.36845697874319	4.30898549101076	4.0979502217453	4.16429272150689	4.45589638687272	4.28389180905257	0.0192949339453605	4.29940603890162	0.152336176944373	0.881566710365656	0.999742806709537	-5.71176661870608	-0.0486350084654426	4.29940603890162	-0.543029908304836	0.597496588933198	0.891991533555027	-6.26625014855291	-0.029340074520082	4.29940603890162	-0.327594020830037	0.749116315769079	0.95943765812724	-6.49431255811455	0.0236011413656181	4.29940603890162	0.263516467582555	0.796823546869211	0.970523699417447	-6.54642309614979	0.0428960753109786	4.29940603890162	0.478952355057354	0.640967233979955	0.875051778313952	-6.66937221736136	0.0192949339453605	4.29940603890162	0.152336176944373	0.881566710365656	0.999742806709537
294	AES(UniMod:21)PESSAIESTQSTPQK2	0.705902455492803	4.4406471107314	4.29388313977893	4.30811305252855	4.56586125692128	4.32483404716071	4.36156022656427	4.48592208934886	4.26275842289224	4.3943363952657	4.56992322808643	4.33370464898711	4.43518024822424	-0.00460700327213193	4.39806032220748	-0.0369295207272553	0.971175683785634	0.999742806709537	-5.7223827470763	0.0334578681559705	4.39806032220748	0.379287398576637	0.711397889996608	0.926535401732331	-6.3446702485607	0.0288508648838386	4.39806032220748	0.327061169512214	0.749508891204413	0.95943765812724	-6.4944966262525	0.0698707425357927	4.39806032220748	0.792073543044603	0.444379979920246	0.88222829944007	-6.25771232279815	0.0652637392636608	4.39806032220748	0.739847313980181	0.474253814798113	0.796701326330608	-6.50431571202319	-0.00460700327213193	4.39806032220748	-0.0369295207272553	0.971175683785634	0.999742806709537
295	AES(UniMod:21)PSPAPPPGLR2	0.855420271926937	4.80505582219903	4.97345435805665	4.98066359656764	4.72710946122933	4.9870674553986	5.0083154465783	4.71770301638225	4.88576777917328	4.97850923070606	4.78047812422233	4.96683547842915	5.10784760346466	0.103287531157212	4.90990061436727	0.692403355051826	0.502451995262427	0.999742806709537	-5.49499285595913	-0.0590645835205752	4.90990061436727	-0.559955365785566	0.586272105365696	0.88841656834547	-6.25662810029647	0.0442229476366371	4.90990061436727	0.41925084956136	0.682772125077585	0.941802748301395	-6.45830092999215	-0.0122271378723626	4.90990061436727	-0.115918051931143	0.909720784330238	0.985730231643585	-6.57618443327997	0.0910603932848497	4.90990061436727	0.863288163415783	0.40565703183165	0.754768894381586	-6.4038107389742	0.103287531157212	4.90990061436727	0.692403355051826	0.502451995262427	0.999742806709537
296	AES(UniMod:21)PTPGM(UniMod:35)AQGM(UniMod:35)EPGAGQEGAMFVHAR3	0.704185956743917	3.38183625004153	3.23115832235414	3.08358741839649	3.19366549778409	3.38256989338539	3.43009355589118	3.24537723780688	3.39351485817664	3.21433334285499	3.20239281884328	3.46022390992554	3.3181106846666	-0.0607483272238651	3.29473864917723	-0.44373482940536	0.665483269854951	0.999742806709537	-5.62813109703128	0.0522144826821171	3.29473864917723	0.539380413941808	0.599931304862028	0.892449362668649	-6.26828817637786	-0.00853384454174799	3.29473864917723	-0.0881553999005633	0.931272505462754	0.986704172913007	-6.54707068874125	0.103248985422835	3.29473864917723	1.06657152643808	0.308086168161645	0.829315788538635	-6.00534600712275	0.04250065819897	3.29473864917723	0.439035712595712	0.668786234626593	0.888030706015966	-6.68868393929753	-0.0607483272238651	3.29473864917723	-0.44373482940536	0.665483269854951	0.999742806709537
297	AET(UniMod:21)PPLPIPPPPPDIQPLER2	0.884300468980715	3.22711378394238	3.40460999756276	2.86348240880036	3.04541378794088	3.36198320130137	3.18439589709937	3.20481308794861	3.43703640939057	3.15190806060977	3.31715875467125	3.29602320493348	3.10197614350428	-0.0583953836253572	3.21632622814209	-0.307439003675054	0.764015874993011	0.999742806709537	-5.67726110432278	0.09951712254782	3.21632622814209	0.740957428246305	0.473606008123223	0.842182869286597	-6.1365897343816	0.0411217389224627	3.21632622814209	0.306173019646572	0.764955145325387	0.962006880423035	-6.50148030106011	0.0321955653453774	3.21632622814209	0.239712952791452	0.8147799470785	0.974463484494034	-6.55277633906753	-0.0261998182799799	3.21632622814209	-0.195071455808282	0.848747264666459	0.954595621744689	-6.77089664680353	-0.0583953836253572	3.21632622814209	-0.307439003675054	0.764015874993011	0.999742806709537
298	AET(UniMod:21)PPLPIPPPPPDIQPLER3	0.544223817900292	4.17777904628447	4.2502510910815	4.076779433723	4.19936799192142	4.18286452855817	4.19461911684846	3.86330444333314	4.12940648086011	4.11713824177091	3.86385373002873	4.22929368829462	4.33429844042917	0.0818515421830908	4.13491301942781	0.516357154951939	0.615407344673309	0.999742806709537	-5.59494461722115	-0.131653468374935	4.13491301942781	-1.17454763726586	0.263968561089842	0.718892641998498	-5.73167384288176	-0.0498019261918445	4.13491301942781	-0.444308345704444	0.665080652948099	0.939890668461419	-6.44696227110737	0.0240140220796938	4.13491301942781	0.214241320362545	0.834117564567608	0.976297984000007	-6.55891549599185	0.105865564262785	4.13491301942781	0.944480611923963	0.364381644707419	0.729847956389535	-6.33032514610007	0.0818515421830908	4.13491301942781	0.516357154951939	0.615407344673309	0.999742806709537
299	AET(UniMod:21)PTESVSEPEVATK2	0.59934470584034	NA	4.34115559772975	4.30810435090601	NA	4.43172888539301	4.26927343912864	NA	4.35259421941894	4.2560313269874	4.37305853240482	4.45576900500637	4.38452294687986	0.0742662002842378	4.35247092265053	0.67300250066275	0.518866735274311	0.999742806709537	-5.37141224117442	-0.0203172011147092	4.35247092265053	-0.249292992241529	0.80906830974918	0.954034720528774	-6.19079393604353	0.0539489991695286	4.35247092265053	0.725137234888045	0.48789773611575	0.876380085580516	-6.16426698221632	0.0258711879429425	4.35247092265053	0.317440666099909	0.758587113587062	0.964017088853104	-6.3308549272729	0.10013738822718	4.35247092265053	1.34596285243011	0.21319703797675	0.60967727333748	-5.77909141052842	0.0742662002842378	4.35247092265053	0.67300250066275	0.518866735274311	0.999742806709537
300	AETSEGSGSAPAVPEASAS(UniMod:21)PK2	0.255795794390433	4.23240286262216	3.95706183069092	4.03786068996795	3.94704269026431	4.11043722305047	4.20942221719024	3.80435894827541	4.00440881628085	3.90829136723713	3.88741708703738	4.09649789879644	4.07309837485913	0.100125827225195	4.02235833385603	0.745378315035418	0.471031686611257	0.999742806709537	-5.45969547555941	-0.170088750495883	4.02235833385603	-1.79069336838572	0.0997263819110812	0.536514651136311	-4.92838947376193	-0.0699629232706878	4.02235833385603	-0.736569246163828	0.476169952173332	0.873734613659832	-6.26896000504266	0.0131922490746605	4.02235833385603	0.138887920942539	0.891945686154676	0.984000280440274	-6.57306722831355	0.113318076299855	4.02235833385603	1.19301204316443	0.256942504221808	0.652977308943683	-6.07155165362361	0.100125827225195	4.02235833385603	0.745378315035418	0.471031686611257	0.999742806709537
301	AFAAVPTSHPPEDAPAQPPTPGPAAS(UniMod:21)PEQLSFR4	0.520102855916412	3.91443263304546	3.82231906634545	3.71282420871395	3.78670435917315	3.69508767923765	3.81784678107518	3.83257661421886	NA	3.8205263376369	NA	3.62922095022684	3.79167727529627	-0.0661233336266953	3.78232159049697	-0.573197109838258	0.57985505858324	0.999742806709537	-5.4689997845257	0.0100261732262603	3.78232159049697	0.122913462513142	0.904742720015705	0.976176225213746	-6.30393966963	-0.056097160400435	3.78232159049697	-0.687709664133182	0.508114663826452	0.883083426886714	-6.19351993325966	-0.0499790295396276	3.78232159049697	-0.685026030631131	0.509732215561531	0.902051581275276	-6.33503997839595	-0.116102363166323	3.78232159049697	-1.29931569868941	0.224550251362782	0.619974739481494	-5.75004763009783	-0.0661233336266953	3.78232159049697	-0.573197109838258	0.57985505858324	0.999742806709537
302	AFAGPLS(UniMod:21)PAK2	0.031762734038503	3.71339466189607	3.60272101997148	3.59117288378162	3.52666829284064	3.50618707264568	3.61871410330052	3.72122723078857	3.67538562138604	3.82605124791664	3.39571401037215	3.56512345033874	3.58273090056781	-0.141125547316739	3.61042420798383	-1.43343828868662	0.178406277166928	0.999742806709537	-4.8115540206009	0.105125178147359	3.61042420798383	1.51006313091869	0.158055434349723	0.616477120617994	-5.3219014706216	-0.0360003691693795	3.61042420798383	-0.517124737766805	0.614888179756838	0.924321358214418	-6.41042434341491	-0.0852396989541093	3.61042420798383	-1.22441958196522	0.245330811093366	0.799618800110496	-5.83269700483157	-0.226365246270848	3.61042420798383	-3.25160745065071	0.00731977329904059	0.125215388965438	-2.78839920941146	-0.141125547316739	3.61042420798383	-1.43343828868662	0.178406277166928	0.999742806709537
303	AFGPGLQGGSAGS(UniMod:21)PAR2	0.210887378402688	4.3729575690181	4.33478575266104	4.39775159167103	4.47830875917503	4.46140850809006	4.46895357457937	4.35595011049343	4.4233934972185	4.3478742012276	4.37041154255323	4.50575941087599	4.45346610334828	-0.0335855602187767	4.4142517184093	-0.446058200604161	0.663852906972611	0.999742806709537	-5.62714396630852	0.00724096519645556	4.4142517184093	0.136003595263795	0.894174536180732	0.972762748202328	-6.41056435794157	-0.0263445950223211	4.4142517184093	-0.494817961638348	0.63006401192186	0.928929373925023	-6.42218118325712	0.10105864283143	4.4142517184093	1.898136282202	0.0831024081075356	0.621349743211687	-4.91672709855749	0.0674730826126533	4.4142517184093	1.26731472529986	0.230151483126412	0.626314702696891	-5.98499394007062	-0.0335855602187767	4.4142517184093	-0.446058200604161	0.663852906972611	0.999742806709537
304	AFGS(UniMod:21)GYR2	0.815618143615248	NA	3.78770767883456	3.82471265680473	3.59830237271933	3.93398877877377	3.90189405905007	3.77737501692718	3.66374028357821	3.64679086706557	NA	4.08162157569158	3.55912977177401	0.11922204884773	3.7775263061219	0.568860341445466	0.582678062703267	0.999742806709537	-5.47129852720869	-0.110241445295994	3.7775263061219	-0.743890432032191	0.47497997986277	0.843179440558857	-6.02459154541789	0.0089806035517368	3.7775263061219	0.0605995779361766	0.952936787477119	0.989432755909769	-6.44015161534969	0.00518490236141034	3.7775263061219	0.0349868350085431	0.972816058251714	0.996507254638414	-6.47345299933186	0.124406951209141	3.7775263061219	0.839476844976911	0.421870811509181	0.767273985356255	-6.31152925615298	0.11922204884773	3.7775263061219	0.568860341445466	0.582678062703267	0.999742806709537
305	AFGSGIDIKPGT(UniMod:21)PPIAGR2	0.00749524267175599	4.76470283034659	4.74506778646209	4.74835042760311	4.84999119204878	4.86005034468569	4.85210916113788	4.55947360143125	4.63803751734657	4.65879422060087	4.66328709763896	4.78043120042679	4.77403186955125	0.0191383915925867	4.74119393743999	0.255411990910436	0.80292411835053	0.999742806709537	-5.69140179748033	-0.133938568344367	4.74119393743999	-2.52788024645665	0.0272980265099303	0.322097260541755	-3.74862629407453	-0.11480017675178	4.74119393743999	-2.16667314491839	0.0520900814066792	0.49575874433388	-4.46280982855096	0.101343217820187	4.74119393743999	1.91269416723445	0.0810563267086009	0.616744037921594	-4.89438017151745	0.120481609412773	4.74119393743999	2.2739012687727	0.0430710920106364	0.320320822373488	-4.50570888580206	0.0191383915925867	4.74119393743999	0.255411990910436	0.80292411835053	0.999742806709537
306	AFGSGIDIKPGT(UniMod:21)PPIAGR3	0.00424408399535781	5.01605640355817	5.07393221932842	5.09796555227179	5.18883543872157	5.15820522463142	5.18075407658757	4.86154501299936	4.96550213357574	4.94452255687939	4.98965764589267	5.07715335041516	5.01821995104716	-0.0087931069605558	5.04769579715903	-0.117797569879661	0.908264261445491	0.999742806709537	-5.71629857521636	-0.1387948239013	5.04769579715903	-2.62955490464548	0.0227065454478931	0.300786038699757	-3.57545964647497	-0.147587930861856	5.04769579715903	-2.79614582558389	0.0167729477487816	0.342813662407531	-3.3945323844266	0.113280188260722	5.04769579715903	2.14616414551577	0.0540080547433254	0.553339861082849	-4.52511800160548	0.104487081300166	5.04769579715903	1.97957322457736	0.0722397958500872	0.399754992577348	-4.98505794725271	-0.0087931069605558	5.04769579715903	-0.117797569879661	0.908264261445491	0.999742806709537
307	AFHAALRNS(UniMod:21)PVNTK2	0.663633031601003	4.06217265085179	4.38188377344768	4.39723516101445	4.35283453156206	4.47601691097291	4.31496274476327	4.24046655843947	4.38304412241707	4.24288772648086	4.27060694920689	4.35300463898001	4.27772711876445	-0.0891941007901238	4.31273690724174	-0.706668501707442	0.49386891697663	0.999742806709537	-5.48571979209411	0.00836894067449467	4.31273690724174	0.093770253380425	0.92690857424837	0.982469478909895	-6.41569585014669	-0.0808251601156291	4.31273690724174	-0.905609925836114	0.383758656228792	0.843760969728216	-6.12953246611757	0.100840867328108	4.31273690724174	1.12987701170787	0.281587141159147	0.813007013392735	-5.93837125413069	0.011646766537984	4.31273690724174	0.130496832491331	0.898432482402635	0.969983018350921	-6.78215546104221	-0.0891941007901238	4.31273690724174	-0.706668501707442	0.49386891697663	0.999742806709537
308	AFLAELEQNS(UniMod:21)PK2	0.528103498701415	4.75000297133361	4.82385978367191	4.79164392855668	4.78167984736838	4.8028658080634	4.82209300776684	4.67579852373541	4.77751805866427	4.7338056931404	4.74650810569902	4.77146265120394	4.80727548819428	0.0323306633069143	4.77370948894985	0.449550680281372	0.661405551143207	0.999742806709537	-5.62565078529377	-0.0594614693407056	4.77370948894985	-1.16926965495782	0.266004340601382	0.721275415904676	-5.73750530382852	-0.0271308060337914	4.77370948894985	-0.53350898592985	0.603859022349465	0.920483366468556	-6.40147430366761	0.0137106598788037	4.77370948894985	0.269610871098305	0.792245281542934	0.970523699417447	-6.54470099498157	0.046041323185718	4.77370948894985	0.905371540126273	0.383879665849796	0.74348715365732	-6.36643489290204	0.0323306633069143	4.77370948894985	0.449550680281372	0.661405551143207	0.999742806709537
309	AFLASLS(UniMod:21)PAM(UniMod:35)VVPEDQLTR2	0.123661382364715	NA	3.24854062989403	2.99175625569744	NA	3.31881732271909	NA	3.63417686792706	3.31165451486708	3.15908852297872	3.62871612872196	3.48074716834896	3.51522055553909	-0.0254142309776406	3.36541310741038	-0.11340364856868	0.912350266017687	0.999742806709537	-5.50597531757257	0.248158192461889	3.36541310741038	1.7855225766896	0.109887716060036	0.553819463111505	-4.8564209020614	0.222743961484248	3.36541310741038	1.26701768475687	0.238845253535309	0.75437041092773	-5.42780281300441	0.198668879923353	3.36541310741038	1.06544324304757	0.316075862397506	0.833424411153633	-5.62005395902943	0.173254648945713	3.36541310741038	1.39372352970182	0.198849893870507	0.596815237378931	-5.82706271403486	-0.0254142309776406	3.36541310741038	-0.11340364856868	0.912350266017687	0.999742806709537
310	AFLASLS(UniMod:21)PAM(UniMod:35)VVPEDQLTR3	0.719377796523206	3.60324215617945	3.27934462274043	3.21705734861312	3.57532469919128	3.41523382917473	3.34062868950067	3.41959560665057	3.45268395145655	3.3749409249354	3.2899049063957	3.55726019775566	3.6373356577656	0.00191239618025607	3.43021271586326	0.0120210463881411	0.990615231919384	0.999742806709537	-5.72297601363101	0.049192118503171	3.43021271586326	0.437295420762872	0.670011323224026	0.912357798277234	-6.31996167262164	0.051104514683427	3.43021271586326	0.454295747598898	0.658087020662783	0.938368955337441	-6.4422658003934	0.0771810301112246	3.43021271586326	0.686104035857376	0.506270530228146	0.900866483888076	-6.33737569607013	0.0790934262914806	3.43021271586326	0.703104362693401	0.496005019643379	0.809767022409127	-6.53152712670859	0.00191239618025607	3.43021271586326	0.0120210463881411	0.990615231919384	0.999742806709537
311	AFLASLS(UniMod:21)PAMVVPEDQLTR3	0.0901428713317335	3.71670433916479	3.90932100585282	3.86000464376251	3.72403919863892	3.76698113057369	3.51098573131971	3.7682981089115	3.81659164146694	3.8043916087376	3.67153686039302	3.57476777990966	NA	-0.0119334901380741	3.7385110953392	-0.101035867253864	0.921429310124282	0.999742806709537	-5.66572332331012	-0.0322495432213614	3.7385110953392	-0.409565080736358	0.690372718857166	0.918625139644707	-6.33158703119216	-0.0441830333594355	3.7385110953392	-0.501879985101846	0.626129908935813	0.928929373925023	-6.3092316829966	-0.161341309415936	3.7385110953392	-2.04901402675612	0.0663473676237739	0.594354134479267	-4.69245430032541	-0.17327479955401	3.7385110953392	-1.96824770067808	0.0760569927887973	0.408770514479954	-4.9083278266662	-0.0119334901380741	3.7385110953392	-0.101035867253864	0.921429310124282	0.999742806709537
312	AFLS(UniMod:21)PPTLLEGPLR2	0.713548623768302	4.55550356131915	4.61618359906018	4.41721743786739	4.33484904718572	4.54785096671002	4.49206987404654	4.3747374530302	4.6002087402635	4.53537582114583	4.59567728539685	4.44277314858839	4.62386692944465	0.122043353098261	4.51135948867154	1.01268775922397	0.332081395975618	0.999742806709537	-5.24725604378777	-0.0261941946023931	4.51135948867154	-0.307384154999371	0.764056560662122	0.941229720030508	-6.37053523163792	0.0958491584958674	4.51135948867154	1.12477260854439	0.283656839922951	0.78903912630453	-5.91260246886673	-0.0713782367681439	4.51135948867154	-0.837610750296421	0.419349059607111	0.869606744616149	-6.22033689364029	0.0506651163301166	4.51135948867154	0.594546013247337	0.563683130196072	0.838941584987635	-6.60442571633008	0.122043353098261	4.51135948867154	1.01268775922397	0.332081395975618	0.999742806709537
313	AFMES(UniMod:21)PK2	0.0765469787375018	3.78324085595812	3.84582361443048	3.95846021090647	3.91515203872146	3.85384162372184	3.58615270341994	3.75606714447952	3.6938593953628	3.7107201775795	3.7502498618524	3.55777094150628	3.44772636188165	-0.0575070789165526	3.73825541081837	-0.422026430156247	0.680802442270519	0.999742806709537	-5.63711412097838	-0.142292654624415	3.73825541081837	-1.47678006674712	0.166637735472147	0.628151463116119	-5.3657486014476	-0.199799733540968	3.73825541081837	-2.07361556795398	0.0613412270838116	0.513419370963953	-4.61266689646806	-0.0774594384772804	3.73825541081837	-0.803910469072413	0.437781738767936	0.881174136486799	-6.24817574564966	-0.134966517393833	3.73825541081837	-1.40074597027928	0.187740823786464	0.5843872831867	-5.81989588667058	-0.0575070789165526	3.73825541081837	-0.422026430156247	0.680802442270519	0.999742806709537
314	AFQLEEGEET(UniMod:21)EPDCK2	0.187497350184924	4.34272487117689	4.24303675322331	4.31394635625626	4.18778939480257	4.36664812303429	4.31515721969723	4.21179129702529	4.24784868069567	4.16854911485438	4.32908984101633	4.38439689489431	4.33409469832846	0.149835194928706	4.28708943708375	1.77799944207795	0.101877874000741	0.999742806709537	-4.3827521666618	-0.0905062960270371	4.28708943708375	-1.51883841434391	0.15585684105709	0.614172081892514	-5.31023345024384	0.0593288989016685	4.28708943708375	0.99563251053453	0.339955452416415	0.818133799207181	-6.04515954561357	-0.0100377477074582	4.28708943708375	-0.168449240338216	0.869161628457366	0.981088545974469	-6.56823164660501	0.139797447221247	4.28708943708375	2.34602168454022	0.0378668420288565	0.299814851023305	-4.38430793915706	0.149835194928706	4.28708943708375	1.77799944207795	0.101877874000741	0.999742806709537
315	AFS(UniMod:21)DPFVEAEK2	0.661556677146521	3.77422190195337	3.77975647332867	3.76902112109871	3.78903551666121	3.81671933716421	3.79965790232135	3.7189760993338	3.74562283548115	3.76764680453982	3.77195928653739	3.76391209081356	3.76908163307288	-0.00323532956564732	3.77213425019218	-0.0503382244910904	0.960718216882849	0.999742806709537	-5.72181345436217	-0.0302512523419951	3.77213425019218	-0.66563741116768	0.518795904465194	0.860042935234724	-6.19029752918608	-0.0334865819076424	3.77213425019218	-0.736826410948762	0.476019457064358	0.873734613659832	-6.26876746003625	0.0274710865886716	3.77213425019218	0.604463668218522	0.557295226648902	0.918886784138241	-6.39156116393917	0.0242357570230243	3.77213425019218	0.533274668437441	0.604016041959623	0.861712770117104	-6.64050756851953	-0.00323532956564732	3.77213425019218	-0.0503382244910904	0.960718216882849	0.999742806709537
316	AFS(UniMod:21)EQGPLR2	0.344746119707079	3.36750999722902	3.51674063488913	3.5774066311163	3.45920004593667	3.55089966397253	3.55435620051716	3.24469739859317	3.47060214274999	3.42278262799792	3.37858185544716	3.54606029276816	3.61527590677288	0.0996790794850702	3.47534278316584	0.840702361223172	0.417684330329538	0.999742806709537	-5.39035822215094	-0.107858364631122	3.47534278316584	-1.2864919630976	0.223614465570668	0.688905514898689	-5.60327975499226	-0.00817928514605226	3.47534278316584	-0.0975592819367071	0.923965096968095	0.985931367420218	-6.54614108872851	0.0342662157306375	3.47534278316584	0.408713884120153	0.690271900929838	0.950973785212376	-6.49490353567329	0.133945295215708	3.47534278316584	1.59764656528105	0.137267621691601	0.518496041549546	-5.55564348059537	0.0996790794850702	3.47534278316584	0.840702361223172	0.417684330329538	0.999742806709537
317	AFS(UniMod:21)FPVSPER2	0.383302564868051	2.96648762911181	3.07685657077275	3.0998356864134	NA	NA	3.14244288494057	2.9869973598328	3.08124225763209	3.02923349456219	3.18702081580065	3.1051357629604	3.08217601083745	-0.00242976365076952	3.07574284728641	-0.0226392572302848	0.982407527749168	0.999742806709537	-5.54560565455447	-0.0152355914236288	3.07574284728641	-0.245877103408863	0.811019580132365	0.954919744918558	-6.38790648539847	-0.0176653550743984	3.07574284728641	-0.201588681343819	0.844498746111222	0.970661450292465	-6.19300111055072	0.0947162561745785	3.07574284728641	1.08085714120337	0.306494632695087	0.828190721628811	-5.66082845278976	0.0922864925238089	3.07574284728641	1.48935048430914	0.168897655184902	0.563751054455541	-5.70474053473322	-0.00242976365076952	3.07574284728641	-0.0226392572302848	0.982407527749168	0.999742806709537
318	AFS(UniMod:21)LASADLLR2	0.136398586083734	3.90873532153597	3.83933295860037	3.94825213134247	3.98004768189348	3.82379121013386	3.88337540314179	3.77484717708654	3.74371771454335	3.78955708708301	3.76330250745061	3.86980880436448	3.83444893584572	0.0561814617525367	3.84660141108514	0.676393245321685	0.512190852598643	0.999742806709537	-5.50519480906798	-0.129399477588636	3.84660141108514	-2.20319911323274	0.0488330539273912	0.41585072965211	-4.28802929889258	-0.0732180158360993	3.84660141108514	-1.24663461220126	0.237372610400152	0.753476546953781	-5.77583020560349	-0.00303537210323013	3.84660141108514	-0.0516812683543268	0.95967116396459	0.994884454426715	-6.58192260138322	0.0531460896493066	3.84660141108514	0.904883232677152	0.384127623770225	0.743526652487312	-6.36687743033837	0.0561814617525367	3.84660141108514	0.676393245321685	0.512190852598643	0.999742806709537
319	AFVDRT(UniMod:21)PPPAAVAQR2	0.100625797804246	3.51198579680021	3.97084730230749	3.96969012374863	3.81062220249512	3.80660783501732	3.36334714526321	3.98924114035219	4.04313553263704	4.09201016934551	3.65443384889051	3.88100730537138	3.77402941796827	-0.114323410007968	3.82224648501641	-0.577747985545887	0.574593343463477	0.999742806709537	-5.56318035477066	0.223954539826138	3.82224648501641	1.60058277288046	0.136614048355022	0.591643429136451	-5.19945885519039	0.10963112981817	3.82224648501641	0.783523736087731	0.449185756400038	0.863373336015257	-6.23279883243458	-0.157315346693558	3.82224648501641	-1.12431850688494	0.283841530836572	0.813835802603116	-5.94437591853299	-0.271638756701526	3.82224648501641	-1.94137754367767	0.0771599704898958	0.412389329739345	-5.04503863703155	-0.114323410007968	3.82224648501641	-0.577747985545887	0.574593343463477	0.999742806709537
320	AFVDRT(UniMod:21)PPPAAVAQR3	0.074258097625489	4.14266131935838	3.63331644801555	3.65438344582926	3.89303521814141	3.50088018189133	3.36411263079414	4.26980531276684	3.95034774562854	4.03437737495015	3.78188214065888	NA	3.55809037188655	-0.190746160717024	3.79844474453828	-0.768243383523728	0.459307012625216	0.999742806709537	-5.39366637948271	0.274723073380781	3.79844474453828	1.65969932998436	0.126569168708959	0.578594815914985	-5.11989623854164	0.0839769126637573	3.79844474453828	0.453773552328254	0.659245886796685	0.938499819304853	-6.33324779660787	-0.224111060792104	3.79844474453828	-1.35393424680855	0.204238343076247	0.766113909312215	-5.67686486982378	-0.414857221509128	3.79844474453828	-2.24170226246566	0.0477060104467633	0.334381914813533	-4.4751697467654	-0.190746160717024	3.79844474453828	-0.768243383523728	0.459307012625216	0.999742806709537
321	AFVEDS(UniMod:21)EDEDGAGEGGSSLLQK2	0.647671252155682	4.90425190061759	4.76844969001222	4.77656014490399	4.82492885523835	4.80753009323254	4.90770983396554	4.82487303244613	4.71705591075211	4.8140752833987	4.8391795420221	4.80841912931337	4.92997725343992	0.0435548837586097	4.82691755577855	0.496424265107442	0.6289651459808	0.999742806709537	-5.60453083406803	-0.0310858363122861	4.82691755577855	-0.501064571275968	0.625795974022426	0.898489340941233	-6.28889513940042	0.0124690474463236	4.82691755577855	0.200985357130074	0.844227410076454	0.970661450292465	-6.52972938521211	0.0303023489675436	4.82691755577855	0.488435741009033	0.63443923243568	0.941836299918751	-6.45743034579411	0.0738572327261533	4.82691755577855	1.19048566941507	0.257895060921658	0.653711646193103	-6.07442392291662	0.0435548837586097	4.82691755577855	0.496424265107442	0.6289651459808	0.999742806709537
322	AFVEDS(UniMod:21)EDEDGAGEGGSSLLQK3	0.7964120917634	4.83546091693225	4.76982500452348	4.77644069636095	4.76793683713462	4.76677110192329	4.82567299323449	4.73575795019382	4.68110625914756	4.79245442858386	4.66893277907168	4.70463450205629	4.89184671791937	0.025813682215464	4.76807001559014	0.279093256570859	0.78513808683166	0.999742806709537	-5.68528462888362	-0.057469326630482	4.76807001559014	-0.878719957672233	0.397575609238422	0.799126091477518	-6.02504770124188	-0.031655644415018	4.76807001559014	-0.484022489062851	0.63747317756636	0.929063342903983	-6.42769278180722	-0.00711522850809487	4.76807001559014	-0.108793571458781	0.915244946821235	0.987744775916972	-6.57703737517644	0.0186984537073691	4.76807001559014	0.285903897150601	0.780045884585096	0.929344243384349	-6.74756646425837	0.025813682215464	4.76807001559014	0.279093256570859	0.78513808683166	0.999742806709537
323	AGAES(UniMod:21)PTMSVDGR2	0.105202702112176	3.92184864523156	3.84941527837545	3.8054689569445	3.81574169824643	3.73084870051417	3.523892825541	3.96067547782325	3.72019782134534	3.87205835031323	3.65074229742132	3.67133592094094	NA	-0.0211882218961761	3.77474781569974	-0.164660702947026	0.872344470405601	0.999742806709537	-5.65755779838336	-0.00793374368989941	3.77474781569974	-0.0924836321364089	0.928058274832115	0.982469478909895	-6.4157881698756	-0.0291219655860755	3.77474781569974	-0.303635390312708	0.767349639652364	0.962006880423035	-6.39311062982616	-0.168749885416637	3.77474781569974	-1.96711703023662	0.0762019278865601	0.607813396289957	-4.81917817666811	-0.189938107312813	3.77474781569974	-1.98035847473011	0.0745206574577178	0.405018311855483	-4.88963884176188	-0.0211882218961761	3.77474781569974	-0.164660702947026	0.872344470405601	0.999742806709537
324	AGAGM(UniMod:35)ITQHSSNAS(UniMod:21)PINR2	0.00386698827123551	4.23964546340466	4.16275782809624	4.09607721358126	4.29882601618276	4.38718895539392	4.69290475586626	4.06497543286442	4.21149098028146	4.2049723831428	NA	NA	4.72550919417525	0.271549854625432	4.3084348222989	1.56083563664203	0.151297493611433	0.999742806709537	-4.54473751134243	-0.00568056959782925	4.3084348222989	-0.0565535810288091	0.95607518093953	0.990003642640482	-6.41862766583062	0.265869285027603	4.3084348222989	1.87163602041669	0.0923943547550774	0.584161369263219	-4.6421679530582	0.293479740786922	4.3084348222989	2.9217721946844	0.0161021921827164	0.355678356640217	-3.30651501596173	0.565029595412354	4.3084348222989	3.97763037300619	0.00290261265132462	0.0695581019551447	-1.51664840992227	0.271549854625432	4.3084348222989	1.56083563664203	0.151297493611433	0.999742806709537
325	AGAGMITQHSSNAS(UniMod:21)PINR2	0.019440115913502	4.52379248399766	4.60805946448346	4.63282324397616	4.70582664233077	4.5449390501709	4.41711521276634	4.35087714328934	4.47479153908289	4.43019388831317	4.36549949516065	4.35923557636889	4.30635549065228	-0.0426592404381054	4.47662576921604	-0.412037110852324	0.687902787286967	0.999742806709537	-5.64110152711318	-0.169604207257292	4.47662576921604	-2.31672686067469	0.0399034763917356	0.383972256567169	-4.10218615766064	-0.212263447695397	4.47662576921604	-2.89943533104307	0.0138958528286226	0.313356757711612	-3.21347009363214	-0.0322647623964256	4.47662576921604	-0.440723982652689	0.667598722989016	0.948150043020845	-6.48062983906051	-0.074924002834531	4.47662576921604	-1.02343245302107	0.327189905442161	0.705170504209336	-6.25349377830323	-0.0426592404381054	4.47662576921604	-0.412037110852324	0.687902787286967	0.999742806709537
326	AGAPGALS(UniMod:21)PSYDGGLHGLQSK2	0.4009508178793	4.0648447662742	4.06239463341476	4.10024330398141	4.03985911967542	4.05792641378184	4.05913481517709	4.09279513766349	4.15122528343715	4.17544007391083	4.03147287521559	4.11085792456954	4.13067591766214	-0.0252971408427234	4.08973918873029	-0.35326344424203	0.730293833309283	0.999742806709537	-5.66268250002422	0.0639925971136979	4.08973918873029	1.26378150175745	0.231372534483286	0.696325826591568	-5.63004023383438	0.0386954562709745	4.08973918873029	0.764191547819744	0.460174974905418	0.865693496452271	-6.24793111950109	-0.0235207850120061	4.08973918873029	-0.464508932996946	0.650970248370374	0.945298157176003	-6.46935120378397	-0.0488179258547294	4.08973918873029	-0.964098886934657	0.354869499122361	0.724069698250912	-6.31172031388325	-0.0252971408427234	4.08973918873029	-0.35326344424203	0.730293833309283	0.999742806709537
327	AGAPGALS(UniMod:21)PSYDGGLHGLQSK3	0.277019012148352	4.33010932256855	4.40898148279942	4.4768999511225	NA	4.42526709092173	4.36828384439013	4.46552441399547	4.497503135159	4.52268640560543	4.35295557892664	4.39885723562314	4.42079518099765	-0.0958138685632619	4.42435124019179	-1.12858578535131	0.284250077803987	0.999742806709537	-5.09288633758796	0.089907732756477	4.42435124019179	1.58852665126127	0.14185919791745	0.599838455316687	-5.21777949060827	-0.0059061358067849	4.42435124019179	-0.0933352901751834	0.927397875985923	0.986527604516704	-6.43747983216597	-0.00855478450756131	4.42435124019179	-0.135192166336936	0.895021926178832	0.984000280440274	-6.46434543611036	-0.104368653070823	4.42435124019179	-1.84402811500439	0.0936097702155372	0.445979534235701	-5.20129068466722	-0.0958138685632619	4.42435124019179	-1.12858578535131	0.284250077803987	0.999742806709537
328	AGAS(UniMod:21)ISTLAGLSLK2	0.10001068254652	3.22551038138574	3.21829536488248	3.2041766354595	3.31860414977767	3.15091536142232	NA	3.29863773841732	3.50195752179646	3.59428200021335	3.12139387989092	3.44295794440872	3.30162950428906	-0.195064272303563	3.30712368017668	-1.34973399000904	0.205539041914683	0.999742806709537	-4.8656244486198	0.248964959566472	3.30712368017668	2.5840442046082	0.0263086734286897	0.317204697225767	-3.6850942513906	0.0539006872629084	3.30712368017668	0.500381227425989	0.627149186626835	0.928929373925023	-6.31001472826911	0.0187656283574213	3.30712368017668	0.174208690607329	0.865021552206928	0.980621853950567	-6.45790306906674	-0.176298643946142	3.30712368017668	-1.82982974777895	0.0958383133074705	0.449907637471181	-5.22254956673083	-0.195064272303563	3.30712368017668	-1.34973399000904	0.205539041914683	0.999742806709537
329	AGAVPSS(UniMod:21)PSTPAPPSAK2	0.000252471898354429	3.56005175218301	3.75942824377763	NA	NA	3.5345723233695	3.55394163758027	4.0310862270969	4.06821428901656	NA	4.02519407495601	4.05569844434203	3.99241693865332	0.0902692454324843	3.84228932566391	0.815599925482609	0.437041733412803	0.999742806709537	-5.27639333274746	0.389910260076416	3.84228932566391	4.77004796377041	0.0011989509467353	0.0638649948153271	-0.510288950931303	0.4801795055089	3.84228932566391	6.43505592696517	0.00015650270573315	0.0211519686972905	1.41348404828595	-0.115483017505432	3.84228932566391	-1.41278542502033	0.193360898724766	0.760010945740463	-5.41436066569177	-0.0252137720729477	3.84228932566391	-0.33789870570843	0.743655087379952	0.918312544832335	-6.6188512849379	0.0902692454324843	3.84228932566391	0.815599925482609	0.437041733412803	0.999742806709537
330	AGDLLEDS(UniMod:21)PK2	0.683848008511618	5.44217410391213	5.62453990826276	5.63399546181285	5.46017355830933	5.60310146794649	5.79974429539021	5.62358012880147	5.6002072401743	5.85010541709059	5.65083078430968	5.61826827966188	NA	-0.110851345922439	5.62788369506106	-0.74647812078168	0.47179569417584	0.999742806709537	-5.40869855454697	0.12439443735954	5.62788369506106	1.25651689291371	0.236219242291811	0.698704061557062	-5.63728030066731	0.0135430914371009	5.62788369506106	0.122357381902268	0.904931100520367	0.983798430572492	-6.43414033614221	0.054103282552763	5.62788369506106	0.546501032784456	0.59616664081774	0.930865148180864	-6.42511812839663	-0.0567480633696764	5.62788369506106	-0.512700109438527	0.618795766251789	0.866367104813603	-6.54128424545443	-0.110851345922439	5.62788369506106	-0.74647812078168	0.47179569417584	0.999742806709537
331	AGDLLEDS(UniMod:21)PKRPK2	0.354044843528729	5.05051108399034	5.19066440539944	5.22183319708425	5.0609369943641	5.25124279077276	5.17487253968729	4.98741647605227	5.1394567752447	5.15943603521641	4.87612532977977	5.14868827289338	5.03607714659963	-0.0831540585302406	5.10810508725703	-0.692535499490435	0.502372077127394	0.999742806709537	-5.49490774522085	-0.058899799986885	5.10810508725703	-0.693725098582226	0.501652976655921	0.856760713163838	-6.17088551860522	-0.142053858517126	5.10810508725703	-1.67311819438642	0.121312651629556	0.636524925146215	-5.21996045336404	0.00801454611671115	5.10810508725703	0.094395766982999	0.926422569362351	0.991177387368907	-6.57859629957036	-0.0751395124135295	5.10810508725703	-0.8849973288212	0.394319943561978	0.750363829701903	-6.38472338527839	-0.0831540585302406	5.10810508725703	-0.692535499490435	0.502372077127394	0.999742806709537
332	AGDNIPEEQPVASTPTTVS(UniMod:21)DGENKK3	0.566135355644467	NA	3.90841831532581	3.84331058083732	3.96574376540068	NA	3.92280315166737	3.92299851947449	NA	4.04072275038273	4.03230459898214	3.96057099667114	3.90246252026088	-0.085156940076351	3.94437057766695	-0.800571042294936	0.445233438145819	0.999742806709537	-5.28713708794375	0.105996186847045	3.94437057766695	1.34924491144431	0.212183480863365	0.680647044111599	-5.34122475239587	0.0208392467706933	3.94437057766695	0.290584996658149	0.77835092478834	0.964065978191068	-6.39633817024724	0.0684090104524624	3.94437057766695	0.870790846307683	0.407848439161913	0.866722850448047	-5.99111449996123	-0.016747929623889	3.94437057766695	-0.233535171752602	0.820886595222682	0.946032461457879	-6.65134472088181	-0.085156940076351	3.94437057766695	-0.800571042294936	0.445233438145819	0.999742806709537
333	AGDPGEM(UniMod:35)PQS(UniMod:21)PTGLGQPK2	0.719467981760255	3.63002229784159	3.38787440640214	NA	NA	3.45264756886362	3.91423787998401	3.63529181762163	3.6609853327905	3.53642867906712	3.3774208672279	3.64370746716734	3.70358746803464	-0.210491047985076	3.59422037850005	-1.02743752405811	0.329720788661336	0.999742806709537	-5.14512016535514	0.101953591037889	3.59422037850005	0.703783883985804	0.498491885854997	0.855844250558723	-6.05396914404922	-0.108537456947187	3.59422037850005	-0.749232197028214	0.471902612199677	0.873258256966482	-6.1483958607868	0.174494372301948	3.59422037850005	1.09958192508843	0.29865817001084	0.823150574120346	-5.77486549375987	-0.0359966756831285	3.59422037850005	-0.277814041346895	0.787120528060749	0.931173088188711	-6.74932927316048	-0.210491047985076	3.59422037850005	-1.02743752405811	0.329720788661336	0.999742806709537
334	AGDPGEMPQS(UniMod:21)PTGLGQPK2	0.017194884233534	4.07872041360273	4.1306658434359	4.14670458797531	4.30701468345084	3.94795595657417	3.85108281342482	4.41288271472018	4.27556937303392	4.09939064532124	3.75435268567655	3.97921475299242	3.45938332456177	-0.448284859426829	4.03691148289749	-2.26525512120734	0.0437391940078366	0.999742806709537	-3.70314151643866	0.143917296020466	4.03691148289749	1.02846860362755	0.324915563077446	0.759965802452283	-5.88528655683288	-0.304367563406363	4.03691148289749	-2.17508591101897	0.0513221388578323	0.49355077842684	-4.44912846520401	-0.0833457971880369	4.03691148289749	-0.595609687108183	0.5629961097551	0.921447590164618	-6.39705282986938	-0.531630656614866	4.03691148289749	-3.79916420175471	0.00273631953110001	0.0677575539357608	-1.80743548911481	-0.448284859426829	4.03691148289749	-2.26525512120734	0.0437391940078366	0.999742806709537
335	AGDRNS(UniMod:21)EDDGVVMTFSSVK3	0.00718570701578701	4.25005332203143	4.3532333663704	4.45378947733291	4.16746481127427	4.30243810822904	4.19805316251495	4.04121312082091	4.0766567090296	4.26954590231443	4.09435800603669	3.98159618381655	3.97652218598135	0.0180602424620462	4.18041036297938	0.164519596271344	0.872183739392554	0.999742806709537	-5.70989267019487	-0.223220144523268	4.18041036297938	-2.87569247780422	0.0145102897931124	0.242693146623858	-3.15076492988303	-0.205159902061222	4.18041036297938	-2.64302663348113	0.0221581315607058	0.379085306427458	-3.66085665027226	-0.129706694572163	4.18041036297938	-1.67098075623339	0.121740932489791	0.687277072358984	-5.25326491679975	-0.111646452110117	4.18041036297938	-1.43831491191031	0.177047962052932	0.572696177657457	-5.77129434721666	0.0180602424620462	4.18041036297938	0.164519596271344	0.872183739392554	0.999742806709537
336	AGDSAVLVLPPS(UniMod:21)PGPR2	6.3171786532754e-06	4.18112021388793	4.23821054050036	4.26250715039181	3.91802750831718	3.87656567790557	3.94331076513017	4.33553778932987	4.30235465875016	4.3078173910544	3.9171059978818	3.98053499332838	3.93910983814155	-0.0550083521185036	4.10018354371826	-0.784164298305531	0.448824545182301	0.999742806709537	-5.43237416257468	0.0879573114514445	4.10018354371826	1.773231242647	0.102696798398069	0.540418371295758	-4.95401418087644	0.0329489593329404	4.10018354371826	0.66425545685453	0.519648158669676	0.888531919032134	-6.32065970363043	-0.314644651142395	4.10018354371826	-6.34327853512739	4.53276034456354e-05	0.00971823817874422	2.41112508003056	-0.369653003260899	4.10018354371826	-7.45225432091986	9.97939071619241e-06	0.00143849982058997	3.85452550441269	-0.0550083521185036	4.10018354371826	-0.784164298305531	0.448824545182301	0.999742806709537
337	AGEPDGES(UniMod:21)LDEQPSSSSSK2	0.194008337538218	3.88156367913821	4.03976311606829	4.0265911626076	3.85716133675054	3.96545048366036	4.25331022570271	3.89877404314075	3.93546731556808	3.81630428609194	3.98281764428965	4.14071688576162	4.21428436609438	0.186423054348459	4.00101704540618	1.33222395723568	0.208633297681481	0.999742806709537	-4.9262914230334	-0.0991241043377782	4.00101704540618	-1.00177893225297	0.33710224260104	0.76626263732462	-5.91155011781358	0.0872989500106804	4.00101704540618	0.882270256188075	0.395732045172451	0.843958023870033	-6.15028494705496	0.0426680294331705	4.00101704540618	0.43121633484066	0.674298538181446	0.949618495720057	-6.48497813312169	0.229091083781629	4.00101704540618	2.31526552328171	0.0400077812462445	0.30709183381025	-4.4362437154773	0.186423054348459	4.00101704540618	1.33222395723568	0.208633297681481	0.999742806709537
338	AGEQQLS(UniMod:21)EPEDMEM(UniMod:35)EAGDTDDPPR3	0.82456594083778	3.30240166140631	3.34944873112751	3.27310045255005	3.34720817278574	3.46041405800396	3.23557200267626	3.43461005335637	3.46767906618388	3.27541256762469	3.58859113136067	3.33486184584272	3.20879697420284	-0.0545650413802656	3.35650805976008	-0.402624580947517	0.694621876011301	0.999742806709537	-5.64477408833964	0.0842502806936927	3.35650805976008	0.879168564776545	0.397342337043495	0.799126091477518	-6.02465719622205	0.029685239313427	3.35650805976008	0.309771421855782	0.762286419120235	0.960337286254299	-6.50030950408587	0.0394144627940305	3.35650805976008	0.411297818841101	0.68842952573215	0.950720533131403	-6.49379002255704	-0.0151505785862351	3.35650805976008	-0.158099324079662	0.877125817960354	0.964790746942569	-6.77788694454942	-0.0545650413802656	3.35650805976008	-0.402624580947517	0.694621876011301	0.999742806709537
339	AGETRFT(UniMod:21)DTR2	0.124531936635305	5.86938794117061	5.7626581744777	5.82137002605203	5.73852929056059	5.73839182931958	5.74574224491916	5.73339997593104	5.62987356865238	5.76882500950571	5.63955928819119	5.69253384746843	5.70052083660215	0.0437560650245521	5.73673266940421	0.561566841510347	0.585209227387458	0.999742806709537	-5.57187864929011	-0.107105862537071	5.73673266940421	-1.94397841368939	0.076815349748792	0.484238895783153	-4.69780777132066	-0.0633497975125188	5.73673266940421	-1.14980297024643	0.27361893109719	0.783570802900695	-5.88540751131711	-0.0769175923003358	5.73673266940421	-1.39605933347543	0.189111962399066	0.755821132239517	-5.6246933732628	-0.0331615272757837	5.73673266940421	-0.601883890032472	0.558952991256608	0.836631517594258	-6.59985695633736	0.0437560650245521	5.73673266940421	0.561566841510347	0.585209227387458	0.999742806709537
340	AGFQTEDFSLYACAS(UniMod:21)PK2	0.000786728570675696	3.33983988191625	3.51287817436925	3.37441822207455	2.74302820275253	3.13403785796906	NA	3.42212605698568	3.65784244070862	3.5046987592175	2.90995054810304	2.95961628705703	NA	-0.122926605631346	3.25584364311535	-0.739944536877096	0.477261414037349	0.999742806709537	-5.36866664019309	0.119176992850583	3.25584364311535	1.13426806707788	0.284554632975051	0.736169776212462	-5.77193903631006	-0.00374961278076258	3.25584364311535	-0.0291382908561303	0.97735867432001	0.995539354033008	-6.35299550061094	-0.470512395759223	3.25584364311535	-4.00533961243262	0.00277976327676174	0.130580669985965	-1.48769619572183	-0.593439001390569	3.25584364311535	-5.05177921188809	0.00058739189903771	0.0261709790653074	-0.0504811395576299	-0.122926605631346	3.25584364311535	-0.739944536877096	0.477261414037349	0.999742806709537
341	AGGAS(UniMod:21)PAASSTAQPPTQHR2	0.596505764427522	3.79744063517586	4.04072511356194	3.88191745924832	3.93441100522818	3.77035393576896	3.69818703598664	3.82971752414479	3.81173686821231	3.92725240285053	3.95050415546786	3.96834201468617	3.77722000170267	0.148163535883805	3.86565067933619	1.23584477425131	0.241211732971805	0.999742806709537	-5.03002423940687	-0.0504588042594967	3.86565067933619	-0.595215927723301	0.563250383070022	0.880272542992083	-6.23568838301794	0.097704731624308	3.86565067933619	1.15253251301082	0.272541150478627	0.782753140205541	-5.88241330801617	-0.105710410334116	3.86565067933619	-1.24696811350201	0.237254731883972	0.794610941375533	-5.80652970688309	0.0424531255496885	3.86565067933619	0.500780327232108	0.625989878478423	0.869117220721904	-6.65812978011403	0.148163535883805	3.86565067933619	1.23584477425131	0.241211732971805	0.999742806709537
342	AGGAS(UniMod:21)PAASSTAQPPTQHR3	0.635833693370809	4.20137440763996	4.57510049101532	4.20541048208419	4.48394594644436	4.27968652045898	4.2017356750133	4.33463976395991	4.21063765697756	4.56011311220939	4.35989653940403	4.0544254245393	4.20977653475711	-0.154924931874533	4.30639521287528	-0.862211183911528	0.406225164859325	0.999742806709537	-5.37370427943763	0.0411683841357968	4.30639521287528	0.324019507134765	0.751751228028341	0.937682687775436	-6.36502334045143	-0.113756547738737	4.30639521287528	-0.895331242782681	0.389000394541365	0.843958023870033	-6.13872963893469	-0.00550574627427292	4.30639521287528	-0.0433334762014081	0.966180402195506	0.995998053928842	-6.58234556451487	-0.160430678148806	4.30639521287528	-1.26268422611885	0.231752804024717	0.627658452509542	-5.99050403787028	-0.154924931874533	4.30639521287528	-0.862211183911528	0.406225164859325	0.999742806709537
343	AGGGDLLLPPS(UniMod:21)PK2	0.0734734639532601	3.9150810299499	3.93570369318079	3.85307859327544	3.89401406114624	3.96122424966471	4.02459823109786	3.90355249994968	3.82910033801311	3.80109856846253	3.8024939257993	3.79699358296788	3.81606577941111	-0.0980571145832365	3.87775037940988	-1.2626315579304	0.231771069256216	0.999742806709537	-5.00175862272942	-0.0567039699936034	3.87775037940988	-1.03258543309636	0.32306507774094	0.758620649694995	-5.88118455706088	-0.15476108457684	3.87775037940988	-2.8182161066018	0.0161121417540843	0.337671432313695	-3.3559258196571	0.058657741834228	3.87775037940988	1.068163829855	0.307397357412382	0.828596540522158	-6.0036997771574	-0.0393993727490085	3.87775037940988	-0.717466843650438	0.487431340984842	0.805971998031954	-6.52104099176292	-0.0980571145832365	3.87775037940988	-1.2626315579304	0.231771069256216	0.999742806709537
344	AGGGGGLGAGS(UniMod:21)PALSGGQGR2	0.0290201679363102	4.30760488675406	4.58529082228562	4.58546501436331	4.60335726720832	4.72692755813433	4.85971614577303	4.39555901119093	4.51441363904558	4.39902623224399	4.53893384293376	4.70713777911275	4.65984955954864	-0.0382393161993466	4.57360681321619	-0.297311237600911	0.77154087280236	0.999742806709537	-5.68021542121389	-0.0564539469741625	4.57360681321619	-0.620741120738112	0.546898356120837	0.874386090772532	-6.21978206575183	-0.0946932631735091	4.57360681321619	-1.04120270519925	0.319216944871739	0.807184505780885	-5.99989669585528	0.237213415904229	4.57360681321619	2.6082874543723	0.0235995836458357	0.409512199667308	-3.74843400094412	0.198974099704882	4.57360681321619	2.18782586991116	0.0501796040129819	0.339682650922133	-4.64874512737947	-0.0382393161993466	4.57360681321619	-0.297311237600911	0.77154087280236	0.999742806709537
345	AGGLDWPEATEVS(UniMod:21)PSR2	0.520942707856251	4.48881240187604	4.51519662785014	4.51368276973012	4.48894485982698	4.50888822573462	4.47389543509187	4.49274281806881	4.45051848796145	4.33839617126529	4.50207791522643	4.48285522469769	4.31216883341522	0.0204692582822075	4.46401498089539	0.227763140531266	0.823836952397165	0.999742806709537	-5.69786601853245	-0.0786781073869154	4.46401498089539	-1.23808436355826	0.240410811366653	0.702652832865428	-5.65988854937826	-0.0582088491047079	4.46401498089539	-0.915978641210249	0.37852092678049	0.840866557069462	-6.1201629292905	-0.0153210929342773	4.46401498089539	-0.241093821706573	0.813735139877702	0.974358624490298	-6.5524240263769	0.00514816534793017	4.46401498089539	0.081011900641433	0.936827891854477	0.98049321052507	-6.78776842120768	0.0204692582822075	4.46401498089539	0.227763140531266	0.823836952397165	0.999742806709537
346	AGGPTT(UniMod:21)PLS(UniMod:21)PTR2	0.796460343891029	4.61364656250362	4.3191976982536	4.25265402552592	4.53159435553961	4.35881378842428	NA	4.52253316364776	4.39273407463755	4.20857552853404	NA	4.33138997528526	4.30025958297024	-0.108827453032933	4.38313987553219	-0.624139816816071	0.547263164350995	0.999742806709537	-5.4407973901629	-0.0205518398212616	4.38313987553219	-0.1863649060579	0.856086757420349	0.967837880150917	-6.40168496021077	-0.129379292854194	4.38313987553219	-0.957927347345722	0.361895768506237	0.829840109578122	-5.88434797389716	0.05003797655423	4.38313987553219	0.40584309480722	0.693867886782596	0.950973785212376	-6.38597617552087	-0.0587894764787027	4.38313987553219	-0.476823898951126	0.644289852652572	0.876640489389824	-6.55900911153794	-0.108827453032933	4.38313987553219	-0.624139816816071	0.547263164350995	0.999742806709537
347	AGGPTT(UniMod:21)PLSPTR2	0.0012378452225699	3.9739891383124	3.89047315986035	3.97808702253994	NA	NA	3.97424281714494	4.33625139184176	4.22336670332576	4.26440944216297	4.0432081279454	3.9661890172517	3.94130419078442	-0.317835110690365	4.05915210111696	-3.06513066378211	0.0126835790800881	0.873675325013846	-2.66072475682624	0.327159405539268	4.05915210111696	5.46471049645091	0.000332125493497263	0.0302821960490777	0.624107968063865	0.00932429484890207	4.05915210111696	0.110130788649495	0.914602499064064	0.985041645667393	-6.20809812629563	0.0267263769073733	4.05915210111696	0.315669658054544	0.759093953972615	0.964157249595549	-6.19329704174473	-0.291108733782993	4.05915210111696	-4.86253772985753	0.000769060419723815	0.0302744186109752	-0.395329307606649	-0.317835110690365	4.05915210111696	-3.06513066378211	0.0126835790800881	0.873675325013846
348	AGGPTTPLS(UniMod:21)PTR2	0.868049097728531	4.41727059336104	NA	4.2502329846328	4.28687660688546	4.58463132401515	NA	4.53896163305933	4.73899447330815	4.106131696187	4.34640259134767	NA	4.36798982743263	-0.206168567914733	4.40416574780325	-0.807169740201363	0.44162400925771	0.999742806709537	-5.28244042228165	0.127610811854578	4.40416574780325	0.74103928186918	0.478690725407968	0.844723331603581	-6.02448379546657	-0.0785577560601549	4.40416574780325	-0.416439776947353	0.687432297922233	0.942000189697794	-6.26036824364387	0.102002176453386	4.40416574780325	0.540720175075591	0.602614044234207	0.932768632554231	-6.22915524452614	-0.104166391461347	4.40416574780325	-0.604896926848062	0.561085636662499	0.837610844756722	-6.48417616954054	-0.206168567914733	4.40416574780325	-0.807169740201363	0.44162400925771	0.999742806709537
349	AGGS(UniMod:21)VESLR2	0.714749415405002	3.99353192501114	3.74639224413182	3.80157303510695	3.79080749027743	3.83416183951479	3.97582351486114	3.93581485598	3.94454034342672	3.79641681564215	3.88119483034696	3.58969544080863	3.88341822211303	-0.127253054061227	3.8477808797684	-0.941762082724602	0.365713907670138	0.999742806709537	-5.30898406394171	0.04509160359965	3.8477808797684	0.471936606093876	0.645817020066255	0.90496362402796	-6.30358899420911	-0.0821614504615771	3.8477808797684	-0.859916103823989	0.407437673464347	0.851924356022249	-6.1697183729599	0.0197652134678141	3.8477808797684	0.206866179467469	0.839738604096391	0.976350841596971	-6.56056549874238	-0.107487840593413	3.8477808797684	-1.1249865304504	0.28356986622392	0.674675884012907	-6.14721744921399	-0.127253054061227	3.8477808797684	-0.941762082724602	0.365713907670138	0.999742806709537
350	AGGSAALS(UniMod:21)PSK2	0.148622487864343	4.31194273652667	4.23412503386198	4.2032124083145	NA	4.21439540504425	3.92100529670344	4.36101682234163	4.23200356934509	4.38312840593211	NA	4.26430084311241	3.85337843127885	-0.0844835866501041	4.19785089524609	-0.473602456693004	0.646502845380374	0.999742806709537	-5.51766679804443	0.075622872971894	4.19785089524609	0.67029314869682	0.518668131379091	0.85997461369347	-6.18415557815227	-0.00886071367821017	4.19785089524609	-0.0641260783680749	0.950202047860027	0.988809781812411	-6.35124584066065	-0.182059708693872	4.19785089524609	-1.44334597285127	0.181148176826971	0.753424752507471	-5.45999778589254	-0.266543295343976	4.19785089524609	-2.11312099027973	0.0622192335075121	0.376464769654712	-4.69679587896163	-0.0844835866501041	4.19785089524609	-0.473602456693004	0.646502845380374	0.999742806709537
351	AGHDDVPPLS(UniMod:21)PLLPPM(UniMod:35)QNNQIQR3	0.0117631617384125	3.35441854656504	3.42935704665415	3.28219953304382	NA	3.06723027214318	3.27171017119074	3.42611865440213	3.57657257047278	3.57124763141442	NA	3.10660656103654	NA	-0.232184903972523	3.34282899854698	-1.62177821024176	0.141376374971902	0.999742806709537	-4.46081606939973	0.169321243342106	3.34282899854698	2.13211492734003	0.0636619063317863	0.463016866329646	-4.45139577985556	-0.0628636606304176	3.34282899854698	-0.527724879925607	0.611220120457292	0.924321358214418	-6.01174761972405	-0.185854820420709	3.34282899854698	-2.09323498676646	0.0677212107795249	0.599106474395203	-4.55655858081521	-0.418039724393232	3.34282899854698	-3.72221724421918	0.00528070767524672	0.100065619011902	-2.04633662329118	-0.232184903972523	3.34282899854698	-1.62177821024176	0.141376374971902	0.999742806709537
352	AGHDDVPPLS(UniMod:21)PLLPPMQNNQIQR3	4.3565399993037e-07	4.1212013347293	4.08812183547902	4.08690986464779	3.5827740632857	3.6400878080292	3.38430334146699	4.10218370311686	4.16349095933075	4.16665030147548	3.47787554899781	3.46746501397294	3.32683114218982	-0.157028478896104	3.8006579097268	-1.55702393939055	0.146593855265313	0.999742806709537	-4.66408073141871	0.045363976355663	3.8006579097268	0.636125755091066	0.537172756729019	0.870022041515995	-6.20989399283997	-0.111664502540441	3.8006579097268	-1.56583861693463	0.144524635007995	0.665163071164235	-5.36992048438492	-0.563022607358072	3.8006579097268	-7.8951011355574	5.68759482266002e-06	0.00228641311870933	4.42283322513042	-0.720051086254176	3.8006579097268	-10.0970655075831	4.70626437872464e-07	0.000230654017201295	6.85017470534134	-0.157028478896104	3.8006579097268	-1.55702393939055	0.146593855265313	0.999742806709537
353	AGIPQHHPPMAQNLQYPDDS(UniMod:21)DDEKK4	0.0468386243212605	4.10066021000642	4.16129947398234	4.09215831496261	4.20223474135721	4.14470785630196	3.95212070027818	4.01302517461009	3.97533744639616	4.07265394324333	3.96497935004051	3.94819102869456	3.69488973766676	-0.13263391561124	4.02685483146168	-1.115663129949	0.287379497387681	0.999742806709537	-5.15119841957776	-0.0977004782339339	4.02685483146168	-1.16222490412102	0.268740661868783	0.724177446179791	-5.74525682057905	-0.230334393845174	4.02685483146168	-2.74001083353451	0.0185773680106134	0.352878137084987	-3.49249694952334	-0.0183515670046752	4.02685483146168	-0.218306487215036	0.831023343673817	0.975954173153423	-6.55798150975636	-0.150985482615916	4.02685483146168	-1.79609241662852	0.0988238098211166	0.456294391959257	-5.26764717851603	-0.13263391561124	4.02685483146168	-1.115663129949	0.287379497387681	0.999742806709537
354	AGKLS(UniMod:21)PLK2	0.30730681029444	4.16295534915546	3.53232110567121	3.29173481259813	4.16144711213718	3.99189019212653	4.07276153890654	4.10566490544245	4.02380636022662	3.54567102051531	4.20368478256684	3.96091422491083	3.69334458936716	-0.352095421695001	3.89551633280202	-1.18000787166799	0.26187533513102	0.999742806709537	-5.08749230716925	0.229377006253195	3.89551633280202	1.08714983551182	0.299273275302065	0.746244021852965	-5.82555159488398	-0.122718415441805	3.89551633280202	-0.581633300308063	0.572059791024034	0.909065311478786	-6.37365742726663	0.41302919191515	3.89551633280202	1.95758339245427	0.07503572425875	0.607250263506506	-4.82493760774598	0.0609337702201498	3.89551633280202	0.28880025663439	0.777883551980533	0.92870932112673	-6.74667933424494	-0.352095421695001	3.89551633280202	-1.18000787166799	0.26187533513102	0.999742806709537
355	AGLAS(UniMod:21)PEEEDAVGKEPLK2	0.146328403416404	3.79438119034302	3.70626693806475	3.72265178012658	3.82570899863498	3.73486993016142	3.80522637114658	3.86436599259139	3.74993840103606	3.80249077491518	3.84200658361932	3.91992874948697	3.87731961987894	0.0266514643446585	3.8037629441671	0.341500968281438	0.73889684898358	0.999742806709537	-5.66661339211192	0.0644984200027618	3.8037629441671	1.16878582871237	0.266191570084152	0.721525081269194	-5.7380388410254	0.0911498843474203	3.8037629441671	1.65174112961952	0.125656674976979	0.642972252937465	-5.25032830788515	0.0475017971362077	3.8037629441671	0.860787401130012	0.406977072210608	0.866640205344596	-6.20060635621645	0.0741532614808662	3.8037629441671	1.34374270203717	0.2049926278087	0.601778298227277	-5.89189491446944	0.0266514643446585	3.8037629441671	0.341500968281438	0.73889684898358	0.999742806709537
356	AGLESGAEPGDGDS(UniMod:21)DTTK2	0.884139551856057	4.68049510417703	4.85762228551401	4.8063445745719	4.59986827654374	4.77279925946154	4.76302560439938	4.68499983392727	4.64319845553158	4.92210526359363	4.66884775177568	4.71305193600817	4.93942797261834	0.0932643104026676	4.75431552651019	0.691113596470235	0.503232414332729	0.999742806709537	-5.49582277817913	-0.0313861370701529	4.75431552651019	-0.328917377228482	0.748141659295716	0.935865926248215	-6.36334617333468	0.0618781733325147	4.75431552651019	0.648464844040171	0.529444238052895	0.892831907710155	-6.33129420809719	-0.0695896079527607	4.75431552651019	-0.729278384243954	0.480448928586093	0.891288833398833	-6.30617188796669	0.0236747024499069	4.75431552651019	0.248103837024699	0.808436993922819	0.94159435484018	-6.75833474448453	0.0932643104026676	4.75431552651019	0.691113596470235	0.503232414332729	0.999742806709537
357	AGLESGAEPGDGDS(UniMod:21)DTTKK2	0.0786832585478481	4.02387063674751	4.17784502804973	4.0841512830164	4.21983002652024	4.28892731772431	4.26109719453886	4.0720040261359	4.12171361961644	4.22536085483849	4.13243986762017	4.39217549362945	4.33074969738365	-0.015900344309105	4.1941804204851	-0.14944642360627	0.883795062347104	0.999742806709537	-5.7121900476373	0.0444038509257254	4.1941804204851	0.590220964530873	0.566481368901653	0.881439686771797	-6.23872779042608	0.0285035066166204	4.1941804204851	0.378871805418731	0.71169811624053	0.947779580059893	-6.4752280094216	0.161329196989919	4.1941804204851	2.14440577268075	0.054175567829671	0.553339861082849	-4.52796884789657	0.145428852680814	4.1941804204851	1.93305661356861	0.0782721213309847	0.414702091381237	-5.05802872656652	-0.015900344309105	4.1941804204851	-0.14944642360627	0.883795062347104	0.999742806709537
358	AGLESGAEPGDGDS(UniMod:21)DTTKK3	0.50284441302007	4.41173448402462	4.33814707679683	4.33651416202026	4.37343704981118	4.43501741901482	4.48254560519042	4.39795029593318	4.41162626726206	4.37368228583472	4.40596369089572	NA	4.48236992402461	-0.0184542592747245	4.40445347825531	-0.224438900559032	0.826732155190609	0.999742806709537	-5.64634669747924	0.0322877087294113	4.40445347825531	0.589019944468145	0.568328996996555	0.882149448550002	-6.23833418210076	0.0138334494546868	4.40445347825531	0.225719071306383	0.82576200318869	0.968144493403449	-6.41498647849927	0.0682014503915687	4.40445347825531	1.24418907699373	0.240542964448657	0.797026704618055	-5.80842638971645	0.0497471911168441	4.40445347825531	0.811720158141094	0.435004766352401	0.774788691124013	-6.3368301434665	-0.0184542592747245	4.40445347825531	-0.224438900559032	0.826732155190609	0.999742806709537
359	AGLGS(UniMod:21)PERPPK2	0.431298825299219	5.45768483295004	5.3694873844299	5.39937911310428	5.37417686409633	5.4066349521436	5.44663576619671	5.47609093688896	5.42705414666226	5.54993793354217	5.45218338047323	5.41284252539217	5.5798404535203	-0.00303763655337264	5.44599569078333	-0.0353829238176861	0.972382277750429	0.999742806709537	-5.72243716125101	0.075510562203057	5.44599569078333	1.24388608269171	0.238345886756914	0.701025136656857	-5.65319002199874	0.0724729256496843	5.44599569078333	1.19384707195232	0.256628270618597	0.773257273484695	-5.83641518569908	0.000298750650808977	5.44599569078333	0.00492132181107415	0.996157866051735	0.999117160737973	-6.58333411773135	-0.00273888590256366	5.44599569078333	-0.0451176889283116	0.964788920394759	0.988245665659728	-6.79019793310153	-0.00303763655337264	5.44599569078333	-0.0353829238176861	0.972382277750429	0.999742806709537
360	AGLQS(UniMod:21)LEASGR2	0.461416226903616	3.65669765937895	3.83934771701678	3.91849885975137	3.71023085883235	3.84957615898183	3.94017410857218	NA	3.80797639985785	3.6732210071917	3.67934837994664	3.62066854701326	3.79050107123802	-0.0722383342052253	3.77147643343463	-0.549459979216089	0.594206414107242	0.999742806709537	-5.52684775333503	-0.0642493751909248	3.77147643343463	-0.655652171383961	0.526181910011367	0.864888255154355	-6.08885465113361	-0.13648770939615	3.77147643343463	-1.55723138122907	0.149083294301009	0.670759488643664	-5.38296456263979	0.0284789634130873	3.77147643343463	0.324925487635044	0.75163232275858	0.963126857656098	-6.52689438242624	-0.043759370792138	3.77147643343463	-0.446555727475989	0.664283852102453	0.886410897680567	-6.57475111831267	-0.0722383342052253	3.77147643343463	-0.549459979216089	0.594206414107242	0.999742806709537
361	AGLRVS(UniMod:21)APEVSVGHK3	0.00707133817886172	3.83333518567666	3.91173892893006	3.90592303631868	4.03204036751779	3.94961879456566	3.99889124935488	3.68301040450861	3.85142066920422	3.9184166011557	4.02133697427861	4.15464972166621	4.13500267562973	0.176196145397692	3.94961538406723	1.81721329203653	0.0953635990459653	0.999742806709537	-4.33075532614818	-0.0660498253522874	3.94961538406723	-0.963376776877537	0.355216443666261	0.777671962940569	-5.94832360404604	0.110146320045405	3.94961538406723	1.60655090644519	0.13529398290792	0.656321095521764	-5.31373777913271	0.109851086837645	3.94961538406723	1.60224475098448	0.136245314916953	0.706735453524825	-5.35013151125318	0.286047232235337	3.94961538406723	4.17217243430721	0.0014221028621219	0.0454053819365437	-1.14934716615694	0.176196145397692	3.94961538406723	1.81721329203653	0.0953635990459653	0.999742806709537
362	AGLS(UniMod:21)PAEPLLSR2	0.729875191102642	3.76896323768929	3.89925509895014	3.90847935815682	3.83061973396667	3.84085251639497	3.8479563612475	3.7648100602518	3.90930886196183	3.89263775468443	3.80974595968082	3.94513591047791	3.97735201685109	0.0742487644329568	3.86625973919277	0.797928477506678	0.441108248744777	0.999742806709537	-5.42238269511015	-0.00331367263272675	3.86625973919277	-0.0503615783797731	0.960700009251112	0.991362160673187	-6.41900665505951	0.0709350918002301	3.86625973919277	1.07807969631389	0.303133903107871	0.803416598076158	-5.96204999909067	-0.0190896943957011	3.86625973919277	-0.290127374400262	0.776893417617567	0.967181884509655	-6.53861820652808	0.0551590700372557	3.86625973919277	0.838313900293397	0.418970048179096	0.764472154179357	-6.42525391788226	0.0742487644329568	3.86625973919277	0.797928477506678	0.441108248744777	0.999742806709537
363	AGLS(UniMod:21)PANCQSDR2	0.172329651610309	4.37863959379518	4.4286688741075	4.4066746891515	4.54882544465199	4.473624241038	4.54058599900283	4.67809480756428	4.50799630386846	4.45338597386502	4.6229474263021	4.476322814241	4.52462720885743	-0.121544054511958	4.50336611470377	-1.28358116053838	0.224596886890846	0.999742806709537	-4.97934565392198	0.141831309414526	4.50336611470377	2.11824760889502	0.0567262254333747	0.440457815477266	-4.42474013938437	0.0202872549025681	4.50336611470377	0.302989723255051	0.767318657219384	0.962006880423035	-6.50250482074725	0.116350842546213	4.50336611470377	1.73769737467569	0.10898869085912	0.664259563745287	-5.1569286170069	-0.00519321196574474	4.50336611470377	-0.0775605109642819	0.939513253805412	0.98122225876547	-6.78806206650836	-0.121544054511958	4.50336611470377	-1.28358116053838	0.224596886890846	0.999742806709537
364	AGM(UniMod:35)SSNQSISS(UniMod:21)PVLDAVPR3	0.327529872793204	NA	3.98539669272348	3.99998029651666	3.99775295905476	4.13443427119753	4.47384837399337	3.6192483266225	3.82312532667111	4.10345013112327	3.75280429250606	4.16408633304051	4.48779864303325	0.0769651212591596	4.04926596786204	0.275855016341239	0.788023798149618	0.999742806709537	-5.63398036479205	-0.144080566481106	4.04926596786204	-0.69283303611704	0.503480931174812	0.857255021631834	-6.06342068507504	-0.0671154452219467	4.04926596786204	-0.360828358395778	0.72539667848185	0.95124554090565	-6.48176282148319	0.209323373461821	4.04926596786204	1.00656286901005	0.336824008267371	0.842092686031308	-5.95733073833689	0.286288494720981	4.04926596786204	1.5391540238787	0.153401407360403	0.544205788978164	-5.63752853477858	0.0769651212591596	4.04926596786204	0.275855016341239	0.788023798149618	0.999742806709537
365	AGMSSNQSISS(UniMod:21)PVLDAVPR2	0.0647575668046263	4.43037132117587	4.58542679870307	4.61277078380988	4.52602931569562	4.54476412239005	4.34402451994592	4.42668897719481	4.43236754001576	4.54104553308588	4.40017009080343	4.3380535099138	4.12073893677501	-0.109129522382331	4.44187095412576	-0.890795960912322	0.391328876764861	0.999742806709537	-5.35101006488316	-0.0761556177974541	4.44187095412576	-0.879129651182589	0.397362568097897	0.799126091477518	-6.02469107672923	-0.185285140179785	4.44187095412576	-2.13890538041197	0.0547027438238368	0.502659754793462	-4.50781434691559	-0.071250315219074	4.44187095412576	-0.822503533905913	0.427547342829546	0.875683726612453	-6.23294187983516	-0.180379837601405	4.44187095412576	-2.08227926313529	0.0604186728917113	0.370602302775538	-4.82105369280364	-0.109129522382331	4.44187095412576	-0.890795960912322	0.391328876764861	0.999742806709537
366	AGNALT(UniMod:21)PELAPVQIK2	0.00193819106785288	4.09394598464439	4.11332132777916	4.01171474844277	4.20751688910554	4.10499850126672	4.15273531442302	3.98627660934468	3.78706888771737	3.81120621394415	4.19996882040743	4.11864722693631	4.17871909209344	0.222171594834009	4.06384330134208	2.42643510803129	0.0327783562854382	0.999742806709537	-3.46637187823577	-0.211476783286709	4.06384330134208	-3.26631332230464	0.00712702843025843	0.168588160606232	-2.46856505129845	0.0106948115473005	4.06384330134208	0.165184115691439	0.871672537399596	0.975169960903069	-6.53669167886698	0.0820895479763193	4.06384330134208	1.26789418682192	0.229951723198904	0.786048371742704	-5.78192275310575	0.304261142810328	4.06384330134208	4.699391624818	0.000580238781736053	0.0261709790653074	-0.243798373285903	0.222171594834009	4.06384330134208	2.42643510803129	0.0327783562854382	0.999742806709537
367	AGPDLPSLPSHALEDEGWAAAAPS(UniMod:21)PGSAR3	0.870910381091105	4.03550659249108	4.06692402301982	3.99444740342752	NA	4.08705752799816	4.07490498820686	4.11908717857394	3.98485703829574	4.06052498005371	4.06199847601239	4.00711946185846	NA	-0.0689526818287423	4.04924276699377	-0.757091450484074	0.467398258449549	0.999742806709537	-5.35706720202631	0.0225303926616531	4.04924276699377	0.391143344377755	0.704339357325722	0.923826595445099	-6.33865361953359	-0.0464222891670891	4.04924276699377	-0.658033656423206	0.526175271617484	0.891285871875166	-6.12651364508547	0.0486885851230356	4.04924276699377	0.756030527013724	0.468004678463921	0.886906686902561	-6.17469581815887	-0.0202640967057066	4.04924276699377	-0.314658470217572	0.759838029541105	0.923124307319549	-6.62766235688799	-0.0689526818287423	4.04924276699377	-0.757091450484074	0.467398258449549	0.999742806709537
368	AGPEEPGDS(UniMod:21)PPLR2	0.358597702035689	4.34040693623402	4.17022313060186	4.11860207612462	4.30097115808588	4.18335990440541	4.20768531332181	4.28939163145364	4.12644559169655	4.15844385097365	4.31385893747306	4.34299212430465	4.28505985149424	0.101615202098505	4.23645337551411	1.02185042434595	0.327906770892116	0.999742806709537	-5.23901294805384	-0.0183170229455545	4.23645337551411	-0.260494484095186	0.799096694567916	0.952520509220509	-6.38453141579028	0.0832981791529503	4.23645337551411	1.18462024473155	0.260117301171301	0.773743459370289	-5.84679747225364	0.0209280776175325	4.23645337551411	0.297627447336154	0.771305552719116	0.966517400514689	-6.53628489947706	0.122543279716037	4.23645337551411	1.74274217616289	0.108074832714162	0.469778053332245	-5.34700889223335	0.101615202098505	4.23645337551411	1.02185042434595	0.327906770892116	0.999742806709537
369	AGPGS(UniMod:21)LELCGLPSQK2	0.578845830620885	3.52025688393664	3.40124951616223	3.52353615807965	3.37430769594496	3.44394620474725	3.57007224923252	3.54026302885124	3.46810911013717	3.5327964447374	3.51346013824369	3.53806261730204	3.59080217249865	0.0526242508574577	3.50140518498945	0.585397514911916	0.569610965246332	0.999742806709537	-5.55898766033525	0.0320420085157611	3.50140518498945	0.504080244662087	0.623740565613154	0.897445694332612	-6.2873257583285	0.0846662593732188	3.50140518498945	1.33195734963003	0.208718188657159	0.733814879990669	-5.67376492327443	-0.0189054694179314	3.50140518498945	-0.297418111132291	0.77146133593108	0.966517400514689	-6.53635082032969	0.0337187814395263	3.50140518498945	0.530458993835647	0.605904493266676	0.861859794369461	-6.64207631038485	0.0526242508574577	3.50140518498945	0.585397514911916	0.569610965246332	0.999742806709537
370	AGRT(UniMod:21)VLEGILEKER2	0.329463376312777	4.86214314856631	4.70193081574005	4.72129198274445	4.76126507734277	4.84610256083256	4.70084748534792	4.8573614752401	4.74303070828663	4.60670376000616	4.75581841105474	4.59510858998505	4.52779234508597	-0.117075257959863	4.72328303001939	-0.99667745959343	0.339469144042642	0.999742806709537	-5.26151355402215	-0.0260900011726335	4.72328303001939	-0.314107719438851	0.759074700186777	0.940794304685083	-6.36834182934016	-0.143165259132497	4.72328303001939	-1.72362250010744	0.11157505344669	0.61751020959289	-5.14729752448034	0.00761639215748566	4.72328303001939	0.0916967214799971	0.928519865289124	0.991406735436749	-6.5788639900482	-0.109458865802377	4.72328303001939	-1.31781805918859	0.213261112880564	0.60967727333748	-5.92392385184208	-0.117075257959863	4.72328303001939	-0.99667745959343	0.339469144042642	0.999742806709537
371	AGS(UniMod:21)FTGTSDPEAAPAR2	0.293650283993891	3.50475964710773	3.50228690689557	NA	3.485167583757	3.41538573699999	3.60943828534162	3.48385170875096	3.57985218206381	3.57098051435164	3.49790852657328	NA	3.9078728863422	0.158188646371043	3.55575039781838	0.997977707478686	0.343085892383617	0.999742806709537	-5.17072882517648	0.0413715247204891	3.55575039781838	0.36911530667911	0.720153569329432	0.928703801563051	-6.23966934660111	0.199560171091532	3.55575039781838	1.78046891554148	0.107007740286524	0.606167375858368	-4.9739169952734	-0.000192741635445692	3.55575039781838	-0.00171963417732429	0.998663584381246	0.999557174640727	-6.47411218742946	0.157995904735598	3.55575039781838	1.40963397468504	0.190605973563296	0.586333017444414	-5.70102216936198	0.158188646371043	3.55575039781838	0.997977707478686	0.343085892383617	0.999742806709537
372	AGS(UniMod:21)ISTLDSLDFAR2	0.424265727201557	3.7646258056466	3.84209674449873	3.80053870667515	3.8486246746798	3.83753159130065	3.88848561384094	3.7975924848712	3.84425944950327	3.87440299521274	3.83771550353221	3.8627399833672	3.99990824906529	0.00557606112552156	3.84987681684948	0.0687804924193716	0.946348009362315	0.999742806709537	-5.72074484480874	0.0363312242555809	3.84987681684948	0.63377161625426	0.538654543517464	0.870270397899553	-6.21142166056887	0.0419072853811024	3.84987681684948	0.731041921460435	0.479411739392689	0.875180639088156	-6.27308367594189	0.0557935410003072	3.84987681684948	0.973277487363539	0.350480708264458	0.843629116822503	-6.09824184653198	0.0613696021258288	3.84987681684948	1.07054779256971	0.306368248261102	0.691144204707784	-6.20520642040926	0.00557606112552156	3.84987681684948	0.0687804924193716	0.946348009362315	0.999742806709537
373	AGS(UniMod:21)LKDPDVAELFFK3	0.462250649169518	3.33806224889704	3.22484489732725	3.05184555167126	3.17996997394844	3.22737877256391	3.21223537496414	3.15643281708831	3.23858145049977	3.30124848304984	3.37931981260873	3.35302894646601	3.21605500969457	0.0824365315168176	3.23991694489827	0.755335938364857	0.465265464905311	0.999742806709537	-5.4527993507413	0.0271700175807892	3.23991694489827	0.352067028811517	0.731167151280429	0.930704702833671	-6.35508550947202	0.109606549097607	3.23991694489827	1.42027335699491	0.182117146929152	0.707613762440462	-5.56300126847236	0.00161047452697982	3.23991694489827	0.0208684068755008	0.983709002711849	0.997877094011319	-6.58311476312168	0.0840470060437974	3.23991694489827	1.08907473505889	0.298458764828218	0.686413142385309	-6.18573230284472	0.0824365315168176	3.23991694489827	0.755335938364857	0.465265464905311	0.999742806709537
374	AGS(UniMod:21)LKDPEIAELFFK3	0.406944593008916	3.61942719032686	3.45375610749025	3.45569552911619	3.55682366961479	3.49218133701708	3.46217558825464	3.34395599412116	3.40210139143746	3.62175372282963	3.64972487838346	3.47177710157332	3.6925071268601	0.154632076825138	3.51848996975208	1.27311734317532	0.228157432903797	0.999742806709537	-4.99057373589634	-0.0536892395150135	3.51848996975208	-0.625131086210207	0.54411311483848	0.873396154814226	-6.21698353416313	0.100942837310125	3.51848996975208	1.17532872700074	0.263668323641377	0.77504764699933	-5.85718922628745	-0.00589941068226496	3.51848996975208	-0.0686898350790221	0.946418605435929	0.994017712306319	-6.58083097227039	0.148732666142873	3.51848996975208	1.73176997813192	0.110071276282552	0.474390257600179	-5.36316121141476	0.154632076825138	3.51848996975208	1.27311734317532	0.228157432903797	0.999742806709537
375	AGS(UniMod:21)PDVLR2	0.703704809777447	4.54671202235749	4.6369249693388	4.66806079858605	4.63819881836167	4.82940945258099	4.49329210298364	4.68796729393853	4.46126164715731	4.74600949231271	4.86163998440148	4.65248709507256	4.66694819902139	0.0588780871476402	4.65740932300939	0.417448979297994	0.684052132502802	0.999742806709537	-5.63895275189049	0.014513547708737	4.65740932300939	0.145525229935196	0.886820446875752	0.97120981613747	-6.40914764474947	0.0733916348563772	4.65740932300939	0.735887238057224	0.476569212661575	0.873734613659832	-6.26947034419913	0.036400861214652	4.65740932300939	0.364986136016386	0.72175807771139	0.95456598655003	-6.5127112169083	0.0952789483622922	4.65740932300939	0.955348144138414	0.359090238316894	0.728134570952047	-6.32005921656532	0.0588780871476402	4.65740932300939	0.417448979297994	0.684052132502802	0.999742806709537
376	AGS(UniMod:21)PFSPPPSSSSLTGEAAISR2	0.0015594825573243	4.28899606212938	3.95821144933279	4.08917600541594	4.37683359315505	4.26858923985402	4.23401936323248	3.93045809783954	3.87249060055043	3.89504609812344	4.24906018557354	4.20064912265946	4.32394683405376	0.177534222136638	4.14062305432665	1.57111851837532	0.143297383612904	0.999742806709537	-4.64678201684044	-0.212796240121567	4.14062305432665	-2.66321245953494	0.0213607110630972	0.293119702226341	-3.51779874594989	-0.0352620179849295	4.14062305432665	-0.441315342753049	0.667182989579709	0.939890668461419	-6.44835007350523	0.181019559787813	4.14062305432665	2.26551722328846	0.0437187960600939	0.520149662400473	-4.32946657164778	0.358553781924451	4.14062305432665	4.48741434007035	0.000828444654993896	0.0319701358592526	-0.603928494246931	0.177534222136638	4.14062305432665	1.57111851837532	0.143297383612904	0.999742806709537
377	AGS(UniMod:21)PINLSQHSLVIK2	0.847852319010384	3.68562419364862	3.7006718072374	3.72807849828818	3.5918852437799	3.72198300262239	3.76949650689913	3.57688440123429	3.69605666016152	3.67297140536678	3.62555394519196	3.73458188572088	NA	0.0417670084931498	3.68216250455919	0.43079893339266	0.675342387404189	0.999742806709537	-5.58171672333114	-0.0561540108038709	3.68216250455919	-0.868786950494493	0.404424531492382	0.804609756210113	-6.03187787921989	-0.0143870023107211	3.68216250455919	-0.199089251887938	0.846003375348087	0.970950642972516	-6.42100182823895	-0.0103365819575911	3.68216250455919	-0.159922459480899	0.875983228517257	0.98201762822454	-6.56961875627545	0.0314304265355587	3.68216250455919	0.434938423608937	0.672429237713222	0.888894320710047	-6.58017152108647	0.0417670084931498	3.68216250455919	0.43079893339266	0.675342387404189	0.999742806709537
378	AGS(UniMod:21)WPHCPGAQPPALEGPWSPR3	0.598831831303034	3.19716851916334	3.27724164436282	3.37698977290109	3.31564435092514	3.4842699182702	3.36354534232946	3.25095241392664	3.37261990266503	3.40648824428752	3.4407766062898	3.53447250786528	3.20472213528604	-0.0540496621785396	3.35207427985603	-0.429464947765798	0.675535926248577	0.999742806709537	-5.63408497758556	0.0595535414839801	3.35207427985603	0.669202153781466	0.516601308494176	0.859713143908423	-6.18787482272235	0.0055038793054405	3.35207427985603	0.0618470000872207	0.951748545781519	0.989432755909769	-6.54917178107893	0.104019891699183	3.35207427985603	1.16886979055534	0.266159071429933	0.810884017749972	-5.89559099811683	0.0499702295206439	3.35207427985603	0.561514636861092	0.585243643975623	0.85112139439897	-6.62433803442614	-0.0540496621785396	3.35207427985603	-0.429464947765798	0.675535926248577	0.999742806709537
379	AGSRLS(UniMod:21)AEER2	0.225054364164234	4.38795697563906	4.09779779649764	NA	4.29717373737391	NA	3.97310060878978	4.53605586403205	4.30405055377198	4.51745873343669	4.49149387588708	4.52590534642108	4.12338257500541	0.0354790950107882	4.32543760668547	0.165511801714244	0.872017990502722	0.999742806709537	-5.6112159145666	0.20964433101189	4.32543760668547	1.38310309716023	0.198343713407331	0.666739953428846	-5.382840823307	0.245123426022678	4.32543760668547	1.61717213187733	0.138591485254395	0.660057370425232	-5.20135525215535	-0.107740212986505	4.32543760668547	-0.648871407498385	0.531827818877007	0.910987733466045	-6.16405482806087	-0.0722611179757173	4.32543760668547	-0.533004791998702	0.606300528388009	0.862136583161276	-6.63850644309648	0.0354790950107882	4.32543760668547	0.165511801714244	0.872017990502722	0.999742806709537
380	AGT(UniMod:21)PVSELTK2	0.576667003592343	3.99686204976463	4.15035790850971	4.1912276481826	3.88261331728592	4.22148885949912	4.38471765994176	4.00118785168445	3.99564700273032	NA	4.09013060559498	4.10975209806919	4.06922318571018	0.0411604591607677	4.09938256245208	0.251615082489288	0.80620504703259	0.999742806709537	-5.64012290392873	-0.11439844161159	4.09938256245208	-0.938237571957029	0.3692459859982	0.783978254504477	-5.86458444808664	-0.0732379824508218	4.09938256245208	-0.6715588712362	0.516396906524476	0.887701215607051	-6.31429815359876	0.0501240767566244	4.09938256245208	0.459614905845316	0.655181629807496	0.946317588980196	-6.47096381787099	0.0912845359173922	4.09938256245208	0.748669126343077	0.470528851220597	0.794508837151472	-6.38692415656082	0.0411604591607677	4.09938256245208	0.251615082489288	0.80620504703259	0.999742806709537
381	AGVDYAPNLPPFPS(UniMod:21)PADVK2	0.00268689559761721	3.06348422286185	3.15681389076461	3.03736031930691	3.04784469762069	NA	NA	3.49873707468603	3.35398233579325	3.36139094738622	3.4542440536831	3.33620928095922	3.28659851183657	-0.00764472377176695	3.25966653348984	-0.0629445663579356	0.951118215567008	0.999742806709537	-5.54398415053267	0.318817308310711	3.25966653348984	4.54672792085957	0.00121974995335136	0.0638649948153271	-0.646346451231048	0.311172584538944	3.25966653348984	3.13793111022116	0.0112417913198885	0.286398016959063	-2.69141586580646	-0.0380414466904382	3.25966653348984	-0.383618110909787	0.709725563714031	0.952222533543732	-6.16833660323593	-0.0456861704622051	3.25966653348984	-0.651541122212903	0.530177073872768	0.82206658981403	-6.56464856262956	-0.00764472377176695	3.25966653348984	-0.0629445663579356	0.951118215567008	0.999742806709537
382	AGVVNGTGAPGQS(UniMod:21)PGAGR2	0.542820848950026	3.70327426470143	3.83703894451792	3.86064312887138	3.73542127069363	3.78729213201789	4.04093172888706	3.90988481642567	3.87693326206077	3.88155914319587	3.85402956721248	3.9718238943167	3.91223012271959	-0.0309941436471313	3.86425518963503	-0.275032727435657	0.788179069735144	0.999742806709537	-5.68637147589132	0.0891402945305315	3.86425518963503	1.11864889166538	0.28615524114655	0.737191470891374	-5.79238252812275	0.0581461508834002	3.86425518963503	0.729693878429415	0.480204439051453	0.875562775935035	-6.27408510328859	0.0542295978359508	3.86425518963503	0.680543853193887	0.509655368285438	0.902051581275276	-6.34126726159034	0.0232354541888196	3.86425518963503	0.291588839957918	0.775803525204302	0.927708448707157	-6.74581689022848	-0.0309941436471313	3.86425518963503	-0.275032727435657	0.788179069735144	0.999742806709537
383	AGYST(UniMod:21)DESSSSSLHATR3	0.560906521081565	4.27023875894252	4.16078316745063	4.16673833676221	NA	4.15539675427503	4.56333156087586	4.03258725661558	4.23686785332163	4.41733470257715	4.29544744797106	4.39104573215987	NA	-0.0457940839629813	4.26897715709515	-0.242169082820738	0.813808252678389	0.999742806709537	-5.59622303562852	0.0296765164529988	4.26897715709515	0.248137410428705	0.809321049281983	0.954034720528774	-6.38730924708528	-0.0161175675099825	4.26897715709515	-0.110035594361716	0.914675985868461	0.985041645667393	-6.34696123088779	0.160110736523657	4.26897715709515	1.1974152199707	0.260233160896746	0.810002027865618	-5.75454463726686	0.114316652560675	4.26897715709515	0.854936418658158	0.413674633147595	0.760535853742739	-6.29829227532035	-0.0457940839629813	4.26897715709515	-0.242169082820738	0.813808252678389	0.999742806709537
384	AHFNAM(UniMod:35)FQPSS(UniMod:21)PTR2	0.568413107426092	4.59326393571603	4.36950985724076	4.24906217887489	4.40474830911375	4.43358424381004	4.62375368187537	4.47322429806003	4.43002594647513	NA	4.43655104213989	4.58837401858534	4.61263886701107	0.0108127659886925	4.47406694353657	0.0757377254847953	0.941054416991473	0.999742806709537	-5.66788589939378	0.0476797983236841	4.47406694353657	0.448070257456927	0.663225269550991	0.910100407068918	-6.20663761965876	0.0584925643123766	4.47406694353657	0.614564365411953	0.551953591937607	0.902276878349881	-6.35211771064376	0.083416754322494	4.47406694353657	0.876435582669112	0.400440443091182	0.864268656629667	-6.18521356936642	0.0942295203111865	4.47406694353657	0.885520637886241	0.395743435487391	0.751322323193377	-6.27370016117336	0.0108127659886925	4.47406694353657	0.0757377254847953	0.941054416991473	0.999742806709537
385	AHFNAMFQPSS(UniMod:21)PTR3	0.636489254144994	4.09686387489836	4.1332466398765	4.10019957516014	4.11657586646403	4.01726711820224	NA	4.39786523377955	4.09503425389065	4.04943051625924	4.24127371171111	4.12065420565763	NA	0.0433691616864227	4.13684109958994	0.300264869551325	0.77045720191117	0.999742806709537	-5.58116077164351	0.0706733046648171	4.13684109958994	0.773657784386897	0.457994969074214	0.833216844898257	-6.10811546799542	0.11404246635124	4.13684109958994	1.01932921550116	0.333359651614452	0.815969485294379	-5.8255047727831	-0.0431818709785325	4.13684109958994	-0.422804839183841	0.681869269864796	0.950147063357727	-6.37852649577117	0.000187290707890142	4.13684109958994	0.00183381163983113	0.998574851345457	0.99986952791923	-6.68126109645249	0.0433691616864227	4.13684109958994	0.300264869551325	0.77045720191117	0.999742806709537
386	AHGCFQDGRS(UniMod:21)PGPPPPVGVK3	0.000659238255502768	4.26672387823017	4.42170795022519	4.46240437067594	4.24820559591979	4.23784166308231	NA	4.57579433298573	4.74918964184161	4.69020867603196	4.23531651313801	4.16314818026726	NA	-0.331910100041072	4.4050540802398	-2.92116718657346	0.0161184578643819	0.925854019233158	-2.8307355983699	0.288118817242665	4.4050540802398	4.00938326190664	0.00276229940149318	0.101267323076881	-1.45027454268476	-0.0437912827984075	4.4050540802398	-0.497562896719898	0.630131592204258	0.928929373925023	-6.22242543367513	-0.140588436876056	4.4050540802398	-1.7498488864334	0.112376088605682	0.67300093287872	-5.04680608870458	-0.472498536917128	4.4050540802398	-5.88100313964484	0.000191503734127681	0.0120328179610226	1.08263011533009	-0.331910100041072	4.4050540802398	-2.92116718657346	0.0161184578643819	0.925854019233158
387	AHGS(UniMod:21)FSHVR2	0.8633637725205	4.60719949683142	4.26955321809206	4.3064561382909	4.9945708152103	4.36372325351402	3.96671880708374	4.27547153068399	4.22997409383828	NA	4.4914428736014	NA	4.09241772296979	-0.00806052150676884	4.35975279501159	-0.0226454831848294	0.98240269060994	0.999742806709537	-5.62415667678188	-0.141680138810322	4.35975279501159	-0.562914482300372	0.586560608968453	0.88841656834547	-6.14537424509972	-0.149740660317091	4.35975279501159	-0.594940031746849	0.565815115416895	0.906754948620459	-6.25491006137532	0.047268007531228	4.35975279501159	0.20996927609409	0.838136116796537	0.976297984000007	-6.55949118355371	0.0392074860244591	4.35975279501159	0.142204002950139	0.889896069039539	0.968006283179894	-6.5806817601072	-0.00806052150676884	4.35975279501159	-0.0226454831848294	0.98240269060994	0.999742806709537
388	AHLDHIPDYTPPLLTTIS(UniMod:21)PEQESDERK4	0.647361959631404	3.82912270408922	NA	3.85383402093633	3.80185292815599	NA	3.81079050021642	3.80471419046692	3.78265340342643	3.72568185347631	NA	3.86442456036966	3.81670422956685	0.104704560838265	3.8099753767449	1.14452914671255	0.28368700613476	0.999742806709537	-5.00264190498102	-0.0704618800562189	3.8099753767449	-1.14242270159597	0.284514023601604	0.736169776212462	-5.65694120851585	0.0342426807820457	3.8099753767449	0.506815317402822	0.62520153523005	0.928929373925023	-6.21626550499597	-0.0351566483265677	3.8099753767449	-0.520342668083136	0.616137579634398	0.936104813892992	-6.24051634709775	0.0695479125116969	3.8099753767449	1.12760423137419	0.290386607248638	0.6803786871529	-6.029977237278	0.104704560838265	3.8099753767449	1.14452914671255	0.28368700613476	0.999742806709537
389	AHLPLGQSNS(UniMod:21)CGSVLPPSLAAMAK3	0.0909653432117771	4.13052989301353	4.19872185666838	4.26077253070085	4.04876948952195	4.13382122274411	3.95808161553661	4.39271222142431	4.13124145352894	4.19666662066552	4.18344784507577	4.01204872849589	3.79868329039657	-0.0923628263568164	4.12045806398103	-0.658870411024461	0.522976938278092	0.999742806709537	-5.51611010107388	0.0435320050786698	4.12045806398103	0.439163724160959	0.668696159599467	0.912106768701466	-6.31910935594114	-0.0488308212781465	4.12045806398103	-0.49261974695617	0.631569308890131	0.928929373925023	-6.42331291903548	-0.149783984193362	4.12045806398103	-1.51106507038092	0.157803064364527	0.728694377125364	-5.47463909995275	-0.242146810550178	4.12045806398103	-2.44284854149805	0.0318243064888955	0.277281646403693	-4.21933443128132	-0.0923628263568164	4.12045806398103	-0.658870411024461	0.522976938278092	0.999742806709537
390	AHLS(UniMod:21)ENELEALEK2	0.436172887613855	4.69628173485743	4.58377156779858	4.56198964828513	4.66426470061294	4.58493692631313	4.57915304883289	4.70323827691075	4.64862483730077	4.57160885475601	4.70855828133924	4.67817996371596	4.70696349336522	0.0613060148783564	4.64063094450734	0.746012048068268	0.470663377470627	0.999742806709537	-5.45925903092836	0.0271430060087958	4.64063094450734	0.467106268790775	0.649166076198793	0.906140301297683	-6.30594404834397	0.0884490208871522	4.64063094450734	1.52212662486265	0.155039802567142	0.677112607129965	-5.42921048543515	-0.00456275839405595	4.64063094450734	-0.0785208922014978	0.938765946980013	0.992916493993343	-6.5800594339503	0.0567432564843005	4.64063094450734	0.976499463870376	0.348949401621312	0.719176205780508	-6.29979304798233	0.0613060148783564	4.64063094450734	0.746012048068268	0.470663377470627	0.999742806709537
391	AHLTVGQAAAGGS(UniMod:21)GNLLTER2	0.00718497587521849	3.84358292627567	4.07265587230868	4.06645593129899	4.09894562551361	4.20214797245247	4.20217862170146	3.69790016081471	3.91691525604249	3.87406765191123	4.03139226723383	4.1807431469589	4.10515403964136	0.102609631760491	4.02434495601278	0.894981514885764	0.389179608992281	0.999742806709537	-5.34763374880026	-0.164603887038306	4.02434495601278	-2.03039727013867	0.0661437664854603	0.46977714625705	-4.56372242930407	-0.0619942552778152	4.02434495601278	-0.764702273714003	0.459882475120134	0.865693496452271	-6.24753572308054	0.173525829928066	4.02434495601278	2.14044988683954	0.0545542258099438	0.553339861082849	-4.5343789856339	0.276135461688557	4.02434495601278	3.40614488326421	0.00553296142003442	0.102521905178029	-2.51071906998765	0.102609631760491	4.02434495601278	0.894981514885764	0.389179608992281	0.999742806709537
392	AHLTVGQAAAGGS(UniMod:21)GNLLTER3	0.198644339965021	3.54570589467145	3.58410659436363	3.52429307913896	3.58103430550493	3.64783329309241	3.7891553591253	3.70033901288664	3.33775138999804	3.44022277954937	3.84845521141255	3.57511050320819	3.64007048858306	0.0738018770737199	3.60117315929454	0.526768212644878	0.608384406607272	0.999742806709537	-5.58979521311811	-0.0585974619133287	3.60117315929454	-0.591488023516852	0.565660818581883	0.880990787366517	-6.23795906908416	0.0152044151603912	3.60117315929454	0.153474727032568	0.880689040603929	0.976300392549847	-6.53867483276686	0.121305796516197	3.60117315929454	1.22447156377915	0.245311944252081	0.799618800110496	-5.83263709901693	0.195107673589916	3.60117315929454	1.96943431432857	0.0735167058884821	0.402951944887608	-5.00103526690114	0.0738018770737199	3.60117315929454	0.526768212644878	0.608384406607272	0.999742806709537
393	AHPTLQAPS(UniMod:21)LEDVTK2	0.824884785067348	3.95590492006391	NA	3.80480836834003	3.91343688452137	3.85819315590011	3.77717344869075	NA	3.81175127630077	3.81281741537439	3.9222439246147	3.764565585703	3.76837967400444	0.0368675301010346	3.83892746535135	0.330216757784277	0.748418679329786	0.999742806709537	-5.5721615743941	-0.0680722983643922	3.83892746535135	-0.787136143155213	0.450436269417651	0.829979717374917	-5.90547986734576	-0.0312047682633576	3.83892746535135	-0.441922416339077	0.668457258104132	0.939890668461419	-6.44651407975674	-0.0307554811645621	3.83892746535135	-0.389576354386081	0.705459523925897	0.952037018387652	-6.39284395061911	0.00611204893647255	3.83892746535135	0.0774206629953144	0.939898782805736	0.98122225876547	-6.67800186957076	0.0368675301010346	3.83892746535135	0.330216757784277	0.748418679329786	0.999742806709537
394	AHPTLQAPS(UniMod:21)LEDVTK3	0.313173090005336	3.30775414964132	3.29277964364115	3.39765866292763	3.30494968749055	3.36099899786969	3.36956603533397	3.18473936876924	3.24058194467291	NA	NA	NA	3.33086910015183	0.105767688602712	3.30998862116648	0.993477771782013	0.347983331677317	0.999742806709537	-5.07748017665185	-0.120070162015622	3.30998862116648	-1.81855697361905	0.104382686790697	0.544058757176058	-4.81042305084002	-0.0143024734129096	3.30998862116648	-0.171254886695444	0.868040663063025	0.974262813129498	-6.19881246778481	0.0124407548280381	3.30998862116648	0.210665565241607	0.838123978040156	0.976297984000007	-6.559069553358	0.11820844343075	3.30998862116648	1.33445539255899	0.216783456872466	0.612719562936536	-5.51717641180797	0.105767688602712	3.30998862116648	0.993477771782013	0.347983331677317	0.999742806709537
395	AHS(UniMod:21)ILNFLK2	0.226890670160356	3.40444327772801	3.39628614858441	3.43207125390414	3.37665944103118	3.45952690238297	3.40064285997107	3.23003187364758	3.37733530639893	3.20249853971778	3.19793091495078	3.47397805115312	3.3533093715067	0.0704413648925497	3.35872616174806	0.673359974030081	0.514048503352662	0.999742806709537	-5.5071030796032	-0.140978320150757	3.35872616174806	-1.90584187155804	0.0820135651052818	0.497742681320082	-4.75608047219692	-0.0705369552582069	3.35872616174806	-0.953567063925505	0.35995367526569	0.827973431018442	-6.08543089348216	0.00134284105622084	3.35872616174806	0.018153448764719	0.985828172566767	0.997877094011319	-6.58317126772727	0.0717842059487706	3.35872616174806	0.970428256397255	0.351838884457779	0.721943635221927	-6.30564864601566	0.0704413648925497	3.35872616174806	0.673359974030081	0.514048503352662	0.999742806709537
396	AHS(UniMod:21)IQIMK2	0.774091773976873	4.10965449794202	3.67335891876898	3.68823895663252	4.01779863334451	4.01711635532061	3.7673615308867	4.05767558161719	3.87656614170284	3.8242141343534	3.92852059603145	3.85587103721133	3.8209803077579	-0.161369354293685	3.88644639096412	-0.978034838715173	0.348221383758681	0.999742806709537	-5.27787919446112	0.0957344947766381	3.88644639096412	0.820572033639075	0.428603112736566	0.818734381988699	-6.07418278702032	-0.0656348595170466	3.88644639096412	-0.562578099745306	0.584542753057595	0.912638123192415	-6.38494327435296	0.110341382069438	3.88644639096412	0.945772498100238	0.363749741168021	0.852157605445327	-6.12426482165072	-0.0510279722242464	3.88644639096412	-0.437377635284143	0.669953425362758	0.888220010546417	-6.68945105445083	-0.161369354293685	3.88644639096412	-0.978034838715173	0.348221383758681	0.999742806709537
397	AHS(UniMod:21)LLFENSDSFSEDSSTLGR3	0.528424984161946	3.60493383726747	3.63868782780014	3.72768311771363	3.65865326892108	3.79007754074565	3.65420622520676	3.62939084445001	3.72264568700434	3.53031425213455	3.73004138992263	3.69871419601358	3.71980883641034	0.0448604622218078	3.67542975196585	0.487610564345899	0.635005982979231	0.999742806709537	-5.60865486019072	-0.029651333064117	3.67542975196585	-0.455793978281887	0.657040793915547	0.908587849320686	-6.31136816200286	0.0152091291576908	3.67542975196585	0.233791494972483	0.819264518843052	0.967689412075424	-6.52216336902021	0.0438774173640777	3.67542975196585	0.674474317018476	0.513365589976929	0.903351858276787	-6.34548201947784	0.0887378795858855	3.67542975196585	1.36405979027285	0.198698927294947	0.596815237378931	-5.86647847715594	0.0448604622218078	3.67542975196585	0.487610564345899	0.635005982979231	0.999742806709537
398	AHS(UniMod:21)NPMADHTLR3	0.0012949164539759	3.60451259890746	3.78053510703808	3.75052894570301	3.74051709868422	3.6983720986394	3.39482717374539	4.52343629165922	4.25438514043135	4.04830657501612	4.63705053259276	4.39609181208532	3.97463776895779	0.161170795702914	3.98360009528834	0.696370538923768	0.500056054243888	0.999742806709537	-5.49243125475169	0.563517118486045	3.98360009528834	3.44331021255099	0.00517391381607045	0.141886931868269	-2.15902487240571	0.724687914188958	3.98360009528834	4.42812687313404	0.000916178275745945	0.0668393696623746	-0.544646614225909	-0.100620093526514	3.98360009528834	-0.614828164508122	0.550662498932753	0.91566708948065	-6.38503618892955	0.0605507021763998	3.98360009528834	0.369988496074932	0.718127520273078	0.909126408161222	-6.71824238749693	0.161170795702914	3.98360009528834	0.696370538923768	0.500056054243888	0.999742806709537
399	AHS(UniMod:21)PAEGASVESSSPGPK2	0.838245338094976	3.93331920440525	3.81903715119416	3.73128370622677	3.79327939036647	3.9163253661079	3.67789637329719	3.86454835580857	3.62449992722594	3.76453836638229	3.80930581022819	3.69079285103634	3.84304537630534	0.0618987734025644	3.78898932321537	0.51425640974933	0.616829329327022	0.999742806709537	-5.59597183221655	-0.0766844708031282	3.78898932321537	-0.90099025380207	0.386108418792107	0.791904859764572	-6.00545304107742	-0.0147856974005638	3.78898932321537	-0.173721864597273	0.865110108085377	0.973817690340406	-6.53515426324886	-0.0320463106848741	3.78898932321537	-0.376522303603181	0.713396359546002	0.953000293292565	-6.50820371119408	0.0298524627176904	3.78898932321537	0.350746085601617	0.732131827338683	0.914947537844128	-6.72560321698137	0.0618987734025644	3.78898932321537	0.51425640974933	0.616829329327022	0.999742806709537
400	AHS(UniMod:21)PASLSFASYR2	0.231582512823144	4.16149718039002	4.35500630321786	4.29923540897675	4.34291326591017	4.42079258432357	4.45628187557744	4.34027600493268	4.39019482643387	4.25381985164373	4.35901896352672	4.25643731252529	4.2218752252273	-0.18373600498584	4.32144573355712	-1.90409119737517	0.0822597882312734	0.999742806709537	-4.21360600851027	0.0561839301418825	4.32144573355712	0.823418441529445	0.42704784915183	0.817479842258851	-6.07184659654654	-0.127552074843957	4.32144573355712	-1.86937315379375	0.0872849702350365	0.579293082952034	-4.93083444248768	0.134749611075518	4.32144573355712	1.97485854884669	0.0728309895347775	0.604190358582574	-4.79800347800113	-0.0489863939103214	4.32144573355712	-0.717933046476496	0.48715456966845	0.805828781682314	-6.52069736732388	-0.18373600498584	4.32144573355712	-1.90409119737517	0.0822597882312734	0.999742806709537
401	AHT(UniMod:21)FSHPPSSTK2	0.141213320940202	3.77866742564187	NA	3.63988116155719	3.80797191380685	NA	NA	3.92299444758638	3.79754778872447	3.90122899900724	3.90202494627812	4.18493607373125	3.91139710868531	0.0268313442515473	3.87184998500208	0.164453916736769	0.873227520059495	0.999742806709537	-5.49933165119281	0.164649451506502	3.87184998500208	1.62722928753709	0.140207169565432	0.597441021268507	-5.07147494837301	0.191480795758049	3.87184998500208	1.49607613861945	0.170898802009565	0.693610491819944	-5.1530573223822	0.098697620207318	3.87184998500208	0.727040982949583	0.486789558369314	0.89432603831042	-5.91500868897551	0.125528964458865	3.87184998500208	1.38703498904703	0.200807612224452	0.597545906200387	-5.83540052815131	0.0268313442515473	3.87184998500208	0.164453916736769	0.873227520059495	0.999742806709537
402	AHT(UniMod:21)FSHPPSSTK3	0.00135085878895801	3.8372278124917	3.81978181395058	3.80836808448939	3.93253303468279	3.86794578280688	3.92694268710311	3.94647485192217	3.982624080638	4.26241526396251	4.13798261934122	4.33453063651199	4.27693531582124	0.0986301938302221	4.0111468319768	0.845670770941483	0.415018278511406	0.999742806709537	-5.38654372618565	0.242045495197004	4.0111468319768	2.93496844075354	0.0130244963717409	0.2263516663191	-3.04765669005923	0.340675689027226	4.0111468319768	4.13092751432149	0.00152765921934996	0.0897034041606102	-1.05048330116256	0.08734793122037	4.0111468319768	1.05915386398015	0.311310228065501	0.830939383386467	-6.01298844114072	0.185978125050592	4.0111468319768	2.25511293754811	0.0445355284957816	0.324341810172905	-4.53710965807501	0.0986301938302221	4.0111468319768	0.845670770941483	0.415018278511406	0.999742806709537
403	AHT(UniMod:21)PLNTPDPSTK2	0.0637050250121408	3.48661840965351	3.98375166679236	3.93619666805035	3.98526001551508	3.88780052498495	3.86609760455197	4.09149588489508	4.12013909120766	4.05567617466622	4.26986508493005	4.02829230156616	4.03373091158678	-0.0893380844139244	3.97874369486668	-0.543505635714173	0.597179589065726	0.999742806709537	-5.5813127718879	0.286914802090919	3.97874369486668	2.46851271054709	0.0303863377753871	0.338998351213596	-3.84893676434517	0.197576717676995	3.97874369486668	1.6998796692939	0.116062527196424	0.628264270321284	-5.18161572995325	0.110863800185263	3.97874369486668	0.953832628719355	0.359824840254765	0.851728067560758	-6.11670460883065	0.0215257157713387	3.97874369486668	0.185199587466161	0.856304613131198	0.956848658801364	-6.77290551441829	-0.0893380844139244	3.97874369486668	-0.543505635714173	0.597179589065726	0.999742806709537
404	AHT(UniMod:21)PTPGIYMGR2	0.346960776117939	5.77163813288149	5.79890690802903	5.80800547291629	5.84033142021414	5.87958135164256	5.67346610222632	5.80719793736407	5.84069415482089	5.89652423550459	5.85495249903031	5.65134899834726	5.61699685467205	-0.14531544529872	5.78663700563742	-1.37806164715429	0.194455416864248	0.999742806709537	-4.87503805346653	0.0552886046209178	5.78663700563742	0.741493752322202	0.473293234412758	0.841928072317055	-6.13618851780618	-0.090026840677802	5.78663700563742	-1.2073797188696	0.251577862046254	0.770197214351003	-5.82107527039818	0.00494278675207482	5.78663700563742	0.0662893469794281	0.948288069224076	0.994343742640333	-6.58100372236561	-0.140372658546645	5.78663700563742	-1.88258412421238	0.0853405319814304	0.430967488141154	-5.13621483973401	-0.14531544529872	5.78663700563742	-1.37806164715429	0.194455416864248	0.999742806709537
405	AHT(UniMod:21)PTPGIYMGR3	0.502675782178082	4.05638741188041	4.21612067031104	4.24736098697464	4.13425860574612	4.31291655019324	3.8165097463391	4.56317576110992	3.98682429598858	4.20975315847914	4.41416748029646	3.84965903640284	3.57143416737661	-0.22276945487137	4.11488065592484	-0.770822964510107	0.456386269605296	0.999742806709537	-5.44191135268939	0.0799613821371841	4.11488065592484	0.391285985081826	0.702752150669237	0.922791781244894	-6.3398392925921	-0.142808072734186	4.11488065592484	-0.698822305517002	0.498578780200136	0.880330909440915	-6.29655698896938	-0.0853947222958729	4.11488065592484	-0.417873692790902	0.683750332713908	0.950369298296194	-6.49092552950373	-0.308164177167243	4.11488065592484	-1.50798198338973	0.158580744680051	0.552072619651471	-5.67884737328146	-0.22276945487137	4.11488065592484	-0.770822964510107	0.456386269605296	0.999742806709537
406	AHT(UniMod:21)PTPGIYMGRPTHSGGGGGGGGGGGGGGGGR4	0.0895324323142713	4.03003737603016	NA	3.70151000185304	3.86634476624762	3.8448498247345	3.97178896928467	4.00809105092492	3.65642540623003	NA	3.56034717069788	3.53670664560698	NA	-0.312285484905711	3.79734457906776	-1.68307608950477	0.128726520871447	0.999742806709537	-4.43151893618037	-0.0335154603641263	3.79734457906776	-0.244578264086888	0.812599077527386	0.955259059415102	-6.19203614329482	-0.345800945269838	3.79734457906776	-2.76432733436211	0.0232029723841831	0.384326221909651	-3.50212454114677	0.0285541644806644	3.79734457906776	0.228261543131928	0.8248527511564	0.975201609743307	-6.44575783854588	-0.283731320425047	3.79734457906776	-2.07052247120305	0.0702077686230058	0.394370514637652	-4.69625779012238	-0.312285484905711	3.79734457906776	-1.68307608950477	0.128726520871447	0.999742806709537
407	AIADS(UniMod:21)ETEDFDSEK2	0.346580268769856	4.15467260253485	4.04659494191672	4.20325052114139	4.08179717182865	4.12922122597453	4.11727614484458	4.32739591435416	4.05945857553712	4.19953777272416	4.29777260737448	4.20807045620372	4.19489060643172	0.0635216434465598	4.16832821173884	0.620704577483447	0.546921574812231	0.999742806709537	-5.53896951513881	0.0606247323408287	4.16832821173884	0.837776269331739	0.419259821062341	0.815295815669281	-6.05995342228935	0.124146375787388	4.16832821173884	1.71558510103589	0.113076490668202	0.62049488269751	-5.1589459298101	-0.0254078409817335	4.16832821173884	-0.35111225085138	0.731864371049677	0.958597264714538	-6.51795061953723	0.0381138024648262	4.16832821173884	0.526696580852773	0.608432588267585	0.863047070067349	-6.6441601864185	0.0635216434465598	4.16832821173884	0.620704577483447	0.546921574812231	0.999742806709537
408	AICGLT(UniMod:21)PGRR2	0.0127617978649872	4.07097657856661	4.07633680653142	4.02203794126706	4.01388428577718	4.08814425215246	4.0841566418599	3.77368653231901	3.91844833954216	3.8814237243754	3.77354343384499	3.98283420285444	3.89687419218476	0.0209531264077216	3.96519557760628	0.22813536099827	0.823554429020433	0.999742806709537	-5.69778385532729	-0.198597576709506	3.96519557760628	-3.05796644699993	0.0104095006522445	0.202781154862841	-2.83306614348902	-0.177644450301784	3.96519557760628	-2.7353343254193	0.0187360953002253	0.354258571166632	-3.50064228361351	0.00561128447481529	3.96519557760628	0.0864014553090742	0.932636180251951	0.992316643497701	-6.57936664385852	0.0265644108825369	3.96519557760628	0.40903357688971	0.690043843011993	0.895685062072433	-6.70212961799513	0.0209531264077216	3.96519557760628	0.22813536099827	0.823554429020433	0.999742806709537
409	AIGGEFS(UniMod:21)DTNAAVEGTPLPK2	0.49293049848099	3.79280202028776	3.79081600326673	NA	3.68939330646214	3.7849437693603	3.60883437725223	3.95384399640296	NA	3.60285390445092	NA	3.63840102850248	3.63777618706401	-0.0428418152246768	3.72218495478328	-0.276479518308832	0.788801094591837	0.999742806709537	-5.54647293971505	-0.0134600613503006	3.72218495478328	-0.117615039062917	0.909111709579999	0.977597665838001	-6.21664101280378	-0.0563018765749774	3.72218495478328	-0.538926217072201	0.603798233420525	0.920483366468556	-6.28653595757531	-0.0974185274190185	3.72218495478328	-0.932498198079772	0.376871201535624	0.855944762809722	-6.02272429445716	-0.140260342643695	3.72218495478328	-1.22560553400805	0.253301830704842	0.650816394382403	-5.83407920115798	-0.0428418152246768	3.72218495478328	-0.276479518308832	0.788801094591837	0.999742806709537
410	AIGGIILTAS(UniMod:21)HNPGGPNGDFGIK2	0.0725872351346386	4.71380751784839	NA	4.8085427546747	4.94405389373533	4.81332751717771	4.83513360849197	5.2784388594242	4.73352020259411	4.59847917521881	5.36914816500946	NA	NA	0.396005549056968	4.89938352157497	1.41295253851352	0.193313364737452	0.999742806709537	-4.6849528324471	0.108970942817491	4.89938352157497	0.626936687449408	0.547209333226381	0.874512597501261	-6.10433321723792	0.504976491874459	4.89938352157497	2.29680511168053	0.0489533950380197	0.485430542181129	-4.03601493829504	0.102996536873459	4.89938352157497	0.592564457796381	0.568937567653202	0.922578864942242	-6.28637170894357	0.499002085930426	4.89938352157497	2.26963147819004	0.0511258208509711	0.342480217713643	-4.27092126266303	0.396005549056968	4.89938352157497	1.41295253851352	0.193313364737452	0.999742806709537
411	AIGGIILTAS(UniMod:21)HNPGGPNGDFGIK3	0.419644094473462	5.15659201627292	5.22472974571796	5.21605342485703	5.21936318789395	5.27702092314912	5.25478592747517	5.029200543099	5.20901963792392	5.19860485714648	5.17367416189754	5.19721464564869	5.27044378534143	0.0169042343493118	5.20222523803527	0.196345705794589	0.847772902200743	0.999742806709537	-5.70432163939527	-0.0535167162261674	5.20222523803527	-0.879083963793113	0.397386321726861	0.799126091477518	-6.02473085324301	-0.0366124818768556	5.20222523803527	-0.601409203744688	0.559258320435599	0.904774977013925	-6.3615708484639	0.0512649505567735	5.20222523803527	0.842095687423193	0.416935517064298	0.868817086650011	-6.21655580965938	0.0681691849060853	5.20222523803527	1.11977044747162	0.285696402143122	0.676236708495107	-6.15287385642251	0.0169042343493118	5.20222523803527	0.196345705794589	0.847772902200743	0.999742806709537
412	AIGSTSKPQES(UniMod:21)PK2	0.496184943975991	4.97421651678293	5.09826600214448	4.99191110516776	5.10936049008682	4.93952904997002	4.58029002396432	5.00417984549423	4.92724181601255	4.77624463106064	4.86693728317525	4.97455300802979	4.64971403724757	0.0729173653197321	4.90770365076136	0.411359764891089	0.688385383176579	0.999742806709537	-5.6413685561387	-0.118909110509248	4.90770365076136	-0.948682678659242	0.362329128072347	0.780943908387478	-5.96207311121772	-0.0459917451895162	4.90770365076136	-0.366932120135656	0.720344891056319	0.949484871009847	-6.47991352474221	-0.145071353357999	4.90770365076136	-1.15741072749581	0.270623163529465	0.81143158442899	-5.90828177404406	-0.0721539880382673	4.90770365076136	-0.575660168972221	0.575957261789149	0.845325143520013	-6.61594203565309	0.0729173653197321	4.90770365076136	0.411359764891089	0.688385383176579	0.999742806709537
413	AIPGDQHPES(UniMod:21)PVHTEPM(UniMod:35)GIQGR3	0.0835856246574057	4.48242078693625	4.21031198768551	NA	4.57738469481666	NA	4.61810767044793	4.28579219181232	4.56341858581671	4.29852864036549	4.65635245613133	4.55089369223004	4.53672234126247	-0.0526367714449734	4.47799330475047	-0.348914567437366	0.734779829382709	0.999742806709537	-5.56612147815984	0.0362134186872956	4.47799330475047	0.339480147566234	0.741649811488323	0.933168639509367	-6.25075048405664	-0.0164233527576778	4.47799330475047	-0.153959565813231	0.880870210978265	0.976300392549847	-6.42937061531851	0.251379795321416	4.47799330475047	2.15121888459384	0.0584173463738857	0.570814347311075	-4.37301134773975	0.198743023876442	4.47799330475047	2.08301192518979	0.0653909853188212	0.385751619072064	-4.84618467141467	-0.0526367714449734	4.47799330475047	-0.348914567437366	0.734779829382709	0.999742806709537
414	AIPGDQHPES(UniMod:21)PVHTEPMGIQGR3	0.0138568668160411	4.8144945056838	4.72589306624248	4.75009128612592	4.52652766270208	4.62297562289456	4.289358582376	4.48042662583791	4.66768861804069	4.7623178085581	4.3632717112116	NA	4.40604556380719	0.0317199500570187	4.58264464122548	0.224772062473158	0.826479645721947	0.999742806709537	-5.64627465135069	-0.126681935205172	4.58264464122548	-1.34652922543885	0.206536104717339	0.674524353030829	-5.53014147098526	-0.0949619851481538	4.58264464122548	-0.902808986028878	0.386911248031068	0.843958023870033	-6.02330955336883	-0.28387233002652	4.58264464122548	-3.01733935509477	0.0123240028454253	0.308036216198609	-3.0872179045292	-0.252152379969502	4.58264464122548	-2.39722699699123	0.0364421103348016	0.295312974622995	-4.22016829267693	0.0317199500570187	4.58264464122548	0.224772062473158	0.826479645721947	0.999742806709537
415	AIS(UniMod:21)AANLHLR2	0.600020978232189	3.23156176981367	3.51537167873779	3.3683266134802	3.33365512799886	3.34870819163122	3.47738936369396	3.15561298790309	3.4186488007191	3.34900631460401	3.40103411918064	3.39945499639475	3.47606113048811	0.10292984051497	3.37290259122045	0.845286521960491	0.415224058768009	0.999742806709537	-5.3868394310966	-0.0639973196018162	3.37290259122045	-0.743257716983967	0.472265434852982	0.841154014927282	-6.13486706545575	0.0389325209131535	3.37290259122045	0.452157946463742	0.65958118141799	0.938499819304853	-6.44327954868911	0.0148308737641272	3.37290259122045	0.172244110275046	0.866245223986105	0.980621853950567	-6.56754383294521	0.117760714279097	3.37290259122045	1.36765977372275	0.197600614921841	0.595232560905041	-5.86194636674038	0.10292984051497	3.37290259122045	0.845286521960491	0.415224058768009	0.999742806709537
416	AIS(UniMod:21)SANLLVR2	0.629870937016359	5.01223327078568	5.1693973160689	5.18838276340153	5.01699583687057	5.21507115912523	5.26090484187047	4.96648038268219	5.11476010832883	5.13926069509457	4.9320952162744	5.13885881666831	5.1143794955027	-0.0527087150901133	5.10573499188945	-0.430239264906769	0.674988733513409	0.999742806709537	-5.63376672136308	-0.0498373880501726	5.10573499188945	-0.575304650265579	0.576189686058703	0.884454475991287	-6.24766086774659	-0.102546103140286	5.10573499188945	-1.18375485376216	0.260446442294935	0.773865856001302	-5.84776802596401	0.0409861625367212	5.10573499188945	0.47312932772838	0.6449913104389	0.942023449376792	-6.46512261201293	-0.0117225525533922	5.10573499188945	-0.135320875768203	0.89470224433542	0.969444222747992	-6.7814681378177	-0.0527087150901133	5.10573499188945	-0.430239264906769	0.674988733513409	0.999742806709537
417	AIS(UniMod:21)SDM(UniMod:35)FFGR2	0.173229610901307	4.27856331124395	4.30481092136614	4.23879500554307	4.13931296745868	4.11944156635712	4.67997464963077	3.96464361588566	4.03707617703323	4.2808391302522	4.334707986001	4.49926802556948	4.40260824513322	0.279155129413063	4.27333680012288	1.47831159695969	0.166234257113593	0.999742806709537	-4.75890551364691	-0.179870104994023	4.27333680012288	-1.34708300644892	0.203946723439024	0.671152930562008	-5.53017520823941	0.0992850244190402	4.27333680012288	0.743565303384906	0.472086358157634	0.873258256966482	-6.26370017143476	0.0388533150978052	4.27333680012288	0.29098020771266	0.776257353805469	0.967181884509655	-6.5383558416114	0.318008444510868	4.27333680012288	2.38162851754649	0.0355259754022712	0.292135579608274	-4.3238920114678	0.279155129413063	4.27333680012288	1.47831159695969	0.166234257113593	0.999742806709537
418	AIS(UniMod:21)SDMFFGR2	0.29407611767647	4.68155030520338	4.77433934658536	4.86329692949434	4.73057412302557	4.73809922428996	4.64155130254924	4.59974740452511	4.68077864929661	4.76859732897042	4.69743126382066	4.64065073024535	4.57674225846883	0.0248876003870029	4.69944657220623	0.261907027046672	0.798033932216973	0.999742806709537	-5.68977727096727	-0.090021066163648	4.69944657220623	-1.33974848943308	0.206249083990233	0.674524353030829	-5.5391543711108	-0.0651334657766451	4.69944657220623	-0.969356019702856	0.352350978430875	0.823327306718199	-6.07048744403268	-0.0696539771394349	4.69944657220623	-1.03663303082771	0.321253324056804	0.835311760236436	-6.03592338401472	-0.044766376752432	4.69944657220623	-0.666240561097486	0.5184241976628	0.818228899755433	-6.55754905652218	0.0248876003870029	4.69944657220623	0.261907027046672	0.798033932216973	0.999742806709537
419	AIS(UniMod:21)TGSLASSTLNK2	0.61212895308348	4.34642925109311	4.38050440255265	4.38830372056478	4.25557840708006	4.36329002743366	4.4122209352933	4.32036281025685	4.31673047531401	4.3444779379862	4.27788614659635	4.31097057500067	4.31274980927698	0.00139443724015642	4.33579204153738	0.0184914155564335	0.985564364895461	0.999742806709537	-5.72287994697404	-0.0445553835511614	4.33579204153738	-0.835576794641859	0.420446688803729	0.815995327322089	-6.06178710927758	-0.043160946311005	4.33579204153738	-0.809425983974474	0.434729181972808	0.861523810010269	-6.21199385145453	-0.0280493348011737	4.33579204153738	-0.526027864580915	0.608882479660912	0.933181719777876	-6.43754477597987	-0.0266548975610172	4.33579204153738	-0.49987705391353	0.626606264712719	0.869355216803124	-6.65860452443257	0.00139443724015642	4.33579204153738	0.0184914155564335	0.985564364895461	0.999742806709537
420	AIT(UniMod:21)PPLPESTVPFSNGVLK2	0.986342496850872	4.68406098320109	4.62966152988977	4.53441993624006	4.59705266488765	4.60670684270769	4.62953204898692	4.62289900612188	4.63504562908726	4.57660801433218	4.62940636650887	4.58979624699477	4.57269583148992	-0.00926777059970707	4.60899042503734	-0.122198030636279	0.904855525748375	0.999742806709537	-5.7157853875791	-0.00452993326319717	4.60899042503734	-0.0844686849850421	0.934139150162446	0.983693450938665	-6.41657298568369	-0.0137977038629042	4.60899042503734	-0.257282797206151	0.801514658153677	0.966679038260512	-6.51605107188179	-0.00495029758288013	4.60899042503734	-0.0923071274598413	0.928045498794361	0.991406735436749	-6.57880412862052	-0.0142180681825872	4.60899042503734	-0.26512123968095	0.795617224604653	0.935537432290644	-6.75367324754001	-0.00926777059970707	4.60899042503734	-0.122198030636279	0.904855525748375	0.999742806709537
421	AIT(UniMod:21)PPLPESTVPFSNGVLK3	0.0366667219516915	4.14278013185004	4.12832610312329	4.05613923373704	4.00787930529204	3.97599679570409	4.0211675739952	3.93516241549726	3.97827159986306	4.00651419642306	3.70779375541369	3.92474278973821	3.97956104551988	0.00478372420247464	3.98869457884641	0.0486682184822558	0.962020280451716	0.999742806709537	-5.72189389130724	-0.135765752308994	3.98869457884641	-1.95337013783806	0.0755827300956797	0.481669173050939	-4.68337033834592	-0.130982028106519	3.98869457884641	-1.88454288320391	0.0850556353917731	0.573991428747565	-4.9077655440077	-0.107400597906343	3.98869457884641	-1.54525804312363	0.149395869218648	0.720721596518101	-5.42849968351649	-0.102616873703869	3.98869457884641	-1.47643078848949	0.166729868903617	0.560437880188057	-5.72108183443977	0.00478372420247464	3.98869457884641	0.0486682184822558	0.962020280451716	0.999742806709537
422	AIT(UniMod:21)PPQQPYK2	0.494245135661255	3.88155738513396	3.80437945034534	3.64120203742469	3.82512652513649	3.88477776719277	3.79050671597337	3.99819146204608	3.72865637466511	3.6498760772319	3.96864041576751	3.93388181489874	3.82818274889813	0.0602363100742211	3.82791489789284	0.462557017711332	0.652327626012309	0.999742806709537	-5.6199916113297	0.0165283470130357	3.82791489789284	0.179494577924911	0.860678932191161	0.967952988529422	-6.40331616432604	0.0767646570872569	3.82791489789284	0.833648985743129	0.421488801833493	0.855593836774145	-6.19199377387096	0.0577573784662122	3.82791489789284	0.62723370108733	0.542781937803323	0.914453057833868	-6.37709001243213	0.117993688540433	3.82791489789284	1.28138810890555	0.225339369640529	0.620617168085547	-5.96815446087916	0.0602363100742211	3.82791489789284	0.462557017711332	0.652327626012309	0.999742806709537
423	AIT(UniMod:21)PQAQEELQK2	0.211242220430441	4.08824768238989	4.08567478466012	4.10128599488707	3.97839615473611	3.95163805571013	3.98175273123498	4.19917563936593	4.15186695330048	4.01418332215449	4.18312614740525	4.17158946744625	3.94066608990136	0.0978591033959404	4.070633585266	0.95461266497267	0.359446606731703	0.999742806709537	-5.29807667437515	0.0300058176279396	4.070633585266	0.413948604399484	0.686541663764129	0.916896280346367	-6.33031583037912	0.12786492102388	4.070633585266	1.76397478201695	0.104303528833176	0.600253958912784	-5.08834512976211	-0.121140506751954	4.070633585266	-1.67120737478338	0.121695461246625	0.687277072358984	-5.25294147036179	-0.0232814033560143	4.070633585266	-0.321181197165908	0.753845800714959	0.920561163317751	-6.73616239002121	0.0978591033959404	4.070633585266	0.95461266497267	0.359446606731703	0.999742806709537
424	AITGAS(UniMod:21)LADIMAK2	0.102288845595942	3.99243387705189	3.94511199196293	4.0403691663402	3.93476378967747	3.92456394255244	3.74475774130957	3.83663417790122	3.85288032413149	3.95972261043693	3.81314156317846	3.78230550529958	NA	0.0392543506876524	3.89333497180384	0.390205567227619	0.704199844544063	0.999742806709537	-5.59756111057976	-0.109559307628457	3.89333497180384	-1.63360179302397	0.131996762157649	0.582930094870806	-5.15607838841144	-0.0703049569408045	3.89333497180384	-0.937622158834967	0.369547858624581	0.83535047997637	-5.99171240452266	-0.124609853938511	3.89333497180384	-1.85801540032309	0.0914610397543335	0.629111636174632	-4.98432636258157	-0.0853555032508591	3.89333497180384	-1.13834379123367	0.280335505108712	0.672285926926729	-6.02302062823375	0.0392543506876524	3.89333497180384	0.390205567227619	0.704199844544063	0.999742806709537
425	AITSLLGGGS(UniMod:21)PK2	0.920846583837851	4.29982084548316	4.97371438696102	5.06832134047722	4.47960267671035	5.03449408329532	5.22714534750362	4.39955713099478	4.95256476445165	5.05587707138696	4.7399268951147	4.95606717933955	5.00428790489973	-0.0357008406891	4.84928163555151	-0.106074940952071	0.917354154552724	0.999742806709537	-5.71757406617696	0.0220474646373301	4.84928163555151	0.0926420183239664	0.927785256449009	0.982469478909895	-6.4158071139616	-0.0136533760517699	4.84928163555151	-0.0573706017983772	0.955236592633252	0.989432755909769	-6.54945597056821	0.133128511529295	4.84928163555151	0.559397382302949	0.586640370227897	0.928700418004389	-6.41871893003464	0.0974276708401947	4.84928163555151	0.409384762180605	0.689793356232872	0.895685062072433	-6.7019775683429	-0.0357008406891	4.84928163555151	-0.106074940952071	0.917354154552724	0.999742806709537
426	AKADS(UniMod:21)PVNGLPK2	0.443793007171168	3.84848818755011	3.7399816341648	3.71619662776911	3.85509822097123	3.69747389000278	3.65003832377572	3.74303248637962	3.76148118264703	3.78661285061736	3.72848909541929	3.66558709428798	3.61396785267471	-0.0603421541759119	3.73387062052164	-0.648981141774791	0.529122261305318	0.999742806709537	-5.52215404462349	-0.00451330994667032	3.73387062052164	-0.0686469781201237	0.946451978884714	0.987082098782777	-6.41785490309288	-0.0648554641225823	3.73387062052164	-0.98644491054241	0.344253081423937	0.820494710064553	-6.05408023522195	-0.0340186715780972	3.73387062052164	-0.517420480997579	0.614688208263417	0.93558948176104	-6.44222209505924	-0.0943608257540092	3.73387062052164	-1.43521841341986	0.177909432325323	0.572709631746024	-5.77533394314612	-0.0603421541759119	3.73387062052164	-0.648981141774791	0.529122261305318	0.999742806709537
427	AKPAMPQDSVPS(UniMod:21)PR2	0.0537480869608037	4.82972397972232	5.1568094904486	5.22009568649551	4.78862881059144	5.11728181446302	4.85941683543695	4.8893506077366	4.9452293343906	5.01152622351387	4.65553292956085	4.84507761881026	4.65092366990382	-0.0844234170637099	4.91413308342282	-0.536010022867259	0.602184338972423	0.999742806709537	-5.58514254190442	-0.120174330341785	4.91413308342282	-1.07903788459506	0.302724291228251	0.746596450843053	-5.83396989666273	-0.204597747405495	4.91413308342282	-1.83707052850185	0.0922110777966963	0.584161369263219	-4.97963142726879	-0.147100565391669	4.91413308342282	-1.32080688489405	0.212294114775993	0.77120104936424	-5.71834681752292	-0.231523982455379	4.91413308342282	-2.07883952880084	0.060783383483532	0.371769150989123	-4.82660736062851	-0.0844234170637099	4.91413308342282	-0.536010022867259	0.602184338972423	0.999742806709537
428	AKPAMPQDSVPS(UniMod:21)PR3	0.020896040562115	4.4406423442967	4.66183285339452	4.73708782270473	4.65776673947694	4.68292824237868	4.29218373015738	4.15573011472593	4.52427277301675	4.30211588488411	4.26592580086231	4.16263610304321	4.19819742844019	-0.0495583772993768	4.42344331978179	-0.289993368073866	0.776993378247124	0.999742806709537	-5.68228953099123	-0.285814749256385	4.42344331978179	-2.36521498912261	0.0365871514466912	0.367914183564804	-4.02183285823087	-0.335373126555762	4.42344331978179	-2.77532754325092	0.0174209065867242	0.343074295358188	-3.43090349635298	-0.0688947694609841	4.42344331978179	-0.570127825191742	0.579579774638766	0.92625238789379	-6.41243241353156	-0.118453146760361	4.42344331978179	-0.980240379320056	0.347177516443602	0.717229959528062	-6.29616962964428	-0.0495583772993768	4.42344331978179	-0.289993368073866	0.776993378247124	0.999742806709537
429	AKPPADPAAAAS(UniMod:21)PCR2	0.114746188007944	4.52464362350267	4.33791099846465	4.35143543313423	4.34852065789942	4.70711127386474	4.7194993110751	4.26025724188684	4.19708883395511	4.3678063050127	4.29765701585825	4.31309133972674	4.64478630533442	-0.0435863025576504	4.42248402830957	-0.263140707176974	0.797106089276861	0.999742806709537	-5.6894641552788	-0.129612558082298	4.42248402830957	-1.10662400876423	0.291110262852828	0.739588779876911	-5.80513463405349	-0.173198860639949	4.42248402830957	-1.47876116566636	0.166115977473363	0.68843474480649	-5.48693692448049	0.187047062579236	4.42248402830957	1.5969962577822	0.137412743586059	0.709030105885038	-5.35742433641713	0.143460760021585	4.42248402830957	1.22485910088008	0.245171323738354	0.64182942674788	-6.03494148900211	-0.0435863025576504	4.42248402830957	-0.263140707176974	0.797106089276861	0.999742806709537
430	AKPPADPAAAAS(UniMod:21)PCR3	0.0739705589244523	3.58918774169949	3.73683316049847	3.72351445130004	3.71538938470558	3.91902608569002	3.90234231088231	3.17443111963709	3.64577863219186	3.60038531255522	3.65920963645921	NA	3.91811289057552	0.152722099462666	3.68947370238135	0.82130685370833	0.429762540755588	0.999742806709537	-5.35543525534873	-0.209646763037943	3.68947370238135	-1.69115331651384	0.120293015295645	0.572438883510329	-5.07585555526086	-0.0569246635752774	3.68947370238135	-0.410714737272682	0.689555259842811	0.942000189697794	-6.35277111022125	0.162407475926638	3.68947370238135	1.31008911160849	0.218158748928886	0.775291394393266	-5.73037888558367	0.315129575389304	3.68947370238135	2.27367809722253	0.0451446620747056	0.326558376012961	-4.42317935551107	0.152722099462666	3.68947370238135	0.82130685370833	0.429762540755588	0.999742806709537
431	AKPS(UniMod:21)PHPIK2	0.414425388491748	4.94172155364513	4.45061408545661	4.35958846549099	NA	4.47907822977938	4.04114898901931	4.75232704149106	4.50606459086748	3.956152778559	4.98441300477449	5.14677588629567	4.15472342841688	0.680983728321402	4.52478255034509	1.62647606221118	0.133514255354226	0.999742806709537	-4.54486021118512	-0.179126564558398	4.52478255034509	-0.641744561382944	0.534825687124991	0.868238242527436	-6.20495617567031	0.501857163763003	4.52478255034509	1.608152837951	0.137487634431494	0.657976125078834	-5.21126196019104	-0.323861092131568	4.52478255034509	-1.03778160803388	0.322727835012838	0.835413844415999	-5.92635823102995	0.357122636189834	4.52478255034509	1.27943898263537	0.228347684411122	0.624359442485804	-5.96927863108182	0.680983728321402	4.52478255034509	1.62647606221118	0.133514255354226	0.999742806709537
432	AKPVGS(UniMod:21)PLFK2	0.347218425535156	4.40871224667806	4.28510696878856	4.27110872031056	4.65047647227232	4.40687895176529	4.47482492255219	4.50398156974452	4.42315603933398	4.16419284087502	4.46561665015531	4.56070379993004	4.24988108905782	-0.127460440540987	4.40538668928864	-0.856345650339451	0.409328834885545	0.999742806709537	-5.37828205499288	0.0421341713921146	4.40538668928864	0.400334608767651	0.696260717665694	0.920886558925888	-6.33609927049452	-0.0853262691488723	4.40538668928864	-0.810721024021608	0.434014469492867	0.860719977132938	-6.21093783184236	0.189084136937539	4.40538668928864	1.79656847361724	0.0987445817808541	0.64764631204737	-5.0701343948197	0.061623696396552	4.40538668928864	0.585512840827983	0.569536029201374	0.841422016880469	-6.609977671859	-0.127460440540987	4.40538668928864	-0.856345650339451	0.409328834885545	0.999742806709537
433	AKS(UniMod:21)PAPGLASGDRPPSVSSVHSEGDCNR4	0.465020986230832	3.85476989527118	4.08279926420826	4.22782610714585	4.26196360776265	4.0927620667638	4.09241399048652	4.18170819648052	4.16866016660122	4.042518471252	4.30169188783397	4.30261070889816	4.05870615071532	-0.00387416175799959	4.13903587611829	-0.0271658378166495	0.978794052623329	0.999742806709537	-5.72268723695055	0.0758305225694871	4.13903587611829	0.751976728033084	0.467205711839514	0.837869470278192	-6.12829360258453	0.0719563608114875	4.13903587611829	0.71355843175955	0.489755440611268	0.876558406882736	-6.2859409833029	0.0939147994625653	4.13903587611829	0.93131025899273	0.37086810781353	0.854076171822931	-6.13769272099697	0.0900406377045657	4.13903587611829	0.892891962719197	0.390251566324264	0.746478873391574	-6.37767980779226	-0.00387416175799959	4.13903587611829	-0.0271658378166495	0.978794052623329	0.999742806709537
434	AKS(UniMod:21)PQPPVEEEDEHFDDTVVCLDTYNCDLHFK4	0.0412369625562712	4.33412426352146	4.37502159788734	4.31985042258321	4.55841642548075	4.44392127201448	4.42112362583147	4.24646543639999	4.38789252693402	NA	4.56140567694232	4.563519947343	4.4320076544044	0.0703104314513459	4.42215898630386	0.714164556795008	0.490728802709299	0.999742806709537	-5.43030704831226	-0.0258197796636699	4.42215898630386	-0.351857906421276	0.731918713500724	0.930704702833671	-6.24678955062546	0.044490651787676	4.42215898630386	0.677857736603146	0.512552268801914	0.885434552096135	-6.30992951632384	0.131488346444895	4.42215898630386	2.00335102610289	0.0716835471042681	0.599315005259436	-4.76338587645802	0.201798777896241	4.42215898630386	2.75000392853279	0.0196759072471968	0.21841816855835	-3.62652618729948	0.0703104314513459	4.42215898630386	0.714164556795008	0.490728802709299	0.999742806709537
435	AKT(UniMod:21)PEPGAQQSGFPTLSR2	0.175433259148416	3.73751209952275	3.6563583009124	3.66422482817207	3.68468755326281	3.70041598169038	3.715344746701	3.67478199790068	3.71305668929968	3.74960851584248	3.7508239908692	3.80598103773132	3.83956289096114	0.0721892211572821	3.72436321940549	0.996436447338026	0.339581263687813	0.999742806709537	-5.26172675471567	0.026450658145206	3.72436321940549	0.516331628186962	0.615424613800742	0.897038309491401	-6.2808575933931	0.0986398793024881	3.72436321940549	1.92550556605526	0.0792941494030659	0.560528551048107	-4.84499815081594	0.0141176843489923	3.72436321940549	0.275585087755782	0.787765183177206	0.968321886519771	-6.54297513532464	0.0863069055062744	3.72436321940549	1.68475902562408	0.119003543810278	0.49055327016152	-5.43168944607343	0.0721892211572821	3.72436321940549	0.996436447338026	0.339581263687813	0.999742806709537
436	AKT(UniMod:21)PEPGAQQSGFPTLSR3	0.723915904727009	3.89372709082526	4.03869818080682	4.07638448046772	3.87875506226984	3.93779628491774	4.00882656615307	3.94461578965305	3.9494345166829	3.96066269408347	3.99516571103653	3.99245897394417	3.96327679780166	0.0932067737073581	3.96998351238685	1.10063236468415	0.293603521897102	0.999742806709537	-5.1656794518154	-0.0513655838934595	3.96998351238685	-0.857792077924035	0.408561992595541	0.806462773520324	-6.04307162609569	0.0418411898138986	3.96998351238685	0.698737139399055	0.498630051540817	0.880330909440915	-6.29661775356932	-0.0611439462530488	3.96998351238685	-1.02108822159338	0.32825256072663	0.838291381525603	-6.05151658261207	0.0320628274543093	3.96998351238685	0.535440995729708	0.602565148220484	0.860623039952422	-6.63929523228089	0.0932067737073581	3.96998351238685	1.10063236468415	0.293603521897102	0.999742806709537
437	AKT(UniMod:21)PVTLK2	0.26963523599535	5.58204818209283	5.36960279199546	5.41677977781527	5.39383193353439	5.45823420209516	5.38538498252641	5.42257228216698	5.24450861713375	5.43981941781801	5.35839527831978	4.9545526939779	5.39979414978368	-0.087726187096596	5.3687936924383	-0.566611113672793	0.581888770031797	0.999742806709537	-5.56919196337546	-0.0871768115949374	5.3687936924383	-0.79629101218685	0.442021681842446	0.825509752242185	-6.09381908903757	-0.174902998691533	5.3687936924383	-1.59760013373424	0.137277978859406	0.657653909689004	-5.32616766146874	-0.0436598779158643	5.3687936924383	-0.398798347192556	0.697361062435485	0.950973785212376	-6.49911323950581	-0.13138606501246	5.3687936924383	-1.20010746873994	0.254282027163326	0.651295260682061	-6.06345951598671	-0.087726187096596	5.3687936924383	-0.566611113672793	0.581888770031797	0.999742806709537
438	ALAAGADS(UniMod:21)PKTEEARPSPAPGPGTPTGTPTR4	0.865999030197072	4.32226117738913	4.04660274171061	4.07221892411871	4.29919049748292	4.06675169377073	3.87665117255188	4.0978064571695	NA	4.10041829371238	4.03992891942608	4.01753593151459	4.11054130982202	0.0230528379509352	4.09544610169714	0.145827778717595	0.886824792793448	0.999742806709537	-5.66038059312092	-0.0479152389652153	4.09544610169714	-0.406654679399816	0.692444002396859	0.918769072135497	-6.22506815663026	-0.0248624010142802	4.09544610169714	-0.235912085176794	0.818048465765781	0.967689412075424	-6.52141617870347	-0.0661631598043071	4.09544610169714	-0.627802961683161	0.543572583610824	0.914453057833868	-6.37547875649504	-0.0431103218533719	4.09544610169714	-0.365875543787494	0.721737077461121	0.909899271160631	-6.60953724569967	0.0230528379509352	4.09544610169714	0.145827778717595	0.886824792793448	0.999742806709537
439	ALAMPGRPES(UniMod:21)PPVFR2	0.278316763281441	5.08650691057212	5.27904551078945	5.30079351743562	5.16427072177816	5.23574577080192	5.00411220065704	4.95772239213791	5.19295737461884	5.12233551543254	5.08521484028721	5.13955136680597	4.8183998904139	0.0107893536259533	5.11555466764422	0.0750147262670791	0.94149451019309	0.999742806709537	-5.72030884367138	-0.1311102188693	5.11555466764422	-1.28914759139215	0.222721211737376	0.688843497594256	-5.60012744192428	-0.120320865243347	5.11555466764422	-1.18306074812754	0.260710673280244	0.774121671583736	-5.84854608109242	-0.0874057485200215	5.11555466764422	-0.859421265177966	0.407699421190234	0.866640205344596	-6.20178247706039	-0.0766163948940681	5.11555466764422	-0.753334421913358	0.466420908531379	0.792892266914962	-6.49401144412116	0.0107893536259533	5.11555466764422	0.0750147262670791	0.94149451019309	0.999742806709537
440	ALASQLQDS(UniMod:21)LK2	0.747743213306402	3.26415721040664	3.37237711682886	3.31812007933388	NA	3.35024869296887	3.45379576725291	NA	3.29120382420236	NA	3.08696499455055	3.36759242267215	3.44777418552036	-0.0742307178757726	3.3280260326374	-0.429470892218651	0.678287672048568	0.999742806709537	-5.42646261008801	-0.0270143113207637	3.3280260326374	-0.199237304289447	0.846773028865396	0.966577580463687	-6.06558597930393	-0.101245029196536	3.3280260326374	-0.944518476262376	0.371041476427323	0.83542890296823	-5.98037645643915	0.0838040945877663	3.3280260326374	0.781811377336172	0.455603253590858	0.884313586014377	-6.15217036196073	0.00957337671199365	3.3280260326374	0.0706060482681614	0.945348574815771	0.983371190740123	-6.44814725434911	-0.0742307178757726	3.3280260326374	-0.429470892218651	0.678287672048568	0.999742806709537
441	ALASVPS(UniMod:21)PALPR2	0.0423134557066378	NA	3.20650184893038	3.10637083830657	3.07570275315836	3.17074405003394	3.27102309381702	2.85779590705543	NA	2.98914288372381	2.99278812358354	2.97517114624407	NA	0.0444566174728842	3.07169340498368	0.369986973936048	0.720464992047162	0.999742806709537	-5.51777900121647	-0.232966948228854	3.07169340498368	-2.62521602328434	0.0289578272427983	0.331065608351209	-3.55063483634492	-0.18851033075597	3.07169340498368	-2.32700070128376	0.0466464941832485	0.478545756514477	-4.17620226514244	0.0160536220513015	3.07169340498368	0.198168395449276	0.847583132920272	0.978495566524221	-6.45272518746903	0.0605102395241857	3.07169340498368	0.681866898198871	0.513517212354871	0.816463214193422	-6.34341669824088	0.0444566174728842	3.07169340498368	0.369986973936048	0.720464992047162	0.999742806709537
442	ALDIDS(UniMod:21)DEESEPK2	0.313891591654699	4.03667470440168	3.90693114251904	3.76354442289662	3.77190453229381	3.8617704016737	3.82509420636926	3.91427318840771	3.88123080558957	3.88654641095891	3.98775689822294	3.94040796978381	3.92876640414658	0.141087332225909	3.8920750906053	1.4832561404957	0.164937310536544	0.999742806709537	-4.75304019818304	-0.00836662162038415	3.8920750906053	-0.124392231749071	0.903156567305747	0.975629063410089	-6.41216272066722	0.132720710605525	3.8920750906053	1.97324871861312	0.0730338784817776	0.550148312077657	-4.77099776013281	-0.0827937098268592	3.8920750906053	-1.23095017408892	0.242969556297203	0.797359932722069	-5.82515571112204	0.05829362239905	3.8920750906053	0.866690776273271	0.403865612068012	0.754768894381586	-6.40084645422827	0.141087332225909	3.8920750906053	1.4832561404957	0.164937310536544	0.999742806709537
443	ALDVSAS(UniMod:21)DDEIAR2	0.699278499436222	4.46517462448352	4.36923563954883	4.43094919542677	4.39595645477196	4.46833728849393	4.44809561411746	4.47879337016715	4.39338924879469	4.37508342560554	4.47514459116693	4.45801910299668	4.48783630803406	0.0422346865686878	4.43716790530063	0.56569359104561	0.582491997123549	0.999742806709537	-5.56968233580449	-0.00603113829724844	4.43716790530063	-0.114242123738293	0.911019827180783	0.978167295260033	-6.41344347930494	0.0362035482714393	4.43716790530063	0.685769424865947	0.50647384918889	0.883083426886714	-6.30579065998037	0.0156766326414113	4.43716790530063	0.296947560767583	0.771811546929138	0.966517400514689	-6.53649883195211	0.0579113192100991	4.43716790530063	1.09695910937182	0.295140064987193	0.684239100521397	-6.1773627051041	0.0422346865686878	4.43716790530063	0.56569359104561	0.582491997123549	0.999742806709537
444	ALEEGDGSVSGSS(UniMod:21)PR2	0.86145508996213	4.32996094125248	3.89584504157761	4.00217569805624	4.12600648283137	4.14961048178546	4.02977489210827	4.43012064100479	4.21456692739411	3.91316785818023	4.22926410409508	4.15882209390819	3.99508138782274	-0.0840326721973019	4.12286637916805	-0.444206809958276	0.665151924557078	0.999742806709537	-5.62793096826881	0.109957915230934	4.12286637916805	0.822012710874835	0.427815466691199	0.818318571732204	-6.07300124613203	0.0259252430336323	4.12286637916805	0.193809415733354	0.849712549462434	0.971705351681147	-6.53123330495953	0.0258033919462584	4.12286637916805	0.192898493200447	0.85040943735046	0.978554294479502	-6.56353317918466	-0.0582292802510436	4.12286637916805	-0.435304801941034	0.671413853637619	0.888783548860813	-6.69040611056675	-0.0840326721973019	4.12286637916805	-0.444206809958276	0.665151924557078	0.999742806709537
445	ALEIS(UniMod:21)PR2	0.342234202590192	3.63321187170461	3.53919796995134	3.6631053897798	3.46132372050555	3.57272135578527	3.53043679503204	3.43301465876262	3.3377774158448	3.58127506906716	3.34828147489448	3.80944887673939	3.75685287502041	0.277849814364189	3.55555395609062	1.79548853403268	0.0989243940555496	0.999742806709537	-4.35963254562909	-0.161149362587054	3.55555395609062	-1.47270619932684	0.167715052490098	0.629983149962314	-5.37107066321171	0.116700451777135	3.55555395609062	1.06649803658756	0.308117986913954	0.804058908464374	-5.97405209476751	-0.0903444533709603	3.55555395609062	-0.825636753495272	0.425838365266916	0.87416783948201	-6.23034430876817	0.187505360993229	3.55555395609062	1.71356748241912	0.113456217807746	0.48226272634498	-5.38982655732134	0.277849814364189	3.55555395609062	1.79548853403268	0.0989243940555496	0.999742806709537
446	ALELNMLS(UniMod:21)LK2	0.00691073321926814	3.50286667555592	3.43545910376907	3.50040463074661	3.52834371528136	3.32501981804767	3.2269785993618	3.39463110809532	3.31373986197444	3.21681793307699	3.14958426726966	3.1644390737823	2.8495606564712	-0.134405542747611	3.30065378695269	-0.976604418907454	0.34889960092104	0.999742806709537	-5.27912434270836	-0.171180502308283	3.30065378695269	-1.75902009293005	0.105172828912847	0.545461538067854	-4.97476513351683	-0.305586045055893	3.30065378695269	-3.14014730722246	0.00896316935901521	0.255498274930761	-2.78878671501364	-0.119462759126921	3.30065378695269	-1.22757785394668	0.244186608619454	0.799156173663666	-5.8290537672614	-0.253868301874531	3.30065378695269	-2.60870506823909	0.0235817200229989	0.239910842574336	-3.93227034826147	-0.134405542747611	3.30065378695269	-0.976604418907454	0.34889960092104	0.999742806709537
447	ALELPLAASSIPRPRT(UniMod:21)PS(UniMod:21)PESHR4	0.40759780860233	5.19791793157977	5.22130749184263	5.22259389852916	5.23793043030432	5.18205155731115	5.21952141890114	5.1601928301383	5.1714525088076	5.15016006965235	5.08441842467271	5.18486257216936	5.16529671592309	-0.014970593466046	5.18314215415263	-0.214846870397752	0.833656460996195	0.999742806709537	-5.70063480753669	-0.0533379711177711	5.18314215415263	-1.08253389790665	0.30123333723904	0.746596450843053	-5.83034811209649	-0.0683085645838171	5.18314215415263	-1.38637325585657	0.191972290737329	0.716954667884815	-5.60611349227721	-0.000771971811652783	5.18314215415263	-0.0156677435760978	0.987768498254346	0.997877094011319	-6.58321610663161	-0.0157425652776988	5.18314215415263	-0.319507101526013	0.755082190340147	0.921019864324803	-6.736733021423	-0.014970593466046	5.18314215415263	-0.214846870397752	0.833656460996195	0.999742806709537
448	ALENDFFNS(UniMod:21)PPRK2	4.03320360889739e-06	4.03627460183388	4.13378012735121	4.15513376536792	3.97062253812925	4.11699423616177	3.97051442173826	4.44051058437977	4.502597061388	4.56876397509795	4.50617628385663	4.51366776291087	4.52212732856932	0.0990523509982797	4.28643022389874	1.14370140841381	0.276040127007006	0.999742806709537	-5.12377694045018	0.395561042104236	4.28643022389874	6.45916499117183	3.84101506045726e-05	0.00978473964760075	2.584835120037	0.494613393102516	4.28643022389874	8.07660303425585	4.54628806387533e-06	0.00208479781214854	4.62879509371325	-0.0890190995079116	4.28643022389874	-1.45360384336238	0.172845980351106	0.748146262192673	-5.55062450927323	0.010033251490368	4.28643022389874	0.163834199721646	0.872711065260921	0.963235016427973	-6.77689807096641	0.0990523509982797	4.28643022389874	1.14370140841381	0.276040127007006	0.999742806709537
449	ALEQSQS(UniMod:21)LPLPAPTSTSPSR2	0.80081074450134	2.88125404552715	2.95252304229348	3.09469076877059	2.78166718732958	3.19769599245094	3.10169679767886	2.78048620182958	3.07020992916601	NA	3.08444146669729	NA	NA	0.108229360910113	2.99385171463816	0.485588017381723	0.639560778162115	0.999742806709537	-5.40302202325215	-0.0508078866992823	2.99385171463816	-0.367570519928584	0.722201146492266	0.929413003937909	-6.23952375169405	0.0574214742108312	2.99385171463816	0.328415683122401	0.750562859743857	0.95943765812724	-6.15698941532036	0.0508640402893885	2.99385171463816	0.411410529256493	0.690976243280075	0.950973785212376	-6.49144137269078	0.159093401199502	2.99385171463816	0.857877851311229	0.414553147437348	0.760803211230272	-6.01026633628683	0.108229360910113	2.99385171463816	0.485588017381723	0.639560778162115	0.999742806709537
[truncated: 5,596 more rows]
[truncated: 1 more columns]
