# Supplementary material for: Spike-in enhanced phosphoproteomics uncovers synergistic signaling responses to MEK inhibition in colon cancer cells
Source: Nat Commun. 2025 May 27;16:4884. doi: 10.1038/s41467-025-59404-y (PMC12106795; doi:10.1038/s41467-025-59404-y)
Supplement: Supplementary file 13 — Supplementary Data 10 [file 41467_2025_59404_MOESM13_ESM.csv]

	Modified.sequence	F_pval	D1	D2	D3	D4	D5	D6	D8	D9	D10	D11	D12	logFC.SynSign	AveExpr.SynSign	t.SynSign	P.Value.SynSign	adj.P.Val.SynSign	B.SynSign	logFC.LMvsBSAinDMSO	AveExpr.LMvsBSAinDMSO	t.LMvsBSAinDMSO	P.Value.LMvsBSAinDMSO	adj.P.Val.LMvsBSAinDMSO	B.LMvsBSAinDMSO	logFC.LMvsBSAinMEKi	AveExpr.LMvsBSAinMEKi	t.LMvsBSAinMEKi	P.Value.LMvsBSAinMEKi	adj.P.Val.LMvsBSAinMEKi	B.LMvsBSAinMEKi	logFC.MEKivsDMSOinBSA	AveExpr.MEKivsDMSOinBSA	t.MEKivsDMSOinBSA	P.Value.MEKivsDMSOinBSA	adj.P.Val.MEKivsDMSOinBSA	B.MEKivsDMSOinBSA	logFC.MEKivsDMSOinLM	AveExpr.MEKivsDMSOinLM	t.MEKivsDMSOinLM	P.Value.MEKivsDMSOinLM	adj.P.Val.MEKivsDMSOinLM	B.MEKivsDMSOinLM	logFC.SynSign2	AveExpr.SynSign2	t.SynSign2	P.Value.SynSign2	adj.P.Val.SynSign2	B.SynSign2
1	(UniMod:1)AAAAAAAAAAGAAGGRGS(UniMod:21)GPGR2	0.042020749036747	4.43807158179644	4.62062158658087	4.34349867063677	4.5117464774085	4.67202879428573	4.63664097700137	4.80553780648515	4.67095663030349	4.52124051637678	4.51883832467014	4.44977561320194	-0.381037203538543	4.56263245261338	-3.24814868465429	0.0083338533715604	0.408181321544665	-2.37592365038196	0.270849938722961	4.56263245261338	3.09765833244438	0.0108149102495824	0.143669783512228	-2.83978288604216	-0.110187264815583	4.56263245261338	-1.40893572577429	0.188072403211136	0.717242441444274	-5.40677785828905	0.139408136560508	4.56263245261338	1.78257536742071	0.103854533002331	0.638231962555485	-5.16386915750321	-0.241629066978035	4.56263245261338	-2.76346487732036	0.019357408084984	0.129388231882366	-3.7994583296181	-0.381037203538543	4.56263245261338	-3.24814868465429	0.0083338533715604	0.408181321544665	-2.37592365038196
2	(UniMod:1)AAAAAAAGAAGSAAPAAAAGAPGS(UniMod:21)GGAPSGSQGVLIGDR4	0.408580758786798	2.81999432742481	3.23496481907648	3.0973302250248	2.79592891488358	3.0490199643387	3.14212288430724	3.20685650780191	3.22016334182271	2.82288172303387	3.010381131907	3.14703382813446	-0.165005161121673	3.04969796979596	-0.894490142340138	0.391310199973242	0.857615995075831	-5.67536130847551	0.162746800970276	3.04969796979596	1.18365937840914	0.262922111838885	0.610904478661385	-5.73271730869176	-0.00225836015139702	3.04969796979596	-0.018363797346213	0.985696518466769	0.999421456229723	-6.37123816626009	-0.0550725359988569	3.04969796979596	-0.447820906598715	0.663475577699365	0.930384476814765	-6.54821266019639	-0.22007769712053	3.04969796979596	-1.60062765364573	0.139397029808886	0.37673856942553	-5.65445057478347	-0.165005161121673	3.04969796979596	-0.894490142340138	0.391310199973242	0.857615995075831	-5.67536130847551
3	(UniMod:1)AAAAAAGAAS(UniMod:21)GLPGPVAQGLK2	0.896485109064845	NA	2.87222477380811	2.74104716341976	2.73037670817603	3.0082462669989	2.92129136072159	2.78665069657766	2.87714264632392	NA	2.96375494151424	2.7004229159939	-0.0798098860482908	2.8445730526149	-0.499399463004833	0.630329836458956	0.937644041152611	-5.85176661301225	0.0252607028368543	2.8445730526149	0.214021561129628	0.835640574868466	0.951295104200812	-6.32030015841728	-0.0545491832114364	2.8445730526149	-0.506280234752229	0.625694044826022	0.932809775943154	-6.12722393027795	0.0800021433515741	2.8445730526149	0.742513481085904	0.478048207447827	0.872166462748301	-6.2531838858641	0.000192257303283316	2.8445730526149	0.00162890195308563	0.998738393772159	0.999568501674843	-6.80542441743072	-0.0798098860482908	2.8445730526149	-0.499399463004833	0.630329836458956	0.937644041152611	-5.85176661301225
4	(UniMod:1)AAAAAALSGAGT(UniMod:21)PPAGGGAGGGGAGGGGSPPGGWAVAR3	0.504376341668	3.80615704797819	3.98664744824118	3.97719716871183	3.90544442430656	4.08607495118948	4.01994102517269	3.87140908548547	3.90757827440118	3.92694064690558	3.87837783250773	4.00462239963233	-0.0333329655072805	3.94276275495748	-0.319890052006477	0.755391874654349	0.962375279763937	-6.02226796287814	-0.0338402083670784	3.94276275495748	-0.435708530332737	0.671961670622763	0.88364552451686	-6.33324032606502	-0.0671731738743588	3.94276275495748	-0.96697202410998	0.355527408999241	0.826629427089828	-5.89533283912522	0.0804862452458397	3.94276275495748	1.1586164980674	0.272549827342309	0.777904171860036	-5.97524055312622	0.0471532797385592	3.94276275495748	0.607120558845125	0.55680557390291	0.760681910124135	-6.69907723948836	-0.0333329655072805	3.94276275495748	-0.319890052006477	0.755391874654349	0.962375279763937	-6.02226796287814
5	(UniMod:1)AAAAAALSGAGTPPAGGGAGGGGAGGGGS(UniMod:21)PPGGWAVAR3	0.854982146902117	4.89329074856442	4.99126391746658	4.98694492585067	5.00789405487974	4.92323351600637	4.96024551122312	4.9066994678873	4.93200319330698	5.0124369814352	4.85064358354912	4.91478669199562	-2.00750130145977e-05	4.94358569019683	-0.000230745851736072	0.999820261992077	0.999911121907379	-6.07517744564674	-0.0378152000300842	4.94358569019683	-0.583150592534122	0.572231792095456	0.833156585373935	-6.25502723443103	-0.0378352750430988	4.94358569019683	-0.652328301790393	0.528357188833669	0.895851646343695	-6.1495017789005	0.00662449674251953	4.94358569019683	0.114214756079908	0.91124465671252	0.982580531199403	-6.64827360243128	0.00660442172950493	4.94358569019683	0.101847205405288	0.920816820526288	0.965806381235495	-6.88995774183279	-2.00750130145977e-05	4.94358569019683	-0.000230745851736072	0.999820261992077	0.999911121907379	-6.07517744564674
6	(UniMod:1)AAAAAALSGAGTPPAGGGAGGGGAGGGGS(UniMod:21)PPGGWAVAR4	0.0428284773983986	4.12805393209154	4.12504236357409	4.12551324489748	NA	4.14428092079062	3.96951108098773	4.25037122845316	4.30436860189079	4.11109002093197	4.0919005232762	4.03480973740909	-0.128795975334352	4.12849416543027	-1.38127382956181	0.199176096511072	0.763447065778976	-5.12450362248854	0.151166734984268	4.12849416543027	2.29270787150535	0.0464154436021896	0.297716588948741	-4.19729971863199	0.0223707596499159	4.12849416543027	0.339291688388019	0.741855516681718	0.960769861565351	-6.20237646826256	-0.06930717929853	4.12849416543027	-1.05116456703328	0.319482455901474	0.805778840923164	-5.98016392591177	-0.198103154632882	4.12849416543027	-3.00458075015062	0.0141700500244908	0.11038757084698	-3.44586678452843	-0.128795975334352	4.12849416543027	-1.38127382956181	0.199176096511072	0.763447065778976	-5.12450362248854
7	(UniMod:1)AAAAPDSRVS(UniMod:21)EEENLK2	0.418212904069714	5.09825679265692	5.16300295139012	5.07662498484364	5.09214456876932	5.16124639261447	5.11890256837745	5.15783751809734	5.16477447356845	5.05375699580665	5.06023562513297	5.09275758956577	-0.103858859287953	5.11268549643846	-1.43139272673319	0.181703165516969	0.745033034588037	-5.10806339488801	0.0486777528693327	5.11268549643846	0.900081907137527	0.388462717585038	0.719289336731657	-6.01734856706054	-0.0551811064186198	5.11268549643846	-1.14076692526121	0.279579778911861	0.78453252913715	-5.71977634963072	0.0114696002901864	5.11268549643846	0.237112691393879	0.817179428431628	0.969349287088237	-6.62506990840129	-0.0923892589977662	5.11268549643846	-1.70833482517066	0.117230788563963	0.34233179292956	-5.50181615391385	-0.103858859287953	5.11268549643846	-1.43139272673319	0.181703165516969	0.745033034588037	-5.10806339488801
8	(UniMod:1)AAAITDMADLEELSRLS(UniMod:21)PLPPGSPGSAAR3	0.343191331686984	3.23876767707431	NA	3.11303769373997	3.18635664877116	3.2711595773547	3.20450855016833	NA	3.14529853604045	3.0409743305915	3.16908231547018	3.06838287302302	-0.0972576030364714	3.15972980024818	-0.855099426910865	0.416245739843406	0.870590292708052	-5.5402209232775	-0.0306041493666918	3.15972980024818	-0.323387916093035	0.754315613747446	0.918407963257838	-6.09429984785401	-0.127861752403163	3.15972980024818	-2.02663428881305	0.0756160115456825	0.593966871458081	-4.56600597005975	0.0447722400242587	3.15972980024818	0.634729306326185	0.542523265049721	0.890510252180194	-6.33010781372891	-0.0524853630122126	3.15972980024818	-0.58824458955776	0.57186000499015	0.768895833795179	-6.47692580528706	-0.0972576030364714	3.15972980024818	-0.855099426910865	0.416245739843406	0.870590292708052	-5.5402209232775
9	(UniMod:1)AAASVT(UniMod:21)PPGSLELLQPGFSK2	0.0276173605133804	3.48370394430175	3.73342896424386	NA	3.62659136754162	3.7306304895432	3.78721507618291	3.23439030183029	3.37710904895687	3.58421728834474	3.4858027504807	3.76927929397684	0.201104245390738	3.58123685254028	1.34918914059937	0.208908085035845	0.774042076618416	-5.16220035982484	-0.302816778879224	3.58123685254028	-2.62274403770796	0.0267625633586603	0.228379075658305	-3.60358419642334	-0.101712533488486	3.58123685254028	-1.07893696982611	0.307550449405486	0.799644301203477	-5.78269891097138	0.106245856816444	3.58123685254028	1.00804193468961	0.338703771898001	0.813829838188046	-6.023315244352	0.307350102207182	3.58123685254028	2.91608351553173	0.0164109759628883	0.11877008744951	-3.59291798469707	0.201104245390738	3.58123685254028	1.34918914059937	0.208908085035845	0.774042076618416	-5.16220035982484
10	(UniMod:1)AAAVAAAGAGEPQS(UniMod:21)PDELLPK2	0.147360263899474	5.5282186255274	5.60726509664708	5.60817442994661	5.4496700100418	5.49656580413405	5.51507496705421	5.5966142129567	5.57388901312952	5.45856027844323	5.35639093705077	5.55303899926692	-0.0351390844924602	5.52213294310894	-0.393656344980903	0.70179266365584	0.95222783496692	-5.99526378236837	0.00403222900274702	5.52213294310894	0.0606049720343443	0.952823801283875	0.986616344203391	-6.43176470405763	-0.0311068554897131	5.52213294310894	-0.52272609884972	0.612129244631799	0.929586276378999	-6.22787179391383	-0.0941157902970078	5.52213294310894	-1.58154140389993	0.143691652507223	0.68106479694657	-5.4490732144387	-0.129254874789468	5.52213294310894	-1.94271904363112	0.0796278867927609	0.284980167439273	-5.15160779913139	-0.0351390844924602	5.52213294310894	-0.393656344980903	0.70179266365584	0.95222783496692	-5.99526378236837
11	(UniMod:1)AAAVAAAGAGEPQS(UniMod:21)PDELLPK3	0.00155009008531189	4.32791375735631	4.13103580203426	4.13972961160297	4.0074488237115	4.02541793062736	3.89267794333626	4.31633803477455	4.40515709037269	4.06896643863882	3.95109559283763	4.00405318950801	-0.128330997805993	4.11543947407276	-1.23215299631937	0.245048287911124	0.795279589098145	-5.34142742787356	0.161187838909108	4.11543947407276	2.07635492159977	0.0635571471042043	0.339581636856863	-4.51651797177547	0.0328568411031145	4.11543947407276	0.473205880577605	0.645851816443848	0.93760324500371	-6.25349901442802	-0.224378157772807	4.11543947407276	-3.23150553025007	0.00857693709707537	0.234336837904442	-2.78563460506664	-0.352709155578801	4.11543947407276	-4.54345312919236	0.000969849632984015	0.0208542412153629	-0.776622081047267	-0.128330997805993	4.11543947407276	-1.23215299631937	0.245048287911124	0.795279589098145	-5.34142742787356
12	(UniMod:1)AAAVAAPLAAGGEEAAATTSVPGS(UniMod:21)PGLPGRR3	0.430185443910723	4.82884477440975	4.94303622346667	4.34211747058481	4.87921355043946	4.96726090003675	4.98700851573011	4.98188134885441	4.61598336463259	4.86495793358766	4.81276610402366	4.86483495003441	-0.19124086010995	4.82617319416366	-0.906730036940963	0.385096220904525	0.857022749454148	-5.66477566593947	0.0942662005897521	4.82617319416366	0.599638584242444	0.561595627688587	0.829076653959403	-6.24495613754493	-0.0969746595201979	4.82617319416366	-0.689678737262525	0.505508171843108	0.883459970350665	-6.12395544359403	0.239828165915027	4.82617319416366	1.70564544847732	0.117743342047897	0.650916935747958	-5.27526004458452	0.0485873058050768	4.82617319416366	0.309069667418825	0.763377625522276	0.88715152426958	-6.8439894094572	-0.19124086010995	4.82617319416366	-0.906730036940963	0.385096220904525	0.857022749454148	-5.66477566593947
13	(UniMod:1)AADDDNGDGTSLFDVFSAS(UniMod:21)PLK2	7.77048578511982e-06	4.17331761252149	4.0363237548416	4.02714802850187	4.22353401753982	3.97047046346129	4.0289020209081	3.29984024177999	3.13644271018818	4.06241974241054	3.95083595122249	4.15501205808209	0.842575405906206	3.91493150922341	6.6299147300903	4.88048631477053e-05	0.0726411583090446	2.21854827057609	-0.860788322637569	3.91493150922341	-9.08723551496915	2.8873162944194e-06	0.00488166202235107	5.00305301913849	-0.0182129167313629	3.91493150922341	-0.214966074375211	0.833954772801348	0.973653461216344	-6.34687047016791	-0.00462763131858335	3.91493150922341	-0.0546196829911712	0.957477523447412	0.990198250619358	-6.65369485634744	0.837947774587622	3.91493150922341	8.84611068327435	3.707274327357e-06	0.000532415769264677	4.89790775161077	0.842575405906206	3.91493150922341	6.6299147300903	4.88048631477053e-05	0.0726411583090446	2.21854827057609
14	(UniMod:1)AADVSVTHRPPLS(UniMod:21)PK2	0.642647144227214	6.00940428768621	5.97298654414224	5.96795786970729	5.98709659135725	5.9900540879606	6.04217887369127	6.04232872901324	6.03978858362107	5.96758341151239	5.99638081179074	5.97872486694854	-0.083155910057723	5.99949860522099	-1.21457690248266	0.251410375314718	0.797184618885625	-5.36081866940311	0.0576090891385741	5.99949860522099	1.12890957935072	0.28432751697711	0.627148939104748	-5.79245143739215	-0.0255468209191489	5.99949860522099	-0.559706073784545	0.587542944636004	0.920803117093094	-6.20716165826616	0.0229936171577929	5.99949860522099	0.503767855195109	0.624934086961626	0.919114054233677	-6.52012936888868	-0.0601622928999301	5.99949860522099	-1.17894224307321	0.264714735066705	0.523038092329409	-6.18821413549038	-0.083155910057723	5.99949860522099	-1.21457690248266	0.251410375314718	0.797184618885625	-5.36081866940311
15	(UniMod:1)AADVSVTHRPPLS(UniMod:21)PK3	0.988571852685032	5.95868814073643	5.96939058380556	NA	NA	5.94415448508041	6.00318768928957	5.95362080777687	5.96605471487809	NA	5.9357438249359	5.96812098852054	-0.0175370795132519	5.96237015437792	-0.189931568093038	0.854475295804187	0.979157871525118	-5.9208606724313	-0.00420160094351552	5.96237015437792	-0.0643531311266583	0.950395488497262	0.985908840408906	-6.34280963184206	-0.0217386804567674	5.96237015437792	-0.332956930646622	0.748414623303579	0.962742380252942	-6.11599865414749	0.00963172491398989	5.96237015437792	0.147522733524349	0.886664308704177	0.982068166872876	-6.4445766487752	-0.007905354599262	5.96237015437792	-0.121081065995615	0.906853794142938	0.959682958029287	-6.79721195927951	-0.0175370795132519	5.96237015437792	-0.189931568093038	0.854475295804187	0.979157871525118	-5.9208606724313
16	(UniMod:1)AAGGDHGS(UniMod:21)PDSYR2	0.537101468064877	4.1929307517803	4.33802992048132	4.3946365280964	4.19969579293893	4.37744707943179	4.40610594979729	4.34947266105475	4.42201885223569	4.21361941479244	4.30548957573645	4.27375071534833	-0.140676395289472	4.31574520379034	-1.28712223961073	0.225986486051741	0.788095223137976	-5.27948341474699	0.0772133565258768	4.31574520379034	0.947823009577222	0.364743575584054	0.698166372056385	-5.97388663173982	-0.0634630387635955	4.31574520379034	-0.870985019389547	0.40343855537534	0.84682806941678	-5.98198310885272	0.0192172072699952	4.31574520379034	0.263742486536449	0.797135770658586	0.96440384818807	-6.61792189993359	-0.121459188019477	4.31574520379034	-1.49095724249269	0.165694930270196	0.410731536569554	-5.80365704725322	-0.140676395289472	4.31574520379034	-1.28712223961073	0.225986486051741	0.788095223137976	-5.27948341474699
17	(UniMod:1)AALHTTPDS(UniMod:21)PAAQLER2	0.457642768258407	4.98105426479789	5.00406061379618	5.06572417029028	5.07991764362115	5.07490751720458	4.97817374950411	4.95690935386572	5.13215531333081	5.14235014706448	5.13132778346061	5.07086375722564	0.0429282751701523	5.0561313012874	0.469814771031157	0.648193255332554	0.944233687606927	-5.96172466362062	0.0275859839701473	5.0561313012874	0.405049368882014	0.693655612941296	0.893492115561259	-6.346775467093	0.0705142591402996	5.0561313012874	1.15758111807852	0.272953777251713	0.780359729474063	-5.70158768135124	0.0273866204818303	5.0561313012874	0.449586156676091	0.662242917227155	0.930384476814765	-6.54737495273756	0.0703148956519826	5.0561313012874	1.03244474214374	0.325298020902972	0.582028660197655	-6.34524676647753	0.0429282751701523	5.0561313012874	0.469814771031157	0.648193255332554	0.944233687606927	-5.96172466362062
18	(UniMod:1)AAPCGSELPANS(UniMod:21)PLK2	0.44153151818076	4.25461497320749	4.12876534083599	4.13196930355447	4.207555662879	4.21816711254672	4.19654626181651	4.12571675016189	4.14796306026614	4.26798301865234	4.26183400991505	4.16812722390194	0.0601683723943323	4.19174933797614	0.737195353059317	0.477321378030512	0.895741683292487	-5.80023807356815	-0.0349433006519684	4.19174933797614	-0.574400094645805	0.577921043939989	0.837062500154397	-6.26026552449752	0.0252250717423639	4.19174933797614	0.463594200633809	0.652498738577063	0.938186401567203	-6.25819105465118	0.0356398065480956	4.19174933797614	0.654999430572864	0.526703230313198	0.885829216168146	-6.42868767338838	0.0958081789424279	4.19174933797614	1.57490065407639	0.14521300199999	0.385511935073358	-5.69003777003868	0.0601683723943323	4.19174933797614	0.737195353059317	0.477321378030512	0.895741683292487	-5.80023807356815
19	(UniMod:1)AAPS(UniMod:21)DGFKPR2	0.705337082506194	NA	3.390698254606	3.45423191116315	3.32527663606865	3.50591700583166	3.46059690537452	3.47563716451111	3.49827327862196	NA	3.30924675480185	3.46101878122654	-0.109954219759377	3.43121074357838	-0.955839447445663	0.365881235482848	0.852025389854159	-5.52717113368413	0.0644901386819603	3.43121074357838	0.75907917514437	0.468593487985263	0.77504603842505	-6.04296647977898	-0.0454640810774167	3.43121074357838	-0.586209438492604	0.57316466390138	0.913847440215653	-6.08178078766261	0.00813176620703482	3.43121074357838	0.104850202384204	0.918958240621407	0.983780714242731	-6.53973366563408	-0.101822453552342	3.43121074357838	-1.19849802827775	0.263479543875118	0.521649721715977	-6.07312305890776	-0.109954219759377	3.43121074357838	-0.955839447445663	0.365881235482848	0.852025389854159	-5.52717113368413
20	(UniMod:1)AAQGAAAAVAAGTSGVAGEGEPGPGENAAAEGTAPS(UniMod:21)PGR3	0.46702003679814	3.37113590283939	3.51818895301204	3.3317396561147	3.26942578091925	3.3572927856329	3.34113499910111	3.27220576039225	3.4206155507921	3.26804808246514	3.04699060467808	3.43818957579768	-0.0109309191742555	3.33045160470406	-0.0766813138854072	0.940333676732933	0.993284647063706	-6.07212239248401	-0.0606108483965322	3.33045160470406	-0.570452487444402	0.580497620984878	0.838285986057194	-6.26260438686876	-0.0715417675707877	3.33045160470406	-0.752807240757875	0.468279773513596	0.872201188636341	-6.07785409418035	-0.0844036487709525	3.33045160470406	-0.888148002190296	0.394557384333526	0.838406586458827	-6.24558260589497	-0.095334567945208	3.33045160470406	-0.897262501062315	0.389896620860189	0.639758344798624	-6.47499171356615	-0.0109309191742555	3.33045160470406	-0.0766813138854072	0.940333676732933	0.993284647063706	-6.07212239248401
21	(UniMod:1)AAQGAAAAVAAGTSGVAGEGEPGPGENAAAEGTAPS(UniMod:21)PGR4	0.944979397801735	3.85835848206228	4.45808779243292	4.13080786324416	3.91102366227622	NA	NA	4.78317210174556	2.94499764985336	3.88160482185045	4.0598279138933	NA	0.344692542375985	4.00348503591978	0.443305447246981	0.670234130816331	0.948769379577345	-5.76708192981961	-0.284999836780325	4.00348503591978	-0.613330846683911	0.558056746118649	0.827758168478966	-6.23084212663451	0.0596927055956602	4.00348503591978	0.0957492118020219	0.926264900699438	0.989122573299872	-5.97866861341674	-0.238061050303569	4.00348503591978	-0.405021940646197	0.696930845344356	0.94019031603899	-6.22765657305701	0.106631492072416	4.00348503591978	0.209481203078942	0.839731237884927	0.92835621495416	-6.78088884131479	0.344692542375985	4.00348503591978	0.443305447246981	0.670234130816331	0.948769379577345	-5.76708192981961
22	(UniMod:1)AAS(UniMod:21)DTERDGLAPEK2	0.726669838427006	5.68321925221108	5.6587136750316	5.64151806766083	5.70092362691439	5.64888526381913	5.69320079516945	5.68550489808046	5.59947123365013	5.70039057407355	5.72219812915749	5.67726576103536	0.0376105252236867	5.67375375243668	0.519777891719796	0.614111761294036	0.93654627643863	-5.93665156294072	-0.018662265769211	5.67375375243668	-0.346026235038247	0.736227868886933	0.913381997178379	-6.37013252136498	0.0189482594544756	5.67375375243668	0.392797745807774	0.702407499313037	0.948172013021701	-6.28989184214627	0.0198528969998195	5.67375375243668	0.411550897749665	0.689030191943101	0.938690069309876	-6.56472120943223	0.0574634222235062	5.67375375243668	1.06545753287992	0.310802549421486	0.569069072800425	-6.31130177718919	0.0376105252236867	5.67375375243668	0.519777891719796	0.614111761294036	0.93654627643863	-5.93665156294072
23	(UniMod:1)AATEPILAATGS(UniMod:21)PAAVPPEK2	0.0889146372143946	NA	3.79893696030922	3.68683838967755	3.77090683706567	3.86088460965345	3.88288537673114	3.47827108510462	3.66959159141559	3.74088386177804	3.6239465281776	NA	0.0131459238943421	3.72368280443476	0.10819246693924	0.916385986014898	0.987510064859958	-5.97443045948345	-0.16895633673328	3.72368280443476	-1.88278665677329	0.0947785708759021	0.406531895785106	-4.74998190205928	-0.155810412838938	3.72368280443476	-1.90201408384294	0.0919720181737048	0.619293845140133	-4.65167811684852	0.095337932823373	3.72368280443476	1.1638124028461	0.276527549973985	0.779703465765715	-5.85840872575357	0.108483856717715	3.72368280443476	1.20890380232295	0.259664638549121	0.51767105920779	-6.06133737186207	0.0131459238943421	3.72368280443476	0.10819246693924	0.916385986014898	0.987510064859958	-5.97443045948345
24	(UniMod:1)ADEAALALQPGGS(UniMod:21)PSAAGADR2	0.577214142755983	4.51443287093092	4.20161026057138	4.65602272612036	4.48629090292529	4.28726803224105	4.18174306873296	3.73721618703056	4.57262189421274	4.50301635924929	4.21532356623815	3.91362414173745	0.194656933027765	4.29719727363547	0.608964140675738	0.555628812644084	0.919914601004621	-5.8859780880939	-0.302436245252568	4.29719727363547	-1.26938082417101	0.232001827663683	0.583259607160861	-5.63495401936531	-0.107779312224803	4.29719727363547	-0.505764695076937	0.623579118636861	0.93269790665146	-6.23692248182531	-0.138921284574455	4.29719727363547	-0.65190136847363	0.528621826962213	0.885829216168146	-6.43078332972909	0.0557356484533091	4.29719727363547	0.233932818833548	0.819582385270732	0.917675335473831	-6.86596751644127	0.194656933027765	4.29719727363547	0.608964140675738	0.555628812644084	0.919914601004621	-5.8859780880939
25	(UniMod:1)ADEAALALQPGGS(UniMod:21)PSAAGADR3	0.627336808740814	3.09687304204549	3.45415861769377	3.26448348275089	3.11586308219324	3.31213357425122	3.02788069777306	3.00367404155922	3.7322227694213	NA	NA	3.45021202925475	0.20214288652204	3.27305570410477	0.628348085760277	0.546497337542132	0.918631804752521	-5.70293461930602	0.0961100246602067	3.27305570410477	0.48172279339687	0.64231829453166	0.871143923687331	-6.30891542916617	0.298252911182247	3.27305570410477	1.18182509464329	0.269687537268724	0.780359729474063	-5.35934590361677	-0.119879262757545	3.27305570410477	-0.671780784662817	0.519789923368074	0.884540696598942	-6.41342055255862	0.0822636237644954	3.27305570410477	0.30732655757423	0.766085701428649	0.888950492475507	-6.55408040735978	0.20214288652204	3.27305570410477	0.628348085760277	0.546497337542132	0.918631804752521	-5.70293461930602
26	(UniMod:1)ADGS(UniMod:21)LTGGGLEAAAMAPER2	0.542422399768407	NA	2.94123247392109	2.98481987818524	NA	2.97208379178304	2.85204496778572	3.01285907123417	2.77282649994205	2.89419671997886	2.73803462697443	NA	-0.0257653158426829	2.89601225372557	-0.177043507364174	0.86422956385097	0.980319331151935	-5.92335101562291	-0.0701833904650568	2.89601225372557	-0.682014921503718	0.516030504473908	0.803112247198921	-6.09698803894951	-0.0959487063077398	2.89601225372557	-0.932392250748233	0.380588366557437	0.838308724885766	-5.7300900777358	-0.0509617962687825	2.89601225372557	-0.495226936909623	0.634825805886262	0.922095075927734	-6.32301807098107	-0.0767271121114654	2.89601225372557	-0.745604266154139	0.478947267989106	0.709234453890599	-6.50494901435576	-0.0257653158426829	2.89601225372557	-0.177043507364174	0.86422956385097	0.980319331151935	-5.92335101562291
27	(UniMod:1)ADHSFS(UniMod:21)DGVPSDSVEAAK2	0.315890347814734	4.4724488505706	4.54857565216741	4.54818416951926	4.60762571071513	4.69790927326466	4.66087772077475	4.4798254282374	4.68843166506239	4.52459036777397	4.55184295952248	4.65879185073176	-0.138121498139584	4.58537305893998	-1.38502557183805	0.195060728182945	0.760810278872378	-5.1644957879509	0.0610589892308075	4.58537305893998	0.821452347149632	0.429835086490547	0.748439796643565	-6.0847236303875	-0.0770625089087762	4.58537305893998	-1.1591267135054	0.272350941503997	0.780359729474063	-5.69990551749485	0.132401344165759	4.58537305893998	1.99149933086432	0.0733640559347321	0.586171968658876	-4.84913834476396	-0.00572015397382497	4.58537305893998	-0.0769556451400444	0.940120678020783	0.974889937835659	-6.8923708571527	-0.138121498139584	4.58537305893998	-1.38502557183805	0.195060728182945	0.760810278872378	-5.1644957879509
28	(UniMod:1)AEAEES(UniMod:21)PGDPGTASPR2	0.162835347881173	3.38052901224797	3.01357681529141	2.91503338830697	3.32376934946563	3.62079043781881	NA	3.46906563618991	NA	3.22715947780155	3.40826903361612	3.52847750219502	-0.450330453345781	3.32074118365927	-1.81046724374714	0.10607726360685	0.669573363665972	-4.48663221937449	0.366019230907792	3.32074118365927	1.87581472870262	0.0958161634112897	0.408428024715793	-4.63978692716078	-0.0843112224379894	3.32074118365927	-0.546551908311775	0.598917776808415	0.9260833545315	-6.10509977227007	0.369233488360101	3.32074118365927	2.39357539649308	0.0422289575468834	0.497590275846893	-4.16640808630351	-0.0810969649856808	3.32074118365927	-0.415614450082114	0.688119511134892	0.848301576503364	-6.56944852949661	-0.450330453345781	3.32074118365927	-1.81046724374714	0.10607726360685	0.669573363665972	-4.48663221937449
29	(UniMod:1)AEAEGVPTT(UniMod:21)PGPASGSTFR2	2.88476622911956e-06	4.57219546385094	4.49317695336251	4.47108087336735	4.18911891867389	4.11855306931495	3.97562454685299	4.9732010895929	4.97317408648676	4.15439226452971	4.06168496741168	NA	-0.447430053489486	4.39822022334437	-4.24086561704065	0.00197383922450007	0.229520492323898	-1.00727566518818	0.461036491179565	4.39822022334437	6.1798745359577	0.000136134815397002	0.0189746002222392	1.48789130244193	0.0136064376900791	4.39822022334437	0.182384864137067	0.85915783456944	0.97706131680847	-6.24569790030645	-0.417718918579654	4.39822022334437	-6.26013225323573	0.000123240295421801	0.015488840328612	1.54222262851198	-0.865148972069139	4.39822022334437	-10.5863105503564	1.58018278171814e-06	0.000373145198864325	5.79652089760503	-0.447430053489486	4.39822022334437	-4.24086561704065	0.00197383922450007	0.229520492323898	-1.00727566518818
30	(UniMod:1)AEASSANLGS(UniMod:21)GCEEK2	0.800663389925162	3.2228557627962	3.40764277887441	3.33424450386189	3.15539315294571	3.54981280289628	3.34864155906543	3.49953396422966	3.28253601893483	3.26735703274848	3.33970010278503	3.25147955562861	-0.134557584319845	3.33265429406969	-0.907812281398881	0.384550136328349	0.857022749454148	-5.66383383285681	0.0694539764047457	3.33265429406969	0.628667833592935	0.543139651927353	0.817222289851626	-6.22659069002353	-0.0651036079150993	3.33265429406969	-0.658846416507657	0.52432653282549	0.894277593926596	-6.14513744001516	0.0297014897916412	3.33265429406969	0.300578120642421	0.769665026001072	0.95658686451341	-6.60679999210901	-0.104856094528204	3.33265429406969	-0.949112739088005	0.364117498829539	0.619029124169864	-6.42702437206924	-0.134557584319845	3.33265429406969	-0.907812281398881	0.384550136328349	0.857022749454148	-5.66383383285681
31	(UniMod:1)AEASSLGRQS(UniMod:21)PR2	0.422190521250442	4.03260560880709	4.20727077966013	NA	4.02142221034866	4.33034778196785	4.35082598583465	4.20191405288858	NA	3.97887007199988	4.0891251060044	4.10836103225655	-0.257389114618413	4.14674918108531	-1.44865798149854	0.183754264775139	0.747193042126954	-4.93967880520109	0.0819758586549693	4.14674918108531	0.554513448380526	0.593697832933514	0.844936899674098	-5.98853258924623	-0.175413255963444	4.14674918108531	-1.77983514388078	0.111235013648418	0.648974870905788	-4.91802639776984	0.114260465150111	4.14674918108531	1.03695127342727	0.328719316257222	0.811564313752317	-5.99174193113208	-0.143128649468302	4.14674918108531	-1.02690186738519	0.333160807074572	0.589836681964202	-6.11713612572601	-0.257389114618413	4.14674918108531	-1.44865798149854	0.183754264775139	0.747193042126954	-4.93967880520109
32	(UniMod:1)AEDVSSAAPS(UniMod:21)PR2	0.964078375363685	3.60990093084177	3.29768316945707	3.34140260547089	3.69246753766494	3.39474812190314	3.24717235973648	3.36677466797784	3.42395964023742	3.48657220600048	3.46274825611972	3.40591860297792	0.0279120964134676	3.42994073621706	0.166683168559164	0.870818767361752	0.981717007303778	-6.06075810469571	-0.0209617478156128	3.42994073621706	-0.167943436416123	0.869852017799386	0.963346866184364	-6.41867879353602	0.00695034859785482	3.42994073621706	0.0622582827380643	0.95153862631193	0.992780801870185	-6.36935439623497	0.0284671045116123	3.42994073621706	0.254996280613176	0.803702693915449	0.967103030612651	-6.62035235524597	0.0563792009250799	3.42994073621706	0.451704544346278	0.660765051873328	0.832142894282533	-6.78595283633468	0.0279120964134676	3.42994073621706	0.166683168559164	0.870818767361752	0.981717007303778	-6.06075810469571
33	(UniMod:1)AEPPS(UniMod:21)PVHCVAAAAPTATVSEK2	0.899356716772298	4.96265614494804	5.00772303862986	4.99242159493525	4.92342032976504	4.97231760556619	5.00448108463855	4.98829706378713	4.98513792209903	4.96885818647983	4.92162205075672	4.9786377606237	-0.00948424080854604	4.97323388929358	-0.132766256379805	0.896914503151679	0.98503180788744	-6.06602452435852	-0.000882766561301374	4.97323388929358	-0.0165793409870061	0.98708627661807	0.996024865722964	-6.43357981342713	-0.0103670073698474	4.97323388929358	-0.217685651304254	0.831889904382227	0.973653461216344	-6.34624689840139	-0.0208605861811186	4.97323388929358	-0.438029040341289	0.670332114633386	0.931523967852004	-6.55280185162341	-0.0303448269896647	4.97323388929358	-0.569909708758893	0.580852372484228	0.775210270766095	-6.72206794668153	-0.00948424080854604	4.97323388929358	-0.132766256379805	0.896914503151679	0.98503180788744	-6.06602452435852
34	(UniMod:1)AEPPS(UniMod:21)PVHCVAAAAPTATVSEK3	0.490875910334607	4.66511306457682	4.60896231705507	4.60272323631038	4.63288378875163	4.54654302607677	4.53772204611744	4.67709525361804	4.64407175016846	4.69111425822717	4.58217699536303	4.63050639200899	0.0272322989719589	4.61990110257035	0.343656269636803	0.737958088397618	0.957537752383124	-6.01416240510654	0.0349839625791573	4.61990110257035	0.592304752778545	0.566312990873916	0.830201574945338	-6.24946809416544	0.0622162615511161	4.61990110257035	1.17770124975972	0.265187946861045	0.778194902665881	-5.67955621264346	-0.0532165856654725	4.61990110257035	-1.00734499122357	0.336653092268465	0.813829838188046	-6.13363574927731	-0.0259842866935136	4.61990110257035	-0.439933482986797	0.668996068946176	0.837760788166293	-6.79153992126716	0.0272322989719589	4.61990110257035	0.343656269636803	0.737958088397618	0.957537752383124	-6.01416240510654
35	(UniMod:1)AEPSAATQSHSISSSSFGAEPSAPGGGGS(UniMod:21)PGACPALGTK4	0.740624033721945	4.28015749590914	4.18976409144822	4.17118619863927	4.26690842017426	4.20682046607376	4.203368553041	4.1423247836631	4.19034447694339	4.20493033365911	4.14705126525452	4.21443263627411	0.0104735636618747	4.20157170191635	0.134082451455437	0.895899208379888	0.98503180788744	-6.06584231270511	-0.0473679650289647	4.20157170191635	-0.813576592198275	0.434136502544275	0.752301968794109	-6.09117704179314	-0.03689440136709	4.20157170191635	-0.708482605345829	0.494234462873903	0.878201503335237	-6.11060461105709	0.0119965510974644	4.20157170191635	0.230369580797086	0.822277358329016	0.970546919863168	-6.62676065582665	0.0224701147593391	4.20157170191635	0.38593930267067	0.70732678193341	0.85849795881669	-6.8153403370456	0.0104735636618747	4.20157170191635	0.134082451455437	0.895899208379888	0.98503180788744	-6.06584231270511
36	(UniMod:1)AES(UniMod:21)QLNCLDEAHVNEK2	0.628738690330117	4.45023352027843	4.45375081418725	4.42597656658029	4.58943609172874	4.56288377216315	4.40908380227633	4.47095974026509	4.48156788389873	4.34715909103031	4.4427810952979	4.54395509117257	-0.108779641289066	4.47070795171625	-1.09831533942022	0.296866822308216	0.821346346905076	-5.48378311067403	0.0329435117332526	4.47070795171625	0.446257544911122	0.664568136605645	0.881009922389609	-6.32836328639858	-0.0758361295558139	4.47070795171625	-1.14854190618362	0.276500398166499	0.781610994119554	-5.71139118438463	0.0771475883740829	4.47070795171625	1.1684040143877	0.268754459837397	0.775830877756083	-5.96439803070468	-0.0316320529149836	4.47070795171625	-0.428492335262813	0.677040482995673	0.841389963610803	-6.79683420083397	-0.108779641289066	4.47070795171625	-1.09831533942022	0.296866822308216	0.821346346905076	-5.48378311067403
37	(UniMod:1)AESLRS(UniMod:21)PR2	0.204049826019022	4.29467280318865	4.38183189699673	4.53934766636263	4.2458376718132	4.32046101681243	4.36327273396247	4.32036897772822	4.52680322248551	4.29493228809605	4.27716460579879	4.20668184782396	-0.0685662048806259	4.34285224827897	-0.593054199744924	0.56582992008453	0.925936245768029	-5.89556604795325	0.0183019779241942	4.34285224827897	0.212382414286793	0.835917665871024	0.951295104200812	-6.40968165322568	-0.0502642269564317	4.34285224827897	-0.652130541831989	0.528479762324068	0.895851646343695	-6.14963357016423	-0.0954269813199726	4.34285224827897	-1.2380743284389	0.242934357350859	0.76091796728472	-5.88523488913855	-0.163993186200599	4.34285224827897	-1.90303304681755	0.0850883135096036	0.295239739616115	-5.21246861578752	-0.0685662048806259	4.34285224827897	-0.593054199744924	0.56582992008453	0.925936245768029	-5.89556604795325
38	(UniMod:1)AESSESFTM(UniMod:35)ASS(UniMod:21)PAQR2	0.260493532103838	5.59414736813261	5.52076269548978	5.62930198227169	5.62091463121352	5.69658710588036	5.74667508562001	5.408499910126	5.5628151102642	5.39214499464949	5.43810026546023	5.75923491333113	-0.0624857113214139	5.579016732949	-0.447324214455033	0.663822603117824	0.948769379577345	-5.97222118799192	-0.0957465051029329	5.579016732949	-0.919604045016967	0.378635484646528	0.711491160000249	-5.99980549768976	-0.158232216424347	5.579016732949	-1.69913490020341	0.118992517669681	0.657569671343095	-5.02019756180563	0.106654925606602	5.579016732949	1.1452857734785	0.277786784636212	0.780362821111386	-5.98989548562737	0.0441692142851879	5.579016732949	0.424226326362651	0.680050915799298	0.84333517276332	-6.79877380726106	-0.0624857113214139	5.579016732949	-0.447324214455033	0.663822603117824	0.948769379577345	-5.97222118799192
39	(UniMod:1)AESSESFTMASS(UniMod:21)PAQR2	0.754322625343323	5.44988138785573	5.5453560103909	5.55699985395169	5.58109681863529	5.50179424123682	5.49509374821811	5.51563762240609	5.66808075552612	5.61127430663266	5.54213678901977	5.36970796543862	-0.0927353538997204	5.53064177266471	-0.846344147387209	0.416428139367291	0.870590292708052	-5.71580620070643	0.0744467715666648	5.53064177266471	0.91155690093454	0.382664859222478	0.71466335467727	-6.00707553355278	-0.0182885823330556	5.53064177266471	-0.250364623156478	0.807186788047489	0.970440321695839	-6.33814745500797	0.00858251863063408	5.53064177266471	0.11749183198352	0.908710699291427	0.982372079011994	-6.64786469631859	-0.0841528352690863	5.53064177266471	-1.03040193830369	0.326211361532484	0.58302725197082	-6.34731884677398	-0.0927353538997204	5.53064177266471	-0.846344147387209	0.416428139367291	0.870590292708052	-5.71580620070643
40	(UniMod:1)AETLSGLGDSGAAGAAALSSASS(UniMod:21)ETGTR3	0.39064866922688	4.6552155022926	4.5349474704803	4.73623773852878	4.59047431875064	4.51899644744429	4.55412578170614	4.29606973594527	4.70182067770074	4.51574505673093	4.29512089818798	4.56091885853851	0.045917785463006	4.54178840784602	0.288929929154502	0.778318024280668	0.965096919344237	-6.03197300009182	-0.143188363610887	4.54178840784602	-1.20880312739881	0.253529011090605	0.602826495095209	-5.70456758015121	-0.0972705781478806	4.54178840784602	-0.918088088407285	0.379392253822032	0.837491225226263	-5.94041772320388	-0.0876013878002064	4.54178840784602	-0.826825461498186	0.426916891218863	0.853471604799364	-6.298477931569	-0.0416836023372005	4.54178840784602	-0.351894997580832	0.731949948425203	0.870921247215703	-6.82879205180654	0.045917785463006	4.54178840784602	0.288929929154502	0.778318024280668	0.965096919344237	-6.03197300009182
41	(UniMod:1)AGAGSAAVS(UniMod:21)GAGT(UniMod:21)PVAGPTGR2	0.00832775963442819	3.62555586923014	3.71122129026635	3.64328331334174	3.75952236720816	3.81454566147157	3.75252108442705	3.57365781114009	3.40254571046992	3.68927649253928	3.69642473654815	3.65557308261753	0.0768134630071322	3.66582976538727	0.894402390984689	0.391355001246644	0.857615995075831	-5.6754367595263	-0.17191839680774	3.66582976538727	-2.68567966996671	0.0221716655936501	0.212543008272753	-3.5303551402563	-0.0951049338006076	3.66582976538727	-1.66107756744034	0.126535698285369	0.66324916780449	-5.073323170585	0.115509546756181	3.66582976538727	2.01745912934611	0.0702219357217278	0.574995205157209	-4.80892305450218	0.192323009763313	3.66582976538727	3.00443702930624	0.0127172565894279	0.10386991840338	-3.38405772473588	0.0768134630071322	3.66582976538727	0.894402390984689	0.391355001246644	0.857615995075831	-5.6754367595263
42	(UniMod:1)AGAGSAAVS(UniMod:21)GAGTPVAGPTGR2	0.194290337992039	3.71623691624648	NA	3.15033960095761	3.50199703475052	3.27064469916003	3.24854545309254	NA	3.10879332704679	NA	2.97662758801392	3.11730967601923	0.0310678345708073	3.26131178691089	0.113205166770607	0.912882313475757	0.987228614729414	-5.86175171698598	-0.324494931555261	3.26131178691089	-1.47470769270446	0.181574330316499	0.532820964171349	-5.12244780766711	-0.293427096984454	3.26131178691089	-1.78909951302925	0.114481464441314	0.652070823010016	-4.81789808331788	-0.0928925296010195	3.26131178691089	-0.566389338889326	0.587911032733836	0.907032618421124	-6.37117512004843	-0.0618246950302122	3.26131178691089	-0.280970038339827	0.786438365656239	0.899808468048926	-6.56191876803268	0.0310678345708073	3.26131178691089	0.113205166770607	0.912882313475757	0.987228614729414	-5.86175171698598
43	(UniMod:1)AGAGSAAVSGAGT(UniMod:21)PVAGPTGR2	0.778093002202631	4.49976547612839	4.63584602086371	4.53713826569433	4.49223304403449	4.68657980938841	4.65461282258039	4.53939026988286	4.5575783730896	4.57947515668111	4.56310050319744	4.62714791923402	-0.0121350995543272	4.57935160552498	-0.127156156838213	0.901244211572533	0.985230675367067	-6.06678108682961	-0.00909893274258078	4.57935160552498	-0.127914788522029	0.900658521166063	0.972777672122903	-6.42499204882477	-0.021234032296908	4.57935160552498	-0.333747316488703	0.745208677617629	0.962103137627393	-6.31243756746993	0.0535586377722854	4.57935160552498	0.841811455372687	0.418848184680215	0.847951672851312	-6.28585446785129	0.0414235382179582	4.57935160552498	0.582341169111822	0.572756763549136	0.769365220710067	-6.7145384408757	-0.0121350995543272	4.57935160552498	-0.127156156838213	0.901244211572533	0.985230675367067	-6.06678108682961
44	(UniMod:1)AGVEEVAASGSHLNGDLDPDDREEGAAS(UniMod:21)TAEEAAK3	0.231237109701367	4.40877956035737	4.42427490347232	4.39893055529405	4.52055464923391	4.54409132811866	NA	4.40253468903743	4.49704083841207	4.50093307694332	4.46217743035863	4.46231921172954	-0.0963058396826222	4.46216362429573	-1.21896503024406	0.252594151919317	0.797541654044786	-5.30905537449243	0.0391260906834994	4.46216362429573	0.700357976955809	0.500687749123134	0.794152334869545	-6.17606684698181	-0.0571797489991228	4.46216362429573	-1.02351890087387	0.33170747141555	0.814959992550508	-5.73451448226105	0.121661315635042	4.46216362429573	2.17774051543244	0.0561655334961445	0.540492301684111	-4.47463383616665	0.0253554759524199	4.46216362429573	0.45386363760276	0.660235694402678	0.832040324894893	-6.78399486613303	-0.0963058396826222	4.46216362429573	-1.21896503024406	0.252594151919317	0.797541654044786	-5.30905537449243
45	(UniMod:1)AHS(UniMod:21)PVAVQVPGM(UniMod:35)QNNIADPEELFTK3	0.0597131798550811	3.22020492625436	3.15826033193713	3.12415738775831	3.26353834903834	3.10705793622752	3.45869287644399	3.01736385280704	2.67193475092284	3.10040437181175	3.02562032572536	3.41701859141989	0.22747628920071	3.14220488184968	1.21719517804834	0.250454309396443	0.797184618885625	-5.3579429656339	-0.32289158011833	3.14220488184968	-2.318019371596	0.0420074642330569	0.281589899434126	-4.1338647495343	-0.0954152909176198	3.14220488184968	-0.76583167695249	0.460820663349688	0.86971419452689	-6.06789268203311	0.108888838586684	3.14220488184968	0.873974402365418	0.401881830766882	0.84162144785795	-6.25809854458368	0.336365127787394	3.14220488184968	2.41474516571416	0.0355324647082334	0.180968667689244	-4.39068563239731	0.22747628920071	3.14220488184968	1.21719517804834	0.250454309396443	0.797184618885625	-5.3579429656339
46	(UniMod:1)AHS(UniMod:21)PVAVQVPGMQNNIADPEELFTK3	0.956049757003101	3.08278770633953	3.23959498075006	3.24692188735762	3.3628517074137	3.22563398732263	3.15144009376876	3.26765927676978	3.16871423005273	3.48151499958438	3.12896892790376	3.07747335160189	-0.0457413984005353	3.22123283171499	-0.291179453089802	0.776644431158525	0.965096919344237	-6.03130050583006	0.02841856192885	3.22123283171499	0.242711099866571	0.812953653206495	0.94498380232018	-6.40234524347485	-0.0173228364716853	3.22123283171499	-0.165409920537007	0.871795699484439	0.978953703078581	-6.3568701556209	0.0568737380192936	3.22123283171499	0.543068134470398	0.598539786339844	0.909713839582639	-6.49852517163356	0.0111323396187584	3.22123283171499	0.095076675579917	0.926062733132412	0.968422286573911	-6.89068052295694	-0.0457413984005353	3.22123283171499	-0.291179453089802	0.776644431158525	0.965096919344237	-6.03130050583006
47	(UniMod:1)ALVTVSRS(UniMod:21)PPGSGASTPVGPWDQAVQR3	0.0752033006065123	3.97048770591265	4.09449106491361	3.93454588114882	4.09623526226189	4.04119068386554	4.15680676072576	3.92965403780026	3.85835037991283	4.07750667345377	4.04162450102544	3.9745919018923	0.0390027983079202	4.01595316844663	0.42669844229657	0.678305676628456	0.948769379577345	-5.98141249796011	-0.105839341801817	4.01595316844663	-1.55349075540679	0.150214660713275	0.493311234533375	-5.27761941515582	-0.0668365434938964	4.01595316844663	-1.09680780230868	0.297495537555374	0.79433678917739	-5.76635293320104	0.0982360182927056	4.01595316844663	1.61208263771177	0.136874335408207	0.671617639540738	-5.40701100737441	0.137238816600626	4.01595316844663	2.01436657902932	0.0705895005303689	0.26719729747259	-5.04029536557327	0.0390027983079202	4.01595316844663	0.42669844229657	0.678305676628456	0.948769379577345	-5.98141249796011
48	(UniMod:1)AQRHS(UniMod:21)DSS(UniMod:21)LEEK2	0.0741492711342272	NA	4.26962121606803	4.34444064724448	NA	4.36030663002718	4.4983198142103	NA	4.21162416363071	4.42013366136189	4.4833278220171	4.48848072724216	0.13007428278052	4.38453183522523	1.09956643156518	0.306046939268354	0.827444548114712	-5.28623542946718	-0.0954067680255415	4.38453183522523	-1.00589344989913	0.346262068642369	0.680671418759779	-5.63709651399869	0.0346675147549789	4.38453183522523	0.490378880360877	0.638091310835808	0.936006546347874	-6.13393334075154	0.122282290462485	4.38453183522523	1.57899949278388	0.156090877628416	0.690995300563643	-5.27113271440292	0.252356573243005	4.38453183522523	2.82204333727168	0.0242984408917067	0.14577335108626	-3.66762174627093	0.13007428278052	4.38453183522523	1.09956643156518	0.306046939268354	0.827444548114712	-5.28623542946718
49	(UniMod:1)AQRHS(UniMod:21)DSSLEEK2	0.640361589434641	4.82128263998178	4.83700197923742	4.74230566902361	5.01822628008109	4.74147758354448	4.62658935503548	4.87272012834261	4.57254276821197	4.92391690896542	4.75182180549528	4.96766626383625	0.163269234348954	4.80686830743231	0.995268359021787	0.342219914058224	0.842474561833047	-5.58463725771734	-0.077565314470319	4.80686830743231	-0.634365639684845	0.539558244764366	0.815871300603959	-6.22289159823468	0.0857039198786351	4.80686830743231	0.783660192069955	0.450734846056134	0.866615800102918	-6.05401087339887	-0.00476568986058901	4.80686830743231	-0.0435765532869871	0.966068094059156	0.991701165075401	-6.65427944711602	0.158503544488365	4.80686830743231	1.29631656982649	0.222919727978869	0.480298230386466	-6.05105748337972	0.163269234348954	4.80686830743231	0.995268359021787	0.342219914058224	0.842474561833047	-5.58463725771734
50	(UniMod:1)AQRHS(UniMod:21)DSSLEEK3	0.699973129393159	4.34248363572779	4.16390807592265	4.17078555317944	4.39980341833014	4.23062165135264	4.24647450357884	4.30582963826436	4.23968630934362	4.32949662241331	4.23786340998274	4.34316473736324	-0.0358238200281349	4.27364705049625	-0.342498579751566	0.738803828835913	0.958272010696235	-6.01457038623721	0.0470322188606929	4.27364705049625	0.603279546337411	0.559261777408273	0.828001629981798	-6.24269691730102	0.011208398832558	4.27364705049625	0.160739167895494	0.8753813677033	0.978988861177127	-6.35767909367762	0.0665741028105771	4.27364705049625	0.954736358780964	0.36139663874847	0.825006273446862	-6.18449753986565	0.0307502827824422	4.27364705049625	0.394432095616965	0.701237348114044	0.856131171386628	-6.81179657179107	-0.0358238200281349	4.27364705049625	-0.342498579751566	0.738803828835913	0.958272010696235	-6.01457038623721
51	(UniMod:1)AQVLHVPAPFPGTPGPAS(UniMod:21)PPAFPAK3	0.00107493371064185	3.74560974523203	3.99689565248309	3.82248509076336	3.55794885466215	3.71225154574377	3.66421244927674	4.0902179388642	4.23356109369217	3.68196964610603	3.30989169339273	3.5916205056957	-0.423869688281417	3.76424220144654	-2.78604693179215	0.0186093888103337	0.46229533003905	-3.11399866224659	0.306892686785351	3.76424220144654	2.70631820777546	0.0213874299956917	0.208972610441152	-3.49598164642504	-0.116977001496066	3.76424220144654	-1.15331465702256	0.27462328741017	0.780683807926178	-5.70622221706055	-0.210192546265272	3.76424220144654	-2.07235731215749	0.0639899072320249	0.560045371930424	-4.72316166427728	-0.634062234546689	3.76424220144654	-5.59144692625634	0.000200291696731645	0.00717934734750837	0.84267130950957	-0.423869688281417	3.76424220144654	-2.78604693179215	0.0186093888103337	0.46229533003905	-3.11399866224659
52	(UniMod:1)AS(UniMod:21)GVAVSDGVIK2	0.041413940972051	5.00915707380277	4.94505741914938	4.80955026781106	5.05346841643485	5.02009453403363	4.86520054686528	4.93972905317348	5.06697050107312	4.82279630901287	4.68168976098712	4.77298749868389	-0.302524833085528	4.90788194372977	-2.67801059094214	0.0224703246778524	0.485041646315138	-3.28611805985183	0.0820948568688946	4.90788194372977	0.974997411697088	0.351715481873531	0.686107967922174	-5.94830927037169	-0.220429976216633	4.90788194372977	-2.92693564119269	0.0145549421549657	0.339881492117453	-3.07983972569672	0.0583329121901883	4.90788194372977	0.774561984147882	0.455863778754571	0.864441770814026	-6.34093979559006	-0.244191920895339	4.90788194372977	-2.90013893574989	0.015250919862542	0.115231516447993	-3.56424938396448	-0.302524833085528	4.90788194372977	-2.67801059094214	0.0224703246778524	0.485041646315138	-3.28611805985183
53	(UniMod:1)AS(UniMod:21)GVQVADEVCR2	0.0299307249913093	3.98842980395514	4.26649614712046	4.17311257972033	4.26991163952715	4.44767979375172	4.12883959642526	4.39305747448573	4.32793374729215	4.44095226904562	4.45473643667725	4.48254939882692	-0.0405470756750779	4.30669989880252	-0.304000199578862	0.767129088826903	0.965096919344237	-6.02736994432739	0.217816100623629	4.30669989880252	2.19099084380692	0.0522680076011398	0.311239303619341	-4.33680717694076	0.177269024948552	4.30669989880252	1.99360193304766	0.0731047271905338	0.587518416831034	-4.58881239109684	0.139464166302733	4.30669989880252	1.56844113974622	0.146706403348648	0.681947786575811	-5.46696652291841	0.0989170906276549	4.30669989880252	0.994997336012818	0.342345616724885	0.59774734301809	-6.38269759639085	-0.0405470756750779	4.30669989880252	-0.304000199578862	0.767129088826903	0.965096919344237	-6.02736994432739
54	(UniMod:1)AS(UniMod:21)GVTVNDEVIK2	0.752873929167594	3.80490227926194	3.68906682099225	3.65243838656405	3.95348251088344	3.80150548594427	3.64350104540926	3.74904720701807	3.7033002536164	3.78984248385868	3.61215178814811	3.78462287146117	-0.0813285343008183	3.7439873757416	-0.64154429117667	0.535065458449414	0.9174191290118	-5.8656116770354	0.0107045680444857	3.7439873757416	0.113289353614914	0.911960401771345	0.97747514952063	-6.42687405519888	-0.0706239662563326	3.7439873757416	-0.835655088860025	0.422150329219468	0.853995671738504	-6.01192222318019	0.0840271851395751	3.7439873757416	0.994248108490695	0.34269329108164	0.814685236251081	-6.14650822201922	0.00269865083875676	3.7439873757416	0.0285605554455408	0.977756252563283	0.990185537844362	-6.89514081783188	-0.0813285343008183	3.7439873757416	-0.64154429117667	0.535065458449414	0.9174191290118	-5.8656116770354
55	(UniMod:1)AS(UniMod:21)LSLAPVNIFK2	0.282053315180993	3.87146117198498	4.08034906752819	3.9658676885847	3.99129029111678	3.62976970046917	3.95256443244749	3.65900013389467	3.82949089496064	3.83178287559066	3.9892038227797	3.89744682334749	0.276583494166436	3.88165699115495	1.83816574220496	0.0947659564791988	0.654219154098513	-4.56682426868191	-0.228313794938303	3.88165699115495	-2.03576111348268	0.0680832865267286	0.350836140021294	-4.57926130452293	0.0482696992281331	3.88165699115495	0.481198495458476	0.640349177967492	0.936538852840588	-6.24952722184993	-0.114684501354806	3.88165699115495	-1.14328471871178	0.278579653143708	0.781346940828961	-5.9920840309658	0.16189899281163	3.88165699115495	1.44357319261849	0.178326046337858	0.426051656627496	-5.86602560088865	0.276583494166436	3.88165699115495	1.83816574220496	0.0947659564791988	0.654219154098513	-4.56682426868191
56	(UniMod:1)AS(UniMod:21)PPESDGFSDVRK2	0.0347831207662734	4.69813651188263	NA	4.49948797086071	4.78126699221431	4.93369171166387	4.8922467751457	4.91238460511632	NA	4.83130492819429	4.8275941248658	4.9607937096537	-0.309409935848012	4.81521192551081	-2.2571801800876	0.0524699125337498	0.564435223788263	-3.87887078509423	0.31357236374465	4.81521192551081	2.74928760189921	0.0239952815742956	0.219441800794727	-3.31918023460683	0.00416242789663812	4.81521192551081	0.054741964215374	0.957625284921866	0.994451695451322	-6.369789122741	0.270256251636291	4.81521192551081	3.17902830927395	0.0122438893330606	0.290728074099442	-2.9472140955695	-0.0391536842117208	4.81521192551081	-0.364108895125417	0.724782944877434	0.866911059475007	-6.59116155241667	-0.309409935848012	4.81521192551081	-2.2571801800876	0.0524699125337498	0.564435223788263	-3.87887078509423
57	(UniMod:1)AS(UniMod:21)PSLERPEK2	0.791682676770193	4.89951199361413	4.79380283679826	4.90186928478337	4.93896817516337	4.79790119707391	4.73156745549769	4.85273565916572	4.82390110857342	4.93598916033865	4.84083339349913	4.87469493117926	0.0877698736230386	4.85379774506245	0.911482174179937	0.382702417607197	0.857022749454148	-5.66063301294058	-0.0267429878623489	4.85379774506245	-0.372605178388851	0.716930957215693	0.905157546414234	-6.36005649308843	0.0610268857606897	4.85379774506245	0.950638007446951	0.363378081007972	0.831084139860619	-5.91061500226288	-0.0422490958202628	4.85379774506245	-0.658129540224404	0.524768945103111	0.885342193278101	-6.4265610639918	0.0455207778027757	4.85379774506245	0.634232705070405	0.539641646893191	0.749610982475726	-6.68147474585133	0.0877698736230386	4.85379774506245	0.911482174179937	0.382702417607197	0.857022749454148	-5.66063301294058
58	(UniMod:1)ASAVS(UniMod:21)PANLPAVLLQPR2	0.0882499779312984	4.16264635863987	4.20395325935215	4.13466732179389	4.08495681145773	4.16524117180905	4.11616527924469	4.01297888966447	4.05488379508937	4.05511055193723	3.82809193911794	4.06947976305219	-0.00473603191631389	4.08074319465078	-0.0463383625462777	0.963919182863086	0.994741988352751	-6.07406162024957	-0.13315763755172	4.08074319465078	-1.74794754933734	0.109910986144128	0.434938426918246	-5.00783045537368	-0.137893669468034	4.08074319465078	-2.02377231453064	0.0694771683126614	0.572403620504016	-4.54284278608669	-0.0449678924248174	4.08074319465078	-0.6599634057402	0.523637633408584	0.88502928680461	-6.42531080171585	-0.0497039243411312	4.08074319465078	-0.65245865233065	0.528276405442163	0.742016634139642	-6.66924217008174	-0.00473603191631389	4.08074319465078	-0.0463383625462777	0.963919182863086	0.994741988352751	-6.07406162024957
59	(UniMod:1)ASAVS(UniMod:21)PANLPAVLLQPR3	0.369343452619479	4.44788414847185	4.43993112739634	4.48962763917257	4.38777441281879	4.47693802816492	4.49961828844563	4.4781373978596	4.45034343190319	4.3387557174602	4.32652785671334	4.4542963660466	-0.0866763729375464	4.435439492223	-1.04290922926416	0.320649315497868	0.832185826314836	-5.53899625857455	0.00509277653447882	4.435439492223	0.0822122726798974	0.936040252543096	0.984289127424845	-6.43011688153625	-0.0815835964030676	4.435439492223	-1.47244772874773	0.170534236331513	0.698298801237188	-5.32603466872617	-0.00437072853713705	4.435439492223	-0.0788843541008492	0.938623312725475	0.988322536388553	-6.65194886557533	-0.0910471014746834	4.435439492223	-1.4697658698502	0.171245405433542	0.417310390623894	-5.83171223338889	-0.0866763729375464	4.435439492223	-1.04290922926416	0.320649315497868	0.832185826314836	-5.53899625857455
60	(UniMod:1)ASCAS(UniMod:21)IDIEDATQHLR2	0.0444091363965424	NA	3.45952478225772	3.53881333547257	3.34336305939318	3.5126310020045	3.59588506924869	3.30075728294158	3.3373188219655	3.19372617323181	NA	3.30261894864387	-0.0556561428660167	3.3982931639066	-0.443845672610428	0.668379203869289	0.948769379577345	-5.87849734915688	-0.180131006411606	3.3982931639066	-1.94503794251142	0.0859757237838754	0.390964697331025	-4.66114183561878	-0.235787149277623	3.3982931639066	-2.78901183377737	0.02253485419771	0.396100253003105	-3.33564772302661	-0.0152093486496887	3.3982931639066	-0.179904008755295	0.861497584142872	0.978095804050327	-6.52804662541826	-0.0708654915157054	3.3982931639066	-0.76519902130457	0.465131890898366	0.698360653434687	-6.49263313037687	-0.0556561428660167	3.3982931639066	-0.443845672610428	0.668379203869289	0.948769379577345	-5.87849734915688
61	(UniMod:1)ASGEHS(UniMod:21)PGSGAAR2	0.669436799367244	4.77603450533483	5.02634713912715	4.94023444829384	4.94116126869694	4.84724742936621	4.88805826333972	4.76631216080637	4.85677704839878	4.89401725145183	4.96507910116897	4.78432197340795	0.0916445478579879	4.88050823539933	0.819813088252953	0.430728031658574	0.87827781600579	-5.73726740258588	-0.102660759649362	4.88050823539933	-1.23210846322718	0.245064242360727	0.593630099908839	-5.67808258033871	-0.0110162117913744	4.88050823539933	-0.147819507334958	0.885314686642297	0.98152310023029	-6.3597965734746	-0.022049710450978	4.88050823539933	-0.295870976109422	0.773157891462504	0.957519312525935	-6.60830084167555	0.0695948374070099	4.88050823539933	0.835259630446628	0.422363042996064	0.664264625652582	-6.52931056067367	0.0916445478579879	4.88050823539933	0.819813088252953	0.430728031658574	0.87827781600579	-5.73726740258588
62	(UniMod:1)ASHLRPPS(UniMod:21)PLLVR2	0.46206329821502	5.26905821939091	5.19075775869843	5.25338608182909	5.17648482360484	5.07771233544509	5.51762904265178	5.08046477637302	5.23143892844033	5.32682304753372	5.27182219022978	5.43025726043393	0.16747426639805	5.25689404223918	1.09030255302857	0.300220267608781	0.824978785582304	-5.49190701059796	-0.0817821675661392	5.25689404223918	-0.71432165218597	0.490765369847981	0.787542346662591	-6.16776404222616	0.0856920988319105	5.25689404223918	0.83681794349896	0.42152525771433	0.853979375546409	-6.01095391485119	0.0195413805944238	5.25689404223918	0.190829471387235	0.852336690750043	0.976278013526672	-6.63570188765795	0.187015646992474	5.25689404223918	1.63347744282095	0.132270770908051	0.366505696247192	-5.60851093760626	0.16747426639805	5.25689404223918	1.09030255302857	0.300220267608781	0.824978785582304	-5.49190701059796
63	(UniMod:1)ASHLRPPS(UniMod:21)PLLVR3	0.22763650482096	NA	5.33029205769555	5.3498222941974	5.30931787534077	5.21290883108057	5.63641767649011	5.21134607471835	5.32571250245815	5.48490921373766	5.48311347758401	5.55681093129899	0.193590967261288	5.39006509346016	1.23732585750428	0.246014461838978	0.795279589098145	-5.28897277775681	-0.0715278873582195	5.39006509346016	-0.590199411157367	0.56898692858713	0.831465172228922	-6.16167784083981	0.122063079903069	5.39006509346016	1.23354025685391	0.247359486799439	0.764440179781883	-5.61527893461204	0.0461576183573458	5.39006509346016	0.417212574151171	0.685900706437352	0.938359950490346	-6.45228340131861	0.239748585618634	5.39006509346016	2.16705558290864	0.0571666656936083	0.237218670334053	-4.81480512897024	0.193590967261288	5.39006509346016	1.23732585750428	0.246014461838978	0.795279589098145	-5.28897277775681
64	(UniMod:1)ASLEVSRS(UniMod:21)PR2	0.485050159336098	5.79417171153262	5.79435651039629	5.81778130100148	5.74712387026385	5.77985142220723	5.72950775048595	5.77685764328615	5.84495909270403	5.75515202111812	5.73430921146049	5.75630447281499	-0.0123776395394319	5.77548863702465	-0.178249288563027	0.861954952600328	0.979989697017621	-6.05869088241493	0.00880519368495936	5.77548863702465	0.170123825558169	0.868179973775053	0.963346866184364	-6.41828608808072	-0.00357244585447258	5.77548863702465	-0.0771697135743498	0.939954472524712	0.990910444212006	-6.36824799542734	-0.0499421599911232	5.77548863702465	-1.07881892092898	0.305076786815249	0.79441619052689	-6.06098639978244	-0.0623197995305551	5.77548863702465	-1.20407149274481	0.255275871388189	0.51453706884898	-6.15966603757031	-0.0123776395394319	5.77548863702465	-0.178249288563027	0.861954952600328	0.979989697017621	-6.05869088241493
65	(UniMod:1)ASLEVSRS(UniMod:21)PRR2	0.560850245723422	5.63681970026636	5.65723913815939	4.97862526661657	5.60952337657222	5.66626685670168	5.62346230562021	5.64692715667107	5.18557363458246	5.54068878329598	5.57503281529998	5.54917642595731	-0.0701405320595949	5.51539413270393	-0.279577698785	0.78528845817396	0.967299292709143	-6.03471384239979	-0.0079776393873443	5.51539413270393	-0.0426622860681442	0.96677953130816	0.990827574703984	-6.4327543621065	-0.0781181714469392	5.51539413270393	-0.467064434039456	0.650095208204764	0.938164782452135	-6.25650765882962	0.208856144617258	5.51539413270393	1.24873989206956	0.239163908230268	0.758532511608928	-5.87281549793046	0.138715612557663	5.51539413270393	0.741814070267583	0.474635060262039	0.70656520443513	-6.60470196530054	-0.0701405320595949	5.51539413270393	-0.279577698785	0.78528845817396	0.967299292709143	-6.03471384239979
66	(UniMod:1)ASNSWNASSS(UniMod:21)PGEAREDGPEGLDK3	0.253215772199567	3.46312756638177	3.46643648160779	3.43127262331133	3.53723248123789	3.43073355223218	NA	3.33896347458988	3.38597862553694	3.42880136045193	3.50401661290086	3.51338177359075	0.0892247392830341	3.44999445518413	1.04681549782608	0.321382581436411	0.832185826314836	-5.48653631196799	-0.0911411737035572	3.44999445518413	-1.51221823585559	0.163380133021904	0.509431755540319	-5.3333319808286	-0.00191643442052314	3.44999445518413	-0.0317975615275988	0.975299168338136	0.997773142755713	-6.26287498119954	0.0303707929680708	3.44999445518413	0.50391349043949	0.625933149227224	0.919114054233677	-6.4099766513723	0.119595532251105	3.44999445518413	1.98433416476748	0.0771880714207032	0.281287615220539	-5.09817747675887	0.0892247392830341	3.44999445518413	1.04681549782608	0.321382581436411	0.832185826314836	-5.48653631196799
67	(UniMod:1)ASSHSSS(UniMod:21)PVPQGSSSDVFFK2	1.82256006228301e-05	4.44596367886728	4.59223171782299	4.55916102445456	NA	NA	4.04725515216348	4.63157772941314	4.69441608746216	3.84593343151652	3.85566426036278	3.97380614479661	-0.285998641327553	4.29400102520661	-2.44514782180367	0.0388991044044818	0.532760473552091	-3.61531545260516	0.130544768056041	4.29400102520661	1.79964686653173	0.10787302087003	0.431148382457774	-4.94671969574882	-0.155453873271512	4.29400102520661	-1.69421834369263	0.126917100421313	0.66324916780449	-4.74610065733008	-0.485196988218127	4.29400102520661	-5.28793281533634	0.00063246332918895	0.0458089726522845	0.09185615967644	-0.77119562954568	4.29400102520661	-10.6314471185782	3.72672089057017e-06	0.000532415769264677	5.05449347181952	-0.285998641327553	4.29400102520661	-2.44514782180367	0.0388991044044818	0.532760473552091	-3.61531545260516
68	(UniMod:1)AT(UniMod:21)PLAVNSAASLWGPYK2	0.0430607004312526	3.69013742458927	3.49362330305897	3.66210413113465	3.81049821364985	3.70727783976704	3.62885518698005	3.53021736554291	3.31784386560736	3.61833911702	3.47440619402333	3.48222635122229	0.000704477975386197	3.58322990841779	0.00575064369757373	0.995520599830556	0.998337731294839	-6.07516028612241	-0.191257670685822	3.58322990841779	-2.09461473768775	0.0616154749081715	0.336778410894823	-4.48813560470563	-0.190553192710436	3.58322990841779	-2.33322450452499	0.0409184984119042	0.504823213608789	-4.05690679245279	0.100255460538019	3.58322990841779	1.22757584857267	0.246692482880805	0.765038929846071	-5.89738284708497	0.100959938513405	3.58322990841779	1.10569251611148	0.293804907773075	0.552539394828033	-6.26877914920504	0.000704477975386197	3.58322990841779	0.00575064369757373	0.995520599830556	0.998337731294839	-6.07516028612241
69	(UniMod:1)ATAAETS(UniMod:21)AS(UniMod:21)EPEAESK2	0.0561590592048717	4.5514010732859	4.09009568420894	3.92953572823039	4.68964300578555	4.38774220739774	3.96743839359581	4.35547053000284	3.86939988245225	4.81578468628591	4.57318763851034	4.87537691420849	0.484417499756086	4.37318870399674	1.55750852230262	0.149264699753727	0.721680049529906	-4.94863296621113	-0.0779089556808703	4.37318870399674	-0.336073480248787	0.743504209999368	0.914987879121267	-6.37371831242068	0.406508544075216	4.37318870399674	1.96052120981833	0.07728613825523	0.594877312344758	-4.63887724791695	0.157930373684622	4.37318870399674	0.761671191899835	0.463195047508409	0.868215393338753	-6.35103502558163	0.642347873440708	4.37318870399674	2.77087638347888	0.0191086451140764	0.128217474661672	-3.78673892029251	0.484417499756086	4.37318870399674	1.55750852230262	0.149264699753727	0.721680049529906	-4.94863296621113
70	(UniMod:1)ATAAETSAS(UniMod:21)EPEAESK2	0.977652034183738	4.97075958382596	4.56856540604676	4.61462392049916	4.94389951840365	4.53511721559682	4.76701948823464	4.77735812401663	4.76306645864857	4.73530669383785	4.73142655816164	4.71810974305644	-0.072627063601705	4.73865933730256	-0.416784024468604	0.685316833147504	0.949496531161752	-5.98568181272923	0.0522293212086389	4.73865933730256	0.402126980270884	0.695739003580117	0.894003494310703	-6.34801577975016	-0.0203977423930661	4.73865933730256	-0.175584404966698	0.863995489999449	0.977482806362764	-6.35502826118025	0.0306957706210822	4.73865933730256	0.264230154280658	0.796770094858675	0.96440384818807	-6.61778400335092	-0.0419312929806228	4.73865933730256	-0.322839811717917	0.753220026434478	0.881790500391141	-6.8393132210504	-0.072627063601705	4.73865933730256	-0.416784024468604	0.685316833147504	0.949496531161752	-5.98568181272923
71	(UniMod:1)ATDELATKLS(UniMod:21)R2	0.330312191116711	4.00418447059088	4.0964079503223	NA	4.07528339181904	4.21074181319585	4.28934179515703	4.09211407308192	4.19645759468474	4.01321938414309	4.11467723760576	NA	-0.221830312609629	4.1213808567334	-1.82797932838556	0.103230302184825	0.668034703356056	-4.52225762114297	0.0939896234267419	4.1213808567334	1.04869939142242	0.323584957034466	0.662312060584134	-5.78533556935396	-0.127840689182887	4.1213808567334	-1.56253888047502	0.1550383027329	0.685450705858534	-5.11254722098305	0.14149278960072	4.1213808567334	1.729402324652	0.120239644802134	0.655890562444971	-5.14801291629963	-0.0803375230089083	4.1213808567334	-0.896374604091203	0.395044255536682	0.642468818334056	-6.38144943400311	-0.221830312609629	4.1213808567334	-1.82797932838556	0.103230302184825	0.668034703356056	-4.52225762114297
72	(UniMod:1)ATDTS(UniMod:21)QGELVHPK2	0.306577168971353	4.11778014732767	4.13807970053421	4.10506900651686	4.06646699456172	4.19637738388902	4.17287928841453	4.10516498094539	4.23075141069253	4.04389501582439	4.0524217110445	4.07173581152224	-0.136872287184095	4.1182383137521	-1.65228100265326	0.128338988728079	0.699193817067616	-4.82356427297466	0.0476485776927147	4.1182383137521	0.771710801522336	0.457478818662545	0.76827506323309	-6.12456125025284	-0.0892237094913799	4.1182383137521	-1.61562259839249	0.136102959868358	0.671249984090943	-5.135877329838	0.0249316041621777	4.1182383137521	0.451450217976895	0.66094239916276	0.929803992862076	-6.54648691554264	-0.111940683021917	4.1182383137521	-1.81297823357715	0.098789586032317	0.317702182627394	-5.34829953364577	-0.136872287184095	4.1182383137521	-1.65228100265326	0.128338988728079	0.699193817067616	-4.82356427297466
73	(UniMod:1)ATEIGS(UniMod:21)PPR2	0.451222308590521	2.85064415805976	3.52279966106298	3.68275203252162	NA	3.62925523456561	3.3490259153493	3.63442069228775	3.76327654885686	3.45306089355948	3.62643138338561	3.64220270165632	-0.262025585447839	3.51538692213053	-0.889738666686486	0.395829320981645	0.860627641911593	-5.62989149453137	0.34678333669085	3.51538692213053	1.66529808858123	0.128804787606508	0.462431412394004	-5.12807390082977	0.0847577512430107	3.51538692213053	0.40701759918545	0.693117433288929	0.94382050304674	-6.17581845902031	0.137075291076003	3.51538692213053	0.658253139838961	0.526184182143609	0.885829216168146	-6.3162464493598	-0.124950294371836	3.51538692213053	-0.600027349556822	0.562687073137771	0.763663320419458	-6.70211936332542	-0.262025585447839	3.51538692213053	-0.889738666686486	0.395829320981645	0.860627641911593	-5.62989149453137
74	(UniMod:1)ATS(UniMod:21)PQKS(UniMod:21)PSVPK2	0.330572837354908	4.51860980939294	4.90059201917152	4.84978195791875	4.76015909520222	4.99547579649398	4.93010490463785	4.98901272574111	NA	4.62060564769317	NA	4.81854569937719	-0.408355722156209	4.82032085062542	-1.98271082661184	0.0810336909394248	0.631599016145214	-4.25676053505161	0.232684796913372	4.82032085062542	1.440175516696	0.186070224842253	0.537392960819056	-5.21512417631437	-0.175670925242837	4.82032085062542	-1.37533119962965	0.204631815638025	0.731137032483281	-5.34636578962597	0.13891866995028	4.82032085062542	1.21597047387531	0.257099836225515	0.773762150785986	-5.90664652947041	-0.269437052205928	4.82032085062542	-1.57227486733865	0.152780221828861	0.395518650370315	-5.41802246968712	-0.408355722156209	4.82032085062542	-1.98271082661184	0.0810336909394248	0.631599016145214	-4.25676053505161
75	(UniMod:1)ATSATS(UniMod:21)PHAPGFPAEGR2	0.567166384148022	4.42413065939452	4.35732321778987	4.38766058856718	4.45814340831059	4.38469193025488	4.48491608756995	4.44304217293492	4.49570277984269	4.45971090196077	4.48521422684509	4.38634977836332	-0.0784931607936938	4.43335325016671	-0.99186382803654	0.343801427585831	0.842934306585824	-5.58783250565843	0.0796676544716171	4.43335325016671	1.35063661271571	0.205494083591374	0.555555279561531	-5.5377552776066	0.00117449367792322	4.43335325016671	0.0222618974113837	0.982660807014515	0.999294201210093	-6.37115385407022	0.0528789867946164	4.43335325016671	1.00229281891173	0.338973744475696	0.813829838188046	-6.13861773551064	-0.0256141739990774	4.43335325016671	-0.434247015769116	0.67298891659932	0.839385997824867	-6.79418808745701	-0.0784931607936938	4.43335325016671	-0.99186382803654	0.343801427585831	0.842934306585824	-5.58783250565843
76	(UniMod:1)ATTATM(UniMod:35)ATSGS(UniMod:21)AR2	0.436870550319298	4.22535161154777	3.856773904759	4.2764993450335	4.20400931872715	3.90863427284036	3.92945139915233	3.70996957310177	4.0832551572043	4.29231072099358	4.13791281364914	3.97823212042414	0.345049476742729	4.05476365794846	1.6380871782828	0.131297089558439	0.700207847740026	-4.84256399203321	-0.222929255293723	4.05476365794846	-1.41990391177046	0.184938315722009	0.536801756471957	-5.4516203237281	0.122120221449006	4.05476365794846	0.869629933305884	0.404145583906052	0.846918630487117	-5.9831511496844	-0.105509956873473	4.05476365794846	-0.751346629331975	0.46912104019748	0.87045780004451	-6.35901145065607	0.239539519869256	4.05476365794846	1.52569971508604	0.156931529901902	0.400598384477024	-5.7571062372548	0.345049476742729	4.05476365794846	1.6380871782828	0.131297089558439	0.700207847740026	-4.84256399203321
77	(UniMod:1)ATTATM(UniMod:35)ATSGS(UniMod:21)ARK2	0.200934749686723	4.90765106397821	NA	4.67402392858097	4.88858772496122	5.07453635310295	5.15809791054317	4.84262986932801	4.74722598787964	4.65786914758672	4.78743093334068	5.05024527149246	-0.212649311053401	4.8788298190794	-1.19318535116338	0.262072736842937	0.804276135590889	-5.33689183250318	0.00409043232423745	4.8788298190794	0.0296304003415176	0.976982087284845	0.993730998314401	-6.34461780728438	-0.208558878729163	4.8788298190794	-1.85030200935651	0.0959323331681431	0.626086445001096	-4.81047001704027	0.249569833256195	4.8788298190794	1.9803913444518	0.0776863196677646	0.597036238463485	-4.77629792851367	0.0369205222027942	4.8788298190794	0.292972438411642	0.775914949825122	0.895057768177906	-6.84878906196453	-0.212649311053401	4.8788298190794	-1.19318535116338	0.262072736842937	0.804276135590889	-5.33689183250318
78	(UniMod:1)AVAVGRPS(UniMod:21)NEELR2	0.685712999876166	4.6569406766533	4.70760215658669	4.74057404507206	4.68605528057097	4.76657477213249	4.78079692144421	4.71292595221294	4.73261380948233	4.68782964536798	4.70529066133618	4.66566268014789	-0.0792789171754817	4.71298787281882	-1.05853881833691	0.31379928882731	0.83017927744502	-5.52365025526102	0.0210642547436137	4.71298787281882	0.377338770534823	0.713515486506055	0.902781011343024	-6.35818587255044	-0.058214662431868	4.71298787281882	-1.16593065677433	0.269709612853289	0.780359729474063	-5.692480027586	0.042770031945202	4.71298787281882	0.856603634771407	0.410985611236668	0.845121360037641	-6.27320100648449	-0.0365088852302797	4.71298787281882	-0.65400926992527	0.527315981446913	0.741703184330039	-6.66818671537911	-0.0792789171754817	4.71298787281882	-1.05853881833691	0.31379928882731	0.83017927744502	-5.52365025526102
79	(UniMod:1)AVSVT(UniMod:21)PIRDTK2	0.0622455365408614	NA	3.52218238411858	3.46998981794946	3.61290673425365	3.62887226014686	NA	NA	3.38504957720154	3.40501611450574	3.48385074460153	3.47518575956098	-0.0551687671450192	3.49788167404229	-0.52991055080985	0.611718201116112	0.93654627643863	-5.72447169187883	-0.111036523832485	3.49788167404229	-1.330202953978	0.223035601309619	0.575007520581258	-5.2939473886192	-0.166205290977504	3.49788167404229	-2.67136448838202	0.0303878722220055	0.453207789502103	-3.56996269780037	0.124803396166232	3.49788167404229	1.83115068585465	0.107522766680094	0.64200277857964	-4.93285013424435	0.0696346290212126	3.49788167404229	0.884817244831365	0.404124327941177	0.649202203204914	-6.24825603334191	-0.0551687671450192	3.49788167404229	-0.52991055080985	0.611718201116112	0.93654627643863	-5.72447169187883
80	(UniMod:1)ES(UniMod:21)PAPEQPLPEAS(UniMod:21)EVDS(UniMod:21)LGVILK3	0.458240172111987	3.97307337527179	4.07441916231043	NA	3.94241799755042	3.9885707270424	4.10771592690834	4.1499901284999	NA	4.04470347754332	4.04507070441336	4.01962644711424	-0.102678533852202	4.03839866073935	-0.910817369310513	0.387811215535335	0.857615995075831	-5.4938464490615	0.126243859708789	4.03839866073935	1.34589856678908	0.213571537066686	0.564700893400352	-5.27704898566592	0.0235653258565867	4.03839866073935	0.376848486367487	0.715639812991195	0.952829099057615	-6.29488821857167	-0.0108447182907243	4.03839866073935	-0.155115999020297	0.880397109185443	0.981086482395651	-6.53258426306877	-0.113523252142927	4.03839866073935	-1.28369884946753	0.233564700353615	0.493301553945831	-5.83635613901041	-0.102678533852202	4.03839866073935	-0.910817369310513	0.387811215535335	0.857615995075831	-5.4938464490615
81	(UniMod:1)ES(UniMod:21)PAPEQPLPEAS(UniMod:21)EVDS(UniMod:21)LGVILK4	0.163963727853716	3.56090989487311	3.37785488958099	NA	3.55502593686778	3.35907490562979	3.55118819793326	3.72371714133959	NA	3.5114674563949	3.56283065486439	3.54364718730132	-0.203449329735945	3.52730180719835	-1.48882454742324	0.173128467800394	0.744522409291516	-4.89189973920583	0.25433474911254	3.52730180719835	2.23688356964482	0.0541910996000513	0.316916814408917	-4.07713179486963	0.0508854193765953	3.52730180719835	0.671308731515249	0.520075856553658	0.893248408064646	-6.13299216170453	0.0190472879165635	3.52730180719835	0.224753817931442	0.82754860668447	0.97280252103107	-6.51814582263697	-0.184402041819381	3.52730180719835	-1.72020286053623	0.121953477668821	0.350356463282376	-5.2716108066049	-0.203449329735945	3.52730180719835	-1.48882454742324	0.173128467800394	0.744522409291516	-4.89189973920583
82	(UniMod:1)GEAGAGAGASGGPEAS(UniMod:21)PEAEVVK2	0.545779275025882	3.04951991526308	2.99761380726056	2.9761443919401	2.88660852845841	3.10258567488397	3.18315220126029	2.9830307912388	2.88652888202986	3.0423021413581	2.9761119405152	3.07564393737981	0.0468834064037287	3.01447656468984	0.414159058183968	0.687178390215862	0.949496531161752	-5.98679594820049	-0.0729795348535824	3.01447656468984	-0.864938739945337	0.40659983570723	0.732500658992479	-6.04811783652093	-0.0260961284498538	3.01447656468984	-0.34579232216944	0.736398571348374	0.958392803628377	-6.30812895318308	0.0496894300463091	3.01447656468984	0.658420402704811	0.524589416042395	0.88520942277401	-6.42636297782419	0.0965728364500378	3.01447656468984	1.14456179584628	0.278073438836645	0.53690012000918	-6.22652603341947	0.0468834064037287	3.01447656468984	0.414159058183968	0.687178390215862	0.949496531161752	-5.98679594820049
83	(UniMod:1)GSKQS(UniMod:21)IHDSEVK2	0.0517208756519889	4.60779064342912	4.50819867836016	4.52912993938091	4.53875584645467	4.537825324237	4.5348701811451	4.46210136668186	4.52025695550459	4.57435670816697	4.74009066424195	4.7430970967602	0.20589163174095	4.57240667312387	2.31131193572356	0.0424967288955288	0.540022086189911	-3.86226538284144	-0.057193925963503	4.57240667312387	-0.861402301758878	0.408456710323986	0.734056198600564	-6.05115578676145	0.148697705777447	4.57240667312387	2.50389085223151	0.0304353038203916	0.453207789502103	-3.78022762968138	-0.0112226364444696	4.57240667312387	-0.188975724839256	0.853752440469841	0.97687187471094	-6.63608020002769	0.194668995296481	4.57240667312387	2.93192533655555	0.0144289296102355	0.111784418827826	-3.50938285140273	0.20589163174095	4.57240667312387	2.31131193572356	0.0424967288955288	0.540022086189911	-3.86226538284144
84	(UniMod:1)KVVVS(UniMod:21)PTK2	0.162800323763035	3.58478876409492	3.68706927822681	3.75908542583694	3.56870215620549	NA	3.6646209061555	NA	3.80255940948098	3.69431020107232	3.86570626959119	3.83793720960727	0.0570781088150083	3.71830884669682	0.4373044060901	0.672929652073694	0.948769379577345	-5.80470774097252	0.125578253428088	3.71830884669682	1.22646567798133	0.253329186095299	0.602772026619414	-5.46543946909639	0.182656362243096	3.71830884669682	2.25650217305046	0.0525265272953627	0.534262855911273	-4.13681884410866	-0.0603196248723945	3.71830884669682	-0.745177243927572	0.476519574220553	0.872166462748301	-6.25114826123284	-0.00324151605738621	3.71830884669682	-0.0316584128261203	0.975484709178474	0.989779551188621	-6.66303345248836	0.0570781088150083	3.71830884669682	0.4373044060901	0.672929652073694	0.948769379577345	-5.80470774097252
85	(UniMod:1)M(UniMod:35)DLAAAAEPGAGS(UniMod:21)QHLEVR2	0.417483322324511	3.85760457943876	3.75429804488253	4.12778973139881	3.71855882419454	3.87324459076898	3.89653023371565	3.5726908765131	3.85066056993063	3.62745612352764	3.70160870286157	3.92691924769861	0.124105203821049	3.80976013863007	0.713628865311389	0.491176180304901	0.899498316603554	-5.81710677577887	-0.201555062018166	3.80976013863007	-1.55493549905743	0.149872457525087	0.493094550876772	-5.27568409576467	-0.077449858197117	3.80976013863007	-0.668027440292907	0.518680039136697	0.892875128020108	-6.13892262136446	-0.0837862356803059	3.80976013863007	-0.722680529780187	0.485825464310936	0.874069016153947	-6.38064534698328	0.0403189681407432	3.80976013863007	0.31104847588376	0.761915010975162	0.887041661258237	-6.84332972973312	0.124105203821049	3.80976013863007	0.713628865311389	0.491176180304901	0.899498316603554	-5.81710677577887
86	(UniMod:1)M(UniMod:35)DLAAAAEPGAGS(UniMod:21)QHLEVRDEVAEK3	0.133397582768216	3.4182020197115	3.29214680791029	3.16934033867401	3.55060426881516	3.56449642946619	3.61960284258498	3.36313779831946	NA	3.38413920455269	3.23513452344879	3.66608782295822	-0.219688739523068	3.42628920564413	-1.19551748437611	0.261203627968781	0.804276135590889	-5.25727997697777	0.0699080762208575	3.42628920564413	0.465930473273204	0.65188476276837	0.875795609221092	-6.0923034367188	-0.149780663302211	3.42628920564413	-1.41177182985047	0.190285815470695	0.719855614148102	-5.4029570502135	0.285004791523513	3.42628920564413	2.68633965943563	0.024065543393998	0.410202191739285	-3.75784327051769	0.065316052000445	3.42628920564413	0.435325082108678	0.673161845246349	0.839385997824867	-6.56145850043492	-0.219688739523068	3.42628920564413	-1.19551748437611	0.261203627968781	0.804276135590889	-5.25727997697777
87	(UniMod:1)M(UniMod:35)DNYADLS(UniMod:21)DTELTTLLR2	0.0474272530950903	4.35450342387939	4.32480516500801	4.39890736123869	4.47951635248647	4.47260515522351	4.56374111952555	3.94324079827876	3.77353510449182	4.14743067448755	3.48909835750189	4.52363677531526	0.0491184253464585	4.22463820794881	0.166912306741859	0.870642979245102	0.981717007303778	-6.06071848885966	-0.501017365323404	4.22463820794881	-2.28419383441611	0.0445317120034342	0.291572934551743	-4.18825526439336	-0.451898939976946	4.22463820794881	-2.30343788365737	0.0430781417237756	0.508039948490472	-4.1046615729013	0.145882225703152	4.22463820794881	0.74359688751215	0.473600703616049	0.871643787057453	-6.36493460518165	0.195000651049611	4.22463820794881	0.889029633827428	0.394104869114653	0.642230911357543	-6.48239692492719	0.0491184253464585	4.22463820794881	0.166912306741859	0.870642979245102	0.981717007303778	-6.06071848885966
88	(UniMod:1)M(UniMod:35)DPQRS(UniMod:21)PLLEVK2	0.227064592631193	4.56340275268179	4.4272111401328	4.46331568253514	4.48904275178979	4.47564720510458	4.56827392826793	4.33570833504753	4.37779805939985	4.28661323865201	4.33773859948927	4.5524903779278	0.00918277152848912	4.44338564282077	0.0830103312499269	0.935420930227503	0.992676693071485	-6.07159745126927	-0.127889994559559	4.44338564282077	-1.55106925467717	0.150789753726586	0.493773027276711	-5.28086069068564	-0.11870722303107	4.44338564282077	-1.60963264875915	0.137410465635738	0.671549453913535	-5.14404548923837	0.0263447699375199	4.44338564282077	0.357226803329244	0.728071716825995	0.947389072608498	-6.58691843227781	0.035527541466009	4.44338564282077	0.430883412357422	0.675355737083709	0.84035628991417	-6.79573887166736	0.00918277152848912	4.44338564282077	0.0830103312499269	0.935420930227503	0.992676693071485	-6.07159745126927
89	(UniMod:1)M(UniMod:35)DRNPS(UniMod:21)PPPPGR2	0.0112795681816524	4.2445161100174	4.18049185925234	4.27339756359145	4.28162243798744	4.27076628650505	4.35363038215557	4.02281794980068	3.9201786527049	4.10639219362286	4.36447525857512	4.35614099594455	0.234966656865761	4.21585724455976	2.10916658361816	0.060108549399655	0.585507623864179	-4.17051440985528	-0.261303543034274	4.21585724455976	-3.14692356991604	0.00992907250018808	0.13883309812763	-2.75695322425892	-0.0263368861685125	4.21585724455976	-0.354617635737041	0.729968572459954	0.957087074478982	-6.30487738544958	0.0692045245956256	4.21585724455976	0.931816492556636	0.37257798358883	0.829812261514615	-6.20594403116143	0.304171181461387	4.21585724455976	3.66318592206955	0.00409870912985146	0.0538881098966202	-2.24660152311856	0.234966656865761	4.21585724455976	2.10916658361816	0.060108549399655	0.585507623864179	-4.17051440985528
90	(UniMod:1)M(UniMod:35)DSAGQDINLNS(UniMod:21)PNK2	0.0583218980957895	4.60122149161851	4.63837283367195	4.65612424408108	4.60639352296946	4.72927647070979	4.89284815684539	4.38580963460217	4.29789120964595	4.41154198440103	4.46758644138378	4.86827444373278	0.12968400733077	4.59594003942381	0.763304625565077	0.462261915048517	0.891307627352944	-5.78097761353292	-0.290055767666455	4.59594003942381	-2.29049437916833	0.0440506601103018	0.290179179616324	-4.17814241270224	-0.160371760335685	4.59594003942381	-1.41589362860316	0.186079046726408	0.716760260611307	-5.39804686738181	0.110933193717703	4.59594003942381	0.979409353970575	0.349632595033394	0.818738337403236	-6.16092491355034	0.240617201048473	4.59594003942381	1.90009097549307	0.0855066614951805	0.295751345112278	-5.21695684698401	0.12968400733077	4.59594003942381	0.763304625565077	0.462261915048517	0.891307627352944	-5.78097761353292
91	(UniMod:1)M(UniMod:35)EEIPAQEAAGS(UniMod:21)PR2	0.0909623102784719	3.86703855271059	3.7850189828667	3.81727939387944	3.85046097632966	3.9371087716873	4.0334800239251	3.70825030716342	3.6507962236875	3.70076006070578	3.73464610058487	3.99236210733454	0.0124952099544955	3.82520013644317	0.103071779785125	0.919868416432293	0.988657637274228	-6.06965899995747	-0.14358904439345	3.82520013644317	-1.58910932139606	0.141975021871044	0.480417212735891	-5.22958914513558	-0.131093834438955	3.82520013644317	-1.62207056348239	0.134707812640659	0.670178025240959	-5.12706481146461	0.117237614161775	3.82520013644317	1.45062262980244	0.176396149635399	0.705213789357755	-5.62367803835905	0.129732824116271	3.82520013644317	1.43576162767196	0.180485635590535	0.427695648690643	-5.87618013932261	0.0124952099544955	3.82520013644317	0.103071779785125	0.919868416432293	0.988657637274228	-6.06965899995747
92	(UniMod:1)M(UniMod:35)EVEAAEARS(UniMod:21)PAPGYK2	0.138131378342658	4.01987196855946	4.08720964440486	3.79116624945956	4.00991733793048	4.1816502870171	4.25473321429923	3.88736397157449	3.69628387977878	3.76618186162806	3.84955765865054	4.21806724300551	-0.0299059968562405	3.97836393784619	-0.159746590199372	0.876143737242765	0.982410982757369	-6.0619317519321	-0.174258695131325	3.97836393784619	-1.24883201508853	0.239131548876547	0.58917343734146	-5.65884764729383	-0.204164691987566	3.97836393784619	-1.63585652440706	0.131767455377078	0.665518043231371	-5.10815511099886	0.182684325607644	3.97836393784619	1.46374646391046	0.172850906482166	0.700750922548705	-5.60661040692629	0.152778328751404	3.97836393784619	1.09489209713574	0.298295953325105	0.55728179961028	-6.28031628228148	-0.0299059968562405	3.97836393784619	-0.159746590199372	0.876143737242765	0.982410982757369	-6.0619317519321
93	(UniMod:1)M(UniMod:35)EVS(UniMod:21)PLQPVNENM(UniMod:35)QVNK2	0.424202460445162	3.64256522102151	3.46637555611142	3.54755755067396	3.6786198846976	3.61158811325135	3.68383435193146	3.42194302253407	3.29727848652792	3.22323269657798	3.33898055105969	3.96485931190281	0.0435654246246622	3.53425770420816	0.187472243445307	0.854901082719149	0.97924793867876	-6.05694375470517	-0.19255535473797	3.53425770420816	-1.11169813748057	0.291330280027768	0.634467060744998	-5.81077798800015	-0.148989930113308	3.53425770420816	-0.961707937765266	0.358043982583187	0.827416301097069	-5.90028158931765	0.105848007357837	3.53425770420816	0.683233214454509	0.509408131976257	0.882345797742122	-6.40916967332785	0.149413431982499	3.53425770420816	0.862622772945247	0.407815223361586	0.652751914249413	-6.50575283469391	0.0435654246246622	3.53425770420816	0.187472243445307	0.854901082719149	0.97924793867876	-6.05694375470517
94	(UniMod:1)M(UniMod:35)EVS(UniMod:21)PLQPVNENMQVNK2	0.275469706748315	3.36153440041323	3.51978588353576	3.65222291094733	3.62563451573034	3.80043607801061	3.5842285488961	3.69665403913249	3.47837851839593	3.64299504615189	3.74968886943114	3.64509456260051	-0.0671754352832727	3.61424121574958	-0.492114538311601	0.632870500820388	0.939843592690443	-5.95083167548623	0.0763352137987661	3.61424121574958	0.750268797115516	0.469742453907058	0.775777409772029	-6.14105254422967	0.00915977851549332	3.61424121574958	0.100654208406245	0.921740893274043	0.988567371964052	-6.36602632213612	0.158918649246909	3.61424121574958	1.74631196746529	0.110204830485808	0.642184462507406	-5.21670572235385	0.0917432139636367	3.61424121574958	0.901707971441115	0.387637408551425	0.637637039834235	-6.47096889575814	-0.0671754352832727	3.61424121574958	-0.492114538311601	0.632870500820388	0.939843592690443	-5.95083167548623
95	(UniMod:1)M(UniMod:35)HRDS(UniMod:21)CPLDCK2	0.852541627473915	4.07857674692101	4.015138939728	4.11406252773691	4.0732167407327	4.10403213342161	4.159474478724	4.07423332465107	4.16387569284317	3.88822275804037	4.12906670885733	4.17106820278311	-0.0992503316843152	4.08826984131266	-0.877788119920147	0.39990185421737	0.860929431115507	-5.68960858847553	0.0497951039518174	4.08826984131266	0.590854609304276	0.567248355084346	0.830703450667017	-6.25035412631403	-0.0494552277324978	4.08826984131266	-0.656086644268499	0.526030900604137	0.895304682262094	-6.14699016579455	0.0429817128307981	4.08826984131266	0.570207216284643	0.58065791185328	0.903330826395282	-6.48271317822146	-0.0562686188535171	4.08826984131266	-0.667667504840556	0.518900723986996	0.73794739370447	-6.65879058607281	-0.0992503316843152	4.08826984131266	-0.877788119920147	0.39990185421737	0.860929431115507	-5.68960858847553
96	(UniMod:1)M(UniMod:35)NLLPNIES(UniMod:21)PVTR2	0.0967332723626961	3.79470997216747	3.88088349372404	3.80850094534415	3.72169609331678	3.78180002998194	3.94795468246105	3.6634108340464	3.64245257225187	3.47193541694902	3.35857505465647	3.84447750225613	-0.0837211767032997	3.71967241792321	-0.505067445703751	0.624052075538409	0.93654627643863	-5.94428371724747	-0.175099767262751	3.71967241792321	-1.41721543776733	0.185702397782912	0.537235332574817	-5.45501755822075	-0.258820943966051	3.71967241792321	-2.34209619736057	0.0402958392687103	0.49977515087709	-4.0426496408564	-0.0108812018252968	3.71967241792321	-0.0984650663397758	0.92343687610131	0.984861287244613	-6.65007780038084	-0.0946023785285965	3.71967241792321	-0.765688917787369	0.460902006066244	0.694732297770453	-6.58619527813103	-0.0837211767032997	3.71967241792321	-0.505067445703751	0.624052075538409	0.93654627643863	-5.94428371724747
97	(UniMod:1)M(UniMod:35)NPVYS(UniMod:21)PGSSGVPYANAK2	0.925658578190653	3.39631697085253	3.4000085133752	3.49197937410611	3.45619784560004	3.45085370956214	3.41033031241205	3.34545504749208	3.40255378080669	3.36394155775116	3.23609293899933	3.64897105381037	0.0326384329574352	3.4184273731607	0.24083495903249	0.814369106472425	0.971387824836479	-6.04512088118741	-0.0554305386285607	3.4184273731607	-0.548751323182733	0.59477141336666	0.845679797780092	-6.27519111472832	-0.0227921056711256	3.4184273731607	-0.252270192141038	0.805752815016418	0.970183654937021	-6.33764066977972	0.00969233641346667	3.4184273731607	0.107277827007375	0.916611939477597	0.983635452123533	-6.64910111360119	0.0423307693709019	3.4184273731607	0.419066209319796	0.683700150745466	0.844602362571374	-6.80109488513048	0.0326384329574352	3.4184273731607	0.24083495903249	0.814369106472425	0.971387824836479	-6.04512088118741
98	(UniMod:1)M(UniMod:35)NTAPSRPS(UniMod:21)PTR2	0.042799372020262	NA	5.52289241014505	5.69366510401548	5.55541165227994	5.62227104267496	5.62641556915438	5.37436118145486	5.47741487278831	5.41159897629269	5.40790676656771	NA	-0.00922248664755099	5.52132639726371	-0.0863722113994384	0.933196489478891	0.992628863469433	-5.97665476145954	-0.182390729958681	5.52132639726371	-2.31286073242059	0.048020874996932	0.30162468050648	-4.11895933646983	-0.191613216606232	5.52132639726371	-2.66172268373088	0.0275660935424822	0.430933054977968	-3.52818227861054	-0.0069126690438317	5.52132639726371	-0.0960247331837372	0.925755208427779	0.985133237718386	-6.54070447731054	-0.0161351556913827	5.52132639726371	-0.204606714488975	0.842756324592537	0.929376249134204	-6.78233900717129	-0.00922248664755099	5.52132639726371	-0.0863722113994384	0.933196489478891	0.992628863469433	-5.97665476145954
99	(UniMod:1)M(UniMod:35)QT(UniMod:21)PVNIPVPVLR2	0.103839413169374	3.22723155982184	3.24525693440146	3.16958521350903	3.33255809521094	3.33551247124732	3.25076993750207	3.16100680018959	2.69998240197679	3.09509090556358	NA	3.42946868264698	0.239529594279424	3.19464630020696	1.2744052173836	0.233154198636257	0.788428706674611	-5.24777930020209	-0.283529968160924	3.19464630020696	-2.13335106442319	0.0604388937340151	0.334230757173349	-4.44395391458871	-0.0440003738815005	3.19464630020696	-0.331069922040271	0.747860740121061	0.962742380252942	-6.20528129503857	0.0922555987426654	3.19464630020696	0.776088231748957	0.45679933220466	0.86546362709031	-6.33773394060114	0.331785193022089	3.19464630020696	2.27892344880345	0.0474910975550325	0.212249449253112	-4.55279989700137	0.239529594279424	3.19464630020696	1.2744052173836	0.233154198636257	0.788428706674611	-5.24777930020209
100	(UniMod:1)M(UniMod:35)S(UniMod:21)PTPPLFSLPEAR2	0.13087200801224	3.71317956807464	3.70304733247037	3.53866515940359	3.57315041552907	3.70931530244289	NA	3.37275658998497	3.28409771000466	3.42186725678636	NA	3.88708903166211	0.336448821892972	3.5781298184843	1.74711691836906	0.117002216983593	0.681178023282598	-4.6295099224849	-0.32320353665472	3.5781298184843	-2.48937544939803	0.0362540442354864	0.26335605104159	-3.92388143021561	0.0132452852382516	3.5781298184843	0.0931290108118185	0.927986792026268	0.989122573299872	-6.17115163219382	-0.0103978276635535	3.5781298184843	-0.0800860571658092	0.938046364457811	0.988046153914328	-6.54224203157939	0.326050994229418	3.5781298184843	2.29249925695098	0.0496027001442288	0.219245495288781	-4.557147073026	0.336448821892972	3.5781298184843	1.74711691836906	0.117002216983593	0.681178023282598	-4.6295099224849
101	(UniMod:1)MDLAAAAEPGAGS(UniMod:21)QHLEVR2	0.221595665316983	2.73608879052683	3.06398566482501	3.31161012029669	2.81954115176866	3.12747585771887	NA	3.20533390720355	3.57867720621563	3.11841068546405	3.11845812764328	NA	-0.209851463016849	3.11995350129584	-0.802548750130668	0.444373461578866	0.880586989452307	-5.65581528862435	0.354777364826751	3.11995350129584	2.01245725857602	0.0773253458564266	0.372050362686765	-4.6414613088666	0.144925901809902	3.11995350129584	0.750457582952802	0.473498794693995	0.874870306534051	-5.88410071647325	-0.0637196871390771	3.11995350129584	-0.361446810339349	0.726699470231004	0.947389072608498	-6.47469056820542	-0.273571150155926	3.11995350129584	-1.41661043021095	0.192638734710488	0.444282289483471	-5.81204094292688	-0.209851463016849	3.11995350129584	-0.802548750130668	0.444373461578866	0.880586989452307	-5.65581528862435
102	(UniMod:1)MDLAAAAEPGAGS(UniMod:21)QHLEVRDEVAEK3	0.383421858295371	3.56575051249437	3.60877648730186	3.32494746053592	3.77531188237965	3.66460604538164	3.56866071225185	3.63707382970169	3.37532314791587	3.70474149663961	3.66624131567862	3.44194955949937	-0.0715890914299036	3.57576204088913	-0.454527148056074	0.658798261683496	0.948750061495555	-5.96891323548472	0.00637366869806133	3.57576204088913	0.0542923593640885	0.957732076061012	0.987998749987282	-6.43215207762822	-0.0652154227318422	3.57576204088913	-0.621090018985636	0.547923775131587	0.906891057279668	-6.16986256320402	0.169701393226994	3.57576204088913	1.61617968765814	0.135981918753797	0.669967368087176	-5.40133206476588	0.0981123017970904	3.57576204088913	0.835742897779699	0.422103107329965	0.664264625652582	-6.5289002371609	-0.0715890914299036	3.57576204088913	-0.454527148056074	0.658798261683496	0.948750061495555	-5.96891323548472
103	(UniMod:1)MDLFGDLPEPERS(UniMod:21)PRPAAGK2	0.431574899790905	4.1398818584635	4.30848629679377	NA	4.28535856568483	4.14937160383008	4.19929545645603	4.27274241897652	4.19168416231794	4.2816142566609	4.02753978245288	3.97030716233419	-0.126217354526251	4.18262815639706	-0.899306835307032	0.390968357862216	0.857615995075831	-5.62170418529004	0.00802921301859616	4.18262815639706	0.0738560668631543	0.942674442954198	0.985135728911586	-6.34216303979707	-0.118188141507655	4.18262815639706	-1.33147411835227	0.214451521038287	0.740734139033204	-5.50100010633066	-0.0128422023049897	4.18262815639706	-0.129402696430067	0.899768715252247	0.982297975853674	-6.53668857112169	-0.139059556831241	4.18262815639706	-1.4012146196561	0.193324073933269	0.445348078486889	-5.92009458296992	-0.126217354526251	4.18262815639706	-0.899306835307032	0.390968357862216	0.857615995075831	-5.62170418529004
104	(UniMod:1)MDLVGVAS(UniMod:21)PEPGTAAAWGPSK2	0.217715505569609	NA	3.2189785503741	3.16157452338258	3.30631390935487	3.25325768847984	NA	3.39794240084401	3.50271915695492	3.37734328494561	NA	2.99138067860475	-0.3554780591633	3.27618877411759	-2.04060367340878	0.078513410512523	0.630430489020469	-4.22264752299715	0.260054242021125	3.27618877411759	2.11117776878947	0.0705856506427206	0.35724069065921	-4.44096977041354	-0.0954238171421755	3.27618877411759	-0.774671621573579	0.462596451287118	0.870529174005742	-5.86266941730254	0.0895092620390163	3.27618877411759	0.726655957037503	0.489809989905895	0.874972533093078	-6.17433331464779	-0.265968797124284	3.27618877411759	-2.15919343332555	0.0656502994342787	0.257035253932443	-4.78531213118424	-0.3554780591633	3.27618877411759	-2.04060367340878	0.078513410512523	0.630430489020469	-4.22264752299715
105	(UniMod:1)MDNYADLS(UniMod:21)DTELTTLLR2	0.298446952130652	4.71089489332024	4.88259336328969	4.70189039133057	4.63092019768285	4.75682530901496	4.54076068140293	4.85674847006875	4.73395247570795	4.74353651701159	4.72400478864505	4.57047126120789	0.00627786934641072	4.71387257715295	0.052537608389737	0.959096792313796	0.994611028416409	-6.07374313113171	0.0302242569081823	4.71387257715295	0.339351607410033	0.741104657038439	0.914922620273177	-6.37254856052854	0.036502126254593	4.71387257715295	0.458213043805933	0.656234012089677	0.939498879295911	-6.26077763234668	-0.122290819946585	4.71387257715295	-1.53512287055325	0.154625245033793	0.688740970145306	-5.5120631716888	-0.116012950600174	4.71387257715295	-1.30256903870784	0.22085382954456	0.478467277671028	-6.04348522880188	0.00627786934641072	4.71387257715295	0.052537608389737	0.959096792313796	0.994611028416409	-6.07374313113171
106	(UniMod:1)MDPQRS(UniMod:21)PLLEVK2	0.112858455315971	4.4539913330817	4.51412504121902	4.43344573478077	4.4786134283358	4.40503560732114	4.31142759550635	4.6656222289459	4.65681296757655	4.54285268766937	4.49853772853745	4.14199041480016	-0.197928828619498	4.46385952434311	-1.37612906220522	0.197716242840469	0.761990823002987	-5.17518202864187	0.194030228567394	4.46385952434311	1.80990491797802	0.0992911182822182	0.415614951061001	-4.91825136536377	-0.00389860005210352	4.46385952434311	-0.040658378602807	0.968338977856576	0.995877815998929	-6.37053763706697	-0.0688284926393985	4.46385952434311	-0.717810207508526	0.488699946656313	0.874815025676198	-6.38424553074709	-0.266757321258896	4.46385952434311	-2.48829984491526	0.0312717793239647	0.167146371541977	-4.26742981897461	-0.197928828619498	4.46385952434311	-1.37612906220522	0.197716242840469	0.761990823002987	-5.17518202864187
107	(UniMod:1)MDPSDFPS(UniMod:21)PFDPLTLPEK2	0.0359622665272358	3.78964178136487	3.68236391670728	3.81159066192932	3.6462244985246	3.7047663776435	3.76781130812016	3.53136604545602	3.19025269802883	3.94608676551479	3.70756685034235	3.52994314160088	0.42198760598132	3.6643285495666	2.53827267548726	0.0286677598654738	0.505166634005459	-3.50751599267146	-0.400389414924732	3.6643285495666	-3.23115222642448	0.00858217519486624	0.13067183262963	-2.61542038439275	0.0215981910565879	3.6643285495666	0.194871001263425	0.849251982787448	0.974584418218709	-6.35123712664301	-0.0549313919044048	3.6643285495666	-0.495621846901842	0.63047669033421	0.92050300691053	-6.5244145030023	0.367056214076916	3.6643285495666	2.96215249236926	0.0136887574939977	0.108078372088878	-3.45716455861683	0.42198760598132	3.6643285495666	2.53827267548726	0.0286677598654738	0.505166634005459	-3.50751599267146
108	(UniMod:1)MDRNPS(UniMod:21)PPPPGR2	0.674241418738019	4.42464188500086	5.00189145035933	5.09411083334577	4.51257326838431	4.98154838628342	4.83260647485715	4.91490207744391	4.87230397374067	4.62513007678226	4.75425625249564	4.67326644944154	-0.144746752958784	4.7897482843759	-0.590158596834553	0.567697595631653	0.925936245768029	-5.89728565163747	0.0533883026903004	4.7897482843759	0.292039955996704	0.776004551790027	0.928477445056306	-6.38835174915939	-0.0913584502684834	4.7897482843759	-0.558727298374492	0.588186883285118	0.921009039126087	-6.20772697824517	-0.0646386797270262	4.7897482843759	-0.395315318815498	0.700605322507723	0.94045435335637	-6.57167424122463	-0.20938543268581	4.7897482843759	-1.14536161418415	0.277756769388618	0.53690012000918	-6.22564467654613	-0.144746752958784	4.7897482843759	-0.590158596834553	0.567697595631653	0.925936245768029	-5.89728565163747
109	(UniMod:1)MDSAGQDINLNS(UniMod:21)PNK2	0.131427932708953	4.84032916281732	4.91066973440749	4.93091680138436	4.91215019358619	4.86148081608693	4.8759735751404	5.06375495990472	5.11034606392785	5.02762535640891	4.92902575260876	4.68640121041226	-0.195262700841091	4.92260669333502	-1.64374944061643	0.130109825015184	0.700207847740026	-4.83499555274414	0.193078612379892	4.92260669333502	2.18065392488343	0.0532016299885959	0.315225042462794	-4.35315485601908	-0.002184088461199	4.92260669333502	-0.0275789552041048	0.978520533646617	0.998346643304759	-6.37101276793809	-0.0107703712652203	4.92260669333502	-0.135999796680408	0.894420546005607	0.982297975853674	-6.6453388588638	-0.206033072106311	4.92260669333502	-2.32696320843877	0.0413635619567847	0.196868133107701	-4.53644953167813	-0.195262700841091	4.92260669333502	-1.64374944061643	0.130109825015184	0.700207847740026	-4.83499555274414
110	(UniMod:1)MDT(UniMod:21)PLRR2	0.34921093181629	4.68122745396361	4.47490175022454	4.43979991079441	4.59737569055906	4.41464428031945	4.36195195796572	4.4214117461965	4.32719878359646	4.44680469396374	4.46956819018283	4.07623117108981	0.0305484822284194	4.42828323898692	0.181779340853833	0.859253576979494	0.979989697017621	-6.05803251507109	-0.157671106764372	4.42828323898692	-1.25876093220878	0.235664652689483	0.585892218365332	-5.64733798311128	-0.127122624535953	4.42828323898692	-1.13466849463917	0.282013837038894	0.785729825070656	-5.72632267615573	-0.0739857287127759	4.42828323898692	-0.660380288164717	0.523380659397899	0.884912304122798	-6.42502614092589	-0.0434372464843564	4.42828323898692	-0.346779508302318	0.735678254876807	0.872893019475873	-6.83070866532657	0.0305484822284194	4.42828323898692	0.181779340853833	0.859253576979494	0.979989697017621	-6.05803251507109
111	(UniMod:1)MEDLDQSPLVSSSDS(UniMod:21)PPRPQPAFK3	0.705759391146207	4.80291067694037	NA	4.75329560424665	4.84112220496992	4.6992590912529	4.68415998442439	4.7090976845941	4.69856526287489	4.84860328304704	4.76204192131066	4.7232266042671	0.110715176184881	4.7522282317928	1.13484896969655	0.284577029202192	0.809165823164543	-5.39828336278565	-0.0742716668590164	4.7522282317928	-0.982830120715011	0.350336006683137	0.6851448718674	-5.85252642262836	0.0364435093258644	4.7522282317928	0.590637622473368	0.568705192895881	0.913543671638415	-6.18744065617524	-0.0365893803777722	4.7522282317928	-0.530396885282347	0.608150327808216	0.911621164365353	-6.39554816632641	0.0741257958071087	4.7522282317928	1.07452191890765	0.309424043032812	0.567850045443843	-6.29953845976745	0.110715176184881	4.7522282317928	1.13484896969655	0.284577029202192	0.809165823164543	-5.39828336278565
112	(UniMod:1)MEGISNFKT(UniMod:21)PSK2	0.290026741095083	3.5070233876175	3.66459694970412	3.67216151744992	3.72754408747763	3.77870034604785	3.69411446420902	3.62337080142359	3.7235431214957	NA	3.56911137523691	NA	-0.223204600543727	3.6622406722958	-1.87059321779545	0.096600289725064	0.657730426472028	-4.40720752012006	0.0588630098691301	3.6622406722958	0.795436202316594	0.448277608160202	0.761879281749108	-6.10132233945944	-0.164341590674597	3.6622406722958	-1.7557002967146	0.115462866145192	0.653135072719431	-4.66496918754915	0.118859014320988	3.6622406722958	1.79576713262674	0.10852381640616	0.642184462507406	-5.15752536233772	-0.104345586222739	3.6622406722958	-1.05099516568107	0.322588892658528	0.579477015366463	-6.03607618259623	-0.223204600543727	3.6622406722958	-1.87059321779545	0.096600289725064	0.657730426472028	-4.40720752012006
113	(UniMod:1)MERS(UniMod:21)PPQSPGPGK2	0.895758975092223	3.98406557628776	4.15699048142985	4.18468033163572	4.09436596592675	4.10698533365631	4.01222790714312	4.06079583759442	4.01381661626321	4.17640936460046	4.14961896683937	3.82704026375968	0.0511023656800758	4.0697269677397	0.366385320734443	0.72142873206727	0.953389033791066	-6.00588064272032	-0.0712725695222947	4.0697269677397	-0.685576194073893	0.50798838403922	0.79911250452318	-6.18827008589695	-0.0201702038422189	4.0697269677397	-0.216919505750742	0.832471474494164	0.973653461216344	-6.34642335372159	-0.037385727542385	4.0697269677397	-0.402063043292175	0.69578461430292	0.94019031603899	-6.56881738661161	0.0137166381376908	4.0697269677397	0.131941371455469	0.897550907137172	0.95547570046214	-6.88614519745496	0.0511023656800758	4.0697269677397	0.366385320734443	0.72142873206727	0.953389033791066	-6.00588064272032
114	(UniMod:1)METPS(UniMod:21)QRR2	0.244340645395994	NA	4.36514789854678	4.17725165459279	4.07448081710302	4.15114000537774	4.22478552497804	4.10841522623191	4.10143433354686	4.17218962805637	4.17116695745956	3.97422292094798	0.121999383015433	4.15202349668411	0.998733197142988	0.342964623390955	0.842934306585824	-5.53239925254284	-0.1662749966804	4.15202349668411	-1.75728893338596	0.111348978947789	0.43753188727288	-4.91935116478884	-0.0442756136649667	4.15202349668411	-0.573094769820743	0.580044303742844	0.916106885471284	-6.19801891868025	-0.121064327416845	4.15202349668411	-1.40159662432748	0.193213416906945	0.725007244949308	-5.58080666160685	0.000935055598588086	4.15202349668411	0.0108254082643771	0.99158927122754	0.997051917406785	-6.89551923440921	0.121999383015433	4.15202349668411	0.998733197142988	0.342964623390955	0.842934306585824	-5.53239925254284
115	(UniMod:1)MEVEAAEARS(UniMod:21)PAPGYK2	0.908438449289276	4.13645526038736	4.17728318141016	3.9477667752436	4.16107250057743	4.17354022861151	4.08694337879393	4.23386938567408	4.06406679023803	4.18794932717389	4.21891758599484	3.95774205846379	-0.0807820610591277	4.1223278611426	-0.617337675469823	0.550301594622637	0.919218235112697	-5.8808373244771	0.0617996822756766	4.1223278611426	0.63362214544193	0.5400248024998	0.815871300603959	-6.22337603387743	-0.0189823787834511	4.1223278611426	-0.217595418576027	0.831958393261669	0.973653461216344	-6.34626771243152	0.0533502969805841	4.1223278611426	0.611555608234208	0.553977038172412	0.895521790741409	-6.45723610087662	-0.0274317640785435	4.1223278611426	-0.281253439640169	0.784038012093653	0.898770080774841	-6.85282452750508	-0.0807820610591277	4.1223278611426	-0.617337675469823	0.550301594622637	0.919218235112697	-5.8808373244771
116	(UniMod:1)MEVS(UniMod:21)PLQPVNENM(UniMod:35)QVNK2	0.742335928737353	3.18033149487205	NA	2.99051440929668	3.26864462431386	NA	2.63869173260772	3.0314353066369	2.98604360908533	3.19158518353074	3.23319077913185	2.96524672618747	0.253022878712482	3.05396487396251	1.00833760191681	0.34148612132474	0.84227799287263	-5.4790076443592	-0.0766834942232513	3.05396487396251	-0.41377932014759	0.689411693533204	0.891962957001235	-6.25313557582991	0.17633938448923	3.05396487396251	1.04233382461546	0.326359207640852	0.811697817088648	-5.7132712712596	-0.131754773623575	3.05396487396251	-0.710940486063979	0.496407880107995	0.878223443263827	-6.18879501489577	0.121268105088906	3.05396487396251	0.716810077041573	0.492961204798461	0.718763188937247	-6.61940112511781	0.253022878712482	3.05396487396251	1.00833760191681	0.34148612132474	0.84227799287263	-5.4790076443592
117	(UniMod:1)MEVS(UniMod:21)PLQPVNENMQVNK2	0.865243830378632	3.71220820174161	3.79192416295038	3.72555185142615	3.81294749185733	3.65270965376846	3.40883502426983	3.73222739659718	3.6274797470858	3.98260480848744	3.71501928264114	3.37889704344772	0.130717488424784	3.68549133311573	0.623890770981489	0.54615278084633	0.918631804752521	-5.87676887685017	-0.0633745001978934	3.68549133311573	-0.405812729954282	0.693111845165333	0.893454948971931	-6.34645005106228	0.0673429882268906	3.68549133311573	0.482123731315964	0.639713642665303	0.936538852840588	-6.2490633372373	-0.118397348740841	3.68549133311573	-0.84763348131407	0.415741487901525	0.847820919147935	-6.28089705136118	0.012320139683943	3.68549133311573	0.0788908709803943	0.938618253724832	0.974504209827329	-6.89220730065894	0.130717488424784	3.68549133311573	0.623890770981489	0.54615278084633	0.918631804752521	-5.87676887685017
118	(UniMod:1)MFCVT(UniMod:21)PPELETK2	0.792818073519044	3.69423171337215	3.72808023952156	3.66788220800376	3.87700840170663	3.6581918998028	3.53273400386987	3.76547141095809	3.67707481267075	3.95905938685554	3.67998631484125	3.69453114505791	0.0640057889432071	3.72129559424185	0.442531873492507	0.66717513297425	0.948769379577345	-5.97439396240984	0.0245417248485933	3.72129559424185	0.22764946628669	0.824336280866435	0.947491458526911	-6.40610958522111	0.0885475137918004	3.72129559424185	0.918317651068053	0.379277586924862	0.837491225226263	-5.94021059874467	-0.0074199518393927	3.72129559424185	-0.0769515986661182	0.940123819784296	0.988839267439484	-6.65211117932906	0.0565858371038144	3.72129559424185	0.524891208565861	0.610675396404956	0.796438637830323	-6.74805324580593	0.0640057889432071	3.72129559424185	0.442531873492507	0.66717513297425	0.948769379577345	-5.97439396240984
119	(UniMod:1)MFPAAPS(UniMod:21)PR2	0.00941102310612608	3.29726681888063	3.45457959022612	3.43480688550838	2.99448921888997	3.2162582579941	NA	3.46514212780423	3.61070406165294	3.40314129757223	3.2337783192922	3.21686767779927	0.0368500299223204	3.33270342556201	0.276327886619275	0.788282427628597	0.968531917849104	-5.98571132701167	0.142371996523545	3.33270342556201	1.5098244145017	0.163980531442938	0.509431755540319	-5.3364508614549	0.179222026445865	3.33270342556201	1.90061105942058	0.0884448751868285	0.615636227345912	-4.64311499813963	-0.290177359763009	3.33270342556201	-3.07726851490336	0.0125649318791425	0.293161009635636	-3.02775020484946	-0.253327329840689	3.33270342556201	-2.68648186998448	0.024059829321169	0.14501508415728	-3.97339833519233	0.0368500299223204	3.33270342556201	0.276327886619275	0.788282427628597	0.968531917849104	-5.98571132701167
120	(UniMod:1)MFPRPLT(UniMod:21)PLAAPNGAEPLGR3	0.00848183157701398	NA	2.83147090446503	2.75104108595181	2.9755891805518	NA	2.93593328764176	3.18582253864764	NA	3.19637579698144	3.07171641593132	3.06766233634475	-0.238409594450162	3.00195144331444	-2.02662937063975	0.0801841767528171	0.631599016145214	-4.19314759802484	0.394566543439216	3.00195144331444	4.18324811195477	0.00365450714487416	0.0882391608504236	-1.47721379033684	0.156156948989054	3.00195144331444	2.22121672101873	0.0597805027027607	0.54763370593621	-4.21650034766742	0.164505238888359	3.00195144331444	2.13608597803114	0.0679811059642457	0.570521687205826	-4.50160151418378	-0.0739043555618033	3.00195144331444	-0.831073935563368	0.431961615002323	0.671400415425886	-6.29502399823048	-0.238409594450162	3.00195144331444	-2.02662937063975	0.0801841767528171	0.631599016145214	-4.19314759802484
121	(UniMod:1)MHRDS(UniMod:21)CPLDCK2	0.344643987905256	4.71351411098967	4.60552824692903	4.55873245522772	4.65728589189786	4.4912273885264	4.41763997173231	4.77004747626461	4.73115193457992	4.74914689442203	4.65977036344102	4.28638243188236	-0.0816259551771727	4.60367519689936	-0.488849186136354	0.635103153909021	0.940527112943367	-5.95245682650434	0.124674767706786	4.60367519689936	1.00175481915682	0.339221561539836	0.674457377893683	-5.92254104190256	0.0430488125296131	4.60367519689936	0.386722157006802	0.706764556020187	0.950002899628898	-6.29237602648383	-0.103873853663285	4.60367519689936	-0.933134234948791	0.371928514692379	0.829812261514615	-6.20472287229495	-0.185499808840458	4.60367519689936	-1.4904806391589	0.165818035461045	0.410731536569554	-5.80429087068086	-0.0816259551771727	4.60367519689936	-0.488849186136354	0.635103153909021	0.940527112943367	-5.95245682650434
122	(UniMod:1)MLQNVT(UniMod:21)PHNK2	0.642512374290587	3.7062388129076	3.60093282063288	3.63256481159971	3.71464698663079	3.64987370694461	3.54916380323521	3.79691880817898	3.65655583137826	3.67312202219047	3.71082005450799	3.46642877557131	-0.101263052912168	3.65066058488889	-0.872408314478235	0.402696855617791	0.863411170751487	-5.69414889315504	0.0801585047318882	3.65066058488889	0.926519660425305	0.375196750832701	0.707451721937288	-5.9935145829294	-0.0211045481802801	3.65066058488889	-0.272732000116852	0.790403337985261	0.968162362613333	-6.33195996957297	-0.00868398277652815	3.65066058488889	-0.112222255193117	0.912785842378146	0.982580531199403	-6.64851658232375	-0.109947035688696	3.65066058488889	-1.27083321366566	0.231504521629531	0.490897464760711	-6.0816477464932	-0.101263052912168	3.65066058488889	-0.872408314478235	0.402696855617791	0.863411170751487	-5.69414889315504
123	(UniMod:1)MNGEADCPT(UniMod:21)DLEMAAPK2	0.499172139578837	3.16040854837582	3.23937707532175	3.41638358839267	3.38337477500129	3.20116684333309	2.66151345017203	2.91238418492594	3.08651646602729	3.01676252054155	3.18721236083509	NA	0.292575163072982	3.12650998129265	1.13405339897341	0.284894194461357	0.809165823164543	-5.39910492143286	-0.272606078553465	3.12650998129265	-1.49433022965164	0.167913645153804	0.514239380832778	-5.35656636516591	0.0199690845195173	3.12650998129265	0.109463467631852	0.915138740142393	0.98668499282595	-6.25702521366957	-0.19003804786128	3.12650998129265	-1.1646799890318	0.272884624353723	0.777904171860036	-5.96649866742208	0.102537115211703	3.12650998129265	0.513099413725234	0.619735442712837	0.803777511405833	-6.66352744041473	0.292575163072982	3.12650998129265	1.13405339897341	0.284894194461357	0.809165823164543	-5.39910492143286
124	(UniMod:1)MNLLPNIES(UniMod:21)PVTR2	0.024069623772388	4.36397397072393	4.4369354619744	4.2279910478943	4.31533802726516	4.21912835512234	4.00998685089314	4.53005530723285	4.55999947638615	4.36199948424248	4.24523152501357	4.13840769542949	-0.134998741143655	4.30991338201616	-1.00173395284939	0.339231175808969	0.841739218523697	-5.57854454179627	0.202060564945285	4.30991338201616	2.01159473728903	0.070920485152019	0.357877284038604	-4.6163730458647	0.0670618238016294	4.30991338201616	0.746430358605455	0.471959712805075	0.873405286700933	-6.08267562676301	-0.16148241577066	4.30991338201616	-1.79737696768754	0.101359751879568	0.636577398998414	-5.14213964244574	-0.296481156914315	4.30991338201616	-2.9515899607412	0.0139429390378162	0.109028322389376	-3.47541603339248	-0.134998741143655	4.30991338201616	-1.00173395284939	0.339231175808969	0.841739218523697	-5.57854454179627
125	(UniMod:1)MNNTAAS(UniMod:21)PMSTATSSSGR2	0.0891616879628888	NA	3.35437424771711	3.34946556202886	3.59933395316704	3.26644635113526	NA	3.43309159664887	3.37886844141529	3.69346903010248	3.61491382120431	NA	0.167241159343151	3.4612453754274	1.07713111005245	0.315323336895996	0.830667707320355	-5.37263774480548	0.0540601141590908	3.4612453754274	0.492399220014683	0.636729428828666	0.869942603787851	-6.21381957279284	0.221301273502242	3.4612453754274	2.01569264430485	0.081516074616818	0.60292118772803	-4.43446190840627	0.0809702472781644	3.4612453754274	0.737506518888096	0.483569945605256	0.873959250751171	-6.16614227414842	0.248211406621315	3.4612453754274	2.26079994317826	0.0563119660977034	0.235209892089962	-4.63487810909897	0.167241159343151	3.4612453754274	1.07713111005245	0.315323336895996	0.830667707320355	-5.37263774480548
126	(UniMod:1)MNTAPSRPS(UniMod:21)PTR2	0.379837776770486	5.69369301261093	5.63746122882131	5.73656553848207	5.67882622667629	5.61440921364226	5.47375152565576	5.69109887454381	5.73535323110628	5.6913949721592	5.66756589910479	5.4710195600298	-0.00298830441377529	5.64464902571205	-0.0267763583965528	0.979145458245055	0.997251240378074	-6.07480485851194	0.0239861261869345	5.64464902571205	0.288352049599086	0.778748144508646	0.930112548548752	-6.38948586900462	0.0209978217731592	5.64464902571205	0.282222854582644	0.783314922346491	0.966945883886615	-6.32917693987874	-0.100244271313334	5.64464902571205	-1.34734091522626	0.206518035977772	0.735038728762614	-5.75437935296705	-0.10323257572711	5.64464902571205	-1.24102260466384	0.241887319984551	0.503921952582744	-6.1168693380538	-0.00298830441377529	5.64464902571205	-0.0267763583965528	0.979145458245055	0.997251240378074	-6.07480485851194
127	(UniMod:1)MQT(UniMod:21)PVNIPVPVLR2	0.312561048743607	3.402136049297	3.49271133668971	3.38506312872344	3.53599439555462	3.55979229952071	3.16497306777988	3.30184967467469	3.17520997566594	3.40608629919745	3.22953947511336	3.2931628049107	0.0774499518551708	3.35877440973886	0.51306714491178	0.618636485014008	0.93654627643863	-5.94015903424609	-0.188107013066405	3.35877440973886	-1.67183838604921	0.12436055718408	0.458635049405043	-5.115573195334	-0.110657061211234	3.35877440973886	-1.09957142193211	0.296343755951552	0.792846551637239	-5.76346688267538	-0.00638358395164573	3.35877440973886	-0.063432070271007	0.950626288869813	0.989708759702424	-6.6531340849691	0.0710663679035251	3.35877440973886	0.631616439394879	0.541284580706087	0.750534874169948	-6.68320440651915	0.0774499518551708	3.35877440973886	0.51306714491178	0.618636485014008	0.93654627643863	-5.94015903424609
128	(UniMod:1)MS(UniMod:21)GDEM(UniMod:35)IFDPTMSK2	0.804710619799537	2.91539246353756	2.88085532346745	2.72624480085284	2.89118855953878	2.8193962879443	NA	2.75810306052178	2.79857490018837	2.8831842060382	NA	2.71969375628092	0.00863843968223277	2.82140370648558	0.0718489132760615	0.944405562203671	0.993639159315142	-5.97785918552798	-0.0624918822642111	2.82140370648558	-0.770938695980897	0.461900704920954	0.771490778398205	-6.1207899498048	-0.0538534425819783	2.82140370648558	-0.606483635272911	0.560242903189664	0.908890253892587	-5.98306191070536	0.0144615611222574	2.82140370648558	0.178406805323995	0.862636585692259	0.978095804050327	-6.52833961603121	0.0231000008044902	2.82140370648558	0.260146274611655	0.801022063488785	0.909266120484915	-6.76816199591767	0.00863843968223277	2.82140370648558	0.0718489132760615	0.944405562203671	0.993639159315142	-5.97785918552798
129	(UniMod:1)MS(UniMod:21)GDEMIFDPTMSK2	0.709826187413173	2.70053209379741	3.18314475967415	2.88731014022028	2.87785978261882	2.68594616925221	NA	2.97949518816226	2.71837983972276	3.01647248715873	2.71825104056598	2.47369595478271	0.0289616688550685	2.82410874559553	0.116558837098305	0.909664722564364	0.98685016845598	-6.0182866941448	-0.0747248172881054	2.82410874559553	-0.425305972947447	0.680195282948478	0.886553430075483	-6.33713442058489	-0.045763148433037	2.82410874559553	-0.260466884708587	0.800125988314812	0.969476834059633	-6.22734977480301	-0.141759355295102	2.82410874559553	-0.806841725630866	0.439715475764814	0.858476028324215	-6.20480790086614	-0.112797686440034	2.82410874559553	-0.642002637392007	0.536228655314284	0.747651026617679	-6.67470460528897	0.0289616688550685	2.82410874559553	0.116558837098305	0.909664722564364	0.98685016845598	-6.0182866941448
130	(UniMod:1)MS(UniMod:21)PTPPLFSLPEAR2	0.895977041618008	4.1254632826262	4.13888643395402	3.96899065630366	4.15114798667775	4.05817009327696	3.87745068569292	4.07491524812664	4.08774776627869	4.09653058379952	4.01509828558844	4.11190499269708	0.042036982571096	4.06420963772926	0.366394726206925	0.721421922249792	0.953389033791066	-6.00587710876463	0.00355138290803847	4.06420963772926	0.041528996020727	0.96766144336799	0.990845816142063	-6.4328053286283	0.0455883654791345	4.06420963772926	0.59602291838022	0.563918612192548	0.910867156514396	-6.18553112809445	-0.0488572024120808	4.06420963772926	-0.638759737478844	0.53680560463727	0.888330342224527	-6.43957108615479	-0.0068202198409848	4.06420963772926	-0.0797539690793807	0.937948262953556	0.974361092979483	-6.89213304733516	0.042036982571096	4.06420963772926	0.366394726206925	0.721421922249792	0.953389033791066	-6.00587710876463
131	(UniMod:1)MVADPPRDS(UniMod:21)K2	0.0507292792938996	NA	3.73219067458056	3.75322171718973	NA	3.72807716889508	3.40550787936766	3.52080681608179	3.76598151915884	3.24292232585266	3.50514456535212	3.28116899933375	-0.124401865687028	3.5483357406458	-0.683646434493481	0.512634334954784	0.910072691014672	-5.74239705452332	-0.099312028264833	3.5483357406458	-0.738970716065996	0.480086191148716	0.781286598915263	-6.05825865834659	-0.223713893951861	3.5483357406458	-1.82351339168996	0.103949432329175	0.636290685820278	-4.76170891959948	-0.175913671753775	3.5483357406458	-1.3089557655094	0.225263059469267	0.744138010529822	-5.6072600558729	-0.300315537440804	3.5483357406458	-2.44790072973166	0.0387289476569118	0.189684078907676	-4.39876444978773	-0.124401865687028	3.5483357406458	-0.683646434493481	0.512634334954784	0.910072691014672	-5.74239705452332
132	(UniMod:1)NSSQSGGKPGSS(UniMod:21)PITK2	0.819817855443523	NA	3.42044597446653	3.19233046433885	3.20704985393834	3.25469259738454	3.23330830353101	3.23574008832187	3.30466063425409	NA	3.30467820360557	NA	0.109182476768986	3.2691132649801	0.802442663099523	0.447331645628536	0.880586989452307	-5.5465210139557	-0.0361878581147104	3.2691132649801	-0.406267741827608	0.696054613256476	0.894003494310703	-6.25525405525482	0.0729946186542758	3.2691132649801	0.709693678814016	0.49966961134022	0.878201503335237	-5.77827542948479	-0.0747046344513946	3.2691132649801	-0.918729431660702	0.387241222655907	0.832454097915582	-6.10173437095376	0.0344778423175915	3.2691132649801	0.316041351908602	0.760711563202053	0.886007705710945	-6.55038828195121	0.109182476768986	3.2691132649801	0.802442663099523	0.447331645628536	0.880586989452307	-5.5465210139557
133	(UniMod:1)PM(UniMod:35)M(UniMod:35)VPT(UniMod:21)RPGMTRPDR3	0.277400201333885	3.79273570976244	3.60788110080467	3.72486792021921	3.17281217511631	3.74915772736227	3.53227852621982	3.65784524939427	3.55386359082425	3.4080896526591	3.62548380131862	3.3889148104022	0.0920537687133538	3.56490275128029	0.478828416231665	0.641978545280273	0.94270014482553	-5.95737971613189	-0.102640490152845	3.56490275128029	-0.71629729704353	0.48959501377867	0.786810727670297	-6.16632667677639	-0.0105867214394917	3.56490275128029	-0.0826020997968482	0.935737727012281	0.990212169457803	-6.3677861776381	-0.223745434029308	3.56490275128029	-1.74575696323086	0.110304702848893	0.642184462507406	-5.21750988148302	-0.131691665315954	3.56490275128029	-0.919036763839579	0.378918547634418	0.630949470956559	-6.45512610180824	0.0920537687133538	3.56490275128029	0.478828416231665	0.641978545280273	0.94270014482553	-5.95737971613189
134	(UniMod:1)S(UniMod:21)ASSLLEQRPK2	0.359143509056749	4.38697830214377	4.27773379789498	4.30293952439156	4.37405062527779	4.35566167907223	4.32237255311722	4.3092628827279	4.2662354460074	4.31499881980646	4.24403872674674	4.20711024119369	-0.0605109794643237	4.30558023621634	-0.759607174975568	0.464375884376813	0.89202637285275	-5.78374144627218	-0.034801377109126	4.30558023621634	-0.586121372156378	0.570307275325631	0.832640901050549	-6.2532320040458	-0.0953123565734497	4.30558023621634	-1.79471437806691	0.101804448929797	0.63503325144986	-4.88393115665306	0.0281444110123044	4.30558023621634	0.529954152031508	0.607282574847865	0.911474319359214	-6.50590500712301	-0.0323665684520194	4.30558023621634	-0.545114564104884	0.597181417647318	0.787614171389336	-6.73662951336913	-0.0605109794643237	4.30558023621634	-0.759607174975568	0.464375884376813	0.89202637285275	-5.78374144627218
135	(UniMod:1)S(UniMod:21)DAAVDTSSEITTKDLK2	0.540386850005921	NA	3.82448584088666	3.8012639897924	3.85501010020729	3.85571986946696	3.92499645290469	3.81502110896711	3.74271385614403	3.86366253179056	NA	3.75341873582571	-0.0360274076008831	3.82625472066505	-0.379271373366922	0.713906333564381	0.953155890632602	-5.90578927158229	-0.0340074327839637	3.82625472066505	-0.484743078890425	0.640261922976481	0.870874956741754	-6.21937425166881	-0.0700348403848468	3.82625472066505	-1.09355979487808	0.304549589642637	0.797930150367559	-5.66154098399181	0.0657005588534472	3.82625472066505	1.02588210765304	0.333614063490359	0.813753020201323	-6.0028240923497	0.0296731512525641	3.82625472066505	0.42296208566887	0.682956629811939	0.844396733821042	-6.70757212896453	-0.0360274076008831	3.82625472066505	-0.379271373366922	0.713906333564381	0.953155890632602	-5.90578927158229
136	(UniMod:1)S(UniMod:21)DFDEFER2	0.0994607440542647	3.13818465588512	3.80896079009285	3.38425409815862	3.17153180404999	3.80728141742247	3.17260217695132	3.89658956622948	3.90573223445927	3.18078668635933	3.21639940072796	3.53442072422879	-0.53063058133475	3.47424941405138	-1.79656254712199	0.101495584940062	0.664640239293801	-4.62549044642577	0.457361052298845	3.47424941405138	2.07752135702825	0.0634313984546292	0.339581636856863	-4.51470780871536	-0.0732695290359056	3.47424941405138	-0.372104331171595	0.717292720741429	0.953310293299849	-6.29819879038132	-0.0599947152375973	3.47424941405138	-0.304687278341539	0.766620272433734	0.955715208036024	-6.60547078272662	-0.590625296572348	3.47424941405138	-2.68286217521739	0.0222809259296176	0.138909707589309	-3.93746001046187	-0.53063058133475	3.47424941405138	-1.79656254712199	0.101495584940062	0.664640239293801	-4.62549044642577
137	(UniMod:1)S(UniMod:21)DNGELEDKPPAPPVR2	0.167082091457715	4.33981419322539	4.41825129497702	4.33759289160251	4.43826709555268	4.51806336887053	4.50848548605537	4.43875580593593	4.3931873306744	4.38004040001587	4.36375270011889	4.44169539160286	-0.143861261283847	4.4161732689665	-1.85775571354595	0.0917412786410203	0.64772743135989	-4.5389776757384	0.0507521083701894	4.4161732689665	0.879295971124421	0.399120882305938	0.727632138217449	-6.03567439961756	-0.0931091529136578	4.4161732689665	-1.80355078843097	0.100335444491949	0.630564498135977	-4.87113789395399	0.123052523557885	4.4161732689665	2.38356239893028	0.037505679840226	0.482651281901641	-4.22151879417204	-0.0208087377259618	4.4161732689665	-0.360517815598184	0.725681893128355	0.867175638777402	-6.82549936289482	-0.143861261283847	4.4161732689665	-1.85775571354595	0.0917412786410203	0.64772743135989	-4.5389776757384
138	(UniMod:1)S(UniMod:21)DNGELEDKPPAPPVR3	0.47951644610669	NA	3.1912194326267	2.98109743444202	NA	3.281662782882	3.21417454216497	3.09672733381465	NA	3.00746438734939	3.24481177932951	3.20354520736008	-0.106547104790774	3.15258786249616	-0.648033250377827	0.536572122456806	0.918555643649896	-5.65522475928149	0.0105689002802869	3.15258786249616	0.0801730120781198	0.938227946843766	0.984651559846433	-6.14636532451439	-0.0959782045104873	3.15258786249616	-0.9768036499316	0.359553210739244	0.828689966203911	-5.77322001784468	0.161760228989122	3.15258786249616	1.5028505082335	0.174350190605523	0.702618596258083	-5.36875137866095	0.0552131241983478	3.15258786249616	0.444239307320271	0.669588983920696	0.838071485596673	-6.55481696235509	-0.106547104790774	3.15258786249616	-0.648033250377827	0.536572122456806	0.918555643649896	-5.65522475928149
139	(UniMod:1)S(UniMod:21)DQEAKPSTEDLGDK2	0.533861538755012	5.26111159466858	5.11177935185002	4.90871572623347	5.36920197712345	5.00515631648494	4.88531335815837	4.99910917216101	4.8845510487884	5.25005998260026	5.06272094368197	5.14205948413797	0.217095033327133	5.07997990508077	1.15921956027932	0.272314761405546	0.805492851980996	-5.42053672425502	-0.152038780442652	5.07997990508077	-1.08919701558188	0.300685218393365	0.640821963747676	-5.83440417097375	0.0650562528844807	5.07997990508077	0.521070056553496	0.613242446722842	0.929586276378999	-6.22876793586891	-0.00731167366176688	5.07997990508077	-0.058563074870032	0.95441123216837	0.990198250619358	-6.65345426353759	0.209783359665366	5.07997990508077	1.50287583602687	0.162641984691958	0.406963832113576	-5.78776454774241	0.217095033327133	5.07997990508077	1.15921956027932	0.272314761405546	0.805492851980996	-5.42053672425502
140	(UniMod:1)S(UniMod:21)DQEAKPSTEDLGDKK2	0.0667630960781879	5.4424712444245	5.37477259926932	5.42441316764019	5.5351982157242	5.45671318209557	5.58555291036011	5.51167535551944	5.46353824215595	5.53591685007143	5.56889183689036	5.62914501638936	-0.0215579966692641	5.5025716927764	-0.265644100821323	0.795710142775538	0.969354662320828	-6.03863262281863	0.0737211283930197	5.5025716927764	1.21876507908212	0.249882458500644	0.600012653065222	-5.69329240875198	0.0521631317237556	5.5025716927764	0.964154631483275	0.356872706008917	0.827325750975069	-5.89798425147506	0.111935765615291	5.5025716927764	2.06895911499615	0.0643599711897252	0.560518228388357	-4.7284976241646	0.090377768946027	5.5025716927764	1.49413432916471	0.164876314612196	0.409470375918151	-5.79942858760063	-0.0215579966692641	5.5025716927764	-0.265644100821323	0.795710142775538	0.969354662320828	-6.03863262281863
141	(UniMod:1)S(UniMod:21)DQEAKPSTEDLGDKK3	0.083527348794677	4.3817547252586	4.38748913053549	4.51824368688251	4.46570795964115	4.4490256625619	4.60684741601847	4.33201884925688	4.28398632232901	4.44941450525428	4.44669565308231	4.44944661628498	0.0624851738992733	4.43369368428233	0.687521652713615	0.506811333095954	0.907581449156069	-5.83521616860409	-0.121159928432588	4.43369368428233	-1.78856471292179	0.102838365834122	0.423160117333375	-4.94928717916773	-0.0586747545333148	4.43369368428233	-0.968393661054836	0.354849978780492	0.826355754530328	-5.89399251790702	0.0780311651816366	4.43369368428233	1.28786027871177	0.22573904295605	0.744138010529822	-5.82659802123075	0.14051633908091	4.43369368428233	2.07430434237093	0.0637787844891372	0.253103283643567	-4.9458490570108	0.0624851738992733	4.43369368428233	0.687521652713615	0.506811333095954	0.907581449156069	-5.83521616860409
142	(UniMod:1)S(UniMod:21)EAGEATTTTTTTLPQAPTEAAAAAPQDPAPK3	0.105706718127656	4.08102555234146	4.29809472952661	4.27900744780998	4.35693600101279	4.42328988571161	4.29729831268822	4.25881330327676	4.1696898754546	4.35788945727669	4.35532983528292	4.3496635301026	0.000243861610198515	4.29336708458948	0.002426748544303	0.998109701731483	0.999452691104104	-6.07517441260812	-0.00512432052700706	4.29336708458948	-0.068415401557721	0.946753792908279	0.985424545511702	-6.43122654953746	-0.00488045891680855	4.29336708458948	-0.0728506214790501	0.943308442011126	0.990928904082588	-6.36859278571322	0.139798823244857	4.29336708458948	2.08677735619329	0.0624418744546516	0.556274325587639	-4.70047991083956	0.140042684855056	4.29336708458948	1.86972623376781	0.0899371038234078	0.304036161679706	-5.26308358694244	0.000243861610198515	4.29336708458948	0.002426748544303	0.998109701731483	0.999452691104104	-6.07517441260812
143	(UniMod:1)S(UniMod:21)GDEM(UniMod:35)IFDPTM(UniMod:35)SK2	0.0794160490792631	4.28023059848796	4.34555059881591	4.33196032709482	4.37928732318815	4.51616328199127	4.4872387190692	4.20483470227329	4.05124887163081	4.20066166228247	4.22349295161555	4.59962637750705	0.0715692768996661	4.32911776490513	0.479875123892023	0.641258716115774	0.942646586109513	-5.95687005073447	-0.191205387847517	4.32911776490513	-1.72003778052396	0.115023727829717	0.442798489290989	-5.04764387085029	-0.119636110947851	4.32911776490513	-1.20324801472168	0.255580869296747	0.772766955148447	-5.65116996040732	0.141649266616643	4.32911776490513	1.42464676837875	0.183596878580385	0.711682968057001	-5.65716069441711	0.213218543516309	4.32911776490513	1.91806284584833	0.082980637639493	0.290587367953173	-5.18948881282512	0.0715692768996661	4.32911776490513	0.479875123892023	0.641258716115774	0.942646586109513	-5.95687005073447
144	(UniMod:1)S(UniMod:21)GDEMIFDPTM(UniMod:35)SK2	0.380018727175359	4.16045028181474	4.1886337880287	4.20872629218078	4.26916347342641	4.27380626470205	3.98047242756119	4.21222293978766	3.88720314766261	4.31164599761769	4.19750140456541	4.23604295841108	0.210139808584455	4.17507899779621	1.44588183728437	0.177692039100251	0.744522409291516	-5.0901803109084	-0.136223743616275	4.17507899779621	-1.25751604090722	0.236097081880656	0.586150805367125	-5.64878471166016	0.0739160649681807	4.17507899779621	0.76287708079408	0.462506042183614	0.870529174005742	-6.07016578433297	-0.0114560654448583	4.17507899779621	-0.118236404599212	0.908135115781477	0.982372079011994	-6.64777018201102	0.198683743139597	4.17507899779621	1.83410019012048	0.0954050602071394	0.312098954723257	-5.31673588809221	0.210139808584455	4.17507899779621	1.44588183728437	0.177692039100251	0.744522409291516	-5.0901803109084
145	(UniMod:1)S(UniMod:21)GDEMIFDPTMSK2	0.99617715701155	4.5708011034748	4.57809098814389	4.43205802366048	4.72926147496848	4.5012851134453	4.33162512964089	4.52472880912643	4.5295639550664	4.78742484632739	4.34392949496229	4.36991202455723	-0.0204647944059433	4.51806190576124	-0.108554212148942	0.91562403029947	0.987317762903344	-6.06905668617739	0.000163010336688529	4.51806190576124	0.00116008734895577	0.999096357579965	0.999656727289398	-6.43372594693332	-0.0203017840692548	4.51806190576124	-0.161534301137362	0.874770745310062	0.978988861177127	-6.35754301067972	-0.00625946574150138	4.51806190576124	-0.0498044122919194	0.96122274418702	0.991701165075401	-6.65396592170415	-0.0267242601474447	4.51806190576124	-0.190187179151044	0.852827162724371	0.93563453788933	-6.87599066915943	-0.0204647944059433	4.51806190576124	-0.108554212148942	0.91562403029947	0.987317762903344	-6.06905668617739
146	(UniMod:1)S(UniMod:21)GEDEQQEQTIAEDLVVTK2	0.0839582506566966	5.045567785175	5.1516809507093	5.09630228028514	5.21090062195884	5.14555137279894	5.18393216671582	4.90005215350627	4.94367483128159	5.20029179090154	4.8825605895396	5.14697053518679	0.0724664310473262	5.08249864345989	0.616364606796779	0.550919170708204	0.919218235112697	-5.88143805900405	-0.17598684632922	5.08249864345989	-2.00824771233058	0.0713220975958577	0.358488459638939	-4.62149840292409	-0.103520415281894	5.08249864345989	-1.32074229001964	0.214938576867064	0.740734139033204	-5.51489632459712	0.0822777151013891	5.08249864345989	1.04972200473387	0.317649753598928	0.804883488554704	-6.09104605746219	0.154744146148715	5.08249864345989	1.76583979985843	0.106742636217264	0.329295681124946	-5.41805635802757	0.0724664310473262	5.08249864345989	0.616364606796779	0.550919170708204	0.919218235112697	-5.88143805900405
147	(UniMod:1)S(UniMod:21)GEDEQQEQTIAEDLVVTK3	0.819862181499	NA	4.74421494950599	NA	NA	4.80839319202982	4.65521515751845	4.6697330365695	4.67782186350076	4.75698097144149	4.52820768048516	4.71582289395085	0.00563717332256974	4.69454871812525	0.0377540502356479	0.970883572344945	0.996439585500936	-5.86770467091574	-0.0704374994708656	4.69454871812525	-0.588367742864302	0.57382148500124	0.834532260338698	-5.96656291257397	-0.0648003261482959	4.69454871812525	-0.726203551943766	0.490071301859679	0.878201503335237	-5.98487747406336	-0.0124107747318609	4.69454871812525	-0.103667784504511	0.920190716270991	0.984195812047017	-6.2540078855834	-0.00677360140929117	4.69454871812525	-0.0759103185934799	0.94150493223096	0.975365180385122	-6.89234646816099	0.00563717332256974	4.69454871812525	0.0377540502356479	0.970883572344945	0.996439585500936	-5.86770467091574
148	(UniMod:1)S(UniMod:21)KAEEEAEK2	0.393136859748196	3.46406446140283	3.59003113752073	NA	3.91571845796978	3.4583518120776	NA	3.44138665795031	3.59845273098668	3.79632688074713	3.86941214487879	3.54924975229355	0.0584225626094219	3.6314437817586	0.272558623116211	0.791781225547919	0.969354662320828	-5.94177971688777	-0.00712810499328365	3.6314437817586	-0.0450271158138512	0.965139066002933	0.99016751280775	-6.34398869831699	0.0512944576161383	3.6314437817586	0.354945035618576	0.731388841420245	0.957087074478982	-6.19594351124535	0.159987335561909	3.6314437817586	1.01061478385674	0.340456462662757	0.813829838188046	-5.93106405017217	0.21840989817133	3.6314437817586	1.51134279781296	0.16741238463174	0.411885286065655	-5.77791650843758	0.0584225626094219	3.6314437817586	0.272558623116211	0.791781225547919	0.969354662320828	-5.94177971688777
149	(UniMod:1)S(UniMod:21)LEDPFFVVR2	0.0720936507435459	3.97119638508209	3.84831741329721	4.08919043093882	3.74480558281972	3.780776767393	3.81013606820154	3.99785714344725	3.7965655063475	3.95364162916157	3.96449240283421	3.99617814462805	0.265221337611858	3.90483249765009	2.4451838854853	0.0337043778021412	0.522642576424648	-3.65389073440399	-0.0723567515420003	3.90483249765009	-0.894990401100488	0.39105486226112	0.721430484346335	-6.02187127589206	0.192864586069858	3.90483249765009	2.66714614019271	0.022900289596497	0.397277325111873	-3.51173251707639	-0.190995270301287	3.90483249765009	-2.64129516133473	0.0239565335097364	0.409267439932832	-3.79157146737382	0.0742260673105708	3.90483249765009	0.918112219505026	0.379380199149423	0.631102367994965	-6.45597783297415	0.265221337611858	3.90483249765009	2.4451838854853	0.0337043778021412	0.522642576424648	-3.65389073440399
150	(UniMod:1)S(UniMod:21)MEDPFFVVK2	0.129477285207065	3.91334334067662	3.92434876786712	3.7952658088206	3.9143321909308	3.96089805327067	3.61488586864649	4.04586734021916	4.12516624280163	4.01035164905878	3.88054785434537	4.22817877757882	0.00178990365605181	3.94665326311055	0.0112697768539891	0.991221682894146	0.997450621517531	-6.07511146469369	0.20786415238895	3.94665326311055	1.75590701164965	0.108491131200861	0.432485808607959	-4.99641371055088	0.209654056045002	3.94665326311055	1.98006838538956	0.0747890777001373	0.592993161375178	-4.60933794286772	-0.0476139348387936	3.94665326311055	-0.449687684830942	0.662172052850995	0.930384476814765	-6.54732667574644	-0.0458240311827414	3.94665326311055	-0.387092900488527	0.706498361712165	0.858391923429868	-6.8148633743318	0.00178990365605181	3.94665326311055	0.0112697768539891	0.991221682894146	0.997450621517531	-6.07511146469369
151	(UniMod:1)S(UniMod:21)PAKTIAPQNAPR2	0.912458252799786	3.78054802469063	3.33717683767774	3.41404706348166	3.66647455785251	3.52474290278772	3.4112832313263	3.51475286593613	3.48770593366516	3.7375724669717	3.64780057806558	3.37625780466104	0.0624046280599657	3.53621475155602	0.331669300827657	0.746732532311142	0.960091128333546	-6.01832157917912	-0.00936124214936829	3.53621475155602	-0.0667510663745587	0.948046975129335	0.985424545511702	-6.43134668376831	0.0530433859105974	3.53621475155602	0.422873990249428	0.681006459843226	0.942000470784583	-6.27704230575965	0.0235762553721659	3.53621475155602	0.187955293826284	0.854531999159415	0.97706041701993	-6.63628688450296	0.0859808834321316	3.53621475155602	0.613093387110888	0.552998181970664	0.758538922022901	-6.69526071715362	0.0624046280599657	3.53621475155602	0.331669300827657	0.746732532311142	0.960091128333546	-6.01832157917912
152	(UniMod:1)S(UniMod:21)QGDSNPAAIPHAAEDIQGDDRWMSQHNR4	0.149840340148994	3.31590103515944	3.44538066064793	NA	NA	3.59641514140892	3.47643092438434	3.56397666527847	NA	3.21349377094518	3.46127709805362	3.29811781752998	-0.395462621428485	3.42137413917598	-2.54605903327744	0.0366488333445425	0.532760473552091	-3.50536666928731	0.183335817374781	3.42137413917598	1.47215354950197	0.182243119819823	0.533434415348319	-5.12556203087999	-0.212126804053704	3.42137413917598	-2.28527039067605	0.0542695609115681	0.540190225272693	-4.12506330744182	0.155782184992944	3.42137413917598	1.53203685098395	0.167133622039876	0.696341216509298	-5.33162138486638	-0.239680436435541	3.42137413917598	-2.04133668018481	0.0784267230278784	0.283009793212808	-4.82532902286128	-0.395462621428485	3.42137413917598	-2.54605903327744	0.0366488333445425	0.532760473552091	-3.50536666928731
153	(UniMod:1)S(UniMod:21)RHEGVSCDACLK2	0.225239753577859	3.86266666646632	4.07148943627477	3.84398080937539	3.95937773706736	4.02281898477213	4.11417825469379	4.00134651961764	4.0786587218467	3.93454083395661	4.19993288747346	4.31544114427408	0.00388964636361067	4.03676654507439	0.0262233049588829	0.979576089904352	0.997251240378074	-6.07482009139734	0.113956983360009	4.03676654507439	1.03075275452066	0.326054374972488	0.66398039578697	-5.89397187180744	0.117846629723619	4.03676654507439	1.19175157098999	0.259869333646944	0.775814037358927	-5.66400090064701	0.106079354805598	4.03676654507439	1.07275225465221	0.307666504644685	0.795628113245761	-6.0673079429965	0.109969001169208	4.03676654507439	0.994681041257058	0.342492359702134	0.59774734301809	-6.38300908264432	0.00388964636361067	4.03676654507439	0.0262233049588829	0.979576089904352	0.997251240378074	-6.07482009139734
154	(UniMod:1)S(UniMod:21)VELEEALPVTTAEGMAK2	0.574792685187394	3.78780895605528	3.95334939652662	3.91866871454229	4.02764962314003	3.89359638723789	3.77570219571804	3.71645910773084	3.79265864108923	4.08159556018311	3.3155730061642	3.741178181301	-0.0541503381845172	3.81856725178987	-0.233150682005318	0.820173727913934	0.972361576621565	-6.0470031315048	-0.132050147964698	3.81856725178987	-0.762799960075265	0.462550086748135	0.771828996384688	-6.13146497883594	-0.186200486149215	3.81856725178987	-1.20256230498919	0.255835062874718	0.77283622113202	-5.65193785298406	0.012373712990589	3.81856725178987	0.0799147259116866	0.937823479002956	0.987921782865653	-6.65186069110857	-0.0417766251939282	3.81856725178987	-0.241326560561879	0.813998150377578	0.915557834205044	-6.86407119437315	-0.0541503381845172	3.81856725178987	-0.233150682005318	0.820173727913934	0.972361576621565	-6.0470031315048
155	(UniMod:1)SASAPAAEGEGT(UniMod:21)PTQPASEK2	0.522594069934261	5.35095612611735	5.40990843658297	5.42396596175208	5.42510329849367	5.49557774778916	5.41702205274324	5.46504187817353	5.24131295143313	5.39808632361019	5.43455562369842	5.5264023711675	0.0488798331641513	5.41708479741466	0.487600534391592	0.635957918763902	0.940527112943367	-5.95307555068545	-0.0417660933474728	5.41708479741466	-0.558977806800766	0.588022037488848	0.841496334939631	-6.2693168942893	0.00711373981667851	5.41708479741466	0.106444614627258	0.917256917448739	0.987422334236713	-6.36538852879057	0.05095752485789	5.41708479741466	0.76248980643625	0.46272724636011	0.86799343764983	-6.35039843081606	0.0998373580220413	5.41708479741466	1.33617638019574	0.210018445993844	0.465791291356637	-6.00234035995449	0.0488798331641513	5.41708479741466	0.487600534391592	0.635957918763902	0.940527112943367	-5.95307555068545
156	(UniMod:1)SDEFSLADALPEHS(UniMod:21)PAK2	0.197632336950898	5.12032999913775	5.17664186019653	5.2221386458109	5.25158266525804	5.22847021706671	5.30397604119905	5.12179840439596	5.12416601591409	5.26761304710073	5.12975544636499	5.21824520357005	-0.00608378393597775	5.19679250418316	-0.0738119889433978	0.942561794425886	0.993284647063706	-6.07234668810224	-0.0500546248933729	5.19679250418316	-0.814767298648327	0.433484357330868	0.752036841395861	-6.09020486977396	-0.0561384088293506	5.19679250418316	-1.02165551622586	0.330143553625339	0.814948677365679	-5.84261233217986	0.088306139459541	5.19679250418316	1.60707181369704	0.137972838736396	0.673988043822551	-5.41394493228444	0.0822223555235633	5.19679250418316	1.33837955316104	0.209323803136616	0.464802512286233	-5.99961720140815	-0.00608378393597775	5.19679250418316	-0.0738119889433978	0.942561794425886	0.993284647063706	-6.07234668810224
157	(UniMod:1)SESGHS(UniMod:21)QPGLYGIER2	0.0533455984259919	4.26771646499584	4.27980604389682	4.24020148525615	4.42834459497194	NA	NA	4.20577585618238	4.16383520442109	4.37289482470388	4.25198051384405	4.31061977263096	-0.038743756831102	4.28013052898923	-0.390508748307479	0.705889485786977	0.95222783496692	-5.8243668027424	-0.0777691344145381	4.28013052898923	-1.26392986696514	0.240240650742268	0.59011592799692	-5.63796521022354	-0.11651289124564	4.28013052898923	-1.497027227543	0.171026532791291	0.698381423493861	-4.99680756745512	0.165769930255665	4.28013052898923	2.12991108921539	0.0642222535553473	0.560518228388357	-4.36785422861883	0.127026173424563	4.28013052898923	2.06447166586422	0.0712307721185146	0.268397039869003	-4.99087345110763	-0.038743756831102	4.28013052898923	-0.390508748307479	0.705889485786977	0.95222783496692	-5.8243668027424
158	(UniMod:1)SETAPAAPAAPAPAEKT(UniMod:21)PVK2	0.843846481160541	5.71289874701704	5.74914469968102	5.72071312612391	5.74562900593144	5.76265332220555	5.73301171237088	5.72226117545521	5.74835559232111	5.73105952201194	5.69645135672792	5.69448522354921	-0.0474888390204358	5.72878758939957	-0.704679172191509	0.496502249581617	0.90341558469105	-5.82338352349195	0.00772285961416763	5.72878758939957	0.153749699641214	0.880752555141086	0.965773459347284	-6.42111201536972	-0.0397659794062681	5.72878758939957	-0.885121368328299	0.396113613271257	0.844142604550013	-5.96970500682039	0.0195124892286342	5.72878758939957	0.434313989581195	0.672941827752136	0.932816127704652	-6.55451743204315	-0.0279763497918015	5.72878758939957	-0.556964077096022	0.589347856433056	0.781808794755151	-6.72974664877778	-0.0474888390204358	5.72878758939957	-0.704679172191509	0.496502249581617	0.90341558469105	-5.82338352349195
159	(UniMod:1)SETAPAAPAAPAPAEKT(UniMod:21)PVK3	0.915680811415998	4.85999252875449	4.72617469306989	4.70687537209875	4.88087076529261	4.75328377890658	4.67142483839623	4.70084535544208	4.74143278766127	4.83149738070867	4.7189420438681	4.75650647406158	0.0436639651036757	4.75889509256911	0.426254353727624	0.678619043936897	0.948769379577345	-5.98160580016414	-0.043208459756034	4.75889509256911	-0.565914334355998	0.583467271463438	0.839643452610822	-6.26527444099526	0.000455505347641605	4.75889509256911	0.00667007006065871	0.994804433696278	0.999759325326078	-6.37139402357565	0.00417892955743238	4.75889509256911	0.0611930311486984	0.952366666446556	0.989751130143618	-6.65328449294466	0.047842894661108	4.75889509256911	0.626612937343226	0.544434609083313	0.752424876203188	-6.68649388025822	0.0436639651036757	4.75889509256911	0.426254353727624	0.678619043936897	0.948769379577345	-5.98160580016414
160	(UniMod:1)SETAPAAPAAPAPAEKT(UniMod:21)PVKK2	0.0345806779358189	4.69268446537939	4.65350235646469	4.64865012805486	4.74241195698289	4.85078786722688	4.72691840937719	4.55542987361003	4.53202706059119	4.53492098302057	4.58588106621513	4.72440208943015	-0.0370875154413319	4.658874205123	-0.402260409341581	0.695643823360754	0.950418996513581	-5.99176085976393	-0.121217182865705	4.658874205123	-1.76392449122105	0.107077786129331	0.430517417583175	-4.98488612168916	-0.158304698307037	4.658874205123	-2.57551814878587	0.0268671875598382	0.425699905961382	-3.66280796021534	0.108427094562677	4.658874205123	1.76404082034678	0.107057403036393	0.64200277857964	-5.19094620630347	0.0713395791213447	4.658874205123	1.03811710378515	0.322771928715808	0.579477015366463	-6.33947565698821	-0.0370875154413319	4.658874205123	-0.402260409341581	0.695643823360754	0.950418996513581	-5.99176085976393
161	(UniMod:1)SETAPAAPAAPAPAEKT(UniMod:21)PVKK3	0.0422373019897015	NA	3.67444584292679	NA	3.62531841253613	3.6328765460903	3.71718763616014	2.98158155909522	3.44639572115945	3.57742337720124	3.54171977770655	3.62806952419358	0.384400564237727	3.53611315522993	1.97901717800655	0.0815059214431713	0.631599016145214	-4.26176061459216	-0.460457202799458	3.53611315522993	-2.84908390810646	0.0204973837523195	0.205626243060914	-3.17091903589292	-0.0760566385617318	3.53611315522993	-0.705901906996365	0.4993787165625	0.878201503335237	-6.10852140377538	-0.0159849779979391	3.53611315522993	-0.104906952934734	0.918914556086287	0.983780714242731	-6.31082599509939	0.368415586239788	3.53611315522993	3.05837135001511	0.0147657054682466	0.113558514043659	-3.431379430298	0.384400564237727	3.53611315522993	1.97901717800655	0.0815059214431713	0.631599016145214	-4.26176061459216
162	(UniMod:1)SETAPLAPTIPAPAEKT(UniMod:21)PVK2	0.165493355795688	5.34831988474179	5.36148874311536	5.33794150042608	5.43367739843617	5.38212587880739	5.38834657511726	5.31034490541953	5.28993362638077	5.31802243651922	5.28909138683611	5.3006861622106	-0.0496725120707042	5.34181622709184	-0.735477938478191	0.478322688713295	0.895741683292487	-5.80148399207497	-0.0491107768609256	5.34181622709184	-0.975588298819526	0.351435999957707	0.686073702896537	-5.94774644472026	-0.0987832889316298	5.34181622709184	-2.19395778482421	0.0520029499867555	0.534100689443507	-4.27854834584954	0.0521332413591962	5.34181622709184	1.15786923036437	0.272841324017626	0.777904171860036	-5.97606549814605	0.00246072928849195	5.34181622709184	0.048882523426855	0.96193988601594	0.984123230880976	-6.89428697864612	-0.0496725120707042	5.34181622709184	-0.735477938478191	0.478322688713295	0.895741683292487	-5.80148399207497
163	(UniMod:1)SETAPLAPTIPAPAEKT(UniMod:21)PVK3	0.480048297589214	4.20740327300424	4.09717342304892	4.06676492789647	4.22958295437096	4.17365168340373	4.11012980694663	4.06914568733114	4.14190466817615	4.11095791633938	4.07438304804217	4.05341773882058	-0.0732798836101605	4.12131955703458	-0.849528000396369	0.414733932463706	0.87015785886521	-5.71319100168769	-0.0182553635629032	4.12131955703458	-0.283935480974297	0.782037995081737	0.930187183879564	-6.39082541046299	-0.0915352471730637	4.12131955703458	-1.59174151893587	0.141382212515978	0.673360306143984	-5.16833616483927	0.0473409402572269	4.12131955703458	0.823229766457278	0.428868279584524	0.854292561995715	-6.30147729595355	-0.0259389433529336	4.12131955703458	-0.40344232704555	0.694800955767508	0.852471216326684	-6.80795511319944	-0.0732798836101605	4.12131955703458	-0.849528000396369	0.414733932463706	0.87015785886521	-5.71319100168769
164	(UniMod:1)SETAPLAPTIPAPAEKT(UniMod:21)PVKK3	0.612407106182094	3.50518329956037	3.74328177557885	3.77104434557737	3.65430576919542	3.85665329118871	3.73197015381353	3.5590210024653	3.69888179004985	3.56579284590311	3.70112031029952	3.70103214296418	-0.047442894362328	3.68075333878147	-0.368780365963131	0.719695475964648	0.953251799285052	-6.00497789227566	-0.0442184106479555	3.68075333878147	-0.461143398419607	0.654198702879305	0.877050172463931	-6.32129057857612	-0.0916613050102835	3.68075333878147	-1.06874454206545	0.309386454487612	0.800744820293531	-5.79533434771298	0.0744732644936921	3.68075333878147	0.868336916526561	0.404821021485558	0.845121360037641	-6.2630285487786	0.0270303701313641	3.68075333878147	0.281893368853894	0.7835606627124	0.898467259692942	-6.85263047727038	-0.047442894362328	3.68075333878147	-0.368780365963131	0.719695475964648	0.953251799285052	-6.00497789227566
165	(UniMod:1)SGDHLHNDS(UniMod:21)QIEADFR2	0.346573714520967	3.84670591495915	4.00162102850802	3.96205269580722	4.00441323102202	3.95017817260982	3.89141733443412	3.78398795958883	3.86174614262448	3.83635898072692	4.00679521439542	4.03861388491828	0.125845942643033	3.92580823269039	1.20840265393292	0.253676489588761	0.798045669225439	-5.36758188370805	-0.113926161984815	3.92580823269039	-1.46768268829177	0.171799577084273	0.518828482342823	-5.39054041559104	0.0119197806582174	3.92580823269039	0.171684850689373	0.866983308534619	0.977770890174415	-6.35574711589663	0.0118763662638552	3.92580823269039	0.171059537688441	0.86746262490914	0.979480438715087	-6.63954741997743	0.137722308906888	3.92580823269039	1.77424258881952	0.105283525454317	0.32710462073514	-5.40569238832042	0.125845942643033	3.92580823269039	1.20840265393292	0.253676489588761	0.798045669225439	-5.36758188370805
166	(UniMod:1)SGDHLHNDS(UniMod:21)QIEADFR3	0.353355341656571	4.4433740398999	4.56877509432033	4.59726715133947	4.56902177913169	4.5756929319505	4.495401786127	4.49310446972997	4.35305794313907	4.47690374044209	4.52853759438393	4.60146988075457	0.102322461542514	4.51841876465623	1.06350950416669	0.311644107401237	0.828610040775115	-5.51873173321436	-0.113390888752048	4.51841876465623	-1.58119272650102	0.143771181709637	0.482589734935904	-5.24032103765819	-0.0110684272095334	4.51841876465623	-0.172562954742224	0.866310317172638	0.977482806362764	-6.35558664379747	0.010233403883162	4.51841876465623	0.15954447526456	0.876298991966549	0.980915686587879	-6.64159472436394	0.112555865425676	4.51841876465623	1.56954864447072	0.146449400382702	0.38711649899973	-5.69739695293276	0.102322461542514	4.51841876465623	1.06350950416669	0.311644107401237	0.828610040775115	-5.51873173321436
167	(UniMod:1)SGNGNAAATAEENS(UniMod:21)PK2	0.641227785245425	4.25748024992744	3.90070553844811	3.8320370488638	4.30530336956154	3.93425764003639	4.1638692117575	3.94955352127867	4.2493694408746	4.2338243338238	4.12463180579376	4.09674414196618	-0.085463848587418	4.09525239112107	-0.441959388139042	0.667576134128488	0.948769379577345	-5.97465201492311	0.102720535330187	4.09525239112107	0.712678150555311	0.491740283028815	0.787807229570521	-6.16895702496219	0.017256686742769	4.09525239112107	0.133859313151692	0.896071320446685	0.982809683605857	-6.36188609071649	0.137735794705363	4.09525239112107	1.06841012707077	0.309530301491003	0.796351710333877	-6.07181504641941	0.0522719461179451	4.09525239112107	0.362664327687907	0.724124819047187	0.866626167790536	-6.82466761769606	-0.085463848587418	4.09525239112107	-0.441959388139042	0.667576134128488	0.948769379577345	-5.97465201492311
168	(UniMod:1)SGYSS(UniMod:21)DRDR2	0.92344341669854	5.01976134428159	5.0405409256636	5.12955309358782	5.04142265775379	5.13774291553788	5.122251428901	5.06436665314043	5.11315814624041	5.03130630053356	5.08033342760884	5.16776227128226	-0.0328156127687489	5.08619992404829	-0.378738886800921	0.712506508222364	0.952960144217168	-6.00116296584228	0.0254772785127493	5.08619992404829	0.394501507715003	0.701187668899779	0.896215997528893	-6.35121118112824	-0.00733833425599961	5.08619992404829	-0.12704223596293	0.901332167854193	0.982891950431139	-6.36283145183515	0.0371872128865514	5.08619992404829	0.643790063184228	0.533664397519099	0.887546187366233	-6.43622681418221	0.00437160011780247	5.08619992404829	0.0676917998418526	0.947316009143967	0.978499734306024	-6.89309759158198	-0.0328156127687489	5.08619992404829	-0.378738886800921	0.712506508222364	0.952960144217168	-6.00116296584228
169	(UniMod:1)SLLDGLASS(UniMod:21)PR2	0.128832872640292	4.21865627458937	4.19139468146866	4.31877562007343	4.19218089204774	4.12195075054281	4.11981534471521	4.03703339084578	4.11721901803998	NA	4.01635371653194	4.17083108598502	0.114759393090836	4.15042107748399	1.14458865246782	0.280716716407432	0.807661741381429	-5.38819089983545	-0.165815987600945	4.15042107748399	-2.33885120255185	0.0429854425539972	0.285518283711535	-4.12499265382719	-0.0510565945101096	4.15042107748399	-0.720158406893516	0.488965667778122	0.878201503335237	-5.99432037624963	-0.0982931962752343	4.15042107748399	-1.55008193556938	0.154137404168489	0.688740970145306	-5.49321633010381	0.0164661968156015	4.15042107748399	0.212020995871713	0.836621724913914	0.92683744352818	-6.78091417402112	0.114759393090836	4.15042107748399	1.14458865246782	0.280716716407432	0.807661741381429	-5.38819089983545
170	(UniMod:1)SLLDGLASS(UniMod:21)PRAPLQSSK2	0.129315459673655	4.07274025176336	4.19047579648421	NA	4.20341770675935	4.24984031580063	4.45043001705472	4.06994183056723	NA	4.08813609398311	4.06461995523098	NA	-0.163185128374634	4.17370024595545	-1.09160720470427	0.309312509156663	0.827725168336529	-5.29398625089078	-0.0616661935565528	4.17370024595545	-0.514488558116678	0.621937297684196	0.859655967189568	-6.00891923934732	-0.224851321931187	4.17370024595545	-2.51686705946217	0.0382893819078881	0.491834889715835	-3.79240482947532	0.169621322414451	4.17370024595545	1.89865158585991	0.097193016008475	0.632364124146565	-4.9202450103603	0.00643619403981699	4.17370024595545	0.0536979502110477	0.95859884231858	0.982493876690578	-6.60408388259437	-0.163185128374634	4.17370024595545	-1.09160720470427	0.309312509156663	0.827725168336529	-5.29398625089078
171	(UniMod:1)SLQYGAEETPLAGS(UniMod:21)YGAADSFPK3	0.0933740673343192	4.31105593127436	4.19670846634908	4.19143881236038	4.32496968447852	4.18726853741745	NA	4.01556813931212	4.06968845710836	4.15775275667468	4.00117385755847	4.20917868678744	0.0570220945099127	4.16648033293209	0.502117607231888	0.62714845752736	0.93654627643863	-5.89569903877409	-0.190439438451036	4.16648033293209	-2.37156031866091	0.0407060536811535	0.277344627520662	-4.0735318660109	-0.133417343941123	4.16648033293209	-1.66145878860725	0.129584631909447	0.6640280095144	-4.97857971261394	0.0230513742867124	4.16648033293209	0.287060941754579	0.78030001696966	0.958978876886219	-6.50128774713385	0.0800734687966251	4.16648033293209	0.997162471808242	0.343687508490823	0.599036809154084	-6.37821255482679	0.0570220945099127	4.16648033293209	0.502117607231888	0.62714845752736	0.93654627643863	-5.89569903877409
172	(UniMod:1)SQSGAVSCCPGATNGS(UniMod:21)LGR2	0.114799922808691	4.77494816755528	4.50454311357393	4.50152443247621	4.68804637243277	4.66978120154592	4.54117774774226	4.5125135934588	4.39276269731197	4.88806237561166	4.75261135510987	4.58933071771434	0.251366801388062	4.61957288859391	1.74864375811341	0.10978612285779	0.678031806064461	-4.69223290788424	-0.141033759149757	4.61957288859391	-1.31629356321332	0.216374358085121	0.568006947188474	-5.57935680806979	0.110333042238305	4.61957288859391	1.15130469432491	0.27541257869705	0.780794122891924	-5.70840104223456	0.0393298693718442	4.61957288859391	0.410399843205533	0.689848127066202	0.938920141478373	-6.5652230807717	0.290696670759906	4.61957288859391	2.7131245658885	0.0211349108256335	0.13495614236143	-3.88572096739331	0.251366801388062	4.61957288859391	1.74864375811341	0.10978612285779	0.678031806064461	-4.69223290788424
173	(UniMod:1)SRLS(UniMod:21)WGYR2	0.226490859477849	3.93592448154248	4.08492063683633	NA	4.05199366068513	4.1349859668339	4.12453508053705	4.21277027957485	NA	4.11637878734454	4.11535062970626	4.0412216755124	-0.215202258883069	4.09089791095255	-1.93286596517989	0.0876332150286293	0.6417187991432	-4.32399456680163	0.202347720385445	4.09089791095255	2.18425657030974	0.058917375808744	0.331424392681987	-4.15374547361068	-0.0128545384976242	4.09089791095255	-0.208138817563038	0.840084931160985	0.974151334548726	-6.34793190424109	0.093415676829288	4.09089791095255	1.35288646536557	0.211419294686517	0.736902084664313	-5.6399267727134	-0.121786582053781	4.09089791095255	-1.39437965686048	0.199019542976799	0.452044119577321	-5.70236394029148	-0.215202258883069	4.09089791095255	-1.93286596517989	0.0876332150286293	0.6417187991432	-4.32399456680163
174	(UniMod:1)SSDASQGVITT(UniMod:21)PPPPSMPHK2	1.46718653927486e-05	4.7106145900204	NA	4.68949994770179	4.54078833688756	4.43500661737558	4.40058747207527	5.24340350331345	5.24616209108819	4.60206191710888	4.45827431729429	4.35870518656166	-0.530505863464243	4.66851039794271	-4.76134793703841	0.000913560938200802	0.191169656760189	-0.318530909416349	0.54472552833972	4.66851039794271	6.31163439378917	0.000115667165607427	0.0174596068426405	1.63560881506377	0.0142196648754771	4.66851039794271	0.201789747099372	0.844385317441931	0.974440776532269	-6.34958399394359	-0.241263126748295	4.66851039794271	-3.06228551625685	0.0128798074581622	0.297345069589423	-3.05214259170369	-0.771768990212538	4.66851039794271	-9.79584834399372	3.09851820669794e-06	0.000492246629837948	5.1563527521937	-0.530505863464243	4.66851039794271	-4.76134793703841	0.000913560938200802	0.191169656760189	-0.318530909416349
175	(UniMod:1)SSILPFT(UniMod:21)PPVVK2	0.598766098165668	5.15795401895932	5.13191079241646	5.16585002705489	5.21063956865495	5.21835124898972	5.26716029142474	5.13582894178079	5.15173693586719	5.19648445074747	5.04389523688134	5.32091167785979	-0.0368312405407094	5.18188392642151	-0.365755765625127	0.721884604778394	0.953389033791066	-6.00611698724096	-0.00812200731956381	5.18188392642151	-0.108211760609948	0.915889069684592	0.978382251407057	-6.42747420671363	-0.0449532478602732	5.18188392642151	-0.669618074782079	0.517705451866142	0.892875128020108	-6.13783788620894	0.080145423546254	5.18188392642151	1.1938364138771	0.259087410233813	0.774118137113081	-5.93590015438401	0.0433141830055446	5.18188392642151	0.577086897117347	0.576170930268726	0.771860262434058	-6.71773943709098	-0.0368312405407094	5.18188392642151	-0.365755765625127	0.721884604778394	0.953389033791066	-6.00611698724096
176	(UniMod:1)SSS(UniMod:21)PVNVKK2	0.759271006201371	4.42816820133482	4.62331322473925	4.31838601518916	4.47582182520481	4.77822721776328	4.45021829262509	4.59593806381151	4.356454888435	4.50625587210005	4.40090687408221	4.55786344789592	-0.0993210428738358	4.49923217483465	-0.607990005682292	0.556250430599408	0.919914601004621	-5.88657191275316	0.0195739957021734	4.49923217483465	0.160757376641646	0.875367383344385	0.964441780821461	-6.41993739331499	-0.0797470471716624	4.49923217483465	-0.73225279749581	0.48020661754324	0.878201503335237	-6.09326345563261	0.111466631443315	4.49923217483465	1.02350814978897	0.329307719166068	0.811564313752317	-6.11755970740304	0.0121455885694788	4.49923217483465	0.0997493299736124	0.922441875995456	0.966207626790694	-6.89018700237834	-0.0993210428738358	4.49923217483465	-0.607990005682292	0.556250430599408	0.919914601004621	-5.88657191275316
177	(UniMod:1)SSVAVLTQES(UniMod:21)FAEHR2	0.212854920310272	NA	3.43475121855531	3.37271537308268	3.27884506697583	NA	3.43586967401122	NA	3.28926848080706	3.15076065734587	3.17494282029283	3.30333918623851	-0.0332116675225187	3.30506155966366	-0.247990574065753	0.810892456154439	0.97093571967913	-5.83641816632658	-0.114464815011935	3.30506155966366	-1.06600506006783	0.320006103395502	0.660493929145534	-5.57850259691718	-0.147676482534453	3.30506155966366	-1.84516346775835	0.1052951474118	0.637764398683115	-4.74200836205156	-0.0463759253254734	3.30506155966366	-0.528963216857089	0.61234332973543	0.912560984361448	-6.30455041244862	-0.0795875928479921	3.30506155966366	-0.786156276698839	0.456241283472961	0.691540690234417	-6.33224828890198	-0.0332116675225187	3.30506155966366	-0.247990574065753	0.810892456154439	0.97093571967913	-5.83641816632658
178	(UniMod:1)STAPPES(UniMod:21)S(UniMod:21)PARAPM(UniMod:35)GLFQGVM(UniMod:35)QK3	0.361492503358195	4.60229037809129	4.44215089900976	4.51842088814224	4.60463456501431	4.5515712543854	4.42992664394714	4.53846974407893	4.55072024880942	4.67706438046185	4.61419471160119	4.5897560678387	0.0746532908218862	4.55629088921638	0.788365859595009	0.448096909536276	0.880586989452307	-5.76193140069214	0.0236409413630758	4.55629088921638	0.334949913780289	0.744327309566158	0.914987879121267	-6.37411668563877	0.098294232184962	4.55629088921638	1.55703417752772	0.149376579157811	0.680400147751127	-5.2149946864937	0.00775676603452347	4.55629088921638	0.122871399006533	0.904553346215674	0.982297975853674	-6.64716843776637	0.0824100568564097	4.55629088921638	1.16760331218434	0.269063379842661	0.527672226313121	-6.20094573084591	0.0746532908218862	4.55629088921638	0.788365859595009	0.448096909536276	0.880586989452307	-5.76193140069214
179	(UniMod:1)STGPTAATGS(UniMod:21)NRR2	0.420345581419486	4.51647264380439	NA	4.40593124528976	4.44850862461387	4.31465912778468	4.04707196881343	4.21636237935946	NA	4.39495379697748	NA	4.20189633710662	0.273184725159004	4.31823201546871	1.31156228629912	0.228945817024501	0.788428706674611	-5.06638870183227	-0.244839565187618	4.31823201546871	-1.46607730284946	0.183843051414435	0.53560910234577	-5.13295937631838	0.0283451599713853	4.31823201546871	0.227714368847666	0.82604119518367	0.972929225090663	-6.23512838992978	-0.191122037476415	4.31823201546871	-1.53540266418524	0.166319084437177	0.695838300002143	-5.41121655043816	0.0820626876825887	4.31823201546871	0.491383995597586	0.637413591260443	0.815452584457214	-6.47327360420959	0.273184725159004	4.31823201546871	1.31156228629912	0.228945817024501	0.788428706674611	-5.06638870183227
180	(UniMod:1)TECFLPPTSS(UniMod:21)PSEHR2	0.389723141764639	NA	NA	4.16498568406046	4.09800759474845	4.08312219714533	4.03635832726272	4.02313388306476	4.10374542159964	NA	3.93924406607674	4.09116354785187	0.0442537989737355	4.06747009022625	0.36736418649806	0.72364371184819	0.953996679639006	-5.79852952113544	-0.10154603172826	4.06747009022625	-1.05136127503313	0.326253248521796	0.664077370252641	-5.59300541000434	-0.0572922327545244	4.06747009022625	-0.795831307884693	0.450933918178928	0.866696471639467	-5.93123198829891	-0.0924896443416268	4.06747009022625	-1.01568348457435	0.341875211976281	0.814316705808193	-5.78728039171556	-0.0482358453678913	4.06747009022625	-0.611652202379842	0.559108794893607	0.761222424835764	-6.60080797555623	0.0442537989737355	4.06747009022625	0.36736418649806	0.72364371184819	0.953996679639006	-5.79852952113544
181	(UniMod:1)TEWETAAPAVAET(UniMod:21)PDIK2	0.607261279874555	3.42092511102168	3.51021034178135	3.4556388171543	3.52439004360573	3.50293872245355	3.30504812737751	3.42610103163109	3.27285229853923	3.47801082962713	3.32022095296021	3.47511180028603	0.0931036547128108	3.42649527967616	0.814801881806348	0.433465426008428	0.8782892485242	-5.74125420678262	-0.112781424900617	3.42649527967616	-1.32421689317834	0.213822677774749	0.564854673146833	-5.56982549826441	-0.0196777701878066	3.42649527967616	-0.258316672340654	0.801207732276447	0.969476834059633	-6.3360074954823	-0.0181324588401801	3.42649527967616	-0.2380308533053	0.816485960829945	0.969165371979464	-6.62483595918807	0.0749711958726307	3.42649527967616	0.880270170055074	0.398616870051412	0.645257744453494	-6.49021150792839	0.0931036547128108	3.42649527967616	0.814801881806348	0.433465426008428	0.8782892485242	-5.74125420678262
182	(UniMod:1)TSPCSPPLKPPIS(UniMod:21)PPK2	0.557576742751341	4.02281077635351	4.1278206877024	4.11176126597857	4.15179547114265	4.12174987363809	4.19680608447155	4.0424345289573	NA	NA	NA	4.08217938001619	-0.0295747153470431	4.10716975853253	-0.251393470241591	0.808358294527072	0.97086761757283	-5.77470194178939	-0.0450297143875265	4.10716975853253	-0.541311944055459	0.60422165242895	0.849183335989298	-6.04975941000447	-0.0746044297345696	4.10716975853253	-0.896835999163155	0.398080407625626	0.845023501971505	-5.63092627437215	0.0693195664059374	4.10716975853253	1.17847195822112	0.275159152903433	0.779619015062565	-5.94565759927156	0.0397448510588942	4.10716975853253	0.390106926878394	0.707459102220046	0.85849795881669	-6.38137159655321	-0.0295747153470431	4.10716975853253	-0.251393470241591	0.808358294527072	0.97086761757283	-5.77470194178939
183	(UniMod:1)VT(UniMod:21)LHICAS(UniMod:21)T(UniMod:21)KK2	0.0113138130429798	3.19357339779595	3.34924044539692	3.35225182459324	3.39141631425491	3.45994418955771	3.16550690066878	2.88705874129233	3.0528790114632	3.46118125701218	3.34432460938748	3.27667598734124	0.350157829304103	3.26673206170581	2.61471904180942	0.025092855930036	0.485041646315138	-3.38660488439296	-0.328386346217603	3.26673206170581	-3.28989875098751	0.00775461294137014	0.123805920433039	-2.51681341854273	0.0217714830864999	3.26673206170581	0.24385993956427	0.812087258253445	0.971106619777268	-6.33984877653333	0.0406005788984336	3.26673206170581	0.45476252936511	0.658634370256346	0.928726312767968	-6.54490022428782	0.390758408202537	3.26673206170581	3.91476568344144	0.00268833820128673	0.0417311283584638	-1.81827602809375	0.350157829304103	3.26673206170581	2.61471904180942	0.025092855930036	0.485041646315138	-3.38660488439296
184	AAAAAATAPPS(UniMod:21)PGPAQPGPR2	0.401627229969994	4.56247155145519	4.3868144384971	4.37543991553522	4.45074794277202	4.40804715531302	4.3978491251854	4.53270220761963	4.53324668782372	4.42292784329044	4.36970671360777	4.48700722431432	-0.083733293245138	4.44790552776489	-0.902959009749607	0.387003280745572	0.857022749454148	-5.66805001371424	0.0913991458925008	4.44790552776489	1.32235558324684	0.214419855320612	0.565620572836697	-5.57206816494033	0.00766585264736275	4.44790552776489	0.123999972658743	0.903681556804451	0.983539985611573	-6.36323744711595	-0.0226938940723587	4.44790552776489	-0.367087964502029	0.720920068859376	0.946256468732362	-6.58311578614575	-0.106427187317497	4.44790552776489	-1.53978009295704	0.153496359447681	0.396512661288538	-5.73804765009091	-0.083733293245138	4.44790552776489	-0.902959009749607	0.387003280745572	0.857022749454148	-5.66805001371424
185	AAAGPLDM(UniMod:35)SLPST(UniMod:21)PDIK2	0.115142133513154	3.72669171245649	3.76524533075536	NA	3.74086675758903	3.73417978803757	3.7003324525603	3.77892581132688	3.75364463874902	3.78743232567369	3.89174660835047	4.21076152139219	0.217870448977788	3.8089826946891	1.44321502217166	0.181478587806344	0.744522409291516	-5.05014769880163	0.0203167034320235	3.8089826946891	0.173744205030604	0.86575471594953	0.962546487813728	-6.3289190087241	0.238187152409812	3.8089826946891	2.49471563576167	0.0331449033413941	0.462546758403599	-3.82750294861725	-0.0208421888769577	3.8089826946891	-0.195249997696854	0.849357071649876	0.975418398165167	-6.52513501841237	0.197028260100831	3.8089826946891	1.8457642600789	0.096635990818929	0.313592648577743	-5.30634880975367	0.217870448977788	3.8089826946891	1.44321502217166	0.181478587806344	0.744522409291516	-5.05014769880163
186	AAAGPLDMSLPST(UniMod:21)PDIK2	0.0121013530101282	3.6911863606595	NA	3.68041813076068	3.6326715391907	3.62127869573987	3.50243472544403	3.9328219578335	NA	4.04757076559158	NA	3.83625595984632	0.109431997137336	3.74307976688327	0.782822254925542	0.458080047582383	0.888231296015658	-5.56141953341959	0.247019712123412	3.74307976688327	2.20390673942166	0.06136383820663	0.336772414557761	-4.15193851709131	0.356451709260748	3.74307976688327	4.26676334840499	0.00328169520601166	0.18426547555994	-1.40434721655356	-0.10034059225189	3.74307976688327	-1.20108713257546	0.266795385730978	0.775226023762975	-5.81421490125101	0.00909140488544624	3.74307976688327	0.081113399111386	0.937505184203589	0.974361092979483	-6.60202482273404	0.109431997137336	3.74307976688327	0.782822254925542	0.458080047582383	0.888231296015658	-5.56141953341959
187	AAALS(UniMod:21)LSTLASPK2	0.985683447237664	3.28478286386144	3.30695346914652	3.23917318081543	3.30659689884883	3.43319548522202	3.15944545418527	3.28884176344239	3.28926144945663	NA	NA	3.26661743473548	-0.0452102798582699	3.28609644441267	-0.338612776472964	0.743220692816111	0.958919624815794	-5.84366202507007	0.0120817685083821	3.28609644441267	0.145909419495014	0.887437999140406	0.967783540791344	-6.4221295281505	-0.0331285113498878	3.28609644441267	-0.316296764277564	0.759504016269812	0.963995960897256	-5.98643249439486	0.0227761081442397	3.28609644441267	0.307529896542869	0.765936281372652	0.955418620021091	-6.60353509585599	-0.0224341717140302	3.28609644441267	-0.201941978338254	0.84477313806135	0.930444664199553	-6.58333489936571	-0.0452102798582699	3.28609644441267	-0.338612776472964	0.743220692816111	0.958919624815794	-5.84366202507007
188	AAAT(UniMod:21)PESQEPQAK2	0.315707723736609	3.72368040986514	3.88006345395616	NA	3.8098931696864	3.89228994669789	3.8131982733655	3.73104193284614	3.82253074268885	3.95535204534569	3.8865674944725	3.86945078858745	0.090415240361772	3.83840682575117	0.923533856268009	0.378849901444965	0.857022749454148	-5.60064916281237	-0.0250855941431531	3.83840682575117	-0.330795769132202	0.748061293499273	0.91588486032029	-6.28672706753026	0.0653296462186188	3.83840682575117	1.05509481932004	0.317772694071994	0.807218322738618	-5.80700016844404	0.0365885313392798	3.83840682575117	0.528531839602847	0.609394033720632	0.911621164365353	-6.39658705521488	0.127003771701052	3.83840682575117	1.83460594444779	0.0983867591596113	0.317254014137859	-5.32281964759433	0.090415240361772	3.83840682575117	0.923533856268009	0.378849901444965	0.857022749454148	-5.60064916281237
189	AAATGNAS(UniMod:21)PGKLEHSK2	0.242857299662717	3.52739108227177	3.69135064391845	NA	3.6808454934487	3.81701921958633	3.77323916745795	NA	3.61426456630412	3.63774225110263	NA	3.55581254857095	-0.165150930203223	3.66220812158261	-1.24685805921316	0.250516821387693	0.797184618885625	-5.13608031960487	0.0048937032090155	3.66220812158261	0.0460804150988583	0.964466860266375	0.990043383676493	-6.14869826392016	-0.160257226994208	3.66220812158261	-2.02456922945554	0.0804334221352513	0.600433426026384	-4.49429593896202	0.14766376373589	3.66220812158261	1.86547288988148	0.102145010688986	0.636639635754165	-4.96674822814748	-0.0174871664673328	3.66220812158261	-0.16466382518519	0.873622812349441	0.946586020472286	-6.59060356338029	-0.165150930203223	3.66220812158261	-1.24685805921316	0.250516821387693	0.797184618885625	-5.13608031960487
190	AADGGERPLAAS(UniMod:21)PPGTVK2	0.157760961943044	3.8383094354782	NA	3.66817405629505	3.73093510121772	3.49657158738835	NA	3.86028315916325	3.75520636752204	3.88176093272366	3.85736804129496	3.77255790987993	0.168972599540457	3.76235184344035	1.25371686219243	0.24375160005592	0.795279589098145	-5.229096859332	0.0545030174560219	3.76235184344035	0.54755083526501	0.598261480960484	0.847858951632345	-6.18530735621908	0.223475616996479	3.76235184344035	2.45937450703845	0.0380277646469223	0.491627424033551	-3.83353394847674	-0.139488401583588	3.76235184344035	-1.40133508862152	0.197003717927838	0.727932985177501	-5.49569756404018	0.0294841979568687	3.76235184344035	0.324476942004553	0.753519960524856	0.881861850003636	-6.83762445028833	0.168972599540457	3.76235184344035	1.25371686219243	0.24375160005592	0.795279589098145	-5.229096859332
191	AADIS(UniMod:21)LDNLVEGK2	0.182989077385881	3.3911808610327	3.46935399072979	3.43331842779185	3.54047794959116	3.43009177202963	3.48468697005237	3.34081576893438	3.36893140571294	3.46011410599181	3.31417406062426	3.33668870068635	-0.0383491022624538	3.41543945574339	-0.446936278491171	0.664093701212194	0.948769379577345	-5.97239790838072	-0.076410839194458	3.41543945574339	-1.19476262575351	0.258740634383184	0.606907857109634	-5.72034145014878	-0.114759941456912	3.41543945574339	-2.00618964181725	0.0715701078965354	0.581755633978435	-4.56966809206325	0.0538011373729366	3.41543945574339	0.940531017577227	0.368297882885876	0.827945586473233	-6.19784127741082	0.0154520351104828	3.41543945574339	0.24160857590967	0.813785366926737	0.915538789202048	-6.86399770880849	-0.0383491022624538	3.41543945574339	-0.446936278491171	0.664093701212194	0.948769379577345	-5.97239790838072
192	AADPPAENSS(UniMod:21)APEAEQGGAE2	0.267797487951079	3.3438090069213	3.62624790396266	3.63041540799981	3.72745453964496	3.53275764513876	3.70452315862064	NA	3.774127059026	3.67513646624666	3.64510966216775	3.69453728302292	-0.223953596720419	3.63541181327515	-1.48373035727834	0.170651675480386	0.744522409291516	-4.92777288168696	0.240636286064742	3.63541181327515	1.95255684548767	0.0812912998366354	0.379171043594222	-4.51942406906839	0.0166826893443233	3.63541181327515	0.191436008654682	0.8522598505341	0.975532355258387	-6.35176270082519	0.121421008173527	3.63541181327515	1.39332170562039	0.19562260825865	0.725373967076171	-5.69643145551032	-0.102532588546892	3.63541181327515	-0.831963919186076	0.426081056566759	0.667324922077319	-6.30021548456186	-0.223953596720419	3.63541181327515	-1.48373035727834	0.170651675480386	0.744522409291516	-4.92777288168696
193	AADS(UniMod:21)DDGAVSAPAASDGGVSK2	0.0330758430585065	4.32224119148557	4.19545714711884	4.23466136290133	4.30261253522784	4.23020708052141	4.24850444720055	4.26802886932072	4.23675191332022	4.39614877701989	4.40848366671086	4.41712950094991	0.145208803091733	4.29638422652519	1.88569214940969	0.0875817434664704	0.6417187991432	-4.49902958207846	0.00160382415188653	4.29638422652519	0.0279428596281231	0.978237192328314	0.994030955167593	-6.43330952989822	0.146812627243619	4.29638422652519	2.85977929092164	0.0163629816670895	0.359629479269408	-3.19183387915158	0.00965478714801904	4.29638422652519	0.188066659268651	0.854446913527232	0.97706041701993	-6.63626438187541	0.154863590239752	4.29638422652519	2.69813343220105	0.0216950764271838	0.136530118990382	-3.9113627837592	0.145208803091733	4.29638422652519	1.88569214940969	0.0875817434664704	0.6417187991432	-4.49902958207846
194	AADVSVTHRPPLS(UniMod:21)PK2	0.12818204567789	3.69954953746114	3.63562333938051	3.69700765654645	NA	3.6514661048735	3.60121455621517	3.60203432306342	3.80364098210019	3.45480505335833	NA	NA	-0.196979418638446	3.64316769412484	-1.51832195688931	0.170490299353869	0.744522409291516	-4.83073959912367	0.0254441414524376	3.64316769412484	0.328178282744795	0.751880824581052	0.917236110120341	-6.37457638477097	-0.171535277186009	3.64316769412484	-1.64907053884648	0.140856927237214	0.672265171584745	-4.76406798192814	-0.0510531805850296	3.64316769412484	-0.658483414123994	0.530202218950181	0.88673422164112	-6.31154288073651	-0.248032599223476	3.64316769412484	-2.38448474717779	0.0467262113791394	0.209697691654949	-4.26937538723401	-0.196979418638446	3.64316769412484	-1.51832195688931	0.170490299353869	0.744522409291516	-4.83073959912367
195	AAESETPGKS(UniMod:21)PEK2	0.704686020690312	NA	5.45822786266321	5.31812816264027	5.89717089706699	5.50993034502518	5.30486913555628	5.64232462535272	5.48878830154193	5.75227444593519	5.57177107217542	5.28541173866539	-0.211549491086399	5.52288965866226	-0.858009231570122	0.41225237138703	0.867665700140074	-5.656515785069	0.177378450795582	5.52288965866226	0.928763646464767	0.37626963196787	0.709017948135165	-5.90291160117033	-0.0341710402908166	5.52288965866226	-0.219133199863543	0.831235763913107	0.973653461216344	-6.34567982604697	0.182478779897745	5.52288965866226	1.04666413278375	0.321448868063824	0.805778840923164	-5.98473404857864	-0.0290707111886537	5.52288965866226	-0.166744159144035	0.871107078804141	0.945296773211973	-6.8803782962909	-0.211549491086399	5.52288965866226	-0.858009231570122	0.41225237138703	0.867665700140074	-5.656515785069
196	AAESLTAIPEPAS(UniMod:21)PQLLETPIHASQIQK4	0.00102132497632724	3.47189522927753	3.44715448287925	3.3551843014791	3.2670369687445	3.35415016870921	NA	3.66756799954705	3.77415011057141	3.37431872090108	3.38604298521467	3.4315244068875	-0.209412581573032	3.45290253742113	-2.26959476225728	0.0482328344496511	0.556509696084191	-3.91405242551653	0.296114383847267	3.45290253742113	4.53858059115747	0.0012643539797067	0.0511678180684086	-0.681989108505104	0.0867018022742352	3.45290253742113	1.32888889728228	0.215270746515802	0.740734139033204	-5.40279865654931	-0.114151102485108	3.45290253742113	-1.74960760590867	0.112719196242678	0.642943832402595	-5.11403163561998	-0.32356368405814	3.45290253742113	-4.95929929978386	0.000688564394722475	0.0165065329317536	-0.348368217040743	-0.209412581573032	3.45290253742113	-2.26959476225728	0.0482328344496511	0.556509696084191	-3.91405242551653
197	AAGARPLTS(UniMod:21)PESLSR2	0.380889999169635	4.63189618499045	4.60657520738779	4.12914321387917	4.69944667019442	4.69254753473158	4.61236478102839	4.71938803720026	4.21056433306332	4.66022228417065	4.64383343658812	4.62562085783597	-0.0339987854992003	4.56650932191547	-0.157129964321223	0.878154121658608	0.98317965488496	-6.06236158727238	0.00910464971264791	4.56650932191547	0.0564540498732344	0.95605106853138	0.987424656877682	-6.43202421474868	-0.0248941357865524	4.56650932191547	-0.172577399920976	0.866299247113794	0.977482806362764	-6.35558399716007	0.212248126565657	4.56650932191547	1.47139993671064	0.170811784419886	0.699614079715294	-5.5966107927955	0.178249341066457	4.56650932191547	1.10524814331493	0.293988654489606	0.552638351626425	-6.26925559396437	-0.0339987854992003	4.56650932191547	-0.157129964321223	0.878154121658608	0.98317965488496	-6.06236158727238
198	AAGDTTVIENSDVS(UniMod:21)PETESSEK2	0.120158461451431	4.05944523627489	NA	3.70717208168169	4.01180278287863	3.71741590901375	3.85864617637478	3.35562922351621	3.72380200639602	4.02622713935416	3.86381892589617	3.83000409185852	0.387654806969404	3.81539635732448	1.94288711896235	0.0825802454332544	0.634081405385689	-4.38815469411092	-0.343593044022177	3.81539635732448	-2.22316211590827	0.0520961021669649	0.311239303619341	-4.23015382965667	0.0440617629472269	3.81539635732448	0.349167866531036	0.73466610732565	0.95752173060961	-6.30633284240034	-0.0206870362225691	3.81539635732448	-0.146627580403516	0.886525997368265	0.982068166872876	-6.53411662040471	0.366967770746835	3.81539635732448	2.60102973339302	0.0277512847179132	0.156569999255214	-4.11420359592497	0.387654806969404	3.81539635732448	1.94288711896235	0.0825802454332544	0.634081405385689	-4.38815469411092
199	AAGGAPS(UniMod:21)PPPPVR2	0.338804230141157	4.38463893094591	4.35282415669088	4.58872275600904	4.30226339031225	4.34863730518604	4.27906504974195	4.26987688406268	4.45591171154077	4.29838141594992	4.34136293129772	4.35262660718592	0.0999693864779978	4.36130101262937	0.911470908740146	0.382708079950709	0.857022749454148	-5.66064285514742	-0.0791676500802216	4.36130101262937	-0.968411173544891	0.35484163967319	0.688132605558808	-5.9545635961667	0.0208017363977762	4.36130101262937	0.284489756001858	0.781624874341381	0.966945883886615	-6.32849834504311	-0.1320733661352	4.36130101262937	-1.80626842815699	0.0998875655055676	0.63346378711791	-5.12904197232663	-0.0321039796572027	4.36130101262937	-0.392709049514406	0.702471026757408	0.856644717091753	-6.81252159664367	0.0999693864779978	4.36130101262937	0.911470908740146	0.382708079950709	0.857022749454148	-5.66064285514742
200	AAGGAPS(UniMod:21)PPPPVRR2	0.369991811151585	5.04535630312342	5.09552544699971	4.643019024789	5.04397767003096	5.11661733878753	5.18824761995462	5.05449828930285	4.77812688389444	4.9546742178545	4.95956071105454	5.0647333541148	-0.111637110211028	4.99493971453694	-0.643477197939871	0.533859455680977	0.916864377420668	-5.8643726548844	-0.0116543383720629	4.99493971453694	-0.0901256586823767	0.929901215470622	0.982616846795815	-6.42938880472553	-0.123291448583091	4.99493971453694	-1.06597934657518	0.310577416207558	0.801262530956526	-5.79815775216076	0.188313951286997	4.99493971453694	1.62816468660936	0.133400906726683	0.669911408875808	-5.38467090769804	0.0766768410759688	4.99493971453694	0.592959513190487	0.565890939607892	0.765264676713448	-6.70798672733957	-0.111637110211028	4.99493971453694	-0.643477197939871	0.533859455680977	0.916864377420668	-5.8643726548844
201	AAGISLIVPGKS(UniMod:21)PTR2	0.00501528026675194	3.73451126607327	3.91126590137841	3.8972723322542	3.62632745733722	3.85155399350204	3.81815830284919	4.00308874331336	4.09279206825057	NA	3.53116400824345	3.63470410825075	-0.382669765529056	3.81008381814525	-3.07341498164272	0.0126451534838596	0.423739789060203	-2.69988414110719	0.200257239213341	3.81008381814525	2.27457507660826	0.0478354458923289	0.300948023517399	-4.2256148265116	-0.182412526315715	3.81008381814525	-2.07189007323153	0.066875812857588	0.561133612543418	-4.39132584199939	-0.0823365820058091	3.81008381814525	-1.04558631981726	0.321921170864904	0.805778840923164	-6.09297163064269	-0.465006347534865	3.81008381814525	-4.82147933515781	0.0008378696176519	0.0186343087260894	-0.486003527909897	-0.382669765529056	3.81008381814525	-3.07341498164272	0.0126451534838596	0.423739789060203	-2.69988414110719
202	AAGS(UniMod:21)PSPLPAPDPAPK2	0.000386907541002662	4.12928087536139	4.15416093753251	4.10941967756462	4.11286132146082	4.02281598021794	4.07420130150679	4.43773838106977	4.41208805925049	4.10762421802142	4.14127147245715	4.03231370594985	-0.270182458926333	4.15761599367207	-3.52293200074194	0.00520042819508249	0.355060427778018	-1.9411312704368	0.293959390007287	4.15761599367207	5.14245737688303	0.000386215237168525	0.0316033281801496	0.41851903101565	0.0237769310809544	4.15761599367207	0.46504413193994	0.651493989795347	0.938186401567203	-6.25748916173205	-0.0609942957576566	4.15761599367207	-1.19296469453235	0.259414121795733	0.774118137113081	-5.93688463248909	-0.331176754683989	4.15761599367207	-5.79352932095364	0.000150434379216268	0.00584337042587062	1.13656216234642	-0.270182458926333	4.15761599367207	-3.52293200074194	0.00520042819508249	0.355060427778018	-1.9411312704368
203	AAGSPS(UniMod:21)PLPAPDPAPK2	0.0377320832175862	3.88879770930642	3.92398619347408	3.99406068171557	4.09384181473248	3.98503174730614	NA	4.21990528201156	4.18181511966172	NA	NA	3.93716551668089	-0.367516603676362	4.02807550811111	-3.21102783369211	0.0137889541683613	0.430279490036409	-2.63940152552812	0.265245339337944	4.02807550811111	3.87787568835765	0.00546449109704853	0.106563933017052	-1.98709885018683	-0.102271264338418	4.02807550811111	-1.1144574552031	0.300011835554279	0.796347970802026	-5.37550051532002	0.103821919520616	4.02807550811111	1.5178720901658	0.170601432243641	0.699614079715294	-5.43370535701205	-0.263694684155745	4.02807550811111	-2.87350027943679	0.0225226116578305	0.139590510046951	-3.54203944399764	-0.367516603676362	4.02807550811111	-3.21102783369211	0.0137889541683613	0.430279490036409	-2.63940152552812
204	AAHVPENS(UniMod:21)DTEQDVLTVK2	0.408856349454502	NA	4.30321025189804	NA	4.25379960887029	4.28773077910252	NA	4.23664118089206	4.06695769722557	4.31965538318617	4.28314305303755	4.23069261176968	0.158475968183952	4.24772882074773	1.28632094705474	0.237163682852392	0.790638214933766	-5.09382796861865	-0.151410812839223	4.24772882074773	-1.53280031966433	0.16694854253643	0.513405185141516	-5.05087799641262	0.00706515534472896	4.24772882074773	0.0959592089666169	0.926103746603334	0.989122573299872	-6.25837644302637	-0.0324450579116329	4.24772882074773	-0.328456034320922	0.751679189575431	0.951880953948178	-6.20127970062646	0.126030910272319	4.24772882074773	1.71175662317137	0.128411872216018	0.359187625631015	-5.51126453691353	0.158475968183952	4.24772882074773	1.28632094705474	0.237163682852392	0.790638214933766	-5.09382796861865
205	AAHVPENS(UniMod:21)DTEQDVLTVK3	0.0307390990243779	3.79297324985432	3.59927032781755	3.64205073768082	3.86311983387072	3.65565595926612	3.76710804853181	3.65919749607086	3.33001118690414	3.89553586635468	3.90763750972949	3.78112746137433	0.282966095560008	3.71760797067771	2.02463430286785	0.0693760584816679	0.61100192570482	-4.2965151577735	-0.183493763630061	3.71760797067771	-1.76144768631248	0.107512608002852	0.430520895043419	-4.98845023484681	0.0994723319299475	3.71760797067771	1.06759307159956	0.309881967557971	0.801141563835681	-5.79651076481224	0.0838631754386561	3.71760797067771	0.900066815802601	0.38847038295055	0.832777309459151	-6.23492438011586	0.366829270998664	3.71760797067771	3.5213761922448	0.00521423638470841	0.0625189167662975	-2.49013103398747	0.282966095560008	3.71760797067771	2.02463430286785	0.0693760584816679	0.61100192570482	-4.2965151577735
206	AAISQLRS(UniMod:21)PR2	0.000169061571285066	3.96704976233563	3.87261278142198	3.92358426962877	3.86998014808632	3.94457073196105	3.92701412432154	4.23998305689821	4.32934885887171	NA	3.79529025084456	3.67869476745242	-0.540446179063989	3.95481287518222	-5.89204237218323	0.000195872723742645	0.124785006441766	1.01375178046029	0.363583686756171	3.95481287518222	5.60573802124501	0.000284406222065588	0.0268534519995476	0.777572518772766	-0.176862492307817	3.95481287518222	-2.72686821157346	0.0224911614207132	0.396100253003105	-3.37760055468709	-0.00722726967248466	3.95481287518222	-0.124582681664468	0.903480433909699	0.982297975853674	-6.6468629238744	-0.547673448736473	3.95481287518222	-7.70831532782654	2.33914488604032e-05	0.00164305435370282	3.16020573417689	-0.540446179063989	3.95481287518222	-5.89204237218323	0.000195872723742645	0.124785006441766	1.01375178046029
207	AALAPAKES(UniMod:21)PR2	0.0861926619949338	4.92744580939512	4.90422868156837	5.36481494127334	4.7448146554541	4.85539433651359	4.79214308098497	4.86902025292524	5.14611336914927	4.78036871891134	4.78814197384327	4.79482094511447	0.048256188013827	4.90611879683028	0.278198338438963	0.786318222218557	0.967620949857378	-6.0351105796351	-0.0579296663750215	4.90611879683028	-0.448062708439385	0.663306667304504	0.880334808526477	-6.32751747721945	-0.00967347836119448	4.90611879683028	-0.0836518294681231	0.934923136971995	0.990212169457803	-6.36769332230597	-0.268045786428053	4.90611879683028	-2.31793772402254	0.0420133869263574	0.497510282874177	-4.3291900175312	-0.219789598414226	4.90611879683028	-1.69998428982401	0.118828871962031	0.344588290833413	-5.51385223727785	0.048256188013827	4.90611879683028	0.278198338438963	0.786318222218557	0.967620949857378	-6.0351105796351
208	AALAPAKES(UniMod:21)PRK2	0.686436578530485	5.47814889085051	5.42734002174707	5.48892699764839	5.50617403808372	5.44911209063783	5.5220661059119	5.37467247768766	5.4909209532135	5.46253248619306	5.41032037140537	5.44036299348721	-0.0227035398845308	5.45914340244238	-0.290396035430256	0.777227140737675	0.965096919344237	-6.03153529010058	-0.032008587964742	5.45914340244238	-0.549287700856355	0.594416399709873	0.845411468392031	-6.27488555050641	-0.0547121278492728	5.45914340244238	-1.04971637230507	0.317652224716244	0.807218322738618	-5.81464480439514	0.0276454414625	5.45914340244238	0.530410233773672	0.606977417085914	0.911336274841005	-6.50565121266995	0.00494190157796925	5.45914340244238	0.0848061701006998	0.934027459342622	0.973049035491091	-6.89168221544627	-0.0227035398845308	5.45914340244238	-0.290396035430256	0.777227140737675	0.965096919344237	-6.03153529010058
209	AALAPAKES(UniMod:21)PRK3	0.715495348463538	5.2004868517514	NA	4.47713266972194	5.24451644522987	3.72256231385345	NA	4.26855434579158	4.28498754435063	5.21492388693068	4.3311599661236	4.26041849733259	0.680666886252864	4.55608250234286	1.02584402503053	0.333630999353367	0.840785457111929	-5.46250532840348	-0.562038815665568	4.55608250234286	-1.14692161476094	0.283068320616271	0.625788637718157	-5.68346290276272	0.118628070587295	4.55608250234286	0.265182901095875	0.797268275943682	0.968955293644874	-6.22562562066105	-0.35527038119501	4.55608250234286	-0.724980673789213	0.488188772853402	0.874815025676198	-6.17843848631473	0.325396505057854	4.55608250234286	0.727396043706215	0.486783638391545	0.714265861263215	-6.61143233321565	0.680666886252864	4.55608250234286	1.02584402503053	0.333630999353367	0.840785457111929	-5.46250532840348
210	AALLAQYADVT(UniMod:21)DEEDEADEK2	0.399911939479726	4.87359667554272	4.97014958797909	NA	5.03939060910922	5.02117058515196	5.01792499126003	4.92373698635797	4.96937833451624	5.00699864857407	4.84987031095119	4.96191365640573	-0.111252385206277	4.96341303858482	-1.20326191774168	0.258334189736907	0.802388580977488	-5.32606195195571	0.024684528676203	4.96341303858482	0.344667278577557	0.737939017629849	0.914199000255037	-6.28176202173942	-0.086567856530074	4.96341303858482	-1.48039465912858	0.171521335804879	0.698381423493861	-5.3162868730766	0.104288930079504	4.96341303858482	1.59515926541393	0.143739653772192	0.68106479694657	-5.32842592489789	-0.00696345512677343	4.96341303858482	-0.106510057743414	0.917418673554574	0.96492662832437	-6.88937396021133	-0.111252385206277	4.96341303858482	-1.20326191774168	0.258334189736907	0.802388580977488	-5.32606195195571
211	AALPAATTPGPGLETAGPADAPAGAVVGGGS(UniMod:21)PR3	0.0127292229999449	3.37906292668806	3.37490377083826	3.38868232741273	3.55665188178987	3.56871662211086	3.41463037868023	3.34484401245883	3.3570908116706	3.60875448941584	3.51187461868866	3.57211115075169	0.0808293883400473	3.46157481731869	0.963510386943707	0.357180848172125	0.846899027153558	-5.61409361394365	-0.0299155962483035	3.46157481731869	-0.478432886165287	0.642250655244771	0.871143923687331	-6.31279678074896	0.0509137920917437	3.46157481731869	0.910361352347061	0.383266065005108	0.839018594257287	-5.94736365689614	0.132449952547304	3.46157481731869	2.36826433399411	0.0385124232991475	0.484221804367409	-4.24669527326208	0.213279340887352	3.46157481731869	3.41092484913959	0.00629785560320073	0.0697767228650874	-2.6805869876171	0.0808293883400473	3.46157481731869	0.963510386943707	0.357180848172125	0.846899027153558	-5.61409361394365
212	AALQTAPES(UniMod:21)ADDSPSQLSK2	0.422692174871903	NA	3.76879122009039	4.16455056029245	NA	3.86338156232962	3.80937937404699	4.11357647633854	4.25694730278842	4.10927499019647	3.46254780683662	4.07478728516611	-0.172768106827292	3.95813739756507	-0.596492621011695	0.566589712995801	0.925936245768029	-5.79801503050982	0.218590999372061	3.95813739756507	1.0218672820687	0.335403134330266	0.671688637510809	-5.81196784359843	0.0458228925447681	3.95813739756507	0.23465798762891	0.820100222158289	0.971601953064264	-6.23379686981955	-0.130290422003117	3.95813739756507	-0.609080519300315	0.558599943389762	0.897301136058606	-6.25848762109206	-0.30305852883041	3.95813739756507	-1.55195581421762	0.157526860317006	0.401146195048956	-5.72420894545876	-0.172768106827292	3.95813739756507	-0.596492621011695	0.566589712995801	0.925936245768029	-5.79801503050982
213	AALS(UniMod:21)EEELEK2	0.360543223198688	3.81749722496192	3.98879371882915	NA	3.91760799878185	NA	3.81549027140373	4.06020658170655	3.7952646790644	3.95169558112889	4.04923603805325	4.12435490671927	0.150622881717745	3.94668300007211	1.0236985388869	0.334586189294169	0.841212979975406	-5.46453942261315	0.0245901584899348	3.94668300007211	0.226288860980322	0.826392956276111	0.948321556333054	-6.31738618488142	0.17521304020768	3.94668300007211	1.76627733840916	0.113591903338447	0.651460231480516	-4.84074857781984	-0.0365963368027487	3.94668300007211	-0.336774704991671	0.744556869013978	0.950258459801405	-6.39510457435244	0.114026544914996	3.94668300007211	1.14947210562485	0.28207276375449	0.541469215597038	-6.21636699962078	0.150622881717745	3.94668300007211	1.0236985388869	0.334586189294169	0.841212979975406	-5.46453942261315
214	AAM(UniMod:35)YDIISS(UniMod:21)PSK2	0.345921840813044	4.44824248455507	4.41335824333933	NA	4.42252848846072	4.45784265487817	4.49238328618724	4.26757667557814	4.28775997760683	NA	4.21329129129989	4.52658780636396	0.0654867763445859	4.39217454536326	0.490929441666766	0.636060156637921	0.940527112943367	-5.85603393888522	-0.15313203735471	4.39217454536326	-1.55436226265933	0.156957864566212	0.5008574390677	-5.19760246575115	-0.0876452610101239	4.39217454536326	-0.974552511074617	0.357040699656685	0.827325750975069	-5.77878599216075	0.0267844458948483	4.39217454536326	0.29782384927294	0.773080023961888	0.957519312525935	-6.49738547312472	0.0922712222394342	4.39217454536326	0.936596340360896	0.375140126291809	0.627765758291375	-6.34444459015263	0.0654867763445859	4.39217454536326	0.490929441666766	0.636060156637921	0.940527112943367	-5.85603393888522
215	AAMYDIISS(UniMod:21)PSK2	0.302777444083767	4.64850688245262	4.6447597733761	4.54965341675528	4.60987826951285	4.60445731883223	4.37829730929708	4.69015950515888	4.71224073512856	4.67460258350858	4.55562221484867	4.39146166328924	-0.0772089079476084	4.58723997019637	-0.609959941671406	0.554993772420689	0.919914601004621	-5.88537014479979	0.086893429282382	4.58723997019637	0.920994621864861	0.377942245149723	0.710576714505207	-5.99854373169555	0.0096845213347736	4.58723997019637	0.114763378193662	0.910820368434901	0.985319076943671	-6.3644099683722	-0.0834290583139481	4.58723997019637	-0.988649850689653	0.345299338590735	0.815047053204653	-6.15196826285792	-0.160637966261556	4.58723997019637	-1.70262244471228	0.118321888507783	0.343790140721166	-5.51005327504571	-0.0772089079476084	4.58723997019637	-0.609959941671406	0.554993772420689	0.919914601004621	-5.88537014479979
216	AAPEASS(UniMod:21)PPAS(UniMod:21)PLQHLLPGK2	1.13249880215909e-05	NA	4.13540436236205	4.17158300333868	3.74776057340711	3.72062834089535	3.81709955545187	4.4364926085117	4.44776256320201	3.80765968617753	NA	3.76980825967362	-0.261729419999024	4.0060221058911	-2.97227883423656	0.01689105515286	0.454918877584557	-2.90324990401434	0.28863390300649	4.0060221058911	4.43818156936481	0.00193368265011548	0.0622120748902626	-0.993843328043348	0.0269044830074661	4.0060221058911	0.453182360951242	0.661909139169651	0.939805068629067	-6.15395671960817	-0.391664192932256	4.0060221058911	-6.59723896585736	0.000137174035045369	0.0167005982381253	1.54275719016	-0.653393612931279	4.0060221058911	-10.046912231191	5.80490926697619e-06	0.000646274493910831	4.61359714260995	-0.261729419999024	4.0060221058911	-2.97227883423656	0.01689105515286	0.454918877584557	-2.90324990401434
217	AAPEASS(UniMod:21)PPASPLQHLLPGK2	0.0238372808609631	NA	4.48831610802813	4.46648398174376	3.74415791242862	4.13205428074418	NA	4.16592635894477	NA	4.14204413351478	4.10706224368367	4.28604955129537	0.551752898852717	4.19151182129791	2.80467558861316	0.0249303319628355	0.485041646315138	-3.16368451187949	-0.311473685941175	4.19151182129791	-1.97470459308624	0.0867031986217344	0.393018829756437	-4.46989175178573	0.240279212911542	4.19151182129791	2.04377568140399	0.0781389567995824	0.596813369878702	-4.46740797003231	-0.539293948299547	4.19151182129791	-4.18747233109785	0.00363458059542661	0.132848422737009	-1.59047968630398	0.01245895055317	4.19151182129791	0.0837796414668818	0.935456306105847	0.973867773248708	-6.65966642220174	0.551752898852717	4.19151182129791	2.80467558861316	0.0249303319628355	0.485041646315138	-3.16368451187949
218	AAPEASS(UniMod:21)PPASPLQHLLPGK3	0.0788009598528925	4.88925164892295	NA	NA	4.54892145457093	4.70400599101354	4.79226654305954	NA	5.05114277690697	4.77431722429129	4.65961870740815	4.84911447770434	-0.082605654397419	4.78357985298471	-0.49341208768451	0.636047229159748	0.940527112943367	-5.68349599444145	0.161891127984013	4.78357985298471	1.11658663701682	0.299156816373431	0.640361288156142	-5.4006778225598	0.0792854735865935	4.78357985298471	0.947160610996589	0.373493381208658	0.836590861510588	-5.9053442180087	-0.20752031937495	4.78357985298471	-1.75297464150088	0.120799870624323	0.657045343626585	-4.9135220439654	-0.290125973772369	4.78357985298471	-2.45076470774313	0.042288063731862	0.199354207165167	-4.22231562222278	-0.082605654397419	4.78357985298471	-0.49341208768451	0.636047229159748	0.940527112943367	-5.68349599444145
219	AAPPPPALT(UniMod:21)PDSQTVDSSCK2	0.311369749153378	4.40047436759991	4.4739267164424	4.42157602341023	4.31702152390918	4.39840544536904	4.48865610513399	NA	4.51628755699822	4.32178101535362	4.28224472915262	4.43092311520329	-0.140673259414928	4.40512965985725	-1.25954863548352	0.238238856678743	0.790799987244964	-5.18818390267045	0.0842951878473714	4.40512965985725	0.924382689092999	0.378430243593079	0.711257698842215	-5.77261324219841	-0.0563780715675568	4.40512965985725	-0.874327695523284	0.403747791914281	0.84682806941678	-5.97692503907869	-0.0306313443467809	4.40512965985725	-0.475039886410605	0.645614016351992	0.925278655638419	-6.53395904893258	-0.171304603761709	4.40512965985725	-1.87852965659175	0.0916613118479041	0.306507197222827	-5.03724234408698	-0.140673259414928	4.40512965985725	-1.25954863548352	0.238238856678743	0.790799987244964	-5.18818390267045
220	AAPQS(UniMod:21)PSVPK2	0.0117828509866271	3.94274636403763	4.12442879654558	4.39945089941888	3.7211459708074	4.20472399366035	4.18934956063764	4.33803444309497	4.3999604447643	3.82525427652243	3.75658158460094	3.57869939419147	-0.531683513859124	4.04367052075287	-2.47271088985677	0.032130730467618	0.513126386566552	-3.61071773869216	0.213455423928937	4.04367052075287	1.33187539121138	0.211380036367061	0.561442256303438	-5.56057459556275	-0.318228089930187	4.04367052075287	-2.21998437863127	0.0497324569046106	0.53067460249014	-4.23745802861279	-0.117135511632231	4.04367052075287	-0.817146613498456	0.432183168090374	0.85630531356064	-6.30652551018661	-0.648819025491355	4.04367052075287	-4.04836793320075	0.00215539763166	0.0364598524818003	-1.59317681838338	-0.531683513859124	4.04367052075287	-2.47271088985677	0.032130730467618	0.513126386566552	-3.61071773869216
221	AAS(UniMod:21)AAGAAGSAGGSSGAAGAAGGGAGAGTRPGDGGTASAGAAGPGAATK4	0.451470294148128	NA	3.62289404876878	3.3827483367514	3.38424005549665	3.62736134315762	3.83314308056623	NA	3.64699061095741	3.35947035833833	3.42254171355082	3.51897949363443	-0.325420389429635	3.5331521156913	-1.54480633412713	0.159228263069408	0.733277681783745	-4.82413680143622	0.144169418197329	3.5331521156913	0.822532086098321	0.433528127906372	0.752036841395861	-5.80260584841661	-0.181250971232306	3.5331521156913	-1.55114109503098	0.157719916785505	0.687130623097414	-5.22604373736557	0.112093633646748	3.5331521156913	0.858018995253188	0.414720252944876	0.847237696189685	-6.15918837116726	-0.213326755782887	3.5331521156913	-1.29092583543667	0.231163362362322	0.490552865395773	-5.82782707297671	-0.325420389429635	3.5331521156913	-1.54480633412713	0.159228263069408	0.733277681783745	-4.82413680143622
222	AAS(UniMod:21)AATAAPTATPAAQESGTIPK2	0.775064354850584	4.62883493385576	4.59660452881973	4.64481541718099	4.70039153350433	4.67051887545715	4.54040894576978	4.58421017629084	4.58390878301311	4.68300680158854	4.67587223647424	4.58677059418592	0.0508022394726702	4.62684934783094	0.594804152923853	0.564702839834304	0.924901241516555	-5.89452300942863	-0.0393588136335223	4.62684934783094	-0.618257490296606	0.549718177643354	0.821584049099972	-6.2332694383956	0.0114434258391478	4.62684934783094	0.200973341434967	0.844599398952362	0.974440776532269	-6.34995599523384	0.0136881582915898	4.62684934783094	0.240396097167035	0.814700306360737	0.968569880159888	-6.62422917267182	0.0644903977642599	4.62684934783094	1.0130303174586	0.33405567744538	0.590378591223305	-6.36480425451463	0.0508022394726702	4.62684934783094	0.594804152923853	0.564702839834304	0.924901241516555	-5.89452300942863
223	AAS(UniMod:21)DTERDGLAPEK2	0.213959221495726	5.06945722477678	5.06332557500855	4.79280590296832	5.05260043004393	5.0997884251533	5.07044524367464	4.91148899997855	4.8732135520268	4.96701935838103	5.09696446369112	5.05128331008459	0.0469893026768373	5.00439931688978	0.413199329544448	0.687859550286833	0.949611603210408	-5.98720159636204	-0.0828449582485415	5.00439931688978	-0.977378866037371	0.350590072649992	0.685336471046211	-5.94603918959311	-0.0358556555717042	5.00439931688978	-0.472943797798939	0.646032631777027	0.93760324500371	-6.25362817482943	0.0990817987060719	5.00439931688978	1.30691020497697	0.219428745059042	0.741604643573513	-5.80372049948569	0.146071101382909	5.00439931688978	1.72330109699791	0.114415021752271	0.339403591990099	-5.48016269521023	0.0469893026768373	5.00439931688978	0.413199329544448	0.687859550286833	0.949611603210408	-5.98720159636204
224	AAS(UniMod:21)ITSEVFNK2	0.991300479688034	3.5309115480679	3.54120026581928	3.42025303807431	3.61669305937788	3.51298002171971	3.3610364583449	3.50710416244282	3.4935879187364	3.45677651030233	3.49605227876625	3.5975978149398	0.0170145982528473	3.50310846150833	0.156555054862383	0.87859595301585	0.98317965488496	-6.06245508170561	0.00289108993577969	3.50310846150833	0.0356897289866947	0.972206181454692	0.992242857525555	-6.43304619128166	0.019905688188627	3.50310846150833	0.274734912349972	0.788905740836835	0.967756215147324	-6.33138045590317	-0.000551770839665622	3.50310846150833	-0.00761544699365959	0.994068058986104	0.998941282092492	-6.655272019536	0.0164628274131817	3.50310846150833	0.203229184073351	0.842881052330251	0.929376249134204	-6.87321696771689	0.0170145982528473	3.50310846150833	0.156555054862383	0.87859595301585	0.98317965488496	-6.06245508170561
225	AAS(UniMod:21)LNYLNQPSAAPLQVSR2	0.900813107352462	4.16941342220855	4.25691774451305	4.41825386628004	4.33248547066604	4.17630062668781	4.13995121200345	4.14484679145397	4.33582231402531	4.31784307866113	4.12740974220551	4.27552672654129	0.0652078709444455	4.24497918138601	0.495143029438769	0.630803231204534	0.937916914263052	-5.94931520368434	-0.0411937915942371	4.24497918138601	-0.419661055825544	0.683279039420714	0.887686528355272	-6.34044373323771	0.0240140793502084	4.24497918138601	0.273519219990528	0.789814619383689	0.967756215147324	-6.33173269723076	-0.0652825745481085	4.24497918138601	-0.743565414645688	0.473618951210491	0.871643787057453	-6.36495854773053	-7.47036036630178e-05	4.24497918138601	-0.000761041700069698	0.999407191483863	0.999763021245844	-6.89558310359031	0.0652078709444455	4.24497918138601	0.495143029438769	0.630803231204534	0.937916914263052	-5.94931520368434
226	AAS(UniMod:21)LNYLNQPSAAPLQVSR3	0.226301101119986	3.53591462876012	3.87170361177109	4.01389580264228	3.44501844376132	3.99537856724686	3.86191559102908	3.9378269433718	4.38426348102405	3.66907094669439	3.74997215646852	3.96847373513272	-0.325472452387295	3.85758490071838	-1.26017258192956	0.235175077026885	0.790638214933766	-5.31009552556149	0.353873864473421	3.85758490071838	1.83823288584949	0.0947554346324549	0.406531895785106	-4.87676753729534	0.0284014120861267	3.85758490071838	0.164947972723191	0.872150196473135	0.978988861177127	-6.35695118834485	-0.0397338137120808	3.85758490071838	-0.230763597263888	0.821979233708818	0.970507297737409	-6.62666318900188	-0.365206266099376	3.85758490071838	-1.89710017003133	0.0859338938566495	0.29665563371321	-5.22151602519358	-0.325472452387295	3.85758490071838	-1.26017258192956	0.235175077026885	0.790638214933766	-5.31009552556149
227	AAS(UniMod:21)LTEDRDR2	0.0915191272459048	5.31817401355999	5.41467047148122	5.46013663335283	5.42575883605069	5.38718420553183	5.49447937532756	5.27175410649836	5.2560163640573	5.38553168810235	5.35620730190695	5.35069404469088	0.0621120101168877	5.37460064005091	0.759347603889448	0.464524522854952	0.89202637285275	-5.78393502675427	-0.133775137520185	5.37460064005091	-2.19420247744673	0.0519811475155989	0.311237947858146	-4.33172258801835	-0.0716631274032977	5.37460064005091	-1.3141715421505	0.217062007609641	0.742675599169585	-5.52275717735235	0.0381470995053457	5.37460064005091	0.699548490304955	0.499571491440519	0.879796851923121	-6.3975483784977	0.100259109622233	5.37460064005091	1.64446690766073	0.129960071044413	0.362606235959402	-5.59301998620356	0.0621120101168877	5.37460064005091	0.759347603889448	0.464524522854952	0.89202637285275	-5.78393502675427
228	AAS(UniMod:21)PESASSTPESLQAR2	0.290501905188169	3.80032858140754	3.73867813729287	3.79396683838907	3.79579320474123	3.71610053096864	3.78852535118413	3.82445668054042	3.82373196191943	3.86782292030199	3.88056530190292	3.82134729886817	0.0433356758595949	3.80466516431967	0.591130826445979	0.567070125300446	0.925936245768029	-5.89670915048928	0.0464364688667649	3.80466516431967	0.849832769835123	0.414572003069806	0.737063526818377	-6.06101932365107	0.0897721447263597	3.80466516431967	1.8368381610981	0.0949742178238474	0.623659590254212	-4.82266257881181	-0.0108514900651615	3.80466516431967	-0.222033584217275	0.828591465751977	0.973125237500391	-6.62878406067949	0.0324841857944334	3.80466516431967	0.594492351878204	0.564903568429338	0.765034090342366	-6.70703180208492	0.0433356758595949	3.80466516431967	0.591130826445979	0.567070125300446	0.925936245768029	-5.89670915048928
229	AAS(UniMod:21)PHQVTPQADEK2	0.172088433104964	4.13702272370434	4.12727104073117	4.38510084104674	4.22776524392347	4.22939232998773	4.27010718333924	4.12618070036647	3.96469988510938	4.27543072811445	4.22389237027052	4.15605884527275	0.147063637891923	4.19299289926057	1.26806873818524	0.232451841769511	0.788428706674611	-5.30117424472673	-0.171024575756163	4.19299289926057	-1.97848273805446	0.0749887868435457	0.367505983447828	-4.66691797267211	-0.0239609378642394	4.19299289926057	-0.309907840021985	0.762757980468492	0.965122671881637	-6.3205241785025	0.0259567172560624	4.19299289926057	0.335721006601051	0.743762388049225	0.950258459801405	-6.5948607882767	0.173020355147986	4.19299289926057	2.00157073612859	0.0721296686893433	0.269973791022413	-5.06030554824971	0.147063637891923	4.19299289926057	1.26806873818524	0.232451841769511	0.788428706674611	-5.30117424472673
230	AAS(UniMod:21)PPASASDLIEQQQK2	0.432709065176949	4.8821529375956	4.8706453642344	4.84481666547574	4.98885363034576	4.89283212111027	5.03294841126362	4.8234553726949	4.92934714314715	NA	4.97723712157661	4.82799969569441	-0.0794559144234883	4.90702884631385	-0.791055348916321	0.448431082838596	0.880586989452307	-5.70998874229361	0.0105296021524488	4.90702884631385	0.148254403373683	0.88527711437236	0.967252945250155	-6.42188836918195	-0.0689263122710395	4.90702884631385	-0.970466799651558	0.35614712101671	0.826918334044252	-5.78536126548131	0.105673065137973	4.90702884631385	1.66346991351381	0.129175598409565	0.669290726576485	-5.33838803019227	0.0262171507144844	4.90702884631385	0.33696943276643	0.743549868520742	0.876418931272173	-6.74373761196256	-0.0794559144234883	4.90702884631385	-0.791055348916321	0.448431082838596	0.880586989452307	-5.70998874229361
231	AAS(UniMod:21)PPASASDLIEQQQK3	0.439070874684643	3.59786061582375	3.51434828615408	3.5324951057415	NA	3.53220078747097	3.48135564563803	3.53363042786489	NA	3.81730759780573	3.47023324716616	3.73543814821864	0.182152355883902	3.57942998465375	1.13301062570374	0.288548078397083	0.811861927951264	-5.28652350620118	-0.0146042413748884	3.57942998465375	-0.115799017631331	0.910535800266357	0.976837490792778	-6.19905711916303	0.167548114509014	3.57942998465375	1.68044928058691	0.129622184557059	0.6640280095144	-4.95718484368388	-0.0414564526852796	3.57942998465375	-0.415793793292228	0.687993286881101	0.938653428856049	-6.45195047982854	0.140695903198623	3.57942998465375	1.11559696645166	0.295526717112028	0.554663704862454	-6.02530266171584	0.182152355883902	3.57942998465375	1.13301062570374	0.288548078397083	0.811861927951264	-5.28652350620118
232	AAS(UniMod:21)PPRPLLSNASATPVGR3	0.219264926852914	4.30151759559795	4.20241775731511	4.26838771989046	4.35789628693829	4.2612572991538	4.23866040951849	4.24021505763523	4.2886011981774	4.43226312568746	4.37320808497159	4.31766709416833	0.0814743327671277	4.29837196627765	0.959415963428761	0.359143711865347	0.847493844755267	-5.61783397578785	0.00696710363847508	4.29837196627765	0.110071440782407	0.91444990580205	0.977930169631933	-6.42725758546052	0.0884414364056028	4.29837196627765	1.56218755712854	0.148165027714168	0.678950484766986	-5.20810602624308	0.0284969742690198	4.29837196627765	0.503357028426268	0.625213037202263	0.919114054233677	-6.52034707290289	0.109971307036147	4.29837196627765	1.73740780076047	0.111817056760981	0.335411377736053	-5.45965798386543	0.0814743327671277	4.29837196627765	0.959415963428761	0.359143711865347	0.847493844755267	-5.61783397578785
233	AAS(UniMod:21)PPSYTLDLGESQLAPPPSK3	0.535468233899344	NA	3.66804842960019	3.584062650815	NA	3.77425111554712	3.6578075372892	3.58538193616487	3.62533136594948	3.61135540819223	NA	3.66581769581687	-0.0567438852631943	3.64650701742187	-0.534219306397897	0.608879266217043	0.936545148339808	-5.79193088856904	-0.0206988891504198	3.64650701742187	-0.275589423953983	0.790411479446071	0.933242231582322	-6.30349713110366	-0.0774427744136141	3.64650701742187	-1.03108961234344	0.335059338565003	0.81501673399107	-5.63743427092318	0.0899737862105652	3.64650701742187	1.19793017550536	0.267950065930476	0.775226023762975	-5.73178395983253	0.0332299009473709	3.64650701742187	0.442429987115908	0.670839201067306	0.838449529329229	-6.69709189184416	-0.0567438852631943	3.64650701742187	-0.534219306397897	0.608879266217043	0.936545148339808	-5.79193088856904
234	AAS(UniMod:21)PQDLAGGYTSSLACHR3	0.34689153922688	4.11836974163711	4.1105936431614	4.02436506571802	4.1008541933675	4.1206956568537	4.10080496060879	4.18275067311739	4.14491565711462	4.09197145654878	4.03240531403222	4.06287026698009	-0.124426272700125	4.0991451481036	-1.69563319145106	0.119669309244933	0.684008448080486	-4.76497493278713	0.0793903482771574	4.0991451481036	1.45152251673975	0.176151082281691	0.525045028348787	-5.41134742421782	-0.0450359244229679	4.0991451481036	-0.920598278025755	0.378139741454857	0.837057964344076	-5.93815051128342	0.023008786771153	4.0991451481036	0.470332290330044	0.647835667252787	0.926585502507096	-6.53729281320488	-0.101417485928972	4.0991451481036	-1.85425265931723	0.0922755322284937	0.306820694735295	-5.28644953322459	-0.124426272700125	4.0991451481036	-1.69563319145106	0.119669309244933	0.684008448080486	-4.76497493278713
235	AAS(UniMod:21)PS(UniMod:21)PQSVR2	0.667311989522975	4.40702825395466	4.38764132563089	4.47217143147374	4.40605816135262	4.40112222699911	4.44166229039058	4.17089801616145	5.14047626427133	4.61099951166313	4.61723698327185	4.32048058029613	-0.133448671033697	4.48870682231504	-0.468685423897758	0.648973919449791	0.944400451416767	-5.9622634914548	0.233406803196629	4.48870682231504	1.09980820916835	0.296245230840266	0.638111167816108	-5.82330969312235	0.0999581321629321	4.48870682231504	0.526594823109729	0.609532676699743	0.928075444653071	-6.22576780000586	-0.00599944410565456	4.48870682231504	-0.0316059948221545	0.975385204395013	0.994158838303135	-6.65476466693291	-0.139448115139351	4.48870682231504	-0.657076741906752	0.525419066195075	0.741324707232981	-6.66609199878277	-0.133448671033697	4.48870682231504	-0.468685423897758	0.648973919449791	0.944400451416767	-5.9622634914548
236	AAS(UniMod:21)PS(UniMod:21)PQSVRR2	0.0285920876902492	NA	4.22275511637479	NA	4.36631501102535	4.32023964108881	4.36568857895989	4.06752155170715	NA	4.33052549855293	4.35448625104191	4.32337319499039	0.140614135838033	4.29386310546765	1.32889326670086	0.223446494454001	0.787908753259016	-4.99619287562533	-0.155233564667638	4.29386310546765	-1.69401057628609	0.131826290849117	0.466133606496056	-4.73147568694013	-0.0146194288296053	4.29386310546765	-0.276325853284806	0.789867296724202	0.967756215147324	-6.32953746686686	0.12799262731656	4.29386310546765	1.71064964078648	0.128622407490152	0.669290726576485	-4.97008894647007	0.268606763154593	4.29386310546765	3.58998852150113	0.00808624530935779	0.0800927869713006	-2.54438900464135	0.140614135838033	4.29386310546765	1.32889326670086	0.223446494454001	0.787908753259016	-4.99619287562533
237	AAS(UniMod:21)PSPQSVR2	0.571867147351655	4.03034830360811	4.39699876307982	4.33939319190037	3.9755915787934	4.30074641337592	4.03319982911447	4.18288611382813	4.20655509130933	4.19361438376334	4.13465473880834	4.27565491512619	0.158988222432059	4.1881493929734	0.993532607202487	0.343025557087349	0.842934306585824	-5.58626742680356	-0.0608594836273717	4.1881493929734	-0.510248441628939	0.620541981745008	0.859189394781286	-6.29638772729619	0.0981287388046876	4.1881493929734	0.91982381035591	0.378525865958702	0.837353226751071	-5.9388505710142	-0.152400812434833	4.1881493929734	-1.42855087819032	0.182498886469224	0.711682968057001	-5.65215395858362	0.00658740999722607	4.1881493929734	0.0552291193601876	0.957003591073389	0.981979540649045	-6.89392853515781	0.158988222432059	4.1881493929734	0.993532607202487	0.343025557087349	0.842934306585824	-5.58626742680356
238	AAS(UniMod:21)PVLLSSNSQK2	0.00906782570536761	3.32824081816315	3.49297895541199	3.3781743832376	3.54609129825061	3.63810832537208	3.74135711343624	3.41451222754717	3.34803398070556	3.51598414697277	3.58530599748306	3.61698520327258	-0.0505688482989588	3.50961567725935	-0.503019896022284	0.625441995293983	0.93654627643863	-5.94532955322793	-0.0185249481445493	3.50961567725935	-0.247226689752199	0.809549758751439	0.94318652092879	-6.40117022868422	-0.0690937964435081	3.50961567725935	-1.03093768610251	0.325971642759739	0.811376518554545	-5.83342877872911	0.242054193415397	3.50961567725935	3.61165260726566	0.00447235776305899	0.150022933361545	-2.13825166868507	0.191485345116438	3.50961567725935	2.55548828745972	0.0278211494498565	0.156684946939253	-4.15406722591937	-0.0505688482989588	3.50961567725935	-0.503019896022284	0.625441995293983	0.93654627643863	-5.94532955322793
239	AAS(UniMod:21)QGSDSPLLPAQR2	0.133492194131085	3.30571647340424	3.34678134401806	NA	3.44899991792537	NA	3.35314878737926	NA	3.45377098700456	3.54867167261503	3.46093177640948	3.57006481404514	-0.00204034325583535	3.43601072160014	-0.0178833810865085	0.986205212832006	0.997251240378074	-5.86828300985205	0.127522078293407	3.43601072160014	1.39403776649835	0.203789963626037	0.553001715493405	-5.21940421100463	0.125481735037572	3.43601072160014	1.84037330526665	0.106051617855283	0.638936509691143	-4.74852413325363	0.0748254439411635	3.43601072160014	1.00180706306662	0.348105972546926	0.817172517556067	-5.93614850866673	0.0727851006853282	3.43601072160014	0.84393287682842	0.425180553384554	0.666762211065749	-6.28405220927859	-0.00204034325583535	3.43601072160014	-0.0178833810865085	0.986205212832006	0.997251240378074	-5.86828300985205
240	AAS(UniMod:21)QILENGEEAPGPDPSLDR2	0.895557252105912	3.08543401438101	3.09591245640011	3.16555154639804	3.09578869024303	NA	NA	3.02600504436669	3.09366800893961	3.07824912349579	3.02803619961158	3.21713777527195	0.067815154956651	3.09842031767864	0.572294531905967	0.582129684396463	0.929894217744599	-5.73629493685687	-0.0557961457399023	3.09842031767864	-0.759248096714963	0.468497713367222	0.775033613616725	-6.12989477405511	0.0120190092167487	3.09842031767864	0.129296922735972	0.900168986361623	0.982809683605857	-6.03014308504997	-0.019843982150026	3.09842031767864	-0.213475651824153	0.836052744573869	0.97394203914098	-6.29216586587558	0.047971172806625	3.09842031767864	0.652769490932195	0.531381322352692	0.743404674873168	-6.66538680989401	0.067815154956651	3.09842031767864	0.572294531905967	0.582129684396463	0.929894217744599	-5.73629493685687
241	AAS(UniMod:21)REEPIEWEF2	0.0384801526124826	3.52152530374628	3.65949978633854	3.70754537232572	3.69440135031145	3.68928649506058	3.63995681380932	3.56585559010404	3.57212987769744	3.7801678977723	3.73318772750858	3.84144763938815	0.17091695539867	3.67318216855113	1.90989610354637	0.0841197928211339	0.635341457837873	-4.46419989593166	-0.0605307535694437	3.67318216855113	-0.907479719028948	0.384717884422476	0.716181451630928	-6.01073830696015	0.110386201829226	3.67318216855113	1.85025098534398	0.0928893384234266	0.620146697173729	-4.80300645107039	0.0450247322569353	3.67318216855113	0.754687214912282	0.467198381605064	0.869899728641622	-6.35644127222894	0.215941687655605	3.67318216855113	3.23740727621254	0.00848991932002835	0.0821549166576541	-2.98069272263198	0.17091695539867	3.67318216855113	1.90989610354637	0.0841197928211339	0.635341457837873	-4.46419989593166
242	AAS(UniMod:21)SPDGFFWTQGSPK2	0.633389768562663	3.59525630435244	3.77442270511643	3.7725022912166	3.75628871096015	3.75902154738528	3.75059479580035	3.68309983517861	3.70837750200903	3.77413086250534	NA	3.78107148219828	0.0406212526045597	3.73547660367225	0.428402008482045	0.678018349916386	0.948769379577345	-5.93061890756569	-0.018321764968011	3.73547660367225	-0.273262786475025	0.790566827797684	0.933242231582322	-6.39362237273965	0.0222994876365488	3.73547660367225	0.332589144068156	0.746749732100011	0.962742380252942	-6.2047497759499	0.0412412511534344	3.73547660367225	0.687701582212366	0.50827080301647	0.882345797742122	-6.40427633926813	0.0818625037579941	3.73547660367225	1.11457060535257	0.292748464453262	0.551413811592524	-6.16821534191062	0.0406212526045597	3.73547660367225	0.428402008482045	0.678018349916386	0.948769379577345	-5.93061890756569
243	AAS(UniMod:21)TDLGAGETVVGK2	0.203723375333799	3.97189491655394	4.14482287711619	4.17291496709794	NA	4.11107619556221	3.95129980518285	4.29973261859824	4.26047905828724	3.9599526658308	NA	4.21762133201965	-0.125962586300685	4.12108827069434	-0.854114878843678	0.416761055593727	0.870590292708052	-5.61460482038051	0.183561584853384	4.12108827069434	1.84615371016772	0.100351804836931	0.417437800662699	-4.88113404344025	0.0575989985526988	4.12108827069434	0.528823039851682	0.610629695624322	0.928990490629757	-6.0284810154892	-0.065356253216831	4.12108827069434	-0.657314489059823	0.528596082847151	0.885829216168146	-6.31488202663545	-0.191318839517516	4.12108827069434	-1.75652030133792	0.11531679625492	0.340307182722898	-5.35585103841463	-0.125962586300685	4.12108827069434	-0.854114878843678	0.416761055593727	0.870590292708052	-5.61460482038051
244	AASAATAAPTAT(UniMod:21)PAAQESGTIPK2	0.377982641407523	4.40859725317127	4.41757870126026	4.35348493856696	4.39200721472051	4.42231968014726	4.24395085318791	4.35020620069191	4.41830757427953	4.30724034751431	4.24997394328299	4.31839270311554	-0.0519268412004985	4.35291449181259	-0.584110690710305	0.57160943779739	0.926234635387963	-5.90085199831823	-0.00896341018044655	4.35291449181259	-0.135273514657933	0.894980607553028	0.970511058989804	-6.4239590975392	-0.0608902513809451	4.35291449181259	-1.02740642323068	0.327554122387277	0.812077522381378	-5.836930452692	-0.040461048314274	4.35291449181259	-0.682702731323277	0.509729914072873	0.882345797742122	-6.40954333764127	-0.0923878895147725	4.35291449181259	-1.39429461275301	0.192326038708218	0.443776671303467	-5.92946499819888	-0.0519268412004985	4.35291449181259	-0.584110690710305	0.57160943779739	0.926234635387963	-5.90085199831823
245	AASLMNIPSTSSWSVPPPLTSVFTMPS(UniMod:21)PAPEVPLK4	0.264652473655746	3.32247519695047	3.38006539114631	3.21718246267792	NA	3.48632446685837	NA	3.33254193928699	3.32334733441347	3.387151380305	3.33111698924402	NA	-0.148560568675864	3.34752564511032	-1.25531461024801	0.247602819732213	0.795782967424601	-5.12709389035135	0.0213702865919987	3.34752564511032	0.302160988374804	0.770857345715165	0.926304528712967	-6.38352679385267	-0.127190282083865	3.34752564511032	-1.34043489133504	0.219847999789876	0.744772366637221	-5.13356195275431	0.17975011660014	3.34752564511032	2.0092650750652	0.082308933930607	0.609852330603701	-4.56094462366915	0.0311895479242756	3.34752564511032	0.402574723109251	0.698653520572673	0.855082114840578	-6.71552778231017	-0.148560568675864	3.34752564511032	-1.25531461024801	0.247602819732213	0.795782967424601	-5.12709389035135
246	AASSDQLRDNS(UniMod:21)PPPAFKPEPPK3	0.0911431785081755	4.74814528053382	4.61763618032736	4.44322083203716	4.59117921771872	4.54362580570211	4.52213857545108	4.63204083177803	4.45294971690202	4.78599866728102	4.75716614071221	4.71363609530806	0.260457924769215	4.61888521306833	2.19983778084809	0.0514814532828893	0.561892498957695	-4.03334948491037	-0.0605054899594224	4.61888521306833	-0.68562100636574	0.507961252939365	0.79911250452318	-6.18823871429212	0.199952434809792	4.61888521306833	2.53320908275433	0.0289215750885064	0.442519001844402	-3.73224591238417	-0.0506862313421435	4.61888521306833	-0.642146827212414	0.53468934742428	0.887546187366233	-6.43732193525762	0.209771693427071	4.61888521306833	2.37703850759606	0.0379318308764311	0.18840742631552	-4.45348757547396	0.260457924769215	4.61888521306833	2.19983778084809	0.0514814532828893	0.561892498957695	-4.03334948491037
247	AASSSSPGS(UniMod:21)PVASSPSR2	7.08238057849871e-05	4.75588596754096	NA	4.80223558909284	4.64447737262675	NA	NA	3.94160017294162	3.89916536004549	4.75990277019895	4.83157843107107	5.02777765765759	1.0872869255058	4.58282791514691	7.33777459028616	0.000120644408263174	0.124785006441766	1.10762642735187	-0.858678011823346	4.58282791514691	-8.85194965992749	3.42548318281092e-05	0.0100263892760876	2.77255979256041	0.228608913682459	4.58282791514691	2.04095009275479	0.0784724302317926	0.596925943696593	-4.29336444585763	-0.134583405690156	4.58282791514691	-1.13280322827053	0.292709273017907	0.791542055904931	-5.61420712859844	0.952703519815648	4.58282791514691	10.7586303526933	8.89633963001923e-06	0.000842553334173395	4.29272416457882	1.0872869255058	4.58282791514691	7.33777459028616	0.000120644408263174	0.124785006441766	1.10762642735187
248	AAT(UniMod:21)PTLTTFPTIR2	0.452533924603583	3.31868371495191	3.30063335935399	NA	3.33292600478828	3.29136844475567	3.19263560005655	NA	3.18555352531757	3.30139275362695	NA	3.35859165240793	0.181787198319312	3.28522313190736	1.59221022493294	0.153107318465084	0.725107945942452	-4.74242119526987	-0.124105011835375	3.28522313190736	-1.35571747976638	0.215160739802079	0.56634486097184	-5.26439500994032	0.0576821864839365	3.28522313190736	0.845391432255041	0.424416178677972	0.85614712283427	-5.89055446435505	-0.037348520619449	3.28522313190736	-0.54738076456023	0.600251826303619	0.910328519480437	-6.38246624989376	0.144438677699863	3.28522313190736	1.57784151676161	0.156354929488148	0.400095841121918	-5.41297058562583	0.181787198319312	3.28522313190736	1.59221022493294	0.153107318465084	0.725107945942452	-4.74242119526987
249	AATESVPCS(UniMod:21)PSPLAGEIR2	1.3400261751011e-05	3.88466988423349	3.92098249127551	3.88672895230457	3.59884990553373	3.67788489798632	NA	4.25325776110071	4.29188118491869	3.58368303434847	NA	3.59889060422172	-0.422189612880102	3.85520319065813	-4.90407043445867	0.00103434676989451	0.197374581065511	-0.406276426983769	0.375109030405175	3.85520319065813	6.46275979932723	0.000158901832757906	0.0205193675506938	1.40462250517489	-0.0470805824749267	3.85520319065813	-0.740477215048526	0.479218887600898	0.878033729102487	-5.89155843648277	-0.259093040844498	3.85520319065813	-4.46391836220686	0.00186644120433682	0.0902542417329555	-1.05494792494816	-0.681282653724601	3.85520319065813	-10.7151240611674	3.50375660704976e-06	0.000527377936443257	5.0936112714975	-0.422189612880102	3.85520319065813	-4.90407043445867	0.00103434676989451	0.197374581065511	-0.406276426983769
250	AATSGVPSIYAPSTYAHLS(UniMod:21)PAK3	0.177517018424911	NA	3.4917720927777	3.50642970007365	3.58388153280761	3.61555236864664	NA	3.57653990350571	NA	3.40225619425485	3.46048841750697	3.48658295606051	-0.227380101866383	3.5154378957042	-2.2129483959649	0.0605316371021697	0.586438483085486	-3.94793150583094	0.0774390070800379	3.5154378957042	0.939985964451834	0.376927737790835	0.709658360139839	-5.69839377594194	-0.149941094786345	3.5154378957042	-2.44184741872707	0.0428592423045992	0.506814479063359	-3.90038425399945	0.100616054301446	3.5154378957042	1.49580336160555	0.176134408657027	0.70498638471386	-5.37766145584474	-0.126764047564937	3.5154378957042	-1.63205184975465	0.144424820317981	0.384359593575291	-5.39643535874533	-0.227380101866383	3.5154378957042	-2.2129483959649	0.0605316371021697	0.586438483085486	-3.94793150583094
251	AAVFQDTIIS(UniMod:21)PR2	2.0886689471939e-05	3.59857179827823	3.63434603964238	3.50791180552859	NA	3.4378809591943	NA	4.17236075447598	4.11874780400715	3.28818933972914	3.40060633566435	3.22147036998249	-0.699736675494131	3.59778724516696	-5.84874951733972	0.000319825658992886	0.124785006441766	0.499940820614943	0.565277731425161	3.59778724516696	7.61863094234743	4.7962358806837e-05	0.0118386681605159	2.52380056809644	-0.134458944068971	3.59778724516696	-1.43266537224469	0.188142013235078	0.717242441444274	-5.07503335272347	-0.142395588622103	3.59778724516696	-1.51723063416773	0.165945752790186	0.695202073689019	-5.21944981470478	-0.842132264116235	3.59778724516696	-11.3499870387066	2.22358694581707e-06	0.000445462913789746	5.55110589287998	-0.699736675494131	3.59778724516696	-5.84874951733972	0.000319825658992886	0.124785006441766	0.499940820614943
252	AAVLS(UniMod:21)DS(UniMod:21)EDEEK2	0.258315698686452	5.26118187393183	4.60809178453305	4.66349945430762	5.4152113187284	4.58024656973831	4.68745415113689	4.67554947250926	4.86785481985538	5.38925947069954	5.33408310056198	5.00515124835975	0.421082818081076	4.95341666039655	1.23220215809795	0.245030676158235	0.795279589098145	-5.34137290306592	-0.0725555580751838	4.95341666039655	-0.284853384414384	0.781353887733811	0.930141278916673	-6.39054868595569	0.348527260005892	4.95341666039655	1.5298274715612	0.155917612963469	0.686096112683234	-5.2511313798372	0.0500463089436973	4.95341666039655	0.219673543673493	0.830381418202456	0.973913473999055	-6.62934350291373	0.471129127024773	4.95341666039655	1.84965466312225	0.0929811280558631	0.308194230587051	-5.29337422947644	0.421082818081076	4.95341666039655	1.23220215809795	0.245030676158235	0.795279589098145	-5.34137290306592
253	AAVLSDS(UniMod:21)EDEEK2	0.657608214330643	3.7743106360131	3.80393910792654	3.83861702623369	3.84494003209123	3.93279391461977	3.79677871897303	3.90347665643646	3.55956962345831	3.91443395899638	3.76351240891998	3.70975977189926	0.01183027482092	3.80383016868798	0.0890162773031244	0.930761570631033	0.992271427362096	-6.07106088379591	-0.0740991167770577	3.80383016868798	-0.748038375522254	0.471030041849297	0.776297822349602	-6.1427441524577	-0.0622688419561377	3.80383016868798	-0.702807912768451	0.497620321024276	0.878201503335237	-6.11466798432323	0.0525486318369026	3.80383016868798	0.593099102214652	0.565800984539597	0.900004350410404	-6.46881387224127	0.0643789066578226	3.80383016868798	0.649911832270678	0.529856080107032	0.742997321447707	-6.67097070175672	0.01183027482092	3.80383016868798	0.0890162773031244	0.930761570631033	0.992271427362096	-6.07106088379591
254	AAVQELSSS(UniMod:21)ILAGEDPEER2	0.0918438299274845	3.54960269993008	3.54054526696762	3.44257259402432	3.63809673932243	3.51551762641459	3.46064208231415	3.26252856450668	3.39422800796487	3.26987868126224	3.38285703680439	3.5174538932271	0.0345062884857512	3.4521748357035	0.299324234220561	0.770594932150385	0.965096919344237	-6.02882276003232	-0.182528567404897	3.4521748357035	-2.12427495569525	0.0585811076682615	0.330591713647175	-4.44183053407326	-0.148022278919146	3.4521748357035	-1.92602525058663	0.0818838068483359	0.60292118772803	-4.69069019202428	0.0271786290430476	3.4521748357035	0.353640858629329	0.73067917588784	0.947389072608498	-6.5882762022902	0.0616849175287988	3.4521748357035	0.717891600824775	0.488651821549862	0.715295411359111	-6.62271651940399	0.0345062884857512	3.4521748357035	0.299324234220561	0.770594932150385	0.965096919344237	-6.02882276003232
255	AAVVTS(UniMod:21)PPPTTAPHK2	5.05263669975665e-06	4.78231812670342	4.80298166174999	4.69600460533708	4.72559684287029	4.61870840933157	4.62356636461797	5.26290170720533	5.27622907365261	4.69403133549444	4.7484536950911	4.74419941726914	-0.436192982153853	4.8159082944839	-5.42690780597014	0.000253935284158975	0.124785006441766	0.798789113434186	0.509130592498802	4.8159082944839	8.49844006387548	5.36717813077311e-06	0.00488166202235107	4.45138773138532	0.0729376103449493	4.8159082944839	1.3611831338114	0.202245799391579	0.727277137289841	-5.46591429922778	-0.104477592323553	4.8159082944839	-1.9497915528006	0.0786897284723472	0.599325748431355	-4.9132699842315	-0.540670574477406	4.8159082944839	-9.02490743867089	3.07847264908353e-06	0.000492246629837948	5.08324733482331	-0.436192982153853	4.8159082944839	-5.42690780597014	0.000253935284158975	0.124785006441766	0.798789113434186
256	AAYISALPTS(UniMod:21)PHWGR2	0.0034395220300058	3.61136454662908	3.76046963429039	3.70075514671444	3.50260012172628	NA	3.6399947221711	4.09379835391332	4.0455452421511	3.62153572398073	NA	NA	-0.328570386788878	3.74700793644706	-2.59011210056088	0.0343086227661957	0.522642576424648	-3.4469021218329	0.378808688820912	3.74700793644706	4.99676689369256	0.00133862250305123	0.0514349048365388	-0.582913099365666	0.0502383020320338	3.74700793644706	0.493932789460289	0.635696665164348	0.934777571073957	-5.85590093325483	-0.119565687262607	3.74700793644706	-1.57715988404332	0.156510553049912	0.690995300563643	-5.35713225122262	-0.448136074051484	3.74700793644706	-4.4059829285809	0.00274917992799329	0.0419038654847295	-1.39410058073028	-0.328570386788878	3.74700793644706	-2.59011210056088	0.0343086227661957	0.522642576424648	-3.4469021218329
257	ACPEEPAAPS(UniMod:21)PEPR2	0.0209438200508995	NA	3.5835248066583	3.61050715925677	3.68854124375984	3.65482504189579	3.80320912138413	3.44369788931548	3.62105668244429	3.79092276629719	3.75679867778482	3.87317335185108	0.156078493375428	3.68262567406477	1.45926431395631	0.177120476234783	0.744522409291516	-5.0305539230522	-0.0646386970776502	3.68262567406477	-0.780203450059916	0.454488320538423	0.767178381900786	-6.02894286298531	0.0914397962977778	3.68262567406477	1.35174929604958	0.208117035599692	0.733343273859559	-5.47660103360536	0.118509152722385	3.68262567406477	1.56695956168261	0.150168592038261	0.684957275922892	-5.36639487081247	0.274587646097813	3.68262567406477	3.63067094556669	0.00510824229062938	0.0617744567777669	-2.41203069037509	0.156078493375428	3.68262567406477	1.45926431395631	0.177120476234783	0.744522409291516	-5.0305539230522
258	ACS(UniMod:21)TLSLSGPELK2	0.00273683257154306	3.98929629736458	4.04030498681653	4.05452267319551	3.96552658725622	4.02943139030308	3.9581524301779	4.02093895252003	4.16541674217905	3.8203350817136	3.79096722122698	3.80521845331219	-0.243999745385474	3.96728280146052	-3.01404041613478	0.0125065207406572	0.423739789060203	-2.74957664878208	0.0651365282240004	3.96728280146052	1.07949480821421	0.304789298086142	0.645682708442561	-5.84447390268499	-0.178863217161474	3.96728280146052	-3.31414873793964	0.00743726801745726	0.267794732910541	-2.4334845024705	-0.0436711832131382	3.96728280146052	-0.809181446174542	0.436549345092529	0.858476028324215	-6.31308585650816	-0.287670928598613	3.96728280146052	-4.76751344235663	0.000683185925397287	0.0164530690433535	-0.417341966060063	-0.243999745385474	3.96728280146052	-3.01404041613478	0.0125065207406572	0.423739789060203	-2.74957664878208
259	ADDPLRLDQELQQPQT(UniMod:21)QEK3	0.450530925394623	3.47369614521895	3.41617287260325	3.26285850511383	3.47308554706729	3.34966785886425	3.28087708664755	3.43073224920498	2.95548589755864	3.34292309125833	3.35144447187628	3.33102417371482	0.16505384902031	3.33345162719347	1.01004252794565	0.335418831212053	0.841391248530281	-5.57066803389148	-0.191133434263534	3.33345162719347	-1.56923114646201	0.146523037192212	0.487540276462603	-5.25647525253391	-0.0260795852432238	3.33345162719347	-0.239389966031011	0.815459756202797	0.971373320505235	-6.3409922537963	-0.0163656767856408	3.33345162719347	-0.15022396917938	0.883464382941182	0.98163499656181	-6.64314792121186	0.14868817223467	3.33345162719347	1.22074984881735	0.249160988424926	0.50980676819232	-6.14046866671285	0.16505384902031	3.33345162719347	1.01004252794565	0.335418831212053	0.841391248530281	-5.57066803389148
260	ADEASELACPT(UniMod:21)PK2	8.837628463237e-06	5.26740002270348	5.1941845453699	5.33614913674358	4.97456980361814	4.84095437187979	5.03448201978853	5.49970972785977	5.55996539911934	4.91154269398867	4.83420518282181	4.8928222608005	-0.3344050144424	5.12236228769941	-3.48207424162366	0.00557589603357294	0.360636015198787	-2.00540963391384	0.26392632855057	5.12236228769941	3.6870940385226	0.00393649537692147	0.0916879732221417	-1.8548983306922	-0.0704786858918309	5.12236228769941	-1.10081490765011	0.29582663354139	0.792654507673118	-5.76216644980989	-0.315909169843496	5.12236228769941	-4.93422258412735	0.000528840814184206	0.040200431568551	0.00555014362875816	-0.650314184285897	5.12236228769941	-9.08499566987229	2.89395804035718e-06	0.000486895387197572	5.14477921436106	-0.3344050144424	5.12236228769941	-3.48207424162366	0.00557589603357294	0.360636015198787	-2.00540963391384
261	ADGAPSAAPPDGLLAS(UniMod:21)PDLGLLK2	0.00925414161617891	3.0767351368542	3.27420635958845	3.3405423311425	2.99130251166797	2.9994026657079	3.08718327233848	3.38812643452224	3.50826695927351	3.15739419823435	3.0302384514259	3.30141809541274	-0.0806479892499454	3.19589240146984	-0.621985079623155	0.547357448380308	0.918631804752521	-5.87795610870671	0.217702087702826	3.19589240146984	2.25260617010318	0.0470210092857563	0.298932489503189	-4.23882531477539	0.137054098452881	3.19589240146984	1.58551264200835	0.142788589824641	0.675959783250048	-5.17675527634581	-0.204531792623598	3.19589240146984	-2.36612948140938	0.038654992073123	0.484221804367409	-4.25020505440863	-0.285179781873544	3.19589240146984	-2.95081109701588	0.0139618697080425	0.109068211092762	-3.47676168633576	-0.0806479892499454	3.19589240146984	-0.621985079623155	0.547357448380308	0.918631804752521	-5.87795610870671
262	ADNPS(UniMod:21)PNLMPASAQAQNAQR2	0.407497413536165	3.34947191710583	3.33298421412268	3.35804766272769	3.44409166457333	3.40635847214406	NA	3.34608052623677	3.32780809679972	3.41826234956841	3.38786755979303	NA	-0.0122698272108206	3.37455249589683	-0.149645936124382	0.884579123263023	0.983397711783231	-5.96883586838335	-0.00989028646715262	3.37455249589683	-0.178914974897106	0.862249956148491	0.961083633528802	-6.4163008236172	-0.0221601136779732	3.37455249589683	-0.365947834739723	0.723460223618635	0.955693446088871	-6.10462281604401	0.0783904703732956	3.37455249589683	1.41808117344131	0.192222940396975	0.723888708023128	-5.55969803113277	0.066120643162475	3.37455249589683	1.09190352308331	0.30523641661714	0.564336640194139	-6.1896073374083	-0.0122698272108206	3.37455249589683	-0.149645936124382	0.884579123263023	0.983397711783231	-5.96883586838335
263	ADRDQS(UniMod:21)PFSK2	0.119676112421396	5.02330845727211	4.95075609107209	4.78693118717385	4.97923383102155	4.99276040150578	5.10295712494245	4.94891786948091	4.6576535086731	5.09309365661945	5.10521450135558	4.94584825468004	0.140114574490781	4.96242498943608	1.03970079940575	0.322069287606781	0.832423832268145	-5.54212391644965	-0.117046222762348	4.96242498943608	-1.16524895250615	0.269973341061689	0.616684612894122	-5.75304492917239	0.0230683517284325	4.96242498943608	0.256763264851533	0.802374683331471	0.969476834059633	-6.33643072058567	0.104651873983909	4.96242498943608	1.16483211081876	0.270134703045716	0.777018526368299	-5.96836303873017	0.24476644847469	4.96242498943608	2.4367625111054	0.034200725507715	0.176640879475815	-4.35389109675323	0.140114574490781	4.96242498943608	1.03970079940575	0.322069287606781	0.832423832268145	-5.54212391644965
264	ADS(UniMod:21)DGAKPEPVAM(UniMod:35)AR2	0.153965885662118	5.061116989701	5.20317657093498	5.27104475263549	5.07186578995563	5.23046654356556	4.97738624096538	4.67413957201293	5.01094261433015	4.95773483663527	5.08332008317167	5.41329723355499	0.394116204210738	5.08677192976937	2.06538174510388	0.0647517357927539	0.59450668999384	-4.23602031493919	-0.335905011252289	5.08677192976937	-2.36172201720433	0.0389509571515105	0.271697112497364	-4.06324960736693	0.0582111929584492	5.08677192976937	0.457587130442421	0.656669128276368	0.939629813277744	-6.26107661181213	-0.0852065795949644	5.08677192976937	-0.669792736931262	0.517598502172866	0.882937720515165	-6.41855514170253	0.308909624615774	5.08677192976937	2.17191955267808	0.0540029434952067	0.230243202185684	-4.7896844728594	0.394116204210738	5.08677192976937	2.06538174510388	0.0647517357927539	0.59450668999384	-4.23602031493919
265	ADS(UniMod:21)DGAKPEPVAM(UniMod:35)AR3	0.0886105812149056	NA	4.0155997637231	4.1221230321406	3.82688670473496	4.10014195859755	4.03927712790548	3.53300605075367	3.87858808436892	3.93847577593985	4.0460581761451	4.32245071698211	0.476623956313579	3.98226073912913	2.44487151349699	0.0360211768547855	0.532760473552091	-3.65222718316314	-0.363064330370557	3.98226073912913	-2.40429709222879	0.0385440142161971	0.270048107972466	-3.94865871523061	0.113559625943023	3.98226073912913	0.921030751547864	0.380089365153019	0.837806594935189	-5.93553008556067	-0.0800928008525177	3.98226073912913	-0.581016749219413	0.57490849982144	0.901228591271727	-6.36604436933752	0.396531155461062	3.98226073912913	2.87655370342766	0.0175257326977051	0.122491211367294	-3.65856552451425	0.476623956313579	3.98226073912913	2.44487151349699	0.0360211768547855	0.532760473552091	-3.65222718316314
266	ADS(UniMod:21)DGAKPEPVAMAR2	0.00869337910996585	4.9920847740156	5.06575149223475	5.10043899783036	4.81092557842607	4.97643560309831	4.88582611701992	5.19566999780154	5.34339703257657	4.89486896969581	5.13331332409559	5.05541825687581	-0.0799706764545087	5.04128455851548	-0.703760361321213	0.497051043580468	0.903891224505287	-5.82402386887934	0.216775093828813	5.04128455851548	2.55940885233637	0.027631826733381	0.232186670378774	-3.73973046825917	0.136804417374305	5.04128455851548	1.8058655460376	0.0999538465414135	0.630564498135977	-4.86778135716809	-0.161695988512141	5.04128455851548	-2.13444287977657	0.0575740256718231	0.544325743212241	-4.62506968637624	-0.241666664966649	5.04128455851548	-2.85329735397876	0.0165490399206736	0.119020356221295	-3.64500288742637	-0.0799706764545087	5.04128455851548	-0.703760361321213	0.497051043580468	0.903891224505287	-5.82402386887934
267	ADS(UniMod:21)DGAKPEPVAMAR3	0.140916361443613	4.4798607189696	4.37682244492934	4.58116081811284	4.38111187872016	4.3372549124338	4.0428368104014	4.50501187702391	4.58711038692374	4.53948169551582	4.65289086515281	4.2512852006866	0.16070491529673	4.43043887353364	0.930150023261473	0.373400483769812	0.852087343067967	-5.64418308216942	0.0667798046365604	4.43043887353364	0.518567431795895	0.61492667435195	0.856003666373569	-6.29193159348272	0.22748471993329	4.43043887353364	1.97500104909876	0.0754290526715606	0.593966871458081	-4.61700781176775	-0.225546793485478	4.43043887353364	-1.95817615304144	0.0775908923464147	0.597036238463485	-4.90042608973851	-0.0648418781887479	4.43043887353364	-0.503518787276481	0.625103196019381	0.808500052055756	-6.75968073506581	0.16070491529673	4.43043887353364	0.930150023261473	0.373400483769812	0.852087343067967	-5.64418308216942
268	ADS(UniMod:21)LLAVVK2	0.0790289092828603	3.79924627789202	3.73938526080093	3.80128092979378	3.83654683537857	3.90071483593581	3.87918483526322	3.75482343215073	3.68641156199493	3.74828987767274	3.76359738253964	3.78518651430718	-0.0471042515965974	3.79042434033905	-0.646829859366886	0.531771371379069	0.916864377420668	-5.86221542550577	-0.0593533257560819	3.79042434033905	-1.09348105544454	0.298886568015933	0.640361288156142	-5.82993521230594	-0.106457577352679	3.79042434033905	-2.19279377509143	0.0521067851089926	0.534100689443507	-4.28038224143008	0.0921780126969547	3.79042434033905	1.89866590494128	0.0857099845709454	0.619341075211537	-4.99103701627718	0.0450737611003573	3.79042434033905	0.830405090751352	0.424980140020126	0.666762211065749	-6.53342086137056	-0.0471042515965974	3.79042434033905	-0.646829859366886	0.531771371379069	0.916864377420668	-5.86221542550577
269	ADS(UniMod:21)PVNGLPK2	0.19544986157836	3.92556881077774	4.01601754425902	4.007969037283	4.04876675087443	4.02562250878203	3.85522634318739	4.00604526385292	3.74117191131936	4.02285026147371	4.10149409735535	4.11730156493366	0.213586650160076	3.98800309946351	1.8081194742723	0.0995835532952809	0.663892879570482	-4.60925920564076	-0.109576543187115	3.98800309946351	-1.24453429145701	0.240644959440205	0.590417264276179	-5.66380892921011	0.104010106972961	3.98800309946351	1.32074757339475	0.214936876411228	0.740734139033204	-5.51488999278175	-0.0066465964919753	3.98800309946351	-0.0844002226667504	0.934342431771225	0.986847476281697	-6.65146352754763	0.206940053668101	3.98800309946351	2.35035697946884	0.0397243431184395	0.192878161374036	-4.49775683907724	0.213586650160076	3.98800309946351	1.8081194742723	0.0995835532952809	0.663892879570482	-4.60925920564076
270	ADSGPTQPPLSLS(UniMod:21)PAPETK2	0.0149298864254317	4.60513692689234	4.53412329524936	4.5253614424039	4.63971416957218	4.56905693336687	4.47744573331485	4.79606287216251	4.73826945911115	4.56311095444762	4.49716743000798	4.51030414062105	-0.250837047847382	4.5868866688318	-2.94430254909241	0.0141210816926008	0.430279490036409	-2.86110345894565	0.212292277454964	4.5868866688318	3.34319110644495	0.00707466698263491	0.118571272978126	-2.42746965830947	-0.0385447703924173	4.5868866688318	-0.678652535746787	0.512190722429843	0.888898058637466	-6.13163210480257	0.00719839056943528	4.5868866688318	0.12674108480885	0.90156468801097	0.982297975853674	-6.64664838276006	-0.243638657277947	4.5868866688318	-3.83683571518806	0.00306116422034047	0.0447184631078853	-1.95037531139667	-0.250837047847382	4.5868866688318	-2.94430254909241	0.0141210816926008	0.430279490036409	-2.86110345894565
271	ADTS(UniMod:21)QEICSPR2	0.355468058564669	NA	NA	3.81619305115928	NA	3.93459373034947	4.01034992563741	4.016852163865	3.9850876505713	3.8313930397581	3.84251938968757	4.03491303577788	-0.254306862311135	3.93398774835075	-1.86859221115226	0.101669281499705	0.664756467922587	-4.3976770868413	0.184776856058876	3.93398774835075	1.6933502307315	0.131954973640057	0.466133606496056	-4.84643048928355	-0.0695300062522581	3.93398774835075	-0.854885082549669	0.419464743646996	0.853016385443833	-5.88253241977979	0.156278776834165	3.93398774835075	1.4321853312963	0.192999931172685	0.724855093768684	-5.27380757926402	-0.0980280854769693	3.93398774835075	-1.20527456363407	0.265270206008813	0.52384372579553	-6.15100862440888	-0.254306862311135	3.93398774835075	-1.86859221115226	0.101669281499705	0.664756467922587	-4.3976770868413
272	ADTSQEICS(UniMod:21)PR2	0.00217104738484102	3.91696274229221	NA	4.02101235423124	3.69121811687079	3.84641394940969	3.68299347578965	4.04801034866269	4.24116303264282	3.75983039342217	3.77410403475769	3.67903601292432	-0.178150842713012	3.86607444610033	-1.54018834664367	0.156506828608823	0.728430287713457	-4.9298096656128	0.175599142391028	3.86607444610033	1.95989460484718	0.0803258976839781	0.37699962291763	-4.62734642855864	-0.00255170032198393	3.86607444610033	-0.0348807347668451	0.972905139265223	0.997147210348618	-6.37076392014583	-0.228779034238346	3.86607444610033	-2.79715911846859	0.0200029759083769	0.37937233583976	-3.48394279318019	-0.406929876951359	3.86607444610033	-4.97531436690106	0.000673159097252747	0.0162580459333622	-0.324965448613351	-0.178150842713012	3.86607444610033	-1.54018834664367	0.156506828608823	0.728430287713457	-4.9298096656128
273	ADTSS(UniMod:21)QGALVFLSK2	0.21403736392958	3.49394828818609	NA	3.52056845387858	3.62521726410143	3.63650598297434	3.54678581037447	3.49310634266444	3.45674594962501	3.50827175000223	3.55720684159755	3.51062802095289	-0.0451352567449113	3.5348984704357	-0.561412605129864	0.587663364551678	0.931171612654395	-5.86382656619884	-0.0323322248876106	3.5348984704357	-0.519189867135513	0.615643504299896	0.856458430173857	-6.20255830829336	-0.0774674816325218	3.5348984704357	-1.52354639672225	0.160565011893727	0.689451519026067	-5.26050616079917	0.0955779814510782	3.5348984704357	1.68127631261324	0.125604687140093	0.664169093819157	-5.21017274128161	0.050442724706167	3.5348984704357	0.887318992351374	0.3970653195642	0.644155292490859	-6.48166511227296	-0.0451352567449113	3.5348984704357	-0.561412605129864	0.587663364551678	0.931171612654395	-5.86382656619884
274	ADVGRLS(UniMod:21)PEVK2	0.589998740176136	4.82882489315454	4.9534883178615	4.9324234159157	4.9191117775514	4.99305724667242	4.94051152590717	4.96857688702007	4.97368993252613	4.9332847779337	4.90904051851328	4.87832567885437	-0.110231059072404	4.93003045199184	-1.4083738658073	0.188234156422418	0.754969799212534	-5.13623237297463	0.066221200795856	4.93003045199184	1.13513439117839	0.281827303389115	0.62540448598934	-5.7857695397175	-0.0440098582765476	4.93003045199184	-0.843441967574593	0.417976545602872	0.853016385443833	-6.00541577719267	0.0459813077330846	4.93003045199184	0.881224484349512	0.398123572666163	0.840386303932625	-6.25171798525199	-0.064249751339319	4.93003045199184	-1.10134068083049	0.295608191699475	0.554693109491291	-6.27343857519646	-0.110231059072404	4.93003045199184	-1.4083738658073	0.188234156422418	0.754969799212534	-5.13623237297463
275	ADVLEAHEAEAEEPEAGKS(UniMod:21)EAEDDEDEVDDLPSSR4	0.10137517498186	2.8237112214913	2.94220274857687	2.94899985158536	3.05148625979085	3.11023062509233	NA	2.75276893658438	2.81259250145277	2.74088140613814	3.02514813653993	3.09742564204038	-0.00408282600283139	2.93054473292923	-0.0287532388264119	0.977663285562237	0.99695398344124	-6.0249362620816	-0.122290554865938	2.93054473292923	-1.21796220827291	0.252957599686226	0.602283265413435	-5.6924559187128	-0.126373380868769	2.93054473292923	-1.25862542858337	0.238557813694449	0.757221732793153	-5.48460454934548	0.175887168557075	2.93054473292923	1.7517618139642	0.112333369224136	0.642657905875299	-5.11096936414478	0.171804342554243	2.93054473292923	1.71109859365374	0.119824282191145	0.346735055573052	-5.50187793253336	-0.00408282600283139	2.93054473292923	-0.0287532388264119	0.977663285562237	0.99695398344124	-6.0249362620816
276	ADVVPQQADPEFPRAS(UniMod:21)PR2	0.112310950381521	4.13440706482928	4.10312948236461	4.02064632603354	4.26778886806703	4.19739132300767	4.23894634818148	4.09830609120142	4.22521819528642	4.15810058336629	4.24254876107664	4.20649374535213	-0.108029001988479	4.17208879897878	-1.26950249443275	0.23196013369454	0.788428706674611	-5.29955006625255	0.0757011855014396	4.17208879897878	1.19352666970667	0.259203461675196	0.607501462751832	-5.72172336898712	-0.0323278164870393	4.17208879897878	-0.569850358437602	0.580891169985857	0.916351906291705	-6.20124783369298	0.148647888676251	4.17208879897878	2.62025283016299	0.0248519198423738	0.415074614580505	-3.82701959660262	0.0406188866877724	4.17208879897878	0.64040905349795	0.535774505499438	0.747318104725263	-6.67736523912557	-0.108029001988479	4.17208879897878	-1.26950249443275	0.23196013369454	0.788428706674611	-5.29955006625255
277	ADY(UniMod:21)DTLSLR2	0.193754888050609	3.27083251871488	3.22331737882055	NA	3.14040024315095	3.20838980987737	3.19175298725762	3.09718892489719	3.09422090668329	3.14235733529312	3.22864460060724	3.11289603432978	0.132488342958879	3.1710000739632	1.57270820559431	0.148837639611772	0.721393105015298	-4.88844954540264	-0.151370032977475	3.1710000739632	-2.31971571527736	0.0443765919620929	0.291016321149468	-4.08075963987191	-0.018881690018596	3.1710000739632	-0.354389913115234	0.73087557817226	0.957087074478982	-6.30438485350375	-0.0668939353390696	3.1710000739632	-1.12298053414627	0.289337511603635	0.789967422445261	-5.90518664491547	0.0655944076198094	3.1710000739632	1.10116473986065	0.298250638070958	0.55728179961028	-6.27138004918425	0.132488342958879	3.1710000739632	1.57270820559431	0.148837639611772	0.721393105015298	-4.88844954540264
278	AEAEAGS(UniMod:21)PRPDPR2	0.248055097889168	3.609936618984	3.69916796923402	3.60176469947229	3.68341054783007	3.48811459541078	3.38367509335616	3.71862065251545	3.68023742901786	3.55713267417834	3.66379940673498	3.42949361679645	-0.0307307911656336	3.59230484577549	-0.244419440535457	0.811665407531591	0.97093571967913	-6.04422223793121	0.0624726115365566	3.59230484577549	0.666634703032825	0.51953426841776	0.804516110001077	-6.20136267965598	0.031741820370923	3.59230484577549	0.378691095267706	0.712540939137214	0.951844937535539	-6.29560205302675	-0.11855635036443	3.59230484577549	-1.4144190108131	0.186500003539149	0.716652683799437	-5.67023363110912	-0.149287141530064	3.59230484577549	-1.59301791317429	0.14109553689028	0.379360217048857	-5.66501309645944	-0.0307307911656336	3.59230484577549	-0.244419440535457	0.811665407531591	0.97093571967913	-6.04422223793121
279	AEAGAGS(UniMod:21)ATEFQFR2	0.843806300702612	4.1766237814413	4.38905119246699	4.38849905653348	4.35352768756022	4.42051521992863	4.31379826407276	4.25031328851215	4.35126127836902	4.34281477639574	4.33547812651232	4.34113986746996	-0.00553207368786346	4.33300204902387	-0.0550107421918151	0.957173411576991	0.994506590134017	-6.07360493463691	-0.0172707267066672	4.33300204902387	-0.230412699714736	0.822244731829689	0.947246571145746	-6.40543683771037	-0.0228028003945306	4.33300204902387	-0.340125343008421	0.740538712141504	0.960146056245218	-6.31017468168109	0.0445557137066137	4.33300204902387	0.664590626819759	0.520789503954587	0.884540696598942	-6.42214194039585	0.0390236400187502	4.33300204902387	0.520623272091102	0.613542954013479	0.798325649796174	-6.75041184001476	-0.00553207368786346	4.33300204902387	-0.0550107421918151	0.957173411576991	0.994506590134017	-6.07360493463691
280	AEAPAGPALGLPS(UniMod:21)PEAESGVDR2	0.118976572769039	3.97828988749899	3.77963924077862	4.37949654491855	3.83197064962151	3.75094910937549	3.66724730072387	3.89839180614509	4.33156432056738	3.86981570805446	3.80464041071448	3.82505589859995	0.0139454802584948	3.91973280699985	0.0643341508340841	0.94992518874742	0.994113316978473	-6.07302684668068	0.0691695056241786	3.91973280699985	0.428113597565961	0.677307511352189	0.886171193437446	-6.33668203975855	0.0831149858826734	3.91973280699985	0.575146779375865	0.577434384289795	0.914751408304794	-6.19812060037913	-0.295752871158431	3.91973280699985	-2.04657811742945	0.0668483170123929	0.566138576962099	-4.76355202585124	-0.281807390899937	3.91973280699985	-1.74420179601048	0.110584990635944	0.333257377930058	-5.44975015338024	0.0139454802584948	3.91973280699985	0.0643341508340841	0.94992518874742	0.994113316978473	-6.07302684668068
281	AEAPLPS(UniMod:21)PK2	4.37252783769984e-06	5.22353008564514	5.20195153405121	5.23385333283605	4.11356047203185	4.48372327290651	4.30874753341044	5.40675670911405	5.20550081054086	4.71110295462034	4.93391995896976	4.7915174974261	0.423819268572484	4.87401492377748	2.94016850107187	0.0142231597082715	0.430279490036409	-2.867714835405	0.0863504423166495	4.87401492377748	0.803696990284725	0.43957262853518	0.75520441264018	-6.09919524208524	0.510169710889134	4.87401492377748	5.30881330340213	0.000301800199145175	0.0566310736126662	0.672559243283501	-0.917767891394534	4.87401492377748	-9.55026981664426	1.81266856571459e-06	0.000950920201650563	5.57126506935586	-0.49394862282205	4.87401492377748	-4.59737102517218	0.00089085601099157	0.0195735391500748	-0.689547033932762	0.423819268572484	4.87401492377748	2.94016850107187	0.0142231597082715	0.430279490036409	-2.867714835405
282	AEAPS(UniMod:21)S(UniMod:21)PDVAPAGK2	0.881265048911274	4.13041771784232	3.87270012191882	3.88705757104676	4.02098848367873	3.72452732514925	3.95908450388766	3.86464581686984	4.11235765898341	4.13259608932615	4.01396102302625	3.79825660013196	0.054961198932248	3.95605390107829	0.317083634422349	0.757460249452492	0.962934604787401	-6.02318758105378	0.0251099343239907	3.95605390107829	0.194356674199073	0.849644398023827	0.954847901547289	-6.41358277233959	0.0800711332562387	3.95605390107829	0.692922819328477	0.503552146178472	0.882181907729693	-6.12167541107529	-0.0618583660307523	3.95605390107829	-0.535312435905135	0.603702407085465	0.910703095493808	-6.50291025923227	-0.0068971670985043	3.95605390107829	-0.0533856616813134	0.958437221333886	0.98244768802424	-6.89403715093906	0.054961198932248	3.95605390107829	0.317083634422349	0.757460249452492	0.962934604787401	-6.02318758105378
283	AEAPSS(UniMod:21)PDVAPAGK2	0.481211618451169	4.21292624530451	4.78862947286913	4.7009485832463	4.61747193850445	4.6320957887537	4.73143166834175	4.82366148913264	4.77175732511613	4.5838619484654	4.65160925457729	4.78107398891795	-0.218359374530817	4.6632243366572	-1.14788743738608	0.276758581059468	0.805732294435354	-5.43250247728398	0.230207973317732	4.6632243366572	1.62361881463624	0.134374712238235	0.469227108438597	-5.18243730299672	0.0118485987869148	4.6632243366572	0.093429863458012	0.927339278330928	0.989122573299872	-6.36677214821107	0.0928316980599853	4.6632243366572	0.732006630513836	0.480350603976961	0.872507569465007	-6.37369014493431	-0.125527676470832	4.6632243366572	-0.885325969984183	0.396008277446554	0.643522994138616	-6.48570917937582	-0.218359374530817	4.6632243366572	-1.14788743738608	0.276758581059468	0.805732294435354	-5.43250247728398
284	AEAPSSPDVAPAGKEDS(UniMod:21)PSASGR3	0.990169495381087	3.56219762177074	3.64575144075372	3.57097897538213	NA	3.52692754502609	3.61909325516546	3.63415619644852	3.53785878818737	3.50620037791105	3.64234292361027	NA	0.00822977098247302	3.58283412491726	0.0776027150604099	0.939963069589265	0.993284647063706	-5.9774084261479	-0.00696852031758421	3.58283412491726	-0.0974632921861372	0.9246468419304	0.981011359105197	-6.42854846709599	0.0012612506648888	3.58283412491726	0.0161031668106913	0.987528480196985	0.999460437655799	-6.17565792360658	-0.0199656125397594	3.58283412491726	-0.279243546686302	0.786818635361676	0.960734649608042	-6.50320522415719	-0.0117358415572864	3.58283412491726	-0.149838743020593	0.884431651275361	0.949907541870542	-6.79302991370478	0.00822977098247302	3.58283412491726	0.0776027150604099	0.939963069589265	0.993284647063706	-5.9774084261479
285	AEDGATPS(UniMod:21)PSNETPK2	0.687772033442138	4.31676434222867	4.33428882025199	4.35945872289389	4.33534378034539	4.55908591157214	4.26741171754869	NA	4.28005266249167	4.31052109496407	4.43682767783489	4.42481185808469	0.0602243731056538	4.36245665882161	0.44414021875467	0.667001029834478	0.948769379577345	-5.83930065612858	-0.0567846326331773	4.36245665882161	-0.512890038494737	0.619876359512735	0.859004380953406	-6.06851999691136	0.00343974047247642	4.36245665882161	0.0439373761225276	0.965874559657456	0.995802187882321	-6.37038037654882	0.0504431746972225	4.36245665882161	0.644333709830902	0.534780920782935	0.887546187366233	-6.43427453282538	0.110667547802876	4.36245665882161	0.999571190667036	0.342579422531893	0.59774734301809	-6.14710863236174	0.0602243731056538	4.36245665882161	0.44414021875467	0.667001029834478	0.948769379577345	-5.83930065612858
286	AEEKS(UniMod:21)PISINVK2	0.0293712316420296	3.97091710590462	4.21639082880744	4.04981922873007	4.21159900160044	4.47260275987837	4.40875408213287	4.1485457474108	4.08396952802839	4.04971920335759	4.11430053827493	4.2220476409267	-0.272844736923031	4.17715142409566	-2.11956559626869	0.0590532112707637	0.582084765929833	-4.1548837467944	0.0372152499055467	4.17715142409566	0.387872038867623	0.705939073903257	0.899130797319796	-6.35394099820821	-0.235629487017484	4.17715142409566	-2.74569427166331	0.0199671440893195	0.380799057540504	-3.38159820657914	0.285276226723184	4.17715142409566	3.32420747280007	0.00730957183363038	0.21134976718957	-2.62719877222425	0.0124314898001527	4.17715142409566	0.129565898581501	0.899384021496473	0.957064501602546	-6.88648171516441	-0.272844736923031	4.17715142409566	-2.11956559626869	0.0590532112707637	0.582084765929833	-4.1548837467944
287	AEEKS(UniMod:21)PISINVK3	0.111957766884753	3.4463568737324	3.56950611295216	3.59413062792797	3.67243708886227	3.803559944059	3.71174107156343	3.74906428777513	3.53146636908766	3.6172844491914	3.66641761508096	3.69017351021258	-0.17488830022714	3.64110345004045	-1.65731780740484	0.127303658890571	0.697639049678664	-4.81680007823811	0.103600790227218	3.64110345004045	1.31717767312848	0.216088390713518	0.567595620357583	-5.5782952729419	-0.0712875099999222	3.64110345004045	-1.01332730332712	0.333920404769518	0.81501673399107	-5.8507946451169	0.19258149662406	3.64110345004045	2.73747937955714	0.0202554623173585	0.38338953374181	-3.62894735044321	0.01769319639692	3.64110345004045	0.224950825270612	0.826380324385193	0.921370337862803	-6.86819263317285	-0.17488830022714	3.64110345004045	-1.65731780740484	0.127303658890571	0.697639049678664	-4.81680007823811
288	AEELS(UniMod:21)PAALSPSLEPIR2	6.86580144979283e-05	3.62587629131046	3.70490342388233	3.70746698677826	3.31616211267905	3.35371198874937	3.40728506993694	3.75318279120722	3.64378494210433	3.38009680131133	3.30133367486666	3.34793082938395	-0.0350009212665614	3.50379408292817	-0.426183839791911	0.678668807375351	0.948769379577345	-5.98163647551648	0.0190682993320896	3.50379408292817	0.311505497563155	0.761577347166894	0.921892843324027	-6.38213105326121	-0.0159326219344718	3.50379408292817	-0.291002025729811	0.77677638978036	0.966855756279541	-6.32651919291382	-0.320362510201897	3.50379408292817	-5.85127418575945	0.000138764117777698	0.0167005982381253	1.34826583982446	-0.355363431468459	3.50379408292817	-5.8053243557511	0.000147967859595533	0.00583991657223609	1.15353063074455	-0.0350009212665614	3.50379408292817	-0.426183839791911	0.678668807375351	0.948769379577345	-5.98163647551648
289	AEELSPAALS(UniMod:21)PSLEPIR2	2.65669435920947e-06	3.67571146174319	3.75410542994865	3.80500596244326	3.27766802917585	3.31867942206642	3.25745654524175	4.07619447522208	4.07758511691672	NA	3.42440008541189	3.52090741320636	-0.143896427543255	3.61877139413762	-1.62480176755695	0.137247812911245	0.708846719466526	-4.82121000434271	0.331948844691037	3.61877139413762	5.3007403347025	0.000428455258480079	0.0327153532583789	0.379015964015326	0.188052417147782	3.61877139413762	3.00292363885568	0.0142089983831452	0.336843192050055	-2.94102583758671	-0.460339619217024	3.61877139413762	-8.21861675709215	1.3756353508369e-05	0.0037455538204577	3.6974425040619	-0.604236046760279	3.61877139413762	-8.8080825443332	7.68568292027579e-06	0.000780513510060297	4.26609319457126	-0.143896427543255	3.61877139413762	-1.62480176755695	0.137247812911245	0.708846719466526	-4.82121000434271
290	AEENTDQAS(UniMod:21)PQEDYAGFER2	0.397744055741379	NA	3.50971417701159	3.51247762419597	3.48194459234594	3.60845805176605	NA	3.3929727546998	3.48919143950425	3.43197899251245	3.70435134689899	3.72534027324437	0.145369352331025	3.53960325024216	1.00736363571814	0.341927234663292	0.842474561833047	-5.47991934925043	-0.0700138035017521	3.53960325024216	-0.656928044816455	0.528832557798956	0.808966093970755	-6.11688597000354	0.0753555488292732	3.53960325024216	0.774533116626142	0.459884793184501	0.86971419452689	-5.95109255811505	0.0341054214522178	3.53960325024216	0.32000558049508	0.756788753297272	0.952960591977381	-6.40104062766392	0.179474773783243	3.53960325024216	1.844710284163	0.100577622475188	0.319792070857547	-5.31620132779028	0.145369352331025	3.53960325024216	1.00736363571814	0.341927234663292	0.842474561833047	-5.47991934925043
291	AEETCAPS(UniMod:21)VSYFKCVQK3	0.588286527346258	4.79520056970298	NA	NA	4.68517819274348	NA	4.7396550567162	4.68067804865688	4.80577659223222	4.64527681238902	4.72839465601665	4.69134717846304	0.0278961734848275	4.72143838836506	0.242598871681817	0.81491261660649	0.971387824836479	-5.8377900051347	-0.0519732492584266	4.72143838836506	-0.56372432257089	0.589632621952404	0.842637235818677	-5.98126898769288	-0.0240770757735991	4.72143838836506	-0.350369986666225	0.735836732659744	0.958163373244674	-6.1967785444834	-0.0827839449731371	4.72143838836506	-0.897910443653111	0.397543327710802	0.840386303932625	-5.84185765314047	-0.0548877714883096	4.72143838836506	-0.798727716992318	0.449353328608383	0.686960187513308	-6.55185757314431	0.0278961734848275	4.72143838836506	0.242598871681817	0.81491261660649	0.971387824836479	-5.8377900051347
292	AEFTS(UniMod:21)PPSLFK2	0.47175227376742	4.52877127688415	4.50755379805728	4.48160399540951	4.48584299094384	4.4672308935578	4.55177219867819	4.47297877803262	4.48410647701229	4.50647848616589	4.39751009079243	4.38172747748501	-0.0456096136509743	4.47868876936536	-0.57584225998749	0.57698129714068	0.929162655291953	-5.90567225480837	-0.0274337292611939	4.47868876936536	-0.464695258531535	0.651735679785404	0.875729304391069	-6.31957009351435	-0.0730433429121682	4.47868876936536	-1.38330848343041	0.195570909823572	0.723374394011967	-5.43868632527034	-0.00436099572370363	4.47868876936536	-0.0825893522980862	0.935747619546617	0.98716922908186	-6.65162647563603	-0.0499706093746779	4.47868876936536	-0.84644362497196	0.416375133918408	0.660079348424202	-6.51976168776571	-0.0456096136509743	4.47868876936536	-0.57584225998749	0.57698129714068	0.929162655291953	-5.90567225480837
293	AEGDDYGQPRS(UniMod:21)PARPQPGEGPGGPGGPPEVSR4	0.331543673273674	NA	3.23030043229409	3.23848687286725	2.83205175814677	3.03970020314799	3.07109929256833	3.1789367632664	2.88834409914447	2.76463822466041	3.17784858814818	3.17399337778574	0.258629533618982	3.05953996120296	1.31514251683453	0.219671021984588	0.782197007468566	-5.20156624464289	-0.200753221375239	3.05953996120296	-1.31789739395996	0.218783191282761	0.571426294662084	-5.4923513810453	0.0578763122437427	3.05953996120296	0.465334826188927	0.652295804181096	0.938186401567203	-6.25641064711041	-0.253443234626307	3.05953996120296	-1.8225959549215	0.100304062355925	0.63346378711791	-5.00926711649698	0.00518629899267475	3.05953996120296	0.0372964288393805	0.971029593610293	0.988026128022834	-6.8948216208113	0.258629533618982	3.05953996120296	1.31514251683453	0.219671021984588	0.782197007468566	-5.20156624464289
294	AEGDSAGTAGT(UniMod:21)PGGTPAGDK2	0.758726540148563	3.4038634771872	3.50196611023318	3.75256734010637	3.98781127759934	3.62388491387232	3.43719937548284	3.61051335478209	3.32341974610327	4.06456151531608	3.38038612785634	3.45348248517209	0.0356772791962503	3.59451415670101	0.123925115288669	0.903739377763424	0.985230675367067	-6.06720204328505	-0.0858324253995786	3.59451415670101	-0.399995625614452	0.697260129298645	0.894418156335671	-6.34891487796382	-0.0501551462033283	3.59451415670101	-0.261321031855231	0.798952246116158	0.968966303928468	-6.33518181218591	0.130166213142579	3.59451415670101	0.678198982676863	0.512466734190717	0.882384732209409	-6.41270503329888	0.165843492338829	3.59451415670101	0.772862600157645	0.456825943094181	0.691804864236589	-6.58053232541383	0.0356772791962503	3.59451415670101	0.123925115288669	0.903739377763424	0.985230675367067	-6.06720204328505
295	AEGEPQEES(UniMod:21)PLK2	0.546282277206227	5.46898598854122	5.2958491384531	5.20450037707184	5.4180388486491	5.15558343358186	5.30660592945165	5.31651047455166	5.40010481447307	5.36401497029682	5.45463406700823	5.41759909839188	0.0834774981811313	5.34567519458822	0.669953142424986	0.517500293742567	0.911514167545456	-5.84705743065276	0.0351958098236409	5.34567519458822	0.37896771980985	0.712341657191926	0.901827002855004	-6.35753683426094	0.118673308004772	5.34567519458822	1.42862850502394	0.182477111500953	0.711703423075676	-5.3819927917743	-0.0297024307945204	5.34567519458822	-0.357567678991861	0.727824042509221	0.947389072608498	-6.58678866881119	0.0537750673866109	5.34567519458822	0.579018206208071	0.574914704127604	0.771466324733555	-6.71656600803106	0.0834774981811313	5.34567519458822	0.669953142424986	0.517500293742567	0.911514167545456	-5.84705743065276
296	AEGSSTASSGS(UniMod:21)QLAEGK2	0.503894244696733	3.65853021188972	3.56696746050396	3.57292179494754	3.59189039896306	3.72782994708482	3.63459671699729	3.62897903077213	3.57273528676596	3.63374535170866	3.67486359707164	3.71780167760578	0.022647184791674	3.63462377039187	0.268906915782231	0.793265860912376	0.969354662320828	-6.03773266151999	0.0013840029886345	3.63462377039187	0.0220475851381013	0.982827699287508	0.994607586428905	-6.43346697046171	0.0240311877803085	3.63462377039187	0.428010323227601	0.677380332840492	0.941999634687808	-6.27475638851891	0.0519658652346475	3.63462377039187	0.925544212762913	0.375680437058848	0.830490288122589	-6.21173662320422	0.0746130500263216	3.63462377039187	1.18860839635309	0.261051732567631	0.519208365694328	-6.17728686117406	0.022647184791674	3.63462377039187	0.268906915782231	0.793265860912376	0.969354662320828	-6.03773266151999
297	AEIS(UniMod:21)FEDRK2	0.0157220299439589	3.50649684484685	3.56866865511308	3.58207313209421	3.74925301594114	3.6706839965218	3.77368395384952	3.57776851790988	3.45253323013517	3.63286920142623	3.63685015152715	3.65485577538269	-0.0524199426632763	3.61870331588616	-0.641423922420756	0.535140612609544	0.9174191290118	-5.86568872183464	-0.0372620033288542	3.61870331588616	-0.611717724750977	0.553873798711594	0.823755789979077	-6.23741213348143	-0.0896819459921305	3.61870331588616	-1.64605709142348	0.129628705830022	0.6640280095144	-5.09410409243146	0.178794111419442	3.61870331588616	3.28165621018702	0.00786561078662669	0.221892368782031	-2.69989475249351	0.126374168756166	3.61870331588616	2.07464205014859	0.0637422329620526	0.253077381835677	-4.94531367785219	-0.0524199426632763	3.61870331588616	-0.641423922420756	0.535140612609544	0.9174191290118	-5.86568872183464
298	AEISS(UniMod:21)IRENK2	0.000491796060156063	4.07679315589713	4.09837811680848	3.81946367892868	3.47558219126091	3.60839817402693	3.6209155537689	4.25943393131246	3.98483514004225	NA	3.47100994882043	3.53732478149007	-0.188054159662925	3.79521346723563	-1.23735308312674	0.246004810244028	0.795279589098145	-5.28894284232102	0.123922885132591	3.79521346723563	1.1531271945624	0.277366669973615	0.621791352830817	-5.76428432539802	-0.0641312745303342	3.79521346723563	-0.596754317039595	0.564780770319016	0.911514500735482	-6.07703890293899	-0.429913010859187	3.79521346723563	-4.47261271057965	0.00139398514445373	0.0763936277419817	-0.903719666471989	-0.617967170522112	3.79521346723563	-5.24928894744493	0.000459715878755115	0.0125809907208664	0.130378656289982	-0.188054159662925	3.79521346723563	-1.23735308312674	0.246004810244028	0.795279589098145	-5.28894284232102
299	AELGMGDSTSQS(UniMod:21)PPIK2	0.641059267646188	4.06658267588417	4.18062208863226	4.13806169786867	4.20386111308619	4.16597441567207	4.16757956374688	4.14904907507411	4.25075632056612	4.23627064769042	4.14956946320022	NA	-0.057698852414803	4.17083270614211	-0.641407676150279	0.536598529933869	0.918555643649896	-5.81561595389297	0.0714805436917452	4.17083270614211	1.12375030505964	0.289026867190222	0.632115795964469	-5.79586829675668	0.0137816912769422	4.17083270614211	0.216662870437709	0.83310547359077	0.973653461216344	-6.23843148076028	0.0507162100400143	4.17083270614211	0.891422873686242	0.394970608941494	0.838406586458827	-6.24042164660002	-0.00698264237478874	4.17083270614211	-0.100210020760959	0.922284712681187	0.966207626790694	-6.79993991652378	-0.057698852414803	4.17083270614211	-0.641407676150279	0.536598529933869	0.918555643649896	-5.81561595389297
300	AEPSEVDM(UniMod:35)NS(UniMod:21)PK2	NA	4.3032114865912	4.05875048669974	4.08771956707533	4.22382321987438	4.01511001432264	4.07732477512243	NA	NA	4.2085270246341	4.21606666691497	4.34081164004738	NA	NA	NA	NA	NA	NA	NA	NA	NA	NA	NA	NA	0.149715774092336	4.17014943125357	1.78772942111819	0.106068176590482	0.638936509691143	-4.90001925568945	-0.0444745103489401	4.17014943125357	-0.531062215205123	0.607706972007173	0.911621164365353	-6.50410250354774	NA	NA	NA	NA	NA	NA	NA	NA	NA	NA	NA	NA
301	AEPSEVDMNS(UniMod:21)PK2	0.666526369332389	4.06291031326235	3.57920442241574	3.84186808047829	3.9674141059042	3.53906447241212	NA	3.85305207257856	3.91816639341136	3.73739403272018	3.83340755956833	3.50061173356269	-0.120383141483915	3.78330931863138	-0.522632178427266	0.613336888188307	0.93654627643863	-5.8850495938294	0.0576149609428254	3.78330931863138	0.353737207438789	0.731348941422354	0.910918447465204	-6.36670652448874	-0.0627681805410898	3.78330931863138	-0.385376307425646	0.708544032769455	0.950002899628898	-6.18481255412579	-0.0747549828939751	3.78330931863138	-0.458971393164541	0.656694721048023	0.928726312767968	-6.43285629250927	-0.19513812437789	3.78330931863138	-1.19808490802898	0.260249521451657	0.518591776906859	-6.16456009033054	-0.120383141483915	3.78330931863138	-0.522632178427266	0.613336888188307	0.93654627643863	-5.8850495938294
302	AEQS(UniMod:21)LHDLQER2	0.406017485492728	4.4339557452753	4.49517071525205	4.53357195871017	4.42841223098908	4.49690849692522	4.53341531003594	4.4512208982736	4.51502099693911	4.3690985114733	4.43867365350659	4.4133102307783	-0.0747726885911977	4.46443261346897	-0.934484557048021	0.3712638258602	0.852087343067967	-5.64032352757491	-0.00444519213948702	4.46443261346897	-0.074534256264993	0.942000882498144	0.985083615917595	-6.43075947443158	-0.0792178807306847	4.46443261346897	-1.48505866740249	0.167224084409901	0.696878649939614	-5.30972809165897	-0.00132079376242356	4.46443261346897	-0.024760271376188	0.98071530463772	0.995883316547791	-6.65497271946315	-0.0760934823536212	4.46443261346897	-1.27588885606529	0.229780222992746	0.488601791020649	-6.07561392940531	-0.0747726885911977	4.46443261346897	-0.934484557048021	0.3712638258602	0.852087343067967	-5.64032352757491
303	AES(UniMod:21)EEMETSQAGSK2	0.629890058399629	3.22687874045661	3.68127172029414	3.53137698259185	3.27585704244702	3.57747807082857	3.11419611932857	3.56812849575704	NA	3.59307096564677	NA	3.29992063733415	0.0356993759795716	3.42979764163164	0.130478973643164	0.899262065807911	0.985080290341762	-5.89387807141237	0.0882860146428386	3.42979764163164	0.411337687647761	0.691132605215442	0.892303938910688	-6.1162879992507	0.12398539062241	3.42979764163164	0.730696615422461	0.484867739400913	0.878201503335237	-5.98437018802625	-0.157332070246149	3.42979764163164	-1.03666597589269	0.328844777323305	0.811564313752317	-6.09918830022185	-0.121632694266578	3.42979764163164	-0.534294440648345	0.607002348258393	0.794598973981985	-6.45146433344682	0.0356993759795716	3.42979764163164	0.130478973643164	0.899262065807911	0.985080290341762	-5.89387807141237
304	AES(UniMod:21)GPDLR2	0.761668383709551	4.82509690483825	4.77383607142303	4.69492248058953	4.51611602276734	4.99332437736479	4.74859186721106	4.72695854003906	4.63408145371117	4.474910201086	4.58240076226318	4.88423838705696	-0.0213958169038611	4.71404336985003	-0.113538881229018	0.911767398536635	0.987084397642741	-6.06848203790249	-0.0840984887418212	4.71404336985003	-0.598742631697458	0.562170761087337	0.829154530299546	-6.24551012429049	-0.105494305645682	4.71404336985003	-0.839722934594845	0.419966460737366	0.853286106066638	-6.00852981466317	-0.0119410631692052	4.71404336985003	-0.0950495341455218	0.926083770360982	0.985133237718386	-6.65043387671428	-0.0333368800730662	4.71404336985003	-0.237343281742044	0.81700525308264	0.916828785712416	-6.86510006353564	-0.0213958169038611	4.71404336985003	-0.113538881229018	0.911767398536635	0.987084397642741	-6.06848203790249
305	AES(UniMod:21)PDLRR2	0.599790485871927	3.69865011316984	4.16963182962539	4.03730599099279	NA	4.15107171557999	4.14185026359277	3.86703719835367	4.09251100840438	3.94445300671231	NA	4.11928265189637	-0.125837952398395	4.0246437531475	-0.621097862123578	0.551033313484858	0.919218235112697	-5.783006272906	0.0112447921163539	4.0246437531475	0.0823210995937379	0.9363216672718	0.984289127424845	-6.43003186471303	-0.114593160282041	4.0246437531475	-0.765821942144677	0.464780493318443	0.871664659870445	-5.87245068025978	0.177931678323707	4.0246437531475	1.30260579836457	0.227326402568074	0.744730252125281	-5.70016311673325	0.0520937259253116	4.0246437531475	0.348140484680627	0.736309380718496	0.873273078665569	-6.73890271869581	-0.125837952398395	4.0246437531475	-0.621097862123578	0.551033313484858	0.919218235112697	-5.783006272906
306	AES(UniMod:21)PEEVACR2	0.209089061837629	3.89886856492042	4.10069379165826	4.35303835418083	4.15182739822933	4.11311602292985	4.09588158204476	4.03448485785757	4.16327865541453	4.22039104227456	4.24003752187697	4.55419992485561	0.236586308884851	4.17507433784024	1.34988294708844	0.205727868292767	0.770134203136204	-5.20643651147795	-0.0186518136171188	4.17507433784024	-0.142778831014931	0.889195956409415	0.968764573916625	-6.42284628986941	0.217934495267732	4.17507433784024	1.86519283468399	0.0906164813796503	0.617995928574378	-4.7810280025962	0.00274143081481171	4.17507433784024	0.0234625413764214	0.981725841010193	0.995883316547791	-6.65500646223776	0.239327739699663	4.17507433784024	1.83204355379153	0.0957298694577539	0.31214973681215	-5.31981737515843	0.236586308884851	4.17507433784024	1.34988294708844	0.205727868292767	0.770134203136204	-5.20643651147795
307	AES(UniMod:21)PEEVACRK2	0.352713110569918	4.8520301680272	4.97023754855332	4.20438478370485	4.87343698796774	5.02138296694727	5.04130278708129	4.99667468816295	4.49015333049149	4.90450841797195	4.93119324431371	4.94769747194531	-0.118771045153863	4.8393638541061	-0.435520177979345	0.672094017232343	0.948769379577345	-5.97753241466746	0.0678631758987587	4.8393638541061	0.333862880087145	0.745123965860181	0.914987879121267	-6.37450086380974	-0.0509078692551048	4.8393638541061	-0.28001021944966	0.784965647940471	0.966945883886615	-6.32983413630692	0.303156747236976	4.8393638541061	1.66746297897664	0.125240912352381	0.664169093819157	-5.3295394833102	0.184385702083112	4.8393638541061	0.907112594261657	0.384903125892742	0.635734797557493	-6.46605527900402	-0.118771045153863	4.8393638541061	-0.435520177979345	0.672094017232343	0.948769379577345	-5.97753241466746
308	AES(UniMod:21)PESSAIESTQSTPQK2	0.395123529637049	4.36208828290711	4.55027269091125	4.53738332108527	4.53793823918763	4.6486816177677	4.38222417545517	4.5956877677702	4.18677189922055	4.58542183711755	4.53444281236533	4.69626904705353	0.174448152847801	4.51065288098557	1.06934797322088	0.309127019927008	0.827725168336529	-5.51293123095661	-0.0920182648058363	4.51065288098557	-0.756768362111496	0.466003129950314	0.773144691156778	-6.13609743879598	0.0824298880419647	4.51065288098557	0.757929209380073	0.465337277069829	0.871664659870445	-6.07395486583936	0.0396999125022939	4.51065288098557	0.365034140043999	0.722407287208898	0.946764711897834	-6.58391609764696	0.214148065350095	4.51065288098557	1.76117731633273	0.107560170541906	0.329809051128	-5.42490331956872	0.174448152847801	4.51065288098557	1.06934797322088	0.309127019927008	0.827725168336529	-5.51293123095661
309	AES(UniMod:21)PSPAPPPGLR2	0.0488304557598317	4.45864442627974	4.2800840966265	4.35696470833283	4.50385299202548	4.41626533569806	4.44643023804152	4.27035964195297	4.19559604650917	4.52583698299652	4.49854083598906	4.34049696542998	0.131695305732118	4.39027929726199	1.29239136696197	0.224224766940294	0.787908753259016	-5.27344443400263	-0.132253232848621	4.39027929726199	-1.74127074256337	0.111115009909781	0.437504501625351	-5.01738616314704	-0.000557927116502377	4.39027929726199	-0.00821282335865905	0.993602752458465	0.999759325326078	-6.37138179893961	0.090285111508666	4.39027929726199	1.3290188822259	0.212288384397895	0.736902084664313	-5.77687051274627	0.221980417240784	4.39027929726199	2.92263559565167	0.0146644285062517	0.112985802448991	-3.52542299799872	0.131695305732118	4.39027929726199	1.29239136696197	0.224224766940294	0.787908753259016	-5.27344443400263
310	AES(UniMod:21)VPAHPCGFPAPLPPTR3	0.803102174338895	3.94955270565348	4.09019152507903	4.03230291452521	3.9515326849648	4.14897227425009	4.16894328904052	4.07244968178032	4.09616928740332	3.98398944978986	4.08956673655708	4.15251022616269	-0.0747543814211769	4.06692552501876	-0.683891043547561	0.509009273884554	0.909058559214986	-5.83768607739599	0.0602937695059156	4.06692552501876	0.740046404409967	0.475662033417119	0.778308542182321	-6.14876841405726	-0.0144606119152613	4.06692552501876	-0.198439531938848	0.846530495927186	0.974440776532269	-6.35049270410768	0.065800367665898	4.06692552501876	0.902962767934086	0.387001376888819	0.83228446099071	-6.23231640970191	-0.00895401375527882	4.06692552501876	-0.109901665444575	0.914581277749105	0.96356960083238	-6.88903330080826	-0.0747543814211769	4.06692552501876	-0.683891043547561	0.509009273884554	0.909058559214986	-5.83768607739599
311	AESEASLLNVST(UniMod:21)PK2	0.527157240689914	3.74296952267341	3.43938538947143	3.530745141277	3.67413806937902	3.56287540378588	3.6014934376086	3.45659921631025	NA	3.55790958862452	3.59573739877627	3.45831893331217	0.0389204714768479	3.56201721012186	0.274948364484008	0.789310315524708	0.968935784719325	-5.90108142889581	-0.114434134830366	3.56201721012186	-0.99008907433537	0.346956907248938	0.681067155357082	-5.71197537548099	-0.0755136633535183	3.56201721012186	-0.923972860138237	0.378632818887741	0.837391971962029	-5.93286231693182	0.0418022857838896	3.56201721012186	0.511485946261629	0.620821783006313	0.916680175907366	-6.51489293858104	0.0807227572607374	3.56201721012186	0.69841678038251	0.5018462577379	0.725194943677826	-6.40480251856295	0.0389204714768479	3.56201721012186	0.274948364484008	0.789310315524708	0.968935784719325	-5.90108142889581
312	AET(UniMod:21)PPLPIPPPPPDIQPLER2	0.634246618821151	3.13027565078344	3.49622548166876	3.61586352321424	3.59978873275644	3.4187924185728	3.5856979863313	3.21420439823388	3.47558595948864	3.62806264754763	3.27288826194565	3.39545195137979	-0.0333990525682735	3.43934881926569	-0.167124375887045	0.870480292544417	0.981717007303778	-6.06068177588046	-0.0692263730275497	3.43934881926569	-0.464743668581414	0.651702140106969	0.875729304391069	-6.31954655678515	-0.102625425595823	3.43934881926569	-0.770285781360904	0.458287397807464	0.869228147927973	-6.06445116887866	0.120638160664703	3.43934881926569	0.905485744005869	0.385724745828462	0.831619728769231	-6.23003850905163	0.0872391080964294	3.43934881926569	0.585670191393244	0.570599328616199	0.768003860445867	-6.71249628699857	-0.0333990525682735	3.43934881926569	-0.167124375887045	0.870480292544417	0.981717007303778	-6.06068177588046
313	AET(UniMod:21)PPLPIPPPPPDIQPLER3	0.198189672187055	3.89962732805512	3.86288010762876	3.98179919682578	3.87226545406921	3.83630945220825	3.80680187741493	3.9214010785353	4.0279841123161	3.8492809002875	3.80784282286637	3.9182230678189	-0.0399337154956902	3.88949230891147	-0.467396128886844	0.649865690352858	0.944589935079291	-5.96287711644307	0.059923717922481	3.88949230891147	0.940980005018009	0.36807832084857	0.701859627920438	-5.980232292283	0.0199900024267907	3.88949230891147	0.350953435013915	0.732635641805355	0.957087074478982	-6.30623711937834	-0.0763099496057587	3.88949230891147	-1.3397316502567	0.208898444959844	0.735471352932894	-5.76374626081223	-0.116243665101449	3.88949230891147	-1.82537012659952	0.0967908268061054	0.313698855542208	-5.32980421262223	-0.0399337154956902	3.88949230891147	-0.467396128886844	0.649865690352858	0.944589935079291	-5.96287711644307
314	AET(UniMod:21)PTAAEDDNEGDK2	0.00527696314277884	3.40812684562021	3.2024212575818	3.48808877557943	3.86640496966225	3.62048443190662	NA	NA	2.68325283042656	3.92929017307912	3.71683015324923	3.2821138658945	0.582259492457103	3.46633481144441	2.02409880478575	0.0759190158220375	0.627765906386225	-4.20055027262624	-0.682959462500585	3.46633481144441	-3.02647255692316	0.0155188492391371	0.17493069983166	-2.94142936718123	-0.100699970043483	3.46633481144441	-0.564457367907172	0.587213036574444	0.920803117093094	-6.09475799238878	0.377232407857285	3.46633481144441	2.11451514768538	0.0658081392563117	0.564733451801363	-4.59049687263363	0.959491900314388	3.46633481144441	4.25190082916387	0.00250551307656024	0.0402266089949072	-1.42829959006891	0.582259492457103	3.46633481144441	2.02409880478575	0.0759190158220375	0.627765906386225	-4.20055027262624
315	AET(UniMod:21)PTESVSEPEVATK2	0.207592548192121	4.72865251078962	NA	NA	4.87893661941544	4.67093568116787	4.6034187328173	4.63592418280698	4.50029071248061	4.92589324634288	4.76942733028793	NA	0.290441673661022	4.71418487701358	1.7061061475711	0.129489930967091	0.700207847740026	-4.60281069496842	-0.160545063145822	4.71418487701358	-1.17621533046211	0.276005516189098	0.620800317022661	-5.46486213699713	0.129896610515201	4.71418487701358	1.27680316833918	0.240327397338024	0.759138562456141	-5.45995309377097	-0.0108888329894121	4.71418487701358	-0.0846150232750001	0.934814461671894	0.986847476281697	-6.31285133336179	0.27955284067161	4.71418487701358	2.50841517536074	0.0387782874153607	0.189815438225363	-4.26420390645449	0.290441673661022	4.71418487701358	1.7061061475711	0.129489930967091	0.700207847740026	-4.60281069496842
316	AETSEGSGSAPAVPEASAS(UniMod:21)PK2	0.700110879891613	3.61055059067038	3.97406063130603	3.83942196702472	3.7429850483087	3.91474117550603	4.2432814608444	3.5266842586702	4.02260025718636	3.70945265536217	3.80704659914802	4.04384736683005	-0.0801848827008658	3.85769745553246	-0.330385155297297	0.747674794698338	0.960091128333546	-6.0187585848874	-0.0333688050720959	3.85769745553246	-0.184461159770862	0.857202576557191	0.95874582812535	-6.41557842774301	-0.113553687772962	3.85769745553246	-0.701811579173994	0.498216255426015	0.878201503335237	-6.11537835447464	0.158991498552669	3.85769745553246	0.982637172449956	0.348114444907805	0.817172517556067	-6.15780414787117	0.078806615851803	3.85769745553246	0.435639206325566	0.672010380081751	0.838753854868633	-6.793542818651	-0.0801848827008658	3.85769745553246	-0.330385155297297	0.747674794698338	0.960091128333546	-6.0187585848874
317	AFAGPLS(UniMod:21)PAK2	0.0229719643512361	3.89615817086636	3.9396471787822	3.85027567239593	3.74811561782351	3.83269123204701	3.64973700941954	3.99869614684718	4.02976566481103	3.81162578696947	3.90206851221598	3.69811537897734	-0.0584486255233636	3.85062694283232	-0.576361513150187	0.576643143148777	0.929162655291953	-5.90537143466885	0.118870565147607	3.85062694283232	1.57264699755401	0.145732509300448	0.486415752294172	-5.25186966130648	0.0604219396242431	3.85062694283232	0.893730525845578	0.391698139217587	0.843161941565506	-5.96214470298506	-0.151845720918145	3.85062694283232	-2.24602448791836	0.0475563337494239	0.519902392222307	-4.44612340635632	-0.210294346441509	3.85062694283232	-2.78217548745692	0.01873554122927	0.127048975882153	-3.76733889932355	-0.0584486255233636	3.85062694283232	-0.576361513150187	0.576643143148777	0.929162655291953	-5.90537143466885
318	AFEEDIET(UniMod:21)PPTR2	0.613040566982552	3.23421175086237	3.55330790955413	3.60492744899456	3.22786858557305	3.27889064786004	3.62742296734547	3.33451655749251	NA	3.43330104237792	3.21377608291533	3.15226750396873	0.0180199551389859	3.36604904969441	0.078410269903602	0.93914733744237	0.993284647063706	-5.9367288393525	-0.129632478977842	3.36604904969441	-0.690841946290628	0.506382724628899	0.798302819563081	-5.95921742857529	-0.111612523838856	3.36604904969441	-0.841187478592203	0.421148051458346	0.853979375546409	-6.00519331879521	-0.086088302877501	3.36604904969441	-0.648819683876699	0.532001346310704	0.887546187366233	-6.43125398777206	-0.0680683477385151	3.36604904969441	-0.362752222307659	0.724821601861476	0.866911059475007	-6.59245176984494	0.0180199551389859	3.36604904969441	0.078410269903602	0.93914733744237	0.993284647063706	-5.9367288393525
319	AFGPGLQGGSAGS(UniMod:21)PAR2	0.415846503179564	4.52941983544945	4.59727877642179	4.65724115192093	4.66145543855516	4.7380727145327	4.64900138223377	4.62464908232984	4.58522149158472	4.59712138296081	4.61788890111568	4.66096802464784	-0.0678057745589911	4.62893801652297	-0.842824008624554	0.418306749436346	0.870590292708052	-5.71868774547736	0.0102886990265594	4.62893801652297	0.17158010633982	0.867063593500355	0.962884028967366	-6.41802099492529	-0.0575170755324317	4.62893801652297	-1.07240362225559	0.307815834387572	0.799644301203477	-5.79158930018274	0.0881965905098205	4.62893801652297	1.64442197830439	0.129969444455985	0.669290726576485	-5.36195574952555	0.0203908159508295	4.62893801652297	0.340048665061301	0.740594790626779	0.874914747765565	-6.83318871930816	-0.0678057745589911	4.62893801652297	-0.842824008624554	0.418306749436346	0.870590292708052	-5.71868774547736
320	AFGSGIDIKPGT(UniMod:21)PPIAGR2	0.00467647250617049	4.71621883131582	4.77863752013114	4.73646893915728	4.85269019385403	4.92709153104455	4.98701956082831	4.59562688427571	4.68145587528603	4.81605543243581	4.78543950597943	4.85286165414441	0.00108548603146641	4.79359690258659	0.0132986661390055	0.989641423534079	0.997418249102648	-6.07508555858711	-0.105233717087212	4.79359690258659	-1.7297168160944	0.113226776797028	0.43954214281817	-5.03387568693936	-0.104148231055746	4.79359690258659	-1.91393419209728	0.0835547278206286	0.60292118772803	-4.70875264607231	0.178491998374215	4.79359690258659	3.28015113882567	0.00788605384489502	0.221892368782031	-2.70246701934145	0.179577484405682	4.79359690258659	2.95169840205315	0.0139403053751685	0.109028322389376	-3.47522867592789	0.00108548603146641	4.79359690258659	0.0132986661390055	0.989641423534079	0.997418249102648	-6.07508555858711
321	AFHAALRNS(UniMod:21)PVNTK2	0.831563508880643	4.42320701438351	4.47556734869389	4.20448054090095	4.35801553445229	4.43160019781229	4.50650314819829	4.44640441509906	4.30660282535244	4.34251342561593	4.46202779057313	4.45271335411565	-0.0217067556190189	4.40087596319977	-0.180573573463929	0.86017608037088	0.979989697017621	-6.05825883725136	0.00875198556629986	4.40087596319977	0.0976792060732615	0.924045799736955	0.981011359105197	-6.42863156708753	-0.0129547700527191	4.40087596319977	-0.161651687811882	0.874680605494798	0.978988861177127	-6.35752286395656	0.0642879921615052	4.40087596319977	0.802195824136848	0.440402543918781	0.85891961922609	-6.31879288713562	0.0425812365424862	4.40087596319977	0.475240886491346	0.644448651047738	0.819933234668889	-6.77435691136975	-0.0217067556190189	4.40087596319977	-0.180573573463929	0.86017608037088	0.979989697017621	-6.05825883725136
322	AFHAALRNS(UniMod:21)PVNTK3	0.164774372043558	NA	4.29684627020073	4.13689084556794	4.33588066911057	NA	4.34856235914437	4.36176770613337	3.9650403784366	4.31433342875572	4.49282267938093	4.56078425454884	0.167223122367046	4.31254762125323	0.914325192364191	0.386069002905521	0.857022749454148	-5.56381280740323	-0.0534645155993489	4.31254762125323	-0.39581359928429	0.70211830578801	0.896594112549531	-6.2608732049543	0.113758606767697	4.31254762125323	0.92257134787432	0.381995787577063	0.838971570857469	-5.82666740283223	0.125352956243135	4.31254762125323	0.928024957026367	0.379319191573643	0.831273093469544	-6.00946673598844	0.292576078610181	4.31254762125323	2.37276382744716	0.0436521042531139	0.203059374585815	-4.51649813459637	0.167223122367046	4.31254762125323	0.914325192364191	0.386069002905521	0.857022749454148	-5.56381280740323
323	AFLAELEQNS(UniMod:21)PK2	0.370138514016741	4.82519723556468	4.81567115568629	4.84300274239341	4.82400314567756	4.91132414780109	4.8917704566227	4.79244015972429	4.84089239781607	4.78592873623881	4.78804956695989	4.79222668507156	-0.0756734881657497	4.8282278572324	-1.066399994583	0.31039602035119	0.828314268907874	-5.51586318050557	-0.0112907657779457	4.8282278572324	-0.213469597777784	0.835091552085432	0.951209328463066	-6.40943540371478	-0.0869642539436954	4.8282278572324	-1.83826625775484	0.0947502054370098	0.623533419466899	-4.82057307168666	0.0477422054856591	4.8282278572324	1.00918344532578	0.335811541565116	0.813829838188046	-6.13181774436145	-0.0279312826800906	4.8282278572324	-0.528084613249443	0.608534278893279	0.795369117195139	-6.74627653548894	-0.0756734881657497	4.8282278572324	-1.066399994583	0.31039602035119	0.828314268907874	-5.51586318050557
324	AFLS(UniMod:21)PPTLLEGPLR2	0.223410912183952	4.67566250248049	4.80225919170183	4.73990799923578	4.67686942688579	4.7117599664852	4.84256359627848	4.59079223875787	4.57794013063817	4.64331445117283	4.69038321828613	4.8592084935655	0.142148104233013	4.71006011049892	1.33753514221536	0.209589812960751	0.774042076618416	-5.2209983658255	-0.154910379774683	4.71006011049892	-1.95560392645575	0.0779264596714649	0.372494416099691	-4.70162939612248	-0.0127622755416699	4.71006011049892	-0.180128944987238	0.860516310311683	0.977075825695744	-6.35417026326101	0.00445443207712426	4.71006011049892	0.062870618013997	0.951062673734808	0.989751130143618	-6.65317230795996	0.146602536310137	4.71006011049892	1.85072489043973	0.0928164515265844	0.308011759810071	-5.29176320396383	0.142148104233013	4.71006011049892	1.33753514221536	0.209589812960751	0.774042076618416	-5.2209983658255
325	AFM(UniMod:35)ES(UniMod:21)PK2	0.0547981325852152	3.72843789950246	3.91299245649066	3.73861395203422	3.59567850356409	3.97224360405284	NA	3.27721754637821	3.45004491884462	3.37893159099226	3.73356289808165	3.75765835320617	0.26914009701593	3.65453817231472	1.34263799065964	0.210943852804618	0.774816461380492	-5.16982650833866	-0.429716870064369	3.65453817231472	-3.03164209439404	0.0135492465725512	0.162535429171547	-3.01526788503893	-0.16057677304844	3.65453817231472	-1.13286523864583	0.285368389774402	0.786389900044017	-5.6230799311673	-0.00938704886731712	3.65453817231472	-0.0662254020514243	0.948587084466778	0.989601151653871	-6.54338040382022	0.259753048148613	3.65453817231472	1.83255145369679	0.0987123109955737	0.317687077554547	-5.32584723707173	0.26914009701593	3.65453817231472	1.34263799065964	0.210943852804618	0.774816461380492	-5.16982650833866
326	AFMES(UniMod:21)PK2	0.668753715881556	4.02008628198717	3.8717372692814	3.89614415313156	4.15997331266602	3.94353338154316	3.78839802292024	3.98332846103185	3.93359253701671	4.20529082583544	4.19121583930988	3.809488105519	0.0755587536207316	3.9820716536584	0.430362193491164	0.675722827395218	0.948769379577345	-5.97981034616811	0.0291379308909008	3.9820716536584	0.222661068305198	0.82811572759177	0.948681912461992	-6.40730373334811	0.104696684511632	3.9820716536584	0.894485932573319	0.391312349179266	0.843161941565506	-5.96147834719559	0.0346456709097636	3.9820716536584	0.295998535177157	0.773063168083383	0.957519312525935	-6.60826047703452	0.110204424530495	3.9820716536584	0.842140610113891	0.418672126173439	0.661726486314628	-6.52344868716074	0.0755587536207316	3.9820716536584	0.430362193491164	0.675722827395218	0.948769379577345	-5.97981034616811
327	AFNS(UniMod:21)PSHLIR2	0.556971629486194	3.73391661973564	3.55661178145852	3.45407773152382	3.66467252539807	3.52598364376006	NA	3.46652777104231	3.47482491662985	3.55840415418562	3.51687006275191	3.72503712217937	0.115634728863149	3.56769263286652	0.85474259296751	0.413969612402258	0.86928946261219	-5.65921054034391	-0.110859033736582	3.56769263286652	-1.15886579993363	0.275133048020125	0.620267854856153	-5.7580435254373	0.00477569512656739	3.56769263286652	0.049922767378969	0.9612298193549	0.994593018281715	-6.26208480125662	0.0137927070064041	3.56769263286652	0.144182173517829	0.888403910346384	0.982068166872876	-6.53450122503524	0.129427435869554	3.56769263286652	1.35297074083043	0.207740519921436	0.463116858613537	-5.98051511365782	0.115634728863149	3.56769263286652	0.85474259296751	0.413969612402258	0.86928946261219	-5.65921054034391
328	AFQLEEGEET(UniMod:21)EPDCK2	0.894405316939818	3.83508550273254	3.93779662479394	4.07582585916453	4.00249138923075	3.89220265875512	3.82417168718858	3.81044033542813	3.98466408293859	3.89918793957673	3.79193585969094	3.97927348512617	0.035860969453438	3.91209776587509	0.288084647850216	0.778947200090834	0.965096919344237	-6.03222437112576	-0.0520171197136396	3.91209776587509	-0.560635562380529	0.586931779311967	0.841274280747703	-6.26835505095147	-0.0161561502602017	3.91209776587509	-0.19468264226802	0.849395689746927	0.974584418218709	-6.35127604726517	-0.0432807505055166	3.91209776587509	-0.521535807234546	0.6129292623084	0.91259070681541	-6.51055239959295	-0.00741978105207863	3.91209776587509	-0.0799696935503666	0.937780811986783	0.974361092979483	-6.89211436226018	0.035860969453438	3.91209776587509	0.288084647850216	0.778947200090834	0.965096919344237	-6.03222437112576
329	AFS(UniMod:21)DPFVEAEK2	0.392999433087187	3.61262849464632	3.77934821621102	3.72771304985986	3.80972678641721	3.78033349264455	3.799464036282	3.72322854504134	3.70954162254404	3.79319118119017	3.71082470513798	3.81194957125278	-0.0343414494745677	3.75072270011157	-0.404217346670228	0.694248497046833	0.950276020474358	-5.99095391094315	0.00982183022029082	3.75072270011157	0.155104715126853	0.879710765917616	0.965773459347284	-6.42088895115856	-0.0245196192542769	3.75072270011157	-0.432913676678151	0.673926685220344	0.941804349206621	-6.27254933314848	0.0899448515421879	3.75072270011157	1.58804898133184	0.142214444648934	0.678054302104627	-5.44015124454386	0.0556034020676202	3.75072270011157	0.878079710639379	0.399750746261978	0.645762440206794	-6.49215529012837	-0.0343414494745677	3.75072270011157	-0.404217346670228	0.694248497046833	0.950276020474358	-5.99095391094315
330	AFS(UniMod:21)LASADLLR2	0.483004494750877	3.55253218414084	3.6246815578763	3.5553988377383	3.66327015185929	3.65379301237373	3.72779675393301	3.64784315719871	3.7324638461144	3.52115414189263	3.82734634771348	3.62925847202875	-0.1349829605818	3.64868531480631	-1.20105718391186	0.256393721078012	0.799364085572922	-5.37559482939458	0.112615975071408	3.64868531480631	1.34437674038084	0.207442617885312	0.55740861229072	-5.54539385474848	-0.0223669855103918	3.64868531480631	-0.298526886437222	0.771186457947659	0.96633078980622	-6.32417746360748	0.104082446136868	3.64868531480631	1.38916388905304	0.193835756450809	0.725007244949308	-5.70224219512535	-0.0309005144449324	3.64868531480631	-0.368881349730605	0.719622431935611	0.864435445195755	-6.82223145686353	-0.1349829605818	3.64868531480631	-1.20105718391186	0.256393721078012	0.799364085572922	-5.37559482939458
331	AFVDRT(UniMod:21)PPPAAVAQR2	0.0724695049427206	4.42571975254785	4.39125593750232	4.05022894866424	4.2348257793713	4.20542943885992	NA	4.48902114122909	4.45972363494445	4.17942251124453	4.1614215211265	4.15371481732485	-0.240578834398945	4.27507634828151	-1.67323124600547	0.127206828649356	0.697622121450629	-4.75766565322894	0.185304175181965	4.27507634828151	1.82263099807789	0.100298417884076	0.417437800662699	-4.90644261390109	-0.0552746592169795	4.27507634828151	-0.543675323009472	0.599333956867078	0.9260833545315	-6.10821620004725	-0.0689406037891978	4.27507634828151	-0.678092014759024	0.51407503372419	0.882384732209409	-6.30254104265161	-0.309519438188143	4.27507634828151	-3.04439833584639	0.0132663413923489	0.106457177656945	-3.37969506899462	-0.240578834398945	4.27507634828151	-1.67323124600547	0.127206828649356	0.697622121450629	-4.75766565322894
332	AFVDRT(UniMod:21)PPPAAVAQR3	0.0472656934147672	4.17185485407473	3.88794726260586	4.05615870379612	4.07378140071604	3.64896127427444	NA	3.97038426293147	3.98841651352267	3.38381333978085	3.68709003722762	3.73701502496741	-0.199478651571446	3.86054226738972	-0.980194582536878	0.351568875201879	0.844486067613482	-5.54962458627412	-0.0592532185985002	3.86054226738972	-0.411758731962469	0.689757224812129	0.892058727717249	-6.34313468480021	-0.258731870169946	3.86054226738972	-1.79796320435076	0.104345347885009	0.636290685820278	-4.78968718166599	-0.177282269330328	3.86054226738972	-1.23195877195323	0.247923163116699	0.765407273314755	-5.78435960354737	-0.376760920901774	3.86054226738972	-2.61816324434152	0.0269681606120316	0.154635799863139	-4.08602094758926	-0.199478651571446	3.86054226738972	-0.980194582536878	0.351568875201879	0.844486067613482	-5.54962458627412
333	AFVEDS(UniMod:21)EDEDGAGEGGSSLLQK2	0.328448748697431	4.67814637122604	4.5557768103268	4.52798009241285	4.79267950979731	4.72029752270335	4.55734572275065	4.59344097001823	4.55285734225012	4.70681222567685	4.62713459499251	4.68686832618536	-0.00235060094447803	4.6363035898491	-0.0225616607461762	0.982427372553062	0.997251240378074	-6.07491292574418	-0.0141519351877211	4.6363035898491	-0.182240224503387	0.858901024361183	0.959543243627933	-6.41601210102412	-0.0165025361321991	4.6363035898491	-0.237593256231462	0.816816447753375	0.971601953064264	-6.34144598260865	0.102806493761873	4.6363035898491	1.48014398629091	0.168507457403542	0.696891131128491	-5.58514495902816	0.100455892817395	4.6363035898491	1.29361138366536	0.223818469163406	0.48138960872119	-6.05432557677078	-0.00235060094447803	4.6363035898491	-0.0225616607461762	0.982427372553062	0.997251240378074	-6.07491292574418
334	AFVEDS(UniMod:21)EDEDGAGEGGSSLLQK3	0.642808356282251	4.68848564310352	4.44088018134509	4.44039152960954	4.69802268869296	4.54533231475734	4.30940790590781	4.53722757209606	4.39134361076426	4.67534528941231	4.59676640367585	4.55312507687557	0.149791480124437	4.53421165602185	0.970424762319713	0.353883755924706	0.844779875703944	-5.60774728404307	-0.0589668599225615	4.53421165602185	-0.512529670401352	0.618999601117925	0.858542962788895	-6.29517257590273	0.0908246202018752	4.53421165602185	0.882611551728077	0.39740733378787	0.845023501971505	-5.97189727125962	-0.00566481490001536	4.53421165602185	-0.0550492923399162	0.957143432980072	0.990198250619358	-6.65366945841169	0.144126665224421	4.53421165602185	1.25272385744345	0.23776772981828	0.498561837594136	-6.10311731929382	0.149791480124437	4.53421165602185	0.970424762319713	0.353883755924706	0.844779875703944	-5.60774728404307
335	AGAAS(UniMod:21)PLNSPLSSAVPSLGK2	0.0238773983662055	3.78551432345128	3.88813182276994	3.88148648682931	3.52600629108417	3.62907312832164	3.70226073052137	3.6730263650426	3.6590436204632	3.64363856156265	3.59344207742565	3.76694089009007	0.234569677981014	3.70441493614199	2.37765661289346	0.0378912536501973	0.532760473552091	-3.75935088744435	-0.185675884930614	3.70441493614199	-2.5250443835466	0.0293355099831944	0.239846474080475	-3.79638839329581	0.0488937930503996	3.70441493614199	0.743399475433074	0.473715168146239	0.875097422474133	-6.08495439254062	-0.232597494374454	3.70441493614199	-3.53649910381832	0.00508160549930252	0.166316713320922	-2.26563622476707	0.0019721836065596	3.70441493614199	0.0268201287470741	0.979111377027325	0.990877105968419	-6.89519311486061	0.234569677981014	3.70441493614199	2.37765661289346	0.0378912536501973	0.532760473552091	-3.75935088744435
336	AGAES(UniMod:21)PTMSVDGR2	0.876084887687424	4.08277342282949	3.94251670232256	4.02374827773312	4.1567068091269	3.96328747808041	3.87188208122654	3.98580784311409	3.95353138878135	4.08079031668388	4.14896620635616	3.90387391455369	0.0939278747339691	4.01035313098256	0.732659429854288	0.479968831972309	0.895891086812087	-5.80352306988147	-0.0466765183473425	4.01035313098256	-0.488475014484883	0.635359234600045	0.86901704657679	-6.3077262430746	0.0472513563866266	4.01035313098256	0.552857475932236	0.592056504938448	0.92211746711391	-6.21109773889048	-0.0190540114837741	4.01035313098256	-0.222938630779383	0.827905311813427	0.97280252103107	-6.62856795078952	0.0748738632501951	4.01035313098256	0.783563400412886	0.450789212149224	0.687728917503313	-6.57199777807053	0.0939278747339691	4.01035313098256	0.732659429854288	0.479968831972309	0.895891086812087	-5.80352306988147
337	AGAGM(UniMod:35)ITQHSSNAS(UniMod:21)PINR2	0.232815689517836	NA	NA	4.46767573805369	4.42397489680755	4.68192688553342	4.79205440155204	4.31724385930572	4.26312431605817	4.24324425475639	4.45239374990725	4.62959196498403	-0.0134170877100352	4.47458111855092	-0.0627999008412301	0.95139637030537	0.994113316978473	-5.90065351789254	-0.177491650371744	4.47458111855092	-0.998456269203597	0.345981486389122	0.680671418759779	-5.64754167758668	-0.190908738081779	4.47458111855092	-1.61089853509395	0.1441117964379	0.676107117209683	-5.14758530839346	0.164976323243983	4.47458111855092	0.984348768412544	0.352476772130179	0.819952135759889	-5.82095460210743	0.151559235533948	4.47458111855092	1.14385185063618	0.284270312281106	0.544191103574685	-6.22253013829219	-0.0134170877100352	4.47458111855092	-0.0627999008412301	0.95139637030537	0.994113316978473	-5.90065351789254
338	AGAGMITQHSSNAS(UniMod:21)PINR2	0.846800930345222	4.83085103314526	4.82149097528366	4.65118556221926	4.82936990200743	4.75072189463362	4.5502704761628	4.81799265267134	4.69019897235162	4.89771506761007	4.88389682385672	4.60959875413091	0.100696168635872	4.75757201037024	0.679846299901561	0.511464678151095	0.910072691014672	-5.84042371668696	-0.0137467110379177	4.75757201037024	-0.124518203999998	0.903281283249826	0.973813744409665	-6.42544940962396	0.0869494575979539	4.75757201037024	0.88055386556225	0.398470180001802	0.845023501971505	-5.97369063386271	-0.057721765948112	4.75757201037024	-0.584559415743675	0.571318692478634	0.900719627399661	-6.47405877710904	0.0429744026877596	4.75757201037024	0.389263688302791	0.704940562717873	0.857977258972986	-6.81396209917208	0.100696168635872	4.75757201037024	0.679846299901561	0.511464678151095	0.910072691014672	-5.84042371668696
339	AGAPGALS(UniMod:21)PSYDGGLHGLQSK2	0.293615617955932	3.99125623080375	3.95804591665739	3.91231405016838	4.06417608922633	3.98473973274904	3.95435575587115	4.0845756880151	4.06096139037676	4.07698284891879	3.96860826012616	4.03356322417973	-0.0936022215267016	4.00814356246296	-1.16255287424578	0.271018353611697	0.805492851980996	-5.41700006709718	0.118896473319422	4.00814356246296	1.98121580267943	0.0746448736616618	0.366791625978205	-4.6627596325032	0.0252942517927206	4.00814356246296	0.471237295075341	0.647210564582762	0.93760324500371	-6.25446750434182	0.0472184600723313	4.00814356246296	0.879689962148318	0.398916993750837	0.840454086521097	-6.25307224666745	-0.0463837614543703	4.00814356246296	-0.772909730755655	0.456799240817226	0.691804864236589	-6.58049496469427	-0.0936022215267016	4.00814356246296	-1.16255287424578	0.271018353611697	0.805492851980996	-5.41700006709718
340	AGAPGALS(UniMod:21)PSYDGGLHGLQSK3	0.29874988726431	4.30941375422269	NA	4.32509590041283	NA	4.40835815505848	4.3035048555175	4.48104994898733	4.42512512819114	4.38707469482515	4.3367236237714	4.36452383807024	-0.1289901643372	4.37120776656186	-1.42387943581857	0.190591322599026	0.757063511883696	-5.03487721423869	0.135832711271474	4.37120776656186	2.03021348740175	0.0751902641933868	0.36786819739236	-4.53797693400594	0.00684254693427455	4.37120776656186	0.112032943657477	0.913431585433124	0.986106883059882	-6.25664573114316	0.0386766779702308	4.37120776656186	0.578078082429815	0.578394049861572	0.90217179387341	-6.27775573071795	-0.090313486366969	4.37120776656186	-1.47870169205258	0.175753963245565	0.422796742495603	-5.82049524275871	-0.1289901643372	4.37120776656186	-1.42387943581857	0.190591322599026	0.757063511883696	-5.03487721423869
341	AGDLLEDS(UniMod:21)PKRPK2	0.140788641052411	4.75676671911243	5.0077714568551	5.12618342099391	5.12394209759859	5.22167810005595	5.24506334229921	5.05964130339303	5.1747765022587	5.00134980965865	5.05736338980635	5.1631816590701	-0.27656459764494	5.08524707282746	-2.02926242831426	0.0688355529504085	0.609850220305881	-4.28966765631723	0.153635037172055	5.08524707282746	1.51240516039875	0.160236216659376	0.505763558046721	-5.33218996430354	-0.122929560472885	5.08524707282746	-1.35297326838486	0.204770669742792	0.731137032483281	-5.47594090537175	0.233320647664108	5.08524707282746	2.56794702622734	0.0272239151060137	0.431623852433535	-3.9149032654179	-0.0432439499808321	5.08524707282746	-0.425699595033079	0.679010594463506	0.842594732217455	-6.7981060807525	-0.27656459764494	5.08524707282746	-2.02926242831426	0.0688355529504085	0.609850220305881	-4.28966765631723
342	AGDNIPEEQPVASTPTTVS(UniMod:21)DGENKK3	0.155934356887927	4.0909728601469	4.16752666631806	4.23267491912624	NA	4.17025499635612	4.08525636786213	4.02835385880652	4.08537139851123	3.97093667064362	4.024605252532	4.05791931266708	-0.00307308362336656	4.09138723029699	-0.0332066305593054	0.974205017610901	0.996712542889801	-6.02479235706966	-0.106862186538192	4.09138723029699	-1.63301241394051	0.135496774112058	0.470238091911361	-5.1722766372107	-0.109935270161559	4.09138723029699	-1.67997368123819	0.125862853133656	0.66324916780449	-4.95339990816829	-0.0359691330879421	4.09138723029699	-0.549661603922871	0.595381477353668	0.90902660394382	-6.38461612935493	-0.0390422167113087	4.09138723029699	-0.596622871220553	0.56486494496955	0.765034090342366	-6.70426788033101	-0.00307308362336656	4.09138723029699	-0.0332066305593054	0.974205017610901	0.996712542889801	-6.02479235706966
343	AGDPGEM(UniMod:35)PQS(UniMod:21)PTGLGQPK2	0.906676560353906	3.47504729522937	3.85859904644377	3.79895805464787	3.30834742109573	3.62097418963529	4.06375600342238	3.76894976702216	3.71797718272889	3.43321803675638	3.67814079202067	4.39712971831122	0.139208301543106	3.73828159157397	0.384961615856548	0.708029189349328	0.95222783496692	-5.99872903487668	0.0325953427685177	3.73828159157397	0.12093279733177	0.906051166311569	0.974951490046928	-6.4259188828215	0.171803644311623	3.73828159157397	0.712649401556343	0.491757347355816	0.878201503335237	-6.10760214185357	-0.0465089273892043	3.73828159157397	-0.192921165343997	0.850739872099139	0.975784220200151	-6.6352706123016	0.0926993741539013	3.73828159157397	0.34392626906698	0.737760895023684	0.873765151630551	-6.83176577358366	0.139208301543106	3.73828159157397	0.384961615856548	0.708029189349328	0.95222783496692	-5.99872903487668
344	AGDPGEMPQS(UniMod:21)PTGLGQPK2	0.190521699123346	4.67878965467637	4.35101526266323	4.22345176257705	4.54320464589844	4.07306486134518	3.90311554943336	4.64249490073885	4.59509823716594	4.56267707124477	4.06251684476954	4.15313183095021	-0.114730778884335	4.34441460195118	-0.425970430320348	0.678819425564736	0.948769379577345	-5.98172928425108	0.201044342313511	4.34441460195118	1.0014461912823	0.339363784068013	0.674457377893683	-5.92284152643322	0.0863135634291758	4.34441460195118	0.480695234277216	0.640694990527211	0.936538852840588	-6.24977918405376	-0.244623874413219	4.34441460195118	-1.36235286725649	0.201888187560353	0.73169394832599	-5.73579171928451	-0.359354653297554	4.34441460195118	-1.79002475137158	0.102592031595789	0.322426634720695	-5.38238671808254	-0.114730778884335	4.34441460195118	-0.425970430320348	0.678819425564736	0.948769379577345	-5.98172928425108
345	AGDRNS(UniMod:21)EDDGVVMTFSSVK3	0.00907725486138763	3.34930168514941	3.16776593669429	3.76326503273235	3.283172633632	3.04452048746486	2.76141343737481	3.47387960299071	3.91976402191323	4.00075441642376	3.80685605608666	3.59444018078908	0.50093710401599	3.46955759011374	1.8043662396345	0.100200861968008	0.663892879570482	-4.61453608041304	0.270044260926618	3.46955759011374	1.30500656499394	0.220052721328081	0.573207637490918	-5.59286458139408	0.770981364942608	3.46955759011374	4.16559105465672	0.00177883297609735	0.136532721214554	-1.04450947921749	-0.397075365368126	3.46955759011374	-2.14538724956749	0.0565084935091755	0.541447821308071	-4.60766357087264	0.103861738647864	3.46955759011374	0.50191864963936	0.626190178678456	0.809472497213875	-6.76053278322698	0.50093710401599	3.46955759011374	1.8043662396345	0.100200861968008	0.663892879570482	-4.61453608041304
346	AGDSAVLVLPPS(UniMod:21)PGPR2	6.66670655948696e-06	4.01000032227854	4.05461683520951	4.09396519952867	3.6878526339574	3.70704709937064	3.64163865677584	4.1266471418049	4.15366203041757	3.7311868158756	3.6824365698575	3.60823103645268	-0.0921884564116966	3.86338948559353	-1.17109915001429	0.267716701965359	0.805492851980996	-5.40789740210665	0.0872938004389958	3.86338948559353	1.48777335478839	0.16651881879217	0.512857809376291	-5.36446578861074	-0.00489465597270078	3.86338948559353	-0.0932675468115604	0.927465111639935	0.989122573299872	-6.36678826881534	-0.374014655637612	3.86338948559353	-7.12683988362978	2.60932144175544e-05	0.00599889363658213	3.00685701411087	-0.466203112049309	3.86338948559353	-7.94563376251566	9.90732664387082e-06	0.000888392088097735	3.91072357549624	-0.0921884564116966	3.86338948559353	-1.17109915001429	0.267716701965359	0.805492851980996	-5.40789740210665
347	AGEPDGES(UniMod:21)LDEQPSSSSSK2	0.00556042571908519	NA	3.32901167956501	3.24131693084343	3.94825044369682	NA	NA	3.26901947170212	3.30948968084444	3.40089939730144	3.6610394565654	3.80162739185088	-0.331151966193305	3.49508180654619	-1.7270684702772	0.125532800163046	0.692663726419903	-4.5767076143667	0.00409027106905846	3.49508180654619	0.0325853733038856	0.974867996657515	0.992730590125204	-6.34450434682147	-0.327061695124246	3.49508180654619	-2.25647707369415	0.0566807225628264	0.540804529567006	-3.9982194835334	0.663086138492599	3.49508180654619	4.31315365540584	0.00309268840591282	0.120238864836891	-1.34590689465547	0.331934172299295	3.49508180654619	2.89676455819692	0.0217648155212688	0.136601362642423	-3.7604393272387	-0.331151966193305	3.49508180654619	-1.7270684702772	0.125532800163046	0.692663726419903	-4.5767076143667
348	AGEPNS(UniMod:21)PDAEEANSPDVTAGCDPAGVHPPR4	0.779804361063335	4.2675224721891	3.96189975292298	4.05161866071667	4.15404838109444	4.12097945498262	3.99869078609061	4.08094384191816	3.92631459672171	4.2229016537607	NA	4.01031734432469	0.115421034276453	4.07952369447217	0.770570296760905	0.459910139733357	0.889547273196529	-5.72559862621627	-0.0900510759563167	4.07952369447217	-0.850219784353273	0.416355347022118	0.738550499965843	-6.05855027714251	0.0253699583201366	4.07952369447217	0.23953118008786	0.81584087000254	0.971373320505235	-6.23289684517156	-0.0024407545536933	4.07952369447217	-0.0257644819895422	0.979984475113495	0.995616906921729	-6.65494201683723	0.11298027972276	4.07952369447217	0.973765364025195	0.35458980693694	0.61046517211427	-6.31195987441693	0.115421034276453	4.07952369447217	0.770570296760905	0.459910139733357	0.889547273196529	-5.72559862621627
349	AGEQQLS(UniMod:21)EPEDMEM(UniMod:35)EAGDTDDPPR3	0.0493411243329255	3.25191503264565	3.40251813972757	3.49285896234393	3.42767537420174	3.39349835004358	3.50210737736798	3.21828661075473	3.07716836959741	3.3286226291189	3.27745512589815	3.51017689400609	0.165694403866263	3.35293480597325	1.34724602370398	0.20654758109798	0.770298811724462	-5.20955395568011	-0.234703221396316	3.35293480597325	-2.56032073060782	0.0275879752190007	0.232186670378774	-3.73822494332674	-0.0690088175300527	3.35293480597325	-0.841656563364539	0.418931050745686	0.853016385443833	-6.00691223140153	0.0586629889653816	3.35293480597325	0.715475086466928	0.49008187474996	0.874972533093078	-6.38596386786166	0.224357392831645	3.35293480597325	2.44746058667007	0.0335714076938539	0.174459553299319	-4.33598128152181	0.165694403866263	3.35293480597325	1.34724602370398	0.20654758109798	0.770298811724462	-5.20955395568011
350	AGETRFT(UniMod:21)DTR2	0.0715233342424332	5.70251397414315	5.7632961712907	5.59908120969837	5.76126402677702	5.8042954384554	5.79043823842111	5.5895341540844	5.62347293930159	5.74048838966896	5.71432565102315	5.72538968195323	0.0231955780150193	5.71037271589246	0.288509332455282	0.778631069933875	0.965096919344237	-6.03209816829287	-0.0817935716844156	5.71037271589246	-1.36492909760823	0.2011024475642	0.549387721989177	-5.52022310976558	-0.0585979936693963	5.71037271589246	-1.0932731246768	0.298973676639522	0.7951120443205	-5.77003587849736	0.0970354495071053	5.71037271589246	1.81040753179329	0.0992089379087451	0.63308477908378	-5.12293352556514	0.120231027522125	5.71037271589246	2.00635361093482	0.0715503189153207	0.26911987422456	-5.05283253995955	0.0231955780150193	5.71037271589246	0.288509332455282	0.778631069933875	0.965096919344237	-6.03209816829287
351	AGGAS(UniMod:21)PAASSTAQPPTQHR2	0.23003117556479	4.15634444629906	4.21253750543473	4.47452629306015	4.27251482982975	4.35477271202786	4.4167864240546	4.10852104520777	4.17152770439653	4.37980026000875	4.27062166721149	4.23722464227665	0.0889692413240546	4.27774341180067	0.70484406139966	0.496403802688607	0.90341558469105	-5.8232685275999	-0.141111706795829	4.27774341180067	-1.49986598218901	0.16340832671759	0.509431755540319	-5.34866236839254	-0.0521424654717748	4.27774341180067	-0.619635054557567	0.548845076933534	0.906891057279668	-6.17078838164385	0.0668885737060885	4.27774341180067	0.794870450460102	0.444467157699063	0.860394492511132	-6.32473061360929	0.155857815030143	4.27774341180067	1.65660128510987	0.127450485660787	0.358413314664318	-5.57584507371728	0.0889692413240546	4.27774341180067	0.70484406139966	0.496403802688607	0.90341558469105	-5.8232685275999
352	AGGAS(UniMod:21)PAASSTAQPPTQHR3	0.411781384724421	4.68236629688999	4.67854164266747	4.80224124383935	4.64757931675313	4.76942521983726	4.79565684873833	4.76099388470635	4.80847033983007	4.73304126571966	4.67570767190337	4.57281229922225	-0.140715767297083	4.72062145728248	-1.44382499443103	0.178256801920053	0.744522409291516	-5.09272604485753	0.0636823844692662	4.72062145728248	0.876652269618785	0.400490850221946	0.728613551181529	-6.0379789214024	-0.0770333828278167	4.72062145728248	-1.18561045789801	0.262183475666542	0.775918448508689	-5.67081692925957	0.0165040673106365	4.72062145728248	0.2540118852768	0.804442818015608	0.967103030612651	-6.62062084014699	-0.124211699986446	4.72062145728248	-1.7098993640679	0.116933537551185	0.342019602326714	-5.49955744814371	-0.140715767297083	4.72062145728248	-1.44382499443103	0.178256801920053	0.744522409291516	-5.09272604485753
353	AGGGDLLLPPS(UniMod:21)PK2	0.163057289788097	3.69635528516205	3.78731741210046	3.75289681155426	3.8328480939736	3.84913355772238	3.84164928917744	3.72135929716513	3.77128615040603	3.78131080153822	3.62348319659494	3.72180756626459	-0.133142679671884	3.76176795105992	-1.60942198862227	0.137456651017137	0.708846719466526	-4.8806515731018	0.000799554179992779	3.76176795105992	0.0129669186942145	0.98989981166155	0.996657160820132	-6.43363683566821	-0.132343125491892	3.76176795105992	-2.39963552710392	0.0364755873618265	0.480838682318881	-3.94982607121983	0.0956871440188869	3.76176795105992	1.73499204753856	0.112258131938844	0.642657905875299	-5.23308018507415	-0.0374555356529975	3.76176795105992	-0.607442119138264	0.556600220927138	0.760681910124135	-6.6988726540262	-0.133142679671884	3.76176795105992	-1.60942198862227	0.137456651017137	0.708846719466526	-4.8806515731018
354	AGGGGGLGAGS(UniMod:21)PALSGGQGR2	0.351861315087864	3.97826054289031	3.97205095480753	4.09983903000568	4.07988724612065	4.16261060141671	3.93380827370874	3.8778430797345	3.918256947883	3.9306711288245	3.94681082521241	4.1268305172826	0.0613356121169	4.00244264980788	0.535533314614795	0.603555059991341	0.935925303795263	-5.92824741775554	-0.118666828759095	4.00244264980788	-1.39007866544603	0.193565853110153	0.542741915085319	-5.48906649455472	-0.0573312166421953	4.00244264980788	-0.750855223082565	0.469404290848365	0.872206247351251	-6.07933390099653	0.0420518645141934	4.00244264980788	0.550744672102487	0.593452632960703	0.90902660394382	-6.49412623831687	0.103387476631093	4.00244264980788	1.21109434744347	0.252686564113766	0.512580244987509	-6.15160661160369	0.0613356121169	4.00244264980788	0.535533314614795	0.603555059991341	0.935925303795263	-5.92824741775554
355	AGGGPTLQCPPPSS(UniMod:21)PEK2	0.729095297418612	4.15577925473031	4.1282645740457	4.17270181668602	4.09598152854733	4.11802137955799	4.15419733227693	4.16873080759601	4.11660405207491	4.11439769399004	4.2295095043972	4.19711923822844	0.0671898507296955	4.15011883473917	0.881523363078986	0.397969165366091	0.860750603762574	-5.68644219482576	-0.00958111865188371	4.15011883473917	-0.168648553927795	0.869311220704679	0.963346866184364	-6.41855234734075	0.0576087320778118	4.15011883473917	1.13373022917369	0.282389787712896	0.785768442102715	-5.72732744748487	-0.0295151350265899	4.15011883473917	-0.580852929597388	0.573722683410363	0.901119005040965	-6.4763130890842	0.0376747157031057	4.15011883473917	0.663157043955442	0.521670915666208	0.738770858224205	-6.66191326011765	0.0671898507296955	4.15011883473917	0.881523363078986	0.397969165366091	0.860750603762574	-5.68644219482576
356	AGGLDWPEATEVS(UniMod:21)PSR2	0.802155339614207	4.64266727860285	4.52361774681863	4.62466658688061	4.72397213029448	4.61506173546802	4.5415989672114	4.52938726112059	4.58604687145858	4.63621050858641	4.60940862579694	4.547845851673	0.0102108555052656	4.59822577853741	0.109814217485831	0.914648945919302	0.987317762903344	-6.06891385887784	-0.03926680447778	4.59822577853741	-0.566576103371043	0.583033720118207	0.839643452610822	-6.26488633082672	-0.0290559489725144	4.59822577853741	-0.468730014553553	0.648943087624799	0.938164782452135	-6.25569542260364	0.029893740223935	4.59822577853741	0.482245247039771	0.63963019729324	0.923665598516655	-6.53130659141001	0.0401045957292006	4.59822577853741	0.578664494799402	0.575144665396329	0.771466324733555	-6.71678119156993	0.0102108555052656	4.59822577853741	0.109814217485831	0.914648945919302	0.987317762903344	-6.06891385887784
357	AGGPTT(UniMod:21)PLS(UniMod:21)PTR2	0.033904559600209	4.73025046836035	4.62191343598261	4.66833806010998	4.7208142766994	4.71054573175536	4.67409401508743	4.60975973283063	4.33291028316443	4.67584325194244	4.78424472329738	4.79941302197659	0.253514638044853	4.66619336374605	2.30730977310089	0.0427912880933944	0.540022086189911	-3.86844925991188	-0.202165646820117	4.66619336374605	-2.46857585618115	0.0323624327431468	0.249293731498271	-3.88913501071436	0.0513489912247369	4.66619336374605	0.701012948633436	0.498694253250231	0.878201503335237	-6.11594710562919	0.0283173530297542	4.66619336374605	0.386586584690665	0.706861907423016	0.941963051654618	-6.57530022083985	0.281831991074608	4.66619336374605	3.44135445170505	0.00597797116635738	0.0673640627823882	-2.62805950705987	0.253514638044853	4.66619336374605	2.30730977310089	0.0427912880933944	0.540022086189911	-3.86844925991188
358	AGGPTTPLS(UniMod:21)PTR2	0.188948135548266	NA	4.45023195520736	4.55265276818969	4.31647642921355	4.65865212777308	3.90802170411812	4.80175313901011	4.68707335867084	4.37798555034182	4.54309897879391	4.64523586166939	-0.0152475105751559	4.49411818729879	-0.060339826547246	0.953149816481407	0.994113316978473	-6.02346882632713	0.242970887141949	4.49411818729879	1.2413199303564	0.244601849928621	0.593573121647361	-5.58140954575604	0.227723376566793	4.49411818729879	1.42489457570577	0.186566410026491	0.717242441444274	-5.38658261703473	-0.207058941330273	4.49411818729879	-1.1588149813266	0.275152765049684	0.779619015062565	-5.86636965302499	-0.222306451905429	4.49411818729879	-1.24414838238095	0.243605509197748	0.504896821817859	-6.11147626481393	-0.0152475105751559	4.49411818729879	-0.060339826547246	0.953149816481407	0.994113316978473	-6.02346882632713
359	AGGSPAPGPETPAIS(UniMod:21)PSK2	0.469933218665013	NA	3.99106707547095	3.84713315650228	3.99216292962791	3.97428947045633	3.8251294952988	3.76934713019438	NA	4.01856028130131	3.82225979875517	3.95275698891445	0.15041804365487	3.91030070294684	1.0719462009473	0.313608369518449	0.829969233981614	-5.34687606622372	-0.149752985792237	3.91030070294684	-1.28262282780988	0.233924021820091	0.585194241020837	-5.35011023037806	0.000665057862633045	3.91030070294684	0.00854425431234184	0.993382448232441	0.999759325326078	-6.3713780285247	0.0114271824743999	3.91030070294684	0.131310329147862	0.898624307417532	0.982297975853674	-6.53631340518824	0.16184522612927	3.91030070294684	1.4702785791414	0.177965366642465	0.425672552618995	-5.60654593231134	0.15041804365487	3.91030070294684	1.0719462009473	0.313608369518449	0.829969233981614	-5.34687606622372
360	AGHDDVPPLS(UniMod:21)PLLPPMQNNQIQR3	0.000156726386379826	3.11548307125236	3.27504443939429	3.21229289329077	NA	2.82498451304356	2.74342889775037	3.52235910873171	3.55219082362187	2.98007489244651	2.71788226408074	2.55495279264389	-0.369571553870904	3.04986936962561	-2.36307680169721	0.0412855579593861	0.539780530526555	-3.77487154584977	0.336334831530986	3.04986936962561	3.04134819936496	0.013333431186004	0.161878457432897	-2.99961856359888	-0.0332367223399177	3.04986936962561	-0.300547062524475	0.770308377208866	0.966289923523737	-6.21545577911997	-0.416733429248838	3.04986936962561	-3.76836219695661	0.00410447755565053	0.14068656523477	-1.91658727493497	-0.786304983119742	3.04986936962561	-7.11025745884605	4.51162375178782e-05	0.00258697119753875	2.46124253620402	-0.369571553870904	3.04986936962561	-2.36307680169721	0.0412855579593861	0.539780530526555	-3.77487154584977
361	AGKLS(UniMod:21)PLK2	0.455046428419479	3.39811342207567	4.17446683615118	4.20171316425548	3.36056611624119	4.25068711321916	4.33090559316197	4.01732571809057	3.86525149272937	3.45141142693811	3.85171843490791	3.41734382101633	-0.423752511169182	3.84722755807154	-1.03822469059146	0.322724159132897	0.832692748367902	-5.54356027251208	0.0165241312491942	3.84722755807154	0.0543167725172847	0.957713090300248	0.987998749987282	-6.43215066145427	-0.407228379919988	3.84722755807154	-1.49660903805367	0.164241100006608	0.691434516304757	-5.29471516779392	0.0559551333799981	3.84722755807154	0.205641262916051	0.841044647256006	0.97452226708883	-6.63254747259357	-0.367797377789184	3.84722755807154	-1.20899345330504	0.253458945654904	0.513188914947198	-6.15402128602291	-0.423752511169182	3.84722755807154	-1.03822469059146	0.322724159132897	0.832692748367902	-5.54356027251208
362	AGLESGAEPGDGDS(UniMod:21)DTTK2	0.0284222961177797	4.91962673199076	4.6716614077663	4.5839987283108	5.13476091267121	4.50568755245668	4.67944128963435	4.6948976260948	4.71431408911625	5.04328429919073	5.20816649237369	5.29463603955066	0.429222123868041	4.85913410628693	1.95585009363084	0.0778942866411553	0.63009704476465	-4.39753522162871	-0.020489765083763	4.85913410628693	-0.125264121728381	0.902705198053786	0.97372444145069	-6.42535002083714	0.408732358784278	4.85913410628693	2.79372559478303	0.0183616889419624	0.37379059692152	-3.30179699365754	0.0482009622314621	4.85913410628693	0.329458284829063	0.748355170403351	0.951021950716872	-6.59708305240061	0.477423086099503	4.85913410628693	2.91872470614604	0.0147647276910601	0.113558514043659	-3.53217451338403	0.429222123868041	4.85913410628693	1.95585009363084	0.0778942866411553	0.63009704476465	-4.39753522162871
363	AGLESGAEPGDGDS(UniMod:21)DTTKK2	0.789935858956012	4.02741141430509	3.83393868551784	4.16386480174538	4.16124621562152	4.01264966112985	3.96592278970847	3.99291894277463	4.26108518921193	4.10962402846554	4.12532755991268	3.91356087330249	-0.115699167063552	4.05159546924504	-0.741422258268918	0.474862573191156	0.895741683292487	-5.79716054109688	0.118597098803843	4.05159546924504	1.01963727861289	0.331055897324795	0.667502617388299	-5.90500138630145	0.00289793174029107	4.05159546924504	0.0278557462822821	0.978305019770231	0.998346643304759	-6.37100459919463	0.038201254963842	4.05159546924504	0.367201356451091	0.720837994597176	0.946256468732362	-6.58307147342993	-0.0774979120997097	4.05159546924504	-0.666287463930515	0.519747375943637	0.738188042143503	-6.6597480749974	-0.115699167063552	4.05159546924504	-0.741422258268918	0.474862573191156	0.895741683292487	-5.79716054109688
364	AGLGS(UniMod:21)PERPPK2	0.615565557493658	5.31597891022376	5.33383227907129	5.36215707931539	5.32041260365513	5.34974356023558	5.38245231454077	5.32813431995406	5.35924139946327	5.27336263930917	5.318884451871	5.28521084372454	-0.0647486180141055	5.329946400124	-0.928131480285799	0.374398482155987	0.85233206001984	-5.64597530329923	0.0063651035051846	5.329946400124	0.122411078070722	0.904908968445073	0.974372244257043	-6.42572697351084	-0.0583835145089209	5.329946400124	-1.25533747454611	0.236855386528503	0.755247731789778	-5.59189275003051	0.0135467366070143	5.329946400124	0.291276163547714	0.776572507499415	0.957940622308649	-6.60974341189987	-0.0512018814070911	5.329946400124	-0.984693728418717	0.347149693474095	0.602951734245446	-6.3928025053289	-0.0647486180141055	5.329946400124	-0.928131480285799	0.374398482155987	0.85233206001984	-5.64597530329923
365	AGLQS(UniMod:21)LEASGR2	0.867988796155664	3.86367037280135	3.84401169580724	4.06298418630664	3.93430385355004	3.97230042359724	3.7122441312416	3.79761670216116	3.91651120392848	3.86760460583526	4.00634284261561	3.87303631423946	0.10920325002741	3.89551148473492	0.839045214839178	0.420329771600579	0.870735871682895	-5.72176945744864	-0.066491465260262	3.89551148473492	-0.685412400247085	0.508087558613123	0.799125354143263	-6.18838473664789	0.0427117847671483	3.89551148473492	0.492253462471879	0.632775597803292	0.934368816051594	-6.2439289974601	-0.0506059488421196	3.89551148473492	-0.583233729871395	0.572177886220702	0.901083039463252	-6.47486661001656	0.0585973011852907	3.89551148473492	0.604037175240515	0.558776819681511	0.761222424835764	-6.70103385198487	0.10920325002741	3.89551148473492	0.839045214839178	0.420329771600579	0.870735871682895	-5.72176945744864
366	AGLRVS(UniMod:21)APEVSVGHK3	0.0402551535762708	4.27992837687512	4.12543262073701	4.15092616327764	4.20673684728309	4.19223096358225	4.07545260480032	4.15060162688255	4.22974657613185	4.32249298586522	4.41034057353948	4.32854672642886	0.190908242178685	4.22476691503667	2.03218948392693	0.0684957618290233	0.609850220305881	-4.28533379267818	0.0047450478772797	4.22476691503667	0.0677667054079734	0.947257808421594	0.985424545511702	-6.43127372492276	0.195653290055964	4.22476691503667	3.12404970584211	0.0103307946266536	0.297654033489182	-2.75061338288013	-0.0272889150747009	4.22476691503667	-0.435729586185258	0.671946876361912	0.93253404837859	-6.55386538119013	0.163619327103984	4.22476691503667	2.33673990772526	0.0406706598781268	0.195036689805024	-4.52029324966174	0.190908242178685	4.22476691503667	2.03218948392693	0.0684957618290233	0.609850220305881	-4.28533379267818
367	AGLS(UniMod:21)PAEPLLSR2	0.077669404314637	3.55487367294036	3.60909831470949	3.56717234019419	3.48940316830673	3.63371352000836	3.56859426730475	3.76426578830857	3.67363130156931	3.48147727045686	3.55477053974287	3.57648430615376	-0.168226715413048	3.5884985899723	-1.97555698206026	0.0753585919181564	0.626300089932764	-4.36873969284177	0.141900435657593	3.5884985899723	2.23570540441139	0.0484074835998386	0.302101620114788	-4.26579040773407	-0.0263262797554553	3.5884985899723	-0.463740842126619	0.652397088434309	0.938186401567203	-6.25812016287115	-0.0131444574080639	3.5884985899723	-0.231541326930171	0.821390867038915	0.970107795101969	-6.62647032027129	-0.181371172821112	3.5884985899723	-2.85758468183319	0.0164257392639995	0.11877008744951	-3.63761712123882	-0.168226715413048	3.5884985899723	-1.97555698206026	0.0753585919181564	0.626300089932764	-4.36873969284177
368	AGLS(UniMod:21)PANCQSDR2	0.132978296806886	4.33690633756869	4.46154155823183	4.56994776246059	4.38093035861864	4.43512579725363	4.52319455483662	4.47234812539157	4.42393535767564	4.55514262925164	4.59389657520285	4.65072461381698	0.161494513740958	4.49124487911897	1.57956709380238	0.144142481098921	0.71545108511604	-4.91990688331564	-0.00799014455342917	4.49124487911897	-0.104850666039072	0.918490944743897	0.978913580021382	-6.42785637452741	0.153504369187529	4.49124487911897	2.25212403232882	0.0470600261606557	0.5258592899384	-4.1864975980089	-0.00971498251740588	4.49124487911897	-0.142532396419122	0.889385787800257	0.982297975853674	-6.64435957974069	0.151779531223553	4.49124487911897	1.9917267871027	0.0733359605698576	0.27270766015936	-5.07566171400412	0.161494513740958	4.49124487911897	1.57956709380238	0.144142481098921	0.71545108511604	-4.91990688331564
369	AGM(UniMod:35)SSNQSISS(UniMod:21)PVLDAVPR3	0.936491216742258	3.74063549973267	3.75548465355154	3.68776519714415	3.81377058899881	3.83063049991349	3.67651624551559	3.63681221112571	3.91915241701875	3.57326807799875	3.57545834451273	3.99842492088005	-0.10794252760823	3.74617442330838	-0.626418321690502	0.54455734363963	0.918631804752521	-5.87518905540721	0.0500205305961114	3.74617442330838	0.389454220838112	0.704803900687475	0.898834998518181	-6.35329358133611	-0.0579219970121185	3.74617442330838	-0.504204426576636	0.624637723901329	0.93269790665146	-6.2377408070495	0.0456773279998464	3.74617442330838	0.397615969057437	0.698960120222017	0.94045435335637	-6.57070545731739	-0.0622651996083836	3.74617442330838	-0.484789835490023	0.637884023280595	0.815767627405877	-6.76949158078764	-0.10794252760823	3.74617442330838	-0.626418321690502	0.54455734363963	0.918631804752521	-5.87518905540721
370	AGMSSNQSISS(UniMod:21)PVLDAVPR2	0.201555115380593	4.38605726926616	4.43287954990998	4.55702457851906	4.3887854794769	4.33978547947762	4.18422989616533	4.38388507867472	4.61891716468371	4.47258050090579	4.33905318326197	4.22609567092615	-0.00110448912279448	4.39357216829703	-0.00820232958842942	0.993610926212051	0.997638665355185	-6.07514250733122	0.0427473224474806	4.39357216829703	0.42591304571256	0.678859928466656	0.886171193437446	-6.33766833576144	0.0416428333246861	4.39357216829703	0.463881766975985	0.652299407996413	0.938186401567203	-6.25805201447797	-0.154386847525118	4.39357216829703	-1.71979757163518	0.115068649308201	0.646386822633551	-5.25496838322386	-0.155491336647913	4.39357216829703	-1.54923829100629	0.151225875875516	0.393773841057841	-5.72518414167414	-0.00110448912279448	4.39357216829703	-0.00820232958842942	0.993610926212051	0.997638665355185	-6.07514250733122
371	AGNALT(UniMod:21)PELAPVQIK2	0.404817944205319	4.42621799689551	4.30967244893513	4.33084206824982	4.36953061601549	4.28118994595363	4.35975248053634	4.33115793021093	4.24369912049024	4.43444706715468	4.43913396843826	4.32999891746486	0.132517949527013	4.35051296003135	1.5158250984583	0.159380382369007	0.733524307724275	-5.00225064798265	-0.0681489793429009	4.35051296003135	-1.04585143042239	0.319351307320997	0.659821616098391	-5.87883522888216	0.0643689701841117	4.35051296003135	1.10444020129252	0.294322962764113	0.792627296419505	-5.75836855432871	-0.0187531571916635	4.35051296003135	-0.321765916782422	0.7540104546961	0.951880953948178	-6.59975653477102	0.113764792335349	4.35051296003135	1.74589659218463	0.110279569059042	0.332731701156751	-5.44727533161286	0.132517949527013	4.35051296003135	1.5158250984583	0.159380382369007	0.733524307724275	-5.00225064798265
372	AGPDLPSLPSHALEDEGWAAAAPS(UniMod:21)PGSAR3	0.0272507980390396	NA	4.01127641986682	4.03515958056171	3.68966422822702	3.75306205273714	NA	NA	3.92451702342879	3.51256277772695	3.48720744066787	3.80337926319727	-0.0216123364992375	3.7771035983017	-0.126038850819242	0.903062225706451	0.985230675367067	-5.86014868577971	-0.0987009767854787	3.7771035983017	-0.717904916797443	0.494880769184035	0.789956014216507	-5.88007129353572	-0.120313313284716	3.7771035983017	-1.17407385374575	0.276810680443314	0.781610994119554	-5.57366548905303	-0.301854859732186	3.7771035983017	-2.68899056765898	0.0296002883581456	0.442876695339492	-3.69235913086586	-0.323467196231424	3.7771035983017	-2.49546786952946	0.0395396684955299	0.192536028739932	-4.15561923155397	-0.0216123364992375	3.7771035983017	-0.126038850819242	0.903062225706451	0.985230675367067	-5.86014868577971
373	AGPEEPGDS(UniMod:21)PPLR2	0.927076188901119	4.32057219102104	4.27151288704854	4.30049439613561	4.31217964888773	4.32125121591408	4.25896531695834	4.33227411237732	4.32534709747332	4.2769632680701	4.32431348120638	4.31904997060049	-0.0219739341513181	4.30572032597209	-0.313858365199896	0.759839792909609	0.963649732274726	-6.02423464314384	0.0312841135235908	4.30572032597209	0.59949559358158	0.56168739487581	0.829076653959403	-6.24504460349078	0.00931017937227274	4.30572032597209	0.199468901930156	0.845745851595652	0.974440776532269	-6.35027547885595	-6.10974816774856e-05	4.30572032597209	-0.00130900244706358	0.998980361210992	0.999616654434694	-6.65530236776604	-0.0220350316329956	4.30572032597209	-0.422255991318092	0.681443326478361	0.844055986829194	-6.79966332408198	-0.0219739341513181	4.30572032597209	-0.313858365199896	0.759839792909609	0.963649732274726	-6.02423464314384
374	AGPVS(UniMod:21)PGCVK2	5.4919537658265e-07	4.14512373678931	4.22260719808574	4.20654161374298	NA	3.53277190135441	NA	4.53630558489076	4.52857362555004	3.61691770801912	3.5564675436465	3.52809363702288	-0.30662769413929	3.98593361656686	-3.15432440177915	0.0127209763301874	0.423739789060203	-2.62169172358696	0.34101542234772	3.98593361656686	5.65660265272221	0.000402061252743889	0.0320944689104297	0.511914606718383	0.0343877282084302	3.98593361656686	0.450946631069708	0.663455737507269	0.939805068629067	-5.93286422301084	-0.658652281518273	3.98593361656686	-8.63729716591829	1.8644488839512e-05	0.00450622953336512	3.26843176836733	-0.965279975657563	3.98593361656686	-16.0116080185859	1.39374997655639e-07	6.91054032493756e-05	8.05382368023405	-0.30662769413929	3.98593361656686	-3.15432440177915	0.0127209763301874	0.423739789060203	-2.62169172358696
375	AGQTQPNPGILPIQPALT(UniMod:21)PR2	0.00235451579082171	3.13660044538317	3.27404963283222	3.28215516120275	3.314309708039	3.324170167118	3.39934296827816	NA	2.87570792046041	3.25360415668965	3.09045759284671	3.17845337986168	0.183457921333268	3.21288511327117	1.62090011604594	0.138086997970263	0.708846719466526	-4.75606106477691	-0.355227159345641	3.21288511327117	-3.84389554352091	0.00364393553857436	0.0882391608504236	-1.61159982915381	-0.171769238012374	3.21288511327117	-2.62860785500691	0.0265016725953229	0.424934353052404	-3.61479662804068	0.115005868005672	3.21288511327117	1.75995033516899	0.110877809694589	0.642657905875299	-5.20208283693262	0.29846378933894	3.21288511327117	3.22966192071483	0.00977817131656634	0.0884336974542249	-2.87386852488076	0.183457921333268	3.21288511327117	1.62090011604594	0.138086997970263	0.708846719466526	-4.75606106477691
376	AGQTQPNPGILPIQPALT(UniMod:21)PR3	0.0457905521634274	3.24298853295963	3.29181799779518	3.29350443878979	3.4598633799624	3.32137870040979	3.26179731876526	3.13310282970902	3.13450626042295	3.22501588604133	3.25673621496798	3.24133471917143	0.035648251796645	3.26018602536316	0.411813062889264	0.688843956748632	0.9498567215348	-5.98778592419451	-0.142299111448882	3.26018602536316	-2.20546577445141	0.0509870097760929	0.309461456336115	-4.31387065135057	-0.106650859652237	3.26018602536316	-1.84806610252739	0.0932260570262914	0.620446906889973	-4.80621309168157	0.0715761431976136	3.26018602536316	1.24028483618868	0.242148984956091	0.759609447220334	-5.88266733609632	0.107224394994259	3.26018602536316	1.66184968365771	0.126378500823124	0.356626844137299	-5.56839394907487	0.035648251796645	3.26018602536316	0.411813062889264	0.688843956748632	0.9498567215348	-5.98778592419451
377	AGQTQPNPGILPIQPALT(UniMod:21)PRK3	0.0139855184095129	3.31079071375306	3.34430867116959	NA	3.45571395893279	3.56470928795537	3.73565307214558	3.15331660698865	NA	3.37366221575318	3.47266495624403	3.47580308625349	0.029584398544988	3.43184695213286	0.210850202713397	0.838035742683676	0.974760942076196	-5.87970543147277	-0.174233085472672	3.43184695213286	-1.49242435407049	0.172203215053769	0.519627639651941	-5.09971964320649	-0.144648686927684	3.43184695213286	-1.85852092244317	0.0984365302913129	0.629221331291479	-4.80768728087602	0.257809080549924	3.43184695213286	2.96275788380995	0.0171448192758022	0.3460536755754	-3.28240442542947	0.287393479094912	3.43184695213286	2.61104809163514	0.0298754103793802	0.163095747466189	-3.93177009798187	0.029584398544988	3.43184695213286	0.210850202713397	0.838035742683676	0.974760942076196	-5.87970543147277
378	AGRPSKPPS(UniMod:21)PK2	0.0643120582425323	NA	4.68891770116122	4.48472335500639	NA	4.61892535979727	4.54550796452999	4.50900404832593	4.7714664407097	4.36957714370232	4.38978581550919	3.99272704375105	-0.384934710943456	4.48562609694368	-1.9036689015241	0.0917341965452776	0.64772743135989	-4.42020551401198	0.0534147164340117	4.48562609694368	0.357672858109878	0.729419948352381	0.909790564640181	-6.27620155681907	-0.331519994509445	4.48562609694368	-2.43178630029456	0.0397356917581392	0.496775724463572	-3.87499948861624	-0.00460386592017326	4.48562609694368	-0.0308281685639449	0.976127393560656	0.994456009492736	-6.45609503790813	-0.38953857686363	4.48562609694368	-2.8573678521409	0.0202316572135251	0.132250315737669	-3.75043621302444	-0.384934710943456	4.48562609694368	-1.9036689015241	0.0917341965452776	0.64772743135989	-4.42020551401198
379	AGRPSKPPS(UniMod:21)PK3	0.498968195913408	NA	4.70201288745257	4.32234248125684	4.51193740172821	4.60713130902416	4.17562691562924	4.66295053399226	4.6936386412155	4.43657726571795	4.52513263983554	NA	-0.116827159266306	4.51526111953914	-0.54751815232987	0.598282947542536	0.935056089699622	-5.82623083314107	0.166116903249177	4.51526111953914	1.05411804868248	0.321237782512506	0.66139254081187	-5.77989342223622	0.0492897439828717	4.51526111953914	0.342627808480205	0.74030518497665	0.960146056245218	-6.2005120294891	-0.0806124755608311	4.51526111953914	-0.560361519572301	0.589879374117668	0.907795194683633	-6.37680066000383	-0.197439634827137	4.51526111953914	-1.2528808238399	0.24404089094907	0.504957839672786	-6.01075046125582	-0.116827159266306	4.51526111953914	-0.54751815232987	0.598282947542536	0.935056089699622	-5.82623083314107
380	AGRT(UniMod:21)VLEGILEKER2	0.240345385080667	3.7893315729922	4.09793332893294	3.5069530161423	3.95121517658635	4.073192179363	4.09170770969348	4.03184857369531	3.96002641674713	4.10977915331802	3.93319854479022	4.01600429636843	-0.216909212920792	3.96010817896631	-1.18091895281025	0.263962363333822	0.804276135590889	-5.39737637509362	0.197864855865403	3.96010817896631	1.44526341716792	0.177861682311778	0.52711101265939	-5.41936596486657	-0.0190443570553889	3.96010817896631	-0.15552480612481	0.87938783195791	0.979933302247873	-6.35855494653921	0.240632382525129	3.96010817896631	1.96511252812193	0.0766927063935536	0.595868853570436	-4.88978195911248	0.0237231696043372	3.96010817896631	0.173281045885893	0.865760044789067	0.942706551805587	-6.87931428556218	-0.216909212920792	3.96010817896631	-1.18091895281025	0.263962363333822	0.804276135590889	-5.39737637509362
381	AGS(UniMod:21)ISTLDSLDFAR2	0.653767444378142	4.02037912545842	3.97788135891232	4.10761486305688	4.03649730296644	4.04762296766444	4.03605486657388	3.96042335399524	3.99163826425295	4.13199842496898	3.99671691434534	4.03035991518931	0.0722276791180665	4.03065339612584	0.864560150194812	0.406798344368924	0.865959175856273	-5.70072949186286	-0.0592609733517806	4.03065339612584	-0.951692368814249	0.362867580542146	0.697100314387707	-5.97028147288128	0.0129667057662859	4.03065339612584	0.232815810123988	0.820426947243797	0.971601953064264	-6.3426359996794	0.00476659659237999	4.03065339612584	0.0855837301463698	0.933424187904063	0.986847476281697	-6.65135512467503	0.0769942757104465	4.03065339612584	1.23647757523393	0.243502947413095	0.504896821817859	-6.12218523181284	0.0722276791180665	4.03065339612584	0.864560150194812	0.406798344368924	0.865959175856273	-5.70072949186286
382	AGS(UniMod:21)LKDPEIAELFFK3	0.444484457910171	3.45246061418869	3.2999029426114	3.33298514265262	3.4057490669196	3.38802166356234	3.49285303715477	3.34478315391241	3.20309024516517	3.51968280563749	3.28503126741486	3.2234314066013	0.00168677095109526	3.35890830416552	0.0135593221671859	0.989438407252317	0.997418249102648	-6.07508192022292	-0.0878462002787805	3.35890830416552	-0.947416840604236	0.364940903233036	0.698166372056385	-5.97426435515269	-0.0861594293276853	3.35890830416552	-1.0389052460588	0.322422108697845	0.80903268752069	-5.82549233623858	0.0670916893946663	3.35890830416552	0.808987578294802	0.436655978700813	0.858476028324215	-6.31324482779153	0.0687784603457615	3.35890830416552	0.741772226864833	0.474659354129749	0.70656520443513	-6.60473393892728	0.00168677095109526	3.35890830416552	0.0135593221671859	0.989438407252317	0.997418249102648	-6.07508192022292
383	AGS(UniMod:21)LQLSSMSAGNSSLR2	0.00250177310519261	3.6918264817788	3.56061982601851	3.59839191219216	3.56961348981135	3.60093871542304	NA	3.84021892399252	3.92349718955791	3.93206168559749	3.9439885544283	3.78158804979417	0.0356913438774042	3.74427448285943	0.350054912943608	0.734021691142781	0.956369437580583	-5.96189084676929	0.264911983445389	3.74427448285943	3.67442915823897	0.00476395667687073	0.0987538118366713	-1.98997125571002	0.300603327322793	3.74427448285943	4.16948156369916	0.00220040510240074	0.152496035609769	-1.15129401929398	-0.0316699707126316	3.74427448285943	-0.439274442452909	0.670398474159084	0.931523967852004	-6.4422410193221	0.00402137316477269	3.74427448285943	0.055777963007274	0.956687596539445	0.98196782163066	-6.89387973043919	0.0356913438774042	3.74427448285943	0.350054912943608	0.734021691142781	0.956369437580583	-5.96189084676929
384	AGS(UniMod:21)PDVLR2	0.678932474575613	4.58518108120534	4.39754995178024	4.43119376614306	4.44283055646795	4.48691917330045	4.41751875498886	4.48336057927066	4.20767451779465	4.24966717821812	4.59763995931571	4.58455681457302	0.153989206960087	4.44400839391437	0.99057589634621	0.344401109528039	0.843252302523209	-5.58903893324554	-0.125790717843557	4.44400839391437	-1.08563121431935	0.302188627962461	0.643121265666109	-5.83811332709912	0.0281984891165292	4.44400839391437	0.272091247662456	0.790882623222825	0.968162362613333	-6.33214447989276	-0.0222187714571263	4.44400839391437	-0.21439209818347	0.834390739432857	0.97394203914098	-6.63057399862438	0.13177043550296	4.44400839391437	1.13723890251093	0.280985906495218	0.540133904502816	-6.2345732943731	0.153989206960087	4.44400839391437	0.99057589634621	0.344401109528039	0.843252302523209	-5.58903893324554
385	AGS(UniMod:21)PFSPPPSSSSLTGEAAISR2	0.019458336203024	3.74280918832718	3.78240296927157	3.82036809171248	3.89122126231901	4.02638428324511	NA	3.60242479169213	3.75717085190829	3.90520109795152	3.83671932146044	3.90646085479697	0.0260532465911156	3.82711627126847	0.260389731141112	0.800183733701986	0.969354662320828	-5.99013714725391	-0.10206226130353	3.82711627126847	-1.44258757519001	0.18165083621909	0.532820964171349	-5.42282139890887	-0.0760090147124148	3.82711627126847	-1.07434088590756	0.309501054393785	0.800782930638333	-5.68380676856349	0.176942689678315	3.82711627126847	2.50097658420007	0.0328001293026298	0.457358015986077	-3.96321385925137	0.202995936269431	3.82711627126847	2.86922327348252	0.0177407764061078	0.122873462881744	-3.67073511423594	0.0260532465911156	3.82711627126847	0.260389731141112	0.800183733701986	0.969354662320828	-5.99013714725391
386	AGSATVLSGS(UniMod:21)IAGLEGGSQLALR3	0.0324097292097018	NA	3.97215198867748	3.78550062292358	3.93924692212901	3.9998228126116	3.95057807796782	3.66167777820396	NA	3.79305152744433	3.78187307856058	3.83839924425839	0.0583738734481916	3.85803356141964	0.511735250109302	0.622031262292627	0.93654627643863	-5.76910429285944	-0.217148527596568	3.85803356141964	-2.28788468848396	0.0499683141233489	0.307478462730993	-4.00253789129628	-0.158774654148377	3.85803356141964	-2.50928319086019	0.0351232438717752	0.474968371835653	-3.84262785146802	0.084389631768949	3.85803356141964	1.19289601374466	0.265552244256471	0.774891133301394	-5.82627298939583	0.142763505217141	3.85803356141964	1.59540411031732	0.147534310881504	0.38816766812161	-5.44230763723396	0.0583738734481916	3.85803356141964	0.511735250109302	0.622031262292627	0.93654627643863	-5.76910429285944
387	AGSNEDPILAPSGT(UniMod:21)PPPTIPPDETFGGR3	0.237694705840475	3.91709112827158	3.94515711377204	3.86408594228773	4.01578701203573	3.95696704443025	NA	3.85953240671711	3.74053569744067	NA	NA	3.92987020461991	0.0522371857518156	3.90362831869688	0.457440570060037	0.660500904447557	0.948769379577345	-5.76061252402194	-0.108744009364897	3.90362831869688	-1.59345302376581	0.152829357459408	0.496618833904809	-5.23106901863669	-0.056506823613081	3.90362831869688	-0.617161130705904	0.555660591720911	0.907905388392011	-5.78615290775794	0.0775989667892052	3.90362831869688	1.13707696629472	0.291029023648888	0.790249582490629	-5.88419599875854	0.129836152541021	3.90362831869688	1.41805576008649	0.196935949552112	0.449491773294002	-5.61647599965833	0.0522371857518156	3.90362831869688	0.457440570060037	0.660500904447557	0.948769379577345	-5.76061252402194
388	AGSRLS(UniMod:21)AEER2	0.0639858599770292	4.74758146391042	4.6077357804866	4.58280503544189	4.63913810678175	4.47499933387501	4.46267087276348	4.73597649506163	4.74479434134544	4.74978653043966	4.74922343488261	4.6193006754707	0.0861561175336849	4.64672837004174	0.82451896858954	0.428167943046748	0.875906716232498	-5.73350411291583	0.0943446582572278	4.64672837004174	1.21134569302626	0.252594284696796	0.60195402070554	-5.70169639612319	0.180500775790913	4.64672837004174	2.59110410981346	0.0261473197649454	0.421417387743458	-3.63717378803049	-0.120437988806224	4.64672837004174	-1.72889765379716	0.113377868705928	0.642943832402595	-5.24187196682464	-0.0342818712725395	4.64672837004174	-0.440164794509602	0.668833876226356	0.837703940350253	-6.7914314979364	0.0861561175336849	4.64672837004174	0.82451896858954	0.428167943046748	0.875906716232498	-5.73350411291583
389	AGT(UniMod:21)PVSELTK2	0.0231058755416342	3.92813317601367	3.94979354477404	NA	3.98253680133006	4.04783529066909	3.9785955221675	3.68616268651933	3.79625505256668	3.92268389331242	3.87213923219937	4.00926979601476	0.129462926637488	3.91734049955669	1.40203013989823	0.193087904141278	0.760546772638223	-5.09981523127406	-0.19775449085085	3.91734049955669	-2.76479324060094	0.0211121099952686	0.208064464498826	-3.37727742358213	-0.0682915642133621	3.91734049955669	-1.16936204674268	0.271084677849528	0.780359729474063	-5.68678992808992	0.0640258443283614	3.91734049955669	0.980578217517144	0.351389216995439	0.819607134184533	-6.05004257292664	0.193488770965849	3.91734049955669	2.96334825621707	0.0151724241377708	0.115111037855328	-3.51438919733251	0.129462926637488	3.91734049955669	1.40203013989823	0.193087904141278	0.760546772638223	-5.09981523127406
390	AGTLSITEFADM(UniMod:35)LSGNAGGFRS(UniMod:21)R3	0.57409288724555	4.18704279800239	4.47251270625601	NA	4.35421689175166	4.52665458163061	4.67964856601564	4.2688613104705	NA	NA	4.21669103422683	4.72248540356881	0.0103313140905437	4.42851416149031	0.0367147910003546	0.971684648424712	0.996439585500936	-5.86774515355157	-0.0609164416586934	4.42851416149031	-0.269999391330556	0.794546246767692	0.935228628839712	-6.11051646612489	-0.0505851275681497	4.42851416149031	-0.300806599714115	0.771849921608461	0.96656765391127	-6.21418784154816	0.190395594336771	4.42851416149031	1.13219545123877	0.292948864947146	0.791542055904931	-5.88942461222868	0.200726908427315	4.42851416149031	0.889680053912095	0.401670956308309	0.646956551773264	-6.18689244033797	0.0103313140905437	4.42851416149031	0.0367147910003546	0.971684648424712	0.996439585500936	-5.86774515355157
391	AGVDYAPNLPPFPS(UniMod:21)PADVK2	0.0185955410711683	3.47328703627092	3.60619390128719	3.52968939420201	3.36982307129328	3.27500621254867	3.25685233105531	3.73576372450303	3.56835473934425	3.72645980685042	3.39981453848363	3.78772833160764	0.221771232677881	3.5208157352224	1.52569917441011	0.15693166308539	0.728430287713457	-4.9896295444783	0.115669121336933	3.5208157352224	1.06762169361555	0.309869643329815	0.650768052974459	-5.85669946736937	0.337440354014813	3.5208157352224	3.48218610220408	0.00557483075668334	0.231616751788815	-2.1544219181112	-0.235829572287616	3.5208157352224	-2.43362256273776	0.0343876174788923	0.462851624004369	-4.13882823569167	-0.0140583396097349	3.5208157352224	-0.129757952425766	0.899235793525668	0.957027588841901	-6.88645473456516	0.221771232677881	3.5208157352224	1.52569917441011	0.15693166308539	0.728430287713457	-4.9896295444783
392	AGVVNGTGAPGQS(UniMod:21)PGAGR2	0.0340671066376824	NA	4.19009659767304	3.80147009692301	3.97418677144745	3.70704073682286	3.88416142046017	3.70788061305247	3.82753744319989	3.47845956603767	3.67167383107707	3.61885052002925	-0.0373940180236523	3.78613575967229	-0.216119118425152	0.833517169698498	0.973223132843554	-6.00106957808354	-0.228074319171843	3.78613575967229	-1.70173454955532	0.121612683938302	0.453645275132637	-4.99679707889559	-0.265468337195495	3.78613575967229	-2.42590499210332	0.0371794730491057	0.484212219237588	-3.9361291449372	-0.140653704387862	3.78613575967229	-1.14962771933784	0.27873581326618	0.781346940828961	-5.87640867032895	-0.178047722411514	3.78613575967229	-1.45526630770281	0.17819754658953	0.425986137323638	-5.85077868761296	-0.0373940180236523	3.78613575967229	-0.216119118425152	0.833517169698498	0.973223132843554	-6.00106957808354
393	AHAWPS(UniMod:21)PYK2	0.657335689705437	3.60931208206187	3.91691648872068	3.93340045339744	3.66482391104871	NA	3.77233213410189	3.58163288002704	3.90490466277206	NA	3.52253662908945	3.77286835561752	0.0057320397719729	3.74208084409296	0.0285006466529777	0.977929203235185	0.997007957355756	-5.98014015598192	-0.0766075699937838	3.74208084409296	-0.56497410887577	0.586877116748118	0.841274280747703	-6.26293581534895	-0.0708755302218109	3.74208084409296	-0.477158381735107	0.645432172887505	0.93760324500371	-6.05548113447185	-0.101298318818033	3.74208084409296	-0.747066215642601	0.475437492469873	0.872166462748301	-6.24970086831389	-0.0955662790460599	3.74208084409296	-0.643384972434827	0.537160149572816	0.748259570776623	-6.58210264013091	0.0057320397719729	3.74208084409296	0.0285006466529777	0.977929203235185	0.997007957355756	-5.98014015598192
394	AHFNAM(UniMod:35)FQPSS(UniMod:21)PTR2	0.203412441268801	4.55925784235025	4.50717130412572	4.58014418679217	4.57134465818336	4.51317328324255	4.5038157233751	NA	4.47195766216497	4.39856233922128	4.4295537811306	NA	-0.0384863791666525	4.50388675339844	-0.404338448143072	0.696076294106191	0.950418996513581	-5.81877853373223	-0.0769001155910836	4.50388675339844	-1.02989194391323	0.331834515145595	0.668464986807402	-5.67093688037849	-0.115386494757736	4.50388675339844	-1.95469787194497	0.0846816759287319	0.605774800150226	-4.57687750884224	-0.0194132228223776	4.50388675339844	-0.367686179115748	0.722210760164953	0.946764711897834	-6.5814811708543	-0.0578996019890301	4.50388675339844	-0.731078455217627	0.48464640423053	0.712929239312241	-6.32110154846882	-0.0384863791666525	4.50388675339844	-0.404338448143072	0.696076294106191	0.950418996513581	-5.81877853373223
395	AHFNAMFQPSS(UniMod:21)PTR3	0.93875229743002	NA	3.93286828132418	3.96505923176537	4.20700621119397	3.71679599843479	NA	3.95077746140031	4.04252940692367	4.18710762155015	4.1149812949416	3.80475033533243	0.0260223015098022	3.99131953809627	0.114461760611856	0.911563876053376	0.987077711469448	-5.97369938015193	0.0476896776172135	3.99131953809627	0.28402712726105	0.783273803767208	0.930581419412779	-6.30152420256221	0.0737119791270158	3.99131953809627	0.480910356264526	0.642872002246994	0.937088018219311	-6.14034537817724	0.0129373482696025	3.99131953809627	0.0770514301414478	0.940388621485254	0.988839267439484	-6.45337315228562	0.0389596497794047	3.99131953809627	0.254179839929	0.80547589845303	0.911690123279251	-6.85993093884598	0.0260223015098022	3.99131953809627	0.114461760611856	0.911563876053376	0.987077711469448	-5.97369938015193
396	AHLDHIPDYTPPLLTTIS(UniMod:21)PEQESDERK4	0.785540534203762	4.00089605046878	NA	NA	4.0321206965224	3.88163608131297	4.00868580045884	3.92460871898353	NA	4.04405526153413	4.01724355599554	3.98134100284686	0.116353078846022	3.98632339601538	0.92137690549091	0.385945397860863	0.857022749454148	-5.39352445822533	-0.0762873314852488	3.98632339601538	-0.697559462822942	0.506800794088527	0.798435424682913	-5.76205017471088	0.0400657473607735	3.98632339601538	0.63454538007203	0.544862367586907	0.906891057279668	-6.15540340043205	-0.0267485243707117	3.98632339601538	-0.299553410734285	0.772768736523336	0.957519312525935	-6.26778063028413	0.0896045544753106	3.98632339601538	1.00347030506831	0.347354554421225	0.603059019406077	-6.13683023637919	0.116353078846022	3.98632339601538	0.92137690549091	0.385945397860863	0.857022749454148	-5.39352445822533
397	AHLPLGQSNS(UniMod:21)CGSVLPPSLAAMAK3	0.745469027111566	NA	3.92509750671225	3.93626272551671	3.95295455792607	3.9260814163464	3.7753484551596	3.8458359663844	3.78485647750586	4.02489180597327	3.87706303159428	3.59013057367297	0.0612342214388364	3.86385225167918	0.378979765912677	0.71313093154516	0.952960144217168	-5.95105464704615	-0.115333894169352	3.86385225167918	-0.921516580126352	0.379848570100309	0.712855373808679	-5.90948703075212	-0.0540996727305152	3.86385225167918	-0.529403081711315	0.608812881602067	0.928075444653071	-6.22306947137946	-0.0458853063037874	3.86385225167918	-0.401615490856442	0.69695469719884	0.94019031603899	-6.45908237530959	0.015348915135049	3.86385225167918	0.134342833962247	0.895967147746077	0.954513029366998	-6.88570823696347	0.0612342214388364	3.86385225167918	0.378979765912677	0.71313093154516	0.952960144217168	-5.95105464704615
398	AHLS(UniMod:21)ENELEALEK2	0.850696783156511	4.52557136567155	4.51110757234127	4.54834711890167	4.58639549164004	4.50336548056469	4.40358527122005	4.46795517981483	4.64113887572527	4.58641741846114	4.51371594737488	4.53133162034173	0.0198345721191071	4.52899375836883	0.205647122425781	0.841040187400058	0.975019555891611	-6.05324488046233	0.0262050087985495	4.52899375836883	0.364519162010899	0.722780383385996	0.908103383389961	-6.36319875669555	0.0460395809176566	4.52899375836883	0.716015496317485	0.489761844579414	0.878201503335237	-6.10516501379726	-0.0305599378299064	4.52899375836883	-0.47527341944853	0.644426230919285	0.925017549552468	-6.53482729630671	-0.0107253657107993	4.52899375836883	-0.149192902441513	0.884257730094098	0.949907541870542	-6.88351855939113	0.0198345721191071	4.52899375836883	0.205647122425781	0.841040187400058	0.975019555891611	-6.05324488046233
399	AHLTVGQAAAGGS(UniMod:21)GNLLTER2	0.000647043509004969	4.81411809581004	4.84716338247221	4.77713602522278	4.88666194192446	4.92668119865771	4.94276143128502	4.52781361256172	4.5614191078047	4.61228632550866	4.70190400029964	4.78157386154131	0.0480760128126096	4.76177445300802	0.576716333547362	0.576412134762251	0.929162655291953	-5.9051657299858	-0.268189474318471	4.76177445300802	-4.31630167547662	0.00139335686245182	0.0525316932373502	-0.836698825835722	-0.220113461505862	4.76177445300802	-3.96069747855994	0.00249107857010953	0.160305182940652	-1.37198683818733	0.105895689454056	4.76177445300802	1.90547541863938	0.0847424637501877	0.615394809945508	-4.98073472563721	0.153971702266666	4.76177445300802	2.47805518154082	0.0318336806760758	0.168291481300742	-4.28465257557821	0.0480760128126096	4.76177445300802	0.576716333547362	0.576412134762251	0.929162655291953	-5.9051657299858
400	AHLTVGQAAAGGS(UniMod:21)GNLLTER3	0.222001757397264	4.32991251314689	4.40174234260789	4.40823318261619	4.42897053632564	4.53389427508389	4.39289877450793	4.61761159833842	4.55691257930935	4.38719064804652	4.46595282773942	4.79788797695667	-0.108876787091844	4.48374611406171	-0.76454454068644	0.461554393872499	0.891252672340203	-5.78004811225802	0.207299409366891	4.48374611406171	1.95299806167276	0.0782677974008657	0.373313160769691	-4.7055716794879	0.0984226222750477	4.48374611406171	1.03670140188314	0.323401007778494	0.809496668494472	-5.82769250583009	0.0719585158488325	4.48374611406171	0.757950687896148	0.465324962892436	0.869261943328123	-6.35392057858728	-0.0369182712430112	4.48374611406171	-0.347812434189335	0.734924849695189	0.872490360293063	-6.83032386894085	-0.108876787091844	4.48374611406171	-0.76454454068644	0.461554393872499	0.891252672340203	-5.78004811225802
401	AHPTLQAPS(UniMod:21)LEDVTK2	0.163687322526057	4.07829323477951	4.05893193041547	4.00607312526326	4.02761630379661	4.14401530794257	4.08744383669163	3.96828208420433	3.94608225367837	4.01951559216206	4.00898616348669	3.94992601447695	-0.00296529822363789	4.02683325880886	-0.0382029276838007	0.970250005995138	0.996439585500936	-6.0744190109185	-0.0905839278780651	4.02683325880886	-1.56572566336362	0.147338222303898	0.488771035153204	-5.26119539362056	-0.093549226101703	4.02683325880886	-1.80783890022421	0.0996295797035204	0.630564498135977	-4.86491816138391	0.0385923859908557	4.02683325880886	0.745797902923181	0.472325683837151	0.871090177235177	-6.3632579585935	0.0356270877672178	4.02683325880886	0.615807317420917	0.551273041243347	0.757281692412023	-6.69351509299186	-0.00296529822363789	4.02683325880886	-0.0382029276838007	0.970250005995138	0.996439585500936	-6.0744190109185
402	AHPTLQAPS(UniMod:21)LEDVTK3	0.078562366873346	3.48983558419773	3.66822804917378	3.45804571490713	3.6768517557949	3.67373476013544	3.70239399133999	3.44175730994128	NA	3.52719608425358	3.6457459673278	3.55368874865791	-0.011837429525416	3.58374779657295	-0.102181604323072	0.920761520702135	0.988789703668627	-5.93451716920367	-0.0969458061515951	3.58374779657295	-1.02491999687387	0.331079520493084	0.667502617388299	-5.67847603560674	-0.108783235677011	3.58374779657295	-1.62643949021288	0.136896930461127	0.671549453913535	-5.12378512928846	0.145623719663897	3.58374779657295	2.17724879113063	0.0562112311899588	0.540492301684111	-4.57460685424705	0.133786290138481	3.58374779657295	1.41440098869344	0.189535568958588	0.439808876686387	-5.67788578779004	-0.011837429525416	3.58374779657295	-0.102181604323072	0.920761520702135	0.988789703668627	-5.93451716920367
403	AHS(UniMod:21)IQIM(UniMod:35)K2	0.479970854261031	4.06847715503581	4.11631433396722	4.07652319343286	3.75986539463611	4.14675236449813	4.33811384276299	3.9849926664973	4.03301712130289	3.84598648203291	4.08508751290314	3.78015588381945	-0.0997339074687145	4.02138963189898	-0.518152775935038	0.615205957226788	0.93654627643863	-5.93750491496072	-0.0781000002451959	4.02138963189898	-0.544380151837625	0.597668716620072	0.847429194355054	-6.27767079754855	-0.17783390771391	4.02138963189898	-1.38586467645785	0.19481182130887	0.7233219249549	-5.43552136849838	-0.00552769351288251	4.02138963189898	-0.0430774720089551	0.966456450462746	0.991701165075401	-6.65430276283987	-0.105261600981597	4.02138963189898	-0.733704560116925	0.479358012079101	0.709234453890599	-6.61086834538174	-0.0997339074687145	4.02138963189898	-0.518152775935038	0.615205957226788	0.93654627643863	-5.93750491496072
404	AHS(UniMod:21)IQIMK2	0.82354998806847	4.18650075752496	4.33151879879994	4.25636983518087	4.14711354903524	4.27733651807596	4.16289098746526	4.28822948659425	4.11339836069823	4.27079797267969	4.31006601782148	3.90389304748556	0.0231212013257771	4.20437412103286	0.149631481699496	0.883920251955831	0.983397711783231	-6.06355423775212	-0.0573158735223549	4.20437412103286	-0.497649703199382	0.62909466640437	0.864353037974772	-6.30300590421032	-0.0341946721965778	4.20437412103286	-0.331942060118962	0.746532446797107	0.962742380252942	-6.31307045420483	-0.0623494456431031	4.20437412103286	-0.605252283603356	0.557999520401121	0.896795137135714	-6.46122731933863	-0.039228244317326	4.20437412103286	-0.340602401077181	0.740189850928433	0.874798128642142	-6.83298648282891	0.0231212013257771	4.20437412103286	0.149631481699496	0.883920251955831	0.983397711783231	-6.06355423775212
405	AHS(UniMod:21)LLFENSDSFSEDSSTLGR3	0.0162984921605812	3.45301923075638	3.63345158136098	3.6579843630173	3.73722186289104	3.72207395381274	3.74007295696029	NA	3.26475466148668	3.6751255186746	3.4055670389564	3.69505720687272	0.175524060504759	3.59843283747891	1.16468541180074	0.272882534152507	0.805492851980996	-5.2896325414024	-0.316730396891545	3.59843283747891	-2.57399295049438	0.0290336223373411	0.238607248386056	-3.57671702941959	-0.141206336386786	3.59843283747891	-1.62288143196872	0.13766027367399	0.671921864610397	-5.1285961117762	0.151637866176472	3.59843283747891	1.74277078280025	0.113951761971655	0.643269801187807	-5.22663950869918	0.327161926681231	3.59843283747891	2.6587675234594	0.0251995964089855	0.149057823250062	-3.81009590886424	0.175524060504759	3.59843283747891	1.16468541180074	0.272882534152507	0.805492851980996	-5.2896325414024
406	AHS(UniMod:21)NPMADHTLR3	0.00060356556827415	3.5332957504472	3.71795876321101	3.75854591641634	3.57957139573027	3.58194828016305	3.66781634452019	4.2799061265635	4.0960153444262	4.69136489434236	4.6398773273899	4.0156582746771	0.32116089986195	3.96017803798974	1.40319062586765	0.189731919335421	0.757063511883696	-5.14253381837113	0.518027258803334	3.96017803798974	3.03656704360293	0.012025976483114	0.151897594373436	-2.94250382986964	0.839188158665284	3.96017803798974	5.49977110266734	0.000228496590018433	0.0509438587841097	0.939413960356676	-0.0601548032203443	3.96017803798974	-0.394235363096736	0.701378160325924	0.940693019241913	-6.57212712081395	0.261006096641606	3.96017803798974	1.52996294649088	0.155884432668135	0.399559794103834	-5.75134730235914	0.32116089986195	3.96017803798974	1.40319062586765	0.189731919335421	0.757063511883696	-5.14253381837113
407	AHS(UniMod:21)PAEGASVESSSPGPK2	0.0302588996914041	3.68240947804887	3.77771568958816	3.94717878674862	3.75389372358669	3.83449786947814	3.98620959987393	4.06301532993894	4.19421859090578	3.81209886330224	3.94058464377877	3.82394590401795	-0.325506236240407	3.89234258902437	-2.56454351656611	0.0273857996374478	0.495291014943809	-3.46602879914283	0.326182308960473	3.89234258902437	3.44784246709123	0.00591195904897747	0.108604419265839	-2.25241440714415	0.000676072720065424	3.89234258902437	0.00798979121412498	0.993776475675094	0.999759325326078	-6.37138372293589	0.0557657461843677	3.89234258902437	0.659036603148058	0.524209198133181	0.885184517444215	-6.42594306108195	-0.269740490056039	3.89234258902437	-2.85123592285906	0.0166086561532342	0.119245624118919	-3.6485536918038	-0.325506236240407	3.89234258902437	-2.56454351656611	0.0273857996374478	0.495291014943809	-3.46602879914283
408	AHS(UniMod:21)PASLSFASYR2	0.00272756820483696	4.22367329627716	4.30953545983371	4.33842014391235	4.45311396838054	4.41865212611042	4.52528425138057	4.12618536536915	4.15391651780596	4.37613513844786	4.27571261983549	4.37337070568719	0.0265480644531948	4.32490905391276	0.315402320034614	0.758700363832944	0.963262356388658	-6.02373471753857	-0.150492025086852	4.32490905391276	-2.39873216710896	0.036532742035508	0.264463320538991	-4.00316578169657	-0.123943960633658	4.32490905391276	-2.20876061268358	0.0506996633405058	0.531042111320465	-4.255197806875	0.175140481949434	4.32490905391276	3.12111535115234	0.0103835135976455	0.259615382417524	-2.97449409440761	0.201688546402629	4.32490905391276	3.21476705303303	0.00882872984724669	0.083334114090081	-3.01989687396937	0.0265480644531948	4.32490905391276	0.315402320034614	0.758700363832944	0.963262356388658	-6.02373471753857
409	AHSLMELSPSAPPGGS(UniMod:21)PHLDSSR3	0.153819789959682	3.80365326520852	3.82367829843925	3.85484675837489	4.03573920812148	3.884969327116	NA	3.6274531579212	NA	3.9971814898208	3.88384927283713	3.62688166608245	0.0755561580477369	3.83758360488019	0.440743989597095	0.670535108781133	0.948769379577345	-5.80317907825679	-0.199939616086348	3.83758360488019	-1.4867641095572	0.173660038219487	0.521693053576913	-5.15734837306916	-0.124383458038611	3.83758360488019	-1.16994604280811	0.274182796407034	0.780683807926178	-5.58103362149013	0.13296149361119	3.83758360488019	1.25063071689147	0.244820906418278	0.762617932550788	-5.76084637682106	0.208517651658927	3.83758360488019	1.55055094515014	0.157859891730607	0.401509060771663	-5.50202937605787	0.0755561580477369	3.83758360488019	0.440743989597095	0.670535108781133	0.948769379577345	-5.80317907825679
410	AHT(UniMod:21)FSHPPSSTK2	0.0106374309953607	3.74671601830039	3.88228213196199	3.92601251249336	4.07245045400358	3.87127641501723	3.79965922871566	3.93110664060758	3.92621106702873	4.07940849134019	4.19837238341431	4.27816005968938	0.193862979336231	3.97378685477931	1.56267514207171	0.148050844721058	0.720380743831685	-4.9419261826855	0.0769886328995724	3.97378685477931	0.832600526852663	0.423795227018719	0.743794931403495	-6.0754959177668	0.270851612235804	3.97378685477931	3.27488840117992	0.00795796529287603	0.275915489790392	-2.49888766658379	0.0627918116602424	3.97378685477931	0.75922079251341	0.464597150058811	0.869261943328123	-6.3529369277671	0.256654790996474	3.97378685477931	2.7756164274494	0.0189512283711826	0.12768977133549	-3.77860177435918	0.193862979336231	3.97378685477931	1.56267514207171	0.148050844721058	0.720380743831685	-4.9419261826855
411	AHT(UniMod:21)FSHPPSSTK3	0.0365265794721645	3.79765309763003	3.87949250770946	3.92142257416461	3.97166284723409	3.93217093054266	4.07196572243805	4.08251839158784	4.19719785294074	3.9292049389862	4.08998479809817	4.19924076075368	-0.1927917298885	4.00659222018959	-1.68301673992653	0.122136531963454	0.689894485445705	-4.78211118474667	0.273668729096255	4.00659222018959	3.20524671203119	0.00897529923860447	0.131890659651641	-2.65893480612489	0.0808769992077547	4.00659222018959	1.05904965648992	0.313577282081216	0.803815403615798	-5.80520769009835	0.125743773570234	4.00659222018959	1.64656084560236	0.12952388985287	0.669290726576485	-5.35895751930673	-0.0670479563182669	4.00659222018959	-0.785275110704917	0.449828405751796	0.687295919301256	-6.57062291850233	-0.1927917298885	4.00659222018959	-1.68301673992653	0.122136531963454	0.689894485445705	-4.78211118474667
412	AHT(UniMod:21)PLNTPDPSTK2	0.193608217845561	3.94652196665765	3.98719541307708	4.02586183449028	3.46865550098452	3.90027804527428	4.02896139055538	3.97384582019156	3.92299463843408	3.91442066066384	4.12435981310481	4.32988454994115	0.361696204394056	3.96572542121588	1.76126552943679	0.107544650300324	0.671449346953762	-4.67474172846966	-0.0381061754288528	3.96572542121588	-0.248950211223259	0.808251639491749	0.942906555915644	-6.40071610329577	0.323590028965203	3.96572542121588	2.36356349650112	0.0388270328103855	0.491834889715835	-4.00808892613249	-0.187228092470273	3.96572542121588	-1.36754981696256	0.200305769523232	0.731545552372208	-5.72932371848471	0.174468111923783	3.96572542121588	1.13981192881042	0.279959858491413	0.538639955997289	-6.23175031047374	0.361696204394056	3.96572542121588	1.76126552943679	0.107544650300324	0.671449346953762	-4.67474172846966
413	AHT(UniMod:21)PTPGIYMGR2	0.0954824219092829	5.71261487298585	5.63724398304787	6.02377828277286	5.6001082335153	5.5228060791428	5.24075910589629	5.61624966750403	5.93985499621312	5.697059315377	5.60869427510151	5.40695267282623	0.12950432932707	5.6369201349439	0.642732011277013	0.534324214575845	0.916864377420668	-5.86485073661965	-0.0131600477436216	5.6369201349439	-0.0876272859799229	0.931838901921455	0.98270401276552	-6.42962588111745	0.116344281583449	5.6369201349439	0.866127732848058	0.405976834729926	0.847342640110604	-5.98616268505959	-0.336654573417396	5.6369201349439	-2.50623286730081	0.0303115687513234	0.44994779062988	-4.01812477568209	-0.207150244090326	5.6369201349439	-1.37932734237319	0.196758110327944	0.449463568108628	-5.94843725361551	0.12950432932707	5.6369201349439	0.642732011277013	0.534324214575845	0.916864377420668	-5.86485073661965
414	AHT(UniMod:21)PTPGIYMGR3	0.303360962317106	4.58729646586053	4.14523914600445	4.8117843287864	4.63219336360537	4.09629209274711	3.60420396813651	3.96267886570956	4.48213180184133	4.78188141433567	4.29744367568854	4.59849518125989	0.740744928706727	4.36360366399776	1.90946227376547	0.0841807109427831	0.635341457837873	-4.46482593073403	-0.292367979775022	4.36360366399776	-1.01113339618629	0.334920655241839	0.671600427878189	-5.91337382652842	0.448376948931705	4.36360366399776	1.73371190655183	0.112492501587912	0.651440806969208	-4.97135931823877	-0.403876838720798	4.36360366399776	-1.56164603407704	0.148291932497332	0.684493213325885	-5.47621206366572	0.336868089985929	4.36360366399776	1.16503379117086	0.270056621851954	0.529125974342506	-6.20381776633368	0.740744928706727	4.36360366399776	1.90946227376547	0.0841807109427831	0.635341457837873	-4.46482593073403
415	AHT(UniMod:21)PTPGIYMGRPTHSGGGGGGGGGGGGGGGGR4	0.0543648499886135	4.19545057021954	4.1334510680512	3.86849660084642	4.23013916005054	3.77706410583955	4.06142663272797	4.07606735440379	4.25515436393326	4.31944287292268	4.591450063223	4.31165445083239	0.2848277166572	4.16543611300458	1.46703498339813	0.171972194524248	0.744522409291516	-5.0638645758302	0.0998114461294692	4.16543611300458	0.689723180972556	0.50548134336987	0.798007021710876	-6.18535900814541	0.384639162786669	4.16543611300458	2.97168643425321	0.0134633518367485	0.329299774571168	-3.00513485501481	-0.0429227801663634	4.16543611300458	-0.331617411541526	0.746770598479027	0.951021950716872	-6.59632153344602	0.241904936490837	4.16543611300458	1.67162633905735	0.124403094087111	0.353895943321047	-5.55447804195648	0.2848277166572	4.16543611300458	1.46703498339813	0.171972194524248	0.744522409291516	-5.0638645758302
416	AICGLT(UniMod:21)PGRR2	0.018199254859624	NA	3.77654181924437	3.77412186962549	3.93575298014086	3.89389510458405	3.96754389241777	3.71139898393352	3.62478814432579	3.88013605243086	3.86942722439537	3.75270570469495	0.00893061509810833	3.8186311775793	0.0992940777468014	0.922992458974844	0.989756466814235	-6.0202278806573	-0.107238280305275	3.8186311775793	-1.53927490859578	0.156727203064675	0.500626253223321	-5.2156255091942	-0.0983076652071664	3.8186311775793	-1.72822132804158	0.116615982730736	0.655964374903766	-4.98382043991152	0.1570654812793	3.8186311775793	2.46966314965586	0.0345608818959095	0.462851624004369	-4.01343838975151	0.165996096377409	3.8186311775793	2.61008618106871	0.0273345430833749	0.155257994373159	-4.09931012097607	0.00893061509810833	3.8186311775793	0.0992940777468014	0.922992458974844	0.989756466814235	-6.0202278806573
417	AIGGEFS(UniMod:21)DTNAAVEGTPLPK2	0.84954635949158	3.85377658218159	3.83527236729143	NA	3.92892450989519	3.9218261290846	3.82478626573117	3.84740484194599	3.83136798940127	NA	3.88235257163251	NA	-0.00435500420826562	3.86571390714547	-0.0407512998745706	0.968573452152694	0.996009897874858	-5.86758159231276	-0.00513805906288178	3.86571390714547	-0.0734413027739086	0.943403565739418	0.985135728911586	-6.34212067675565	-0.00949306327114741	3.86571390714547	-0.117510936424595	0.909585728266734	0.984779831135356	-6.03157305741567	0.0473211601671464	3.86571390714547	0.740947243355318	0.481602191097789	0.873001513740217	-6.25143874106651	0.0429661559588808	3.86571390714547	0.501443667229081	0.630651001229312	0.811561861954413	-6.46788866665919	-0.00435500420826562	3.86571390714547	-0.0407512998745706	0.968573452152694	0.996009897874858	-5.86758159231276
418	AIGGIILTAS(UniMod:21)HNPGGPNGDFGIK3	0.0502468213670706	4.58827107070707	4.73857180005746	4.73508361736346	4.7412614492416	4.81642060892332	4.8515961767115	4.62045683962485	4.54996047241216	4.62526005702112	4.6129470340461	4.72799243172247	-0.045592730671415	4.69162014162101	-0.487286834415738	0.636172749889184	0.940527112943367	-5.95323075636644	-0.102100173357493	4.69162014162101	-1.46403616765832	0.172773341334993	0.520225909711786	-5.39524854134728	-0.147692904028908	4.69162014162101	-2.36777244782475	0.0385452267443453	0.491834889715835	-4.00130276888364	0.115783915582811	4.69162014162101	1.85621622799554	0.0919757146118856	0.623126950862314	-5.05486057952209	0.0701911849113959	4.69162014162101	1.00648637491794	0.337046656785002	0.593475301867721	-6.37132801710455	-0.045592730671415	4.69162014162101	-0.487286834415738	0.636172749889184	0.940527112943367	-5.95323075636644
419	AIGSTSKPQES(UniMod:21)PK2	0.434176597476456	5.06184888803485	5.1718962179858	5.14469923352083	5.16160443488422	5.17128157491603	5.11967383738443	5.09616475177862	4.96487217917618	5.11264746346504	5.17787385989145	4.96552957658065	0.0301266652872521	5.10437200160165	0.300849029400925	0.769464164863539	0.965096919344237	-6.02835143768318	-0.0956296477030971	5.10437200160165	-1.28122782163265	0.227970701378663	0.579898820627473	-5.62105040196728	-0.0655029824158451	5.10437200160165	-0.981182707815902	0.348797930866498	0.822085030111727	-5.88186173642276	0.0247051692144016	5.10437200160165	0.370063834238071	0.71876733123372	0.946020164848341	-6.58194842421384	0.0548318345016536	5.10437200160165	0.734626484171398	0.478819604363087	0.709234453890599	-6.61017039735567	0.0301266652872521	5.10437200160165	0.300849029400925	0.769464164863539	0.965096919344237	-6.02835143768318
420	AILEQIS(UniMod:21)AHGQK2	0.0830441493732509	3.30914792815502	3.41591221766546	3.21032277857022	3.15591497733992	3.31136838767136	3.28547130095298	3.44220865095174	3.31396893973809	3.07266233045288	NA	NA	-0.244550378749884	3.27966416794419	-1.78919861252912	0.109634024328633	0.678031806064461	-4.51449246397856	0.0662944872146802	3.27966416794419	0.782085623478223	0.455668088676304	0.767410233399481	-6.11199668886151	-0.178255891535203	3.27966416794419	-1.66249668587876	0.13322877533076	0.667141311335423	-4.78745044668488	-0.0608760861421445	3.27966416794419	-0.80293172219095	0.444163899394394	0.860394492511132	-6.3135766963448	-0.305426464892028	3.27966416794419	-2.68563692794822	0.0265401948344954	0.15308848510779	-3.76474837918269	-0.244550378749884	3.27966416794419	-1.78919861252912	0.109634024328633	0.678031806064461	-4.51449246397856
421	AILGSYDSELTPAEYS(UniMod:21)PQLTR2	0.182952194732162	3.03613241486802	3.19513400042438	3.0650064150833	3.15862165676152	3.3085045902532	3.19637340262529	3.04245726479156	NA	3.0749914336126	3.1538061588476	3.14456041979436	-0.0404135337948071	3.13755877570618	-0.35954567606123	0.72714066866151	0.954219865311049	-5.87372057121652	-0.0563003453336766	3.13755877570618	-0.613456724350442	0.554142518096618	0.823755789979077	-6.01040937755915	-0.0967138791284836	3.13755877570618	-1.49031019808512	0.168947499234196	0.697841255837128	-5.30355467403604	0.122408939754773	3.13755877570618	1.88625761780242	0.0905233817038776	0.621996342887659	-5.01805150244231	0.0819954059599657	3.13755877570618	0.893433829825863	0.393947021544766	0.642230911357543	-6.24678773065855	-0.0404135337948071	3.13755877570618	-0.35954567606123	0.72714066866151	0.954219865311049	-5.87372057121652
422	AIS(UniMod:21)AANLHLR2	0.414576199846658	3.58464642947279	3.6139817572546	3.58264284716831	3.48560907447075	3.59486967394245	3.61441709458621	3.54921874444814	3.51667604515045	3.50652434672924	3.46642675359479	3.54395702153503	0.00148037611915397	3.5508154353048	0.0188130393802466	0.985346650520218	0.997251240378074	-6.07499353043382	-0.060809616499272	3.5508154353048	-1.03680100864638	0.323356716658255	0.662312060584134	-5.88792973468563	-0.059329240380118	3.5508154353048	-1.13095920816646	0.283502378828184	0.786266393195881	-5.73029113167024	-0.0287917302987628	3.5508154353048	-0.548840205804205	0.594712576701308	0.90902660394382	-6.49522299645026	-0.0273113541796088	3.5508154353048	-0.465657262634703	0.651069331598241	0.824756965672349	-6.77914673814493	0.00148037611915397	3.5508154353048	0.0188130393802466	0.985346650520218	0.997251240378074	-6.07499353043382
423	AIS(UniMod:21)SANLLVR2	0.625953930441733	4.22964218689097	4.42656994576569	4.40401002383423	4.29588145820141	4.44573434584877	4.42076499940935	4.47983636205269	4.43927254804037	NA	4.3695398793341	4.43798817665398	-0.089843309375369	4.39492399260316	-0.81545476359845	0.435008332756955	0.8782892485242	-5.69093362109493	0.106147069549566	4.39492399260316	1.36250197359429	0.204822208803633	0.55442164473018	-5.52244164165857	0.0163037601741971	4.39492399260316	0.209274787411617	0.838703796594058	0.974151334548726	-6.24010221236116	0.0340528823228805	4.39492399260316	0.488695134567037	0.63626891740358	0.922095075927734	-6.52697218106142	-0.0557904270524885	4.39492399260316	-0.653729666510767	0.528968856488595	0.74212358377869	-6.57705345773126	-0.089843309375369	4.39492399260316	-0.81545476359845	0.435008332756955	0.8782892485242	-5.69093362109493
424	AIS(UniMod:21)SDM(UniMod:35)FFGR2	0.802349643198094	4.18644667220175	4.35789017978233	4.4094550022409	4.21612656671993	4.51414680570997	4.62931322931164	4.14702585117071	4.51079690970525	4.19435285304411	4.28937297960012	4.67011449738962	-0.0795628529322183	4.37500377698876	-0.358984390316555	0.72679503529192	0.953996679639006	-6.00863404290258	0.0109807623629878	4.37500377698876	0.0664712678838662	0.948264393076334	0.985424545511702	-6.43136658981581	-0.0685820905692305	4.37500377698876	-0.46415944870537	0.65210695617178	0.938186401567203	-6.25791767517214	0.135264915838856	4.37500377698876	0.915464784520727	0.380704338300393	0.831273093469544	-6.22097587252905	0.0557020629066374	4.37500377698876	0.337188495912737	0.74268770770468	0.876030602888713	-6.83422819182327	-0.0795628529322183	4.37500377698876	-0.358984390316555	0.72679503529192	0.953996679639006	-6.00863404290258
425	AIS(UniMod:21)SDMFFGR2	0.210708227595995	4.7212638157425	4.91117333397576	5.00949773609637	4.75494611740151	4.90238618110775	5.00945416837143	5.03674883951564	5.12642905016274	4.92223989553393	4.98562053498648	4.89893865666314	-0.154273109466695	4.93442712086884	-1.20922203772772	0.253374816435533	0.798045669225439	-5.36668580287386	0.200943982900982	4.93442712086884	2.11313420084889	0.0597037983868256	0.3331858346032	-4.45925218276354	0.0466708734342864	4.93442712086884	0.54872280274733	0.594790293378031	0.923804330269013	-6.21345197087337	0.00828386035535722	4.93442712086884	0.0973957146561511	0.924265475579031	0.984879115659794	-6.65019063164304	-0.145989249111338	4.93442712086884	-1.53522823027467	0.154599626541446	0.397654648626078	-5.74422084551935	-0.154273109466695	4.93442712086884	-1.20922203772772	0.253374816435533	0.798045669225439	-5.36668580287386
426	AIS(UniMod:21)TGSLASSTLNK2	0.0113868194624685	4.25850458149537	4.25261206356277	4.29698497733621	4.3293705180949	4.28967846171613	4.35183614200637	4.15160199429424	4.13584670572878	4.15262132003388	4.14774681440287	4.18831557437029	-0.0350909468835203	4.23228355936744	-0.505730807654324	0.62360210096704	0.93654627643863	-5.94394402372563	-0.125642857453272	4.23228355936744	-2.42939638302001	0.0346407421015356	0.258217620028509	-3.95320083693889	-0.160733804336792	4.23228355936744	-3.47474393984392	0.00564616396480109	0.231616751788815	-2.16674572600398	0.0542611664743511	4.23228355936744	1.17301808511015	0.266979749451777	0.775226023762975	-5.95926244904806	0.0191702195908308	4.23228355936744	0.370670192318607	0.718329006967185	0.86417231929464	-6.82152302137465	-0.0350909468835203	4.23228355936744	-0.505730807654324	0.62360210096704	0.93654627643863	-5.94394402372563
427	AIT(UniMod:21)GASLADIM(UniMod:35)AK2	0.233887272312544	NA	3.65776025038441	3.56755997542767	3.48994132343561	3.76192893385447	3.74541690303602	3.43426035354743	3.41753635107026	NA	NA	3.67007983381673	0.19107920763856	3.59306049057158	1.20365943163081	0.265857618192359	0.804927743933091	-5.18138974100535	-0.186761760597198	3.59306049057158	-1.7970764110095	0.113129248057255	0.439454393760398	-4.87914067393112	0.00431744704136205	3.59306049057158	0.0359779351802466	0.972252648648642	0.996952891146067	-6.03827404555521	0.0531022738693272	3.59306049057158	0.559734821376042	0.59221508651291	0.90902660394382	-6.37516813783328	0.244181481507888	3.59306049057158	1.91842877116403	0.0943524019716496	0.31040657640744	-4.9476060854736	0.19107920763856	3.59306049057158	1.20365943163081	0.265857618192359	0.804927743933091	-5.18138974100535
428	AIT(UniMod:21)GASLADIMAK2	0.0864221735255119	NA	3.89945757302229	3.87167188225413	3.82308750768305	3.88019900466091	3.85635127077197	3.77245214496539	3.93600436714909	3.6678478343452	3.8069199075253	3.62755794078575	-0.121100895238923	3.81415494331631	-1.152376205297	0.277660038158359	0.805732294435354	-5.38007543060163	-0.0313364715809734	3.81415494331631	-0.384965134043396	0.708838513120883	0.8998904376625	-6.26621410257681	-0.152437366819896	3.81415494331631	-2.29355083864438	0.0463504422461855	0.52418543622377	-4.14329696897522	-0.0323521332662313	3.81415494331631	-0.435376365178281	0.673125929306675	0.932934128752347	-6.44405152674659	-0.153453028505154	3.81415494331631	-2.06508242366534	0.0676279627859029	0.261378147162546	-4.97406930477933	-0.121100895238923	3.81415494331631	-1.152376205297	0.277660038158359	0.805732294435354	-5.38007543060163
429	AIT(UniMod:21)PPLPESTVPFSNGVLK2	0.166456967837747	4.68311434851399	4.67633574220969	4.6931236698443	4.7103251086583	4.64875761701972	4.82223950079951	4.59062578246097	4.44896846394227	4.71297889187495	4.55299689200352	4.8522371926639	0.143357713675989	4.6719730190901	1.19555908790174	0.258442732749759	0.802390829004468	-5.38156880532769	-0.164394130321042	4.6719730190901	-1.83938456804118	0.0945751256859293	0.406531895785106	-4.87507424021118	-0.0210364166450523	4.6719730190901	-0.263155833599473	0.797575737990553	0.968955293644874	-6.33467292382889	0.0429161553031809	4.6719730190901	0.53686123517378	0.602669602823628	0.910703095493808	-6.50203932748095	0.18627386897917	4.6719730190901	2.08419412153279	0.0627165558543675	0.250420582328974	-4.9301558753337	0.143357713675989	4.6719730190901	1.19555908790174	0.258442732749759	0.802390829004468	-5.38156880532769
430	AIT(UniMod:21)PPLPESTVPFSNGVLK3	0.276779869318169	3.95380287318022	3.77976136589828	3.63881297365878	3.62934192267253	3.68133442463323	3.63222075130989	3.77996422580247	3.8084456254386	3.78817242241275	3.66919846340904	3.82694821569637	0.110394812926061	3.74436393310111	0.945031314769575	0.366101401818843	0.852025389854159	-5.63086990666744	0.0034125213747771	3.74436393310111	0.0391930593023697	0.969479382088618	0.991357887483483	-6.43290605337114	0.113807334300839	3.74436393310111	1.4613661445775	0.173489344822295	0.699891040998648	-5.34028984422168	-0.143160038040542	3.74436393310111	-1.83827548667339	0.0947487593626762	0.627588013068881	-5.08162227800599	-0.0327652251144808	3.74436393310111	-0.376311023414825	0.714256488174181	0.862531223326672	-6.81926723919932	0.110394812926061	3.74436393310111	0.945031314769575	0.366101401818843	0.852025389854159	-5.63086990666744
431	AIT(UniMod:21)PPQQPYK2	0.0652927841182116	4.06575843721786	3.99987804093427	4.22145300127537	4.13787929826214	4.03568423919191	4.05867292834596	3.93586341008116	3.88636376017803	4.2843914451527	4.15937245573185	4.06421202513325	0.276496061418841	4.07722991286404	2.47631922145625	0.0319298729045458	0.511015299259419	-3.60505120901812	-0.18458290801291	4.07722991286404	-2.21791764349567	0.0499092150843865	0.307330166659185	-4.29409890467326	0.0919131534059314	4.07722991286404	1.23477152250814	0.244111644681767	0.762474983313602	-5.6155176689873	-0.0182843378758326	4.07722991286404	-0.245633828025513	0.810750004119808	0.96723573456946	-6.62286436053513	0.258211723543009	4.07722991286404	3.10262929308391	0.0107219917779331	0.0939456015552993	-3.21410633894615	0.276496061418841	4.07722991286404	2.47631922145625	0.0319298729045458	0.511015299259419	-3.60505120901812
432	AITGAS(UniMod:21)LADIMAK2	0.307970224100833	3.75420442934833	3.88373784677806	3.99042726192125	3.77592103393533	3.8466639531389	NA	3.80802304814182	3.83084653098041	3.73829672235941	3.78741622631222	3.65197818903188	-0.0287070578478432	3.80675152419476	-0.25892577501848	0.801279668985502	0.969354662320828	-5.99053069309086	-0.0566883897881012	3.80675152419476	-0.723095600914522	0.487241591242203	0.785337973492284	-6.15952947216102	-0.0853954476359444	3.80675152419476	-1.08927194359362	0.30319889916499	0.797022859997723	-5.66854753544021	-0.0648306858120988	3.80675152419476	-0.826955641009227	0.428776027654505	0.854292561995715	-6.18820052982586	-0.0935377436599421	3.80675152419476	-1.19313198368833	0.262092652355751	0.520296506525347	-6.17018107536803	-0.0287070578478432	3.80675152419476	-0.25892577501848	0.801279668985502	0.969354662320828	-5.99053069309086
433	AITS(UniMod:21)AYYR2	0.531818270228677	3.64734697968258	3.61181477271193	3.63585111172012	3.68119338696754	3.60253043262934	3.50906173852027	3.6377720231358	3.5080590510498	NA	3.62605201288277	3.73835148371984	0.143361979874329	3.619803299302	1.39705293078614	0.19453312568074	0.760810278872378	-5.10575658920744	-0.0587554176120788	3.619803299302	-0.809732901070746	0.438131617702159	0.754778055263008	-6.09225080558726	0.0846065622622505	3.619803299302	1.16599830100009	0.27237685777135	0.780359729474063	-5.58762952350824	-0.0340757686658262	3.619803299302	-0.525042593154427	0.611724375338859	0.912560984361448	-6.5074611788698	0.109286211208503	3.619803299302	1.37489209608298	0.201080540083687	0.455084495646575	-5.86514726559742	0.143361979874329	3.619803299302	1.39705293078614	0.19453312568074	0.760810278872378	-5.10575658920744
434	AITSLLGGGS(UniMod:21)PK2	0.760134120932766	4.69860036869195	4.93580299930964	4.83209591371354	4.7416289912122	4.99345362588016	4.71115866688457	4.93623301741983	4.68173248083942	4.83875749555961	4.92725629404065	4.94115739950107	0.100160313150218	4.83980702300479	0.694787952678828	0.502429643220132	0.906527935846086	-5.83023724567501	-0.0131836781087546	4.83980702300479	-0.122695730042361	0.904689057172897	0.974372244257043	-6.4256897532779	0.0869766350414629	4.83980702300479	0.905003932556401	0.385968314761216	0.840784572568099	-5.95215047791633	-0.00675266591272994	4.83980702300479	-0.07026242396417	0.945318852439801	0.98952840421914	-6.65264189238808	0.0934076472374876	4.83980702300479	0.869311232783542	0.404311992557576	0.64923866628044	-6.4998945353731	0.100160313150218	4.83980702300479	0.694787952678828	0.502429643220132	0.906527935846086	-5.83023724567501
435	AKADS(UniMod:21)PVNGLPK2	0.306389914922066	NA	3.73340644843599	3.78603952185311	3.69371228316172	3.89564899817492	3.80930223618573	3.70252093032225	3.69135978160663	3.66228147828232	3.7128215051389	3.68025577601334	-0.0516522901824978	3.73673489591749	-0.535627741086495	0.604669188763416	0.935925303795263	-5.87809604589248	-0.0627826291801061	3.73673489591749	-0.840499294586822	0.421514757145818	0.742719741984105	-5.98004569650687	-0.114434919362604	3.73673489591749	-1.8762990203556	0.0919922491175576	0.619293845140133	-4.7728593419792	0.0398315206962438	3.73673489591749	0.584137872668957	0.57289198702876	0.901119005040965	-6.36414325772017	-0.011820769486254	3.73673489591749	-0.173354143158829	0.866052778181689	0.942781721205406	-6.87915087733506	-0.0516522901824978	3.73673489591749	-0.535627741086495	0.604669188763416	0.935925303795263	-5.87809604589248
436	AKLS(UniMod:21)APLAGMGNAK2	0.711455642840025	NA	3.87169580119084	4.00957681933435	4.09508927666512	4.10377867624046	3.78636454132824	4.1158410977055	4.02096763321154	4.00620274640929	3.91549015197838	4.02573645135243	-0.140369103360499	3.99507431954161	-0.980754102255064	0.351306871956433	0.844486067613482	-5.54910848568427	0.127768055195926	3.99507431954161	1.15248496041331	0.277617538563497	0.621836801828266	-5.67993445589311	-0.0126010481645733	3.99507431954161	-0.139208349217701	0.892225726090002	0.982686626571016	-6.36101452470518	0.054441187815347	3.99507431954161	0.537936728720762	0.603135878208629	0.910703095493808	-6.39131317731191	-0.085927915545152	3.99507431954161	-0.849059024041399	0.416969159194555	0.660521150695528	-6.51531846160369	-0.140369103360499	3.99507431954161	-0.980754102255064	0.351306871956433	0.844486067613482	-5.54910848568427
437	AKLS(UniMod:21)APLAGMGNAK3	0.0379149497057949	2.53822207969232	2.63637024734926	2.96477602333966	3.18907931227655	3.02934594646626	NA	2.94076509489955	2.70402931426008	3.20048015964148	3.1117281160816	2.92667438089035	-0.138859498286327	2.92414706748971	-0.721435939158533	0.488215310095723	0.897997611896286	-5.76157147601588	0.109274421119399	2.92414706748971	0.802889343971442	0.441886881579802	0.757267437679182	-6.0978069590301	-0.0295850771669275	2.92414706748971	-0.217375145569926	0.832566262783683	0.973653461216344	-6.23826737566869	0.396089845910991	2.92414706748971	2.91025395769192	0.0165707198401671	0.341946943346334	-3.29980493692265	0.257230347624664	2.92414706748971	1.88998946815055	0.0899786186653937	0.304036161679706	-5.24062243927296	-0.138859498286327	2.92414706748971	-0.721435939158533	0.488215310095723	0.897997611896286	-5.76157147601588
438	AKPAMPQDSVPS(UniMod:21)PR2	0.369728347312128	4.53412604881114	4.72231022715818	4.75974266035544	4.70171686315856	4.7847445180186	4.742064705539	4.66705172718475	4.83342915489842	4.74488359655164	4.5592340924659	4.53595686507643	-0.20766463980739	4.68956913265619	-1.71256709706434	0.116428254207637	0.681008473427124	-4.74186659191449	0.0781807955999962	4.68956913265619	0.865010503386425	0.406562214963798	0.732500658992479	-6.04805607757933	-0.129483844207393	4.68956913265619	-1.60173950218483	0.139150381856901	0.671921864610397	-5.15478171557985	0.0707823834638006	4.68956913265619	0.87559139402111	0.40104150900248	0.840795654772547	-6.25667941037895	-0.136882256343589	4.68956913265619	-1.5144971160212	0.159712235333892	0.403058213062686	-5.77219080001046	-0.20766463980739	4.68956913265619	-1.71256709706434	0.116428254207637	0.681008473427124	-4.74186659191449
439	AKPAMPQDSVPS(UniMod:21)PR3	0.374146249961984	3.94056698420281	4.06680776133173	4.04185751773575	3.98758476062496	4.13705975803893	3.96358341952716	4.03543781181186	4.14017773890356	3.99810681401803	4.09306753529396	2.93932781671479	-0.42397227832237	3.94032526529123	-1.18840826825776	0.261127161263609	0.804276135590889	-5.38930801551008	0.0713970209342811	3.94032526529123	0.268500159119314	0.793570448888014	0.934720605189223	-6.39534698226238	-0.352575257388088	3.94032526529123	-1.48242009850649	0.16791204318718	0.697841255837128	-5.31314725167763	0.0129985583069185	3.94032526529123	0.0546530809579024	0.957451550839886	0.990198250619358	-6.65369288903295	-0.410973720015451	3.94032526529123	-1.54553380202762	0.152111633706661	0.394540077005492	-5.73022822213535	-0.42397227832237	3.94032526529123	-1.18840826825776	0.261127161263609	0.804276135590889	-5.38930801551008
440	AKPPADPAAAAS(UniMod:21)PCR2	0.00191356788509918	4.15801970686077	4.22965229439545	4.22504061003006	4.35852708244473	4.42747198662381	4.41795910537803	3.98577754502128	4.11363139014048	4.2443825051962	4.40787073624781	4.30765191735093	0.0731820642973418	4.26145317088087	0.807635080317568	0.437400376227767	0.879037291964797	-5.74691883132886	-0.154533069514549	4.26145317088087	-2.28806418181862	0.044235609126824	0.290525717084997	-4.18204406976678	-0.0813510052172077	4.26145317088087	-1.34668090323808	0.206723608212278	0.732133081429564	-5.48359733277214	0.197081854386763	4.26145317088087	3.26248420617257	0.00813012804368479	0.225395843940508	-2.73266529315882	0.270263918684105	4.26145317088087	4.00161074857067	0.00232809688453976	0.0377375550765109	-1.67174971452337	0.0731820642973418	4.26145317088087	0.807635080317568	0.437400376227767	0.879037291964797	-5.74691883132886
441	AKPS(UniMod:21)PHPIK2	0.864306723786867	4.88161947898494	2.72662853563511	NA	4.28989405403216	NA	2.96480554231142	3.43318183013113	NA	3.71528978407535	2.88412090519452	3.12837495894406	-0.0138124049215858	3.50298938616359	-0.0129660643542454	0.98999801932236	0.997418249102648	-5.86836237288326	-0.370942177178895	3.50298938616359	-0.434298021636607	0.676471910930699	0.885685950721618	-6.04889932961062	-0.38475458210048	3.50298938616359	-0.604368314817208	0.563687299108883	0.910691488760453	-6.06839784504254	-0.176774209138237	3.50298938616359	-0.253481440704517	0.806804573255018	0.967103030612651	-6.42117900599475	-0.190586614059823	3.50298938616359	-0.236673857920287	0.819337255631172	0.917675335473831	-6.63241581912692	-0.0138124049215858	3.50298938616359	-0.0129660643542454	0.98999801932236	0.997418249102648	-5.86836237288326
442	AKPVGS(UniMod:21)PLFK2	0.543375159361031	4.62736023676654	4.57488751300218	4.60524848989646	4.69492341741099	4.61212416135368	4.49274509161935	4.60349430692763	4.44252762366842	4.68961240820916	4.57149827121067	4.64568536611408	0.115155572973668	4.59637335328901	1.13554787181442	0.281661836357069	0.809165823164543	-5.44543001024683	-0.0794877812570398	4.59637335328901	-1.05161582864356	0.316819696474637	0.658460060294389	-5.87300962232986	0.0356677917166284	4.59637335328901	0.527579568190749	0.608872646068711	0.928075444653071	-6.2252299046214	-0.00256785642705371	4.59637335328901	-0.0379824070893979	0.970421642548504	0.9925341148722	-6.65452542901315	0.112587716546614	4.59637335328901	1.48952484216897	0.166065153039281	0.41082301969936	-5.80556156935015	0.115155572973668	4.59637335328901	1.13554787181442	0.281661836357069	0.809165823164543	-5.44543001024683
443	AKS(UniMod:21)PAPGLASGDRPPSVSSVHSEGDCNR4	0.198200330027846	4.03604764525265	3.85586859966764	3.95824630541441	3.93907449137834	3.79015051559019	3.77386184169729	3.75615428717623	3.80468463608577	3.94200572445979	3.84087861311822	3.8136571549268	0.200786269760234	3.86460271043339	1.96477256791363	0.0767365000599578	0.62919351602417	-4.38451280999992	-0.169634721813903	3.86460271043339	-2.22704646364915	0.0491330014776728	0.304472043737082	-4.27958007944388	0.0311515479463313	3.86460271043339	0.457245210985436	0.656906876998294	0.939629813277744	-6.26123977058176	-0.115691900556293	3.86460271043339	-1.69813607883322	0.11918521269089	0.653162683037401	-5.28598949424486	0.085094369203941	3.86460271043339	1.1171599303826	0.289093747143966	0.546558316979245	-6.25643207680474	0.200786269760234	3.86460271043339	1.96477256791363	0.0767365000599578	0.62919351602417	-4.38451280999992
444	AKS(UniMod:21)PMFPALGEASSDDDLFQSAK3	0.00080178335181773	3.32930882888108	3.29222630927038	3.34975605803265	3.07285627087781	3.06981693580225	NA	3.45152622770363	3.56091961720515	3.18562524734509	3.10865161002525	NA	-0.106657365047875	3.26896523390481	-1.14438121491784	0.284062743383658	0.809165823164543	-5.3452377085126	0.182459190393017	3.26896523390481	2.90373482921485	0.0188084406038515	0.196849722219809	-3.2856169204586	0.0758018253451418	3.26896523390481	1.10123562170122	0.30138244175504	0.796347970802026	-5.57060868705778	-0.252427128721344	3.26896523390481	-4.01723499884016	0.00349751475701808	0.129793598817529	-1.68818374212416	-0.359084493769219	3.26896523390481	-5.21671653602941	0.00069180318088917	0.0165119627099129	-0.198899033966672	-0.106657365047875	3.26896523390481	-1.14438121491784	0.284062743383658	0.809165823164543	-5.3452377085126
445	AKS(UniMod:21)PQPPVEEEDEHFDDTVVCLDTYNCDLHFK4	NA	4.11426532287425	3.88846694265536	4.02124656873785	4.06641667046839	4.09478834412852	4.32129444436506	NA	NA	4.14913916462877	4.19890841647019	4.05929067628905	NA	NA	NA	NA	NA	NA	NA	NA	NA	NA	NA	NA	-0.0250537338579875	4.10153517229083	-0.29170981451425	0.776850853295002	0.966855756279541	-6.32589986428829	0.152840208231501	4.10153517229083	1.77957461535483	0.107459768935478	0.64200277857964	-5.17388675412132	NA	NA	NA	NA	NA	NA	NA	NA	NA	NA	NA	NA
446	AKT(UniMod:21)PEPGAQQSGFPTLSR3	0.841929915737194	3.79243258509518	3.72684462333189	3.92423147501605	3.80477166985799	3.7997327442935	3.72823345444928	3.68350768128545	3.85991841959289	3.77754240206739	3.8568886204216	3.84295602593612	0.0910062373166478	3.79973270012249	0.891830420215127	0.392669705393819	0.858573124055229	-5.67764541836875	-0.0427898440418684	3.79973270012249	-0.562584910491216	0.585651127919652	0.84051164807315	-6.26722059934779	0.0482163932747794	3.79973270012249	0.708756578835694	0.494071353157259	0.878201503335237	-6.11040768319276	-0.0369236049474488	3.79973270012249	-0.542758305701045	0.598745583350511	0.909713839582639	-6.49870149161703	0.054082632369199	3.79973270012249	0.711058279641877	0.492702347210274	0.718510049244879	-6.62776428670072	0.0910062373166478	3.79973270012249	0.891830420215127	0.392669705393819	0.858573124055229	-5.67764541836875
447	AKT(UniMod:21)PVTLK2	0.321352358179565	5.18865881004128	5.30506877210216	5.39835730862485	5.0070340233178	5.26658688827317	5.1794184164921	5.10871760869203	5.28561768264639	5.0971659253627	5.18603220237508	5.19244807710551	0.107729610173629	5.20137324682119	0.865194462314665	0.406465788582602	0.865746536528827	-5.70019952260725	-0.100193984586889	5.20137324682119	-1.07958425882674	0.304751265746237	0.645682708442561	-5.84438138945636	0.00753562558673959	5.20137324682119	0.0907797983843411	0.929393956585635	0.989521888512552	-6.36703184031285	-0.146348520895073	5.20137324682119	-1.76302406054777	0.107235678248099	0.64200277857964	-5.19242726791775	-0.0386189107214445	5.20137324682119	-0.416116479245823	0.685790031005153	0.846343216887618	-6.80240937471296	0.107729610173629	5.20137324682119	0.865194462314665	0.406465788582602	0.865746536528827	-5.70019952260725
448	ALAGCDFLTIS(UniMod:21)PK2	NA	3.79636848518681	3.85271728321606	3.80760943266203	3.77364325853215	3.92471078356546	3.91588565888927	NA	NA	3.88772330994227	3.79523395513877	3.78958327152614	NA	NA	NA	NA	NA	NA	NA	NA	NA	NA	NA	NA	-0.0472330547932325	3.83816393762877	-0.782421833316282	0.453245720207367	0.866959311429408	-6.05300510914467	0.0525148333073227	3.83816393762877	0.869915196730013	0.406035272093558	0.845121360037641	-6.25944088107818	NA	NA	NA	NA	NA	NA	NA	NA	NA	NA	NA	NA
449	ALAMPGRPES(UniMod:21)PPVFR2	0.988826389785671	4.99555787929565	5.00699140708283	4.95054492782992	5.00232481630117	4.97587085655888	4.98763918355425	4.98029556558096	4.97125591957284	5.09695243035907	5.00824353119066	4.79154817333809	-0.0144412450162594	4.97883860824221	-0.133841414078833	0.896085126686081	0.98503180788744	-6.06587581544184	-0.00858899549256975	4.97883860824221	-0.106798341224404	0.916983094990481	0.978382251407057	-6.42763638308942	-0.0230302405088292	4.97883860824221	-0.320166296549243	0.755188386663388	0.963884749311866	-6.3171163374784	0.00424688073529822	4.97883860824221	0.0590401162500009	0.954040347285132	0.990198250619358	-6.65342402248346	-0.0101943642809612	4.97883860824221	-0.126760014717184	0.901550071857484	0.957797524034124	-6.88687135606446	-0.0144412450162594	4.97883860824221	-0.133841414078833	0.896085126686081	0.98503180788744	-6.06587581544184
450	ALANVNIGSLICNVGAGGPAPAAGAAPAGGPAPS(UniMod:21)TAAAPAEEK4	0.0459522737078699	3.49929708367418	3.57339467063096	NA	3.61448727057205	3.72077254984624	3.6473314757686	3.36953983810017	NA	3.46142357334449	NA	3.53697157546165	0.00513984805983547	3.55290225467479	0.0453836612620535	0.965003713389706	0.994741988352751	-5.86737289243865	-0.166806039052394	3.55290225467479	-1.83697726365527	0.10659108052699	0.429363140034959	-4.65663154460232	-0.161666190992559	3.55290225467479	-2.3886222303214	0.0464357821022148	0.524517085169046	-3.97689761246141	0.124517888243064	3.55290225467479	1.839755078684	0.106149628143437	0.64200277857964	-5.00260174967671	0.129657736302899	3.55290225467479	1.42787584309597	0.194192933259678	0.446465012919435	-5.60430657967372	0.00513984805983547	3.55290225467479	0.0453836612620535	0.965003713389706	0.994741988352751	-5.86737289243865
[truncated: 5,667 more rows]
