# Supplementary material for: Spike-in enhanced phosphoproteomics uncovers synergistic signaling responses to MEK inhibition in colon cancer cells
Source: Nat Commun. 2025 May 27;16:4884. doi: 10.1038/s41467-025-59404-y (PMC12106795; doi:10.1038/s41467-025-59404-y)
Supplement: Supplementary file 14 — Supplementary Data 11 [file 41467_2025_59404_MOESM14_ESM.csv]

	Modified.sequence	F_pval	C1	C2	C3	C4	C5	C7	C8	C9	C10	C11	C12	logFC.SynSign	AveExpr.SynSign	t.SynSign	P.Value.SynSign	adj.P.Val.SynSign	B.SynSign	logFC.LMvsBSAinDMSO	AveExpr.LMvsBSAinDMSO	t.LMvsBSAinDMSO	P.Value.LMvsBSAinDMSO	adj.P.Val.LMvsBSAinDMSO	B.LMvsBSAinDMSO	logFC.LMvsBSAinMEKi	AveExpr.LMvsBSAinMEKi	t.LMvsBSAinMEKi	P.Value.LMvsBSAinMEKi	adj.P.Val.LMvsBSAinMEKi	B.LMvsBSAinMEKi	logFC.MEKivsDMSOinBSA	AveExpr.MEKivsDMSOinBSA	t.MEKivsDMSOinBSA	P.Value.MEKivsDMSOinBSA	adj.P.Val.MEKivsDMSOinBSA	B.MEKivsDMSOinBSA	logFC.MEKivsDMSOinLM	AveExpr.MEKivsDMSOinLM	t.MEKivsDMSOinLM	P.Value.MEKivsDMSOinLM	adj.P.Val.MEKivsDMSOinLM	B.MEKivsDMSOinLM	logFC.SynSign2	AveExpr.SynSign2	t.SynSign2	P.Value.SynSign2	adj.P.Val.SynSign2	B.SynSign2
1	(UniMod:1)AAAAAAAAAAGAAGGRGS(UniMod:21)GPGR2	0.607803431178655	4.75752020930459	4.79428680878508	4.81624549908066	4.81852017268758	4.77461139146546	4.82283592964991	4.85562318448594	4.84333110496443	4.85875417062561	4.77828123213345	4.68366363236746	-0.0742453376776648	4.80033393959547	-0.974089213095232	0.352672652654147	0.99672091006598	-5.55234928615297	0.0512459006433215	4.80033393959547	1.00850936759278	0.336665434067961	0.745476943486472	-6.16233878788569	-0.0229994370343434	4.80033393959547	-0.404839617225018	0.694002412043091	0.999701638275751	-5.48947019819773	0.00721494301974168	4.80033393959547	0.126998533314141	0.90142426991929	0.999868433149474	-5.7299923728024	-0.0670303946579232	4.80033393959547	-1.31914514287625	0.216127084872856	0.657509870297112	-5.87676871855856	-0.0742453376776648	4.80033393959547	-0.974089213095232	0.352672652654147	0.99672091006598	-5.55234928615297
2	(UniMod:1)AAAAAAAGAAGSAAPAAAAGAPGS(UniMod:21)GGAPSGSQGVLIGDR4	0.85452089269288	3.54983278970297	3.52514988237402	3.50364713773072	3.42690214499632	3.59229977532638	3.60178371240791	3.62677784714234	3.45735546376059	3.51255898897513	3.55131483003291	3.50397986914649	-0.0227454686108812	3.53196385832689	-0.255958166264676	0.803099921331985	0.99672091006598	-5.98675965724575	0.0357624045010447	3.53196385832689	0.6036595442745	0.559329016322256	0.866640080360697	-6.49263312517868	0.0130169358901635	3.53196385832689	0.196525595007325	0.848081116889968	0.999701638275751	-5.54774366701388	-0.0166089764412209	3.53196385832689	-0.250757091001743	0.807009046193982	0.999868433149474	-5.70702273054028	-0.0393544450521022	3.53196385832689	-0.664292200057014	0.521319548948305	0.852947382648405	-6.51202371748254	-0.0227454686108812	3.53196385832689	-0.255958166264676	0.803099921331985	0.99672091006598	-5.98675965724575
3	(UniMod:1)AAAAAALSGAGTPPAGGGAGGGGAGGGGS(UniMod:21)PPGGWAVAR4	0.497256373958073	3.8831410208562	4.13962203765693	4.04619336667947	4.00019894217129	4.09342265500598	4.02149046480211	4.0782819520378	4.10169515961345	4.16346849360001	4.18371762003465	4.04295959836525	0.0390673883244244	4.06856284643847	0.374260774742481	0.715916585231723	0.99672091006598	-5.94858196772891	0.0441703837535821	4.06856284643847	0.634720264905188	0.539664751295431	0.859865031009816	-6.47259671606854	0.0832377720780064	4.06856284643847	1.06983458379142	0.309494290796875	0.999701638275751	-5.05967690747453	0.0238253235244263	4.06856284643847	0.306221015292955	0.765630388657264	0.999868433149474	-5.6919082055874	0.0628927118488507	4.06856284643847	0.903756665280746	0.387087703320516	0.781239336426077	-6.32058300114345	0.0390673883244244	4.06856284643847	0.374260774742481	0.715916585231723	0.99672091006598	-5.94858196772891
4	(UniMod:1)AAAAPDSRVS(UniMod:21)EEENLK2	0.821801199225235	5.13689930105011	5.47428100106622	5.549204959914	5.47383559084102	5.47463556159932	5.41102329812196	5.43658455111496	5.48271001469502	5.46531019729723	5.42581636263197	5.45597855551989	-0.0818447383710099	5.43511630853197	-0.612776811436633	0.553515522428958	0.99672091006598	-5.82992631489213	0.0566442006338672	5.43511630853197	0.636148150907146	0.538770439334161	0.859865031009816	-6.47165329672262	-0.0252005377371427	5.43511630853197	-0.25313815956906	0.805218738826727	0.999701638275751	-5.5358357372917	0.0874404888767257	5.43511630853197	0.87833540128985	0.4000921010728	0.999868433149474	-5.37245252826417	0.00559575050571581	5.43511630853197	0.0628436150093802	0.951112373625354	0.987024544449584	-6.74387431213082	-0.0818447383710099	5.43511630853197	-0.612776811436633	0.553515522428958	0.99672091006598	-5.82992631489213
5	(UniMod:1)AAAPQAPGRGS(UniMod:21)LRK2	0.453272885199915	3.99652882483854	4.1351031650988	4.25192880071656	4.11141750176871	4.20104885881287	3.98133968573077	3.97719936198795	4.08423709477429	4.26103641589611	4.16523801914404	3.94839634164867	0.0822519613257802	4.10122491549248	0.627896802837117	0.543950228238037	0.99672091006598	-5.82059296701876	-0.113594882720294	4.10122491549248	-1.3007446119654	0.222123519189924	0.646975587859396	-5.84087416369357	-0.031342921394514	4.10122491549248	-0.321009389089342	0.754720554822825	0.999701638275751	-5.51767317522655	0.0283795834061573	4.10122491549248	0.290659336350668	0.777168882870367	0.999868433149474	-5.69644744830854	0.110631544731937	4.10122491549248	1.26681222144321	0.233541147440076	0.675465218074381	-5.9395786144337	0.0822519613257802	4.10122491549248	0.627896802837117	0.543950228238037	0.99672091006598	-5.82059296701876
6	(UniMod:1)AAASVT(UniMod:21)PPGSLELLQPGFSK2	0.0846149260693681	3.75916576110817	3.85042077748943	3.90241259994415	3.78737858944815	4.07579983158146	3.96490683251474	3.86996605442131	3.7513685894272	4.04895319013352	3.99762388702417	4.14576691489979	0.107778007563856	3.9230693661811	0.856884514689694	0.411298701882525	0.99672091006598	-5.65441979805091	0.0247474459405015	3.9230693661811	0.295130291659531	0.77384785533607	0.947431574478072	-6.63932356227296	0.132525453504358	3.9230693661811	1.41360377197586	0.187430143271736	0.999701638275751	-4.71928219556311	0.094256164334221	3.9230693661811	1.00539832848375	0.338089766390992	0.999868433149474	-5.26484451103856	0.202034171898077	3.9230693661811	2.4093962755117	0.0364009598035008	0.328309479553748	-4.2676208133579	0.107778007563856	3.9230693661811	0.856884514689694	0.411298701882525	0.99672091006598	-5.65441979805091
7	(UniMod:1)AAASVT(UniMod:21)PPGSLELLQPGFSK3	0.232808657786419	3.87414219359925	3.98483952462711	NA	NA	3.99181865125779	4.04462716301249	4.03511794331645	3.92006830043276	4.11828700901723	4.07048256637375	NA	0.032119193296972	4.0049229189546	0.290071503839045	0.780003206848247	0.99672091006598	-5.77193135927907	0.070446943140726	4.0049229189546	1.06458809661483	0.321725965241749	0.729840133892112	-5.98921732927289	0.102566136437698	4.0049229189546	1.15527984569996	0.285160155926231	0.999701638275751	-4.80139910234117	0.0623277921446106	4.0049229189546	0.702044988653576	0.504880897982423	0.999868433149474	-5.25878105409767	0.0944469854415826	4.0049229189546	1.42727465493299	0.195726370866202	0.638637558334229	-5.63411046816767	0.032119193296972	4.0049229189546	0.290071503839045	0.780003206848247	0.99672091006598	-5.77193135927907
8	(UniMod:1)AAAVAAAGAGEPQS(UniMod:21)PDELLPK2	0.282463566254607	5.5941601691265	5.58162747344462	5.51887642392471	5.46094333111357	5.72722694480139	5.68286629505547	5.74873605100584	5.70107608854642	5.52977352860942	5.58848534147384	5.72368703950417	-0.126107957465632	5.623405335146	-1.14902821055615	0.276921276720835	0.99672091006598	-5.3805560886473	0.146004789370632	5.623405335146	1.99547623997737	0.0735446353721227	0.424930511585615	-4.87449203959296	0.0198968319049992	5.623405335146	0.243225095908941	0.812679935271367	0.999701638275751	-5.53813475604124	0.0291971157922006	5.623405335146	0.356914674794943	0.728470309157891	0.999868433149474	-5.67551767208364	-0.0969108416734317	5.623405335146	-1.32449957832986	0.214407585008383	0.657200680203404	-5.87024099742527	-0.126107957465632	5.623405335146	-1.14902821055615	0.276921276720835	0.99672091006598	-5.3805560886473
9	(UniMod:1)AAAVAAAGAGEPQS(UniMod:21)PDELLPK3	0.167974959474023	4.4210434531061	4.35623283796494	4.12351883865949	4.18289401609958	4.46823339045068	4.49503365523538	4.56916814247127	4.46582128201777	4.34872198431688	4.40038980266839	4.49218888830572	-0.121539461509436	4.39302239011784	-0.888384393231671	0.394915612743998	0.99672091006598	-5.62806894925054	0.209742649997966	4.39302239011784	2.29964936333183	0.0439372889386091	0.341385419343767	-4.39251375233793	0.0882031884885297	4.39302239011784	0.864976184280082	0.407046313841076	0.999701638275751	-5.22801026157858	0.0252986600316216	4.39302239011784	0.248094641435744	0.809012303903074	0.999868433149474	-5.70767368938129	-0.0962408014778147	4.39302239011784	-1.05519834829563	0.315823166807044	0.733615977871644	-6.17397880880851	-0.121539461509436	4.39302239011784	-0.888384393231671	0.394915612743998	0.99672091006598	-5.62806894925054
10	(UniMod:1)AAAVAAPLAAGGEEAAATTSVPGS(UniMod:21)PGLPGRR3	0.163223216451162	3.8440305128484	NA	4.19543666725312	4.01137686210502	4.11546729352462	3.73640217699701	3.82781179761283	3.89670921831415	4.12486189003596	4.03190902830518	3.89882421920902	0.154535493777994	3.96828296662053	1.0173819429297	0.335139890571457	0.99672091006598	-5.46367064537589	-0.199425859076093	3.96828296662053	-1.85674494615642	0.0957994168879528	0.474985483857581	-4.99014811519188	-0.044890365298099	3.96828296662053	-0.417949604351748	0.685630276573891	0.999701638275751	-5.48377868812329	0.0436884877640642	3.96828296662053	0.371318996579619	0.718859701855755	0.999868433149474	-5.59008287563111	0.198223981542058	3.96828296662053	2.0633931317038	0.0686194980180941	0.438928168357119	-4.83903102770574	0.154535493777994	3.96828296662053	1.0173819429297	0.335139890571457	0.99672091006598	-5.46367064537589
11	(UniMod:1)AADDDNGDGTSLFDVFSAS(UniMod:21)PLK2	0.186606308551167	3.837531161916	3.76519474010702	3.7906322222193	3.66325654918601	4.12165942156607	3.71918372068044	3.91988097464267	3.57247457271191	3.9177531943562	3.95515657468567	4.16564724635465	0.181000638491902	3.85712457985691	0.992306962343414	0.344132285338212	0.99672091006598	-5.5355150536775	-0.0606062854024323	3.85712457985691	-0.498396354850122	0.628835499228011	0.893691501054582	-6.55351495924448	0.120394353089469	3.85712457985691	0.885540241734528	0.39637595041229	0.999701638275751	-5.21243239742983	0.0946719439619335	3.85712457985691	0.696343424672309	0.501860535768547	0.999868433149474	-5.50478707513297	0.275672582453835	3.85712457985691	2.26699606014126	0.0464587764802286	0.365477285515889	-4.50033079784481	0.181000638491902	3.85712457985691	0.992306962343414	0.344132285338212	0.99672091006598	-5.5355150536775
12	(UniMod:1)AADVSVTHRPPLS(UniMod:21)PK2	0.704200355064028	6.0176351618704	6.05663988733536	6.05533547883544	6.0650577860668	6.04819278500825	6.04649720954773	6.02513559229446	6.03354444950377	6.01717736740745	6.03502262394881	5.96925466881489	-0.0413293065820621	6.03359027369394	-0.689209334951159	0.506153161036477	0.99672091006598	-5.78061417222894	-0.00814442556507711	6.03359027369394	-0.203725198587131	0.842598046268879	0.963576517377976	-6.66383048006277	-0.0494737321471392	6.03359027369394	-1.10688871131512	0.29390458292437	0.999701638275751	-5.02625902325337	0.0134217761904605	6.03359027369394	0.300288898901632	0.770021970360821	0.999868433149474	-5.69366594328932	-0.0279075303916017	6.03359027369394	-0.698080807010433	0.50081851544392	0.841432837186759	-6.48818708523556	-0.0413293065820621	6.03359027369394	-0.689209334951159	0.506153161036477	0.99672091006598	-5.78061417222894
13	(UniMod:1)AAGGDHGS(UniMod:21)PDSYR2	0.971986433096658	5.01702516977783	5.02420733625251	5.04738756515368	5.06460062236521	5.04438139005745	5.10534166610922	5.01321492691218	4.99877409444181	4.98503039353092	5.09516558331923	5.03077739405699	-0.0270700880020192	5.03871874017973	-0.380845031516735	0.711174285828322	0.99672091006598	-5.94604651430658	0.00957020542639864	5.03871874017973	0.201962689609647	0.84393953556498	0.964020923248096	-6.66421566367589	-0.0174998825756205	5.03871874017973	-0.330316306464337	0.747883219662791	0.999701638275751	-5.51485493512048	0.0249509824833254	5.03871874017973	0.470958381631094	0.647636995117358	0.999868433149474	-5.6297990232152	-0.00211910551869376	5.03871874017973	-0.0447200693248956	0.965198722739765	0.989208479218721	-6.74493032069587	-0.0270700880020192	5.03871874017973	-0.380845031516735	0.711174285828322	0.99672091006598	-5.94604651430658
14	(UniMod:1)AAGTAAALAFLS(UniMod:21)QESR2	0.111360127019853	3.86474908438867	4.0131780454855	3.97294153772334	3.99770217673169	4.13615184346088	3.93505656970893	3.79468960570698	NA	3.96829307192025	4.07396421072744	3.99211653857289	0.0299473984684546	3.97488426844266	0.291207358537563	0.77739201118462	0.99672091006598	-5.92725028671447	-0.0854164681578826	3.97488426844266	-1.17462665476588	0.269832619091936	0.689226093070418	-5.87828724651806	-0.055469069689428	3.97488426844266	-0.762797258859216	0.464811294747859	0.999701638275751	-5.29907761752153	0.116637454230452	3.97488426844266	1.60397012002282	0.142660220877925	0.999868433149474	-4.62360976503908	0.146584852698907	3.97488426844266	2.01579951592949	0.0741375884610443	0.454268170196085	-4.80916246980005	0.0299473984684546	3.97488426844266	0.291207358537563	0.77739201118462	0.99672091006598	-5.92725028671447
15	(UniMod:1)AALGHLAGEAAAAPGPGT(UniMod:21)PCASR2	0.583884897367901	NA	3.30705193926514	3.18435999488692	2.87327091850578	3.27262649523569	3.08646904755048	NA	3.18988232631522	3.22829876715493	3.27396835097622	3.08343321704078	0.229815018329752	3.16659567299235	1.32772482156634	0.220286158119881	0.98786064996463	-5.09923754106579	-0.107530280143179	3.16659567299235	-0.841164939772093	0.424269997176815	0.806839109507915	-6.11541092964261	0.122284738186573	3.16659567299235	1.04788413840463	0.324800134901434	0.999701638275751	-5.07519503030748	-0.172757260205295	3.16659567299235	-1.35140864677638	0.212912059546651	0.999868433149474	-4.85282391943279	0.0570577581244573	3.16659567299235	0.488940162102027	0.637782583132426	0.89921945820122	-6.50611663405693	0.229815018329752	3.16659567299235	1.32772482156634	0.220286158119881	0.98786064996463	-5.09923754106579
16	(UniMod:1)AALHTTPDS(UniMod:21)PAAQLER2	0.87479838960422	5.08037590721873	5.01836646425353	4.95040755717084	5.01796191063758	5.03561774481923	5.0790430509931	5.01033218366098	5.0299163264953	4.96396944451558	5.02761927043308	5.01377368514912	-0.0483829051979017	5.02067123139519	-0.682292820137666	0.510336072619648	0.99672091006598	-5.78529359758666	0.0233805441687602	5.02067123139519	0.494566542211747	0.631443628615484	0.894500192358892	-6.55552243313082	-0.0250023610291414	5.02067123139519	-0.47303811271972	0.646202537942109	0.999701638275751	-5.46190614287592	0.0104065181807051	5.02067123139519	0.196888594419007	0.847804458083752	0.999868433149474	-5.71885600379841	-0.0379763870171965	5.02067123139519	-0.803311089648856	0.440215778611416	0.811832360980942	-6.40716481996907	-0.0483829051979017	5.02067123139519	-0.682292820137666	0.510336072619648	0.99672091006598	-5.78529359758666
17	(UniMod:1)AAPCGSELPANS(UniMod:21)PLK2	0.0987857084654541	4.15277507705597	4.05944260683827	4.02293704583909	4.06777985641977	4.02330335979914	4.00800851415188	3.90976143932333	3.92271851677874	4.05296005994696	4.0617639680286	4.0383370520116	0.137034171712726	4.02907159056303	1.86305956246692	0.0916363400893726	0.885256549544881	-4.48990441823256	-0.131555419826461	4.02907159056303	-2.68285909826763	0.0227184118073257	0.252770211595392	-3.75845391429842	0.00547875188626534	4.02907159056303	0.0999345695721389	0.922344160428275	0.999701638275751	-5.56117931752478	-0.0328433018016572	4.02907159056303	-0.599074624478715	0.562265401524098	0.999868433149474	-5.56422759611584	0.104190869911069	4.02907159056303	2.12480355173559	0.0591626945682025	0.412639078545034	-4.72815950949004	0.137034171712726	4.02907159056303	1.86305956246692	0.0916363400893726	0.885256549544881	-4.48990441823256
18	(UniMod:1)AAPEEHDS(UniMod:21)PTEASQPIVEEEETK3	0.203104291500467	3.66599636561319	3.48866280270936	3.46459635486812	3.43476909210767	3.49856004699831	3.46282622853747	3.66165926721375	3.51172377018981	NA	3.33868980628668	NA	-0.13362601084976	3.50305374828049	-0.99084796826849	0.350289659758182	0.99672091006598	-5.37361124007214	0.00565124758344915	3.50305374828049	0.0755443579433522	0.941604917619837	0.988716321836951	-6.68308020141159	-0.127974763266311	3.50305374828049	-1.14048814663155	0.286518591643265	0.999701638275751	-4.81498428814617	-0.0730872715105684	3.50305374828049	-0.873865195972131	0.407227239437711	0.999868433149474	-5.37155510239827	-0.206713282360328	3.50305374828049	-1.95393937810653	0.0858336508871083	0.477707588811312	-4.70544966172134	-0.13362601084976	3.50305374828049	-0.99084796826849	0.350289659758182	0.99672091006598	-5.37361124007214
19	(UniMod:1)AAPS(UniMod:21)DGFKPR2	0.674406283212363	3.64519306128992	3.85009247073914	3.82905879873408	3.77362854431931	3.80282248360465	3.7778050754582	3.78227371040858	3.7502776175337	3.87917994238648	3.81103508158376	3.81343393581875	0.0509867817552401	3.79225461107969	0.592476008607719	0.566506480286146	0.99672091006598	-5.84212648250599	-0.0046626424542211	3.79225461107969	-0.0812711754618021	0.936807813294931	0.987808736210908	-6.68266254691089	0.046324139301019	3.79225461107969	0.722198828993205	0.486490695670725	0.999701638275751	-5.32745774298607	0.0134440703742609	3.79225461107969	0.209594652543925	0.838134482564414	0.999868433149474	-5.71631892450101	0.0644308521295009	3.79225461107969	1.12304795831591	0.287298786736283	0.719910751138072	-6.10240098054171	0.0509867817552401	3.79225461107969	0.592476008607719	0.566506480286146	0.99672091006598	-5.84212648250599
20	(UniMod:1)AAQGAAAAVAAGTSGVAGEGEPGPGENAAAEGTAPS(UniMod:21)PGR3	0.489337330406503	3.30752515223354	3.39232293512356	3.3884465825638	3.11958248170195	3.35535191886356	3.22135286385858	3.1688862944099	3.37080958471002	3.21576903451723	3.24539437813635	3.4183654968404	0.164791078529373	3.29125515663263	1.36237076679248	0.202568265213111	0.985247553489952	-5.14290714855272	-0.109081975647469	3.29125515663263	-1.35271365536568	0.205534042741496	0.632507277725308	-5.77748535303153	0.0557091028819046	3.29125515663263	0.617908312067948	0.550258565677797	0.999701638275751	-5.39001033410343	-0.125297689690879	3.29125515663263	-1.38976361021339	0.194350781490255	0.999868433149474	-4.87366491878779	0.0394933888384941	3.29125515663263	0.489753197642392	0.634729069817113	0.898607757801776	-6.61757772448755	0.164791078529373	3.29125515663263	1.36237076679248	0.202568265213111	0.985247553489952	-5.14290714855272
21	(UniMod:1)AAQGAAAAVAAGTSGVAGEGEPGPGENAAAEGTAPS(UniMod:21)PGR4	0.401477187082366	4.25502212309175	4.08641795273041	4.00493608491381	3.96353787467684	4.01998857376595	4.06422501181781	4.08076774380193	3.96822683697656	4.06090243093218	4.06674299719551	4.04810191697912	0.144538080194101	4.05626086789835	1.50524982719715	0.162751355634867	0.953909241018162	-4.9686951575866	-0.0777188560465554	4.05626086789835	-1.21407065678058	0.252234460966838	0.676575739680495	-5.94261970361024	0.0668192241475452	4.05626086789835	0.9336067548199	0.37220095446609	0.999701638275751	-5.17483825258766	-0.123695496023928	4.05626086789835	-1.72828930748637	0.114205724554007	0.999868433149474	-4.46428995927913	0.0208425841701727	4.05626086789835	0.325588552632945	0.75135365275649	0.937125384137909	-6.68887451504761	0.144538080194101	4.05626086789835	1.50524982719715	0.162751355634867	0.953909241018162	-4.9686951575866
22	(UniMod:1)AAS(UniMod:21)DTERDGLAPEK2	0.509562237567179	5.41267941661571	5.45588246345727	5.50980139085533	5.48366596598003	5.47460830335767	NA	5.51117116462231	5.49424272082416	5.44911902748437	5.40877061143732	5.43062038113412	-0.0928863137307072	5.46305614457683	-1.33939084958452	0.212788322706718	0.98786064996463	-5.1255597156959	0.043252519080462	5.46305614457683	0.88202725240924	0.400358949439494	0.789600140859974	-6.17060913569909	-0.0496337946502452	5.46305614457683	-1.01215745239162	0.337500725696678	0.999701638275751	-5.10814760809893	0.0196827110260793	5.46305614457683	0.40137980157877	0.697361342265399	0.999868433149474	-5.65843872487117	-0.0732036027046279	5.46305614457683	-1.49280490322209	0.169172307898078	0.612864792305419	-5.55075813937419	-0.0928863137307072	5.46305614457683	-1.33939084958452	0.212788322706718	0.98786064996463	-5.1255597156959
23	(UniMod:1)AASEVAGVVANAPS(UniMod:21)PPESSSLCASK3	0.719615876287862	3.69790108153001	NA	NA	3.72149480672042	3.83993917819537	NA	3.76492815444884	3.61791116713155	3.68077484341813	3.74021763141048	3.88140168434841	-0.00677085199240501	3.7430710684004	-0.0484791504722325	0.96266232157599	0.999478654831097	-5.81421418631675	-0.00648142073981584	3.7430710684004	-0.0578794849748126	0.955430832486824	0.991304375595183	-6.28837466691778	-0.0132522727322208	3.7430710684004	-0.15877461238471	0.87824320445386	0.999701638275751	-5.55359238675801	0.0828159109278896	3.7430710684004	0.7395511670428	0.48316749384092	0.999868433149474	-5.23520677189397	0.0760450589354846	3.7430710684004	0.911090874767306	0.391960522933708	0.783828657375855	-6.19648718663644	-0.00677085199240501	3.7430710684004	-0.0484791504722325	0.96266232157599	0.999478654831097	-5.81421418631675
24	(UniMod:1)AATAS(UniMod:21)AGAGGIDGKPR2	0.600286890314713	NA	3.3676367009756	3.32221263235483	3.33720188159056	3.34749601471484	NA	3.29018002546505	3.36716043041504	3.56714193565158	3.31174005647146	3.39294691503054	0.0978484596236568	3.36707962140772	0.850741869235012	0.419227734468993	0.99672091006598	-5.56557614772509	-0.0162544387251655	3.36707962140772	-0.191353543523495	0.852934601861068	0.965123504244858	-6.46725963811318	0.0815940208984913	3.36707962140772	1.0522368082132	0.322915336890299	0.999701638275751	-5.07139753479463	-0.0025757185125137	3.36707962140772	-0.0303223551930762	0.976540109712648	0.999868433149474	-5.65639735311871	0.0952727411111431	3.36707962140772	1.22863763683406	0.253534850290856	0.690418356709184	-5.87296116666881	0.0978484596236568	3.36707962140772	0.850741869235012	0.419227734468993	0.99672091006598	-5.56557614772509
25	(UniMod:1)AATDLERFS(UniMod:21)NAEPEPR2	0.840027943362616	4.39545166968293	4.51978785141124	4.58323273988978	4.457490665461	4.60854858290282	4.45326390069052	4.45856029037318	4.53763259548723	4.55668938790987	4.51200646456331	4.51762442728352	0.012092293881329	4.5091171432414	0.132925672878797	0.896852648579045	0.997232567559626	-6.01141528342268	-0.0163384914776721	4.5091171432414	-0.269403596390516	0.793020906413447	0.953410840076689	-6.64711730578764	-0.00424619759634304	4.5091171432414	-0.0626233976577102	0.951283439973671	0.999701638275751	-5.56403066944701	0.0335288705205929	4.5091171432414	0.494487537139885	0.631497487567622	0.999868433149474	-5.61886760728444	0.045621164401922	4.5091171432414	0.752242382853813	0.46900443008311	0.825081957490148	-6.44775216305954	0.012092293881329	4.5091171432414	0.132925672878797	0.896852648579045	0.997232567559626	-6.01141528342268
26	(UniMod:1)AATEPILAATGS(UniMod:21)PAAVPPEK2	0.262491823255367	3.83627789963347	3.99626319576124	4.0575963611794	3.84478101223499	3.97667998924239	3.81479751116209	3.79600457192226	3.90285258391374	3.95910224904777	3.89297238747599	4.15905166660458	0.218472530162768	3.93057994801617	1.7933155818729	0.102747744537231	0.902868478593118	-4.58731045678374	-0.12549426319201	3.93057994801617	-1.54516554632902	0.152915466243439	0.570078060996636	-5.52848807802558	0.092978266970758	3.93057994801617	1.02394724847353	0.329663332351067	0.999701638275751	-5.0998467564821	-0.0526486514526816	3.93057994801617	-0.579806911305088	0.574698552377603	0.999868433149474	-5.57502661599468	0.165823878710087	3.93057994801617	2.04172953905817	0.0680575492764852	0.437030426073951	-4.8587403203363	0.218472530162768	3.93057994801617	1.7933155818729	0.102747744537231	0.902868478593118	-4.58731045678374
27	(UniMod:1)ADEAALALQPGGS(UniMod:21)PSAAGADR2	0.394050665364976	4.93330232468016	4.88872383322206	4.83718455963347	4.82215516445378	4.86845290730636	4.87696922833803	4.95002273370748	4.97381583950269	4.6673565675337	4.86070183937297	4.92709471018927	-0.0741186915189278	4.87325270072182	-0.739857204077279	0.476164039406967	0.99672091006598	-5.74505503990468	0.0471990280041732	4.87325270072182	0.706715273408767	0.495659533561787	0.841442059544826	-6.42261535690338	-0.0269196635147546	4.87325270072182	-0.360517244344097	0.725855981681307	0.999701638275751	-5.50516958824748	-0.0410995366318261	4.87325270072182	-0.550418904092318	0.593947303417035	0.999868433149474	-5.59086461626651	-0.115218228150754	4.87325270072182	-1.7251728489416	0.114782962683562	0.531701782873571	-5.33460041707015	-0.0741186915189278	4.87325270072182	-0.739857204077279	0.476164039406967	0.99672091006598	-5.74505503990468
28	(UniMod:1)ADEAALALQPGGS(UniMod:21)PSAAGADR3	0.515046696229884	NA	3.16890472847366	NA	2.95438049777096	3.14004824105492	3.17796070614328	3.2871835615897	3.15712796151811	NA	3.08596336525428	3.3334088779713	0.12395240425648	3.16312224247203	0.775206103457049	0.463108319995031	0.99672091006598	-5.51627227566776	0.0385193479433705	3.16312224247203	0.318683941191733	0.75908428207934	0.943454436446383	-6.29149331877586	0.162471752199851	3.16312224247203	1.55213140122815	0.16372640620387	0.999701638275751	-4.52916134262314	-0.121690359060719	3.16312224247203	-0.949207506495919	0.373521465659509	0.999868433149474	-5.08552507457342	0.0022620451957609	3.16312224247203	0.0236724126087345	0.981761778969273	0.994133521656982	-6.63581825409671	0.12395240425648	3.16312224247203	0.775206103457049	0.463108319995031	0.99672091006598	-5.51627227566776
29	(UniMod:1)ADGS(UniMod:21)LTGGGLEAAAM(UniMod:35)APER2	0.330871595459357	2.92942956218888	NA	2.93212281734264	NA	3.13461110238712	NA	3.105052110127	2.88215003894923	2.86673289346591	2.97730393483637	3.0229130677728	-0.241786021801116	2.98128944088374	-1.75056714233596	0.122641131742744	0.928971443805282	-4.51134724775799	0.0628248847723563	2.98128944088374	0.694812585247153	0.509139403006818	0.848886692739195	-6.22727251927492	-0.17896113702876	2.98128944088374	-1.71405730627781	0.129387169305438	0.999701638275751	-4.30890801983355	0.203834912621363	2.98128944088374	1.84064026222161	0.107402540766559	0.999868433149474	-4.21715481666915	-0.0379511091797538	2.98128944088374	-0.459781054442641	0.659343076330774	0.90713301055616	-6.51941465384276	-0.241786021801116	2.98128944088374	-1.75056714233596	0.122641131742744	0.928971443805282	-4.51134724775799
30	(UniMod:1)ADHSFS(UniMod:21)DGVPSDSVEAAK2	0.86619144396926	4.49719729757286	4.46327348609443	4.37115266920571	4.45600360165056	NA	NA	4.45892357417871	4.38885730522583	4.48390389154155	4.44659675738032	4.48825719955168	0.0368997257626846	4.4504628647113	0.395829557676073	0.702401272726991	0.99672091006598	-5.76939715940595	-0.0199840445887318	4.4504628647113	-0.345664792167716	0.738356474380455	0.935218406910954	-6.51124936363722	0.0169156811739528	4.4504628647113	0.231313647117096	0.822778551323644	0.999701638275751	-5.34857123489592	0.0121291173595637	4.4504628647113	0.165859733575029	0.872312080076292	0.999868433149474	-5.51950966219023	0.0490288431222483	4.4504628647113	0.848053795758219	0.420638751195215	0.801039077754397	-6.25602356270239	0.0368997257626846	4.4504628647113	0.395829557676073	0.702401272726991	0.99672091006598	-5.76939715940595
31	(UniMod:1)ADHSFSDGVPS(UniMod:21)DSVEAAK2	0.694998032264091	4.47407906366096	4.55663069447177	NA	4.52592047389125	4.55530971476814	4.49716923475227	4.47740656075855	4.47064135281095	4.56066791818865	4.49987295971985	4.50965709151278	0.0164000584365018	4.51273550645352	0.233774693968696	0.820311044169832	0.99672091006598	-5.94278171842326	-0.0336158296257674	4.51273550645352	-0.677658567495158	0.514771101331874	0.851121122731503	-6.33287067221596	-0.0172157711892655	4.51273550645352	-0.347051224745008	0.736408397925034	0.999701638275751	-5.50907911260591	0.0252602152633337	4.51273550645352	0.464850736780112	0.652911618627848	0.999868433149474	-5.55270200990658	0.0416602736998355	4.51273550645352	0.938953801958997	0.371898637745807	0.771117262138954	-6.28576335083878	0.0164000584365018	4.51273550645352	0.233774693968696	0.820311044169832	0.99672091006598	-5.94278171842326
32	(UniMod:1)AEAEGVPTT(UniMod:21)PGPASGSTFR2	0.000854498019089327	NA	4.54976996537032	4.52398691251052	4.32869057771081	4.47236869375246	4.6853585255067	4.79463760116959	4.79118185249771	4.46165862709134	4.46545159602143	4.43996096039718	-0.165020128679228	4.5513065312028	-1.94721348750525	0.0828387993002928	0.860689914742665	-4.34412949843006	0.220180887450915	4.5513065312028	3.67427166221623	0.00498630782400288	0.110104346375641	-2.11787541980082	0.0551607587716871	4.5513065312028	0.920495939350491	0.380962263612792	0.999701638275751	-5.18339287816571	-0.136348803208787	4.5513065312028	-2.07707583324084	0.0671073901411581	0.999868433149474	-3.97505238540929	-0.301368931888015	4.5513065312028	-5.62270282981134	0.00030670424050646	0.0201880646049494	0.601657558077596	-0.165020128679228	4.5513065312028	-1.94721348750525	0.0828387993002928	0.860689914742665	-4.34412949843006
33	(UniMod:1)AEASSANLGS(UniMod:21)GCEEK2	0.26584041142514	3.30138379321779	2.93140085557584	3.14208669880598	2.7447080747316	2.92479515133405	NA	NA	3.04469032703643	3.00347218846062	2.35128181596979	2.84901971833499	-0.0198935832809171	2.92142651371857	-0.0663256099779487	0.948718388136053	0.997880222936524	-5.84710225885895	-0.080266788830107	2.92142651371857	-0.341138556864839	0.741636133015599	0.936455977162116	-6.28432729363865	-0.100160372111024	2.92142651371857	-0.538456767549373	0.604666587957223	0.999701638275751	-5.42922979813867	-0.29020550283371	2.92142651371857	-1.56012915774382	0.156695188967006	0.999868433149474	-4.67930185595978	-0.310099086114627	2.92142651371857	-1.31793929050978	0.223396119073794	0.664658188066433	-5.54825270787874	-0.0198935832809171	2.92142651371857	-0.0663256099779487	0.948718388136053	0.997880222936524	-5.84710225885895
34	(UniMod:1)AEASSLGRQS(UniMod:21)PR2	0.329590588526928	NA	4.10905544198955	4.22407854688201	4.00963665483869	3.97704342419227	NA	3.65429425691739	3.98771419837546	4.4514858897548	3.83357763124055	NA	0.494754487771545	4.03086075552384	1.78518360034929	0.11655483598987	0.920367385340435	-4.51932350156524	-0.345562766789351	4.03086075552384	-1.76333605111213	0.120361650910635	0.517803132686587	-5.05605184696406	0.149191720982194	4.03086075552384	0.761294807827867	0.470866671510709	0.999701638275751	-5.22614547014398	-0.173226954920301	4.03086075552384	-0.883941685828508	0.405499858298661	0.999868433149474	-5.28712246463642	0.321527532851244	4.03086075552384	1.64068917311149	0.14401614850083	0.572557137878116	-5.27543936179985	0.494754487771545	4.03086075552384	1.78518360034929	0.11655483598987	0.920367385340435	-4.51932350156524
35	(UniMod:1)AEDVSSAAPS(UniMod:21)PR2	0.580190903157787	3.4533376290125	3.21110009515693	NA	3.109628208217	3.2647750164277	3.26853638168607	3.23432874384067	3.18927854773364	3.24379335503646	3.12949072257104	3.41756510569875	0.177919086444323	3.25218338053808	1.27230569902693	0.234671908930103	0.98798568587767	-5.20133232062674	-0.101504304331254	3.25218338053808	-1.02652230264988	0.331039546863392	0.739854354074356	-6.03446106371979	0.0764147821130692	3.25218338053808	0.772789672398588	0.459160163421256	0.999701638275751	-5.29229196719714	-0.145017249762367	3.25218338053808	-1.33879157872325	0.212975937296467	0.999868433149474	-4.86653545272775	0.0329018366819569	3.25218338053808	0.372013824565337	0.718359740898998	0.927586700651296	-6.67086237044744	0.177919086444323	3.25218338053808	1.27230569902693	0.234671908930103	0.98798568587767	-5.20133232062674
36	(UniMod:1)AEFPSKVS(UniMod:21)TR2	0.230124525261762	4.31348175134828	4.27775004018203	4.16742433520923	4.25109662245747	4.11031073021453	4.13605468326917	4.12639517368067	NA	4.33473799522789	4.23160497442069	4.21929268814121	0.20283532336552	4.21681489941512	2.11952802878709	0.0626171492705852	0.842717153523477	-4.10066798657954	-0.121660447104923	4.21681489941512	-1.79787701963958	0.105227609879555	0.492727789713673	-5.07530167344627	0.0811748762605973	4.21681489941512	1.19958826450103	0.26046482536092	0.999701638275751	-4.93784517153486	-0.0721816992438455	4.21681489941512	-1.06668865187653	0.313471254691049	0.999868433149474	-5.20688425598575	0.130653624121675	4.21681489941512	1.93077663226409	0.0850634667350536	0.477707588811312	-4.93656292895578	0.20283532336552	4.21681489941512	2.11952802878709	0.0626171492705852	0.842717153523477	-4.10066798657954
37	(UniMod:1)AENHCELLS(UniMod:21)PAR2	0.973660741813922	4.19583787143648	4.12298309445055	NA	4.1580789049632	4.1615740674684	4.17270975493948	4.17582646650073	NA	4.19142745954696	4.12650501661391	4.13390109872663	-0.0240729223632288	4.15987152607182	-0.315617702069919	0.760231425044838	0.99672091006598	-5.87491029550524	0.0148576277765926	4.15987152607182	0.263756231832204	0.798520823926999	0.953410840076689	-6.44930060829076	-0.00921529458663617	4.15987152607182	-0.179206229204187	0.862155279797205	0.999701638275751	-5.55046745821788	0.000416003272289522	4.15987152607182	0.00738499154634997	0.994285432931606	0.999868433149474	-5.65682481089048	-0.0236569190909393	4.15987152607182	-0.460046852004466	0.657519288691927	0.906873662778641	-6.52083597857907	-0.0240729223632288	4.15987152607182	-0.315617702069919	0.760231425044838	0.99672091006598	-5.87491029550524
38	(UniMod:1)AEPPS(UniMod:21)PVHCVAAAAPTATVSEK2	0.582827022550947	5.0154287528676	5.08187680508095	5.00791286966014	4.93592783051236	5.01040825724424	5.01670709019851	5.0948450466672	5.010456365093	5.00359775224152	4.9962917162864	5.03898113338019	0.034192131974395	5.01931214720292	0.495488046999543	0.630815591656651	0.99672091006598	-5.89508872116088	0.00559669145000719	5.01931214720292	0.121654905211808	0.905549068656524	0.980218508312675	-6.67823453287135	0.0397888234244022	5.01931214720292	0.773578428217711	0.456832691189315	0.999701638275751	-5.29346117624028	-0.0619047653245977	5.01931214720292	-1.20355886245229	0.256100574545729	0.999868433149474	-5.0745319960833	-0.0277126333502027	5.01931214720292	-0.602387645183507	0.560142735649463	0.866078390595204	-6.55287077934974	0.034192131974395	5.01931214720292	0.495488046999543	0.630815591656651	0.99672091006598	-5.89508872116088
39	(UniMod:1)AEPPS(UniMod:21)PVHCVAAAAPTATVSEK3	0.333620788089506	4.74630071479652	4.91736190161927	4.79444493666059	4.84670732599593	4.92726115043232	4.9278650126826	4.91319568621908	4.86186678432734	4.90962339030267	4.92339508853493	4.90846987724555	-0.0547614295706218	4.87968107898334	-0.694876891288533	0.50274113993668	0.99672091006598	-5.77674790524717	0.0816066433842142	4.87968107898334	1.5532804140052	0.150980692000486	0.564700532597761	-5.51752983069137	0.0268452138135924	4.87968107898334	0.457021058584923	0.657288776656033	0.999701638275751	-5.46874753649555	0.0676150538553317	4.87968107898334	1.15109917558541	0.276106871192165	0.999868433149474	-5.12741626678585	0.0128536242847099	4.87968107898334	0.244652665793672	0.811604226159093	0.95382486593384	-6.71367745867977	-0.0547614295706218	4.87968107898334	-0.694876891288533	0.50274113993668	0.99672091006598	-5.77674790524717
40	(UniMod:1)AES(UniMod:21)QLNCLDEAHVNEK2	0.595353349781747	4.39828231369916	4.52479005226554	4.62593809159527	4.46871308641859	4.50135717554213	4.35037717556018	4.45792977939723	4.4102716765769	4.68510580806768	4.4132713746556	4.38957479605513	0.121092803954334	4.4750555754394	0.962864968593918	0.358010964406656	0.99672091006598	-5.5625940356574	-0.110143942008557	4.4750555754394	-1.3137082444165	0.217884758621371	0.641127518599161	-5.82522489784792	0.0109488619457769	4.4750555754394	0.11680253891064	0.909297210209074	0.999701638275751	-5.55946155971114	-0.0313016882063	4.4750555754394	-0.333926637562113	0.74523699626408	0.999868433149474	-5.68325342947703	0.0897911157480342	4.4750555754394	1.07095612234747	0.309013334645977	0.730452267147955	-6.15766943971227	0.121092803954334	4.4750555754394	0.962864968593918	0.358010964406656	0.99672091006598	-5.5625940356574
41	(UniMod:1)AESGESGGPPGS(UniMod:21)QDSAAGAEGAGAPAAAASAEPK3	0.948178697998292	4.29149282499882	4.25802756932796	4.10627315080563	4.2580680041156	4.1303143450642	4.29431133969317	4.15981731902636	4.15149644382134	4.2242358401229	4.26435097014925	4.20529155792905	0.0538244290076806	4.21306176045948	0.557776091047916	0.589096579978703	0.99672091006598	-5.86209328901514	-0.0167228141971778	4.21306176045948	-0.259944771533705	0.800107428703466	0.953410840076689	-6.64980681026301	0.0371016148105028	4.21306176045948	0.515833481666345	0.617028525263889	0.999701638275751	-5.44253230658276	-0.0244066737875688	4.21306176045948	-0.339332387014389	0.741281292481222	0.999868433149474	-5.68147945889991	0.0294177552201118	4.21306176045948	0.457278994406154	0.657109544998163	0.90673340765427	-6.633876432848	0.0538244290076806	4.21306176045948	0.557776091047916	0.589096579978703	0.99672091006598	-5.86209328901514
42	(UniMod:1)AESLRS(UniMod:21)PR2	0.973053822320252	4.48171571564328	4.51631079018331	4.52005952983323	4.52275228381109	4.46415831531441	4.51711594363065	4.47983689869788	4.49962528406957	4.38918804330898	4.49375981084509	4.56546442283694	-0.00348190414516658	4.49545336710677	-0.045458440894776	0.964624551125944	0.999541220768979	-6.01948225763658	-0.00716930308724173	4.49545336710677	-0.14039961773525	0.891093621218641	0.975986412588968	-6.675582062196	-0.0106512072324083	4.49545336710677	-0.186566134103527	0.855679983260352	0.999701638275751	-5.54953133889241	-0.0125733789905302	4.49545336710677	-0.220234820306969	0.830058330537136	0.999868433149474	-5.71407351058343	-0.0160552831356968	4.49545336710677	-0.31441767595158	0.759576656765906	0.940340462994589	-6.6927092501314	-0.00348190414516658	4.49545336710677	-0.045458440894776	0.964624551125944	0.999541220768979	-6.01948225763658
43	(UniMod:1)AESSESFTM(UniMod:35)ASS(UniMod:21)PAQR2	0.789499827105363	5.91625517137693	5.7841685369311	5.71095706562693	5.76815791304825	5.79056392125343	5.86297777841357	5.7574797907786	5.73210235573127	5.80441491909479	5.84365197453454	5.86215278482976	0.0769859253393648	5.80298929196538	0.86208955180665	0.408559836188552	0.99672091006598	-5.65012156530892	-0.0196069496705089	5.80298929196538	-0.329338376707833	0.748600593841661	0.939433599690678	-6.62788060723211	0.0573789756688559	5.80298929196538	0.862045305151938	0.408583065685603	0.999701638275751	-5.2302054462422	-0.0244326741608125	5.80298929196538	-0.367069502498414	0.721110567766067	0.999868433149474	-5.67194097382949	0.0525532511785523	5.80298929196538	0.882738147683234	0.397818366168814	0.785782763700859	-6.33942535472202	0.0769859253393648	5.80298929196538	0.86208955180665	0.408559836188552	0.99672091006598	-5.65012156530892
44	(UniMod:1)AESSESFTMASS(UniMod:21)PAQR2	0.955366407739009	5.22515432126118	5.5663524025525	5.52937670264157	5.42608403739152	5.38202088803446	5.43133765796942	5.47075020949757	5.32067396902695	5.47907308144456	5.51160479991091	5.34505557074661	0.0738992179748115	5.42613487640702	0.556050502995394	0.590232396519501	0.99672091006598	-5.86305681016295	-0.0327071966537709	5.42613487640702	-0.369155188295042	0.719602612914086	0.928780400737526	-6.61301885034381	0.0411920213210406	5.42613487640702	0.415837596062612	0.686191088556987	0.999701638275751	-5.48530300644065	-0.0362420127720959	5.42613487640702	-0.365866762161555	0.721980720980222	0.999868433149474	-5.67236968807517	0.0376572052027155	5.42613487640702	0.425024279042599	0.679695711755208	0.915156119984494	-6.64900230025714	0.0738992179748115	5.42613487640702	0.556050502995394	0.590232396519501	0.99672091006598	-5.86305681016295
45	(UniMod:1)AGAGSAAVS(UniMod:21)GAGT(UniMod:21)PVAGPTGR2	0.918582792750435	3.43144036194398	3.4867986430686	3.33899900712947	3.54016693791205	3.35767947582247	3.42505765841588	3.38995493526654	3.46192318531409	3.45214284400434	3.37804010950427	3.37757539083894	-0.0529030143695621	3.42179804992915	-0.58805374701858	0.569358647882661	0.99672091006598	-5.84473351453028	0.006565922284822	3.42179804992915	0.10947717955871	0.914959965950841	0.982055579434479	-6.67975499034562	-0.0463370920847401	3.42179804992915	-0.691037525462916	0.505051007648773	0.999701638275751	-5.34706581604612	0.0298438694865775	3.42179804992915	0.445069657856981	0.665618221805824	0.999868433149474	-5.64123926815159	-0.0230591448829847	3.42179804992915	-0.384477615682479	0.708563417592924	0.92461573917727	-6.66650033605366	-0.0529030143695621	3.42179804992915	-0.58805374701858	0.569358647882661	0.99672091006598	-5.84473351453028
46	(UniMod:1)AGAGSAAVSGAGT(UniMod:21)PVAGPTGR2	0.724257500490897	4.73486267252113	4.6954244807017	4.78645552486427	4.70650837074623	4.66698884715998	4.76204532850776	4.62885221309348	4.81207822744567	4.75502316391581	4.72015635894304	4.79659256764804	0.0750977242292574	4.73318070504974	0.905937872725487	0.385985876575885	0.99672091006598	-5.61303541323704	-0.0045889696800625	4.73318070504974	-0.0830382306379784	0.935437271849959	0.987205517837665	-6.68250560140296	0.0705087545491949	4.73318070504974	1.14117154870832	0.280028067431443	0.999701638275751	-4.99458275743926	-0.0521656170759321	4.73318070504974	-0.844291158005515	0.417977132690422	0.999868433149474	-5.39921781326154	0.0229321071533253	4.73318070504974	0.414960598037057	0.686812575251349	0.918381029239812	-6.65350345635132	0.0750977242292574	4.73318070504974	0.905937872725487	0.385985876575885	0.99672091006598	-5.61303541323704
47	(UniMod:1)AHS(UniMod:21)PVAVQVPGM(UniMod:35)QNNIADPEELFTK3	0.909073465301965	3.67927972897003	3.3817193481148	3.40239082999132	3.38887203958196	3.74229294363122	3.57958288564241	3.62627274538687	3.39289190691777	3.48173559876088	3.49735061578627	3.70139254389362	-0.0505421157499697	3.53398010787974	-0.294714595558202	0.774156434441843	0.99672091006598	-5.97580106973384	0.0451192102903009	3.53398010787974	0.394639884439922	0.701280484952319	0.923253576188256	-6.60264158404135	-0.00542290545966884	3.53398010787974	-0.0424244784815671	0.96698394881232	0.999701638275751	-5.56502864390569	0.0777858559145432	3.53398010787974	0.608534372387591	0.556216401436556	0.999868433149474	-5.55880621986383	0.0272437401645735	3.53398010787974	0.23829021831461	0.81640161646597	0.954887084513719	-6.71533278524405	-0.0505421157499697	3.53398010787974	-0.294714595558202	0.774156434441843	0.99672091006598	-5.97580106973384
48	(UniMod:1)AHS(UniMod:21)PVAVQVPGMQNNIADPEELFTK3	0.523303303593995	3.53399740735509	3.53968047357612	3.63792683033087	3.52315720102154	3.61533220079846	3.55169010492999	3.59915500909757	3.41679057339862	3.64533729760923	3.59880617707536	3.59244480906852	0.0909410682863401	3.56857437129649	1.04412138180011	0.320677770224641	0.99672091006598	-5.48626322303764	-0.0479896746119683	3.56857437129649	-0.826475534852153	0.42755013636149	0.807637120021146	-6.32884728607531	0.0429513936743717	3.56857437129649	0.661613640811671	0.522965865177706	0.999701638275751	-5.36486746386179	-0.00129020284402648	3.56857437129649	-0.0198739954166206	0.984529459370271	0.999868433149474	-5.73774890461037	0.0896508654423136	3.56857437129649	1.54396227033212	0.153204198115447	0.58569211476266	-5.58764493980849	0.0909410682863401	3.56857437129649	1.04412138180011	0.320677770224641	0.99672091006598	-5.48626322303764
49	(UniMod:1)ALTSFLPAPTQLS(UniMod:21)QDQLEAEEK3	0.640299686667981	3.15939900034165	3.11833329761342	NA	NA	3.22439945281323	3.01052895622932	NA	3.08118475888549	3.02002939955514	3.0183449277761	3.37049040756836	0.00489808357342225	3.12533877509784	0.0262879236466599	0.979747182171825	0.999918851921141	-5.81507735181185	-0.0930092914201217	3.12533877509784	-0.762508733164919	0.470186188419526	0.825040108234394	-6.17621227097949	-0.0881112078466995	3.12533877509784	-0.625576279301651	0.551052358689938	0.999701638275751	-5.2018748725355	0.0855333038357045	3.12533877509784	0.572542993504526	0.584520118877429	0.999868433149474	-5.3319839200486	0.0904313874091267	3.12533877509784	0.812135141901885	0.44293809629713	0.813202870685313	-6.28287361784349	0.00489808357342225	3.12533877509784	0.0262879236466599	0.979747182171825	0.999918851921141	-5.81507735181185
50	(UniMod:1)ALVTVSRS(UniMod:21)PPGSGASTPVGPWDQAVQR3	0.510629918880584	3.83088547303851	4.07105669965567	4.11560137674965	3.99575207971986	4.09067494953641	3.93444315947304	3.85915696962109	4.01391481559258	4.04657940078575	4.10888193010311	3.98307103853823	0.0729734767666024	4.0045470811649	0.62574617354049	0.54530496993016	0.99672091006598	-5.82193331208143	-0.0700095349190395	4.0045470811649	-0.900495642966019	0.388739116381206	0.783449899848753	-6.26451667070681	0.00296394184756288	4.0045470811649	0.0340987999723904	0.973460156400425	0.999701638275751	-5.56532834253546	0.0373656648135237	4.0045470811649	0.429874942168446	0.676277076854524	0.999868433149474	-5.64766535166123	0.110339141580126	4.0045470811649	1.41923405656695	0.185826629095102	0.632205488847511	-5.75175818366731	0.0729734767666024	4.0045470811649	0.62574617354049	0.54530496993016	0.99672091006598	-5.82193331208143
51	(UniMod:1)AQRHS(UniMod:21)DSSLEEK2	0.243073637008904	4.90403506516114	4.23231800699814	4.61689742019296	4.49382127065312	5.00747129138019	4.54675291426565	4.53615273441239	4.42769551686838	4.42479801032728	4.35541074689444	4.31317659221954	-0.305301388934291	4.53259359721575	-1.2634636606087	0.234693467676791	0.98798568587767	-5.25665832763548	-0.0808831089352715	4.53259359721575	-0.502091732632594	0.626323976052953	0.893520318151964	-6.55156398774257	-0.386184497869563	4.53259359721575	-2.14419887737592	0.0572516587013324	0.999701638275751	-3.83422165914621	0.166229450232572	4.53259359721575	0.922950047300664	0.37746811779961	0.999868433149474	-5.33603310121792	-0.139071938701719	4.53259359721575	-0.863305968112584	0.407921572759841	0.793861677841159	-6.35650779005333	-0.305301388934291	4.53259359721575	-1.2634636606087	0.234693467676791	0.98798568587767	-5.25665832763548
52	(UniMod:1)AQRHS(UniMod:21)DSSLEEK3	0.404566828369058	4.37925379045647	4.20672652060048	4.42742927093506	4.41310669764343	4.21020526138505	4.33688704406314	4.3878449613058	4.240676900749	NA	4.20157202408057	4.20422507409171	-0.0927572051367518	4.30079275453107	-0.771273161527367	0.460014904738865	0.99672091006598	-5.67240739046296	-0.0160002252913545	4.30079275453107	-0.210356853901086	0.838002999464459	0.963355127445386	-6.66212279526673	-0.108757430428106	4.30079275453107	-1.1674650219757	0.272569717514233	0.999701638275751	-4.90913772761366	-0.0261472144830952	4.30079275453107	-0.307468756876602	0.765376015387888	0.999868433149474	-5.69110467820196	-0.118904419619847	4.30079275453107	-1.39821372220298	0.195042050848737	0.638283285266983	-5.67165870725478	-0.0927572051367518	4.30079275453107	-0.771273161527367	0.460014904738865	0.99672091006598	-5.67240739046296
53	(UniMod:1)AQVLHVPAPFPGTPGPAS(UniMod:21)PPAFPAK3	0.198125128927363	3.82894291828508	3.89193969060118	3.88577699011299	3.87824552108597	3.98544195145754	3.97820366680924	4.06405298452605	4.13974434634003	3.82261801670907	3.91246158683422	4.16046447773977	-0.158442842069419	3.9588992864092	-1.28304943641745	0.228018970784804	0.98786064996463	-5.23460655336602	0.191780466225353	3.9588992864092	2.32951974250602	0.0417474070553924	0.330851328841586	-4.34396348696085	0.033337624155934	3.9588992864092	0.362194344675167	0.724640190246236	0.999701638275751	-5.50460762151505	0.0629572032720014	3.9588992864092	0.68399424251188	0.509305169637942	0.999868433149474	-5.5127825970368	-0.0954856387974177	3.9588992864092	-1.15984534338867	0.272688208042849	0.710371719364921	-6.06213529864314	-0.158442842069419	3.9588992864092	-1.28304943641745	0.228018970784804	0.98786064996463	-5.23460655336602
54	(UniMod:1)AQYGHPS(UniMod:21)PLGMAAR2	0.732186210245917	NA	3.49802990742103	3.63989219414015	3.5947103793236	3.38516976732106	3.49340889844301	3.62029958588892	3.52421935632023	3.47739689530966	3.5120327738532	NA	0.0277598651556414	3.52723997311343	0.234903428361265	0.820083912463824	0.99672091006598	-5.8978830540928	-0.0229851038965356	3.52723997311343	-0.288489369573769	0.780180675345092	0.950425874925155	-6.53096794229891	0.00477476125910581	3.52723997311343	0.0547071867045978	0.957690393275716	0.999701638275751	-5.48746254630795	-0.0790209774582622	3.52723997311343	-0.905388800150932	0.391264064116793	0.999868433149474	-5.27308681829487	-0.0512611123026208	3.52723997311343	-0.643385648305126	0.537669873352835	0.857419816127484	-6.41337320236014	0.0277598651556414	3.52723997311343	0.234903428361265	0.820083912463824	0.99672091006598	-5.8978830540928
55	(UniMod:1)AS(UniMod:21)FVTEVLAHSGR2	0.00479341844683981	3.22754025885873	NA	3.3415876832738	3.53377504055133	3.472033563425	3.30946722320368	3.31254324042574	3.21148477859764	3.54301551554766	3.51144211503208	3.4350562478946	0.000332547827193608	3.38979456668103	0.00380834239370503	0.997043201707147	0.999918851921141	-5.97106439697433	-0.00673222365724202	3.38979456668103	-0.109032358408323	0.915532647828421	0.982055579434479	-6.57010216584946	-0.00639967583004841	3.38979456668103	-0.103646548944985	0.919688067121372	0.999701638275751	-5.56077494070966	0.218340330921894	3.38979456668103	3.22804969291694	0.0101474867156578	0.998228165080979	-2.44737417997357	0.218672878749087	3.38979456668103	3.95955882403415	0.00320587960229586	0.0863577205080489	-1.79768967810176	0.000332547827193608	3.38979456668103	0.00380834239370503	0.997043201707147	0.999918851921141	-5.97106439697433
56	(UniMod:1)AS(UniMod:21)GVAVSDGVIK2	0.456341462303544	4.83023323959253	4.4175188875828	4.31714666611527	4.10440072717138	4.53393567750482	4.2435222987894	4.36095236085048	4.30716975387299	4.43528299665263	4.39972601233277	NA	0.316087762080508	4.39498886204651	1.4291206186975	0.186236509590706	0.972714981679846	-5.02033358149364	-0.217751459925911	4.39498886204651	-1.55665468544197	0.153456021408052	0.570466812476776	-5.51442097090709	0.0983363021545971	4.39498886204651	0.573983556963851	0.579824989137003	0.999701638275751	-5.3398260459561	-0.202464728758767	4.39498886204651	-1.29457011525268	0.227209926857843	0.999868433149474	-4.97805113720556	0.113623033321741	4.39498886204651	0.726511645976345	0.485710346752876	0.834981061212613	-6.35643226067906	0.316087762080508	4.39498886204651	1.4291206186975	0.186236509590706	0.972714981679846	-5.02033358149364
57	(UniMod:1)AS(UniMod:21)GVQVADEVCR2	0.0188011856943038	3.75863030590209	3.82722028876212	3.88060129770943	3.61503689884935	3.78552843427647	3.57052697001567	3.53054298779865	3.63518186834317	3.6431527538575	3.73189434738796	3.77355667453417	0.259318614102355	3.70471571158514	2.8217392936254	0.0178742325934156	0.657737982383809	-3.03959564744527	-0.243400022072055	3.70471571158514	-3.97278503547137	0.0025597859475355	0.0780434744446169	-1.5885298157289	0.0159185920303	3.70471571158514	0.232393565474022	0.820854894809829	0.999701638275751	-5.54054315831558	-0.121867964228305	3.70471571158514	-1.77913540784063	0.105152959168163	0.999868433149474	-4.39879056445654	0.13745064987405	3.70471571158514	2.24347508388387	0.0483613016857567	0.369888934856788	-4.53835840034737	0.259318614102355	3.70471571158514	2.8217392936254	0.0178742325934156	0.657737982383809	-3.03959564744527
58	(UniMod:1)AS(UniMod:21)LSLAPVNIFK2	0.338463949169029	4.06478207319978	4.04281451903265	4.136702090828	4.08544169622594	4.19846825962156	4.12354233531734	4.08857188054571	4.09768696271449	4.08809425609468	4.22556973303205	4.22786467744411	0.0167204124274951	4.12541258945967	0.204212540629381	0.842227210960608	0.99672091006598	-5.99901502587435	0.0218341651723701	4.12541258945967	0.40000302280575	0.697449587567956	0.921388980865997	-6.60037219336119	0.0385545775998652	4.12541258945967	0.631753453702763	0.541525659719907	0.999701638275751	-5.38221499477689	0.0605220835702749	4.12541258945967	0.991711949684076	0.344408800856803	0.999868433149474	-5.27700266549562	0.07724249599777	4.12541258945967	1.41508647774029	0.187006728216358	0.632506725378949	-5.75706094330447	0.0167204124274951	4.12541258945967	0.204212540629381	0.842227210960608	0.99672091006598	-5.99901502587435
59	(UniMod:1)AS(UniMod:21)PSLERPEK2	0.827760355862606	4.78229343358786	4.70393737809084	4.66826772994343	4.80183313174095	4.74288550949621	4.78461352006465	4.75397277167311	4.67427586898741	4.7498084432411	4.78283665148095	4.68695040636211	-0.0519486932915338	4.73924316769715	-0.671876441101245	0.516674797144215	0.99672091006598	-5.79226003277974	0.0194545397010089	4.73924316769715	0.377421819569817	0.713638254444054	0.927624491644221	-6.60972643415103	-0.032494153590525	4.73924316769715	-0.563840498969902	0.585114118938839	0.999701638275751	-5.41892618672096	0.0541931400778655	4.73924316769715	0.940362611911805	0.368889139082796	0.999868433149474	-5.32141316358643	0.00224444678633162	4.73924316769715	0.0435427002151576	0.966114310030494	0.989208479218721	-6.74498661874426	-0.0519486932915338	4.73924316769715	-0.671876441101245	0.516674797144215	0.99672091006598	-5.79226003277974
60	(UniMod:1)ASAVS(UniMod:21)PANLPAVLLQPR2	0.0859100048557356	4.16883132406196	4.27657750154117	4.3057729212215	4.21959959369937	4.31802504053798	4.11643571691564	4.24451948091327	4.19657977982732	4.30917339788174	4.33357454498259	4.43183503893957	0.153930933205422	4.2655385764111	1.74353551157532	0.111419550352159	0.912206566264521	-4.65573545266274	-0.0645489230561305	4.2655385764111	-1.09669321076729	0.298132504725909	0.710533476300038	-6.07197501115263	0.0893820101492917	4.2655385764111	1.3582861271451	0.203818281073821	0.999701638275751	-4.77832767092109	0.0184184015104645	4.2655385764111	0.279893674510861	0.785184802809269	0.999868433149474	-5.69945170888395	0.172349334715887	4.2655385764111	2.92823390870222	0.0148749775230997	0.211884060285409	-3.39597252188982	0.153930933205422	4.2655385764111	1.74353551157532	0.111419550352159	0.912206566264521	-4.65573545266274
61	(UniMod:1)ASAVS(UniMod:21)PANLPAVLLQPR3	0.998950373266114	4.79478087154875	4.92091073181901	4.95163128335753	4.93012959222681	4.86402436084323	4.90555381642386	4.88928170550852	4.87965588310705	4.89422928156678	4.93562957916589	4.83664828278636	-0.0106307681333897	4.89113412621398	-0.134990305908716	0.895261109096048	0.997232567559626	-6.01112953418778	0.00238950610471722	4.89113412621398	0.045513196600546	0.964581972898614	0.993995153932747	-6.68511375314619	-0.00824126202867248	4.89113412621398	-0.140400259600376	0.891093126910729	0.999701638275751	-5.55661136977942	0.00796934762658807	4.89113412621398	0.13576785590918	0.894661853915367	0.999868433149474	-5.7288574957641	-0.00266142050680163	4.89113412621398	-0.050692381376913	0.960555167385489	0.989024959880547	-6.74462162108889	-0.0106307681333897	4.89113412621398	-0.134990305908716	0.895261109096048	0.997232567559626	-6.01112953418778
62	(UniMod:1)ASCAS(UniMod:21)IDIEDATQHLR2	0.00584351980799513	4.70156140779769	4.79939462343904	4.78491821205997	4.65844680852598	4.74719035618135	4.49449269075275	4.5897795813157	4.59374315035185	4.75344611961618	4.76975329982774	4.7675194880833	0.26337399378087	4.69638597617741	3.57821919721669	0.00491624450410666	0.396177361989473	-1.86448736387873	-0.202619606958797	4.69638597617741	-4.12920818573127	0.00198659299923302	0.0667781451818454	-1.33301205439439	0.0607543868220723	4.69638597617741	1.10740873940527	0.293690183186665	0.999701638275751	-5.02578392101712	-0.0591394987452292	4.69638597617741	-1.07797315025687	0.306017107756637	0.999868433149474	-5.19818139727351	0.204234495035641	4.69638597617741	4.16211817487806	0.00188417579304447	0.0615145712913157	-1.32342257396599	0.26337399378087	4.69638597617741	3.57821919721669	0.00491624450410666	0.396177361989473	-1.86448736387873
63	(UniMod:1)ASFVTEVLAHS(UniMod:21)GR2	0.0365763836454887	3.09574763289313	3.2826525321843	NA	NA	3.35783735952596	3.32726922679724	3.33025323631645	3.42588806167578	NA	3.50965605601947	3.47029398030328	-0.0397991004223646	3.34994976071445	-0.327582587777362	0.752621080150999	0.99672091006598	-5.76004855147091	0.171936759057775	3.34994976071445	2.36807419537258	0.049048729005184	0.360207336654336	-4.27765319454194	0.132137658635411	3.34994976071445	1.35649102242684	0.21626046670364	0.999701638275751	-4.62911436724402	0.168637276987241	3.34994976071445	1.73118666277319	0.126179459804139	0.999868433149474	-4.33610347022669	0.128838176564876	3.34994976071445	1.77448012265729	0.118405270450982	0.537200565548035	-5.17935108608804	-0.0397991004223646	3.34994976071445	-0.327582587777362	0.752621080150999	0.99672091006598	-5.76004855147091
64	(UniMod:1)ASHLRPPS(UniMod:21)PLLVR2	0.520637200650242	4.84405153104436	4.74002374626174	5.00605873037969	5.41454617322731	4.69056861370896	4.92574116026482	4.47306114090266	5.1472295702933	4.77715100355854	5.14443415725071	5.58022723704779	0.129414117892547	4.97664482399453	0.35911190230144	0.726875379933382	0.99672091006598	-5.95425226339494	-0.0147007120750047	4.97664482399453	-0.061189622481807	0.952397269296007	0.99105076639046	-6.68420921627908	0.114713405817542	4.97664482399453	0.427069512890422	0.678253345890508	0.999701638275751	-5.48093638205084	0.189179390906207	4.97664482399453	0.704300859585023	0.497098812007461	0.999868433149474	-5.49956687772697	0.318593508798754	4.97664482399453	1.32610015277398	0.213895795526084	0.657063411021416	-5.86828610177997	0.129414117892547	4.97664482399453	0.35911190230144	0.726875379933382	0.99672091006598	-5.95425226339494
65	(UniMod:1)ASHLRPPS(UniMod:21)PLLVR3	0.534370328291645	5.14755331968009	5.02654731428988	5.33369799896753	5.72710398771248	4.99803413822452	5.25974925710616	4.76898152942797	5.43423243638969	5.10806381811249	5.46820747091958	5.760598974087	0.097999494742413	5.27570638590158	0.28744184023895	0.779561755674631	0.99672091006598	-5.97797312646371	-0.0149451366712237	5.27570638590158	-0.0657532612595189	0.948852388042539	0.990427104518613	-6.68389597859219	0.0830543580711893	5.27570638590158	0.326832191843722	0.750440186307491	0.999701638275751	-5.51591917215022	0.193302851989338	5.27570638590158	0.760677660661294	0.464167695460285	0.999868433149474	-5.46107166179108	0.291302346731751	5.27570638590158	1.28162623946051	0.228498669678936	0.670624286918187	-5.92198319032747	0.097999494742413	5.27570638590158	0.28744184023895	0.779561755674631	0.99672091006598	-5.97797312646371
66	(UniMod:1)ASLEVSRS(UniMod:21)PR2	0.740301780522167	5.82863148500138	5.8418960317844	5.83619544326279	5.88034379357451	5.8191738378134	5.85216681272681	5.86974040008435	5.86241705396007	5.76950451514477	5.8465123705021	5.83364858559779	-0.0590707608532854	5.84002093904112	-0.949602846350579	0.364393760702105	0.99672091006598	-5.57457286085432	0.0258671022408832	5.84002093904112	0.623747016966464	0.546566025507321	0.86110618508452	-6.47978151767471	-0.0332036586124023	5.84002093904112	-0.716129617360418	0.49007203169636	0.999701638275751	-5.33133716067846	0.0141844956777613	5.84002093904112	0.305928258712173	0.765846915840656	0.999868433149474	-5.69199574235968	-0.0448862651755242	5.84002093904112	-1.08236607816659	0.30415268618924	0.726505128997341	-6.14574038021039	-0.0590707608532854	5.84002093904112	-0.949602846350579	0.364393760702105	0.99672091006598	-5.57457286085432
67	(UniMod:1)ASLEVSRS(UniMod:21)PRR2	0.884928197689281	5.17231284955779	5.39407227813052	5.42812380992888	5.3256589799728	5.32173611423019	5.19406032329944	5.28944095584557	5.31895519864475	5.47619214783228	5.26896459983043	5.0716871601376	0.0126012421077508	5.29647312885548	0.0847164516028815	0.934135835219536	0.997880222936524	-6.01683861942191	-0.0640174866091447	5.29647312885548	-0.645571396020467	0.532890037172672	0.858191573718522	-6.46537829732334	-0.0514162445013939	5.29647312885548	-0.463757563574512	0.65261527465916	0.999701638275751	-5.46589750228612	-0.0078054321042389	5.29647312885548	-0.0704024226275408	0.945242277185759	0.999868433149474	-5.73549875466271	0.00479581000351192	5.29647312885548	0.0483623760163969	0.962366605166786	0.989024959880547	-6.74474665086029	0.0126012421077508	5.29647312885548	0.0847164516028815	0.934135835219536	0.997880222936524	-6.01683861942191
68	(UniMod:1)ASNSWNASSS(UniMod:21)PGEAREDGPEGLDK3	0.0664159513808272	3.19218893063262	3.28097982387606	3.18107155427561	2.96357120764582	NA	3.07633199212977	3.11401616993854	3.202486613919	NA	3.11767236436442	2.92009700156186	0.14244865291631	3.11649062870486	1.18233969938979	0.270447314471962	0.995359272700109	-5.18852864850592	-0.0871351775989981	3.11649062870486	-1.30382446739369	0.227947821729063	0.652232310495766	-5.83403089484783	0.0553134753173121	3.11649062870486	0.551779158793061	0.595915594991335	0.999701638275751	-5.19793608357652	-0.254508895282277	3.11649062870486	-2.69285875180725	0.0269470877799252	0.999868433149474	-3.20652948373518	-0.112060242365966	3.11649062870486	-1.49976134862632	0.171414642606813	0.613605907004274	-5.54237887788769	0.14244865291631	3.11649062870486	1.18233969938979	0.270447314471962	0.995359272700109	-5.18852864850592
69	(UniMod:1)ASSHSSS(UniMod:21)PVPQGSSSDVFFK2	1.4585903417343e-06	4.0755344920802	4.1237305292787	4.13015614454086	3.85149884438244	3.923674308739	4.45883617182332	4.5034298392509	4.469777714414	3.88013447569485	NA	3.8667690524143	-0.3816756657023	4.12835415726186	-5.52239492344897	0.000349410721289817	0.154456850187496	0.489114979293425	0.367540853196155	4.12835415726186	8.40830802293769	1.34560960586757e-05	0.00304992028667069	3.737536218726	-0.0141348125061453	4.12835415726186	-0.264026437783613	0.797615179151693	0.999701638275751	-5.45680836582176	-0.222220478739203	4.12835415726186	-4.54707446127395	0.00133713149186541	0.507670854783072	-0.792769113930309	-0.603896144441503	4.12835415726186	-12.3569202587958	5.19029201298586e-07	0.000379818564246388	6.6772240533368	-0.3816756657023	4.12835415726186	-5.52239492344897	0.000349410721289817	0.154456850187496	0.489114979293425
70	(UniMod:1)AT(UniMod:21)PLAVNSAASLWGPYK2	NA	3.34041633875725	3.37056403893743	3.25867999869696	NA	NA	3.29962908326984	3.3067412992608	3.2262599667349	3.38335747589022	3.43115440908318	3.53137685453582	NA	NA	NA	NA	NA	NA	-0.0456766757087026	3.34979771835182	-0.818257823389298	0.434019566361775	0.810524996288074	-6.33347805718479	NA	NA	NA	NA	NA	NA	NA	NA	NA	NA	NA	NA	0.171086130081224	3.34979771835182	3.06485886374801	0.0132246289654799	0.202730239134578	-3.23192136988641	NA	NA	NA	NA	NA	NA
71	(UniMod:1)ATAAETS(UniMod:21)AS(UniMod:21)EPEAESK2	0.220728555730443	4.26750044606046	3.89829396457505	3.74420676835278	3.90007565958626	4.32639903063742	4.47809638622328	4.42417525147862	3.83355732204471	4.27602998313252	4.38506390180642	4.48044731446955	-0.00799953889511595	4.18307691166973	-0.0284968467528064	0.977818855590885	0.999918851921141	-6.02013137990038	0.27527592691944	4.18307691166973	1.47092776352698	0.171644064222986	0.593923567412825	-5.62707333943081	0.267276388024324	4.18307691166973	1.27740525580503	0.229926255264922	0.999701638275751	-4.86189563088993	0.143236952115746	4.18307691166973	0.684578375256611	0.508951530057104	0.999868433149474	-5.5124073042942	0.13523741322063	4.18307691166973	0.722636621370861	0.486232994211376	0.834981061212613	-6.47019161045799	-0.00799953889511595	4.18307691166973	-0.0284968467528064	0.977818855590885	0.999918851921141	-6.02013137990038
72	(UniMod:1)ATAAETSAS(UniMod:21)EPEAESK2	0.921849944437998	4.63228231611939	4.79072108681424	4.59580038207964	4.5978970093247	4.69586011877331	4.63270205762004	4.68038332886717	4.74635884540571	4.66313299447242	4.65226609404657	4.64861461695553	-0.00575414451738077	4.66691080458897	-0.064658328462523	0.949702791593349	0.997880222936524	-6.01838838570822	0.0135468156265501	4.66691080458897	0.228334842414097	0.823924016474945	0.959131505667879	-6.65810583895608	0.00779267110916937	4.66691080458897	0.117480641055623	0.908773277512786	0.999701638275751	-5.55938693051146	-0.0260560309554201	4.66691080458897	-0.392815143501441	0.702585907303387	0.999868433149474	-5.66243700345931	-0.0318101754728009	4.66691080458897	-0.536168174424063	0.603402636605967	0.88745571317685	-6.59243795523718	-0.00575414451738077	4.66691080458897	-0.064658328462523	0.949702791593349	0.997880222936524	-6.01838838570822
73	(UniMod:1)ATADTPAPASSGLS(UniMod:21)PK2	0.256802169154469	NA	4.01444098545899	3.96821986681669	3.40157250937572	3.93499102789831	4.24220351366447	4.12056513252339	3.76313411547847	NA	3.95537452379603	4.17471296815286	0.346124816253156	3.95280162701832	1.30574435490268	0.22732410890535	0.98786064996463	-5.12379597328253	0.0506371610842744	3.95280162701832	0.283338838076726	0.783988328608755	0.95153009501071	-6.53257355983889	0.39676197733743	3.95280162701832	2.02663800269754	0.0766426469945461	0.999701638275751	-3.99245655660516	-0.323048657500826	3.95280162701832	-1.65011448527689	0.136868779138109	0.999868433149474	-4.51741066664394	0.02307615875233	3.95280162701832	0.129122009768233	0.900393990022995	0.975973313731726	-6.62693965704443	0.346124816253156	3.95280162701832	1.30574435490268	0.22732410890535	0.98786064996463	-5.12379597328253
74	(UniMod:1)ATDTS(UniMod:21)QGELVHPK2	0.64351253657103	NA	4.05012076953665	4.05789312994869	4.0697615658078	3.92840380127121	3.99993486696947	NA	4.01048057085603	4.00166701601692	3.98315257922232	3.95676670880958	0.0302453153066859	4.00646455649319	0.357766052902871	0.729616068334837	0.99672091006598	-5.86030613836696	-0.0487992308299185	4.00646455649319	-0.78158228507732	0.45658424539585	0.820772007338825	-6.16439595719387	-0.0185539155232326	4.00646455649319	-0.325527684112071	0.752990244638869	0.999701638275751	-5.5152957447006	-0.0549242662031628	4.00646455649319	-0.879682584237458	0.404246916950044	0.999868433149474	-5.29350632437751	-0.0246789508964769	4.00646455649319	-0.432991177608097	0.676263145400921	0.913095085651334	-6.53384734911704	0.0302453153066859	4.00646455649319	0.357766052902871	0.729616068334837	0.99672091006598	-5.86030613836696
75	(UniMod:1)ATS(UniMod:21)PQKS(UniMod:21)PSVPK2	0.167236068563745	NA	4.66342548914215	4.59263649483333	4.48432953714656	NA	4.72872394079467	4.54630307877267	4.67071894100025	4.55521007049346	4.55350463398982	4.48582700885997	0.0266333724330705	4.58674213278143	0.247098312959355	0.810949056838795	0.99672091006598	-5.81800884923387	0.020550994868124	4.58674213278143	0.307441961945296	0.766224378172131	0.946832008154814	-6.52481608391041	0.0471843673011945	4.58674213278143	0.558043991903388	0.591824366731182	0.999701638275751	-5.237403739339	-0.143701454841183	4.58674213278143	-1.60234195624819	0.147090167676337	0.999868433149474	-4.46801459231308	-0.117068082408113	4.58674213278143	-1.95805011564449	0.0852867757647432	0.477707588811312	-5.01128527914542	0.0266333724330705	4.58674213278143	0.247098312959355	0.810949056838795	0.99672091006598	-5.81800884923387
76	(UniMod:1)ATTATM(UniMod:35)ATSGS(UniMod:21)AR2	0.0466006806604691	4.29709469597677	4.33773623847158	4.0794233756372	4.28663790818978	4.45092279571349	4.48195361155247	4.43430630865919	4.35925746286927	NA	4.46767808514112	4.5528425158489	-0.0456077424550854	4.37478529980598	-0.368537434098971	0.720862574884431	0.99672091006598	-5.90109249536156	0.18708769099846	4.37478529980598	2.39033214350788	0.0401297067898314	0.323576665284816	-4.27239850490894	0.141479948543375	4.37478529980598	1.47591824088272	0.173558619159371	0.999701638275751	-4.60339846622864	0.130695581923118	4.37478529980598	1.49354714791901	0.168981758434423	0.999868433149474	-4.7550785097901	0.0850878394680326	4.37478529980598	0.972356510374065	0.355896781479061	0.760536925844857	-6.14590787835212	-0.0456077424550854	4.37478529980598	-0.368537434098971	0.720862574884431	0.99672091006598	-5.90109249536156
77	(UniMod:1)ATTATM(UniMod:35)ATSGS(UniMod:21)ARK2	0.930549477846922	5.17393712675408	4.84881376938027	5.01887060462944	NA	4.99171136585453	NA	4.95872529002474	4.92973850395585	5.08964863172968	4.8180478714092	NA	0.0317788223125435	4.97868664546722	0.166997752105836	0.872002025107279	0.997232567559626	-5.80095575540095	-0.069641936597634	4.97868664546722	-0.612382373532544	0.559270404129048	0.866640080360697	-6.37229043827263	-0.0378631142850905	4.97868664546722	-0.248160080899996	0.810995101528767	0.999701638275751	-5.29948683005699	-0.0221624677334002	4.97868664546722	-0.154067121048231	0.881820284460799	0.999868433149474	-5.52112656784836	0.00961635457914323	4.97868664546722	0.0771918923498882	0.940589044497576	0.982604349313864	-6.54332948465599	0.0317788223125435	4.97868664546722	0.166997752105836	0.872002025107279	0.997232567559626	-5.80095575540095
78	(UniMod:1)ATVEPETT(UniMod:21)PTPNPPTTEEEK2	0.0574460628347959	3.67846273150326	3.57219661406293	3.5073111134833	3.57867902967389	3.69318298228978	NA	NA	3.33818743684651	3.54703735449271	NA	3.65411289203227	0.212446833450634	3.57114626929808	1.69887511634177	0.132294549313498	0.937896539127812	-4.57455329446366	-0.247802716169983	3.57114626929808	-2.62141801505256	0.0337340227128473	0.299847279784632	-3.71929007093323	-0.0353558827193483	3.57114626929808	-0.431878187660563	0.678569188695201	0.999701638275751	-5.40166506169643	0.0499408529653396	3.57114626929808	0.668261073865062	0.524968960517004	0.999868433149474	-5.51684226711622	0.262387686415974	3.57114626929808	2.61696193871531	0.0339555791358586	0.317463272516469	-3.72700672184212	0.212446833450634	3.57114626929808	1.69887511634177	0.132294549313498	0.937896539127812	-4.57455329446366
79	(UniMod:1)AVAVGRPS(UniMod:21)NEELR2	0.705191129289099	4.77263315779469	4.84925986296298	4.83035649436713	4.84088409803625	4.81417269488785	4.78308440288413	4.76430584227971	4.79004393960676	4.8136179488571	4.80292498496972	4.79249663939922	0.0137565713980337	4.80488909691323	0.22729953056228	0.824707397627405	0.99672091006598	-5.99388397804275	-0.038271776784736	4.80488909691323	-0.948545605433157	0.364906101118821	0.767433115137241	-6.22025278930067	-0.0245152053867024	4.80488909691323	-0.543450660448264	0.59856095586676	0.999701638275751	-5.42919225418579	0.010111891420447	4.80488909691323	0.224159413887833	0.82708463364086	0.999868433149474	-5.7132175249803	0.0238684628184807	4.80488909691323	0.591567139468272	0.567092015758643	0.870686553685754	-6.5596303066738	0.0137565713980337	4.80488909691323	0.22729953056228	0.824707397627405	0.99672091006598	-5.99388397804275
80	(UniMod:1)AVSVT(UniMod:21)PIRDTK2	0.790903770855799	3.78486390095253	3.85512061842815	3.84097561302403	3.79254895156509	3.81986262119289	NA	NA	3.80562945898594	3.82333150486554	3.80900560862212	3.62968804609678	-0.0308401480352205	3.7956695915259	-0.275571253442146	0.789742362768504	0.99672091006598	-5.81040320599908	-0.0213572518156249	3.7956695915259	-0.243270534054283	0.813813109391186	0.957292318624003	-6.31512959103241	-0.0521973998508454	3.7956695915259	-0.752060884741294	0.473193213977988	0.999701638275751	-5.30422333791874	-0.0207809244225792	3.7956695915259	-0.299411856752358	0.772126878929815	0.999868433149474	-5.69300579263181	-0.0516210724577997	3.7956695915259	-0.587991656121061	0.57248218195128	0.871805280353971	-6.22126068322313	-0.0308401480352205	3.7956695915259	-0.275571253442146	0.789742362768504	0.99672091006598	-5.81040320599908
81	(UniMod:1)GDS(UniMod:21)DDEYDRR2	0.514043707489112	5.68322846428613	5.72313975064217	5.57509855603044	5.71467610044296	5.70544411713345	5.74181565572086	5.74878732210078	NA	5.74157014820973	5.75846030833344	5.67037374318125	-0.0714046074712957	5.70625941660812	-0.871565518328545	0.405752431561116	0.99672091006598	-5.59311944684728	0.084812565257903	5.70625941660812	1.46402671247007	0.17670678396668	0.601315829324577	-5.53101893181963	0.0134079577866073	5.70625941660812	0.231446935953102	0.822065039547029	0.999701638275751	-5.54051015119481	0.0495711851352851	5.70625941660812	0.855693245289429	0.41403190281117	0.999868433149474	-5.38837863670643	-0.0218334223360106	5.70625941660812	-0.376886531227536	0.714857582138225	0.927347486569367	-6.55927681885753	-0.0714046074712957	5.70625941660812	-0.871565518328545	0.405752431561116	0.99672091006598	-5.59311944684728
82	(UniMod:1)GEAGAGAGASGGPEAS(UniMod:21)PEAEVVK2	0.337052549891035	3.4267962169277	3.54180891480257	3.38689539000134	3.37230522878394	3.53705263674752	3.39839782470545	3.42823459060206	3.4514118515905	3.53021319388512	3.50991729561046	3.5549187436792	0.102822896570403	3.46708653521235	1.20070531043304	0.257158230031372	0.989240940156912	-5.32567401113156	-0.0258187516112027	3.46708653521235	-0.452244293863524	0.660612104203033	0.907959295045466	-6.57672089018053	0.0770041449592003	3.46708653521235	1.20641562363787	0.255045221572465	0.999701638275751	-4.93235818230961	0.00284542552185441	3.46708653521235	0.0445789743822478	0.965308443200131	0.999868433149474	-5.7369633094436	0.105668322092257	3.46708653521235	1.85089877419252	0.0934903064744598	0.492060906675773	-5.15019409285064	0.102822896570403	3.46708653521235	1.20070531043304	0.257158230031372	0.989240940156912	-5.32567401113156
83	(UniMod:1)GSKQS(UniMod:21)IHDSEVK2	0.966566212131105	4.57030922428559	4.5281535918415	4.53284597030691	4.5053794796174	4.55434532632639	4.54975537232434	4.558538663008	4.45022843045071	4.51136965738016	4.60350581940087	4.45271750257607	0.016930697030789	4.52883173068345	0.215575164289258	0.833592637274811	0.99672091006598	-5.99655765213694	-0.0242621068836479	4.52883173068345	-0.463386799840651	0.652872088593174	0.905078354090077	-6.5713156988582	-0.00733140985285896	4.52883173068345	-0.125241320761034	0.902780346944926	0.999701638275751	-5.55850215835875	-0.0139071925061112	4.52883173068345	-0.237574380985412	0.816941870964667	0.999868433149474	-5.71017875199527	0.00302350452467781	4.52883173068345	0.05774651363598	0.955072484521424	0.987400322651703	-6.74420725113484	0.016930697030789	4.52883173068345	0.215575164289258	0.833592637274811	0.99672091006598	-5.99655765213694
84	(UniMod:1)M(UniMod:35)DLAAAAEPGAGS(UniMod:21)QHLEVR2	0.97238380449813	4.64510728743933	4.41090936776961	4.26371347266891	4.40992591934137	4.55781959137677	4.52918118990697	4.51121029245167	4.42818108932495	4.25211739891824	4.51589600664126	4.6607902970211	-0.0572190024341186	4.47135017389638	-0.335007619522644	0.744445353667546	0.99672091006598	-5.96280396082932	0.0496141479352499	4.47135017389638	0.435723716441135	0.672165218790563	0.910879173328585	-6.58450233850423	-0.00760485449886872	4.47135017389638	-0.0597367463913216	0.95352604664031	0.999701638275751	-5.56419677915987	0.0439627127331192	4.47135017389638	0.345330659725776	0.736901225419722	0.999868433149474	-5.67947853499923	-0.0132562897009993	4.47135017389638	-0.116420014353123	0.909592786260765	0.978685909163163	-6.7386746663476	-0.0572190024341186	4.47135017389638	-0.335007619522644	0.744445353667546	0.99672091006598	-5.96280396082932
85	(UniMod:1)M(UniMod:35)DLAAAAEPGAGS(UniMod:21)QHLEVRDEVAEK3	0.0374465982036515	3.68436966905177	3.84193075433045	3.79473821206176	3.77562693080948	3.95143330804494	3.7091814174115	3.67621438914068	3.63519324110219	3.94268332976529	3.85834775135824	3.8193244223539	0.110071577661804	3.78991303867547	1.16967520362596	0.268885899368388	0.995230801036404	-5.35884453893011	-0.100149862596537	3.78991303867547	-1.59636320402763	0.141065072424602	0.550643117871998	-5.45877319950806	0.00992171506526729	3.78991303867547	0.14145330374807	0.890282231111291	0.999701638275751	-5.55647204045403	0.0898505742792191	3.78991303867547	1.28099431316561	0.228711930429166	0.999868433149474	-4.99340237383293	0.199922151941023	3.78991303867547	3.18670798695342	0.00954301836792248	0.171527642480779	-2.95594777430276	0.110071577661804	3.78991303867547	1.16967520362596	0.268885899368388	0.995230801036404	-5.35884453893011
86	(UniMod:1)M(UniMod:35)DNYADLS(UniMod:21)DTELTTLLR2	0.0308202813286477	4.15311350668174	4.03972131345985	3.87654509989	3.87107442162454	4.51141400640545	3.85367748336751	4.08179083112811	3.83967535383635	4.27126012795797	4.44914907147475	4.75963984802762	0.400184219038326	4.15518736944126	1.59907082663415	0.140461576699814	0.939433556987199	-4.84855807816595	-0.0980787505665428	4.15518736944126	-0.587860020269814	0.569483773913372	0.870492637375683	-6.50246647680708	0.302105468471783	4.15518736944126	1.61958065488337	0.135964048250216	0.999701638275751	-4.4874036335188	0.168117574004466	4.15518736944126	0.901274551503152	0.388344220488078	0.999868433149474	-5.35391534870729	0.568301793042792	4.15518736944126	3.40626182172708	0.00656798527771165	0.137104592932692	-2.58279048313311	0.400184219038326	4.15518736944126	1.59907082663415	0.140461576699814	0.939433556987199	-4.84855807816595
87	(UniMod:1)M(UniMod:35)DPQRS(UniMod:21)PLLEVK2	0.881686705548775	5.12971692845085	4.93558281963894	4.90612494359989	4.94501975310983	5.04055908754112	4.97126728760021	4.95708681622667	4.9214571574112	4.96064906790937	4.94361646165534	4.98115962602159	0.00955677502050012	4.97202181356046	0.104315053895486	0.918953481185713	0.997880222936524	-6.01492301306033	-0.0405378101505374	4.97202181356046	-0.663723459261205	0.52166885522996	0.854335059566324	-6.45305192976995	-0.0309810351300372	4.97202181356046	-0.45369897831563	0.659599217485014	0.999701638275751	-5.47013837614941	0.00231452309557589	4.97202181356046	0.0338948249902924	0.973618847624202	0.999868433149474	-5.73737694535003	0.011871298116076	4.97202181356046	0.194368147225105	0.849725853032505	0.964115323963776	-6.72558147542787	0.00955677502050012	4.97202181356046	0.104315053895486	0.918953481185713	0.997880222936524	-6.01492301306033
88	(UniMod:1)M(UniMod:35)DRNPS(UniMod:21)PPPPGR2	0.915844796612172	5.09322136371644	4.81940236626386	4.82577984644039	4.896047814932	5.01848237681853	4.9324243459628	4.88596202555118	4.89036581292202	4.80467319031265	4.86984244785338	5.01506967682838	-0.0508528602155627	4.91375193341833	-0.415036713934142	0.68675862585344	0.99672091006598	-5.9321919927127	-0.00988379732823219	4.91375193341833	-0.121000237162033	0.906054618206901	0.980323416016823	-6.67832033554989	-0.0607366575437949	4.91375193341833	-0.665056085544086	0.520850608300719	0.999701638275751	-5.3628208610804	0.044463903735033	4.91375193341833	0.486872194847199	0.636699539006641	0.999868433149474	-5.62246102407079	-0.00638895648052973	4.91375193341833	-0.0782154088847829	0.93917839642819	0.982246286984808	-6.74269996982597	-0.0508528602155627	4.91375193341833	-0.415036713934142	0.68675862585344	0.99672091006598	-5.9321919927127
89	(UniMod:1)M(UniMod:35)DSAGQDINLNS(UniMod:21)PNK2	0.634815868581996	5.50888890123621	5.37190341495513	5.25659942738743	5.42697466808611	5.48291437226251	5.49789351284496	5.43610562500771	5.37144753335557	5.39873734712941	5.46300468877313	5.52613625677103	-0.0483367318262804	5.43096415889175	-0.47429593766141	0.645335711214347	0.99672091006598	-5.90547034474617	0.0560183092098283	5.43096415889175	0.824505158572909	0.428617881142833	0.808422646482665	-6.33049443849867	0.00768157738354791	5.43096415889175	0.101125058109558	0.921422507991804	0.999701638275751	-5.56106683125658	0.0758139389813861	5.43096415889175	0.998061804523031	0.34146631552978	0.999868433149474	-5.27137844058716	0.0274772071551057	5.43096415889175	0.404423113837686	0.694298979744516	0.921292191948421	-6.65810480052053	-0.0483367318262804	5.43096415889175	-0.47429593766141	0.645335711214347	0.99672091006598	-5.90547034474617
90	(UniMod:1)M(UniMod:35)EEIPAQEAAGS(UniMod:21)PR2	0.855381601260777	3.84696431764686	3.70349286928002	3.60200858128198	3.76214090561307	3.78141904235775	3.77606491362726	3.71168818066357	3.66276781251738	3.71846549145002	3.69321564758291	3.83787142431897	-0.0212808324012252	3.73600901693998	-0.209862596986885	0.837930859996894	0.99672091006598	-5.99780957470053	-0.000648287133548919	3.73600901693998	-0.00958970158272052	0.992534661710916	0.999152094794901	-6.68618437406774	-0.0219291195347742	3.73600901693998	-0.290137509527551	0.777556803945412	0.999701638275751	-5.52645708295506	0.0542913845824544	3.73600901693998	0.718312793478875	0.488781896105996	0.999868433149474	-5.49024572746656	0.0330105521812292	3.73600901693998	0.488304222182938	0.635719728346052	0.898607757801776	-6.61832770918247	-0.0212808324012252	3.73600901693998	-0.209862596986885	0.837930859996894	0.99672091006598	-5.99780957470053
91	(UniMod:1)M(UniMod:35)EGISNFKT(UniMod:21)PSK2	0.142803336925809	4.03540685212628	3.91630764099718	4.02396446796877	3.88734636769265	4.04396208388897	3.92814973088939	3.78061347703261	3.84516604440734	3.94360063974853	4.01794317885604	3.97178819333156	0.152706347775528	3.94493169790357	1.68850940709213	0.121774780439437	0.928971443805282	-4.73022962451039	-0.140583236254293	3.94493169790357	-2.33169203853689	0.0415923582058611	0.330282460107203	-4.34042562823352	0.0121231115212348	3.94493169790357	0.179844328638103	0.86081737886153	0.999701638275751	-5.55068573869447	-0.0262387612399304	3.94493169790357	-0.389247627659381	0.705141036042799	0.999868433149474	-5.66379116554619	0.126467586535598	3.94493169790357	2.09757203287475	0.0619488608510537	0.421020894935254	-4.77118549783342	0.152706347775528	3.94493169790357	1.68850940709213	0.121774780439437	0.928971443805282	-4.73022962451039
92	(UniMod:1)M(UniMod:35)EVEAAEARS(UniMod:21)PAPGYK2	0.378077284967344	4.09750542739624	3.83132476854819	3.83029781126121	4.01307455108843	4.05537180336775	3.94935328091424	3.86718560261922	3.8784897342766	4.02710216767222	3.94735634874951	3.93862169046121	-0.0418299784685807	3.9486984714868	-0.390256969904354	0.704417733103227	0.99672091006598	-5.94234773238385	-0.0213664631318626	3.9486984714868	-0.299010833785521	0.77096925124933	0.947057768683948	-6.63808735536227	-0.0631964416004438	3.9486984714868	-0.791028088180866	0.447031577166891	0.999701638275751	-5.28145120329228	0.114513841492875	3.9486984714868	1.43336654425998	0.181853099566137	0.999868433149474	-4.82389499624967	0.0726838630242943	3.9486984714868	1.01716705996311	0.332725109293391	0.747715402547539	-6.21254067066167	-0.0418299784685807	3.9486984714868	-0.390256969904354	0.704417733103227	0.99672091006598	-5.94234773238385
93	(UniMod:1)M(UniMod:35)EVS(UniMod:21)PLQPVNENM(UniMod:35)QVNK2	0.937759385411335	4.00265723795514	3.75623636697102	3.66662093057426	3.74201726689089	3.90940536469025	3.89472452397641	3.82179352809937	3.86951493083801	3.75004271737919	3.8336988104453	3.91825556059031	-0.0452184354567597	3.83317883985547	-0.351170915530328	0.732645999476921	0.99672091006598	-5.95713351521497	0.0535061491377906	3.83317883985547	0.623301199701657	0.546847471397534	0.86110618508452	-6.4800709709971	0.00828771368103087	3.83317883985547	0.0863523178880408	0.932867439501089	0.999701638275751	-5.56236856224275	0.017206470623762	3.83317883985547	0.179279675700563	0.861249249602506	0.999868433149474	-5.72211191480839	-0.0280119648329977	3.83317883985547	-0.326315602370204	0.750819577938063	0.936963278363695	-6.68862038969809	-0.0452184354567597	3.83317883985547	-0.351170915530328	0.732645999476921	0.99672091006598	-5.95713351521497
94	(UniMod:1)M(UniMod:35)EVS(UniMod:21)PLQPVNENMQVNK2	0.341487032510199	3.95591925606075	3.97840640635496	3.96962611766113	3.88584586208685	3.86798687860584	3.93508061509356	3.95891818804976	3.80546923202565	3.97270355012764	3.84705880446344	3.61960580578012	0.0043675980800133	3.89060188330088	0.0361371487050083	0.971874401989079	0.999918851921141	-6.01987582785777	-0.0681612483026255	3.89060188330088	-0.845940876669496	0.417098089629822	0.803116297338199	-6.31239145152725	-0.0637936502226122	3.89060188330088	-0.708149449461054	0.494805809720161	0.999701638275751	-5.33639370949571	-0.0910675563459393	3.89060188330088	-1.01090687968317	0.335570816714726	0.999868433149474	-5.25991346655031	-0.086699958265926	3.89060188330088	-1.07602252788937	0.306847775619003	0.728614830577258	-6.15238489119357	0.0043675980800133	3.89060188330088	0.0361371487050083	0.971874401989079	0.999918851921141	-6.01987582785777
95	(UniMod:1)M(UniMod:35)HRDS(UniMod:21)CPLDCK2	0.685321380830282	4.16858345665911	3.95661553106025	4.03077670081399	3.98109885759312	4.11989447557021	4.04068987528345	4.04708134702465	4.06115658492963	3.98871032927797	3.91919813406969	4.04833088341431	-0.0627342572291245	4.03292147051785	-0.655174614064951	0.526936040160457	0.99672091006598	-5.803226354333	-0.00234929376521098	4.03292147051785	-0.0368028021036182	0.971356577504564	0.995379812419118	-6.68550152594109	-0.0650835509943355	4.03292147051785	-0.911926411415318	0.382972160852545	0.999701638275751	-5.191998116393	-0.00149522959612725	4.03292147051785	-0.0209505987151342	0.983691528869042	0.999868433149474	-5.73772721830928	-0.0642294868252518	4.03292147051785	-1.00618540254561	0.337728997813207	0.751101929196566	-6.22346206681405	-0.0627342572291245	4.03292147051785	-0.655174614064951	0.526936040160457	0.99672091006598	-5.803226354333
96	(UniMod:1)M(UniMod:35)NLLPNIES(UniMod:21)PVTR2	0.728709367282262	3.79171468420719	3.78712461868122	NA	3.71129536490869	4.03023142854608	3.86596365881307	4.00053798047614	3.76056993997325	3.80083026901502	3.82924754393056	4.14995827915434	-0.0303555743373609	3.87274737677056	-0.169639659463273	0.868988173381398	0.997232567559626	-5.95615266649965	0.0862708749766159	3.87274737677056	0.68181749113972	0.512256421678015	0.850764816851271	-6.32994489953986	0.055915300639255	3.87274737677056	0.441910784010406	0.668822794209937	0.999701638275751	-5.4742119443258	0.0813437452831831	3.87274737677056	0.586864010421273	0.571501249206254	0.999868433149474	-5.49212128027369	0.0509881709458222	3.87274737677056	0.450534834268113	0.662820114621768	0.90751986339684	-6.63617781627874	-0.0303555743373609	3.87274737677056	-0.169639659463273	0.868988173381398	0.997232567559626	-5.95615266649965
97	(UniMod:1)M(UniMod:35)NPVYS(UniMod:21)PGSSGVPYANAK2	0.658805559739942	4.17406314866778	4.00475736758897	3.81862343720034	3.91514879386488	4.07055152790603	4.00648873769069	3.90658495275894	3.82512015979612	3.92614803864478	4.01048613102519	4.15712030861599	0.124818032946981	3.98319023670543	0.868158179567897	0.405382400980736	0.99672091006598	-5.6450821092937	-0.0864167010704482	3.98319023670543	-0.901592872210835	0.388182917411331	0.783377441565682	-6.26352759854266	0.0384013318765328	3.98319023670543	0.35834724272469	0.727430278557772	0.999701638275751	-5.50589295864497	-0.00629782360024045	3.98319023670543	-0.0587689960746332	0.954277976975727	0.999868433149474	-5.7362398998696	0.118520209346741	3.98319023670543	1.2365315342557	0.244130896956083	0.682868956418946	-5.97508233265289	0.124818032946981	3.98319023670543	0.868158179567897	0.405382400980736	0.99672091006598	-5.6450821092937
98	(UniMod:1)M(UniMod:35)NPVYS(UniMod:21)PVQPGAPYGNPK2	0.932913213714492	3.68943597747984	3.59175685763899	3.57043878812174	3.56597499221701	3.75722713773711	3.54671626042659	3.64536191708129	3.68703698853278	3.62559870446301	3.57489278056753	3.73980383922821	-0.0239971378241739	3.63584038577219	-0.23312691380452	0.820300687869333	0.99672091006598	-5.99250297531508	0.00916118093336227	3.63584038577219	0.13349828551104	0.896411197064647	0.976984147413348	-6.6766026167091	-0.0148359568908116	3.63584038577219	-0.19336807947804	0.850488513987877	0.999701638275751	-5.54832040401697	0.044390523896872	3.63584038577219	0.578574770480653	0.575498717948928	0.999868433149474	-5.57570605158744	0.0203933860726981	3.63584038577219	0.29717588772376	0.772329972230108	0.945658128773561	-6.69837020251504	-0.0239971378241739	3.63584038577219	-0.23312691380452	0.820300687869333	0.99672091006598	-5.99250297531508
99	(UniMod:1)M(UniMod:35)NTAPSRPS(UniMod:21)PTR2	0.771526660582072	5.87154112293537	5.7503562912389	5.67471860634474	5.7664044448398	5.85369723373995	5.84860647605386	5.8255721108311	5.79376109515757	5.74324190963147	5.76567151575791	5.84301502795125	-0.0831825753508353	5.79423507586199	-0.956209198901552	0.361204058084167	0.99672091006598	-5.56862288250978	0.0571078871745065	5.79423507586199	0.984708999735486	0.347675513340461	0.75473535572699	-6.1856754344681	-0.0260746881763287	5.79423507586199	-0.402138757086945	0.695926495932006	0.999701638275751	-5.49047711270694	0.0445121657835381	5.79423507586199	0.6864920839088	0.507793992670711	0.999868433149474	-5.51117576325385	-0.0386704095672972	5.79423507586199	-0.666792315534545	0.519785689127526	0.85238067771023	-6.51029696068266	-0.0831825753508353	5.79423507586199	-0.956209198901552	0.361204058084167	0.99672091006598	-5.56862288250978
100	(UniMod:1)M(UniMod:35)QT(UniMod:21)PVNIPVPVLR2	0.58265855923944	3.83961788534967	3.79271218185191	3.75440515240155	3.69384302762597	3.96467023589486	3.69382671689272	3.69278789023601	3.73431512572872	3.66813492347093	3.76602975968422	4.01535566845014	0.0758519810232428	3.78324532432606	0.555232800303899	0.590771030851628	0.99672091006598	-5.86351241577907	-0.0886018289152255	3.78324532432606	-0.972841597220247	0.353263143386453	0.757415274725604	-6.19714036568215	-0.0127498478919827	3.78324532432606	-0.125213006199328	0.902802200566193	0.999701638275751	-5.55850548890225	0.0336782252260419	3.78324532432606	0.330745265334687	0.747568630246335	0.999868433149474	-5.68428444330554	0.109530206249285	3.78324532432606	1.20263364871813	0.25644311844821	0.693291135151409	-6.01407624772994	0.0758519810232428	3.78324532432606	0.555232800303899	0.590771030851628	0.99672091006598	-5.86351241577907
101	(UniMod:1)M(UniMod:35)S(UniMod:21)PTPPLFSLPEAR2	0.0529136174681296	3.53705944731105	3.55260427727055	3.43167920508638	NA	3.72646345412967	NA	3.63994777297389	3.50370330628262	3.72668835523632	3.67679132948861	3.88775332904319	-0.0274303459458931	3.63141005298025	-0.212027042674721	0.837297724411411	0.99672091006598	-5.826254912629	0.0647112297389287	3.63141005298025	0.806540718941355	0.442850789533369	0.815491019816205	-6.23215685599264	0.0372808837930356	3.63141005298025	0.367343917379155	0.722727769120768	0.999701638275751	-5.31301559396352	0.219349144240342	3.63141005298025	2.16133754677953	0.0620737605043988	0.999868433149474	-3.84533237934381	0.191918798294449	3.63141005298025	2.392016442575	0.043197986852502	0.355383199233832	-4.25714532163707	-0.0274303459458931	3.63141005298025	-0.212027042674721	0.837297724411411	0.99672091006598	-5.826254912629
102	(UniMod:1)M(UniMod:35)VADPPRDS(UniMod:21)K2	0.843071351109202	4.00597949112329	3.59239695475794	3.7370890774964	3.80917584398122	3.90859902098174	3.83843193628628	3.79703444122434	3.6516519932021	3.81104491816241	3.81736379095821	NA	-0.0285673603661976	3.79687674681739	-0.183493767895848	0.858415999619725	0.997232567559626	-5.95362126633305	-0.0161157175549689	3.79687674681739	-0.163670668784465	0.873551761923203	0.971949155091338	-6.67162348007266	-0.0446830779211664	3.79687674681739	-0.370525977191826	0.71943048835773	0.999701638275751	-5.42600448126738	0.0803989246889376	3.79687674681739	0.730325464222645	0.48348602097139	0.999868433149474	-5.48039561147735	0.0518315643227401	3.79687674681739	0.470826089053396	0.648796857267784	0.901532081074161	-6.51671090149816	-0.0285673603661976	3.79687674681739	-0.183493767895848	0.858415999619725	0.997232567559626	-5.95362126633305
103	(UniMod:1)MDLAAAAEPGAGS(UniMod:21)QHLEVR2	0.953221810244242	3.72780226532372	4.05112990003865	4.00464392416346	3.98181772126211	3.9167428997905	3.7901931341716	3.96430569356751	3.9952442543163	3.75364034192362	3.93251074199097	3.98694070932126	-0.0469720436242231	3.91863378053361	-0.328653708120596	0.749102991678624	0.99672091006598	-5.96496160987355	-0.0112776691568004	3.91863378053361	-0.118361290078989	0.908092916231646	0.980923353004582	-6.67866152248218	-0.0582497127810235	3.91863378053361	-0.546800775657493	0.596340513129265	0.999701638275751	-5.42752973717669	0.0214216140176982	3.91863378053361	0.201088633771405	0.844604995256548	0.999868433149474	-5.71803475598286	-0.025550429606525	3.91863378053361	-0.268156634873183	0.793954014006069	0.950880801513944	-6.70718910405509	-0.0469720436242231	3.91863378053361	-0.328653708120596	0.749102991678624	0.99672091006598	-5.96496160987355
104	(UniMod:1)MDLAAAAEPGAGS(UniMod:21)QHLEVR3	0.760258148596743	3.35573859434656	3.70679974801	3.51779490324503	3.66468015518774	3.52914015130259	3.53639895679547	3.59908596851924	3.72417072235096	NA	3.58953025054153	3.60119713329767	-0.0946539286802626	3.58245365835968	-0.668644265016671	0.520247280493024	0.99672091006598	-5.74474911722544	0.0931074673546957	3.58245365835968	1.03994649944763	0.325086512445705	0.734251980394673	-6.12840055984464	-0.00154646132556691	3.58245365835968	-0.0141032731688041	0.989050587369125	0.999701638275751	-5.48876937935874	0.0701324047113054	3.58245365835968	0.700632385208812	0.500974250098254	0.999868433149474	-5.50033049070176	-0.0245215239689571	3.58245365835968	-0.244973402780754	0.811887554988939	0.954020475643496	-6.60351446273235	-0.0946539286802626	3.58245365835968	-0.668644265016671	0.520247280493024	0.99672091006598	-5.74474911722544
105	(UniMod:1)MDLAAAAEPGAGS(UniMod:21)QHLEVRDEVAEK3	0.757608291612299	3.48454243080689	3.67308494448552	3.60419898019783	3.57882272197592	3.55216015232998	3.34204884689374	3.65192224887735	3.49286849424431	3.8464760337868	3.68654038593942	3.33811493490685	0.149881269549689	3.56825274313133	0.826474906517591	0.427550476570322	0.99672091006598	-5.67908366910393	-0.0916622551582789	3.56825274313133	-0.758165653294143	0.465604707980371	0.82390298795209	-6.38392890515054	0.0582190143914096	3.56825274313133	0.430708468014174	0.675690398821864	0.999701638275751	-5.47949771463886	-0.0217840146771335	3.56825274313133	-0.161159711940621	0.875132797513234	0.999868433149474	-5.72514619502427	0.128097254872555	3.56825274313133	1.05953032420963	0.31393983089762	0.732316919058695	-6.16951439845565	0.149881269549689	3.56825274313133	0.826474906517591	0.427550476570322	0.99672091006598	-5.67908366910393
106	(UniMod:1)MDNYADLS(UniMod:21)DTELTTLLR2	0.834186144421551	4.06846666006411	4.6255301179206	4.64314881628281	4.51282944087814	4.29664881544239	4.46892592346603	4.65770763913754	4.517274712538	4.5269294599309	4.59090950658421	4.21430277025211	-0.0629461095292125	4.46569762386335	-0.273516336026154	0.789945753571748	0.99672091006598	-5.98198312907013	0.10225422695802	4.46569762386335	0.666479669115165	0.519977355574501	0.852864262424933	-6.45115290957876	0.0393081174288072	4.46569762386335	0.229156866118537	0.823302166457243	0.999701638275751	-5.54124181489569	-0.0409760699289068	4.46569762386335	-0.238880627844081	0.815956100185081	0.999868433149474	-5.70987353822225	-0.103922179458119	4.46569762386335	-0.677351165222827	0.513337380806175	0.850360593946292	-6.5029388991922	-0.0629461095292125	4.46569762386335	-0.273516336026154	0.789945753571748	0.99672091006598	-5.98198312907013
107	(UniMod:1)MDPQRS(UniMod:21)PLLEVK2	0.851033297905424	4.35164754518033	4.86371142275869	4.88722887498493	4.82450895057474	4.63218952268636	4.76723162784118	4.85731987190067	4.83431153782166	4.89337395199948	4.79100593893343	4.52208723953887	-0.111618591353137	4.74769240765639	-0.529653254354349	0.607751166151517	0.99672091006598	-5.87744646680228	0.118758398213183	4.74769240765639	0.845299667371508	0.417439604864368	0.803182958806808	-6.31293881796929	0.00713980686004589	4.74769240765639	0.045454598296075	0.964627539148437	0.999701638275751	-5.56490338900563	0.0274866223225638	4.74769240765639	0.174989800239503	0.864531883333101	0.999868433149474	-5.72285927093821	-0.0841319690305733	4.74769240765639	-0.598835337179204	0.562418887309646	0.867219733095903	-6.55510246825814	-0.111618591353137	4.74769240765639	-0.529653254354349	0.607751166151517	0.99672091006598	-5.87744646680228
108	(UniMod:1)MDPSDFPS(UniMod:21)PFDPLTLPEK2	0.894064416951517	3.5762811649195	3.95738930445245	3.99193026083429	3.82244647549369	3.87928372573245	3.78689186129416	3.9742297859553	3.77970972669245	3.97075691756077	3.99732135692098	3.77930801657329	0.0598534484933846	3.86504987240267	0.365529347890768	0.722224906592815	0.99672091006598	-5.9518779918797	0.00507688124522465	3.86504987240267	0.0465073225753471	0.963808957487351	0.993995153932747	-6.68506428065392	0.0649303297386092	3.86504987240267	0.532006495684951	0.606178581719609	0.999701638275751	-5.43479934912145	0.00899819054432571	3.86504987240267	0.0737266519092641	0.942661777098313	0.999868433149474	-5.73526247569669	0.0688516390377103	3.86504987240267	0.630722924547442	0.542172914830646	0.858939136184913	-6.53463148316696	0.0598534484933846	3.86504987240267	0.365529347890768	0.722224906592815	0.99672091006598	-5.9518779918797
109	(UniMod:1)MDRNPS(UniMod:21)PPPPGR2	0.866128274868699	4.7427356829131	5.07440541221336	5.06679763529465	5.01033352953165	4.91405879732765	5.00649529767036	5.03004477873438	4.99141194240042	5.02890258083343	4.99865166009259	4.75496595246727	-0.0826938617598998	4.96534575177081	-0.568927585781644	0.58178462200867	0.99672091006598	-5.85579923250944	0.0480044294613489	4.96534575177081	0.495400328011665	0.630875361903513	0.89438921841359	-6.55508664266875	-0.0346894322985509	4.96534575177081	-0.320196929845649	0.755318492842879	0.999701638275751	-5.51791546382917	0.000883253289278407	4.96534575177081	0.00815277082279696	0.993653246060767	0.999868433149474	-5.73791099701531	-0.0818106084706214	4.96534575177081	-0.84427630379009	0.417985053386833	0.798871254728394	-6.37291859351511	-0.0826938617598998	4.96534575177081	-0.568927585781644	0.58178462200867	0.99672091006598	-5.85579923250944
110	(UniMod:1)MDSAGQDINLNS(UniMod:21)PNK2	0.957119184721066	5.12695239148692	5.46668746489703	5.50807772601645	5.49377798166884	5.31167128004958	5.44879916631889	5.46466909165573	5.37910073235237	5.52425831614409	5.48698336886263	5.16765351022294	-0.0733767017581828	5.39805736633413	-0.420707236065508	0.682744670878662	0.99672091006598	-5.92978316359798	0.0636171359755302	5.39805736633413	0.547125766109081	0.596125341250627	0.883049739222839	-6.52669217902776	-0.00975956578265258	5.39805736633413	-0.0750738249764932	0.941616202763297	0.999701638275751	-5.56322451256804	0.0354854367257387	5.39805736633413	0.272965777913786	0.790357196112097	0.999868433149474	-5.701326058335	-0.0378912650324441	5.39805736633413	-0.325875836625093	0.751142603782926	0.937005338847049	-6.6887741671249	-0.0733767017581828	5.39805736633413	-0.420707236065508	0.682744670878662	0.99672091006598	-5.92978316359798
111	(UniMod:1)MDT(UniMod:21)PLRR2	0.464397730114335	4.34646976581079	4.70906404823746	4.8501149989852	4.71263097837368	4.43183663904416	4.37269522994967	4.46563067781114	4.47299493250332	4.62633432701795	4.51453617380391	4.25159029951029	0.0900291156582425	4.52308164282251	0.446120957252253	0.664883591495057	0.99672091006598	-5.91860127930303	-0.198109324256443	4.52308164282251	-1.47253564691307	0.171218281948497	0.593882186979781	-5.6249707009035	-0.1080802085982	4.52308164282251	-0.718541850353714	0.488646658696758	0.999701638275751	-5.32979875349357	-0.0629824623022355	4.52308164282251	-0.418721758492562	0.684148948451419	0.999868433149474	-5.65224573042368	0.027046653356007	4.52308164282251	0.201036278054571	0.844644860186966	0.962686658473187	-6.72415836157033	0.0900291156582425	4.52308164282251	0.446120957252253	0.664883591495057	0.99672091006598	-5.91860127930303
112	(UniMod:1)MEDLDQSPLVSSSDS(UniMod:21)PPRPQPAFK3	0.980239484458775	4.7079594489219	4.90098942108581	4.93991981687867	4.89818329550957	4.83389597710344	NA	4.91367985231765	4.84928868880011	4.92877761805129	4.87897565970147	4.77327080163257	-0.0375596514414767	4.86249405800025	-0.336699419663671	0.743944096297352	0.99672091006598	-5.91258576350944	0.0318613749300836	4.86249405800025	0.403924620452647	0.695554047199528	0.921388938453755	-6.48858375671292	-0.0056982765113931	4.86249405800025	-0.0722402652788674	0.943966547409965	0.999701638275751	-5.56339676468464	0.0164167406777072	4.86249405800025	0.208124280947188	0.839694883574248	0.999868433149474	-5.71641673835952	-0.0211429107637695	4.86249405800025	-0.268040604784327	0.794618099815704	0.951010450537125	-6.59710807602572	-0.0375596514414767	4.86249405800025	-0.336699419663671	0.743944096297352	0.99672091006598	-5.91258576350944
113	(UniMod:1)MEDSMDMDMS(UniMod:21)PLRPQNYLFGCELK3	0.316142288757311	NA	4.13089623099369	4.21879175457361	4.25010829225962	3.9565425100706	4.0345876680127	4.01972963825796	4.18430895731259	NA	4.12065748182436	3.71985016019975	-0.0877696752304837	4.0706080770561	-0.456045991941651	0.660275321202884	0.99672091006598	-5.81943816092791	-0.0953019049225698	4.0706080770561	-0.734475094488765	0.483273538535487	0.832610012933323	-6.28907542786344	-0.183071580153054	4.0706080770561	-1.28797015409777	0.233154086754915	0.999701638275751	-4.7945213054625	-0.0715185916185428	4.0706080770561	-0.503157351844454	0.628181003026051	0.999868433149474	-5.53385549163421	-0.159288266849027	4.0706080770561	-1.22760678225629	0.253901671173071	0.690765250997624	-5.87413658874872	-0.0877696752304837	4.0706080770561	-0.456045991941651	0.660275321202884	0.99672091006598	-5.81943816092791
114	(UniMod:1)MEGISNFKT(UniMod:21)PSK2	0.636788567829421	3.56280834678207	3.80291831093424	3.9933298490636	3.81146613029663	3.48927281103942	3.68156302402286	NA	3.67589370176188	3.82142072154126	3.77780889231589	NA	0.256869142294815	3.7351646430842	1.32621272945691	0.220764291070104	0.98786064996463	-5.10093508664717	-0.107623806034266	3.7351646430842	-0.824177859208294	0.433317329751258	0.810353232632577	-6.21753547457445	0.149245336260549	3.7351646430842	1.04333251632967	0.326780201719131	0.999701638275751	-5.01644462889285	-0.135982698258609	3.7351646430842	-1.04134887317091	0.327646054782996	0.999868433149474	-5.22791743929942	0.120886444036206	3.7351646430842	0.845083411023679	0.422201822147979	0.801957475534513	-6.17041833931288	0.256869142294815	3.7351646430842	1.32621272945691	0.220764291070104	0.98786064996463	-5.10093508664717
115	(UniMod:1)METPFYGDEALSGLGGGASGSGGSFAS(UniMod:21)PGR3	0.135800435656983	2.6844238046249	NA	2.8882945742141	2.82086953000409	2.92644564814659	2.86653008866852	3.01556781729748	NA	3.0236872543192	3.00870808917062	NA	-0.0121496808939314	2.90431585080569	-0.0951543945419776	0.926807143497287	0.997880222936524	-5.88148377358061	0.154689763563503	2.90431585080569	1.71332815704047	0.12952541012904	0.531626828268194	-5.12345655056016	0.142540082669571	2.90431585080569	1.5787595217598	0.157552239830877	0.999701638275751	-4.50130283612195	0.0872983996558392	2.90431585080569	0.966908234580887	0.365184346461461	0.999868433149474	-5.21930087098767	0.0751487187619078	2.90431585080569	0.832339599300222	0.432165422361986	0.806300181791312	-6.17771879019089	-0.0121496808939314	2.90431585080569	-0.0951543945419776	0.926807143497287	0.997880222936524	-5.88148377358061
116	(UniMod:1)MEVEAAEARS(UniMod:21)PAPGYK2	0.96907493894601	3.44303201319093	3.97671886332759	4.02153702016421	3.88846977297645	3.69810026657705	3.72010470417719	3.75334945334249	3.81420491879937	3.96059925764383	3.79347941140155	3.47131119977332	-0.000278790049290656	3.77644608012491	-0.00118506548638357	0.999077441423341	0.999918851921141	-6.02055092560165	-0.0512096067878898	3.77644608012491	-0.326518491585396	0.750670564532864	0.939433599690678	-6.6288703426983	-0.0514883968371804	3.77644608012491	-0.293636949429461	0.774956583251249	0.999701638275751	-5.52550509540096	-0.0204776124508261	3.77644608012491	-0.11678327586454	0.909312094384814	0.999868433149474	-5.73121918050809	-0.0207564025001168	3.77644608012491	-0.132345269963686	0.897300143561173	0.975431052994966	-6.73653133082388	-0.000278790049290656	3.77644608012491	-0.00118506548638357	0.999077441423341	0.999918851921141	-6.02055092560165
117	(UniMod:1)MEVS(UniMod:21)PLQPVNENM(UniMod:35)QVNK2	0.788243041795414	3.39982706794319	3.73753351619971	3.69361212389699	3.49575076165953	3.54478241569362	3.49071111949311	3.46094276168323	3.67859312148991	3.56682847422353	3.54454350209199	3.51859438522181	0.0899641002937521	3.5574290226906	0.680148436945192	0.511637159941459	0.99672091006598	-5.78673570678	-0.0669085684578845	3.5574290226906	-0.758765298151339	0.465261417769477	0.82390298795209	-6.38346369102932	0.0230555318358676	3.5574290226906	0.233854569626091	0.819750885202783	0.999701638275751	-5.54022462285564	-0.0900576473367249	3.5574290226906	-0.913463740910299	0.382201192059411	0.999868433149474	-5.34390277567458	-9.35470429728191e-05	3.5574290226906	-0.00106085441055469	0.999174138141495	0.99953738286518	-6.74601326155724	0.0899641002937521	3.5574290226906	0.680148436945192	0.511637159941459	0.99672091006598	-5.78673570678
118	(UniMod:1)MFCVT(UniMod:21)PPELETK2	0.643094741241001	3.35237918615992	3.8730308002705	3.76948019460324	NA	3.80576901999391	3.77496874966008	3.84642478304251	NA	3.84498130097324	3.89835911576593	3.77436029860863	-0.112268820884717	3.77108371656422	-0.50893947484147	0.624297278603569	0.99672091006598	-5.71803926730216	0.145733372673407	3.77108371656422	1.06525275403329	0.317329900955162	0.728197311043477	-5.99224991607262	0.0334645517886902	3.77108371656422	0.193383168264498	0.851396265667501	0.999701638275751	-5.35565535466147	0.140805626316023	3.77108371656422	0.813680048619747	0.438974602652525	0.999868433149474	-5.23185939882909	0.028536805431306	3.77108371656422	0.208592651218851	0.83989030584679	0.960752006158247	-6.61218197115603	-0.112268820884717	3.77108371656422	-0.50893947484147	0.624297278603569	0.99672091006598	-5.71803926730216
119	(UniMod:1)MHRDS(UniMod:21)CPLDCK2	0.513849419023564	4.13041494541982	4.46000496725332	4.34910490912923	4.34362846369741	4.16790204550704	4.41969413656915	4.43898711955366	4.34045325639997	4.35771452079862	4.35910770461407	4.17843208745122	-0.0438837138877295	4.32231310512668	-0.330249313363246	0.747932355370404	0.99672091006598	-5.96442357422111	0.0865365635734747	4.32231310512668	0.976853535256933	0.351366878505581	0.757116054242597	-6.19327731731815	0.0426528496857452	4.32231310512668	0.430648415036488	0.675732659582151	0.999701638275751	-5.47952155169	-0.0574096859985636	4.32231310512668	-0.579642168464221	0.574805502985796	0.999868433149474	-5.57511753741073	-0.101293399886293	4.32231310512668	-1.14343361570056	0.279130781331036	0.715284709043041	-6.08021713922095	-0.0438837138877295	4.32231310512668	-0.330249313363246	0.747932355370404	0.99672091006598	-5.96442357422111
120	(UniMod:1)MHRDS(UniMod:21)CPLDCK3	0.782482263787631	NA	4.01254240087629	3.86733099269142	3.95980097350435	3.65663747809612	4.04256080246863	3.8718962281937	3.72525629046062	3.84381678498384	3.96261709701155	NA	0.155029971606998	3.88249544980961	0.890382681273313	0.398805851080668	0.99672091006598	-5.53281382869087	-0.060032256409539	3.88249544980961	-0.511395667310462	0.622651260559185	0.89314174223729	-6.43484216674928	0.0949977151974588	3.88249544980961	0.738745611587277	0.48081291285362	0.999701638275751	-5.24330331069268	-0.131717470983619	3.88249544980961	-1.02429519969262	0.335163213310701	0.999868433149474	-5.17272623469272	0.0233125006233785	3.88249544980961	0.198591765927257	0.847451558455948	0.963490683955628	-6.61441799310972	0.155029971606998	3.88249544980961	0.890382681273313	0.398805851080668	0.99672091006598	-5.53281382869087
121	(UniMod:1)MLQNVT(UniMod:21)PHNK2	0.2761500772929	NA	3.69524405616376	3.72620253565027	NA	3.55179086039152	3.52979827149938	3.67213483967464	3.64463268724658	3.70268510048757	3.65404199082721	NA	0.221774048366019	3.64706629274261	2.11331303478351	0.0716515655555991	0.853804024321453	-4.05403413220432	-0.095201363100148	3.64706629274261	-1.51801229725361	0.171961875678769	0.59433989672957	-5.46305652888	0.126572685265871	3.64706629274261	1.50430487994123	0.175375649341125	0.999701638275751	-4.49419170980547	-0.158932435515497	3.64706629274261	-1.88889757552906	0.100005146516078	0.999868433149474	-4.16420712327954	0.062841612850522	3.64706629274261	1.00202705066305	0.3490648770428	0.756558721457092	-6.11027249094123	0.221774048366019	3.64706629274261	2.11331303478351	0.0716515655555991	0.853804024321453	-4.05403413220432
122	(UniMod:1)MNLLPNIES(UniMod:21)PVTR2	0.490495520577505	3.78356324984375	4.27743533778468	4.29650636444231	4.25915052367043	4.14635990052704	4.28349496807893	4.37251776248565	4.26546868343135	4.30881628886938	4.29353773001465	4.14144795132387	-0.142813376004496	4.22075443277018	-0.792026676703617	0.446474888255769	0.99672091006598	-5.70608785779181	0.187992153975062	4.22075443277018	1.56387453113497	0.148487170458721	0.560127780907767	-5.50317116322102	0.0451787779705652	4.22075443277018	0.336156610497841	0.743604247053466	0.999701638275751	-5.51304630205327	0.0835868947418179	4.22075443277018	0.621935529924156	0.547710138110636	0.999868433149474	-5.55099210278507	-0.0592264812626784	4.22075443277018	-0.492694953789041	0.632720124884919	0.897976292698785	-6.61604856778867	-0.142813376004496	4.22075443277018	-0.792026676703617	0.446474888255769	0.99672091006598	-5.70608785779181
123	(UniMod:1)MNPVYS(UniMod:21)PVQPGAPYGNPK2	0.287375707114948	NA	3.35091564986504	3.31901632501433	3.24435387113088	3.15635090621996	3.2657522634182	3.26348177095357	3.17029357371379	3.33670266905746	3.17975348929307	3.13780680630565	0.119525384287805	3.2424427324972	1.21659936288476	0.254232835555476	0.989240940156912	-5.26223984956895	-0.101790118077829	3.2424427324972	-1.46523759080714	0.176383954642218	0.600796012098203	-5.52946260594022	0.0177352662099763	3.2424427324972	0.255293728158954	0.804147263808618	0.999701638275751	-5.53503622661949	-0.134613598764264	3.2424427324972	-1.76888966973987	0.110180247742356	0.999868433149474	-4.36763889186471	-0.0150882144764588	3.2424427324972	-0.242826057758679	0.813500815815746	0.954531950970025	-6.71385465618727	0.119525384287805	3.2424427324972	1.21659936288476	0.254232835555476	0.989240940156912	-5.26223984956895
124	(UniMod:1)MNTAPSRPS(UniMod:21)PTR2	0.968302453212246	5.41280568944425	5.74096570372178	5.69567101861739	5.67819606283626	5.533867447479	5.65322339663165	5.67695311981978	5.62365192545811	5.69933257061608	5.68500761564612	5.47521549485133	-0.0209752048284884	5.62499000410198	-0.152912509931769	0.88146684408526	0.997232567559626	-6.00846481301951	0.0347953433753734	5.62499000410198	0.380495208483469	0.711425923315841	0.927331884598186	-6.608484300192	0.013820138546885	5.62499000410198	0.135171600422268	0.895121379840725	0.999701638275751	-5.55728782663	-0.0104490487701829	5.62499000410198	-0.102199745709084	0.920590610863222	0.999868433149474	-5.73279292021917	-0.0314242535986713	5.62499000410198	-0.343631554242006	0.73814095595237	0.932753846954058	-6.68240414924197	-0.0209752048284884	5.62499000410198	-0.152912509931769	0.88146684408526	0.997232567559626	-6.00846481301951
125	(UniMod:1)MNVTSLFSFTS(UniMod:21)PAVK2	0.6603747739985	3.02421518596147	3.30175859583099	3.3840899781778	3.1955006300484	3.03455251515254	3.26874989118371	3.17956893674301	3.24989692863108	3.29403736620827	3.16858416909651	NA	0.120233529522734	3.21009541970338	0.823272637825008	0.431304635998222	0.99672091006598	-5.63232906631634	-0.00394933447081769	3.21009541970338	-0.0427574705691158	0.966814214211409	0.994740935321187	-6.68523560729597	0.116284195051916	3.21009541970338	1.02792907669937	0.330411855965718	0.999701638275751	-5.03138691917202	-0.121661347389617	3.21009541970338	-1.17810962737584	0.268509458833699	0.999868433149474	-5.09889462411488	-0.00142781786688273	3.21009541970338	-0.0138262974330445	0.98926560873714	0.995117808542338	-6.63602802724271	0.120233529522734	3.21009541970338	0.823272637825008	0.431304635998222	0.99672091006598	-5.63232906631634
126	(UniMod:1)MQT(UniMod:21)PVNIPVPVLR2	0.0833365553181039	3.32994464012755	3.53193905649874	3.43668165766671	3.28124217234347	3.39970821925914	NA	3.18978527702286	3.27050351059455	3.29128377617636	3.30037711910969	3.13225281731294	0.103540099353987	3.3163718246112	0.921679829983479	0.380376189021316	0.99672091006598	-5.55046549613716	-0.202710724288961	3.3163718246112	-2.55189751703769	0.0307333827241739	0.287879741886077	-3.9172913837319	-0.099170624934974	3.3163718246112	-1.24844540130933	0.242892953887659	0.999701638275751	-4.89014665092132	-0.0923799222963626	3.3163718246112	-1.16295817677694	0.274303552538966	0.999868433149474	-5.11403424705535	0.0111601770576244	3.3163718246112	0.140493938951426	0.891316706391356	0.97489053101364	-6.62537997459566	0.103540099353987	3.3163718246112	0.921679829983479	0.380376189021316	0.99672091006598	-5.55046549613716
127	(UniMod:1)MS(UniMod:21)GDEMIFDPTMSK2	0.687457332245862	NA	3.04578909915619	3.06145401064173	NA	2.95817916851985	2.85011248448964	3.10140498856526	2.95947154381345	3.00491410748037	NA	2.91628100434473	0.0857102700022092	2.9872008008764	0.631152632338901	0.547600933159687	0.99672091006598	-5.61420873011363	-0.0832918826095121	2.9872008008764	-1.02632103167034	0.338240240002008	0.745476943486472	-6.02790626105509	0.00241838739269706	2.9872008008764	0.0222111051400217	0.982887413644401	0.999701638275751	-5.32609880821488	-0.0954423863791081	2.9872008008764	-0.876567949817495	0.409235519903062	0.999868433149474	-5.14066256825405	-0.00973211637689886	2.9872008008764	-0.119918957374293	0.907851260406869	0.977884273617725	-6.6280817677157	0.0857102700022092	2.9872008008764	0.631152632338901	0.547600933159687	0.99672091006598	-5.61420873011363
128	(UniMod:1)MS(UniMod:21)PTPPLFSLPEAR2	0.754933094098299	3.4576886894064	3.76646258838781	3.7406888051389	3.57950946387192	3.58328162116084	3.58723994157945	3.69800075393801	3.61720676615804	NA	NA	3.71024678578194	0.149648783684758	3.63781393504703	0.989706284555708	0.35081497780037	0.99672091006598	-5.3746419043426	-0.0207975404192009	3.63781393504703	-0.247962949820527	0.810302527300948	0.956408613456494	-6.65237197313485	0.128851243265558	3.63781393504703	1.02417028565783	0.335218759982395	0.999701638275751	-4.90683321205875	-0.0735511517946561	3.63781393504703	-0.784348894435067	0.455047944062847	0.999868433149474	-5.43998222069466	0.0760976318901023	3.63781393504703	0.641550667756297	0.538802528414343	0.857419816127484	-6.18691975317886	0.149648783684758	3.63781393504703	0.989706284555708	0.35081497780037	0.99672091006598	-5.3746419043426
129	(UniMod:1)MVADPPRDS(UniMod:21)K2	0.863640102174736	NA	3.69469820105532	3.78829467055998	3.69695086238972	3.67065821186165	3.70846628662133	3.83067588221661	3.70839173261167	3.82564073388484	NA	3.63698574305663	0.0398271700028219	3.7289735915842	0.364130679082216	0.725035746573299	0.99672091006598	-5.85794700215531	0.0076815313422216	3.7289735915842	0.10416863432927	0.919555954130395	0.982999243244364	-6.57059468712765	0.0475087013450435	3.7289735915842	0.588127788206097	0.572395080764049	0.999701638275751	-5.3310725427596	-0.0576918986819654	3.7289735915842	-0.714189354973276	0.49507288581384	0.999868433149474	-5.41323206688266	-0.0178647286791436	3.7289735915842	-0.242262161834925	0.814568098793846	0.954531950970025	-6.60385665237814	0.0398271700028219	3.7289735915842	0.364130679082216	0.725035746573299	0.99672091006598	-5.85794700215531
130	(UniMod:1)NQT(UniMod:21)LQKEIQGHQPR3	0.107117938066825	3.28949890929265	3.30441147891209	NA	3.44412966982772	3.33012176384201	3.44448939329506	3.33750420142985	3.48984256483205	3.23409759997728	3.22073193829425	3.34778867558369	-0.246576504633075	3.34426161952867	-2.60246235777509	0.0282709666220057	0.709722125105088	-3.39407897428771	0.126990192416619	3.34426161952867	1.89547448919543	0.0900334895632714	0.46378939786067	-4.93346962021276	-0.119586312216455	3.34426161952867	-1.78496307273557	0.10740801420775	0.999701638275751	-4.297088190832	0.0901705227324934	3.34426161952867	1.22863172949258	0.249898491886215	0.999868433149474	-4.98105849069167	-0.156405981900581	3.34426161952867	-2.61009387818564	0.0279169207974647	0.291378398400137	-3.97307143640896	-0.246576504633075	3.34426161952867	-2.60246235777509	0.0282709666220057	0.709722125105088	-3.39407897428771
131	(UniMod:1)S(UniMod:21)ASSLLEQRPK2	0.145938127205329	3.73664050937109	3.74155971440027	3.76635394868933	3.85509142687637	3.83288111737891	3.78361307500045	3.54370182229545	3.72804776663452	3.83250291560103	3.80892920194464	3.76493061411681	0.0211984746032785	3.76311382839172	0.234412285906583	0.819329554750923	0.99672091006598	-5.99219370831136	-0.0630638361767581	3.76311382839172	-1.04603785929573	0.319833849899492	0.729592608284906	-6.12462365623839	-0.0418653615734796	3.76311382839172	-0.621107620540499	0.548233489909755	0.999701638275751	-5.38822304887653	0.095801547974073	3.76311382839172	1.42129601345582	0.185242310655802	0.999868433149474	-4.83776974505455	0.117000022577352	3.76311382839172	1.94067567997821	0.080584101166177	0.468800736791402	-5.01467154319021	0.0211984746032785	3.76311382839172	0.234412285906583	0.819329554750923	0.99672091006598	-5.99219370831136
132	(UniMod:1)S(UniMod:21)DNGELEDKPPAPPVR2	0.299788473412832	4.81519280427877	4.51473552092281	4.50730882970887	4.59606036019284	4.55229032754586	4.53857539188672	4.43189609624291	4.43090389181719	4.55134102568709	4.59274617924839	4.6770513319784	0.178158093423149	4.56437288722817	1.47100800798866	0.171622793124229	0.960273850097296	-5.01144696442779	-0.145287258321208	4.56437288722817	-1.79940228655459	0.101730863541636	0.486163217154097	-5.16979117416323	0.0328708351019413	4.56437288722817	0.364130008143671	0.723237952520084	0.999701638275751	-5.50395586761684	-0.0382370411007944	4.56437288722817	-0.423574699098529	0.680718823177612	0.999868433149474	-5.65026695757744	0.139921052322355	4.56437288722817	1.73294110161632	0.113349002267236	0.52935372298053	-5.3234028739321	0.178158093423149	4.56437288722817	1.47100800798866	0.171622793124229	0.960273850097296	-5.01144696442779
133	(UniMod:1)S(UniMod:21)DQEAKPSTEDLGDK2	0.516038733793144	5.20235333872758	5.2208897742145	5.02885860206385	5.10910266921572	5.14792622504639	5.22091646361562	5.18134309223159	5.190989765733	5.187569901992	5.18946207989933	5.25435986261935	0.0349002988477514	5.17579743412354	0.416028153628036	0.686056081851309	0.99672091006598	-5.93177310446614	0.0470492021914266	5.17579743412354	0.841273285485025	0.4195884430567	0.804972346167615	-6.31636770514207	0.081949501039178	5.17579743412354	1.31061804083925	0.218889046640821	0.999701638275751	-4.82798978792588	-0.0221861245375887	5.17579743412354	-0.354822600583851	0.729990171272954	0.999868433149474	-5.67624241435516	0.0127141743101626	5.17579743412354	0.22733850301268	0.824677904998901	0.957062570823409	-6.71808107167014	0.0349002988477514	5.17579743412354	0.416028153628036	0.686056081851309	0.99672091006598	-5.93177310446614
134	(UniMod:1)S(UniMod:21)DQEAKPSTEDLGDKK2	0.567188363629016	5.57096120653094	5.51705296688872	5.53513877622689	5.53501011276598	5.49650605180266	5.46598125970231	5.48744729006796	5.50775648624308	5.50324597411638	5.50304180856821	5.48472267968237	0.0352347097157359	5.50971496478141	0.591517200890096	0.567124198191827	0.99672091006598	-5.84269326459641	-0.0539893045443991	5.50971496478141	-1.35955152858163	0.203430342219418	0.631367042297557	-5.76901681928678	-0.0187545948286632	5.50971496478141	-0.422416252098518	0.681536941159048	0.999701638275751	-5.4827589880131	-0.0252929009311975	5.50971496478141	-0.569680790956183	0.581292518698936	0.999868433149474	-5.58057054430903	0.00994180878453843	5.50971496478141	0.250353314308208	0.807312758878064	0.952703403885153	-6.71215771189024	0.0352347097157359	5.50971496478141	0.591517200890096	0.567124198191827	0.99672091006598	-5.84269326459641
135	(UniMod:1)S(UniMod:21)DQEAKPSTEDLGDKK3	0.365561557656556	4.67209501207232	4.90391153964212	4.91584721958554	4.84747133257303	4.8163123131484	4.88515435964439	4.74766108757342	4.80713251901312	4.93040823790255	5.03222359041827	4.85517297053019	0.124678378445974	4.85576274382758	1.11727069822175	0.289647120540548	0.99672091006598	-5.41337862940752	-0.017301935023017	4.85576274382758	-0.232569735803832	0.820721749710776	0.958771675166422	-6.65705561950912	0.107376443422957	4.85576274382758	1.29095924278888	0.225367966236932	0.999701638275751	-4.84812932974424	0.00127389909405906	4.85576274382758	0.0153157597460927	0.98807738267536	0.999868433149474	-5.737828050022	0.125952277540033	4.85576274382758	1.69302958729229	0.120892485243913	0.542752730781527	-5.38064269354781	0.124678378445974	4.85576274382758	1.11727069822175	0.289647120540548	0.99672091006598	-5.41337862940752
136	(UniMod:1)S(UniMod:21)EAGEATTTTTTTLPQAPTEAAAAAPQDPAPK3	0.214616505095447	4.53607952084405	4.64585122157635	4.69370860812713	4.48513101212365	4.6008640520055	4.49766511184385	4.55113868707098	4.53297937911643	4.59484750371127	4.63095885311335	4.64282070005551	0.177830211067554	4.58291314996255	2.2264998920045	0.0497809023904606	0.792360455368494	-3.95869592271911	-0.0979520575054211	4.58291314996255	-1.8395938812775	0.0952447980235778	0.474310723616474	-5.11044458801538	0.0798781535621327	4.58291314996255	1.34178027843914	0.208935571052611	0.999701638275751	-4.795654623552	-0.0822155847845973	4.58291314996255	-1.38104406930871	0.19693545596755	0.999868433149474	-4.88349990875452	0.0956146262829565	4.58291314996255	1.79569562855815	0.102349016246028	0.511464002789475	-5.23197811736751	0.177830211067554	4.58291314996255	2.2264998920045	0.0497809023904606	0.792360455368494	-3.95869592271911
137	(UniMod:1)S(UniMod:21)FLFSSR2	0.0347844144748791	3.5994031852159	3.50060876984535	3.49143541188454	3.69325052075441	3.6460500705053	3.61389299317961	3.41158774962179	3.11263621665417	3.89195293706818	3.73867378050257	3.63832266668594	0.237776301619118	3.57616493653798	1.42313753811969	0.184721782919236	0.972714981679846	-5.0701766571275	-0.151110135830076	3.57616493653798	-1.35663545037359	0.204325267626263	0.631884740292258	-5.77263189823641	0.0866661657890422	3.57616493653798	0.695927730851838	0.502110050315493	0.999701638275751	-5.34403980128067	0.139167839981257	3.57616493653798	1.11751521720086	0.289547427543895	0.999868433149474	-5.16035219564585	0.376944141600375	3.57616493653798	3.38412630295532	0.00681888041176068	0.139487974738824	-2.62033192618666	0.237776301619118	3.57616493653798	1.42313753811969	0.184721782919236	0.972714981679846	-5.0701766571275
138	(UniMod:1)S(UniMod:21)GDEM(UniMod:35)IFDPTM(UniMod:35)SK2	0.989689361804344	4.5772733048776	4.31433182950001	4.32477708401652	4.29479418446472	4.54169040274815	4.404623321754	4.40058427736852	4.45860152441482	4.29110851870566	4.33617063882648	4.54928215297794	-0.0418641584841364	4.40847611269586	-0.29562605028612	0.773479898213505	0.99672091006598	-5.97552509898619	0.0158089683810685	4.40847611269586	0.167453845394899	0.870304931947641	0.970921083377749	-6.67108765835593	-0.0260551901030679	4.40847611269586	-0.246848694057027	0.809950266416136	0.999701638275751	-5.53730488029569	0.0127815541417178	4.40847611269586	0.121093338234009	0.905982720757563	0.999868433149474	-5.73071405919123	-0.0290826043424186	4.40847611269586	-0.30805260747237	0.764276195766869	0.94215858441441	-6.69483554952355	-0.0418641584841364	4.40847611269586	-0.29562605028612	0.773479898213505	0.99672091006598	-5.97552509898619
139	(UniMod:1)S(UniMod:21)GDEMIFDPTM(UniMod:35)SK2	0.884073654399811	3.67795766703784	3.9241003345598	3.83097149092486	3.78643745000028	3.80999171458739	3.63318802820466	3.81387135724092	3.82442331762328	3.73748349997925	3.82564117281494	3.84657480463406	0.0588675066667999	3.79187643978248	0.535765964510835	0.603670632806819	0.99672091006598	-5.87417288739928	-0.0538489298178795	3.79187643978248	-0.735136209820746	0.478911253808066	0.830684469081672	-6.40154670767945	0.00501857684892038	3.79187643978248	0.0612796548538863	0.952327324396128	0.999701638275751	-5.56410896810438	-0.0127952485470004	3.79187643978248	-0.156237203959237	0.878912320464927	0.999868433149474	-5.72591502374515	0.0460722581197994	3.79187643978248	0.628970442432577	0.543274635790379	0.859281626940024	-6.53578205070265	0.0588675066667999	3.79187643978248	0.535765964510835	0.603670632806819	0.99672091006598	-5.87417288739928
140	(UniMod:1)S(UniMod:21)GDEMIFDPTMSK2	0.848384818480724	3.98435326059385	4.41858914221885	4.38961541102914	4.24569819133132	4.32904621855735	4.18851148803093	4.44040682600747	4.39116205808712	4.38466739002542	4.29381227725921	4.36590337679761	-0.0150853763448122	4.31197869453984	-0.0918840323310828	0.928579812828692	0.997880222936524	-6.01618403351565	0.0758408527612264	4.31197869453984	0.692912447907791	0.503922197590216	0.845376725572083	-6.43257645911869	0.0607554764164142	4.31197869453984	0.496484368987588	0.630136910210498	0.999701638275751	-5.45148825916204	0.0231862669970555	4.31197869453984	0.189474592550487	0.853459253815295	0.999868433149474	-5.72026372841705	0.00810089065224329	4.31197869453984	0.0740129859793585	0.942439536532195	0.983396690348343	-6.74304641263123	-0.0150853763448122	4.31197869453984	-0.0918840323310828	0.928579812828692	0.997880222936524	-6.01618403351565
141	(UniMod:1)S(UniMod:21)GEDEQQEQTIAEDLVVTK2	0.016993293212338	4.689196730964	4.70979457577135	4.56599840139121	4.596052502824	4.86862290634358	4.53982147815166	4.59607990873306	4.47880496495747	4.81430172715816	4.77887061759145	4.92303617572205	0.223159587668222	4.68732545360073	1.95549781204216	0.0786202375263528	0.857297903587688	-4.35826921917057	-0.116761118761453	4.68732545360073	-1.53472755521315	0.155436050001575	0.574555824444303	-5.54253173154546	0.106398468906769	4.68732545360073	1.25087356638756	0.239067592044399	0.999701638275751	-4.8885562953181	0.0773411352082674	4.68732545360073	0.909261031859388	0.384311447935661	0.999868433149474	-5.34736766731365	0.30050072287649	4.68732545360073	3.94983145632783	0.00265749563744514	0.0771903181239405	-1.67161391034689	0.223159587668222	4.68732545360073	1.95549781204216	0.0786202375263528	0.857297903587688	-4.35826921917057
142	(UniMod:1)S(UniMod:21)GEDEQQEQTIAEDLVVTK3	0.734796011319646	4.80158837034947	4.74256431926214	4.69392803942028	4.69885448269688	4.80604403286097	4.77992373412363	4.8129642737155	4.76989305911982	4.78523797909112	4.79892539457596	4.7805322048081	-0.00578417759621797	4.77004144454763	-0.0822954249689633	0.93601337095387	0.997880222936524	-6.01704773524244	0.0415667793090204	4.77004144454763	0.887098220340858	0.395575536677587	0.787147159842362	-6.27651076636981	0.0357826017128025	4.77004144454763	0.683033870679797	0.509886910541552	0.999701638275751	-5.35197708708705	0.00642234810162456	4.77004144454763	0.122592574959025	0.904825055753945	0.999868433149474	-5.73053407752401	0.000638170505406599	4.77004144454763	0.0136195281191142	0.989397726014815	0.995128064045955	-6.74591336171844	-0.00578417759621797	4.77004144454763	-0.0822954249689633	0.93601337095387	0.997880222936524	-6.01704773524244
143	(UniMod:1)S(UniMod:21)LLGDPLQALPPSAAPTGPLLAPPAGATLNR3	0.828160054196989	NA	2.51396971664931	2.53394475584695	NA	2.61539717733808	2.66964150519881	NA	2.59376966680799	2.41991789865381	2.57075260307506	2.81067629586367	-0.122696594562504	2.59100870242921	-0.674139861887269	0.521437736696956	0.99672091006598	-5.58679839531012	0.10774834975527	2.59100870242921	0.904308303561314	0.395311332301458	0.787147159842362	-6.05655325808834	-0.0149482448072344	2.59100870242921	-0.108649247977264	0.916470442416925	0.999701638275751	-5.36686545669435	0.0914399410899547	2.59100870242921	0.626608381024252	0.550412565255768	0.999868433149474	-5.30300646483276	-0.0312566534725494	2.59100870242921	-0.28736838832377	0.781989916568715	0.946652235174428	-6.59012476774097	-0.122696594562504	2.59100870242921	-0.674139861887269	0.521437736696956	0.99672091006598	-5.58679839531012
144	(UniMod:1)S(UniMod:21)MEDPFFVVK2	0.459455059841412	3.08729785044421	3.43529146660391	3.30508417337967	3.09536211200547	NA	3.17159998087241	3.42021583706619	3.48363440988347	3.03085712198093	3.05958542961584	3.4665653047996	0.00771492766189708	3.25554936866517	0.0326228032229022	0.974676559871243	0.999918851921141	-5.88570573951458	0.082592245798093	3.25554936866517	0.604907989898057	0.55995352874183	0.867091810171567	-6.49031827826785	0.0903071734599901	3.25554936866517	0.467689152588506	0.650955468124044	0.999701638275751	-5.27784767119748	-0.180529051470462	3.25554936866517	-0.934936571093482	0.373857855455531	0.999868433149474	-5.14332438497842	-0.172814123808565	3.25554936866517	-1.26569562613161	0.236926030432972	0.678999389183257	-5.93923619239941	0.00771492766189708	3.25554936866517	0.0326228032229022	0.974676559871243	0.999918851921141	-5.88570573951458
145	(UniMod:1)S(UniMod:21)QERPTFYR2	0.604389112130107	4.34843759885969	4.17846086481046	NA	4.28199891606131	4.36192617607762	4.27802973658265	NA	4.17330205386391	4.22747306174764	4.33394573691405	4.38503004052872	0.0313037369391305	4.28540046504956	0.277061777044445	0.788637145551334	0.99672091006598	-5.88670776937123	-0.0377833366117919	4.28540046504956	-0.452794825271895	0.662518980323817	0.908461824840107	-6.3762410082393	-0.00647959967266143	4.28540046504956	-0.0850628530962452	0.934265990811938	0.999701638275751	-5.562397793843	0.0585133142343937	4.28540046504956	0.701222503641275	0.502710616340186	0.999868433149474	-5.42171523051205	0.0898170511735241	4.28540046504956	1.17909979249896	0.271664672536712	0.70977178528958	-5.9286751327606	0.0313037369391305	4.28540046504956	0.277061777044445	0.788637145551334	0.99672091006598	-5.88670776937123
146	(UniMod:1)S(UniMod:21)REM(UniMod:35)QDVDLAEVKPLVEK3	0.0258425316913479	3.55249223041186	3.41745657664613	3.23327201725365	3.45641384798273	3.20145944900854	3.15112796669733	2.94888713276538	3.02110744292364	3.20477578867444	NA	3.21820989768234	0.243255621991184	3.2405202350046	1.6075602513006	0.141869514513371	0.939433556987199	-4.79929212146385	-0.360699427308426	3.2405202350046	-3.76894526263137	0.00430141229584052	0.100428365303862	-2.05061936164156	-0.117443805317242	3.2405202350046	-1.00197956020485	0.342135767317145	0.999701638275751	-5.05284601530045	-0.0721369596082435	3.2405202350046	-0.674182080234633	0.516878901918288	0.999868433149474	-5.51746899273421	0.171118662382941	3.2405202350046	1.59925142948658	0.143705498896842	0.572018344021372	-5.40912058409684	0.243255621991184	3.2405202350046	1.6075602513006	0.141869514513371	0.939433556987199	-4.79929212146385
147	(UniMod:1)S(UniMod:21)VELEEALPVTTAEGMAK2	0.357742189714655	3.00217519716549	3.43141067754547	3.36229252449851	2.98866023386328	3.38974298277371	3.01850307381764	3.2187880950782	3.12967453183238	3.51845442462654	3.1886361013291	3.40931144481341	0.325903281431614	3.24160448066761	1.59040625201738	0.142400890022433	0.939433556987199	-4.85983001320162	-0.142970899493754	3.24160448066761	-1.04654582524875	0.319610448249533	0.729592608284906	-6.12410555412422	0.18293238193786	3.24160448066761	1.197694852081	0.258277826839219	0.999701638275751	-4.94081911385615	-0.0760911914180018	3.24160448066761	-0.498184232253683	0.628979816960688	0.999868433149474	-5.61710420245954	0.249812090013612	3.24160448066761	1.82862247370719	0.0969765158021756	0.500646629966703	-5.18334460569602	0.325903281431614	3.24160448066761	1.59040625201738	0.142400890022433	0.939433556987199	-4.85983001320162
148	(UniMod:1)SAIQNLHS(UniMod:21)FDPFADASK2	0.102992266175188	3.460740140761	NA	3.59540097285143	3.43454190155428	3.5514358245235	3.43192553277369	3.50215515036206	NA	3.69080011757464	3.60272109738669	3.63662019760444	0.211421823054716	3.5451489928213	2.14968507757924	0.0632187037004025	0.845646141806194	-4.04926345308307	-0.0610302152383455	3.5451489928213	-0.840215419494096	0.42477221732656	0.806839109507915	-6.11621530915295	0.150391607816371	3.5451489928213	2.26808836717389	0.0524923208497633	0.999701638275751	-3.72417062470173	-0.0350816937673271	3.5451489928213	-0.482976832543729	0.641831756720181	0.999868433149474	-5.54337224702412	0.176340129287389	3.5451489928213	2.65942363214187	0.0283929872299287	0.293346280722378	-3.84479131120076	0.211421823054716	3.5451489928213	2.14968507757924	0.0632187037004025	0.845646141806194	-4.04926345308307
149	(UniMod:1)SASAPAAEGEGT(UniMod:21)PTQPASEK2	0.498749951597051	5.55927422356567	5.60156807622312	5.47326293658433	5.50596449567337	5.64045013877233	5.60397726143717	5.56732699390749	5.58900737257032	5.62500334369597	5.60533316451006	5.64489456984771	0.00980091161444641	5.58327841607159	0.127905911507946	0.900724157183532	0.997316560098656	-6.01209172291405	0.0420687971806206	5.58327841607159	0.823522555008897	0.429151020956143	0.808932107998257	-6.33131457251315	0.051869708795067	5.58327841607159	0.908184753315185	0.384853186826593	0.999701638275751	-5.19492600993506	0.0285055717651383	5.58327841607159	0.499102969016332	0.628354871913681	0.999868433149474	-5.61666401441258	0.0383064833795848	5.58327841607159	0.749872950508163	0.4703688163357	0.825604509200335	-6.44957774221023	0.00980091161444641	5.58327841607159	0.127905911507946	0.900724157183532	0.997316560098656	-6.01209172291405
150	(UniMod:1)SDEFSLADALPEHS(UniMod:21)PAK2	0.0226210950111599	5.09133508410635	4.98450467269074	4.96888214121946	5.03076391919255	5.01753912670283	4.94302618446876	4.89083024023405	4.74959960079129	5.13154285677214	5.03482843922706	5.08248738991662	0.212556663198399	4.99321269593835	2.37139741479565	0.0388552662418258	0.738415094539028	-3.73868828856883	-0.153755290840813	4.99321269593835	-2.57306612075525	0.0274595217058147	0.275045941530591	-3.94222162564479	0.0588013723575864	4.99321269593835	0.880143190046035	0.399157406069186	0.999701638275751	-5.21655047837663	0.00924422360883526	4.99321269593835	0.138368206903413	0.892658278228607	0.999868433149474	-5.72850646915657	0.221800886807235	4.99321269593835	3.71179648047387	0.00393383465656896	0.0964202956964441	-2.06764989499802	0.212556663198399	4.99321269593835	2.37139741479565	0.0388552662418258	0.738415094539028	-3.73868828856883
151	(UniMod:1)SESGHS(UniMod:21)QPGLYGIER2	0.672879886583223	4.24442469024587	4.30278406994774	NA	4.18476426581239	4.24462804483483	NA	4.18454693416472	4.21302032811115	4.31664479567752	4.18330861882249	4.21240105933524	0.0975760849136771	4.23183586743911	1.10908051492241	0.299077692913405	0.99672091006598	-5.33138003757623	-0.0748207489588717	4.23183586743911	-1.15149605710149	0.282218437265514	0.697078164546503	-5.81453321157709	0.0227553359548054	4.23183586743911	0.383631516661487	0.711075548865074	0.999701638275751	-5.49582881835824	-0.0589082247731927	4.23183586743911	-0.906601303796981	0.390659216062631	0.999868433149474	-5.27211211793697	0.0386678601404844	4.23183586743911	0.651900277860572	0.532432871161084	0.855805504780009	-6.40758921296859	0.0975760849136771	4.23183586743911	1.10908051492241	0.299077692913405	0.99672091006598	-5.33138003757623
152	(UniMod:1)SETAPAAPAAPAPAEKT(UniMod:21)PVK2	0.940898911464287	5.60877413149045	5.71740129539013	5.75420615644083	5.69440263519884	5.70208446666328	5.70017945306967	5.63413558105821	5.68318053624145	5.72127833724846	5.66933767698557	5.70824789211508	0.0223397555026761	5.69029346926381	0.306488964598737	0.765432227827362	0.99672091006598	-5.97217164704703	-0.0209620043173624	5.69029346926381	-0.431380482098812	0.675217566414537	0.911811107324649	-6.58650181256219	0.00137775118531369	5.69029346926381	0.0253596626619522	0.980260140919139	0.999701638275751	-5.56557278807029	0.00478302315725276	5.69029346926381	0.0880390124611787	0.93155983922023	0.999868433149474	-5.73412087499064	0.0271227786599288	5.69029346926381	0.558164055165679	0.58884137452679	0.880381544137085	-6.57977413325843	0.0223397555026761	5.69029346926381	0.306488964598737	0.765432227827362	0.99672091006598	-5.97217164704703
153	(UniMod:1)SETAPAAPAAPAPAEKT(UniMod:21)PVK3	0.325241500067474	4.6619450523689	4.73199880980447	4.6214948388854	4.70906520627555	4.74273809051199	4.76419647040508	4.57495495117575	4.66370072318125	4.77455567516317	4.75124230672076	4.7561003007211	0.0389266312401402	4.70472658411031	0.473507948521359	0.645878686901808	0.99672091006598	-5.9058480272692	-0.00419551876556223	4.70472658411031	-0.0765521477343649	0.94046897359389	0.988716321836951	-6.68306515505306	0.0347311124745779	4.70472658411031	0.566807254005079	0.583171136765203	0.999701638275751	-5.41740311835127	0.0540887480408436	4.70472658411031	0.882721357458497	0.397827020149044	0.999868433149474	-5.36893928705988	0.0930153792809838	4.70472658411031	1.69717440301608	0.120088524462785	0.540928552243514	-5.37473223764006	0.0389266312401402	4.70472658411031	0.473507948521359	0.645878686901808	0.99672091006598	-5.9058480272692
154	(UniMod:1)SETAPAAPAAPAPAEKT(UniMod:21)PVKK2	0.274361048434975	4.41360790227141	4.25308768496213	4.46850942036136	4.15104347306398	4.11926194198294	4.40910857831607	3.99106173891107	4.2376648771972	4.2719747328717	4.40912404726883	4.105609699194	0.292873389978239	4.25727764512733	1.7913014284466	0.103086285636443	0.903440551041934	-4.59009729327482	-0.16578993772352	4.25727764512733	-1.52103142054804	0.158798472849288	0.580244254815211	-5.56086985832033	0.127083452254719	4.25727764512733	1.04283119641604	0.321246847338211	0.999701638275751	-5.08348098921342	-0.24324896167484	4.25727764512733	-1.99607109525083	0.0734714922722259	0.999868433149474	-4.11024152084709	0.0496244283033995	4.25727764512733	0.455276814218237	0.658501394813304	0.906986423845442	-6.63484628310818	0.292873389978239	4.25727764512733	1.7913014284466	0.103086285636443	0.903440551041934	-4.59009729327482
155	(UniMod:1)SETAPLAPTIPAPAEKT(UniMod:21)PVK2	0.409743159791114	5.28848414191434	5.45799215437192	5.47709486454747	5.39128421901674	5.47137767416736	5.38661212359372	5.3123707930141	5.31774441203181	5.54320298647061	5.39178915330363	5.4044776423218	0.0841069248379958	5.40385728770486	0.871676815482171	0.403547918699013	0.99672091006598	-5.6421463837604	-0.0689479440646998	5.40385728770486	-1.07185569616516	0.308627976808333	0.717989953085192	-6.09803659266064	0.0151589807732959	5.40385728770486	0.210780288818943	0.837233561290022	0.999701638275751	-5.5450247682866	0.0234738929808049	5.40385728770486	0.326396214639651	0.750760370407592	0.999868433149474	-5.68567828093857	0.107580817818801	5.40385728770486	1.67243728498969	0.124959026690635	0.545300783080015	-5.40988813377757	0.0841069248379958	5.40385728770486	0.871676815482171	0.403547918699013	0.99672091006598	-5.6421463837604
156	(UniMod:1)SETAPLAPTIPAPAEKT(UniMod:21)PVK3	0.382863998271392	4.23587033040531	4.38302148096466	4.37704762586249	4.35252125119158	4.42561614476155	4.36373041560269	4.25153667942603	4.23595194809743	4.5494972939909	4.40790102445434	4.27485139888127	0.0699213391677063	4.35068596305802	0.624950978834557	0.545806374244916	0.99672091006598	-5.8224278316316	-0.0482401313687655	4.35068596305802	-0.646749283055957	0.532157638727249	0.858191573718522	-6.46458796477177	0.0216812077989408	4.35068596305802	0.259989578242512	0.800073814271824	0.999701638275751	-5.53419387928462	0.0570888855657472	4.35068596305802	0.68457972536469	0.508950712860641	0.999868433149474	-5.5124064365439	0.127010224733453	4.35068596305802	1.70280986921863	0.119003159939531	0.53871535852826	-5.3666833964064	0.0699213391677063	4.35068596305802	0.624950978834557	0.545806374244916	0.99672091006598	-5.8224278316316
157	(UniMod:1)SETAPLAPTIPAPAEKT(UniMod:21)PVKK3	0.00066212155326738	3.53456286361205	3.62445747290603	3.61022754435242	3.57384191993585	3.51986086663777	NA	3.15185519031502	NA	3.59125319476637	3.5055106438883	3.56710575566998	0.445665908129897	3.51985282800931	4.93223805152236	0.00108869645827556	0.226864219251592	-0.521561813065287	-0.437894103308484	3.51985282800931	-6.17775094349009	0.000247328327886668	0.0172853162042875	0.995507267190926	0.00777180482141304	3.51985282800931	0.138689369994673	0.893064714364131	0.999701638275751	-5.55663868498548	-0.0428979003366949	3.51985282800931	-0.765521382549179	0.465571407844297	0.999868433149474	-5.45358507920459	0.402768007793203	3.51985282800931	5.68219672599522	0.00043506611844812	0.0257319540490838	0.458434734055807	0.445665908129897	3.51985282800931	4.93223805152236	0.00108869645827556	0.226864219251592	-0.521561813065287
158	(UniMod:1)SGDHLHNDS(UniMod:21)QIEADFR2	0.787950914886088	3.89053863553537	4.05277985763899	4.03996500390197	NA	3.95785022056959	3.89737099615442	4.0579530455616	4.00410104126244	NA	3.90595097643471	NA	-0.0439464394355915	3.97581372213239	-0.320750965403296	0.757581117729858	0.99672091006598	-5.70239182390991	-0.00795280469929072	3.97581372213239	-0.116089941197623	0.910778304581552	0.981653625661172	-6.67867666492817	-0.0518992441348822	3.97581372213239	-0.437395871237506	0.674746354906	0.999701638275751	-5.14320503727442	-0.0365776117891876	3.97581372213239	-0.377550128358273	0.716735037903727	0.999868433149474	-5.46455111127864	-0.0805240512247791	3.97581372213239	-0.831160493775877	0.432788978263933	0.806366539028794	-6.04079874746667	-0.0439464394355915	3.97581372213239	-0.320750965403296	0.757581117729858	0.99672091006598	-5.70239182390991
159	(UniMod:1)SGDHLHNDS(UniMod:21)QIEADFR3	0.74896601302633	5.04713121209754	5.07136332586277	5.08227742108951	4.98616098905552	5.09393509526165	5.05358096261596	5.08036057856098	4.96202615749481	5.02153222510782	5.04090821080112	4.97681995463766	0.00797350814963593	5.03782692114412	0.107843255563425	0.916223737231668	0.997880222936524	-6.01453605877989	-0.034934753459356	5.03782692114412	-0.708749048974372	0.494449154218831	0.840551147305809	-6.42113260562311	-0.0269612453097201	5.03782692114412	-0.489237510785189	0.635081556425039	0.999701638275751	-5.45475924215918	-0.0268759441913549	5.03782692114412	-0.487689640635394	0.636140142615777	0.999868433149474	-5.62207783559652	-0.0189024360417189	5.03782692114412	-0.383488710846455	0.709273789317269	0.924703463257075	-6.66690587306554	0.00797350814963593	5.03782692114412	0.107843255563425	0.916223737231668	0.997880222936524	-6.01453605877989
160	(UniMod:1)SGFS(UniMod:21)PELIDYLEGK2	0.813614416241529	3.40648450479098	3.48285917135405	NA	NA	3.47633042761966	3.45282799784209	3.55100114862116	NA	3.32673395318316	3.54295070514507	3.41405757831943	-0.105659083896216	3.45665568585945	-0.810296691811923	0.443927571886276	0.99672091006598	-5.48986641577241	0.05724273515911	3.45665568585945	0.670572894324212	0.523578532119113	0.854995665401331	-6.24455379043687	-0.0484163487371059	3.45665568585945	-0.491188605782323	0.638027048941477	0.999701638275751	-5.26588102981945	0.0316585895471411	3.45665568585945	0.30281093231569	0.770663962227972	0.999868433149474	-5.44006829121485	-0.0740004943490749	3.45665568585945	-0.949622205950893	0.373324505858339	0.771925081933661	-6.16072706256777	-0.105659083896216	3.45665568585945	-0.810296691811923	0.443927571886276	0.99672091006598	-5.48986641577241
161	(UniMod:1)SGNGNAAATAEENS(UniMod:21)PK2	0.0822849541668775	4.37572680378642	4.48980434614906	4.31011078728185	4.52289994145081	4.53719191817602	4.57219778313741	4.50319414954602	4.45633004857327	4.55868899432066	4.54480782814626	4.50813557895246	-0.111528477353412	4.48900801632002	-1.36041822170931	0.203164994464438	0.985247553489952	-5.14520920546975	0.118693348013125	4.48900801632002	2.1717223788647	0.0546408652731797	0.373515655506911	-4.59819651586627	0.00716487065971361	4.48900801632002	0.11725497401678	0.908947633105788	0.999701638275751	-5.55941181433336	0.138165284074303	4.48900801632002	2.2611108509251	0.0469279035673491	0.999868433149474	-3.74243159619843	0.0266368067208909	4.48900801632002	0.487371451101502	0.636357858379596	0.898607757801776	-6.61880938731083	-0.111528477353412	4.48900801632002	-1.36041822170931	0.203164994464438	0.985247553489952	-5.14520920546975
162	(UniMod:1)SLLDGLASS(UniMod:21)PR2	0.991094197945142	4.0082259044246	4.05916821802764	3.98963094644998	3.95754054233325	4.03730856354402	3.96636819622962	4.04395062179314	4.01907119088774	3.79842807284212	4.01676154198643	4.17240469324413	0.00765190308283037	4.00625986288752	0.0628748840771209	0.951088083809767	0.998300648361895	-6.01850605265404	-0.00921168666390582	4.00625986288752	-0.113537192946308	0.911820798557005	0.981653625661172	-6.67926583182638	-0.00155978358107545	4.00625986288752	-0.0171952436366645	0.986614440320667	0.999701638275751	-5.56573624224652	-0.0215838033621067	4.00625986288752	-0.237942469660689	0.816664055680762	0.999868433149474	-5.71009291276052	-0.0139319002792764	4.00625986288752	-0.171715442332059	0.867039258452043	0.969074260629592	-6.73005995608452	0.00765190308283037	4.00625986288752	0.0628748840771209	0.951088083809767	0.998300648361895	-6.01850605265404
163	(UniMod:1)SLQYGAEETPLAGS(UniMod:21)YGAADSFPK3	0.748987007513353	4.06622435423183	3.97560836083766	3.81789367426904	3.85546134143414	4.09721261962278	3.8424081472373	3.99616464633476	3.81347314671375	NA	3.98174135806076	3.96167236508496	0.064596697395312	3.9407860013827	0.476187863106017	0.645115273374126	0.99672091006598	-5.85484623693889	-0.0692268163509104	3.9407860013827	-0.806886354913506	0.44021860837737	0.814175495259782	-6.34288211339013	-0.00463011895559839	3.9407860013827	-0.0440640621588792	0.965800833177745	0.999701638275751	-5.48796460808038	0.0230948507489472	3.9407860013827	0.240767667405732	0.815048117402676	0.999868433149474	-5.70915962596037	0.0876915481442593	3.9407860013827	0.914199001647725	0.384090410356578	0.779501632400928	-6.20034001227639	0.064596697395312	3.9407860013827	0.476187863106017	0.645115273374126	0.99672091006598	-5.85484623693889
164	(UniMod:1)SQSGAVSCCPGATNGS(UniMod:21)LGR2	0.00457498006794075	3.89712731214621	3.68871742979006	3.90163813021174	4.10588492694975	4.09322273359755	3.92937874870745	3.84146171489743	4.00117407257295	4.07900837004669	4.11024917134482	4.15158467315416	-0.0807836467683645	3.98176793485625	-0.819077849806322	0.431568174103716	0.99672091006598	-5.68496656979121	0.0948438880099434	3.98176793485625	1.44245520534382	0.179336253660013	0.603993416227234	-5.6640608851323	0.0140602412415785	3.98176793485625	0.191262906840097	0.8520944648711	0.999701638275751	-5.54869977832645	0.270392872890978	3.98176793485625	3.67818204320991	0.00416007259534991	0.695636318936817	-1.72494816684414	0.189609226122613	3.98176793485625	2.88371576640872	0.0160615354767461	0.220493942990113	-3.47161925277934	-0.0807836467683645	3.98176793485625	-0.819077849806322	0.431568174103716	0.99672091006598	-5.68496656979121
165	(UniMod:1)SRLS(UniMod:21)WGYR2	0.669605167821127	3.74060780936537	4.19095690385585	4.32481959352371	3.99795465272544	3.9955507724193	3.89821060988173	NA	4.16229226141206	4.4085131233548	4.03702111011142	NA	0.281224404095487	4.08399187073885	1.0612317851364	0.31904728272234	0.99672091006598	-5.37828610291416	-0.055209999934748	4.08399187073885	-0.309019816980487	0.76506646841705	0.946159736113245	-6.52428668268769	0.226014404160739	4.08399187073885	1.15481942231753	0.280930483559872	0.999701638275751	-4.91913976898588	-0.0887087230092729	4.08399187073885	-0.496517902215124	0.632655769019666	0.999868433149474	-5.61564840195613	0.192515681086214	4.08399187073885	0.983657871030802	0.353607941610077	0.759672428893307	-6.04432180887882	0.281224404095487	4.08399187073885	1.0612317851364	0.31904728272234	0.99672091006598	-5.37828610291416
166	(UniMod:1)SSDASQGVITT(UniMod:21)PPPPSMPHK2	0.00447483274870171	4.59942771604994	4.96597532871506	5.01602137893347	4.79635210781933	4.72543957389577	5.14367018826987	5.24178782595188	5.23892268162707	4.83860435130874	4.77356813823894	4.57791351999793	-0.378519261725795	4.90160752825527	-2.38932090501179	0.0376780790455096	0.738415094539028	-3.7112416096967	0.347652090716787	4.90160752825527	3.29171785433107	0.00797767237915309	0.145647668690429	-2.72758105845792	-0.0308671710090076	4.90160752825527	-0.261408424187003	0.799009603529385	0.999701638275751	-5.53384847269339	-0.0995789670419409	4.90160752825527	-0.84331605410185	0.41849730257104	0.999868433149474	-5.39997115672248	-0.478098228767736	4.90160752825527	-4.526837369262	0.00105832885145587	0.0449204015678727	-0.738081332507591	-0.378519261725795	4.90160752825527	-2.38932090501179	0.0376780790455096	0.738415094539028	-3.7112416096967
167	(UniMod:1)SSILPFT(UniMod:21)PPIVK2	0.582793647983079	4.74653264267545	4.76969751357455	4.81718785487355	4.72292477730054	4.82352367252828	4.70468210065607	4.72301643932894	4.72791938349031	4.68218957896102	4.80213715547607	4.93945118127614	0.0939684428727441	4.76902384546736	0.98334892953348	0.348312582123129	0.99672091006598	-5.54382455115186	-0.0592666958827426	4.76902384546736	-0.930309796112183	0.373824866542221	0.772883155141892	-6.23727954537468	0.0347017469900015	4.76902384546736	0.487206653526783	0.636470632559167	0.999701638275751	-5.45566773130103	-0.00458177879343857	4.76902384546736	-0.0643273986694205	0.949959828531413	0.999868433149474	-5.73590242312213	0.0893866640793055	4.76902384546736	1.40310317617994	0.190452179274009	0.634377773360927	-5.77232369596792	0.0939684428727441	4.76902384546736	0.98334892953348	0.348312582123129	0.99672091006598	-5.54382455115186
168	(UniMod:1)SSILPFT(UniMod:21)PPVVK2	0.34408187422651	4.95199262569131	5.04562564013552	5.0003286875531	5.0128687971751	5.01890417597961	4.91535655274565	4.8947536979691	4.93714718643519	4.90418288487504	5.0023038192267	5.13302873385042	0.0808484981500346	4.98331752742152	0.919173247332339	0.379347495069156	0.99672091006598	-5.60153663244933	-0.0835631720766665	4.98331752742152	-1.42505489884108	0.184181145081724	0.608640876461293	-5.68643233370901	-0.00271467392663194	4.98331752742152	-0.0414075317104955	0.967774865637892	0.999701638275751	-5.56506874591605	0.0165708354507066	4.98331752742152	0.252758678551808	0.805503989096149	0.999868433149474	-5.70652883679014	0.0974193336007412	4.98331752742152	1.66135266457094	0.127198502959848	0.549309090559938	-5.42554767684924	0.0808484981500346	4.98331752742152	0.919173247332339	0.379347495069156	0.99672091006598	-5.60153663244933
169	(UniMod:1)SSS(UniMod:21)PVNVKK2	0.00605724052248914	4.14113575971755	4.19508241197553	4.19950108556075	3.93188736369794	4.053123259645	3.75555519259865	NA	3.91291528801943	4.20057844211962	4.01202150193607	4.07066885349111	0.446255466286374	4.04724691587617	4.22786197370959	0.00213738393753661	0.348238258035362	-1.07244238696418	-0.344337845442238	4.04724691587617	-4.6135688607764	0.00121490817836844	0.0481893328949843	-0.698561886637023	0.101917620844135	4.04724691587617	1.36553088228519	0.204739619843909	0.999701638275751	-4.77086404954548	-0.186067774079809	4.04724691587617	-2.49300650466138	0.0338731165770355	0.999868433149474	-3.44667783790325	0.260187692206565	4.04724691587617	3.48609323840021	0.00671022249781876	0.138655281081511	-2.46066914097494	0.446255466286374	4.04724691587617	4.22786197370959	0.00213738393753661	0.348238258035362	-1.07244238696418
170	(UniMod:1)SSVAVLTQES(UniMod:21)FAEHR2	0.511679217573383	3.1906643686697	3.11476497543659	3.42186243660512	NA	3.25651357454228	3.25018036987165	3.21460107461675	NA	3.42240420920731	3.33937730932119	NA	0.134417056048243	3.27629603978382	0.853603581259011	0.421029394433901	0.99672091006598	-5.45597115483577	-0.0100398713262706	3.27629603978382	-0.106686387938643	0.917972920203165	0.982631112666537	-6.57020740731241	0.124377184721972	3.27629603978382	0.985111376496583	0.3567593128671	0.999701638275751	-4.93382471713962	0.0140829809718066	3.27629603978382	0.118308368642734	0.909082271576525	0.999868433149474	-5.52581257550379	0.14850003702005	3.27629603978382	1.44051174516814	0.192084895270886	0.635223641654108	-5.53208633235115	0.134417056048243	3.27629603978382	0.853603581259011	0.421029394433901	0.99672091006598	-5.45597115483577
171	(UniMod:1)STAPPES(UniMod:21)S(UniMod:21)PARAPM(UniMod:35)GLFQGVM(UniMod:35)QK3	0.540660677984497	4.61720046010941	4.57818387812753	4.5496008068496	4.63730942655742	4.58076640307665	4.63661093267631	4.62898415156951	4.67965358131994	4.5416637907553	4.65218232739876	4.60113846380269	-0.0774642276578543	4.60939038384028	-1.12323899567492	0.287221387762187	0.99672091006598	-5.40726370039709	0.0667545068264079	4.60939038384028	1.45192046970986	0.176746898036622	0.601315829324577	-5.65181696528994	-0.0107097208314464	4.60939038384028	-0.208346102306757	0.839083474582282	0.999701638275751	-5.5455024037536	0.0273761997881872	4.60939038384028	0.532574528468783	0.605799301170547	0.999868433149474	-5.60010516820649	-0.0500880278696672	4.60939038384028	-1.08942206914183	0.301176247809653	0.726075395178831	-6.13831341864235	-0.0774642276578543	4.60939038384028	-1.12323899567492	0.287221387762187	0.99672091006598	-5.40726370039709
172	(UniMod:1)STGPTAATGS(UniMod:21)NRR2	0.695644247228687	4.66821846284503	4.50638486272438	NA	4.59465630429299	NA	NA	4.40756359301216	4.55639465650786	4.48739906037493	4.50469583668732	4.71374882074898	0.0792808063354498	4.55488269964921	0.501283657640079	0.631251242214689	0.99672091006598	-5.68712159937619	-0.10532253802469	4.55488269964921	-1.01724413958825	0.342253529508619	0.749295683240261	-5.94985172957393	-0.0260417316892401	4.55488269964921	-0.21782331952602	0.833659824840991	0.999701638275751	-5.35092361508444	0.00735464150828502	4.55488269964921	0.057998900348482	0.955338995926786	0.999868433149474	-5.48157084836809	0.0866354478437348	4.55488269964921	0.916621686884159	0.389243727591366	0.783304683963507	-6.19142539452481	0.0792808063354498	4.55488269964921	0.501283657640079	0.631251242214689	0.99672091006598	-5.68712159937619
173	(UniMod:1)TECFLPPTSS(UniMod:21)PSEHR2	0.675897856324834	3.96468446251651	3.85049026293521	NA	3.81724817578329	3.92590067886324	NA	3.89590681972529	NA	3.83416299309329	3.86053572654653	3.77230875642301	-0.0375580589684223	3.8651547344858	-0.340823796936118	0.743043070412912	0.99672091006598	-5.75552022508221	-0.0116805430005664	3.8651547344858	-0.132200338323516	0.898473462494427	0.978086439679462	-6.28060529039869	-0.0492386019689888	3.8651547344858	-0.747672659859945	0.478548192874224	0.999701638275751	-5.30455383875958	-0.0360129354025975	3.8651547344858	-0.499198975719883	0.632647413599989	0.999868433149474	-5.53418327917517	-0.0735709943710199	3.8651547344858	-0.883186498309463	0.405881303106656	0.792268153698204	-5.99606014518433	-0.0375580589684223	3.8651547344858	-0.340823796936118	0.743043070412912	0.99672091006598	-5.75552022508221
174	(UniMod:1)TSMASLFSFTS(UniMod:21)PAVK2	0.795279089060316	3.62979105027878	3.95735325966834	3.995629600128	3.93860258157183	3.82278967739726	3.93236345309075	3.94348305521199	3.94873303631049	3.90531067097635	4.05082924044113	3.84197149343053	-0.0285942060479067	3.90607791986413	-0.205196399006501	0.841478682441596	0.99672091006598	-5.9988074622297	0.0806018781793658	3.90607791986413	0.867617121167311	0.405664997337794	0.792203136379739	-6.29367688138793	0.0520076721314591	3.90607791986413	0.500720486399088	0.62725534761726	0.999701638275751	-5.44955516036985	0.0197714927928327	3.90607791986413	0.19035636632686	0.852786246401934	0.999868433149474	-5.72009911081071	-0.008822713255074	3.90607791986413	-0.094969710981395	0.92618913616751	0.979048992103952	-6.74112889726906	-0.0285942060479067	3.90607791986413	-0.205196399006501	0.841478682441596	0.99672091006598	-5.9988074622297
175	(UniMod:1)TSQVGAASAPAKES(UniMod:21)PRK2	0.855823822610496	3.57743047159885	3.78077126687147	3.6761739848815	3.83461080273266	3.57026695410536	3.65634909479346	3.62383895098154	3.71075565318799	NA	3.72079783337607	3.74355733838473	0.0442160489243371	3.68945523509136	0.365259937353849	0.723225427853347	0.99672091006598	-5.90232214348315	-0.0144773414629484	3.68945523509136	-0.189095385257256	0.854149664759516	0.965788097282959	-6.66674134435703	0.0297387074613886	3.68945523509136	0.317152815937647	0.758251255975917	0.999701638275751	-5.44270192882914	0.0243136373017379	3.68945523509136	0.284044928695131	0.782704604702236	0.999868433149474	-5.6979363663062	0.0685296862260749	3.68945523509136	0.800600485892491	0.443670697925932	0.813202870685313	-6.2985011014154	0.0442160489243371	3.68945523509136	0.365259937353849	0.723225427853347	0.99672091006598	-5.90232214348315
176	AAAAAATAPPS(UniMod:21)PGPAQPGPR2	0.818067570795903	4.37739435183239	4.23509796380729	4.23037085719577	4.21888257037029	4.26908390510459	4.34255830081735	4.28047182503278	4.27573325221247	4.31331939731977	4.27700562630955	4.24795332362642	0.0168094762720914	4.27889739760261	0.216409472535641	0.83295953427191	0.99672091006598	-5.99637202477077	0.0186334017423802	4.27889739760261	0.359836729354996	0.726349539576115	0.931434364311367	-6.61664509007322	0.0354428780144715	4.27889739760261	0.612191529994327	0.553887691148859	0.999701638275751	-5.39318291998211	-0.0369711532077108	4.27889739760261	-0.638588853835227	0.53724376776519	0.999868433149474	-5.54106403834456	-0.0201616769356194	4.27889739760261	-0.38934983462116	0.705067779684284	0.924467479232139	-6.66448750255403	0.0168094762720914	4.27889739760261	0.216409472535641	0.83295953427191	0.99672091006598	-5.99637202477077
177	AAAGEEETAAAGS(UniMod:21)PGRK2	0.0755842483943771	3.88058421914435	3.99667320643825	3.82730372992817	3.89540430404799	3.88824078865965	3.74161893844841	NA	3.84032293155099	3.61386977603785	3.69715275076527	3.81257331039661	-0.0734078171166783	3.81937439554175	-0.699225978650315	0.501812230866482	0.99672091006598	-5.72415100486786	-0.110549450170566	3.81937439554175	-1.48917874969265	0.170105927119804	0.593625907582206	-5.4985311969559	-0.183957267287245	3.81937439554175	-2.47803361186352	0.0347211741913616	0.999701638275751	-3.42680373638543	-0.00969783881644082	3.81937439554175	-0.130636701142393	0.898892312745743	0.999868433149474	-5.729448964473	-0.0831056559331191	3.81937439554175	-1.11949156331327	0.291480366292579	0.719910751138072	-5.99637238226144	-0.0734078171166783	3.81937439554175	-0.699225978650315	0.501812230866482	0.99672091006598	-5.72415100486786
178	AAAGPLDM(UniMod:35)SLPST(UniMod:21)PDIK2	0.162644941375923	NA	3.77423458875056	3.80465850494832	3.54023700415198	3.86616685440026	3.84602059175595	3.87457017322266	3.86330699106878	3.89103539177099	3.90963580039923	3.9127574859282	0.12942159159033	3.82826233863969	1.10745141588994	0.296385344127298	0.99672091006598	-5.37591518043002	0.0718527051663576	3.82826233863969	0.869512976303921	0.406816546671296	0.792414432050357	-6.18159572288303	0.201274296756688	3.82826233863969	2.43568578832476	0.0372358438367097	0.999701638275751	-3.48119502828564	-0.086244617573322	3.82826233863969	-0.952739830790339	0.365231879563721	0.999868433149474	-5.23667798526058	0.0431769740170083	3.82826233863969	0.584171214564342	0.573235904069274	0.871805280353971	-6.5627320870562	0.12942159159033	3.82826233863969	1.10745141588994	0.296385344127298	0.99672091006598	-5.37591518043002
179	AAAT(UniMod:21)PESQEPQAK2	0.843402370074339	4.07012694173447	3.59442076202474	3.72340749048285	3.90845957725822	3.64771178880604	3.68387658956314	3.78971166151176	3.59741224170199	NA	3.68870512872265	3.79268886983374	0.0682628834011179	3.74965210516396	0.357804820715623	0.728611551771992	0.99672091006598	-5.90507947129381	-0.105651567155057	3.74965210516396	-0.875603535561527	0.403664657647452	0.791397197538499	-6.28434277767515	-0.0373886837539392	3.74965210516396	-0.253003255759436	0.805863221014372	0.999701638275751	-5.45941827769966	-0.0178993817152211	3.74965210516396	-0.132682787313193	0.897318913880529	0.999868433149474	-5.72918106556076	0.0503635016858968	3.74965210516396	0.373329642825315	0.717413335734378	0.927586700651296	-6.56070957683207	0.0682628834011179	3.74965210516396	0.357804820715623	0.728611551771992	0.99672091006598	-5.90507947129381
180	AADEQM(UniMod:35)ALS(UniMod:21)K2	0.25797221233777	5.19122215159027	5.11690851873449	5.19937529185365	5.10791446661918	5.06962362759541	5.26210326620066	5.27747571494848	5.16417930191025	5.13047616984424	5.11455974222113	5.30699148075994	0.0298226435408138	5.1764390665707	0.328058380233834	0.749539932772195	0.99672091006598	-5.96516170092984	0.0654174402936603	5.1764390665707	1.07941836908648	0.305402773997826	0.716009309751731	-6.09015111804543	0.095240083834474	5.1764390665707	1.40559764305052	0.189730558318075	0.999701638275751	-4.7279189476908	-0.0803996069521711	5.1764390665707	-1.1865749533628	0.262447131388806	0.999868433149474	-5.09184176836757	-0.0505769634113573	5.1764390665707	-0.834543557708181	0.423196742828251	0.802171293246563	-6.38118938439161	0.0298226435408138	5.1764390665707	0.328058380233834	0.749539932772195	0.99672091006598	-5.96516170092984
181	AADIS(UniMod:21)LDNLVEGK2	0.227526673678507	4.22843447491676	4.23465842621519	4.20259481752549	4.14587206344735	4.27742058220468	4.36270580211454	4.3542544890423	4.25622961555694	4.17924421994471	4.26562930714671	4.28608352172083	-0.0704947025740408	4.25392066543959	-0.880769617465153	0.398833873276253	0.99672091006598	-5.63451313881494	0.102500729352112	4.25392066543959	1.92098536950074	0.0832639307266472	0.448218717521235	-4.98833800949042	0.0320060267780713	4.25392066543959	0.53650510569334	0.603178183689576	0.999701638275751	-5.43260857622602	-0.0102495833931355	4.25392066543959	-0.171809948787972	0.866966867321373	0.999868433149474	-5.7234016419615	-0.0807442859671763	4.25392066543959	-1.51324378854806	0.160738501218129	0.596501836036904	-5.6288744708462	-0.0704947025740408	4.25392066543959	-0.880769617465153	0.398833873276253	0.99672091006598	-5.63451313881494
182	AADPPAENSS(UniMod:21)APEAEQGGAE2	0.449837856737248	3.76656066690828	3.34734365962796	3.12001350533437	3.64568328800966	3.43031968047727	3.66224474255576	3.49520884609546	NA	3.70070867533124	NA	3.68321120741974	-0.0134623932367171	3.53903269686219	-0.05428910823514	0.958013370237362	0.999283680912326	-5.92505806163664	0.167420850368741	3.53903269686219	1.00140860662992	0.34545863231438	0.751873495149757	-6.05632591364146	0.153958457132024	3.53903269686219	0.840649005175753	0.424542833857148	0.999701638275751	-5.17432934343603	0.126695540286599	3.53903269686219	0.75781483719137	0.46992513575551	0.999868433149474	-5.45907195063287	0.113233147049882	3.53903269686219	0.618279334527078	0.553289992098761	0.863166969386703	-6.34126024591981	-0.0134623932367171	3.53903269686219	-0.05428910823514	0.958013370237362	0.999283680912326	-5.92505806163664
183	AADS(UniMod:21)DDGAVSAPAASDGGVSK2	0.124539939474795	4.11851557043981	4.06647281899231	3.95801362032653	4.06753510542957	4.19731721226882	4.21862299411337	4.18503321478164	4.05028114823028	4.1517762747915	4.24556586559269	4.28212826488033	-0.00958113954989859	4.14011473544062	-0.0959667077983273	0.925416860807678	0.997880222936524	-6.01578746892364	0.103645115788876	4.14011473544062	1.55719690071837	0.150054620857752	0.563288862779872	-5.51222854273891	0.094063976238977	4.14011473544062	1.26404640041495	0.234492599927168	0.999701638275751	-4.87536723507103	0.0847588222629767	4.14011473544062	1.13900228832269	0.280890661097412	0.999868433149474	-5.1393638385497	0.0751776827130781	4.14011473544062	1.12949320991119	0.284696440100977	0.718075508066804	-6.09542052668702	-0.00958113954989859	4.14011473544062	-0.0959667077983273	0.925416860807678	0.997880222936524	-6.01578746892364
184	AAGARPLTS(UniMod:21)PESLSR2	0.738833062016004	4.61190878928452	4.81821192045644	4.92370059817511	4.73858077762415	4.75386551337887	4.67145192157726	4.6454010174078	4.72955341865589	4.91527244572324	4.71073395059517	4.59524406440943	0.096665324832812	4.73762949248071	0.704468096376283	0.496999036203008	0.99672091006598	-5.77013990504454	-0.102471650091705	4.73762949248071	-1.12017429824231	0.288465011541071	0.702607594889567	-6.04690703252356	-0.00580632525889335	4.73762949248071	-0.0567712201208283	0.955830372510915	0.999701638275751	-5.5643592723732	-0.0383839571371789	4.73762949248071	-0.375298313921625	0.715168453125351	0.999868433149474	-5.66897120122429	0.0582813676956331	4.73762949248071	0.63710587367952	0.538171080041561	0.857419816127484	-6.53041587217868	0.096665324832812	4.73762949248071	0.704468096376283	0.496999036203008	0.99672091006598	-5.77013990504454
185	AAGGAPS(UniMod:21)PPPPVR2	0.871654560234426	4.04345700915296	3.70550944991454	3.83771589351428	3.85655839428437	3.75008694507824	3.79479041687615	3.84763066930372	3.77989853588381	3.63864978557156	3.83090291028028	3.90734144262046	0.0437629533154924	3.81750376840731	0.32162056156156	0.754270867683843	0.99672091006598	-5.96730279888004	-0.0547875768393631	3.81750376840731	-0.60396328040212	0.559134793844651	0.866640080360697	-6.4924417079964	-0.0110246235238707	3.81750376840731	-0.10870191718918	0.915559567988138	0.999701638275751	-5.56031977173515	-0.0589047811792902	3.81750376840731	-0.580796489960312	0.574056349237899	0.999868433149474	-5.57447996335224	-0.0151418278637978	3.81750376840731	-0.166919373979926	0.870714680411214	0.970152356757507	-6.73093748589452	0.0437629533154924	3.81750376840731	0.32162056156156	0.754270867683843	0.99672091006598	-5.96730279888004
186	AAGGAPS(UniMod:21)PPPPVRR2	0.67497840757558	4.18742193612895	4.22540786283922	4.50935357445552	4.24255250800878	4.40069195602517	4.0774295555905	4.26361102094945	4.27433140760653	4.37006663266074	4.26080623768535	4.1426524868942	0.0384900168221991	4.26857501625858	0.26243428608277	0.79824042007584	0.99672091006598	-5.98503423565867	-0.102270463092408	4.26857501625858	-1.04595729691384	0.31986929177044	0.729592608284906	-6.12470580766297	-0.0637804462702087	4.26857501625858	-0.583440104999888	0.572342657354554	0.999701638275751	-5.40872684541532	0.0142277742090764	4.26857501625858	0.130150454628217	0.898992702053923	0.999868433149474	-5.72959315645565	0.0527177910312755	4.26857501625858	0.539164061049752	0.6014083940063	0.886526153490956	-6.59074134549603	0.0384900168221991	4.26857501625858	0.26243428608277	0.79824042007584	0.99672091006598	-5.98503423565867
187	AAGS(UniMod:21)PSPLPAPDPAPK2	0.726927337337163	4.47989575044576	4.27979157471039	4.23410030255477	4.30557391877567	4.30244085451815	4.43541023679529	4.40724090282574	4.30799579633044	4.32365623848835	4.33188113508969	4.3583884968241	-0.018318532593038	4.34239774612349	-0.187627320717314	0.85486956903226	0.997232567559626	-6.00236504253625	0.0522864360801814	4.34239774612349	0.803314664678162	0.44021380488826	0.814175495259782	-6.34799132268923	0.0339679034871434	4.34239774612349	0.466778012881087	0.650524896456441	0.999701638275751	-5.46460673447136	-0.0272551559234007	4.34239774612349	-0.374533198008655	0.715720120120727	0.999868433149474	-5.66925002442926	-0.0455736885164386	4.34239774612349	-0.700181826364841	0.499560167208125	0.841280257670363	-6.48666940229685	-0.018318532593038	4.34239774612349	-0.187627320717314	0.85486956903226	0.997232567559626	-6.00236504253625
188	AAHVPENS(UniMod:21)DTEQDVLTVK3	0.0666392587022528	3.47260677014015	NA	NA	3.41607204816214	3.39622960035573	3.34480004264917	3.35204532129056	3.29798798976643	NA	3.28562771741798	3.29673612459413	0.0260267489852204	3.35776320179704	0.30272180392892	0.770729163212965	0.99672091006598	-5.76808074745442	-0.140995652238098	3.35776320179704	-2.16944440091516	0.0659067568651983	0.405615440040045	-4.36634923309612	-0.114968903252877	3.35776320179704	-2.04264342404797	0.0795978184638563	0.999701638275751	-3.99566924635192	-0.0664559458812195	3.35776320179704	-0.964051835999081	0.366520061565196	0.999868433149474	-5.07385763465722	-0.0404291968959991	3.35776320179704	-0.786860798461229	0.456675809919485	0.819155384730618	-6.30362888647188	0.0260267489852204	3.35776320179704	0.30272180392892	0.770729163212965	0.99672091006598	-5.76808074745442
189	AAISQLRS(UniMod:21)PR2	0.405965772825491	3.62489067244107	NA	3.94189160172901	3.73326172418537	4.01974478390956	3.73431732628393	3.60080120411088	NA	3.97649329322749	3.80636240576954	NA	0.130756467338684	3.80472037645711	0.671718424893432	0.522890416339616	0.99672091006598	-5.65625548552461	-0.115831871887635	3.80472037645711	-0.84152525642973	0.427329468285575	0.807637120021146	-6.1115856131703	0.0149245954510486	3.80472037645711	0.108428050150456	0.916639740923261	0.999701638275751	-5.48328688178477	0.0931121169624287	3.80472037645711	0.676464921326088	0.520045266089161	0.999868433149474	-5.43511010698181	0.223868584301113	3.80472037645711	1.62641822790627	0.147035897942179	0.576420268493786	-5.29425450342025	0.130756467338684	3.80472037645711	0.671718424893432	0.522890416339616	0.99672091006598	-5.65625548552461
190	AALAPAKES(UniMod:21)PR2	0.264757776655669	3.62277811233823	3.45312153673678	3.94420280382685	3.82384283666471	3.71634889703104	3.50261650020217	3.46058985692884	NA	3.76888637570868	3.6112015251095	3.50237952448001	0.049157580653306	3.64059679690268	0.265782397355344	0.796303701597496	0.99672091006598	-5.93453838574804	-0.191764305735119	3.64059679690268	-1.46628531231738	0.176105039098073	0.600361527789006	-5.52811534929137	-0.142606725081813	3.64059679690268	-1.09041224133742	0.30343696784114	0.999701638275751	-5.03960659513892	0.0967283825472549	3.64059679690268	0.7396131728976	0.478096316274077	0.999868433149474	-5.47401087747122	0.145885963200561	3.64059679690268	1.11548624387756	0.293104945663307	0.720277324191062	-6.00065752344989	0.049157580653306	3.64059679690268	0.265782397355344	0.796303701597496	0.99672091006598	-5.93453838574804
191	AALAPAKES(UniMod:21)PRK2	0.102567145036357	4.48935336972326	4.27280283069505	5.06117880841539	4.90692233813923	4.39870074570376	4.09769979500819	4.054904589591	4.17291163222936	5.0887766738839	4.4262266028342	NA	0.603963093772602	4.49694773862233	1.68081392038968	0.126574776519395	0.934097359543786	-4.70454496068126	-0.499272997335049	4.49694773862233	-2.19693555636547	0.0551657658799861	0.373723331106686	-4.57720373853979	0.104690096437554	4.49694773862233	0.376131070289975	0.715400096435646	0.999701638275751	-5.42410548123067	0.0450332056435929	4.49694773862233	0.17723810411812	0.863186198637723	0.999868433149474	-5.72232081722855	0.648996299416195	4.49694773862233	2.55426794615869	0.0306132849419362	0.303301222162166	-3.96543544758222	0.603963093772602	4.49694773862233	1.68081392038968	0.126574776519395	0.934097359543786	-4.70454496068126
192	AALLAQYADVT(UniMod:21)DEEDEADEK2	0.53339406193024	5.05677624366187	5.15187608816483	5.03904539316347	5.05108223382965	5.16392777779919	5.14100590582914	5.14853171315482	5.12864453655706	5.15310918455631	5.13460259770208	5.15634496385471	-0.0163142339603306	5.12044969438846	-0.227232397922395	0.824758201312675	0.99672091006598	-5.99389968600953	0.056828143516948	5.12044969438846	1.18729405428109	0.262175899088623	0.68484692136722	-5.97300574732947	0.0405139095566174	5.12044969438846	0.757083832794681	0.466224449048225	0.999701638275751	-5.30459882231333	0.02493909748436	5.12044969438846	0.466037163940291	0.651037327083258	0.999868433149474	-5.6320212263346	0.00862486352402936	5.12044969438846	0.18019679242226	0.860547823805366	0.967190674968855	-6.7284476609653	-0.0163142339603306	5.12044969438846	-0.227232397922395	0.824758201312675	0.99672091006598	-5.99389968600953
193	AALPAATTPGPGLETAGPADAPAGAVVGGGS(UniMod:21)PR3	0.739287350493235	3.64072809918124	3.69152699959111	3.70189930197002	3.66354268437221	3.72934030451743	3.70754930034931	3.67705338409074	3.67058731959294	3.74512715256225	3.68673965768102	3.73667151718427	0.0193927469341522	3.69552415646296	0.302853698852943	0.76812217835896	0.99672091006598	-5.97330709407349	0.00701186776353779	3.69552415646296	0.164254973413438	0.872757917978321	0.971712289860246	-6.67166004458064	0.02640461469769	3.69552415646296	0.553234989201406	0.592088118674657	0.999701638275751	-5.42430995863769	0.0183900275306965	3.69552415646296	0.385311688840835	0.707964495229712	0.999868433149474	-5.66527130289147	0.0377827744648487	3.69552415646296	0.885072112666092	0.396616672565928	0.785338273322628	-6.33735170936399	0.0193927469341522	3.69552415646296	0.302853698852943	0.76812217835896	0.99672091006598	-5.97330709407349
194	AALQTAPES(UniMod:21)ADDSPSQLSK2	0.879577971785318	3.60522231159378	4.01979557625009	3.89733882098717	3.82332831663405	3.86610183440858	3.79592291094472	3.77079042356655	3.93173306016317	NA	3.97559718871488	3.84854385763467	0.0753255523723304	3.85343743008977	0.479508301010421	0.642840432980327	0.99672091006598	-5.85324104099415	-0.00797010471887072	3.85343743008977	-0.080220956648722	0.937790271743214	0.988241559303462	-6.68272018687651	0.0673554476534597	3.85343743008977	0.553542417904759	0.593170125268466	0.999701638275751	-5.35005340424554	0.00392950591096675	3.85343743008977	0.0353758390234262	0.972540466997182	0.999868433149474	-5.73732027290493	0.0792550582832972	3.85343743008977	0.713502981582844	0.493345991931558	0.837846439064789	-6.36609032979193	0.0753255523723304	3.85343743008977	0.479508301010421	0.642840432980327	0.99672091006598	-5.85324104099415
195	AALS(UniMod:21)EEELEK2	0.569832512102654	3.75010762378229	3.77714357273679	3.62524762165833	3.76800499072531	3.77643714456561	3.74116932739536	3.74641955367179	3.74658316744348	3.75984609449843	3.75796461328274	3.84003140559645	-0.0134981066306539	3.75354137412333	-0.179532999119603	0.861055491075649	0.997232567559626	-6.00389777753936	0.0272244101110712	3.75354137412333	0.543151731969898	0.598759294612354	0.884044324739742	-6.52896812107595	0.0137263034804174	3.75354137412333	0.244940883771069	0.811387096508442	0.999701638275751	-5.5377433157573	0.0547214615863214	3.75354137412333	0.976484541618967	0.351540974354346	0.999868433149474	-5.29037211884353	0.0412233549556675	3.75354137412333	0.822443408339461	0.429737055079066	0.806300181791312	-6.39135554777875	-0.0134981066306539	3.75354137412333	-0.179532999119603	0.861055491075649	0.997232567559626	-6.00389777753936
196	AAM(UniMod:35)YDIISS(UniMod:21)PSK2	0.863279942901559	4.40366246266641	4.23381510444177	NA	4.31683733815731	4.38723003201156	4.3699519017669	4.39380216135671	NA	4.42451054472841	4.35336940401444	4.28307262423161	-0.0615210754340003	4.35180573037501	-0.592791336035553	0.569415752131525	0.99672091006598	-5.74719299299726	0.0631382480077178	4.35180573037501	0.823741930117187	0.433551247715561	0.810353232632577	-6.13004934566488	0.00161717257371752	4.35180573037501	0.023112431481998	0.982117015967663	0.999701638275751	-5.5656184945726	0.033294901530347	4.35180573037501	0.434386561475655	0.675290410724924	0.999868433149474	-5.56478094069046	-0.0282261739036533	4.35180573037501	-0.403405005099415	0.697037308677476	0.92208660406432	-6.5472130772502	-0.0615210754340003	4.35180573037501	-0.592791336035553	0.569415752131525	0.99672091006598	-5.74719299299726
197	AAMYDIISS(UniMod:21)PSK2	0.802290964974891	NA	4.37675944663931	4.42853874578052	4.3302746245162	NA	4.3215102796679	4.37135212324931	4.27246851930167	4.49207529076707	4.31207059546949	4.07862746053952	0.0448552798794495	4.33151967621455	0.258873260565105	0.802157810826474	0.99672091006598	-5.81496223927184	-0.080872122136955	4.33151967621455	-0.752591200878049	0.472891386738163	0.827403478384175	-6.27519999453514	-0.0360168422575056	4.33151967621455	-0.264975633651771	0.797613385775139	0.999701638275751	-5.34124233129546	-0.072374471693716	4.33151967621455	-0.502006627705572	0.62895539236977	0.999868433149474	-5.3677173017333	-0.0275191918142665	4.33151967621455	-0.28631953415134	0.781784017769525	0.946652235174428	-6.70084350177191	0.0448552798794495	4.33151967621455	0.258873260565105	0.802157810826474	0.99672091006598	-5.81496223927184
198	AAPPPPALT(UniMod:21)PDSQTVDSSCK2	0.49751162452756	4.4788820994726	4.46680043341297	4.42774792692065	4.5004253866348	4.52264698782549	4.48890685594476	4.58691901337763	4.49531565279518	4.40636842057489	4.48969492623276	4.51247098145003	-0.107928431914694	4.48874351678561	-1.50932498316663	0.161722521973935	0.951731157052256	-4.96356709803417	0.0659036874371166	4.48874351678561	1.38244501704053	0.196518236213198	0.622975444550595	-5.74045164073992	-0.0420247444775779	4.48874351678561	-0.788475544196194	0.448456627207814	0.999701638275751	-5.28322254776546	0.0537260339613974	4.48874351678561	1.00801716683412	0.336890482446996	0.999868433149474	-5.26250290702572	-0.0542023979532971	4.48874351678561	-1.13699002098602	0.281692685567079	0.717416000831188	-6.08726237477706	-0.107928431914694	4.48874351678561	-1.50932498316663	0.161722521973935	0.951731157052256	-4.96356709803417
199	AAPQS(UniMod:21)PSVPK2	0.392818451938365	3.88930556906539	4.25942720179064	4.35659467723495	4.20252086549671	4.20374317552994	4.14849522218383	4.23261241231783	4.3851258062165	4.10904661380341	4.03110220718566	4.05684458323478	-0.224436216647769	4.17043803036906	-1.39834907012452	0.191833936864628	0.972714981679846	-5.10009684241494	0.086968664209059	4.17043803036906	0.812786941495957	0.435004869766832	0.811593046063095	-6.34021940689632	-0.13746755243871	4.17043803036906	-1.14910340527959	0.27689167346374	0.999701638275751	-4.9871523409446	0.0346895378163294	4.17043803036906	0.289972908698521	0.777679179911177	0.999868433149474	-5.69664232607219	-0.189746678831439	4.17043803036906	-1.77332403744516	0.106153456758156	0.519763990458947	-5.26476457023238	-0.224436216647769	4.17043803036906	-1.39834907012452	0.191833936864628	0.972714981679846	-5.10009684241494
200	AAQS(UniMod:21)LDEMSQTITDLLSEQK3	0.0350848313927904	NA	3.23608158454949	3.33023485958673	3.36543494870075	3.29900704221838	3.20897512300627	3.08278120924935	3.12662973257702	NA	3.17044981069071	2.97237580513827	-0.117111987087845	3.19910779063522	-1.05130885385553	0.323316446341215	0.99672091006598	-5.38782337897692	-0.14369620045723	3.19910779063522	-1.9133111277397	0.0914227095267252	0.466216744296688	-4.91826667000931	-0.260808187545075	3.19910779063522	-3.17008502429049	0.0128987220707069	0.999701638275751	-2.67261738739715	0.0490627733914542	3.19910779063522	0.596350768901864	0.567147746928193	0.999868433149474	-5.48525240903747	-0.0680492136963906	3.19910779063522	-0.906073489660526	0.390922428760105	0.783572903619837	-6.20478575752712	-0.117111987087845	3.19910779063522	-1.05130885385553	0.323316446341215	0.99672091006598	-5.38782337897692
201	AAS(UniMod:21)AATAAPTATPAAQESGTIPK2	0.389757552524679	4.32735637733239	4.13938278611298	4.22617283201761	4.12448577437097	4.12301646139564	4.17512618724342	4.17472972242657	4.2341492583531	4.21154318923304	4.15960232229482	4.20501085423154	0.104603279849792	4.19096143318292	1.32269650985052	0.214985341110725	0.98786064996463	-5.18924416764196	-0.0363022758132958	4.19096143318292	-0.688557188457597	0.506546670779362	0.847592225119738	-6.4356825072392	0.0683010040364964	4.19096143318292	1.15871931386157	0.273126465299201	0.999701638275751	-4.97809381987542	-0.107219547271024	4.19096143318292	-1.8189682860305	0.0985242512328449	0.999868433149474	-4.34686604704686	-0.00261626742123156	4.19096143318292	-0.0496236034644588	0.961386048836292	0.989024959880547	-6.74467970235945	0.104603279849792	4.19096143318292	1.32269650985052	0.214985341110725	0.98786064996463	-5.18924416764196
202	AAS(UniMod:21)DTERDGLAPEK2	0.657334576131413	4.6095773700769	NA	4.59191921973694	4.57622013534669	4.70808979598999	4.55631899794901	4.54784259059018	4.5757797294583	4.64006858704604	NA	4.56300791748809	0.000151142173150376	4.5965360381869	0.00175669628435046	0.998640640909105	0.999918851921141	-5.92659540446411	-0.0407678555744244	4.5965360381869	-0.702813716116168	0.501769373571123	0.845376725572083	-6.31261375850475	-0.040616713401274	4.5965360381869	-0.639199632054872	0.540255805985321	0.999701638275751	-5.30328521932745	0.0414066707614165	4.5965360381869	0.651631471355938	0.532597731266886	0.999868433149474	-5.45289835398254	0.0415578129345668	4.5965360381869	0.716432113749114	0.493759387881929	0.837914432055948	-6.36155202748422	0.000151142173150376	4.5965360381869	0.00175669628435046	0.998640640909105	0.999918851921141	-5.92659540446411
203	AAS(UniMod:21)ITSEVFNK2	0.648014303195988	NA	3.42312396714264	3.40245713635492	3.45502625138182	3.54356689115793	3.41891735388737	3.39113263595064	3.51086517454126	3.36413345906662	3.49346929499161	3.6030061597774	-0.0399414363689772	3.46056983242522	-0.378045943729822	0.714025308954449	0.99672091006598	-5.89746492025967	0.0275145030443134	3.46056983242522	0.368296485659704	0.721036176473266	0.928780400737526	-6.50330955095634	-0.0124269333246638	3.46056983242522	-0.166341215163146	0.871509376851699	0.999701638275751	-5.55275225978642	0.0865060195210967	3.46056983242522	1.0570404514779	0.317624571005486	0.999868433149474	-5.14571951075147	0.0465645831521195	3.46056983242522	0.696861750613961	0.503222867687705	0.84390898830225	-6.48720351998245	-0.0399414363689772	3.46056983242522	-0.378045943729822	0.714025308954449	0.99672091006598	-5.89746492025967
204	AAS(UniMod:21)LNYLNQPSAAPLQVSR2	0.64706915663921	4.43588493180595	4.41576029867577	4.34911425434209	4.34798136095448	4.40083048650179	4.33708959343	4.32084356344321	4.32969742057115	4.20310022636156	4.36080939514766	4.44826350085003	0.0340280861847706	4.35903409382579	0.370043579776395	0.718960685884107	0.99672091006598	-5.95018335589406	-0.0710429691264851	4.35903409382579	-1.15885130025065	0.273075066712815	0.692331257345081	-6.00472283037186	-0.0370148829417145	4.35903409382579	-0.54004255385936	0.600824267476603	0.999701638275751	-5.43087374438556	-0.0258472378798071	4.35903409382579	-0.377107996715844	0.713864311783486	0.999868433149474	-5.66830952153719	0.00818084830496346	4.35903409382579	0.133445811906895	0.896451649667501	0.975431052994966	-6.73637310811924	0.0340280861847706	4.35903409382579	0.370043579776395	0.718960685884107	0.99672091006598	-5.95018335589406
205	AAS(UniMod:21)LNYLNQPSAAPLQVSR3	0.427791093646945	3.92903713540158	3.81941931443367	3.39389045593474	3.33658179098874	3.77078507085321	3.77091809331327	3.91599025456751	3.85506396816454	3.59261714649806	3.76272823594947	4.04885069342942	0.114506790946232	3.74508019632129	0.475758724443033	0.644328334447919	0.99672091006598	-5.90476764402535	0.133208470091777	3.74508019632129	0.830192139158327	0.425540980677221	0.806839109507915	-6.32573103437587	0.247715261038008	3.74508019632129	1.38084373226352	0.19699517988353	0.999701638275751	-4.75442911644442	-0.160432204335689	3.74508019632129	-0.89430018514752	0.391890164762159	0.999868433149474	-5.35959375444185	-0.0459254133894578	3.74508019632129	-0.286219916475702	0.780471141799434	0.946233955951698	-6.70180438069053	0.114506790946232	3.74508019632129	0.475758724443033	0.644328334447919	0.99672091006598	-5.90476764402535
206	AAS(UniMod:21)LRGGVGAPGSPSTPPTR3	0.491956729024956	3.52610074966524	3.69699388217356	3.79249682221395	3.59565396078002	3.50621341209379	3.3203474795736	3.45294353711289	3.54475870719096	3.94231810450687	3.48891479861032	3.27294201230381	0.249638528761865	3.55815304238409	1.14756390164164	0.2774982532614	0.99672091006598	-5.38208484183959	-0.232513910058436	3.55815304238409	-1.60326555641862	0.139531139274807	0.548036167641987	-5.44927093877164	0.0171246187034284	3.55815304238409	0.105614227502922	0.9179481897985	0.999701638275751	-5.56063070737872	-0.12093013158068	3.55815304238409	-0.745823463278824	0.47270647121972	0.999868433149474	-5.47146938976381	0.128708397181184	3.55815304238409	0.887489870909569	0.395374502899895	0.784482827911836	-6.33519868384486	0.249638528761865	3.55815304238409	1.14756390164164	0.2774982532614	0.99672091006598	-5.38208484183959
207	AAS(UniMod:21)LTEDRDR2	0.752345863795166	5.50958287471506	5.24054451010568	5.46863435029925	5.58981877913158	5.37391292218777	5.43045607976458	5.46904794821174	5.36037835258316	5.40215594638107	5.35706543626357	5.40574827021496	-0.107249514852966	5.41884958816895	-0.911911048272234	0.382979870991614	0.99672091006598	-5.60786329159186	0.0137068818131603	5.41884958816895	0.174818370692661	0.864663118592318	0.969522617638567	-6.66972817449306	-0.0935426330398057	5.41884958816895	-1.06709475178807	0.310671627089163	0.999701638275751	-5.06211345143525	0.0756119389530081	5.41884958816895	0.86254898549777	0.408318687068686	0.999868433149474	-5.38497531389269	-0.0316375758999579	5.41884958816895	-0.403507489660105	0.69495113199766	0.92151499994537	-6.6584992141757	-0.107249514852966	5.41884958816895	-0.911911048272234	0.382979870991614	0.99672091006598	-5.60786329159186
208	AAS(UniMod:21)PAKPSSLDLVPNLPK2	0.222228916091168	3.34634698640574	3.52901507110306	3.68963941063692	3.4137493246644	3.4242621454689	3.3804619551465	3.10805840112753	3.41845361651622	3.58672890800545	3.3674120816096	3.4951647760404	0.283438685270326	3.43266297061134	1.83505517920312	0.0959576979882132	0.89308234972692	-4.52922386337809	-0.219342498451824	3.43266297061134	-2.13011989217079	0.0586328926278782	0.383954462003441	-4.66421547905567	0.0640961868185017	3.43266297061134	0.556747722249373	0.589773332792378	0.999701638275751	-5.4225373072493	-0.102661420981925	3.43266297061134	-0.891730306147823	0.393202452866019	0.999868433149474	-5.36167678770587	0.180777264288401	3.43266297061134	1.75559797773306	0.10925910617489	0.523489534652935	-5.2905913366313	0.283438685270326	3.43266297061134	1.83505517920312	0.0959576979882132	0.89308234972692	-4.52922386337809
209	AAS(UniMod:21)PAKPSSLDLVPNLPK3	0.394144627128122	3.43571557212349	3.50217992709712	3.59634943486294	3.3865614991616	3.41599282525777	3.4643634064323	NA	3.38127451288614	3.50743322757428	NA	NA	0.194752083733225	3.46123380067445	1.75809795449529	0.12129182388928	0.928971443805282	-4.50208615091469	-0.0885960183686314	3.46123380067445	-1.33830215029465	0.221834249632851	0.646975587859396	-5.68497728983808	0.106156065364593	3.46123380067445	1.19522187187217	0.27017546336475	0.999701638275751	-4.76842497501524	-0.110137815818166	3.46123380067445	-1.66370541760594	0.139267651773997	0.999868433149474	-4.56190387566427	0.0846142679150583	3.46123380067445	0.952680596602634	0.371874359624283	0.771117262138954	-5.87740429052751	0.194752083733225	3.46123380067445	1.75809795449529	0.12129182388928	0.928971443805282	-4.50208615091469
210	AAS(UniMod:21)PESASSTPESLQAR2	0.9874284449061	NA	3.5653377127068	NA	3.54320396465311	3.59186767450952	3.48133376254827	3.64780754744709	3.60370108804025	3.54745891710253	3.4775928860416	3.63674021208538	-0.0258815678098792	3.56611597390384	-0.225657085610889	0.827029654742351	0.99672091006598	-5.82319779283545	0.01227641997174	3.56611597390384	0.136444744947505	0.894783305816129	0.976523682143919	-6.33710941221417	-0.0136051478381392	3.56611597390384	-0.191270649867024	0.852997444621296	0.999701638275751	-5.54832855408263	0.00219810687451272	3.56611597390384	0.0230333772159349	0.982178171152154	0.999868433149474	-5.4829158148322	-0.0236834609353664	3.56611597390384	-0.372259030597011	0.719203208533714	0.927586700651296	-6.66992359621429	-0.0258815678098792	3.56611597390384	-0.225657085610889	0.827029654742351	0.99672091006598	-5.82319779283545
211	AAS(UniMod:21)PPASASDLIEQQQK2	0.698901471039232	4.93517175208291	5.00807576732854	5.00388831991927	5.01094805098612	5.02640466082511	4.99501906261547	4.96736943828436	4.97958974725077	4.99485442320784	5.01328749274218	5.04685476183499	0.00137506708275659	4.9983148615525	0.022221618374519	0.982702309087971	0.999918851921141	-6.02029609061818	-0.00171919706003809	4.9983148615525	-0.0416743387917216	0.967567356402605	0.994778620832279	-6.68529476348391	-0.000344129977281504	4.9983148615525	-0.00746123222896863	0.994191582261816	0.999701638275751	-5.56584915898691	0.0362977427953766	4.9983148615525	0.786987203274469	0.449288919196156	0.999868433149474	-5.44221363137235	0.0376728098781332	4.9983148615525	0.913210869533857	0.382327931269532	0.777958850938983	-6.31198490455001	0.00137506708275659	4.9983148615525	0.022221618374519	0.982702309087971	0.999918851921141	-6.02029609061818
212	AAS(UniMod:21)PPASASDLIEQQQK3	0.189215987372578	NA	3.49344152673187	3.4433249857429	3.55643816877401	3.51597403023033	3.64237976518524	3.61129073625037	NA	3.32506740888537	NA	3.55256807886517	-0.255840350107327	3.51756058758316	-2.18225571717896	0.0646615028789378	0.852955186772297	-4.00659412083281	0.158451994480422	3.51756058758316	1.91138998977509	0.096728287494175	0.476908331069789	-4.85250745938918	-0.0973883556269044	3.51756058758316	-1.17478564202561	0.277758392632209	0.999701638275751	-4.89921816148649	0.0678228432647887	3.51756058758316	0.818139930137765	0.439716984645582	0.999868433149474	-5.33753360847679	-0.188017506842538	3.51756058758316	-2.26803570166294	0.0569111576540443	0.403920755454182	-4.39702377172656	-0.255840350107327	3.51756058758316	-2.18225571717896	0.0646615028789378	0.852955186772297	-4.00659412083281
213	AAS(UniMod:21)PQDLAGGYTSSLACHR3	0.914190773812989	4.03757686701427	4.00372801419465	4.0422156821362	4.03167995425254	NA	4.00350008215162	4.01599651289698	3.97644969667343	NA	4.05503104417622	3.98572714213083	0.0178905627753378	4.01687833284742	0.220463850858093	0.830937890381218	0.99672091006598	-5.82438476442545	-0.02919142387436	4.01687833284742	-0.648500546565089	0.53452020854831	0.858404346034369	-6.45962917147949	-0.0113008610990217	4.01687833284742	-0.16736912482502	0.871162120456761	0.999701638275751	-5.3142574512238	0.00383976647083895	4.01687833284742	0.0603177150766325	0.953356935364878	0.999868433149474	-5.53083081362733	0.0217303292461772	4.01687833284742	0.431783823119782	0.677105323852088	0.913339475278983	-6.53441046833631	0.0178905627753378	4.01687833284742	0.220463850858093	0.830937890381218	0.99672091006598	-5.82438476442545
214	AAS(UniMod:21)PS(UniMod:21)PQSVR2	0.903391401553116	NA	4.12723066378036	3.57107915102004	4.05534660187691	4.01742401704647	NA	4.17464266073464	3.58249102276425	3.63203525234268	4.2839021144823	3.79779528748059	-0.161219692375745	3.91577186350314	-0.445765042764887	0.667382648080216	0.99672091006598	-5.82415405683647	0.0294119343492429	3.91577186350314	0.110111384905639	0.914986884742996	0.982055579434479	-6.48065608370727	-0.131807758026502	3.91577186350314	-0.540555428448714	0.603283493616469	0.999701638275751	-5.42818385822116	0.187230402061494	3.91577186350314	0.700946718520107	0.502873863439739	0.999868433149474	-5.42189418475857	0.0260107096857491	3.91577186350314	0.106672251534756	0.917630657046905	0.979048992103952	-6.62985624625687	-0.161219692375745	3.91577186350314	-0.445765042764887	0.667382648080216	0.99672091006598	-5.82415405683647
215	AAS(UniMod:21)REEPIEWEF2	0.0839008714764503	3.60708735460411	3.61887419367614	3.66290235974299	3.46992399454582	3.62297950138491	3.36435166371268	3.56093720970254	3.52680691810186	3.61690234163765	3.62904267697853	3.73090196812913	0.258086619785124	3.58279183474694	2.65280106993629	0.023928779647505	0.693026583923714	-3.30355956606043	-0.145589372168718	3.58279183474694	-2.24470940753583	0.0482596163378734	0.358936271582501	-4.48131331550691	0.112497247616406	3.58279183474694	1.55137698390367	0.151432575834613	0.999701638275751	-4.56613825956003	-0.0831695547090474	3.58279183474694	-1.14693768666316	0.277745286554123	0.999868433149474	-5.13153699559408	0.174917065076077	3.58279183474694	2.69688628823685	0.0221746704695672	0.258187817935246	-3.78786529248649	0.258086619785124	3.58279183474694	2.65280106993629	0.023928779647505	0.693026583923714	-3.30355956606043
216	AAS(UniMod:21)TDLGAGETVVGK2	0.230580487623702	4.01548203493485	3.90516363699614	NA	3.9081466476821	3.95102803897782	3.8662499148916	3.79878661587333	NA	3.94883898234249	3.91195692072587	4.07350232391457	0.176316636247374	3.93101723514875	1.76621040700538	0.114695730646699	0.914366766069923	-4.56451334273039	-0.127804570583027	3.93101723514875	-1.73346968242118	0.120584666361482	0.518102690725123	-5.08960308199109	0.0485120656643465	3.93101723514875	0.720792494038397	0.491212056921501	0.999701638275751	-5.3247884268436	-0.0307354926355288	3.93101723514875	-0.416879024082759	0.687541413636123	0.999868433149474	-5.57196759500754	0.145581143611845	3.93101723514875	2.16304529918345	0.0619076820285392	0.421020894935254	-4.60487081069595	0.176316636247374	3.93101723514875	1.76621040700538	0.114695730646699	0.914366766069923	-4.56451334273039
217	AASAATAAPTAT(UniMod:21)PAAQESGTIPK2	0.769185878833227	3.80894513873383	3.96243979438762	3.97581336408322	3.88027268140556	3.88830319928626	3.79909469831001	3.93703846452264	3.96504840836913	3.86894501672686	3.81469503143784	3.87765222403686	-0.0151849409444269	3.88893163829999	-0.16687696003334	0.870747198459145	0.997232567559626	-6.00615973883737	-0.0153389086676325	3.88893163829999	-0.252853513693416	0.80543270012112	0.954898738132307	-6.65176092474407	-0.0305238496120595	3.88893163829999	-0.450047993895099	0.662142732187235	0.999701638275751	-5.47165574440636	-0.0314448253889821	3.88893163829999	-0.463626992157043	0.652705711095858	0.999868433149474	-5.63310143146824	-0.046629766333409	3.88893163829999	-0.768666175383466	0.459616768706315	0.820479757315353	-6.43495708020619	-0.0151849409444269	3.88893163829999	-0.16687696003334	0.870747198459145	0.997232567559626	-6.00615973883737
218	AASADSTTEGT(UniMod:21)PADGFTVLSTK2	0.365964623594952	3.47983176709678	3.55831968050669	3.49324457921669	NA	3.53563923544537	3.46306543639432	3.37401154671755	3.43553775479121	3.54870371618604	3.37783719944986	3.41242134307437	-0.00305805290291561	3.46786122588789	-0.0309415932159745	0.975981124093921	0.999918851921141	-5.88576052884358	-0.0862604296390277	3.46786122588789	-1.51171499958597	0.16437608915909	0.587650074492592	-5.57408276569623	-0.0893184825419433	3.46786122588789	-1.10683948503261	0.29663635262347	0.999701638275751	-4.87609706020652	0.0251738931719787	3.46786122588789	0.311956250954602	0.762071534823517	0.999868433149474	-5.48713648224505	0.0221158402690631	3.46786122588789	0.387580349449867	0.70719632541865	0.924467479232139	-6.66449427939824	-0.00305805290291561	3.46786122588789	-0.0309415932159745	0.975981124093921	0.999918851921141	-5.88576052884358
219	AASSDQLRDNS(UniMod:21)PPPAFKPEPPK4	0.707034933643077	NA	3.76655563758496	3.73412176447958	3.68782342773942	3.7129358414572	3.78785516363427	3.71565153721815	3.70265869806336	3.77191249095309	NA	3.75931758860287	0.0801856399066749	3.73764801663699	1.05246821110109	0.322815372976667	0.99672091006598	-5.38671250463802	-0.0149502347270096	3.73764801663699	-0.291052771840811	0.778287954571339	0.949724402955612	-6.53015827418569	0.0652354051796653	3.73764801663699	1.15935508017127	0.279180391800515	0.999701638275751	-4.91503910591374	-0.0499590664339564	3.73764801663699	-0.887865987975431	0.400080858299802	0.999868433149474	-5.2870569294385	0.0302265734727185	3.73764801663699	0.588454171665327	0.572186281918235	0.871805280353971	-6.44902733388212	0.0801856399066749	3.73764801663699	1.05246821110109	0.322815372976667	0.99672091006598	-5.38671250463802
220	AASYTEEDENHT(UniMod:21)AK2	0.827959190123661	3.79913930079631	3.30955942908049	3.81743250466184	3.65777574824287	3.66087066799806	NA	3.74927948143429	3.51016167162756	3.5680722124505	3.54210903634925	3.5129145102149	-0.105968120133614	3.61273145628561	-0.53307917686499	0.606693018745173	0.99672091006598	-5.82589087542781	-0.0123231683152949	3.61273145628561	-0.0876705773395798	0.932028938590507	0.985838075978466	-6.5723861511231	-0.118291288448909	3.61273145628561	-0.841558379080735	0.421503001630475	0.999701638275751	-5.24356122448864	0.0172794632742468	3.61273145628561	0.122931090658809	0.904821892219898	0.999868433149474	-5.7304206601955	-0.0886886568593677	3.61273145628561	-0.630956711082346	0.543519264322816	0.859281626940024	-6.42370302913968	-0.105968120133614	3.61273145628561	-0.53307917686499	0.606693018745173	0.99672091006598	-5.82589087542781
221	AATESVPCS(UniMod:21)PSPLAGEIR2	0.000300312986899525	3.83104236767197	3.79915465921767	3.70830455488784	3.52953343876592	3.71688157571965	4.11306914752806	4.16135273625176	3.99459470831072	3.71358142785462	3.77956705825973	3.76443824321975	-0.180850267569102	3.82831999251706	-1.8673105955424	0.0909963126112908	0.884202168027504	-4.48391213685935	0.310171670104355	3.82831999251706	4.80386499125558	0.000691408197199554	0.0340679579402737	-0.266817441164537	0.129321402535252	3.82831999251706	1.79144741402851	0.103061713935035	0.999701638275751	-4.28162924950993	-0.156293020016375	3.82831999251706	-2.1650764765153	0.0552606202934601	0.999868433149474	-3.87723391738625	-0.337143287585477	3.82831999251706	-5.22159498230057	0.000371491698081735	0.0236884003104931	0.325830799106779	-0.180850267569102	3.82831999251706	-1.8673105955424	0.0909963126112908	0.884202168027504	-4.48391213685935
222	AATSGVPSIYAPSTYAHLS(UniMod:21)PAK3	0.317141782254751	4.08877018537098	4.09931818854488	4.01127892572031	3.91398897661869	4.09564252385233	4.08986280238335	4.12087220037004	4.04011810231816	4.181390580106	4.05211248340761	4.18253461816151	0.116701541844402	4.07962632607762	1.27859974740492	0.229521524314794	0.98786064996463	-5.23963748737003	0.0171619351451273	4.07962632607762	0.282043136638198	0.783582215188673	0.95150125717002	-6.64337559822003	0.133863476989529	4.07962632607762	1.96768862117099	0.0770386949898924	0.999701638275751	-4.06155408090199	-0.0616400163098758	4.07962632607762	-0.906060125057289	0.385924186804241	0.999868433149474	-5.34999770212756	0.0550615255345264	4.07962632607762	0.904893605442351	0.386513107487301	0.780816528718694	-6.31955302734772	0.116701541844402	4.07962632607762	1.27859974740492	0.229521524314794	0.98786064996463	-5.23963748737003
223	AAVFQDTIIS(UniMod:21)PR2	3.5052836503519e-06	4.96463551176422	4.8928787274671	4.82678085876757	4.84452859792665	4.77834572588366	5.32827414621279	5.3932675274986	5.31510458911239	4.89423429885963	4.91655329710125	4.91959458985025	-0.352093488243069	5.00674526094947	-4.81007207621907	0.000684930141949691	0.226864219251592	-0.0908901383396215	0.450783721608294	5.00674526094947	9.23747071782796	2.95485319008749e-06	0.001233728966156	5.13160514693987	0.0986902333652253	5.00674526094947	1.8088561026312	0.100169733927737	0.999701638275751	-4.26026132224457	-0.0833278707611447	5.00674526094947	-1.52728514672528	0.15725537633306	0.999868433149474	-4.71351242774811	-0.435421359004214	5.00674526094947	-8.92266481888034	4.05395387054258e-06	0.00106736682230221	4.83805834322108	-0.352093488243069	5.00674526094947	-4.81007207621907	0.000684930141949691	0.226864219251592	-0.0908901383396215
224	AAVLS(UniMod:21)DS(UniMod:21)EDEEK2	0.439867683070004	5.19163649178663	5.22744211579216	4.91715477667721	5.03047302677286	5.25520958512647	5.39744876879219	5.31886643089754	5.13109167430358	5.06944831090381	5.28046391764643	5.30403082515628	-0.0952514512932643	5.19302417489592	-0.593142198208422	0.566077502745156	0.99672091006598	-5.84173217424295	0.170391163245772	5.19302417489592	1.59156927927093	0.142139211059461	0.551928713330739	-5.46535859688249	0.0751397119525077	5.19302417489592	0.627759074429449	0.544036929321551	0.999701638275751	-5.38448019408555	0.0307635111976676	5.19302417489592	0.257015535644508	0.802305894045097	0.999868433149474	-5.70546557974414	-0.0644879400955967	5.19302417489592	-0.602361192825313	0.560159666025599	0.866078390595204	-6.55288744305317	-0.0952514512932643	5.19302417489592	-0.593142198208422	0.566077502745156	0.99672091006598	-5.84173217424295
225	AAVLSDS(UniMod:21)EDEEK2	0.895180096579294	4.03882590777545	3.78522463528559	3.72868986715919	3.86204825310398	3.68559382678239	3.90663956777395	3.77033836835687	3.7378238797602	3.80835082845121	3.93907681169504	3.71950794643019	0.0944703536920319	3.81655635387037	0.678124790281533	0.512866821361908	0.99672091006598	-5.78809284130034	-0.0459795314430695	3.81655635387037	-0.495073727871062	0.631097926256163	0.894497025011638	-6.55525742831981	0.0484908222489624	3.81655635387037	0.466992473220807	0.650376594015517	0.999701638275751	-5.46451478306243	-0.077092430130226	3.81655635387037	-0.742441207292311	0.474664597225125	0.999868433149474	-5.47381157805685	0.0173779235618059	3.81655635387037	0.187112681020989	0.855262570583459	0.965063990309861	-6.72707581364296	0.0944703536920319	3.81655635387037	0.678124790281533	0.512866821361908	0.99672091006598	-5.78809284130034
226	AAVQELSSS(UniMod:21)ILAGEDPEER2	0.828009584149374	3.76571748447601	NA	3.8699280621416	3.80232107289981	3.88066852944142	3.7958206669989	3.79753831082608	3.92099664252491	3.82866421809746	3.76562756017565	3.78442470611094	-0.068885073183758	3.82117072536928	-0.791535336662578	0.448680909936998	0.99672091006598	-5.65705839413394	0.0202957668078265	3.82117072536928	0.329811387012945	0.748974331442097	0.939433599690678	-6.51773257811475	-0.0485893063759315	3.82117072536928	-0.789588621192827	0.449761728677996	0.999701638275751	-5.28071359036544	0.0236720278618163	3.82117072536928	0.351159985084043	0.733425545778666	0.999868433149474	-5.59708319417681	-0.0452130453219417	3.82117072536928	-0.821445865411335	0.432292280754567	0.806300181791312	-6.38995783924227	-0.068885073183758	3.82117072536928	-0.791535336662578	0.448680909936998	0.99672091006598	-5.65705839413394
227	AAVVTS(UniMod:21)PPPTTAPHK2	6.64378091713358e-05	4.71471173084759	4.78126031283536	4.75509046893087	4.72823971394018	4.71407681616711	5.13037023998642	5.0292624393609	5.05146050837613	4.84559744647095	4.79187570042321	4.80449918908866	-0.227177711429253	4.84967677876613	-3.39816529940138	0.00665863277385099	0.463160477574814	-2.14083642297652	0.320010225036544	4.84967677876613	7.18015624418855	2.77999458691959e-05	0.00490843439712154	2.95606591235063	0.0928325136072905	4.84967677876613	1.86300981548461	0.0916438544966144	0.999701638275751	-4.19324348960112	-0.029195905817625	4.84967677876613	-0.585918198232737	0.570738811925592	0.999868433149474	-5.57163685283808	-0.256373617246878	4.84967677876613	-5.75232440935337	0.000174886796144868	0.0143587391685712	1.09031625744731	-0.227177711429253	4.84967677876613	-3.39816529940138	0.00665863277385099	0.463160477574814	-2.14083642297652
228	ACPEEPAAPS(UniMod:21)PEPR2	0.598496022462296	4.37070219084944	4.16782513757059	4.11327807922957	4.18972330480467	4.20033732623308	4.21957076372833	4.11507355317895	4.02280066652785	4.12036947973312	4.21331435590336	4.16378937156753	0.0689142282872881	4.17243492993877	0.628803170108719	0.543379860936179	0.99672091006598	-5.82002681999538	-0.0981201414048263	4.17243492993877	-1.34293579497831	0.208573864724006	0.635703292516454	-5.78954380667675	-0.0292059131175382	4.17243492993877	-0.357530311097411	0.728023292268337	0.999701638275751	-5.50616418383537	-0.0222381536976624	4.17243492993877	-0.272233022736166	0.790904902570616	0.999868433149474	-5.70152160360078	0.0466760745896257	4.17243492993877	0.638838982883922	0.537087452598861	0.857419816127484	-6.52926448548867	0.0689142282872881	4.17243492993877	0.628803170108719	0.543379860936179	0.99672091006598	-5.82002681999538
229	ACPGPPPPS(UniMod:21)PEPLAR2	0.60257578238415	4.49980165585197	4.27599071650615	NA	NA	4.32398195037615	4.30371864977594	4.14053186798629	4.33379407073128	NA	4.28237362127161	4.47014403265584	0.180824866602139	4.3287920706444	1.08542793949649	0.313005904300271	0.99672091006598	-5.25192415720467	-0.128547990014559	4.3287920706444	-1.29118106639211	0.236859859194634	0.662322616493137	-5.74050212573047	0.0522768765875803	4.3287920706444	0.391376943971481	0.706933649958605	0.999701638275751	-5.26010468336612	-0.0639142358029172	4.3287920706444	-0.478501393305529	0.646595339819024	0.999868433149474	-5.37673589713859	0.116910630799222	4.3287920706444	1.17429135166421	0.277943971877627	0.715029313754324	-5.93069408092113	0.180824866602139	4.3287920706444	1.08542793949649	0.313005904300271	0.99672091006598	-5.25192415720467
230	ACS(UniMod:21)TLSLSGPELK2	0.434900679291977	3.60818925639213	3.588606097473	3.58732643481491	3.58343345347632	3.62700066595724	3.57812774349435	3.56515161153638	3.48705021683602	3.53679312095082	NA	3.53620705955828	-0.017452897191129	3.56978856604894	-0.250051982378663	0.808075846030745	0.99672091006598	-5.93871972956559	-0.0512640722710986	3.56978856604894	-1.16130388300265	0.274942186351739	0.693814410344685	-5.99985513066224	-0.0687169694622276	3.56978856604894	-1.27101637103599	0.235110187189134	0.999701638275751	-4.81150999538769	0.0105097968234293	3.56978856604894	0.212947276306994	0.836041030300658	0.999868433149474	-5.71541020486729	-0.00694310036769963	3.56978856604894	-0.140679628471189	0.891174106859748	0.97489053101364	-6.62535156463112	-0.017452897191129	3.56978856604894	-0.250051982378663	0.808075846030745	0.99672091006598	-5.93871972956559
231	ADDPLRLDQELQQPQT(UniMod:21)QEK3	0.0426871372027705	3.38249484260565	3.51037619752149	3.42127629364238	3.56605882246433	3.52033830111284	3.33595656357081	3.32067648118479	3.3801664300096	3.46128208582802	3.35480116824168	3.28486957349279	-0.0837649995996461	3.41257243269767	-0.994357473625543	0.343180619516165	0.99672091006598	-5.53360438416319	-0.0924492863347712	3.41257243269767	-1.64617034389712	0.130324201883325	0.53209567346393	-5.38967134669964	-0.176214285934417	3.41257243269767	-2.80645005957627	0.0183522477823338	0.999701638275751	-2.95282039029917	0.105149450532076	3.41257243269767	1.67464675264743	0.124516890918576	0.999868433149474	-4.53238062214344	0.0213844509324304	3.41257243269767	0.380775778171149	0.711224098814223	0.925396316678094	-6.66801320322161	-0.0837649995996461	3.41257243269767	-0.994357473625543	0.343180619516165	0.99672091006598	-5.53360438416319
232	ADEAS(UniMod:21)ELACPTPK2	0.611201985890811	3.82652693269782	3.80981710755427	3.81912904735283	3.85303633413704	3.80537907867396	NA	NA	3.81824559444642	3.86853155169603	3.88257866614211	3.8885886507785	0.050937351221938	3.84131477371989	0.663729448105618	0.525208599163991	0.99672091006598	-5.62859250758458	-0.00024543475522476	3.84131477371989	-0.00407678185666895	0.996845330355685	0.999563521276879	-6.34722603864594	0.0506919164667132	3.84131477371989	1.0650748106764	0.317405748656008	0.999701638275751	-5.06013098091981	0.0107166772038547	3.84131477371989	0.225165346657798	0.827399502028164	0.999868433149474	-5.71246285071674	0.0616540284257927	3.84131477371989	1.02410118830418	0.335249489174168	0.749516866983334	-5.86802943151717	0.050937351221938	3.84131477371989	0.663729448105618	0.525208599163991	0.99672091006598	-5.62859250758458
233	ADEASELACPT(UniMod:21)PK2	3.86300739591838e-05	5.39132536191025	5.30899048578631	5.21748058650528	5.18428773031657	5.22924865178086	5.72764513615403	5.70509458739563	5.62305294593498	5.12346384423367	5.24980376234962	5.26599106163555	-0.373014046736691	5.36603492309116	-4.13506103652317	0.00196795963997663	0.342217823709621	-1.03424906682983	0.379332078427596	5.36603492309116	6.30764971640548	8.28907873480036e-05	0.00913295300044046	1.86936860128044	0.00631803169090439	5.36603492309116	0.093966876390045	0.926966014446894	0.999701638275751	-5.56172315748221	-0.0991639536852373	5.36603492309116	-1.4748465082414	0.170607940636487	0.999868433149474	-4.77566413899669	-0.472178000421929	5.36603492309116	-7.85152007918773	1.27519467835929e-05	0.00260203474119214	3.71582739344141	-0.373014046736691	5.36603492309116	-4.13506103652317	0.00196795963997663	0.342217823709621	-1.03424906682983
234	ADEPSSEES(UniMod:21)DLEIDK2	0.661499592726187	4.82544719064394	4.64159665929793	NA	NA	4.67571203267531	4.82806766800186	4.6634739700731	4.6214495003349	4.75478760236614	4.77455164810823	4.82887026835386	0.13954935243508	4.73488405998392	1.0665024189475	0.316797634944602	0.99672091006598	-5.30332717417837	-0.0291915455009839	4.73488405998392	-0.359730931198648	0.728200798254391	0.932336287204913	-6.50586864559913	0.110357806934096	4.73488405998392	1.07513688952654	0.31313904893339	0.999701638275751	-4.90050064428316	-0.0578098922956221	4.73488405998392	-0.530990316385902	0.609600971424823	0.999868433149474	-5.35427226694413	0.0817394601394579	4.73488405998392	1.12617910388194	0.29218695138185	0.720277324191062	-6.09391813790478	0.13954935243508	4.73488405998392	1.0665024189475	0.316797634944602	0.99672091006598	-5.30332717417837
235	ADGAPSAAPPDGLLAS(UniMod:21)PDLGLLK2	0.00679217718542977	3.11979869741683	3.1403365928769	3.20578830680413	NA	3.1606876309159	3.40834234274509	3.63715364549665	3.44232077087971	3.33949730716804	3.1893679525512	3.38837311043043	-0.195572561540541	3.30316663572849	-1.50999669916724	0.16480691118603	0.959075695054198	-4.85182009536765	0.340631054007861	3.30316663572849	4.55525758169224	0.00132140463045536	0.0516389307064155	-0.851248223166125	0.14505849246732	3.30316663572849	1.37169281294271	0.202880440790412	0.999701638275751	-4.63905851955296	0.00537976521661676	3.30316663572849	0.0508717908026989	0.960521908631037	0.999868433149474	-5.53134449235078	-0.190192796323924	3.30316663572849	-2.54344742572358	0.0311653559602929	0.304031675920394	-4.0808746181051	-0.195572561540541	3.30316663572849	-1.50999669916724	0.16480691118603	0.959075695054198	-4.85182009536765
236	ADGAPSAAPPDGLLAS(UniMod:21)PDLGLLK3	0.000155649847558468	3.50450581111783	3.29544270418943	3.23701325122722	3.27300672805697	3.46430944445082	3.91324153688154	3.94415244290611	3.81157797360682	3.57213528724931	3.66443564535085	3.57248337449584	-0.309643379508555	3.56839129086661	-2.62916084150762	0.0249256866405994	0.695951678706585	-3.34038708892347	0.544003395619994	3.56839129086661	6.92864365943153	3.77254748994539e-05	0.00522219136303244	2.65374399039656	0.234360016111439	3.56839129086661	2.66977786650977	0.0232374711003859	0.999701638275751	-3.13584322110315	0.023004164075735	3.56839129086661	0.26205838822674	0.798522239248523	0.999868433149474	-5.70418335380702	-0.28663921543282	3.56839129086661	-3.65075107718692	0.00435470199468223	0.103624133179581	-2.17004063511054	-0.309643379508555	3.56839129086661	-2.62916084150762	0.0249256866405994	0.695951678706585	-3.34038708892347
237	ADNPS(UniMod:21)PNLMPASAQAQNAQR2	0.768414532941445	3.3824351035917	3.52474852554883	3.47429810696609	3.52697405757584	3.43203892438214	NA	3.40792631454369	3.39284915464611	3.53763256721359	3.36451959369122	NA	0.0316757669140553	3.44926914979547	0.296573432946589	0.77421704675601	0.99672091006598	-5.8809249836688	-0.0601061774406402	3.44926914979547	-0.834709882435204	0.427692366218181	0.807637120021146	-6.20867722498697	-0.0284304105265849	3.44926914979547	-0.360420059461607	0.727704691834577	0.999701638275751	-5.42869876154674	0.0190125789434519	3.44926914979547	0.26403255389767	0.79831516573851	0.999868433149474	-5.70295153907777	0.0506883458575071	3.44926914979547	0.642589969317891	0.538160836750473	0.857419816127484	-6.32519971621789	0.0316757669140553	3.44926914979547	0.296573432946589	0.77421704675601	0.99672091006598	-5.8809249836688
238	ADPHLEFQQFPQS(UniMod:21)P2	0.801066365994315	4.21709729130831	4.21708244750356	4.26419576704316	4.22499876339267	4.31197229814056	4.28026668133408	4.25028489329146	4.17982045994311	4.27862337856422	4.19734555881052	4.16117828955595	-0.06010196469426	4.23480598444433	-0.796892546945862	0.443768801045338	0.99672091006598	-5.70233433945961	0.00399884290454278	4.23480598444433	0.07953104669493	0.938157681628224	0.988241559303462	-6.68281380624085	-0.0561031217897172	4.23480598444433	-0.998008812747705	0.341490794631853	0.999701638275751	-5.12194298300064	0.0356936954816032	4.23480598444433	0.634949028036118	0.539521414962063	0.999868433149474	-5.5432544834276	-0.0244082692126568	4.23480598444433	-0.485444225950703	0.637677303348946	0.89921945820122	-6.61980181406804	-0.06010196469426	4.23480598444433	-0.796892546945862	0.443768801045338	0.99672091006598	-5.70233433945961
239	ADRDQS(UniMod:21)PFSK2	0.428052385089281	4.10716880949365	4.06553803772557	4.13935428411182	4.1760437778365	4.0206001374088	3.96183546928973	4.15106240549815	3.93547513267678	4.10316880883882	4.06471525833617	4.25527702120862	0.130627779794015	4.08911264931133	1.17591374489871	0.266494598911782	0.995230801036404	-5.35222746035576	-0.0878960412887935	4.08911264931133	-1.18686273972497	0.262338556599957	0.68484692136722	-5.97349104761146	0.0427317385052213	4.08911264931133	0.516091535167242	0.616854636165463	0.999701638275751	-5.44241068339005	-0.00569841948769589	4.08911264931133	-0.0688225231246456	0.946468940488827	0.999868433149474	-5.73560723361838	0.124929360306319	4.08911264931133	1.68692469730318	0.12208547048662	0.544098999922963	-5.38933365360211	0.130627779794015	4.08911264931133	1.17591374489871	0.266494598911782	0.995230801036404	-5.35222746035576
240	ADS(UniMod:21)DGAKPEPVAM(UniMod:35)AR2	0.926105404525085	5.25760889337769	4.85432317548445	4.53943837146995	4.85544227329414	4.94456693914779	4.99330238235854	5.12444952945699	4.83061012658519	4.76804943335501	4.98076825653844	5.07339241859916	-0.0582651027463053	4.9292683454243	-0.247021655995115	0.809820039951936	0.99672091006598	-5.98907074781957	0.0989971993562104	4.9292683454243	0.629565150609822	0.542900620553174	0.860259209951406	-6.47598647192668	0.0407320966099052	4.9292683454243	0.231685860379595	0.821389820487263	0.999701638275751	-5.54069674673339	0.0162144594435976	4.9292683454243	0.0922285199988063	0.928312878391621	0.999868433149474	-5.7337485478264	-0.0420506433027077	4.9292683454243	-0.267417863901907	0.794507000732083	0.951010450537125	-6.70740197473356	-0.0582651027463053	4.9292683454243	-0.247021655995115	0.809820039951936	0.99672091006598	-5.98907074781957
241	ADS(UniMod:21)DGAKPEPVAM(UniMod:35)AR3	0.994692036206774	4.81285828755007	3.92244691489714	3.68230730662235	4.18535025453719	4.1682608598348	4.07080560139819	4.2968438410687	3.95079858950675	3.90197245880512	4.25745731223954	4.27667948237972	0.00161901965410571	4.13870735534905	0.00448481112645451	0.996508642903388	0.999918851921141	-6.02054124261393	-0.0330548256986392	4.13870735534905	-0.137346680474509	0.893445272951217	0.976523682143919	-6.67603984355845	-0.0314358060445334	4.13870735534905	-0.116829600082978	0.909276300637079	0.999701638275751	-5.55945858971778	0.0376013874961423	4.13870735534905	0.139743675015558	0.891598795943206	0.999868433149474	-5.7283181102464	0.039220407150248	4.13870735534905	0.162965395069895	0.873747204352764	0.971402070825673	-6.73164234919349	0.00161901965410571	4.13870735534905	0.00448481112645451	0.996508642903388	0.999918851921141	-6.02054124261393
242	ADS(UniMod:21)DGAKPEPVAMAR2	0.249229166208773	4.62854088234887	4.8316589294721	4.75816560276587	4.77634963684634	4.68693077913562	4.81646591677303	4.91335955978307	4.85805050440988	4.79978175123619	4.81884631123994	4.65718202704282	-0.0962070336110461	4.77684835464125	-0.972774876215143	0.353294742422584	0.99672091006598	-5.55355395498935	0.123170188793051	4.77684835464125	1.86810975236429	0.0908764560492143	0.465712484391742	-5.06794956872347	0.0269631551820053	4.77684835464125	0.365773708274142	0.722048060513713	0.999701638275751	-5.50339977352381	-0.00781493020462776	4.77684835464125	-0.106014892602702	0.917638188418574	0.999868433149474	-5.73240141383355	-0.104021963815674	4.77684835464125	-1.57769056756621	0.145289791248586	0.573708406468774	-5.54179347095361	-0.0962070336110461	4.77684835464125	-0.972774876215143	0.353294742422584	0.99672091006598	-5.55355395498935
243	ADS(UniMod:21)DGAKPEPVAMAR3	0.552895910367795	4.34440858901247	4.49596745429939	4.37237941686276	4.40619494580437	4.30490341537933	4.24614945506286	4.65926091503221	4.42522011606998	4.31238559375257	4.35123896054093	4.28124886141181	-0.0798830506868891	4.38175979302079	-0.582686632146059	0.572830801425172	0.99672091006598	-5.84787314762332	0.0392916753301442	4.38175979302079	0.429904725207041	0.676256110121801	0.911864956311425	-6.58717680758598	-0.0405913753567448	4.38175979302079	-0.397237675670877	0.699423776277497	0.999701638275751	-5.49228769831927	-0.0487026394663577	4.38175979302079	-0.476616599724008	0.643737892072505	0.999868433149474	-5.6272165471824	-0.128585690153247	4.38175979302079	-1.40690350631293	0.189353713435248	0.634377773360927	-5.7674927193407	-0.0798830506868891	4.38175979302079	-0.582686632146059	0.572830801425172	0.99672091006598	-5.84787314762332
244	ADS(UniMod:21)LLAVVK2	0.495476286761559	3.94601346807601	4.09382922847053	4.04069407500329	4.05297714897933	4.05745895954411	4.02459304985861	4.10021634583772	4.04576047377961	4.1288806357711	4.11403499396207	4.07047158378728	0.0192333176030628	4.06135726936997	0.260863872568275	0.799417995714427	0.99672091006598	-5.98545654223892	0.0300110326420375	4.06135726936997	0.610565037947077	0.554922686539822	0.865179870093027	-6.48825912671201	0.0492443502451003	4.06135726936997	0.896091582975664	0.390977216246118	0.999701638275751	-5.20432087766897	0.0283724637451082	4.06135726936997	0.516289195079861	0.61672145999247	0.999868433149474	-5.60828837880885	0.047605781348171	4.06135726936997	0.968524676976022	0.355311882550589	0.760083680558747	-6.26017700350019	0.0192333176030628	4.06135726936997	0.260863872568275	0.799417995714427	0.99672091006598	-5.98545654223892
245	ADS(UniMod:21)LPRPQGITVQFAGR3	0.919331884215963	4.0027156094366	3.97797522024693	3.95290366179042	4.07505324397367	3.93870208930826	4.00387649861419	3.91970519339253	3.93583549445703	3.81527778021883	4.0804069164476	4.01783420759329	-0.0109789302176551	3.97457144686176	-0.105239466467722	0.918238161795508	0.997880222936524	-6.0148228698205	-0.0247257683367348	3.97457144686176	-0.35551642320916	0.729485982983287	0.932336287204913	-6.61829567117931	-0.0357046985543898	3.97457144686176	-0.459177116327887	0.655791298972887	0.999701638275751	-5.46783969166501	0.0290128361496449	3.97457144686176	0.373117012019963	0.716741676153325	0.999868433149474	-5.66976465404272	0.0180339059319898	3.97457144686176	0.259298301517539	0.800592464360211	0.952548855071901	-6.70970339595198	-0.0109789302176551	3.97457144686176	-0.105239466467722	0.918238161795508	0.997880222936524	-6.0148228698205
246	ADS(UniMod:21)PVNGLPK2	0.351981576685353	3.85706443043132	3.86247097775661	3.68118961607075	3.65357836192174	3.71556981804062	3.73185894262651	3.90178476649666	3.8637009604373	3.66131563884908	3.72958047786866	3.86846945240761	0.0363412179600044	3.77514394935517	0.329932051258604	0.748165065494555	0.99672091006598	-5.96453075741319	0.0322065484339333	3.77514394935517	0.438591763784376	0.670153014832084	0.910733007731301	-6.5831714189884	0.0685477663939378	3.77514394935517	0.834938696019469	0.422984302644461	0.999701638275751	-5.25020885258565	-0.115667584771713	3.77514394935517	-1.40887657587565	0.188785532717569	0.999868433149474	-4.85196849904874	-0.0793263668117081	3.77514394935517	-1.08027382089464	0.305039583076928	0.726505128997341	-6.14793531473946	0.0363412179600044	3.77514394935517	0.329932051258604	0.748165065494555	0.99672091006598	-5.96453075741319
247	ADSGPTQPPLSLS(UniMod:21)PAPETK2	0.0282104272042541	4.14729470423776	4.25270280437497	4.25401677677061	4.21618956247137	4.26512765099892	4.35989464184312	4.34962207840411	4.30414594117806	4.2048607947245	4.15694401850096	4.14928359889207	-0.190178594709955	4.24182568839968	-2.72559318377066	0.0211020998102986	0.678608611446361	-3.18996313157488	0.119882792013987	4.24182568839968	2.57719635532371	0.0272645398529682	0.274940634401458	-3.93533314767275	-0.0702958026959672	4.24182568839968	-1.35165248600536	0.205862143933639	0.999701638275751	-4.78530772609079	0.0226538449406979	4.24182568839968	0.435589674736453	0.672259328087447	0.999868433149474	-5.64527362235291	-0.167524749769257	4.24182568839968	-3.60138571415213	0.0047291494252046	0.109657152296932	-2.25305571485981	-0.190178594709955	4.24182568839968	-2.72559318377066	0.0211020998102986	0.678608611446361	-3.18996313157488
248	ADTSQEICS(UniMod:21)PR2	0.0264472698311701	4.30952960434699	4.0908331618994	4.04552022757855	4.27092973640124	4.18841562308201	4.38162044434065	4.46461000093891	4.32135045303417	4.0387727835438	4.17693798602604	4.18951475134074	-0.335163474267691	4.22527588841204	-2.93372112021428	0.0147349944412453	0.637154983455632	-2.86425701440029	0.240565968162931	4.22527588841204	3.1585488088152	0.0100140125405158	0.162789265335886	-2.95340989221628	-0.0945975061047601	4.22527588841204	-1.11090797239086	0.292250646870158	0.999701638275751	-5.02258264160597	0.0810450151333093	4.22527588841204	0.951753985294556	0.363352917055664	0.999868433149474	-5.3117272507039	-0.254118459134382	4.22527588841204	-3.33648837583393	0.00739288141808395	0.147893867976474	-2.70119862165289	-0.335163474267691	4.22527588841204	-2.93372112021428	0.0147349944412453	0.637154983455632	-2.86425701440029
249	ADVGRLS(UniMod:21)PEVK2	0.500579268286167	5.29844966530966	5.26640952098367	5.24433557568993	5.26924061889199	5.22736049197785	5.24591761977146	5.15364839586069	5.21535121718032	5.23010614391345	5.23831834684463	5.20610353071451	0.0413012947795446	5.23593101155801	0.642016597937962	0.535103937711743	0.99672091006598	-5.81168806047064	-0.0647591763902673	5.23593101155801	-1.50999380285538	0.161554209893447	0.5838907902771	-5.5755740048615	-0.0234578816107227	5.23593101155801	-0.48922386211176	0.635090886977831	0.999701638275751	-5.45476535974148	-0.0214310318928375	5.23593101155801	-0.44695306957563	0.664302388523638	0.999868433149474	-5.64042784528723	0.0198702628867071	5.23593101155801	0.463316173745291	0.652921013986291	0.903671026333261	-6.63092734425055	0.0413012947795446	5.23593101155801	0.642016597937962	0.535103937711743	0.99672091006598	-5.81168806047064
250	ADVLEAHEAEAEEPEAGKS(UniMod:21)EAEDDEDEVDDLPSSR4	0.952442904510516	4.18029490290666	4.22298013198837	4.09732598442623	4.12201087856375	4.1465340137237	4.16503497667858	4.12728515358411	4.13111244827296	4.1219248080326	4.0730715163476	4.2627269750631	0.0440248005992494	4.15002743541706	0.515218574294109	0.617442979856245	0.99672091006598	-5.88503600751458	-0.0257228135952081	4.15002743541706	-0.451547917320341	0.66109724054734	0.908153271370096	-6.57705450948841	0.0183019870040413	4.15002743541706	0.287361517944597	0.779621522856968	0.999701638275751	-5.5272042980762	-0.0325945602967002	4.15002743541706	-0.511770788686946	0.619769427765193	0.999868433149474	-5.61051636231731	0.0114302403025492	4.15002743541706	0.200650725239817	0.844938443715033	0.962686658473187	-6.72424194342752	0.0440248005992494	4.15002743541706	0.515218574294109	0.617442979856245	0.99672091006598	-5.88503600751458
251	ADVVPQQADPEFPRAS(UniMod:21)PR2	0.324590314314783	4.04505613032438	4.10017503363648	4.08429610477527	4.03782463822446	4.10547898351609	3.99938021655114	4.04185800163268	4.01599830801123	4.03545834178317	3.99393850582756	3.99600509232653	-0.00575425004416452	4.04140630514627	-0.0918195476012706	0.928629781382114	0.997880222936524	-6.01619015911084	-0.0574302475136896	4.04140630514627	-1.3746064139193	0.198862287392674	0.626631803470638	-5.75026876807492	-0.0631844975578542	4.04140630514627	-1.35267420359214	0.20554623292783	0.999701638275751	-4.78423408576766	-0.00485727870843	4.04140630514627	-0.103986196970777	0.919207972145087	0.999868433149474	-5.73261137843835	-0.0106115287525945	4.04140630514627	-0.253989423976076	0.804578964833696	0.952548855071901	-6.71117029888053	-0.00575425004416452	4.04140630514627	-0.0918195476012706	0.928629781382114	0.997880222936524	-6.01619015911084
252	ADY(UniMod:21)DTLSLR2	0.336026043231273	3.2233423290628	3.18235407999618	3.33721223723339	3.20021868895672	3.23787815782179	NA	3.16001147687909	3.09285492888189	3.04956817130992	3.19657234714412	3.2243825556944	0.0589956138771881	3.19043949729803	0.593861061885569	0.567007572201711	0.99672091006598	-5.79159339375203	-0.121203012550296	3.19043949729803	-1.72541487709322	0.118012338074867	0.514795508590681	-5.17834502793261	-0.0622073986731078	3.19043949729803	-0.885568509209364	0.398544747540726	0.999701638275751	-5.21055987752303	-0.0285877920415314	3.19043949729803	-0.406968446194658	0.693395023058495	0.999868433149474	-5.65623125582836	0.0304078218356567	3.19043949729803	0.432877921689201	0.675136714855015	0.912782154488427	-6.53499640086977	0.0589956138771881	3.19043949729803	0.593861061885569	0.567007572201711	0.99672091006598	-5.79159339375203
253	AEAEAGS(UniMod:21)PRPDPR2	0.0422942401778037	4.63031481113223	4.5477070823016	4.65411520640092	4.66968355229888	4.57588046730577	4.65497217435771	4.74222500339615	4.73880941049199	4.51411817456275	4.51311612079061	4.58492241601834	-0.186686268815452	4.62053312900518	-2.44072245412965	0.0344923905810931	0.738415094539028	-3.63228796430053	0.101289829470367	4.62053312900518	1.98638359477586	0.0746712240360823	0.42781705047638	-4.88848940671451	-0.085396439345085	4.62053312900518	-1.49789729406271	0.164622002496612	0.999701638275751	-4.62656540113254	0.0120696431907366	4.62053312900518	0.211707724752429	0.836529008504629	0.999868433149474	-5.71588175836663	-0.174616625624715	4.62053312900518	-3.42438724924035	0.00636963968441435	0.134691098934	-2.55206775663092	-0.186686268815452	4.62053312900518	-2.44072245412965	0.0344923905810931	0.738415094539028	-3.63228796430053
254	AEAPAGPALGLPS(UniMod:21)PEAESGVDR2	0.243987259997272	4.00601616861266	3.9187069367037	3.83208324953708	3.86324018126325	3.93340963850912	4.03926713412826	4.06032822512655	4.0740084315903	3.58644745190749	3.89552960044359	4.05325136110675	-0.192181250730793	3.93293530717534	-1.2833672082263	0.227911976480669	0.98786064996463	-5.23424680255473	0.138932478663885	3.93293530717534	1.39166583574217	0.193790743849337	0.621556713060121	-5.72885509304832	-0.0532487720669077	3.93293530717534	-0.477074026339456	0.643423169018226	0.999701638275751	-5.46014693106857	-0.0206105417316351	3.93293530717534	-0.184656917845797	0.857138468280317	0.999868433149474	-5.72114974277736	-0.212791792462428	3.93293530717534	-2.13150352274885	0.0584957514214257	0.409776575322335	-4.71754169041016	-0.192181250730793	3.93293530717534	-1.2833672082263	0.227911976480669	0.98786064996463	-5.23424680255473
255	AEAPLPS(UniMod:21)PK2	2.20141502470576e-05	4.68088976374474	4.80128962672319	4.66259406505733	4.62514801567768	4.51713952025958	5.2039818649743	5.3374026506673	5.2801320447781	4.57792470014338	4.71522049365728	4.867242641416	-0.409928857861217	4.84263321700899	-3.57935619484912	0.00490688524704935	0.396177361989473	-1.86275264177242	0.558914368298147	4.84263321700899	7.32036877202037	2.35251382649907e-05	0.00434099679153398	3.12089338580548	0.14898551043693	4.84263321700899	1.74532661742111	0.111096318438784	0.999701638275751	-4.33779998884996	-0.14378071720646	4.84263321700899	-1.68435381451786	0.122591022444389	0.999868433149474	-4.5201390772953	-0.553709575067677	4.84263321700899	-7.25219910598518	2.55072025162236e-05	0.004222616417722	3.0275451627369	-0.409928857861217	4.84263321700899	-3.57935619484912	0.00490688524704935	0.396177361989473	-1.86275264177242
256	AEAPSS(UniMod:21)PDVAPAGK2	0.822782287505321	4.52406134708499	4.25126721772243	4.02187373507409	4.30569402582395	4.40371881981504	4.33190692294608	4.37844033871794	4.0186276100039	4.32086678212637	4.43022216702687	4.24614340760891	0.000446838839083696	4.29389294308642	0.00234453213878741	0.998174812584645	0.999918851921141	-6.02054880753754	-0.0227424760711923	4.29389294308642	-0.178992272159649	0.861469086531763	0.968269920713835	-6.66893186096327	-0.0222956372321086	4.29389294308642	-0.156950035255791	0.878364805868641	0.999701638275751	-5.55430185943462	0.0889723228589903	4.29389294308642	0.626320255578874	0.544943150602903	0.999868433149474	-5.54840143458363	0.089419161698074	4.29389294308642	0.703764131787883	0.497419114447476	0.840532481651585	-6.4840721733522	0.000446838839083696	4.29389294308642	0.00234453213878741	0.998174812584645	0.999918851921141	-6.02054880753754
257	AEDEDIVLT(UniMod:21)PDGTR2	0.0417288288584446	3.29024129807884	3.30664906936938	3.13348729632233	NA	3.23396197432854	3.39981509721027	3.46493937271669	3.42482023101101	NA	3.26687069514644	3.20623761982942	-0.183806829229745	3.30300251711255	-1.71994706704441	0.123098187010539	0.928971443805282	-4.56589687596092	0.186399012389136	3.30300251711255	3.14440679036998	0.0134130309783996	0.193817076050353	-3.13643039715584	0.00259218315939114	3.30300251711255	0.0291520798091498	0.977445238149251	0.999701638275751	-5.32594830374794	-0.00949724692831477	3.30300251711255	-0.113286419407844	0.912547129200466	0.999868433149474	-5.52646519434375	-0.19330407615806	3.30300251711255	-2.91662855890598	0.0190291937994802	0.242243827850645	-3.44639787111717	-0.183806829229745	3.30300251711255	-1.71994706704441	0.123098187010539	0.928971443805282	-4.56589687596092
258	AEDGATPS(UniMod:21)PSNETPK2	0.13848967198264	4.69600176283331	NA	NA	4.37362198103255	4.53530300735496	4.55362380889592	NA	4.43353992369884	4.39380528194969	4.43815469991421	4.55775219326749	0.211194794052643	4.49772533236837	1.57111230999928	0.159303055722148	0.950067321490931	-4.72770095416604	-0.202419896535933	4.49772533236837	-1.87810549968275	0.101615413567575	0.486163217154097	-4.72342336138984	0.00877489751671057	4.49772533236837	0.10923079421992	0.916025365628297	0.999701638275751	-5.56005576669941	-0.24153926863956	4.49772533236837	-2.24106541197041	0.0592414623628495	0.999868433149474	-3.77320643339932	-0.0303444745869168	4.49772533236837	-0.377731027969616	0.716606429993288	0.927552099590454	-6.55697666312125	0.211194794052643	4.49772533236837	1.57111230999928	0.159303055722148	0.950067321490931	-4.72770095416604
259	AEDGATPSPSNET(UniMod:21)PK2	0.716252295920724	5.71516311450143	5.42455143006388	5.5979443749698	5.65327762100834	5.50357147784941	5.46267036008212	5.57735482008372	NA	5.51486756721685	5.41200188069216	5.55211303577177	-0.0262233384398272	5.54135156822395	-0.20279845540269	0.843734380005329	0.99672091006598	-5.94976549570006	-0.0592070497621187	5.54135156822395	-0.647537734972968	0.53320610840517	0.858191573718522	-6.35357628151136	-0.0854303882019458	5.54135156822395	-0.934338061031768	0.374150389840536	0.999701638275751	-5.1723922297036	-0.000795090416162658	5.54135156822395	-0.00869577270357574	0.993248675486988	0.999868433149474	-5.7379061164469	-0.0270184288559898	5.54135156822395	-0.295496098762376	0.774216727564333	0.945658128773561	-6.58874461384617	-0.0262233384398272	5.54135156822395	-0.20279845540269	0.843734380005329	0.99672091006598	-5.94976549570006
260	AEDGATPSPSNET(UniMod:21)PKK3	0.312492352607014	4.4480331399628	4.00352330642312	4.05963715793028	4.39751973181748	4.00366074645629	3.96092698843875	NA	3.91959276937791	3.8749580205459	4.11198893896434	4.03795457964892	0.0378482631132395	4.08177953795658	0.17883980130983	0.861964273998601	0.997232567559626	-5.95449362377373	-0.23013798919707	4.08177953795658	-1.53787676883437	0.157938257948111	0.579253567415467	-5.43469629737399	-0.19228972608383	4.08177953795658	-1.2849590963299	0.23040650941717	0.999701638275751	-4.8536792560808	0.0301923710314851	4.08177953795658	0.201757850441582	0.844524217877433	0.999868433149474	-5.71771043180756	0.0680406341447246	4.08177953795658	0.454675522946054	0.659946985062655	0.907274261762066	-6.52467244612204	0.0378482631132395	4.08177953795658	0.17883980130983	0.861964273998601	0.997232567559626	-5.95449362377373
261	AEEKS(UniMod:21)PISINVK2	0.556272106854173	3.57187926661474	3.92132970880565	3.94256225326622	3.85101724113242	3.6195053781373	3.70889220805485	NA	3.58503004412088	3.9119465723388	3.75271020968512	3.70513940889202	0.219633370811461	3.7570012291048	1.2654382228348	0.237014169378955	0.988018522023314	-5.20894188378253	-0.164962616807672	3.7570012291048	-1.34413582494345	0.211307730251073	0.63612462683118	-5.68106756109362	0.0546707540037885	3.7570012291048	0.445464072134828	0.666346528644246	0.999701638275751	-5.4727499964853	-0.0766624332606751	3.7570012291048	-0.624654997399492	0.547469167659394	0.999868433149474	-5.54796331188461	0.142970937550785	3.7570012291048	1.16494489967879	0.273538153448914	0.711293636278221	-5.94694046640128	0.219633370811461	3.7570012291048	1.2654382228348	0.237014169378955	0.988018522023314	-5.20894188378253
262	AEEKS(UniMod:21)PISINVK3	0.356078418242412	3.20110237017649	3.36118357614705	3.44156013313765	NA	3.28773033345135	3.47531684947432	3.00750763716308	NA	3.57972888574615	3.51090580978045	3.40212570668751	0.303059583788394	3.36301792241823	1.40006055879498	0.198428791284012	0.984397487090655	-4.95204025483832	-0.0932031165017064	3.36301792241823	-0.694282002139513	0.506829099302233	0.847707198980521	-6.31880011515266	0.209856467286687	3.36301792241823	1.23585591107111	0.250978594875627	0.999701638275751	-4.76405122789703	-0.046885026369051	3.36301792241823	-0.276108416996079	0.789343999822136	0.999868433149474	-5.49651873819042	0.256174557419343	3.36301792241823	1.90827722610594	0.0921389826223964	0.488071817997284	-4.98075546944771	0.303059583788394	3.36301792241823	1.40006055879498	0.198428791284012	0.984397487090655	-4.95204025483832
263	AEELSPAALS(UniMod:21)PLLEPIR2	0.00457347979536663	3.03399740231031	3.19051369787522	3.15369058886798	NA	3.39912942511146	3.7736470076309	3.5208307944018	3.57006526108711	NA	3.44057666213457	NA	-0.453999887665652	3.38530635492742	-2.80887907577969	0.0256534482403367	0.695951678706585	-3.1451170705966	0.495447124688767	3.38530635492742	6.1306229340672	0.000440381589029569	0.0249539081840827	0.467706016120162	0.0414472370231151	3.38530635492742	0.296102620238768	0.775576860611172	0.999701638275751	-5.18430298226252	0.273062195426954	3.38530635492742	2.38920751991031	0.0475343569830798	0.999868433149474	-3.61210835845177	-0.180937692238698	3.38530635492742	-1.58314736412333	0.156555684211415	0.592950113472653	-5.21963731989127	-0.453999887665652	3.38530635492742	-2.80887907577969	0.0256534482403367	0.695951678706585	-3.1451170705966
264	AEENTDQAS(UniMod:21)PQEDYAGFER2	0.243870633028301	3.51168896309725	3.68146954547293	3.63663897620157	3.61646391899248	3.53268266808883	NA	3.47832560156387	3.49746575520495	3.41335822373326	3.53867010247212	3.53341922319979	0.0426127061339137	3.54401829780271	0.446910215429496	0.665339935963496	0.99672091006598	-5.86854064636929	-0.122036816539507	3.54401829780271	-1.81003525803393	0.103212372888506	0.488826121865382	-5.05781672305419	-0.0794241104055931	3.54401829780271	-1.17800877021045	0.268547700441312	0.999701638275751	-4.95849925898915	-0.0353592013832635	3.54401829780271	-0.52444338531979	0.61244800842578	0.999868433149474	-5.60312364705209	0.00725350475065012	3.54401829780271	0.107583102503686	0.916650560368692	0.979048992103952	-6.62982457188424	0.0426127061339137	3.54401829780271	0.446910215429496	0.665339935963496	0.99672091006598	-5.86854064636929
265	AEFTS(UniMod:21)PPSLFK2	0.875644242187975	4.88315502470374	4.94329403683494	4.93543097544539	4.93952425526558	4.97094348724107	4.93076244248351	4.95498307050049	4.86277723572007	4.94555733300308	4.9695024119138	4.88404161133931	-0.0177476564079244	4.92908835313191	-0.259062077308275	0.800769721588092	0.99672091006598	-5.98593799217095	-0.00445242942666635	4.92908835313191	-0.0974879941747396	0.924238626462985	0.984588301753616	-6.68109574647693	-0.0222000858345908	4.92908835313191	-0.434764161938094	0.672839042675708	0.999701638275751	-5.47788050035456	0.0346071922586333	4.92908835313191	0.677743638085918	0.513098625765241	0.999868433149474	-5.51678036067294	0.0168595358507089	4.92908835313191	0.369147307076651	0.719608308685892	0.927695476999176	-6.67267297677049	-0.0177476564079244	4.92908835313191	-0.259062077308275	0.800769721588092	0.99672091006598	-5.98593799217095
266	AEGEPQEES(UniMod:21)PLK2	0.858350930514534	5.20483217367502	5.12701995433566	5.06006280399577	5.10045714866261	5.12765278051122	5.14165353869318	5.17567395330916	5.11492304087543	5.0866179227466	5.09846569596788	5.13140707617448	-0.0220032665810344	5.12443328081336	-0.308277605972856	0.76410989973481	0.99672091006598	-5.97160810254172	0.0134452002904393	5.12443328081336	0.282561737510475	0.783195717020707	0.95150125717002	-6.64321846929012	-0.00855806629059508	5.12443328081336	-0.16086690857217	0.875357522301604	0.999701638275751	-5.55371784263061	-0.0165833460819051	5.12443328081336	-0.311718971014537	0.761567961525775	0.999868433149474	-5.69024903739852	-0.0385866126629395	5.12443328081336	-0.810928813491679	0.436023434640884	0.808690227070101	-6.40090926244806	-0.0220032665810344	5.12443328081336	-0.308277605972856	0.76410989973481	0.99672091006598	-5.97160810254172
267	AEIS(UniMod:21)FEDRK2	0.571655229478103	3.82545982169013	3.83277746159132	3.85483023974892	3.85309221301909	3.93333913658851	3.81648315709306	3.83371948514123	3.83370649136831	3.86379816256902	3.81240748981698	3.92637375898268	-0.0159697412049806	3.85327158341902	-0.235677683823893	0.818373824919898	0.99672091006598	-5.99188760513004	-0.00971946314259053	3.85327158341902	-0.215156325834168	0.833910513888926	0.962681265091036	-6.66125175193571	-0.0256892043475712	3.85327158341902	-0.508636461227673	0.621888183781704	0.999701638275751	-5.44590124658978	0.0555265004603416	3.85327158341902	1.09940355942457	0.297004015019726	0.999868433149474	-5.17780842169635	0.039556759255361	3.85327158341902	0.875654021053446	0.401481268501043	0.78895672360936	-6.34569064478572	-0.0159697412049806	3.85327158341902	-0.235677683823893	0.818373824919898	0.99672091006598	-5.99188760513004
268	AEISS(UniMod:21)IRENK2	0.00838364144057022	3.66986857260315	3.91388296627086	4.04210519122632	3.87795282099541	3.77654190056938	4.05083691827987	4.0945255705414	4.22397233818051	3.79597536259159	3.61441622042618	3.73070423212497	-0.3613747880353	3.89007109943724	-2.60184525650663	0.0261291347587371	0.695951678706585	-3.3828931572804	0.247826032300486	3.89007109943724	2.67646640521956	0.022970610254631	0.254573414967472	-3.76918795639374	-0.113548755734814	3.89007109943724	-1.09683738766436	0.298072391703023	0.999701638275751	-5.03540902264951	-0.0480382159177135	3.89007109943724	-0.464030723315855	0.652426097685439	0.999868433149474	-5.63292085740984	-0.409413003953014	3.89007109943724	-4.42157000525128	0.00124769022967281	0.0487255868640645	-0.905246311341577	-0.3613747880353	3.89007109943724	-2.60184525650663	0.0261291347587371	0.695951678706585	-3.3828931572804
269	AELGM(UniMod:35)GDSTSQS(UniMod:21)PPIK2	0.752884550097507	4.92105512673376	4.82448666459018	4.67338847036849	4.73112858685032	4.898326814451	4.80982420485639	4.62655502995975	4.79905476276087	4.79769126730578	4.73389737072339	4.99349274826055	0.0881315161510496	4.80080918607822	0.65199102362415	0.528905519588544	0.99672091006598	-5.80528807607513	-0.0611654213718031	4.80080918607822	-0.678746504637253	0.512488849963216	0.850764816851271	-6.44261390762631	0.0269660947792465	4.80080918607822	0.267648420182252	0.794334411350267	0.999701638275751	-5.53230743122816	0.0084176134198497	4.80080918607822	0.0835479127389855	0.935041999349231	0.999868433149474	-5.73450081680316	0.0965491295708993	4.80080918607822	1.07139594156752	0.30882487987231	0.730452267147955	-6.15721146746263	0.0881315161510496	4.80080918607822	0.65199102362415	0.528905519588544	0.99672091006598	-5.80528807607513
270	AELGMGDSTSQS(UniMod:21)PPIK2	0.826631919536254	4.70590937350296	4.88111618458688	4.88116682514861	4.84459970354116	4.75206956855119	4.82028695265083	4.82781187035322	4.76972080074395	4.79002385539856	4.84278134318915	4.65422777723832	-0.0191993909406785	4.79724675044589	-0.193859059979078	0.850114067472399	0.99672091006598	-6.00113930232029	-0.0167909198301484	4.79724675044589	-0.254310562078299	0.804337650342427	0.954353960539407	-6.65136376501739	-0.0359903107708268	4.79724675044589	-0.487551503381759	0.636234656223337	0.999701638275751	-5.45551371760364	-0.0243961583666401	4.79724675044589	-0.330488496310409	0.747756933425919	0.999868433149474	-5.68436723631867	-0.0435955493073186	4.79724675044589	-0.660285961734499	0.52378303364606	0.854367489831751	-6.51477832371781	-0.0191993909406785	4.79724675044589	-0.193859059979078	0.850114067472399	0.99672091006598	-6.00113930232029
271	AEPSEVDM(UniMod:35)NS(UniMod:21)PK2	0.950889264580845	4.61920588516942	3.72610579720076	3.81855642109729	4.02165961355032	3.94152587664954	4.10227464208546	4.24382946551245	4.00822748074936	3.91036111109745	3.90653054436136	4.37202911643342	0.0178930172375455	4.06093690490062	0.056518075668625	0.956027095359457	0.998491960375934	-6.01889870824337	0.0634878282932672	4.06093690490062	0.30080532275906	0.769639317665346	0.947057768683948	-6.63751032958202	0.0813808455308127	4.06093690490062	0.344875415364723	0.73723331132986	0.999701638275751	-5.51028878180832	-0.0730299560558914	4.06093690490062	-0.309486049998177	0.763216955667931	0.999868433149474	-5.69092637342844	-0.0551369388183458	4.06093690490062	-0.261238809438973	0.799136801088242	0.952548855071901	-6.70915973971795	0.0178930172375455	4.06093690490062	0.056518075668625	0.956027095359457	0.998491960375934	-6.01889870824337
272	AEPSEVDMNS(UniMod:21)PK2	0.104896783794185	4.06455852283393	4.2067375470508	3.95243747611605	4.18556554799997	4.07976890315255	4.34631105097054	4.32408223357978	4.1164902801927	4.24190242986657	4.28655839918427	4.22401027371784	-0.0695601975674487	4.18440206042409	-0.593308627285655	0.565970362638656	0.99672091006598	-5.84163360294685	0.187716672914083	4.18440206042409	2.40167348757078	0.0368871584874005	0.311001269840621	-4.22596730549461	0.118156475346634	4.18440206042409	1.35211501783822	0.205719080608369	0.999701638275751	-4.78482175355269	0.0580893769093365	4.18440206042409	0.664741552805773	0.521043666029481	0.999868433149474	-5.52498978045768	-0.0114708206581122	4.18440206042409	-0.146759291157246	0.886198394112133	0.973748491348428	-6.73435566050674	-0.0695601975674487	4.18440206042409	-0.593308627285655	0.565970362638656	0.99672091006598	-5.84163360294685
273	AEQS(UniMod:21)LHDLQER2	0.805515041924327	4.3680826303723	4.26055767959287	NA	4.24324157097399	4.27676682244024	4.22180988879758	4.32326036388031	4.37273559797361	4.23565522968531	4.33761893991141	4.23907879494366	0.0191649962384339	4.28788075185713	0.210348504923021	0.838009324842584	0.99672091006598	-5.94815366049864	-0.00838487143208511	4.28788075185713	-0.13014937798803	0.899267123334762	0.978182653148865	-6.56735817934858	0.0107801248063488	4.28788075185713	0.167328330499009	0.870754702201762	0.999701638275751	-5.55259631834605	-0.0543159582754722	4.28788075185713	-0.769630928590388	0.460941681093138	0.999868433149474	-5.37764499926845	-0.0351509620370383	4.28788075185713	-0.610011343671481	0.556711659138989	0.864594103912718	-6.54648990128841	0.0191649962384339	4.28788075185713	0.210348504923021	0.838009324842584	0.99672091006598	-5.94815366049864
274	AES(UniMod:21)GPDLR2	0.696163419147191	4.37633577005373	3.84917688453415	3.75448739780539	4.01719578393953	3.93839082400437	4.23153468270991	3.90856333124119	3.733618592345	3.75427357823252	4.31332725027582	4.48827924846092	0.242927870383529	4.03319848578205	0.771793180225817	0.457843235600664	0.99672091006598	-5.72147922055549	-0.0354278153657259	4.03319848578205	-0.168833733937557	0.869247236902402	0.970921083377749	-6.67083736053574	0.207500055017803	4.03319848578205	0.884459726941608	0.396931728224762	0.999701638275751	-5.21325853968868	-0.0155400468258087	4.03319848578205	-0.0662387562790541	0.94847533914458	0.999868433149474	-5.73577933984022	0.22738782355772	4.03319848578205	1.08363258944622	0.3036167787891	0.726505128997341	-6.14441008537567	0.242927870383529	4.03319848578205	0.771793180225817	0.457843235600664	0.99672091006598	-5.72147922055549
275	AES(UniMod:21)PDLR2	0.269813015546028	3.23791630775574	4.00852994939954	3.68253764530309	3.13101851621457	3.7216674273083	NA	3.45738996025517	3.77614084764027	NA	3.81442725408419	4.19172969364007	0.602964732305762	3.66903973351122	1.61855668897304	0.143545225889937	0.939433556987199	-4.75290934891104	-0.0262292302050686	3.66903973351122	-0.104431830222066	0.919353528145832	0.982999243244364	-6.57056449109496	0.576735502100694	3.66903973351122	2.09620333499261	0.0687448910348653	0.999701638275751	-3.91144966741895	-0.216651662391355	3.66903973351122	-0.862599834127433	0.413042960329922	0.999868433149474	-5.38050012900313	0.386313069914407	3.66903973351122	1.40409380479655	0.197267462857293	0.639886154598594	-5.57779175522642	0.602964732305762	3.66903973351122	1.61855668897304	0.143545225889937	0.939433556987199	-4.75290934891104
276	AES(UniMod:21)PEEVACR2	0.709088754531819	4.1107451676934	3.84286077449791	3.88426683286878	4.08224193087469	3.86400098965303	4.02373840204896	3.93793896871143	3.92658734249552	3.80967333873143	3.97326663526585	3.85554325139731	-0.110424364530931	3.93735123947621	-0.882189155352529	0.398101394381863	0.99672091006598	-5.63331538864689	0.0167973127319367	3.93735123947621	0.201292629495216	0.844449672277246	0.96402637072606	-6.66436122956808	-0.0936270517989941	3.93735123947621	-1.00353935106043	0.338942992677516	0.999701638275751	-5.11726922699499	0.0271638685771589	3.93735123947621	0.291155286003632	0.776800258045258	0.999868433149474	-5.6963063660175	-0.0832604959537719	3.93735123947621	-0.997762227272537	0.341604719739815	0.753550998195246	-6.23177344944108	-0.110424364530931	3.93735123947621	-0.882189155352529	0.398101394381863	0.99672091006598	-5.63331538864689
277	AES(UniMod:21)PEEVACRK2	0.690862312975248	4.32758466561797	4.68524569506811	4.70119126385601	4.50286331256532	4.58783420107918	4.35386680243611	4.41081503339001	4.51746574762054	4.79062371297402	4.552751990843	4.2949236493607	0.144709041268801	4.52046964316463	0.752215081041317	0.469020136847378	0.99672091006598	-5.73603703863846	-0.143958013698477	4.52046964316463	-1.12246672348136	0.287534374397163	0.701849289874674	-6.04443754982962	0.00075102757032397	4.52046964316463	0.00523767447102412	0.995922555730828	0.999701638275751	-5.56586244384114	-0.0259917846917785	4.52046964316463	-0.181266990075689	0.859729479742038	0.999868433149474	-5.72175960507692	0.118717256577023	4.52046964316463	0.925659965618965	0.376123716435093	0.775134905689254	-6.3005478281154	0.144709041268801	4.52046964316463	0.752215081041317	0.469020136847378	0.99672091006598	-5.73603703863846
278	AES(UniMod:21)PESSAIESTQSTPQK2	0.793957132497504	4.57365033427552	4.51840461527534	4.44636386312612	4.49299551135913	4.43737668211235	4.4848382331924	4.51706918387472	4.52133611061349	4.5008326469982	4.50031915474632	4.51622183954308	0.0456635453589183	4.50085528864697	0.671150017069825	0.517118601650839	0.99672091006598	-5.79274222837529	-0.00505842833212355	4.50085528864697	-0.111521047087997	0.913379470253652	0.981896522527076	-6.67951096176845	0.0406051170267947	4.50085528864697	0.800694779876677	0.441661775834232	0.999701638275751	-5.27469809161532	-0.0476201741565863	4.50085528864697	-0.939025119391626	0.369543113838019	0.999868433149474	-5.32254413049454	-0.001956628797668	4.50085528864697	-0.043136974165029	0.966429837046112	0.989339060575739	-6.7450056714357	0.0456635453589183	4.50085528864697	0.671150017069825	0.517118601650839	0.99672091006598	-5.79274222837529
279	AES(UniMod:21)PSPAPPPGLR2	0.899867550907764	4.46552097737275	4.65181823383964	4.704101278899	4.60242511501637	4.70057216548191	4.57678017832518	4.70719539117196	4.67325927711347	4.64029478615345	4.59320810069354	4.65436049712549	-0.0674756310913871	4.63359418192661	-0.672228246829566	0.516459945352302	0.99672091006598	-5.79202633585899	0.0452647854997394	4.63359418192661	0.676427924587953	0.513899283593724	0.850904321240204	-6.44423877667358	-0.0222108455916477	4.63359418192661	-0.296873305280745	0.772554432758131	0.999701638275751	-5.52461471564951	0.044351810212012	4.63359418192661	0.592812571610316	0.566289735763077	0.999868433149474	-5.56777317395382	-0.0231238208793751	4.63359418192661	-0.345557766225786	0.736735579824937	0.932753846954058	-6.68169325332262	-0.0674756310913871	4.63359418192661	-0.672228246829566	0.516459945352302	0.99672091006598	-5.79202633585899
280	AES(UniMod:21)VPAHPCGFPAPLPPTR3	0.0707833581917227	3.61533558171074	3.53195748707244	3.58342885383999	3.41844349541123	NA	3.34074320026252	3.46374389768937	NA	3.56141087730983	3.6174279576045	3.49043118330268	0.312643602559557	3.51365805935592	3.03599242268323	0.0158324949512123	0.645809423688955	-2.79160398179235	-0.174663758565111	3.51365805935592	-2.73489471713292	0.0252355902699138	0.265861802936555	-3.67714031923878	0.137979843994446	3.51365805935592	1.70802203486992	0.125355066880662	0.999701638275751	-4.3060679230641	-0.158463812129829	3.51365805935592	-1.96158855534097	0.08481872016938	0.999868433149474	-4.08334204183094	0.154179790429728	3.51365805935592	2.41415561991203	0.041720060905234	0.349347308050746	-4.22319291067785	0.312643602559557	3.51365805935592	3.03599242268323	0.0158324949512123	0.645809423688955	-2.79160398179235
281	AESEASLLNVST(UniMod:21)PK2	0.256554807812419	3.79575618186347	3.9349401929702	3.96580371248659	3.91124884725679	3.85271642473437	3.77999437097109	3.82120793202887	3.77927428994505	3.82586758510038	3.87016858775097	3.80569160792376	0.0572677890545443	3.84933361209378	0.725749835676467	0.484402893603142	0.99672091006598	-5.75518675648715	-0.105341164791748	3.84933361209378	-2.00246947629051	0.0726890682648187	0.422758342041647	-4.86370809495459	-0.048073375737204	3.84933361209378	-0.81736756840246	0.432500693148103	0.999701638275751	-5.262884542219	-0.016850726444511	3.84933361209378	-0.286504475472187	0.780259334886233	0.999868433149474	-5.69762009925506	0.0404170626100333	3.84933361209378	0.768303012007835	0.459823030166839	0.820523736821544	-6.43524266303599	0.0572677890545443	3.84933361209378	0.725749835676467	0.484402893603142	0.99672091006598	-5.75518675648715
282	AESSSGGGTVPSSAGILEQGPSPGDGS(UniMod:21)PPKPK4	0.25943985092177	3.32535688093798	NA	3.23071640995955	3.09712914482854	3.25447040327654	3.12880983319048	3.25349989892202	3.17967080135764	3.20958339969999	3.12276769252692	3.06523827873793	0.047439817227795	3.18672427434376	0.469828542827317	0.649482922441602	0.99672091006598	-5.85789096941661	-0.0907098009587211	3.18672427434376	-1.27047347421576	0.235294935553042	0.660063466351468	-5.7690417094263	-0.0432699837309261	3.18672427434376	-0.60603557695938	0.559236315021807	0.999701638275751	-5.39528231624122	-0.102236871396228	3.18672427434376	-1.30715869447443	0.223079059152398	0.999868433149474	-4.90007249485763	-0.0547970541684331	3.18672427434376	-0.85807175460634	0.412783784688614	0.795352619390327	-6.35874275592969	0.047439817227795	3.18672427434376	0.469828542827317	0.649482922441602	0.99672091006598	-5.85789096941661
283	AET(UniMod:21)PPLPIPPPPPDIQPLER2	0.74312435065332	2.87421761730277	2.95908850575998	NA	2.78144555718724	3.08211604122805	NA	2.96669079903202	2.61327079873513	2.80017741432227	2.84578460014348	3.05600796342505	0.0955481227370902	2.88653325523733	0.489596738137598	0.637337543808962	0.99672091006598	-5.80334269255059	-0.126672262647798	2.88653325523733	-0.878857781636017	0.4046685250084	0.791397197538499	-6.08287085710596	-0.0311241399107081	2.88653325523733	-0.236551145949386	0.818847913210176	0.999701638275751	-5.53907360279431	0.0151277376762708	2.88653325523733	0.104956915566472	0.918949699625075	0.999868433149474	-5.65141117441063	0.110675860413361	2.88653325523733	0.84116385817645	0.424270569018616	0.802749952939338	-6.26192113563368	0.0955481227370902	2.88653325523733	0.489596738137598	0.637337543808962	0.99672091006598	-5.80334269255059
284	AET(UniMod:21)PPLPIPPPPPDIQPLER3	0.323501962147273	3.61747748284481	3.59255775185064	3.55861632565469	3.49623201372099	3.52337146390905	3.63859544397643	3.71124400084507	3.70536691575667	3.41352835731526	3.63909706428302	3.7922737271312	0.00964637735213048	3.60803277702617	0.0798749346755482	0.937890901348138	0.997880222936524	-6.01725075244024	0.0955182667426748	3.60803277702617	1.18638039512953	0.26252055374055	0.685057747639401	-5.97403360809629	0.105164644094805	3.60803277702617	1.16829435445281	0.269417483263116	0.999701638275751	-4.9690191859534	-0.0797487813016944	3.60803277702617	-0.885944623035749	0.396168090649421	0.999868433149474	-5.36634799550581	-0.0701024039495639	3.60803277702617	-0.870703798690858	0.404054638218133	0.791141343208727	-6.3500429883052	0.00964637735213048	3.60803277702617	0.0798749346755482	0.937890901348138	0.997880222936524	-6.01725075244024
285	AET(UniMod:21)PTESVSEPEVATK2	0.361323468893451	4.56836532059721	4.65463283966564	4.61631691008132	4.66065572858139	4.71604468141194	4.67048031709684	4.62057972665026	4.62581751425303	NA	4.71027322358858	NA	-0.00393114396006577	4.64924069576958	-0.0460213752349714	0.964402027397584	0.999541220768979	-5.84827816372845	0.0258541625519859	4.64924069576958	0.545648291478952	0.599934185440451	0.884953122554685	-6.52461844657761	0.0219230185919201	4.64924069576958	0.308454718260282	0.765481094559442	0.999701638275751	-5.28556805493142	0.0752451815486053	4.64924069576958	1.42038478833127	0.192636795718596	0.999868433149474	-4.83982042917437	0.0713140375885395	4.64924069576958	1.06424679865437	0.317758872095978	0.734924316817051	-5.82777543429441	-0.00393114396006577	4.64924069576958	-0.0460213752349714	0.964402027397584	0.999541220768979	-5.84827816372845
286	AETSEGSGSAPAVPEASAS(UniMod:21)PK2	0.962493983206773	4.20566880860304	3.83563027883035	3.85755401594717	4.09749145532314	3.88660466098446	4.06084709193063	3.94514975449466	3.78711222575987	3.97538709874717	3.9968911472208	3.90683328321742	0.00290379530646234	3.95956089282352	0.0182449329800409	0.985797411131973	0.999918851921141	-6.02037937326186	-0.0352480103984645	3.95956089282352	-0.332201921723909	0.746500711433772	0.93814733693029	-6.62686702629921	-0.0323442150920021	3.95956089282352	-0.27265228545931	0.790591505122253	0.999701638275751	-5.5310458282158	0.0257636903602814	3.95956089282352	0.217180384146459	0.832374650002278	0.999868433149474	-5.71472935469074	0.0286674856667437	3.95956089282352	0.270182450635561	0.792438259211562	0.950578487169906	-6.70660241233043	0.00290379530646234	3.95956089282352	0.0182449329800409	0.985797411131973	0.999918851921141	-6.02037937326186
287	AEVPGATGGDS(UniMod:21)PHLQPAEPPGEPR3	0.327361201342855	4.7080138145159	4.68475767074436	4.71702721732251	4.4880166641694	4.68816436718784	4.5595953418912	4.64669874038024	4.54209664321837	4.6998442872283	4.53658765327411	NA	0.150594780270239	4.62708023999322	1.42999056303338	0.185993702504064	0.972714981679846	-5.01929277501136	-0.120469325697652	4.62708023999322	-1.80871331664425	0.103429736861558	0.489048279070467	-5.1626359355776	0.0301254545725875	4.62708023999322	0.369301639702204	0.720312081853994	0.999701638275751	-5.42641562338308	-0.115175718515643	4.62708023999322	-1.54667540806307	0.155823789862008	0.999868433149474	-4.69244795255747	0.0354190617545962	4.62708023999322	0.475636640244277	0.645493295239197	0.901064952373438	-6.51428836399082	0.150594780270239	4.62708023999322	1.42999056303338	0.185993702504064	0.972714981679846	-5.01929277501136
288	AFAGPLS(UniMod:21)PAK2	0.374091388075959	4.08862426751735	4.07568262547689	4.04476481332484	3.98104154637405	4.0909074610659	4.08045605063885	4.12788346577611	4.16275654441088	4.00572338143094	4.02216968601672	4.10893747594851	-0.0443724407568356	4.07172248345282	-0.597738066081982	0.563123007495623	0.99672091006598	-5.8390007353348	0.0540081181689214	4.07172248345282	1.09130941040397	0.300383910370708	0.71161321919997	-6.07766405157996	0.00963567741208582	4.07172248345282	0.174147041360254	0.865177085890961	0.999701638275751	-5.55163126277957	-0.0337160650530528	4.07172248345282	-0.609355494605334	0.55569306905972	0.999868433149474	-5.55833193882057	-0.0780885058098884	4.07172248345282	-1.57788725332324	0.145244714802271	0.573708406468774	-5.54152433710641	-0.0443724407568356	4.07172248345282	-0.597738066081982	0.563123007495623	0.99672091006598	-5.8390007353348
289	AFEEDIET(UniMod:21)PPTR2	0.0701160892220591	NA	3.5658806894977	3.45503865361094	3.47524252606207	3.54676209033183	3.25506158035033	3.43454735976084	3.39431951505443	3.41927852368285	3.29191542964898	3.32483076037286	-0.0165105504629341	3.41628771283728	-0.16365374108002	0.87356471108886	0.997232567559626	-5.95718536702073	-0.149150186499116	3.41628771283728	-2.09075518876411	0.0656276852167302	0.404220463586758	-4.64074336518769	-0.16566073696205	3.41628771283728	-2.32219652893257	0.0449000149274115	0.999701638275751	-3.62670055740206	0.00054263664262999	3.41628771283728	0.00694381076076618	0.994608856636312	0.999868433149474	-5.65682822050443	-0.0159679138203042	3.41628771283728	-0.250254888093002	0.807923665969007	0.952703403885153	-6.7118637464224	-0.0165105504629341	3.41628771283728	-0.16365374108002	0.87356471108886	0.997232567559626	-5.95718536702073
290	AFGPGLQGGSAGS(UniMod:21)PAR2	0.774031303832243	5.33408332538682	5.10479628043888	5.2148877962793	5.13809227687485	5.24172955900755	5.17574669838677	5.1803678634501	5.12222905408791	5.23040205815884	5.17902042432621	5.22337655635391	0.0794966903985301	5.19497562661374	0.873857011616776	0.4024141285473	0.99672091006598	-5.64032229108196	-0.0584745953934105	5.19497562661374	-0.96416155684886	0.357391318380434	0.760888670821159	-6.20545325396988	0.0210220950051196	5.19497562661374	0.310029895391529	0.762815215647765	0.999701638275751	-5.52089667638425	-0.0280115494271396	5.19497562661374	-0.413109052001513	0.688125479754728	0.999868433149474	-5.65450691838104	0.0514851409713906	5.19497562661374	0.848915556227224	0.415516228271038	0.797221587951437	-6.36894694742211	0.0794966903985301	5.19497562661374	0.873857011616776	0.4024141285473	0.99672091006598	-5.64032229108196
291	AFGSGIDIKPGT(UniMod:21)PPIAGR2	0.0015641934763006	4.98566084167127	4.96891696022081	5.02944557452255	5.10987547391657	5.02896664082005	4.82611640952649	4.69511602429782	4.8248646188393	4.96714350281788	5.00853820507174	5.01125081036459	0.138865223300098	4.95053591473355	1.84202485708832	0.094864972634426	0.890062309959143	-4.51946365744273	-0.212642107917004	4.95053591473355	-4.23099505194656	0.00168738028945966	0.0611232321291483	-1.16829878990679	-0.0737768846169065	4.95053591473355	-1.31298134143082	0.218120651531954	0.999701638275751	-4.82555507028555	0.0747465985634364	4.95053591473355	1.33023900045139	0.212577091714021	0.999868433149474	-4.93999775589427	0.213611821863534	4.95053591473355	4.25028970129782	0.00163621983730333	0.0585737996143411	-1.18035827467405	0.138865223300098	4.95053591473355	1.84202485708832	0.094864972634426	0.890062309959143	-4.51946365744273
292	AFGSGIDIKPGT(UniMod:21)PPIAGR3	0.0791154101456728	5.26568325354223	5.25189035428341	NA	5.2664434825434	5.30251845337554	5.15836860712712	NA	5.1338122686825	5.26204269922594	5.27576687525951	5.34531338922882	0.122589719286632	5.25131548702983	1.61218291745388	0.144929292901865	0.939433556987199	-4.76087544593972	-0.11269636600801	5.25131548702983	-2.00673901351234	0.0790593103586316	0.439199936327048	-4.70150783617876	0.0098933532786214	5.25131548702983	0.192981253215836	0.851700840276499	0.999701638275751	-5.54801411731509	0.0256941640466479	5.25131548702983	0.457525679295902	0.659255379695292	0.999868433149474	-5.55485283697551	0.14828388333328	5.25131548702983	2.89244797304506	0.0197545739568486	0.245034164609733	-3.48381942109619	0.122589719286632	5.25131548702983	1.61218291745388	0.144929292901865	0.939433556987199	-4.76087544593972
293	AFHAALRNS(UniMod:21)PVNTK2	0.803522337357523	4.76553757864842	4.83346536848599	4.88871328926132	4.82822086531575	4.89812920628327	4.79079568099572	4.79926413575508	4.85768737716148	4.83989878253675	4.81041626674304	4.79748401061335	-0.0339190016739801	4.82814659652729	-0.476227439971145	0.644005703558019	0.99672091006598	-5.90454204353721	-0.013323014161152	4.82814659652729	-0.280585421748951	0.78466893750221	0.95186486621167	-6.64381574411688	-0.0472420158351321	4.82814659652729	-0.889889387726149	0.394144388661406	0.999701638275751	-5.20909861223669	0.0339362903342657	4.82814659652729	0.639251820511823	0.536829512343682	0.999868433149474	-5.54066383238568	1.72886602856082e-05	4.82814659652729	0.000364102745747758	0.999716550525725	0.99973886364339	-6.74601379953891	-0.0339190016739801	4.82814659652729	-0.476227439971145	0.644005703558019	0.99672091006598	-5.90454204353721
294	AFHAALRNS(UniMod:21)PVNTK3	0.387267582871349	4.67581624691944	4.66905622503513	4.8094359084941	4.76630146702059	4.83779979174416	4.69769695991529	NA	4.71277009860433	4.78087701603366	4.74072965718	4.78600708296357	-0.0199767797668864	4.74764904539103	-0.242971642013287	0.813391411647776	0.99672091006598	-5.94051975477276	-0.0128692642230792	4.74764904539103	-0.22135983496419	0.829677720924182	0.961452947870077	-6.54997588450146	-0.0328460439899656	4.74764904539103	-0.564973626371441	0.585686854406096	0.999701638275751	-5.41718248130159	0.083947835899485	4.74764904539103	1.44395816094796	0.182132589547293	0.999868433149474	-4.81242482238935	0.0639710561325986	4.74764904539103	1.10034436954071	0.299310852826553	0.724951626001663	-6.0167520230725	-0.0199767797668864	4.74764904539103	-0.242971642013287	0.813391411647776	0.99672091006598	-5.94051975477276
295	AFLAELEQNS(UniMod:21)PK2	0.941085526142158	5.21767549347157	5.29804628499633	5.29970840296401	5.26824771706436	5.33797904482831	5.27973086758846	5.30502977823541	5.2453293414745	5.31620155815356	5.29831502022311	5.21798515077794	-0.0304994065169559	5.28038624179796	-0.425479576559648	0.679374503707394	0.99672091006598	-5.9277314732751	0.00488660195549073	5.28038624179796	0.102255235508363	0.920547659880358	0.983634490526447	-6.68058118738789	-0.0256128045614652	5.28038624179796	-0.47938089067434	0.641837103486093	0.999701638275751	-5.45913501859877	0.0313033204690303	5.28038624179796	0.585887172624785	0.570758876720567	0.999868433149474	-5.57165414519144	0.000803913952074353	5.28038624179796	0.0168224077276141	0.986904642339708	0.994185227046828	-6.74586053052732	-0.0304994065169559	5.28038624179796	-0.425479576559648	0.679374503707394	0.99672091006598	-5.9277314732751
296	AFLASLS(UniMod:21)PAM(UniMod:35)VVPEDQLTR2	0.546145327291776	NA	3.34809152509045	3.24484973409796	3.18586156798057	3.66547191494097	3.38876755885718	3.37163465290652	3.26106021213187	3.37878193291855	3.36412021513178	3.69321813773113	0.00902317542873243	3.3901857451787	0.0450827804426796	0.965010768965375	0.999541220768979	-5.97001659726759	0.0440168450376497	3.3901857451787	0.311017768103895	0.762762193086542	0.944741584480355	-6.52421182130647	0.0530400204663821	3.3901857451787	0.374774447635421	0.716374741765257	0.999701638275751	-5.49972459096895	0.129196111866565	3.3901857451787	0.833345530668248	0.425886269347766	0.999868433149474	-5.33143701858369	0.138219287295298	3.3901857451787	1.09191779950912	0.30280868016	0.726505128997341	-6.13332052261587	0.00902317542873243	3.3901857451787	0.0450827804426796	0.965010768965375	0.999541220768979	-5.97001659726759
297	AFLASLS(UniMod:21)PAM(UniMod:35)VVPEDQLTR3	0.450022914684286	3.23343876987986	3.39784820185793	NA	NA	3.38519888093629	NA	3.43840533295107	3.56043966421538	3.35759309027797	3.30476137048911	3.57561514847288	-0.156321357237299	3.40666255738506	-0.950231766126222	0.373035140245072	0.99672091006598	-5.37536847196178	0.183779012714332	3.40666255738506	1.70645772761199	0.130834859124518	0.533631330300667	-5.13265750534245	0.0274576554770336	3.40666255738506	0.220797272074416	0.831430088797293	0.999701638275751	-5.35034199452602	0.0695553950673937	3.40666255738506	0.527332833105809	0.613942150122781	0.999868433149474	-5.35441029079339	-0.0867659621699048	3.40666255738506	-0.882550632366088	0.406202681490966	0.792268153698204	-6.22222108368926	-0.156321357237299	3.40666255738506	-0.950231766126222	0.373035140245072	0.99672091006598	-5.37536847196178
298	AFLS(UniMod:21)PPTLLEGPLR2	0.0924047852363774	4.54752364389278	4.59632430548986	4.64427396403159	4.61666368654017	4.70164366146922	4.57760824062268	4.376450365459	4.58890555301528	4.62079653988414	4.70072948900417	4.83281142575035	0.140678062313945	4.61852098865084	1.28974045984705	0.225774786476762	0.98786064996463	-5.22701843436805	-0.0817192514390861	4.61852098865084	-1.12380661770341	0.286991510861425	0.701603591884032	-6.04299235547362	0.0589588108748593	4.61852098865084	0.72520520863032	0.484722741089719	0.999701638275751	-5.32552531431649	0.0631130361999528	4.61852098865084	0.776303014011371	0.455293221233858	0.999868433149474	-5.4499395400369	0.203791098513898	4.61852098865084	2.80254384500427	0.0184764230369525	0.2386148177652	-3.60930363389113	0.140678062313945	4.61852098865084	1.28974045984705	0.225774786476762	0.98786064996463	-5.22701843436805
299	AFMES(UniMod:21)PK2	0.867596517231989	3.93066338503912	3.96253339964954	NA	3.94445118009651	3.84983633925913	4.00668097586524	3.79675029477022	NA	3.94575560360303	3.95185149895852	3.70299514051035	0.0146064117060827	3.89905753530574	0.103784760301708	0.919851205749584	0.997880222936524	-5.92097561642373	-0.0448827570265995	3.89905753530574	-0.431807610927618	0.677088726237998	0.911943101060448	-6.38618239578559	-0.0302763453205168	3.89905753530574	-0.31908386154832	0.757695820793323	0.999701638275751	-5.51726433601405	-0.0494546326665124	3.89905753530574	-0.475792669518359	0.646726813591347	0.999868433149474	-5.5466720666749	-0.0348482209604297	3.89905753530574	-0.36726707911499	0.722782924847169	0.928447313912904	-6.56230427839617	0.0146064117060827	3.89905753530574	0.103784760301708	0.919851205749584	0.997880222936524	-5.92097561642373
300	AFQLEEGEET(UniMod:21)EPDCK2	0.75451338343018	4.33256690653157	4.37554297785951	4.26180091226456	4.29068445421132	4.3812428063036	4.27219144827635	4.33562649493147	4.26387883810625	4.23138496158166	4.31347814339559	4.31266206834679	-0.0173839007022565	4.30646000107352	-0.229270141960571	0.823216484812789	0.99672091006598	-5.99342084161917	-0.0327380051138544	4.30646000107352	-0.64765502362065	0.531594858433218	0.858014651465049	-6.46397933469202	-0.0501219058161109	4.30646000107352	-0.886878437094921	0.395688382357502	0.999701638275751	-5.21140807063038	0.0126600313722474	4.30646000107352	0.224012009403329	0.827196271861495	0.999868433149474	-5.71324994541304	-0.00472386933000912	4.30646000107352	-0.093452172539774	0.927364777706495	0.979064974212963	-6.74128369822853	-0.0173839007022565	4.30646000107352	-0.229270141960571	0.823216484812789	0.99672091006598	-5.99342084161917
301	AFS(UniMod:21)DPFVEAEK2	0.959168082700342	4.19620162736401	4.24343683244496	4.18563363068996	4.17560901405208	4.29356249412759	4.26484559108486	4.21185544744046	4.20589878555123	4.21113161459122	4.1966900642014	4.2529765163326	-0.0334289335739735	4.22162196526185	-0.476258754678866	0.643984151466757	0.99672091006598	-5.90452696370355	0.0191092445258745	4.22162196526185	0.408371313159354	0.691489874929202	0.919629367613304	-6.59677195287839	-0.014319689048099	4.22162196526185	-0.273709763690736	0.789801217433921	0.999701638275751	-5.53077626929274	0.0261617239235301	4.22162196526185	0.500061087136688	0.627703466034814	0.999868433149474	-5.6162041396905	-0.00726720965044336	4.22162196526185	-0.15530284014826	0.879630091898041	0.972947195052777	-6.73296047300379	-0.0334289335739735	4.22162196526185	-0.476258754678866	0.643984151466757	0.99672091006598	-5.90452696370355
302	AFS(UniMod:21)EQGPLR2	0.811837915814913	3.68632977641032	3.45993129311931	3.39283707467422	3.47357116840108	3.47292046997846	NA	3.57541828420461	NA	NA	3.47453910261624	3.64951409856171	0.0263952119292221	3.52313265849574	0.16004673023502	0.877277078086006	0.997232567559626	-5.8021338847492	0.0623855694699875	3.52313265849574	0.500408664344101	0.63183705506253	0.894617822409314	-6.2112346890899	0.0887807813992096	3.52313265849574	0.822297572805162	0.437496364230835	0.999701638275751	-5.18461283319607	-0.0397868955448515	3.52313265849574	-0.403683242886779	0.698259696292359	0.999868433149474	-5.65553541525273	-0.0133916836156294	3.52313265849574	-0.101274380686506	0.922117394751498	0.979048992103952	-6.34327618473109	0.0263952119292221	3.52313265849574	0.16004673023502	0.877277078086006	0.997232567559626	-5.8021338847492
303	AFS(UniMod:21)LASADLLR2	0.550407020014962	3.62326514933902	3.68140920079442	3.88462987941348	3.69715356864574	3.73754747628209	3.58150213991623	3.64335573287771	3.70735904471023	3.78279332235035	3.70200007016603	3.71303062984462	0.100953255670665	3.70491329221272	0.985965379463435	0.347087773764297	0.99672091006598	-5.54140386367801	-0.0856957706809136	3.70491329221272	-1.25542850247628	0.237477489728556	0.662560253675699	-5.89470531376167	0.0152574849897515	3.70491329221272	0.199921978193883	0.845493424199721	0.999701638275751	-5.54711296287017	-0.0124175540517237	3.70491329221272	-0.16270977635027	0.873943326659167	0.999868433149474	-5.72489918665837	0.0885357016189414	3.70491329221272	1.29703300893366	0.223349578665534	0.664658188066433	-5.90352843823776	0.100953255670665	3.70491329221272	0.985965379463435	0.347087773764297	0.99672091006598	-5.54140386367801
304	AFT(UniMod:21)PFSGPK2	0.279769543437076	3.59037882210444	3.55820101187931	3.44616868073948	3.52305567681099	3.47812263946709	3.62209336571517	3.64114530174662	3.61200275215431	3.42066062182791	3.59885492206358	NA	-0.0843290211575818	3.54906837945089	-0.888334779517257	0.397131612229411	0.99672091006598	-5.57906649446185	0.0934976349642906	3.54906837945089	1.55729265825501	0.153305743408166	0.57043830321622	-5.51356672661556	0.00916861380670886	3.54906837945089	0.124688861993344	0.903468699831169	0.999701638275751	-5.48168785982504	-0.0309936801020396	3.54906837945089	-0.461729635841435	0.655065818007929	0.999868433149474	-5.63305768464876	-0.115322701259621	3.54906837945089	-1.71802472896245	0.119393445669154	0.53958433197765	-5.24482811146316	-0.0843290211575818	3.54906837945089	-0.888334779517257	0.397131612229411	0.99672091006598	-5.57906649446185
305	AFVDRT(UniMod:21)PPPAAVAQR2	0.0517053798415439	3.81136077744301	3.79758763548421	4.03434277953208	NA	3.768243406484	4.06966410261458	3.99143267354855	4.16292003619782	3.70505726185391	3.84955900893043	3.95317804843157	-0.125887173379246	3.91433457305202	-0.843681963565697	0.420374682236494	0.99672091006598	-5.53580077549234	0.193575206633887	3.91433457305202	2.24702363995292	0.0508113360605875	0.365237361332174	-4.49890367741958	0.0676880332546417	3.91433457305202	0.555590495334519	0.591825613225032	0.999701638275751	-5.23983539446348	-0.112853657669103	3.91433457305202	-0.926314690350223	0.378087983911966	0.999868433149474	-5.15010980597839	-0.238740831048348	3.91433457305202	-2.77130682444398	0.0213981931473236	0.255535347143807	-3.71101512460652	-0.125887173379246	3.91433457305202	-0.843681963565697	0.420374682236494	0.99672091006598	-5.53580077549234
306	AFVDRT(UniMod:21)PPPAAVAQR3	0.00153753576039201	4.1430224509435	4.13789524904771	4.11283474772379	4.06784819133674	4.13406912675479	4.36191100523843	4.33116237677422	4.35711263132525	4.08315448957014	4.14971513995119	4.21727916096841	-0.169720250756817	4.19054586996674	-2.43300089719325	0.0349535084022107	0.738415094539028	-3.64417012198155	0.218811188540969	4.19054586996674	4.70510574603352	0.000803716412701386	0.03750519001153	-0.418961250437953	0.0490909377841522	4.19054586996674	0.944161278517073	0.367036288337763	0.999701638275751	-5.16636511615886	-0.0302921568592343	4.19054586996674	-0.58260613547471	0.572882965383259	0.999868433149474	-5.57347805877917	-0.200012407616051	4.19054586996674	-4.30087480730483	0.00150969578145729	0.0562186606896067	-1.09871608702894	-0.169720250756817	4.19054586996674	-2.43300089719325	0.0349535084022107	0.738415094539028	-3.64417012198155
307	AFVEDS(UniMod:21)EDEDGAGEGGSSLLQK2	0.788405768118314	4.24485605511622	4.30449798274647	4.16347528031393	4.15579043506241	4.21988849504685	4.21573651070504	4.25245329378389	4.20349477540548	4.21323513087355	4.23594237666733	4.26167200174161	0.0628252841336066	4.22464021249661	0.870790048565828	0.404009703998702	0.99672091006598	-5.6428871995648	-0.0137149127607366	4.22464021249661	-0.285143387261087	0.781272608973111	0.950734101393417	-6.64243203852447	0.04911037137287	4.22464021249661	0.913247446733986	0.382309596927654	0.999701638275751	-5.19096201698185	-0.0497703076709133	4.22464021249661	-0.925519500932461	0.376193317685439	0.999868433149474	-5.33388993350018	0.0130549764626933	4.22464021249661	0.271422813555411	0.791510641653488	0.950325074606615	-6.7062410459217	0.0628252841336066	4.22464021249661	0.870790048565828	0.404009703998702	0.99672091006598	-5.6428871995648
308	AFVEDS(UniMod:21)EDEDGAGEGGSSLLQK3	0.591597534995608	4.33833524181991	4.35678029016953	4.28171663541802	4.26849633977323	4.40820499524185	4.38447893720244	4.32507736501538	4.30354604668027	4.35316059662102	4.40591901709735	4.41618805515774	0.0413151616209602	4.34926395638152	0.542150765988626	0.599423684782418	0.99672091006598	-5.87071583698981	0.0120900604968721	4.34926395638152	0.237974461507469	0.816639911058444	0.957664628316336	-6.65568756490322	0.0534052221178323	4.34926395638152	0.940222409218332	0.368957653033349	0.999701638275751	-5.16953630907496	0.0127399450383825	4.34926395638152	0.224292332140633	0.826983970166158	0.999868433149474	-5.71318827259117	0.0540551066593427	4.34926395638152	1.06399259973215	0.312008766352439	0.731238749625341	-6.16490045678595	0.0413151616209602	4.34926395638152	0.542150765988626	0.599423684782418	0.99672091006598	-5.87071583698981
309	AGAAS(UniMod:21)PLNSPLSSAVPSLGK2	0.95485718689867	3.58631664486084	3.67529276150238	NA	NA	3.63199023640172	NA	3.75610079653495	3.56702418326223	3.68314029404877	3.79031284610775	3.56293941024087	0.0160494936804225	3.65663964661994	0.107397044790633	0.917428903835038	0.997880222936524	-5.80944030907293	0.030757786716983	3.65663964661994	0.31439415897266	0.762207408218584	0.944741584480355	-6.43262771114749	0.0468072803974056	3.65663964661994	0.414346264501406	0.690782675863749	0.999701638275751	-5.29609695803959	0.00118553322011605	3.65663964661994	0.00989435494953329	0.992376303495165	0.999868433149474	-5.48311687360601	0.0172350269005386	3.65663964661994	0.192984298844825	0.85234491022519	0.964485994703126	-6.61531677821868	0.0160494936804225	3.65663964661994	0.107397044790633	0.917428903835038	0.997880222936524	-5.80944030907293
310	AGAES(UniMod:21)PTMSVDGR2	0.476659122216988	4.04907272788615	4.22021538702285	4.25412982576454	4.24049917400986	4.05244636404738	4.12816062681982	4.15776411914618	4.16586102115247	4.11215597860008	4.14490967512515	3.89624575159363	-0.0714915760706454	4.12922369556074	-0.588485673980708	0.569079725409541	0.99672091006598	-5.84447968323542	-0.0238773911850236	4.12922369556074	-0.29482150380629	0.774077070484461	0.947431574478072	-6.63942124988777	-0.095368967255669	4.12922369556074	-1.05323275197922	0.316680530491074	0.999701638275751	-5.07436736162907	-0.0279998778625581	4.12922369556074	-0.309224156084284	0.763410443650997	0.999868433149474	-5.69100550408556	-0.0994914539332035	4.12922369556074	-1.22845162761579	0.247021449553703	0.684395258191492	-5.98444960218546	-0.0714915760706454	4.12922369556074	-0.588485673980708	0.569079725409541	0.99672091006598	-5.84447968323542
311	AGAGM(UniMod:35)ITQHSSNAS(UniMod:21)PINR2	0.881578685178619	4.48845001402438	4.16653164965985	4.18806547281002	4.27343870393597	4.36754749133066	4.17367956406549	4.23489356965694	4.33401240655032	4.2013781862408	4.25080406635219	4.32746685514437	-0.0271228629803622	4.27329708907009	-0.211670694987385	0.836557136311326	0.99672091006598	-5.9974169283455	-0.0334871987404979	4.27329708907009	-0.39200831982859	0.703163433331524	0.923737507834219	-6.60374426132039	-0.06061006172086	4.27329708907009	-0.634608938054733	0.539734513422241	0.999701638275751	-5.38058761895552	0.0394773854685626	4.27329708907009	0.413342289350607	0.68796003469287	0.999868433149474	-5.65441353949743	0.0123545224882005	4.27329708907009	0.144624686000594	0.887840914602005	0.973748491348428	-6.73469197884794	-0.0271228629803622	4.27329708907009	-0.211670694987385	0.836557136311326	0.99672091006598	-5.9974169283455
312	AGAGMITQHSSNAS(UniMod:21)PINR2	0.885509080988896	4.08172623699167	4.37356435399377	4.36278352921572	4.30006118555198	4.19558563052264	4.15182204946164	4.30762935539801	4.25122427492966	4.31439927732864	4.24604703171091	4.03432797878572	-0.0137658319582705	4.23810644580821	-0.0970779790853748	0.924556163868078	0.997880222936524	-6.01567654840242	-0.035799480137281	4.23810644580821	-0.378692097350454	0.71272352642401	0.927496484954624	-6.6092142283053	-0.0495653120955515	4.23810644580821	-0.468956285098954	0.649019333035852	0.999701638275751	-5.46367091558831	-0.0248679653630761	4.23810644580821	-0.235285286455087	0.818670161598753	0.999868433149474	-5.7107096278608	-0.0386337973213466	4.23810644580821	-0.408673915937605	0.691274777366334	0.920114444183292	-6.65626239905925	-0.0137658319582705	4.23810644580821	-0.0970779790853748	0.924556163868078	0.997880222936524	-6.01567654840242
313	AGDLLEDS(UniMod:21)PKRPK2	0.100509492075806	4.97703009488958	4.95272068135174	4.97478922327834	4.95420754266936	4.77344934265371	4.93279651716303	4.36071849290616	4.70410196706989	5.12098558433029	4.92812507309971	4.88283741469123	0.415795255505742	4.86925108491846	2.22952750812048	0.0495247963952892	0.792360455368494	-3.95413701930744	-0.302307674126864	4.86925108491846	-2.43149699205427	0.0350440204486918	0.304648505057878	-4.17692056931458	0.113487581378878	4.86925108491846	0.816428014990025	0.433013550369745	0.999701638275751	-5.26355582726689	-0.104351557178356	4.86925108491846	-0.750703589354134	0.469890223328419	0.999868433149474	-5.46807334295054	0.311443698327386	4.86925108491846	2.50497913380626	0.0308800925774026	0.303301222162166	-4.10936282093565	0.415795255505742	4.86925108491846	2.22952750812048	0.0495247963952892	0.792360455368494	-3.95413701930744
314	AGDNIPEEQPVASTPTTVS(UniMod:21)DGENKK3	0.711452799818378	4.14563613530535	4.27826044086826	4.29797542026868	4.18056387272352	4.2062219245998	4.12953441849288	4.33289286888177	4.30225888110756	NA	4.16008591078598	NA	-0.0475783785556514	4.22593665255931	-0.380533547005527	0.71328577078774	0.99672091006598	-5.77540106685255	0.0142713906799736	4.22593665255931	0.205774373176101	0.842019342137317	0.963576517377976	-6.66288668859858	-0.0333069878756778	4.22593665255931	-0.320161489803471	0.75690813394739	0.999701638275751	-5.2824406392909	-0.0472311001524401	4.22593665255931	-0.609113250992893	0.559058372644802	0.999868433149474	-5.55539240528593	-0.0948094787080915	4.22593665255931	-0.966633301971305	0.361559197082436	0.765108564510464	-5.92357354490494	-0.0475783785556514	4.22593665255931	-0.380533547005527	0.71328577078774	0.99672091006598	-5.77540106685255
315	AGDPGEMPQS(UniMod:21)PTGLGQPK2	0.00488312293773098	3.53999625951997	3.61498586351737	4.09427169396093	3.6454680554728	3.62349976017681	4.1394292341024	4.29033127235854	4.15430439970456	3.64805584424443	3.62269071185205	3.79428628515242	-0.391076657130912	3.83339267091475	-2.10790271120549	0.060877474324046	0.84174798459265	-4.13576725827979	0.444937029722411	3.83339267091475	3.59731508196474	0.00476148150585291	0.107309184050941	-2.21213604639443	0.0538603725914992	3.83339267091475	0.389488172576404	0.704968631632224	0.999701638275751	-5.49510682724464	-0.115267364507953	3.83339267091475	-0.833549286790244	0.423731616303405	0.999868433149474	-5.40747561896795	-0.506344021638865	3.83339267091475	-4.09379050073797	0.00210337582488962	0.0668005972091403	-1.43493208387943	-0.391076657130912	3.83339267091475	-2.10790271120549	0.060877474324046	0.84174798459265	-4.13576725827979
316	AGDRNS(UniMod:21)EDDGVVMTFSSVK3	0.0722412194266918	3.26709927676877	3.22194443176902	2.98036516456788	3.21786904982644	3.25852935708223	3.3426618118843	3.39244754344127	3.429355583253	3.1330445152009	3.27648740104708	3.30391514236725	-0.232068872406892	3.25670175247347	-2.01551865831781	0.0711176196394997	0.853804024321453	-4.27139704648502	0.231685355157636	3.25670175247347	3.01828171526895	0.0127389469857133	0.187485960250564	-3.19148281205932	-0.000383517249255672	3.25670175247347	-0.00446880171625593	0.996521105893878	0.999701638275751	-5.56586595506877	0.0817295790857773	3.25670175247347	0.952325570743531	0.363076712470191	0.999868433149474	-5.31123872371393	-0.150339293321115	3.25670175247347	-1.9585456310298	0.0782220090237732	0.464325845565118	-4.98734689329942	-0.232068872406892	3.25670175247347	-2.01551865831781	0.0711176196394997	0.853804024321453	-4.27139704648502
317	AGDSAVLVLPPS(UniMod:21)PGPR2	0.945728283437921	5.25790607423747	4.22109324268212	4.23891457930281	4.14653312192661	4.80620597274076	4.80250463537094	4.65922126675346	4.41670557438719	4.06314143050782	4.48740674411971	4.86199957816154	-0.0590261565003907	4.54196656547186	-0.132670698282014	0.897049231244024	0.997232567559626	-6.01145026800378	0.0535058600963971	4.54196656547186	0.180394427878472	0.860396685594028	0.968269920713835	-6.66866016303041	-0.00552029640399354	4.54196656547186	-0.0166467385891899	0.98704137755434	0.999701638275751	-5.56574497530721	-0.0962684180737821	4.54196656547186	-0.290302381029715	0.777434233125231	0.999868433149474	-5.69654884487902	-0.155294574574173	4.54196656547186	-0.523573976429264	0.611823413767412	0.8904605390816	-6.59947247653137	-0.0590261565003907	4.54196656547186	-0.132670698282014	0.897049231244024	0.997232567559626	-6.01145026800378
318	AGEPDGES(UniMod:21)LDEQPSSSSSK2	0.191798162121405	3.91095397743957	3.868928068475	3.77048305333228	3.84316637317677	3.76496351117871	3.61334800334433	3.6565432294115	3.83706180845805	3.7946140180223	3.83658453781199	3.80276168112007	0.155059156151375	3.7908552965246	1.60309328525455	0.139569243085638	0.939433556987199	-4.84331333361	-0.147804019344324	3.7908552965246	-2.29212808348969	0.0445060450120975	0.343073748517521	-4.40470930653577	0.00725513680705081	3.7908552965246	0.100633652933878	0.921802929382429	0.999701638275751	-5.56111342397052	-0.0460567575712121	3.7908552965246	-0.638838367896356	0.537087836895662	0.999868433149474	-5.54091346144266	0.109002398580162	3.7908552965246	1.69039691925619	0.121405653594174	0.543566969906928	-5.38439270506705	0.155059156151375	3.7908552965246	1.60309328525455	0.139569243085638	0.939433556987199	-4.84331333361
319	AGEPNS(UniMod:21)PDAEEANSPDVTAGCDPAGVHPPR4	0.818715216205555	4.03890804573474	3.95860150388874	3.8187878622243	3.87965397210971	4.0200719554098	3.93479468907571	4.06215205463271	3.9118328877419	4.0833210309634	3.90970495223741	4.02652969844594	0.0258281902549817	3.96766896840585	0.231576239794339	0.821472686837988	0.99672091006598	-5.99287383753698	0.0308274065341823	3.96766896840585	0.414599018590961	0.687068880537399	0.917441075459213	-6.59404586321352	0.056655596789164	3.96766896840585	0.681520764081995	0.510804281405242	0.999701638275751	-5.35289979416482	0.0110971598104941	3.96766896840585	0.133489809688748	0.896417731168307	0.999868433149474	-5.72915956307721	0.0369253500654758	3.96766896840585	0.496610504075284	0.630051014306928	0.897672247470462	-6.61399969259916	0.0258281902549817	3.96766896840585	0.231576239794339	0.821472686837988	0.99672091006598	-5.99287383753698
320	AGEQQLS(UniMod:21)EPEDMEM(UniMod:35)EAGDTDDPPR3	0.0384375403665655	2.93657644553658	3.11807052110427	2.99783722317901	2.92831034931042	3.03837152450077	3.10288834378735	3.0188763395503	3.06660679032953	2.92511296508638	2.85059396159434	2.60042331053883	-0.236593285781518	2.96215161586525	-1.89714028304471	0.0866204124103557	0.87275834270392	-4.44169342161196	0.0452957612824396	2.96215161586525	0.544810980769637	0.597658819244645	0.88382805644899	-6.528019764889	-0.191297524499078	2.96215161586525	-2.057987026289	0.066222555190976	0.999701638275751	-3.94598467951437	-0.0341537930343589	2.96215161586525	-0.367427979778218	0.720851298722635	0.999868433149474	-5.67181293104974	-0.270747078815877	2.96215161586525	-3.25650739437682	0.00847084796799735	0.159306592430402	-2.83715711829655	-0.236593285781518	2.96215161586525	-1.89714028304471	0.0866204124103557	0.87275834270392	-4.44169342161196
321	AGETRFT(UniMod:21)DTR2	0.00487080808029716	5.4746548427149	5.56610739972874	5.53037449345549	5.33248101525296	5.56610231147376	5.31394067560773	5.24984457853907	5.27979742640458	5.60658452040237	5.57916083336934	5.50980872539532	0.35841104814157	5.45535062021311	3.82982207141056	0.00323585947369807	0.381620855137824	-1.48427409992561	-0.242518018449251	5.45535062021311	-3.88716055735881	0.00294466718480775	0.0822536787925347	-1.72954530409019	0.11589302969232	5.45535062021311	1.66146339775773	0.12717595423086	0.999701638275751	-4.43818461875513	-0.0744205819363479	5.45535062021311	-1.06690689902006	0.310752474203731	0.999868433149474	-5.20858051843472	0.283990466205222	5.45535062021311	4.55189493117966	0.00101789608817715	0.044191850381393	-0.698511297860862	0.35841104814157	5.45535062021311	3.82982207141056	0.00323585947369807	0.381620855137824	-1.48427409992561
322	AGGAS(UniMod:21)PAASSTAQPPTQHR2	0.525786246138468	3.85927089550952	3.59073542979674	3.69784146698256	3.83762187954954	3.59242106362053	3.58286717970911	3.67167780987778	3.81929930276431	3.50331348843826	3.60585748585518	3.66390670904352	-0.0993277438268403	3.67498297374064	-0.719084916630202	0.488326120056363	0.99672091006598	-5.75991267787831	-0.0246678333125394	3.67498297374064	-0.267874807847018	0.794164953807344	0.953410840076689	-6.64755841887412	-0.12399557713938	3.67498297374064	-1.20434816503019	0.255808639017568	0.999701638275751	-4.93436798157455	-0.00092779251123698	3.67498297374064	-0.00901149245977532	0.992984768962576	0.999868433149474	-5.73790372421503	-0.100255536338077	3.67498297374064	-1.08870252980469	0.301478744702409	0.726075395178831	-6.13907252936241	-0.0993277438268403	3.67498297374064	-0.719084916630202	0.488326120056363	0.99672091006598	-5.75991267787831
323	AGGAS(UniMod:21)PAASSTAQPPTQHR3	0.255510528677908	4.62000174248085	4.28524923865198	4.47699524449602	4.63375103758675	NA	4.03587419260002	4.10612628949617	4.61392841013418	4.13678332786326	4.05860788376926	4.48279880101187	-0.198915255572459	4.34501161680904	-0.69173162866044	0.506292221604723	0.99672091006598	-5.64757410594186	-0.208772444466161	4.34501161680904	-1.25748654057683	0.239750325275423	0.66547418609662	-5.89059186680943	-0.407687700038619	4.34501161680904	-1.73637202467391	0.115991555253507	0.999701638275751	-4.26854000729349	0.173002295710464	4.34501161680904	0.736829554699733	0.479707618731479	0.999868433149474	-5.28598990933688	-0.0259129598619943	4.34501161680904	-0.156079976628559	0.879362325956409	0.972947195052777	-6.73270199751276	-0.198915255572459	4.34501161680904	-0.69173162866044	0.506292221604723	0.99672091006598	-5.64757410594186
324	AGGGGGLGAGS(UniMod:21)PALSGGQGR2	0.00205207206979382	4.34492350039051	4.37403894005229	4.34599597714561	4.30777644554404	4.37853378544608	4.01886410422299	4.18300822853351	4.11411913359253	4.31921691851819	4.27656860140512	4.33208281526271	0.215789979980067	4.27228440455578	2.84239813236525	0.0172481731657058	0.65358243864959	-3.00725660476847	-0.249655650413119	4.27228440455578	-4.93271806133605	0.000569321656209657	0.0291382496691046	-0.0704518099254319	-0.0338656704330518	4.27228440455578	-0.598479893743067	0.562646922077093	0.999701638275751	-5.40068181626033	-0.0118310237010748	4.27228440455578	-0.209079865153961	0.838525726850648	0.999868433149474	-5.71642476909274	0.203958956278992	4.27228440455578	4.02983880294251	0.00233286725534429	0.0721244793110609	-1.53979014959497	0.215789979980067	4.27228440455578	2.84239813236525	0.0172481731657058	0.65358243864959	-3.00725660476847
325	AGGGPTLQCPPPSS(UniMod:21)PEK2	0.635188031231065	3.76771532260607	3.91162879211501	3.94744788553177	3.92292508174149	3.84598692068472	NA	4.02646160184783	3.92115082782674	NA	3.76529168614926	3.97961672564979	-0.110210676733247	3.8986916493503	-0.876488309137286	0.405881454311645	0.99672091006598	-5.5444357559094	0.0982088814196662	3.8986916493503	1.1584693914502	0.279521440691969	0.696309233452665	-5.89344171238098	-0.0120017953135809	3.8986916493503	-0.129237750980027	0.900305261907287	0.999701638275751	-5.48106318260467	0.00885866779548294	3.8986916493503	0.104496613154964	0.919303704050297	0.999868433149474	-5.73244101378924	-0.101352008937764	3.8986916493503	-1.09137886042785	0.30634701612411	0.728556044756697	-5.93604115382734	-0.110210676733247	3.8986916493503	-0.876488309137286	0.405881454311645	0.99672091006598	-5.5444357559094
326	AGGLDWPEATEVS(UniMod:21)PSR2	0.897944592141565	4.1226962066666	4.31768334201183	4.25719061153981	NA	4.26066784437578	4.16227230540258	4.19621822549171	4.24631781493584	4.31647975485253	4.21591914510555	4.16243669083113	0.00186462401665644	4.22578819412133	0.0167897767655609	0.986965056219923	0.999918851921141	-5.88610686366691	-0.0309206047960355	4.22578819412133	-0.482238917203531	0.640972614585029	0.898131639986006	-6.56081982438838	-0.0290559807793791	4.22578819412133	-0.320431215521244	0.755844670134337	0.999701638275751	-5.3275549276792	0.0281444576363699	4.22578819412133	0.310378879965685	0.763232497092246	0.999868433149474	-5.48759191323114	0.0300090816530263	4.22578819412133	0.468022767927334	0.650725734911307	0.902315317758864	-6.62758907736654	0.00186462401665644	4.22578819412133	0.0167897767655609	0.986965056219923	0.999918851921141	-5.88610686366691
327	AGGPAT(UniMod:21)PLS(UniMod:21)PTR2	0.930142082422712	4.23245285267872	3.97881506902956	4.03196013194485	4.07219744349212	4.07230822464519	4.08885298285994	4.10920913951566	3.98035033211602	4.042353094044	4.11909520956334	3.94320720278451	-0.0157624655508695	4.06098197115217	-0.143499459547829	0.888706969995894	0.997232567559626	-6.00990555759345	-0.0216051997205016	4.06098197115217	-0.295036440204356	0.77391751945057	0.947431574478072	-6.63935326359445	-0.037367665271371	4.06098197115217	-0.456413342224652	0.657711149942961	0.999701638275751	-5.46900268964967	-0.00882318381572134	4.06098197115217	-0.107767471827605	0.916282358712775	0.999868433149474	-5.73221676850966	-0.0245856493665908	4.06098197115217	-0.335736885706652	0.743911461263555	0.933785375016297	-6.68527721948345	-0.0157624655508695	4.06098197115217	-0.143499459547829	0.888706969995894	0.997232567559626	-6.00990555759345
328	AGGPTT(UniMod:21)PLS(UniMod:21)PTR2	0.405242216604765	5.03710074662652	5.00461251271965	4.99419069417948	4.9767838189358	4.89160812344302	4.928939056312	5.06158080090218	4.99771747516364	4.92504053068308	4.98950773588638	4.91504358067603	0.0248901849417003	4.9747386432298	0.334923434744295	0.74450699408574	0.99672091006598	-5.96283281200773	-0.0158888737159426	4.9747386432298	-0.320702086281786	0.754946697672121	0.940482436029041	-6.63088548823948	0.00900131122575765	4.9747386432298	0.162502274226744	0.874102538298316	0.999701638275751	-5.55346976994702	-0.0777720133191444	4.9747386432298	-1.4040320036251	0.190183208323357	0.999868433149474	-4.85748575731072	-0.0528818283774442	4.9747386432298	-1.06737034922904	0.310553045835868	0.730892145361118	-6.16139763871285	0.0248901849417003	4.9747386432298	0.334923434744295	0.74450699408574	0.99672091006598	-5.96283281200773
329	AGGPTTPLS(UniMod:21)PTR2	0.598993278428571	4.7378149202921	4.51229016462845	4.56392324638117	4.57329408170843	4.56778492867615	4.66679969196934	4.7538294175892	4.58919186421503	NA	4.59461871932032	4.58650708616767	-0.0452408166055793	4.61460541209479	-0.424904552966111	0.680732417713222	0.99672091006598	-5.87828743817272	0.0652642141572839	4.61460541209479	0.969183622407088	0.357394648288621	0.760888670821159	-6.19821303951745	0.0200233975517046	4.61460541209479	0.242785694864717	0.813531148620281	0.999701638275751	-5.46173964640276	-0.0341366052416161	4.61460541209479	-0.453415410909729	0.660820729360873	0.999868433149474	-5.63675542673781	-0.0793774218471954	4.61460541209479	-1.05432119242848	0.318802742834857	0.73585750507116	-6.06463289209679	-0.0452408166055793	4.61460541209479	-0.424904552966111	0.680732417713222	0.99672091006598	-5.87828743817272
330	AGIPQHHPPMAQNLQYPDDS(UniMod:21)DDEKK4	0.998191618267755	3.78755076558575	4.22548662935875	4.21120473177368	4.06481141148435	4.05200862111073	4.06971763515656	4.09047043548813	4.07512075039911	4.16818270547669	4.02423056932893	4.01290231398677	0.0063396151913846	4.07106241537722	0.0412408624978488	0.96790449391431	0.99990911508401	-6.01967146988799	0.00368889810853545	4.07106241537722	0.0359958771321242	0.971984301610757	0.995379812419118	-6.68553329678687	0.01002851329992	4.07106241537722	0.087526114468411	0.931957438077648	0.999701638275751	-5.56227261938862	-0.0163373592751865	4.07106241537722	-0.142587992383969	0.889408613292009	0.999868433149474	-5.72792272011223	-0.00999774408380194	4.07106241537722	-0.0975569281261153	0.924185241725724	0.979048992103952	-6.74085924174804	0.0063396151913846	4.07106241537722	0.0412408624978488	0.96790449391431	0.99990911508401	-6.01967146988799
331	AGKLS(UniMod:21)PLK2	0.88369890134362	4.67701395654691	4.41827756087667	4.26221549349065	4.5279205428457	4.54369472784876	4.57255845864087	4.51316324958886	4.42718424082083	4.31697126076893	4.67578936394874	4.59986208030604	-0.0567330463847657	4.50315008506209	-0.337763712022544	0.742428377714938	0.99672091006598	-5.9618555023583	0.0517996460454428	4.50315008506209	0.462588610466213	0.653425125081199	0.905078354090077	-6.57170709042234	-0.00493340033932288	4.50315008506209	-0.0394057408011934	0.969331837929306	0.999701638275751	-5.56514484255873	0.0833052983758167	4.50315008506209	0.665404542379803	0.520636777858985	0.999868433149474	-5.52457466232871	0.026572251991051	4.50315008506209	0.237299326615374	0.817149485846814	0.955115867604425	-6.71558670627268	-0.0567330463847657	4.50315008506209	-0.337763712022544	0.742428377714938	0.99672091006598	-5.9618555023583
332	AGLESGAEPGDGDS(UniMod:21)DTTK2	0.97942333685404	4.59734958648573	4.77172558177695	4.70690189775001	4.75058174568815	4.62156029817778	4.73868551412807	4.63797607955944	4.70559340990646	4.73354152469712	4.67729382092646	4.72204108369575	0.0227951419797234	4.69665914025381	0.261084449294323	0.799252564254735	0.99672091006598	-5.98539737685146	0.00209264586042934	4.69665914025381	0.0359522190643228	0.972018264725871	0.995379812419118	-6.68553499564567	0.0248877878401528	4.69665914025381	0.382438188202037	0.710028743305508	0.999701638275751	-5.49762485476107	-0.00592133340459977	4.69665914025381	-0.0909901688948758	0.929272487275878	0.999868433149474	-5.73386040023623	0.0168738085751237	4.69665914025381	0.289896572474919	0.777735935850634	0.945868113291206	-6.700666061872	0.0227951419797234	4.69665914025381	0.261084449294323	0.799252564254735	0.99672091006598	-5.98539737685146
333	AGLESGAEPGDGDS(UniMod:21)DTTKK2	0.140487232305194	4.08898337247669	4.06240404177886	4.0435237922883	4.0503301034776	4.03519080588556	3.98490510923454	4.02559287330676	4.04884382012161	3.93488591142006	3.94312274726298	4.00176370843799	-0.0376465310142575	4.01995875324463	-0.600692048294221	0.561228551598809	0.99672091006598	-5.83723478336737	-0.0451898012936454	4.01995875324463	-1.08157990536266	0.304485708919974	0.715024706489676	-6.08788926405136	-0.0828363323079029	4.01995875324463	-1.77330742871316	0.106156328567696	0.999701638275751	-4.30379943477266	-0.0222099474997002	4.01995875324463	-0.475456406569923	0.644536469888138	0.999868433149474	-5.62774846575932	-0.0598564785139577	4.01995875324463	-1.43261449515539	0.182062704767618	0.627002445701814	-5.7345810824322	-0.0376465310142575	4.01995875324463	-0.600692048294221	0.561228551598809	0.99672091006598	-5.83723478336737
334	AGLGS(UniMod:21)PERPPK2	0.934809826861437	5.31895155182016	5.2802981732688	5.3094098635934	5.32156661919086	5.27842496276193	5.28522114897957	5.28780818710746	5.29287094326197	5.2349114928298	5.26526632915898	5.33309470638085	-0.00798517840872925	5.29162036166853	-0.125275927441808	0.902753637083262	0.997880222936524	-6.01243576853554	-0.0142531031111188	5.29162036166853	-0.335415933077433	0.744146411719572	0.93718264552649	-6.62571917251133	-0.0222382815198481	5.29162036166853	-0.468080424661593	0.649624505943526	0.999701638275751	-5.46404769691439	-0.00289073858439526	5.29162036166853	-0.0608454454073584	0.952664659582218	0.999868433149474	-5.73611739206577	-0.0108759169931245	5.29162036166853	-0.255941167188765	0.803112688638279	0.952548855071901	-6.71063449132881	-0.00798517840872925	5.29162036166853	-0.125275927441808	0.902753637083262	0.997880222936524	-6.01243576853554
335	AGLQS(UniMod:21)LEASGR2	0.699844194556956	3.8117235246212	3.60359522372191	NA	NA	3.58262734620089	3.63548410831475	3.69403152695931	3.60587621739547	3.32962068552869	3.61008225755631	3.76213180389743	0.0471796594083052	3.62613029935511	0.242184431080475	0.814626305984663	0.99672091006598	-5.81923899288038	-0.0625287566150488	3.62613029935511	-0.517556641907553	0.618532387313554	0.891824323620216	-6.43146285415064	-0.0153490972067436	3.62613029935511	-0.100438666652078	0.922425362676799	0.999701638275751	-5.36770361393505	-0.125032027970671	3.62613029935511	-0.771370660642309	0.462284822527116	0.999868433149474	-5.21696570969708	-0.0778523685623655	3.62613029935511	-0.720451798773599	0.491410787238262	0.83630000947429	-6.46746986412766	0.0471796594083052	3.62613029935511	0.242184431080475	0.814626305984663	0.99672091006598	-5.81923899288038
336	AGLRVS(UniMod:21)APEVSVGHK3	0.163674144527666	3.8323120838002	3.77690353855234	4.03596097065989	4.06006954274633	3.75492394202085	4.01258497947014	3.75753473772538	4.14260605938318	4.09189958918307	4.18106678860207	4.14146256786269	0.141463178310267	3.98066589090965	0.854844444177039	0.412375599136058	0.99672091006598	-5.65609837240438	0.0891830611887565	3.98066589090965	0.808383269228191	0.437421390926583	0.8134034867403	-6.34384251778761	0.230646239499023	3.98066589090965	1.86993414916783	0.0906033827272228	0.999701638275751	-4.18461685664927	0.025771211379443	3.98066589090965	0.20893671766995	0.838634528761216	0.999868433149474	-5.71645415559812	0.16723438968971	3.98066589090965	1.5158650181184	0.160083217108687	0.595971867284532	-5.62537642672534	0.141463178310267	3.98066589090965	0.854844444177039	0.412375599136058	0.99672091006598	-5.65609837240438
337	AGLS(UniMod:21)PAEPLLSR2	0.525984100979435	3.34309120120364	3.71473007433476	3.62342221389672	3.63341543976634	3.62568033532356	3.60558396949201	3.74964848646319	3.71332569741987	3.63374813175513	3.61106443370076	3.68460832357933	-0.11551247917986	3.63075620972139	-0.906645970270623	0.385628659719977	0.99672091006598	-5.61242376993998	0.129104887979987	3.63075620972139	1.51999715433825	0.159054944940935	0.580444959621851	-5.56225052489562	0.0135924088001276	3.63075620972139	0.14313357245181	0.888988616173487	0.999701638275751	-5.55624757625031	0.0691333910665732	3.63075620972139	0.728002621505453	0.483081284708337	0.999868433149474	-5.48370391408231	-0.0463790881132864	3.63075620972139	-0.546037280663813	0.596846173585731	0.885115123431869	-6.58681526594104	-0.11551247917986	3.63075620972139	-0.906645970270623	0.385628659719977	0.99672091006598	-5.61242376993998
338	AGLS(UniMod:21)PANCQSDR2	0.974356720445673	4.23154748203253	4.35142918271331	4.31438441048125	4.29082545141262	4.31608920606952	4.30096575133441	4.31882687296635	4.26776411053253	4.33855104447996	4.35631972313316	4.25489717310607	0.0164000982965913	4.30378185529652	0.225670204718785	0.825940654408808	0.99672091006598	-5.99426391796813	-0.00326811346459888	4.30378185529652	-0.0674553122727505	0.947530586716133	0.990061472369709	-6.68377339238108	0.0131319848319924	4.30378185529652	0.24243448547436	0.813275855434482	0.999701638275751	-5.53831421232576	0.0043369703320435	4.30378185529652	0.0800664320297576	0.937742345649369	0.999868433149474	-5.73478168150676	0.0207370686286348	4.30378185529652	0.428022299445379	0.677581873324879	0.913479535716368	-6.64764126868454	0.0164000982965913	4.30378185529652	0.225670204718785	0.825940654408808	0.99672091006598	-5.99426391796813
339	AGM(UniMod:35)SSNQSISS(UniMod:21)PVLDAVPR2	0.962208082591582	4.43051017394989	4.14644451413771	3.99084105611125	4.2011583302761	4.28196508552982	4.24937039261375	4.22737776892988	4.0953478814066	4.14775656984248	4.19258321320903	4.2751250633994	-0.0378401920031211	4.20349818630963	-0.257912389003331	0.801632590166169	0.99672091006598	-5.98624347574602	0.00143343291712839	4.20349818630963	0.0146550567754295	0.988591668308861	0.998535485700814	-6.686117946122	-0.0364067590859927	4.20349818630963	-0.332917899164898	0.745976012416027	0.999701638275751	-5.51405308857096	0.0522964598366773	4.20349818630963	0.478219648759855	0.642635270804381	0.999868433149474	-5.62647956090575	0.0144562678335562	4.20349818630963	0.147797237896559	0.885399925688251	0.973748491348428	-6.73419035361378	-0.0378401920031211	4.20349818630963	-0.257912389003331	0.801632590166169	0.99672091006598	-5.98624347574602
340	AGM(UniMod:35)SSNQSISS(UniMod:21)PVLDAVPR3	0.742081977480787	4.0022856642015	3.37892247606695	NA	3.27426549643187	3.61519996754554	3.60246904164199	NA	NA	3.47489581814678	3.50438902804735	3.74911909102224	0.219536942242318	3.57519332288803	0.680700645983688	0.517514532378704	0.99672091006598	-5.58247647616871	-0.088135028492232	3.57519332288803	-0.340831608500553	0.743037434048766	0.936529387402107	-6.22676729284164	0.131401913750086	3.57519332288803	0.68175645376825	0.51688492874011	0.999701638275751	-5.34704221422581	-0.245871338145523	3.57519332288803	-1.16451436259339	0.281635895548226	0.999868433149474	-5.04053945308108	-0.0263343959032047	3.57519332288803	-0.108016707800794	0.916954582903854	0.979048992103952	-6.39969950921183	0.219536942242318	3.57519332288803	0.680700645983688	0.517514532378704	0.99672091006598	-5.58247647616871
341	AGMSSNQSISS(UniMod:21)PVLDAVPR3	0.252824300507209	NA	3.84286846630629	NA	3.65819909123887	3.54278113219235	3.70239776234746	3.95425813774313	NA	3.74579472841964	3.81951192531453	3.60482298684054	0.13742695140363	3.73382927880035	0.835445122909308	0.430526145209427	0.99672091006598	-5.47035644949917	-0.0145405162609995	3.73382927880035	-0.110247463206511	0.915247352247619	0.982055579434479	-6.28353060611983	0.122886435142631	3.73382927880035	1.25005458415613	0.250683146934146	0.999701638275751	-4.88621598384605	-0.242378354590683	3.73382927880035	-1.83773383627812	0.107864545556731	0.999868433149474	-4.22033501832592	-0.104951403187053	3.73382927880035	-1.06761159207947	0.32044893847422	0.737519054492288	-6.04429932039954	0.13742695140363	3.73382927880035	0.835445122909308	0.430526145209427	0.99672091006598	-5.47035644949917
342	AGNALT(UniMod:21)PELAPVQIK2	0.507433426388469	4.27493977057272	4.33680909238659	4.30374849230893	4.27178827855474	4.31790369119491	4.34000036718684	4.33970596608818	4.38595122753882	4.30885428311408	4.34237990094436	4.38221243299096	-0.000417181040225145	4.32766304571647	-0.00651321110416537	0.994929585152043	0.999918851921141	-6.02052969685273	0.0500534018485359	4.32766304571647	1.17218308583197	0.267922566323276	0.68874236476591	-5.98992878210102	0.0496362208083108	4.32766304571647	1.03969403512987	0.322633763743097	0.999701638275751	-5.08621593617837	-0.0103198002145888	4.32766304571647	-0.216161394886927	0.833147771447388	0.999868433149474	-5.71494613389315	-0.0107369812548139	4.32766304571647	-0.25144560319542	0.806491238670136	0.952703403885153	-6.71186256985701	-0.000417181040225145	4.32766304571647	-0.00651321110416537	0.994929585152043	0.999918851921141	-6.02052969685273
343	AGPDLPSLPSHALEDEGWAAAAPS(UniMod:21)PGSAR3	0.948470660775378	3.80827619454937	3.92078337514304	3.87989054936996	3.79472755586986	3.88774193819533	NA	3.84909869169373	NA	3.81022221526984	3.95869712514143	NA	0.0637762711667667	3.86367970565407	0.541364975280913	0.604724909684992	0.99672091006598	-5.66624300987011	-0.0205513479937256	3.86367970565407	-0.230775855027447	0.823960823285844	0.959131505667879	-6.31790316101274	0.0432249231730411	3.86367970565407	0.560471655229102	0.59229737236881	0.999701638275751	-5.34349179208909	-0.0284152926548673	3.86367970565407	-0.403610243680232	0.698311008853283	0.999868433149474	-5.6555648490575	0.0353609785118993	3.86367970565407	0.374367439138756	0.718999326342044	0.927586700651296	-6.27222272376791	0.0637762711667667	3.86367970565407	0.541364975280913	0.604724909684992	0.99672091006598	-5.66624300987011
344	AGPEEPGDS(UniMod:21)PPLR2	0.775775313396418	4.52990415335171	4.57903105651328	4.54326642585159	4.57457064681158	4.53506527122801	4.48884081060223	4.53283330763096	4.55549717253549	4.51355706868022	4.51798173332743	4.51972021961361	-0.0127215034967358	4.53547889692237	-0.20907336937766	0.83853066400924	0.99672091006598	-5.9979799169151	-0.0250101149826358	4.53547889692237	-0.616548469599215	0.551120594843971	0.862675548322261	-6.48443184880442	-0.0377316184793717	4.53547889692237	-0.831959075506946	0.424588026933759	0.999701638275751	-5.252374537634	0.00408408044759589	4.53547889692237	0.0900514722244286	0.929999970547042	0.999868433149474	-5.73394418111042	-0.00863742304913995	4.53547889692237	-0.212929447382612	0.835601123572766	0.9597105329059	-6.7215019669269	-0.0127215034967358	4.53547889692237	-0.20907336937766	0.83853066400924	0.99672091006598	-5.9979799169151
345	AGPGSS(UniMod:21)PLFSLLPGYR2	0.0209708062953654	NA	3.78351967178185	3.82960727405051	3.80466188827815	3.93286274931956	3.91860513291154	3.79388642534965	3.80485511863569	4.01545628498738	3.98860928941471	4.03407272938133	0.111398363079507	3.89061365641104	1.29630496603206	0.22663687983256	0.98786064996463	-5.1745221444054	0.0325520860494466	3.89061365641104	0.535700680744449	0.604951631338674	0.887799751862529	-6.42285574094167	0.143950449128954	3.89061365641104	2.36895274467858	0.0415699926198149	0.999701638275751	-3.56681632254228	0.062198845882675	3.89061365641104	0.934404834282686	0.374117744796896	0.999868433149474	-5.2518980365112	0.173597208962182	3.89061365641104	3.19404564601548	0.0107211943672683	0.180054297172107	-3.02138754070113	0.111398363079507	3.89061365641104	1.29630496603206	0.22663687983256	0.98786064996463	-5.1745221444054
346	AGQTQPNPGILPIQPALT(UniMod:21)PR3	0.17384439462436	3.17358470412505	3.32849461638408	3.08352170027402	3.1515086767604	3.20048515828508	3.03005118800106	3.04253064061286	3.03493950833162	2.98305647334022	3.12126255314616	3.19699188074446	0.0837999461667418	3.12240246363682	0.789553083780628	0.447854689121465	0.99672091006598	-5.70798825607132	-0.159359894612536	3.12240246363682	-2.25220483982041	0.0476465540131308	0.356585012251101	-4.46923805808802	-0.0755599484457941	3.12240246363682	-0.955136628130139	0.36172054385214	0.999701638275751	-5.15747205228957	-0.0192034227383098	3.12240246363682	-0.242746227599469	0.813040865853929	0.999868433149474	-5.70896063180963	0.064596523428432	3.12240246363682	0.912931092573919	0.382468190190176	0.777958850938983	-6.31224043452901	0.0837999461667418	3.12240246363682	0.789553083780628	0.447854689121465	0.99672091006598	-5.70798825607132
347	AGRT(UniMod:21)VLEGILEKER2	0.0867414513295075	4.16823997340685	4.40732206165902	4.450517074611	4.21028920580008	4.21462949051224	4.01281167785979	4.17554332026604	4.10895654688734	4.21136609158296	4.04135283155962	4.2683262056942	0.204144883010662	4.20630495271265	1.61402294222259	0.137169968859897	0.939433556987199	-4.82902492707788	-0.242922521554563	4.20630495271265	-2.88091367162371	0.016139342964382	0.215902507189674	-3.4243488535876	-0.0387776385439009	4.20630495271265	-0.411328513191293	0.689389057902929	0.999701638275751	-5.48702452375415	-0.129567021736126	4.20630495271265	-1.37436451549284	0.198934997720687	0.999868433149474	-4.89100688896211	0.0745778612745358	4.20630495271265	0.884448172081105	0.396937674557024	0.785533523647595	-6.33790651687023	0.204144883010662	4.20630495271265	1.61402294222259	0.137169968859897	0.939433556987199	-4.82902492707788
348	AGS(UniMod:21)ISTLDSLDFAR2	0.0758857052386729	4.18970909789002	4.13614108761876	4.13911914065901	4.0887362812895	4.17567059221682	4.12112577739979	4.0546301184768	4.09742738867057	4.20514107386028	4.19844283764764	4.29220436697768	0.163654669948918	4.15439525115517	2.3085213243535	0.0432754632528442	0.757035978119736	-3.83459134162556	-0.0639286805402106	4.15439525115517	-1.35267196143187	0.205546925750138	0.632507277725308	-5.77753689979293	0.0997259894087072	4.15439525115517	1.88733978244951	0.0880360926592663	0.999701638275751	-4.16287700420392	-0.0227863386361058	4.15439525115517	-0.431237269835839	0.675318318874666	0.999868433149474	-5.64709794342522	0.140868331312812	4.15439525115517	2.98064406163807	0.0135911162757024	0.203857788133068	-3.30682667685994	0.163654669948918	4.15439525115517	2.3085213243535	0.0432754632528442	0.757035978119736	-3.83459134162556
349	AGS(UniMod:21)LKDPDVAELFFK3	0.973332608877173	3.30614086691096	3.2457084548888	3.13147423255916	3.18380638293233	3.2029352530318	3.34128456406758	2.93860917939614	3.27691938959672	3.42582975291184	3.33220545213682	2.95436945004299	0.0862675408146383	3.21266208895229	0.44443400163313	0.666062587438581	0.99672091006598	-5.91936304471789	-0.042170140432825	3.21266208895229	-0.325878843044717	0.751140395274364	0.939670628196366	-6.629093690151	0.0440974003818133	3.21266208895229	0.304795885307571	0.7666846348845	0.999701638275751	-5.52239471168297	-0.0344037001375717	3.21266208895229	-0.237794204431426	0.816775955811053	0.999868433149474	-5.71012750438542	0.0518638406770666	3.21266208895229	0.40078899956762	0.696888906870453	0.92208660406432	-6.65966512967222	0.0862675408146383	3.21266208895229	0.44443400163313	0.666062587438581	0.99672091006598	-5.91936304471789
350	AGS(UniMod:21)LKDPEIAELFFK3	0.158346372144121	3.68528348136981	3.73078513073435	3.71437825587549	3.83334899224398	3.73823167528822	3.81842329615207	3.76096726748892	3.76373042269944	3.91565164769673	3.87194237293175	3.74796062310914	-0.0114968253071517	3.78006392414454	-0.143392182149801	0.888789546439389	0.997232567559626	-6.00992145223575	0.0708913727869254	3.78006392414454	1.32627073578158	0.213841310923899	0.638193369764038	-5.80995578445219	0.0593945474797737	3.78006392414454	0.993871808673116	0.343405846806824	0.999701638275751	-5.12542568866426	0.0756413777728806	3.78006392414454	1.26573626919644	0.233910903466042	0.999868433149474	-5.00966871858285	0.0641445524657289	3.78006392414454	1.2000478965304	0.257402392012835	0.694518454085539	-6.01701764072577	-0.0114968253071517	3.78006392414454	-0.143392182149801	0.888789546439389	0.997232567559626	-6.00992145223575
351	AGS(UniMod:21)LPNYATINGK2	0.350418994615906	4.19497653617351	4.18361824202533	4.06351525839306	4.25524253384362	4.18736815102606	4.16759844342904	4.17311683445395	4.04547408663803	4.18607743043908	4.21338497849291	4.22501462132391	0.00549389167408965	4.17230791965804	0.0675139659740851	0.947485039593825	0.997880222936524	-6.01819313104106	-0.018640224023625	4.17230791965804	-0.343602183607544	0.738162392782244	0.935218406910954	-6.62274674020555	-0.0131463323495353	4.17230791965804	-0.216747645496336	0.832702952080847	0.999701638275751	-5.54383062316966	0.0739353302375392	4.17230791965804	1.21899464595136	0.250439669885926	0.999868433149474	-5.05864635126846	0.0794292219116288	4.17230791965804	1.46414839523889	0.173449356095736	0.615694417064585	-5.69368287266111	0.00549389167408965	4.17230791965804	0.0675139659740851	0.947485039593825	0.997880222936524	-6.01819313104106
352	AGS(UniMod:21)LQLSSMSAGNSSLR2	0.426543454373642	3.7251310412729	3.93080283272412	3.98326632713912	3.86648270016145	3.79344708068423	3.92781308889996	3.84794165164599	3.93315280566273	3.99150478482766	4.00468398259822	3.88553320986759	0.107373320317467	3.89906904595309	1.02891901811206	0.32743160090131	0.99672091006598	-5.50092181646714	0.0232357816908499	3.89906904595309	0.333989918702266	0.745190644605425	0.937648392650863	-6.62622979391358	0.130609102008317	3.89906904595309	1.67916938551169	0.123616248295945	0.999701638275751	-4.4171886513401	-0.0497685099558729	3.89906904595309	-0.639846358296793	0.536458172434246	0.999868433149474	-5.5403046112264	0.0576048103615938	3.89906904595309	0.828008551014425	0.42672063338486	0.804735168596863	-6.38669596067805	0.107373320317467	3.89906904595309	1.02891901811206	0.32743160090131	0.99672091006598	-5.50092181646714
353	AGS(UniMod:21)PDVLR2	0.863581329108986	4.31684727806964	4.28585592364066	4.06800703374242	4.12674629652847	4.31710996702286	4.23614521421913	4.44946832802058	4.20734347948407	4.12067159281642	4.26038815356539	4.44776654305158	-0.0197349640548863	4.25784998274193	-0.12655882939697	0.901763567506488	0.997880222936524	-6.01226883359162	0.0740822620903536	4.25784998274193	0.712625901660558	0.492146944174158	0.839440487266567	-6.41829546772399	0.0543472980354673	4.25784998274193	0.467595496045381	0.64995968058726	0.999701638275751	-5.46425601728265	-0.00164194670857754	4.25784998274193	-0.0141270479569443	0.989002669875447	0.999868433149474	-5.73784531925795	-0.0213769107634638	4.25784998274193	-0.205632763872019	0.84114674490592	0.961411529466758	-6.72314965779727	-0.0197349640548863	4.25784998274193	-0.12655882939697	0.901763567506488	0.997880222936524	-6.01226883359162
354	AGS(UniMod:21)PFSPPPSSSSLTGEAAISR2	0.00601015944484996	4.07732963691371	4.08414178795346	4.07960092024467	NA	4.104774739457	3.92738405778012	3.86643731768144	3.94170104892291	4.06228258070176	4.11461612541818	4.10997223486728	0.159365547781199	4.03682404499405	2.13194023344473	0.0613599837815286	0.84174798459265	-4.02681424674829	-0.168516640242457	4.03682404499405	-3.90466702629416	0.00348735876997806	0.0898221335137532	-1.83791757468692	-0.00915109246125745	4.03682404499405	-0.149933665543289	0.884072838355094	0.999701638275751	-5.36234747076007	0.0244172910863858	4.03682404499405	0.400058678318309	0.69830038034248	0.999868433149474	-5.45814858262409	0.183782838867585	4.03682404499405	4.25839721164933	0.00204231265416957	0.0656273853674489	-1.33723873374801	0.159365547781199	4.03682404499405	2.13194023344473	0.0613599837815286	0.84174798459265	-4.02681424674829
355	AGS(UniMod:21)PINLSQHSLVIK2	0.602855759257745	3.90476937654306	4.01931798116848	4.00522565643373	4.01092288271866	3.96188343882194	3.93394208452384	3.87973973447851	3.95831053764254	3.96839868117292	3.95351667346486	3.90635468121069	0.00879373701265163	3.95476197528902	0.122250839790167	0.905088912823358	0.997880222936524	-6.01282268970647	-0.0524402191667952	3.95476197528902	-1.09353864392882	0.299450105420756	0.711106580683811	-6.07531109669936	-0.0436464821541436	3.95476197528902	-0.814073984692759	0.43430028420423	0.999701638275751	-5.26523480711003	0.00996548938854458	3.95476197528902	0.185871695851569	0.856210411759078	0.999868433149474	-5.72092846924353	0.0187592264011962	3.95476197528902	0.391187133193887	0.703751443415801	0.924467479232139	-6.66372208427243	0.00879373701265163	3.95476197528902	0.122250839790167	0.905088912823358	0.997880222936524	-6.01282268970647
356	AGS(UniMod:21)PINLSQHSLVIK3	0.99421453161405	4.06820620533575	4.16326846876158	4.07163867185358	4.17113500263661	4.06131335623076	4.11300689453428	NA	4.10418976747251	4.11200848096384	4.11330590887915	NA	-0.0111275335319467	4.1086747507409	-0.130017691252712	0.899707392452022	0.997232567559626	-5.91777825771701	0.00756054901975833	4.1086747507409	0.131029237041216	0.898932085176221	0.978086439679462	-6.56712144770154	-0.0035669845121884	4.1086747507409	-0.0564320048029131	0.956358012852648	0.999701638275751	-5.48737297982237	0.0151863974500444	4.1086747507409	0.263190155382074	0.798942189668192	0.999868433149474	-5.70317343141127	0.00405886391809762	4.1086747507409	0.0642138555235638	0.9503485948124	0.986863260923512	-6.54438835066107	-0.0111275335319467	4.1086747507409	-0.130017691252712	0.899707392452022	0.997232567559626	-5.91777825771701
357	AGSRLS(UniMod:21)AEER2	0.959580287554169	NA	5.14448466043658	5.20962961375767	NA	5.25985822270094	5.53976053289413	5.3789226219789	4.94437803223737	5.49038273272392	5.46997449614685	4.4817056885685	-0.223133842160859	5.2132329557161	-0.461794673618656	0.656317022824642	0.99672091006598	-5.74092194386081	0.11062992527301	5.2132329557161	0.369183913154558	0.721407505198451	0.928780400737526	-6.502135902027	-0.112503916887849	5.2132329557161	-0.296809502748134	0.774043134122687	0.999701638275751	-5.33341678235191	0.0828010856038137	5.2132329557161	0.20595385625606	0.841883712352381	0.999868433149474	-5.46344148798381	-0.140332756557045	5.2132329557161	-0.523581402850022	0.614518360991718	0.892877345974364	-6.59672835383522	-0.223133842160859	5.2132329557161	-0.461794673618656	0.656317022824642	0.99672091006598	-5.74092194386081
358	AGT(UniMod:21)PVSELTK2	0.757584459594453	4.07792850151935	3.9228531624223	3.82736431170749	3.88213225651202	4.01868263346818	3.76184676874994	3.96111155583713	3.94361167636672	3.84698247052326	NA	4.171156038391	0.112520467698818	3.94136693754974	0.707227754441242	0.497056126606068	0.99672091006598	-5.71862573150035	-0.053858658231785	3.94136693754974	-0.535245840740272	0.605253579853807	0.887799751862529	-6.53218535415242	0.0586618094670333	3.94136693754974	0.476000706055314	0.645243611341913	0.999701638275751	-5.38570586562872	0.00769211977371365	3.94136693754974	0.0683736560505247	0.946960372310761	0.999868433149474	-5.73561502832609	0.120212587472532	3.94136693754974	1.068544738068	0.312677070845919	0.731638625838624	-6.05000382834822	0.112520467698818	3.94136693754974	0.707227754441242	0.497056126606068	0.99672091006598	-5.71862573150035
359	AGTGYAS(UniMod:21)PDRTHVLAAGK2	0.817120304890812	3.95727455432098	3.98741237356078	NA	3.86456051444944	4.00919098231238	3.94543685990429	3.89422526536302	3.97089217668642	3.98676633664944	3.98142762152315	NA	0.082713260661686	3.95524296497443	0.936796378871218	0.375815135751476	0.99672091006598	-5.49292883399854	-0.0354920299563042	3.95524296497443	-0.596227827117882	0.567225997010644	0.870443664554966	-6.385018113143	0.0472212307053819	3.95524296497443	0.724149242671022	0.489256792954866	0.999701638275751	-5.2525671699446	-0.0354677155599696	3.95524296497443	-0.54390618326464	0.601078748472109	0.999868433149474	-5.51353690737168	0.0472455451017164	3.95524296497443	0.793674206059122	0.449895209549035	0.816308792560341	-6.30146543041401	0.082713260661686	3.95524296497443	0.936796378871218	0.375815135751476	0.99672091006598	-5.49292883399854
360	AGVDYAPNLPPFPS(UniMod:21)PADVK2	0.0368165075051138	3.63427644015143	3.5315120465872	3.56986612078904	3.50036250494466	3.6259977488464	3.65946261858819	3.76695884485832	3.79517563336417	3.73987269846466	3.68629722013372	3.97620793940975	0.0756316626795139	3.68054452873978	0.64915578564829	0.530663129114314	0.99672091006598	-5.80711646704803	0.161980829761004	3.68054452873978	2.08545182820531	0.0632287236338701	0.399040146847646	-4.73457167558893	0.237612492440518	3.68054452873978	2.73621869948543	0.0207183970940238	0.999701638275751	-3.04682256666447	-0.0153714089470283	3.68054452873978	-0.177008944968772	0.862986483649886	0.999868433149474	-5.72250974711969	0.0602602537324857	3.68054452873978	0.775831661684588	0.455559307771036	0.819155384730618	-6.42929782362935	0.0756316626795139	3.68054452873978	0.64915578564829	0.530663129114314	0.99672091006598	-5.80711646704803
361	AGVLGGPAT(UniMod:21)PASGPGPASAEPAVTEPGLGPDPK3	0.210580374381542	2.86034899024	3.07792758918481	NA	NA	3.23145176481495	3.08173199767858	3.11640662238628	3.0260793597168	2.92546224500898	3.07104528312798	3.14738503820063	-0.289088612917236	3.05975987670656	-2.06157796442755	0.0725715047783318	0.853804024321453	-4.11963407479169	0.105601036881481	3.05975987670656	1.21429340045425	0.258678765518065	0.682528222135854	-5.8314523422956	-0.183487576035755	3.05975987670656	-1.66802334406565	0.133207858971891	0.999701638275751	-4.34730327714957	0.262313475102544	3.05975987670656	2.24822514389987	0.0541569464789829	0.999868433149474	-3.73256160878178	-0.0267751378146923	3.05975987670656	-0.344224813705301	0.739399254037885	0.932753846954058	-6.68087218597538	-0.289088612917236	3.05975987670656	-2.06157796442755	0.0725715047783318	0.853804024321453	-4.11963407479169
362	AGYST(UniMod:21)DESSSSSLHATR3	0.63378619089711	4.03939216499014	3.93199827491079	NA	4.11878738932093	4.00965754050928	3.9710809157714	3.96285605972869	4.02960465257315	4.04752736597148	4.0081737239134	3.87583092438706	-0.0891971162317406	3.99949090120763	-0.923262826718348	0.379593554192021	0.99672091006598	-5.5490862026831	0.00215198940727879	3.99949090120763	0.0315013860710527	0.975546734504609	0.995686729799971	-6.57602681682006	-0.0870451268244614	3.99949090120763	-1.27418942510895	0.23403279542867	0.999701638275751	-4.86450638587139	0.0785272449646395	3.99949090120763	1.0493473546407	0.320966413445329	0.999868433149474	-5.15267569423742	-0.0106698712671007	3.99949090120763	-0.174623914793132	0.865181369513054	0.96821143841482	-6.72935655721517	-0.0891971162317406	3.99949090120763	-0.923262826718348	0.379593554192021	0.99672091006598	-5.5490862026831
363	AHFNAMFQPSS(UniMod:21)PTR3	0.136114514916898	3.85178911798613	NA	4.11823178565829	4.02595671980389	3.86494155493373	NA	4.00865538528781	3.98508316151417	3.77756927240109	NA	3.75327214432152	-0.19188725058628	3.92318739273833	-1.37370880696459	0.211097868676506	0.98786064996463	-5.01229656275714	0.0118588215787785	3.92318739273833	0.120061867732653	0.907742043642596	0.980923353004582	-6.47928156506837	-0.180028429007501	3.92318739273833	-1.82265575782803	0.110292227155911	0.999701638275751	-4.23914536985722	-0.0395613144534037	3.92318739273833	-0.40052928292085	0.700478209489316	0.999868433149474	-5.57734401274754	-0.231448565039683	3.92318739273833	-2.34324690848154	0.0508907408339968	0.379494967611928	-4.28762698696316	-0.19188725058628	3.92318739273833	-1.37370880696459	0.211097868676506	0.98786064996463	-5.01229656275714
364	AHLS(UniMod:21)ENELEALEK2	0.914889818561336	4.56206547728508	4.57086304744032	4.524546074698	4.48330466435275	4.59843251838031	4.53176111165445	4.5671335213452	4.50162807298862	4.50756393616261	4.53358266726154	4.52199286856993	-0.000838136223454633	4.53662490546717	-0.0123835813421367	0.990359805880041	0.999918851921141	-6.02047228455237	-0.0189839644783794	4.53662490546717	-0.420736143604292	0.682724234653849	0.914255799039329	-6.59132043695796	-0.019822100701834	4.53662490546717	-0.392932164887674	0.702502159593676	0.999701638275751	-5.49386058595334	-0.0116229417746094	4.53662490546717	-0.230400790640626	0.822361397639925	0.999868433149474	-5.71182543407439	-0.0124610779980641	4.53662490546717	-0.276171286984274	0.787962608935997	0.948856714980172	-6.7048425590119	-0.000838136223454633	4.53662490546717	-0.0123835813421367	0.990359805880041	0.999918851921141	-6.02047228455237
365	AHLTVGQAAAGGS(UniMod:21)GNLLTER2	0.00235058835241856	5.15440036482511	5.16766336608304	5.11012987972607	5.18605301348654	5.13167067214306	4.91086340484731	4.99827402334563	4.86818398875764	5.10586896304038	5.09504679985972	5.08513023573507	0.154777554624806	5.07393497380451	2.21718456546799	0.0505769204134108	0.797642697116512	-3.97271143711729	-0.218290731227881	5.07393497380451	-4.69051382711545	0.000821887434324884	0.0375960651083696	-0.441560064890276	-0.0635131766030756	5.07393497380451	-1.22065786250329	0.249835755435351	0.999701638275751	-4.91844701296982	0.0147973059367228	5.07393497380451	0.284388985114195	0.781834415053283	0.999868433149474	-5.69821079483664	0.169574860561529	5.07393497380451	3.64373339958574	0.00440599802550639	0.104236973577342	-2.18183051751564	0.154777554624806	5.07393497380451	2.21718456546799	0.0505769204134108	0.797642697116512	-3.97271143711729
366	AHLTVGQAAAGGS(UniMod:21)GNLLTER3	0.0206935220816341	4.45154803575537	4.52741587516631	4.47559221474476	4.48027450024586	4.54444619655452	4.27975787161793	4.32392615552069	4.29774710092561	4.34359778491345	4.43374938362095	4.55148343039232	0.11495818377612	4.42813986813252	1.35827872256132	0.203820552949616	0.985247553489952	-5.14772913930321	-0.184374999200736	4.42813986813252	-3.26770087383691	0.00831076208449757	0.148854158116867	-2.76827626206942	-0.0694168154246162	4.42813986813252	-1.1003983799907	0.296590635329084	0.999701638275751	-5.03217453836118	0.0275083065113773	4.42813986813252	0.436062872320601	0.671927127424537	0.999868433149474	-5.64507422084886	0.142466490287497	4.42813986813252	2.52495119632832	0.0298352656157689	0.300265644828491	-4.07611803073761	0.11495818377612	4.42813986813252	1.35827872256132	0.203820552949616	0.985247553489952	-5.14772913930321
367	AHPTLQAPS(UniMod:21)LEDVTK2	0.556215247577318	4.17976698522141	4.2444149284076	4.21211224684609	4.18730065085834	4.16978808841098	4.12292449409284	4.1627136602266	4.18059504887784	4.16851984211166	4.18677984223859	4.13651010681761	0.0420792131805676	4.17740235400996	0.67954567083588	0.512003242826316	0.99672091006598	-5.78714032853064	-0.0566869857592724	4.17740235400996	-1.37317428917272	0.199293084603103	0.626631803470638	-5.7520582730708	-0.0146077725787048	4.17740235400996	-0.316498233935225	0.758042720352816	0.999701638275751	-5.51901089116058	-0.0335536838570398	4.17740235400996	-0.726988432052626	0.483675984717073	0.999868433149474	-5.48439227470313	0.00852552932352779	4.17740235400996	0.20652072979099	0.840471380535702	0.960908727823561	-6.72295218668134	0.0420792131805676	4.17740235400996	0.67954567083588	0.512003242826316	0.99672091006598	-5.78714032853064
368	AHPTLQAPS(UniMod:21)LEDVTK3	0.166032567495523	3.75889428573147	3.88650499143336	3.77584759959229	3.8395084240897	3.95896169508167	3.89142186446033	3.85512463885956	3.83809920759705	3.87841872146627	3.96020099500133	3.97263936407621	-0.0166149774576887	3.8741474352172	-0.205708780463352	0.841088923324562	0.99672091006598	-5.9986989740152	0.0544662780532743	3.8741474352172	1.01151430959649	0.335293906114495	0.744232388697899	-6.15936005127367	0.0378513005955856	3.8741474352172	0.628738612577831	0.543420474942298	0.999701638275751	-5.38392591615271	0.0921527673333138	3.8741474352172	1.53072687507897	0.156411732667966	0.999868433149474	-4.70938868697902	0.0755377898756251	3.8741474352172	1.40284150313617	0.190528013113425	0.634377773360927	-5.77265601271105	-0.0166149774576887	3.8741474352172	-0.205708780463352	0.841088923324562	0.99672091006598	-5.9986989740152
369	AHRS(UniMod:21)PAS(UniMod:21)PRVPPVPDYVAHPER4	0.716484939214927	4.03361539288945	4.24272806183781	4.30965692602065	4.22637856768633	4.20014697555335	4.05070156288738	4.05997549299759	4.13252756172943	4.42727605767758	4.15030342625385	3.89872703722347	0.0597713231429653	4.15745791479608	0.34221299541687	0.739176591629511	0.99672091006598	-5.96030835452373	-0.114265254377835	4.15745791479608	-0.981316446998672	0.349266208587512	0.755790734513021	-6.18896462557842	-0.0544939312348696	4.15745791479608	-0.418589200849473	0.684242748055138	0.999701638275751	-5.48424360779257	0.0179293113705361	4.15745791479608	0.137722053599462	0.893156067422016	0.999868433149474	-5.7285943139373	0.0777006345135014	4.15745791479608	0.667297430049937	0.519476119848888	0.85238067771023	-6.50994737219796	0.0597713231429653	4.15745791479608	0.34221299541687	0.739176591629511	0.99672091006598	-5.96030835452373
370	AHS(UniMod:21)IQIM(UniMod:35)K2	0.569000219318361	3.79807519568134	3.63529871407759	3.82671318023681	3.88697500227476	3.82131161102894	3.65265367057332	3.70669673654955	3.87534244932234	3.79234874044335	3.71763747391656	3.87942795234286	-0.0492071732340835	3.78113461149522	-0.440902969312072	0.668533471249403	0.99672091006598	-5.92094855877103	-0.00846474451684243	3.78113461149522	-0.113767894393865	0.911642469317131	0.981653625661172	-6.6792375030392	-0.0576719177509259	3.78113461149522	-0.693290504726658	0.503694772039318	0.999701638275751	-5.34567406796146	0.100780943319938	3.78113461149522	1.21151634601204	0.25316956967749	0.999868433149474	-5.06636075519019	0.0515737700858545	3.78113461149522	0.693161998799428	0.503772069627097	0.844656456922014	-6.49172402573261	-0.0492071732340835	3.78113461149522	-0.440902969312072	0.668533471249403	0.99672091006598	-5.92094855877103
371	AHS(UniMod:21)IQIMK2	0.704780803634187	3.95475638271369	4.21027735412974	4.23465456125698	4.02988357573928	4.07357706794198	4.05073723240071	4.25427293092982	4.09893203478983	4.09363353108191	4.1340877120937	3.96884027176158	0.0123722164651161	4.10033205953084	0.0982841650834078	0.923622069376099	0.997880222936524	-6.01555471160785	0.00141796667331562	4.10033205953084	0.0168963666691247	0.986847075207812	0.997994247885874	-6.68607969539299	0.0137901831384317	4.10033205953084	0.146974614320957	0.886032739988948	0.999701638275751	-5.55572454987217	-0.0814991108595047	4.10033205953084	-0.868610682384223	0.405146161669836	0.999868433149474	-5.38018952095349	-0.0691268943943886	4.10033205953084	-0.823710018271689	0.429049273063929	0.806300181791312	-6.39029744963912	0.0123722164651161	4.10033205953084	0.0982841650834078	0.923622069376099	0.997880222936524	-6.01555471160785
372	AHS(UniMod:21)NPMADHTLR3	0.0918268297037371	3.86719926050566	3.92244953286792	3.91082039779654	4.04342915210728	3.80621322097142	4.1874455269611	4.19984108788276	4.08275201199148	4.05802332274819	4.15222538645751	3.7716674231271	-0.187372287650152	4.00018784758336	-1.3147864111831	0.217535263652292	0.98786064996463	-5.19837080648823	0.256523145221743	4.00018784758336	2.70002423827927	0.0220548232943791	0.250372070061479	-3.7296131520464	0.0691508575715911	4.00018784758336	0.651004020296774	0.529516990817014	0.999701638275751	-5.37111455804657	0.0246647894826406	4.00018784758336	0.23220069391546	0.821000669107692	0.999868433149474	-5.71141695875813	-0.162707498167511	4.00018784758336	-1.71257134876586	0.117144081302713	0.53457233937852	-5.35270708659325	-0.187372287650152	4.00018784758336	-1.3147864111831	0.217535263652292	0.98786064996463	-5.19837080648823
373	AHS(UniMod:21)PAEGASVESSSPGPK2	0.408983928778572	3.90455883245273	4.1612185967626	4.14847151416452	4.1212918760439	NA	3.9892232003049	3.89978160399169	4.04048068573809	4.03422616152812	4.1146127188882	4.08549699949376	0.051741235041181	4.04993621893685	0.401420012020645	0.697332769683584	0.99672091006598	-5.80440083767189	-0.0949211511150518	4.04993621893685	-1.27551582844117	0.2335836374376	0.657981065613264	-5.86942703124425	-0.0431799160738704	4.04993621893685	-0.410288790805288	0.69104318229571	0.999701638275751	-5.29933995955181	0.0498755615839537	4.04993621893685	0.473909764391555	0.646678259773201	0.999868433149474	-5.42855762084389	0.101616796625135	4.04993621893685	1.36548947213825	0.204752162995782	0.645920718381798	-5.8187621832221	0.051741235041181	4.04993621893685	0.401420012020645	0.697332769683584	0.99672091006598	-5.80440083767189
374	AHS(UniMod:21)PASLSFASYR2	0.158427194384031	3.89020848365239	3.85291162112661	3.82658830088422	3.81642309250018	3.83500464761097	3.78642214467548	3.77584817690543	3.69327790196954	3.80001744440364	3.79510221875641	3.77834725687398	0.0701618306600214	3.80455920812353	1.08407990343608	0.303427676773807	0.99672091006598	-5.44692602386218	-0.10472006070425	3.80455920812353	-2.42706566151724	0.0353120580060436	0.305556074761999	-4.18421776274249	-0.0345582300442282	3.80455920812353	-0.716387707728524	0.489919404578317	0.999701638275751	-5.33117278268316	-0.0308555984988321	3.80455920812353	-0.639632627333062	0.536591648611	0.999868433149474	-5.54043378313921	0.0393062321611892	3.80455920812353	0.910988837482364	0.383442892112958	0.779257789625831	-6.31401253685203	0.0701618306600214	3.80455920812353	1.08407990343608	0.303427676773807	0.99672091006598	-5.44692602386218
375	AHT(UniMod:21)FSHPPSSTK2	0.396707402296205	4.3713070054972	4.0335305983504	4.46623020407175	4.60398773270408	4.15612482969123	4.20756715476512	NA	4.15231851883406	4.47760254459067	4.26801762943022	4.62684635096824	0.187845659638918	4.3363532568903	0.815696794061367	0.435410513957028	0.99672091006598	-5.63830772249253	-0.110413099173528	4.3363532568903	-0.678052292627383	0.514532715112726	0.850904321240204	-6.33259438145495	0.0774325604653896	4.3363532568903	0.475517176318456	0.645575236283364	0.999701638275751	-5.45994103951283	0.0897003452245366	4.3363532568903	0.55085424813025	0.594937326099529	0.999868433149474	-5.58945079667212	0.277546004863455	4.3363532568903	1.70442371707609	0.121974003985419	0.544098999922963	-5.26395086884399	0.187845659638918	4.3363532568903	0.815696794061367	0.435410513957028	0.99672091006598	-5.63830772249253
376	AHT(UniMod:21)FSHPPSSTK3	0.107217421059167	4.60755208542623	4.47790193492141	4.89550347487569	4.93965301009785	4.5357398868804	4.4747515664403	4.30121675836231	4.56072547827597	4.77827071066655	4.68323416497833	4.88381612190169	0.258831781407987	4.64894229025697	1.34963106955894	0.206488355517072	0.98786064996463	-5.15788728380489	-0.21475456404825	4.64894229025697	-1.67969770013815	0.123511421916656	0.520991993305649	-5.34247498329886	0.044077217359737	4.64894229025697	0.308352793984141	0.764054331193967	0.999701638275751	-5.52137940062948	0.0773772834146786	4.64894229025697	0.541311429373799	0.599981090449943	0.999868433149474	-5.59561652853664	0.336209064822666	4.64894229025697	2.62965118087711	0.0249045950460457	0.277314194769202	-3.90098306700058	0.258831781407987	4.64894229025697	1.34963106955894	0.206488355517072	0.98786064996463	-5.15788728380489
377	AHT(UniMod:21)PLNTPDPSTK2	0.863368008947613	3.85284298546057	3.75040675444531	3.70099573982737	3.76802472673647	3.80031243791311	3.73920591284438	3.7910149867278	3.75906875542726	3.79257358251227	3.78137107852154	3.82825031713902	0.021548351977426	3.77855157068683	0.296430163631534	0.772883201996304	0.99672091006598	-5.97528093438935	-0.0049852749112711	3.77855157068683	-0.102869991582957	0.92007183579799	0.983285716473859	-6.6805130485795	0.0165630770661549	3.77855157068683	0.305693080267169	0.766020872658431	0.999701638275751	-5.52213969716621	0.016086755747041	3.77855157068683	0.29690195222645	0.772533181051091	0.999868433149474	-5.69465440421574	0.037635107724467	3.77855157068683	0.776591719362671	0.455130291921313	0.819155384730618	-6.42869480328945	0.021548351977426	3.77855157068683	0.296430163631534	0.772883201996304	0.99672091006598	-5.97528093438935
378	AHT(UniMod:21)PTPGIYMGR2	0.259409393300845	5.26503284855911	5.39642284026583	5.32510500596018	5.47188488669976	5.32003822745481	5.43281796303491	5.55906323504942	5.46755337313294	4.99415654514769	5.43106062913948	5.38902141015017	-0.282173321075553	5.36837790587221	-1.80343680972382	0.101061924327132	0.900272366187219	-4.57328366252517	0.157624625477387	5.36837790587221	1.51112470850178	0.161269958041857	0.58374750303511	-5.57407050534037	-0.124548695598167	5.36837790587221	-1.06797335152487	0.310293712297355	0.999701638275751	-5.06133263030455	0.0671079921489115	5.36837790587221	0.575433945294831	0.577541147200131	0.999868433149474	-5.57743190856202	-0.215065328926642	5.36837790587221	-2.06180050546566	0.0657989649718288	0.431020186276137	-4.82737901403613	-0.282173321075553	5.36837790587221	-1.80343680972382	0.101061924327132	0.900272366187219	-4.57328366252517
379	AHT(UniMod:21)PTPGIYMGR3	0.203251119337772	3.97685090736453	3.74534058419847	3.7299386370009	4.11890555170595	4.1450224994856	4.23502962647565	3.96044193469847	NA	3.64090713880395	4.18940335718508	3.98799770520177	-0.47288702959794	3.97298379421204	-2.21100103819635	0.0539075410412187	0.82649891229785	-3.96901372481549	0.280359071065765	3.97298379421204	1.85379264341944	0.0962528403615786	0.475746905039503	-4.99444782338518	-0.192527958532174	3.97298379421204	-1.27303501121883	0.234424295395768	0.999701638275751	-4.86566345722708	0.314587316074478	3.97298379421204	2.08011693730835	0.0667756846135027	0.999868433149474	-4.01133334018956	-0.158299713523462	3.97298379421204	-1.04671071732992	0.322117923130898	0.739663527612194	-6.07239762483696	-0.47288702959794	3.97298379421204	-2.21100103819635	0.0539075410412187	0.82649891229785	-3.96901372481549
380	AICGLT(UniMod:21)PGRR2	0.45143507411038	4.22208935078739	4.2064962284786	4.35147252182745	4.29312945394139	4.13686100125421	4.20056378469196	4.01328135338894	4.22263996060575	4.18657193191684	4.32252377562708	4.22290094396497	0.14352799037409	4.21623002786223	1.30413163602032	0.221009531074895	0.98786064996463	-5.21060449958269	-0.114524334135597	4.21623002786223	-1.56089561538955	0.14918462840077	0.561423936007263	-5.50721459263003	0.0290036562384932	4.21623002786223	0.35356871313271	0.730901690042686	0.999701638275751	-5.50747092153615	-0.0450241394333446	4.21623002786223	-0.548866215640348	0.594973707736993	0.999868433149474	-5.59167999718242	0.0985038509407454	4.21623002786223	1.34254636966804	0.208695706371148	0.651671559169745	-5.84810384831591	0.14352799037409	4.21623002786223	1.30413163602032	0.221009531074895	0.98786064996463	-5.21060449958269
381	AIEEIAGVGVPELINS(UniMod:21)PK2	0.0180993251194996	3.00429111022359	2.94042167397201	NA	NA	2.90513470675888	2.69076114476622	2.71755698632715	NA	2.83800110246198	2.74980422800712	2.71819299116684	0.131728727004218	2.82052049296048	1.3141635574812	0.229424638643597	0.98786064996463	-5.01862948272263	-0.268197326551114	2.82052049296048	-4.08706704393069	0.00445385752660986	0.102566723180995	-1.79002500533721	-0.136468599546895	2.82052049296048	-1.80102890943455	0.11386615704751	0.999701638275751	-4.22102375064732	-0.0672216853389243	2.82052049296048	-0.836413597716647	0.430015829729277	0.999868433149474	-5.16969200583689	0.0645070416652938	2.82052049296048	1.07684963666492	0.316572135359596	0.733843160694411	-6.03476285801641	0.131728727004218	2.82052049296048	1.3141635574812	0.229424638643597	0.98786064996463	-5.01862948272263
382	AIGGIILTAS(UniMod:21)HNPGGPNGDFGIK2	0.00664300843076442	4.73851438236884	NA	NA	4.8769515231053	4.96072679789929	4.71624408619941	4.67169977792731	4.80511762286767	5.03936685897149	4.93418709846628	4.99874111626929	0.0794197507707697	4.86017214045276	0.77950250785611	0.457741435331003	0.99672091006598	-5.548052991355	-0.00749388670404016	4.86017214045276	-0.0937611234644124	0.927565279579428	0.984890864123095	-6.34245070950159	0.0719258640667295	4.86017214045276	1.1383105443067	0.287375476543677	0.999701638275751	-4.99402665074517	0.180324778133453	4.86017214045276	2.1271338798365	0.0654937085812272	0.999868433149474	-3.87406757511813	0.259744528904223	4.86017214045276	4.59596895046874	0.00168572824304229	0.0588910863050973	-1.05598032904854	0.0794197507707697	4.86017214045276	0.77950250785611	0.457741435331003	0.99672091006598	-5.548052991355
383	AIGGIILTAS(UniMod:21)HNPGGPNGDFGIK3	0.0299706616134133	4.60098634581051	4.45932233483288	4.54905926267543	4.56684612137132	4.4956010105752	4.4409759270096	4.39947089070922	4.29346715706949	4.64372292132497	4.55514446912757	4.53505937080437	0.205236677289214	4.50360507375551	2.34674812702219	0.0405330296348822	0.742187216523563	-3.77635795277186	-0.158484656176838	4.50360507375551	-2.71825368854986	0.0213712846564033	0.247593064625797	-3.6989556729736	0.0467520211123764	4.50360507375551	0.717212991780341	0.48943155369841	0.999701638275751	-5.33064680505223	-0.00523241513301631	4.50360507375551	-0.0802693877718564	0.937584903738659	0.999868433149474	-5.73476563589222	0.200004262156198	4.50360507375551	3.4303782867482	0.00630544742643225	0.134023598683698	-2.54191655889606	0.205236677289214	4.50360507375551	2.34674812702219	0.0405330296348822	0.742187216523563	-3.77635795277186
384	AIGSTSKPQES(UniMod:21)PK2	0.885103258065105	5.05940575790844	5.15368394975476	5.25106248540155	5.05624683824691	5.22554080573835	5.07806598472689	5.12338244426714	5.09655137167758	5.17686577393616	5.19893575541068	4.99701536625554	0.0387626073392191	5.128796048484	0.358793247687699	0.727106601337201	0.99672091006598	-5.95436908995341	-0.0553841307977159	5.128796048484	-0.768967318892168	0.459445777237129	0.822154410271476	-6.37549866669999	-0.0166215234584968	5.128796048484	-0.20641362398889	0.840552835319669	0.999701638275751	-5.54587768196464	-0.0138235756956275	5.128796048484	-0.171667438483841	0.867076029478914	0.999868433149474	-5.72342571785336	0.0249390316435916	5.128796048484	0.346259840544983	0.736223594309189	0.932753846954058	-6.68143317796671	0.0387626073392191	5.128796048484	0.358793247687699	0.727106601337201	0.99672091006598	-5.95436908995341
385	AIPGDQHPES(UniMod:21)PVHTEPM(UniMod:35)GIQGR3	0.637817219911887	4.61574925191623	4.32452132092657	NA	4.72916944584389	4.3209814932432	4.29709702948369	4.37456414343037	4.70455521277459	NA	4.54889805095911	4.75372058483611	0.137630339545912	4.51880628149042	0.567747930387964	0.585517757027197	0.99672091006598	-5.76172680623318	-0.0113964911918503	4.51880628149042	-0.0697306764118034	0.946090329240764	0.989605181981754	-6.57388968277085	0.126233848354062	4.51880628149042	0.70507922440267	0.500431189358301	0.999701638275751	-5.2644308601644	0.054940183122147	4.51880628149042	0.306868420866436	0.766645426283968	0.999868433149474	-5.61060748259125	0.192570522668059	4.51880628149042	1.17826378106805	0.271979519233007	0.709912643421748	-5.92960166148935	0.137630339545912	4.51880628149042	0.567747930387964	0.585517757027197	0.99672091006598	-5.76172680623318
386	AIPGDQHPES(UniMod:21)PVHTEPMGIQGR3	0.997772381257172	4.2436620192008	4.45787331687594	4.80831085321038	4.78733675904318	4.28037255333306	4.53465162707652	4.40402070248067	4.60245081705737	4.47277551744403	4.64965685139173	4.45516191521973	-0.0184155472787655	4.51784299384849	-0.0803516779300534	0.937521068358376	0.997880222936524	-6.01721124450187	0.0104256524424757	4.51784299384849	0.0682346270725093	0.946925431467862	0.989978841306609	-6.68371621948128	-0.00798989483628976	4.51784299384849	-0.0467721825532701	0.96360301347138	0.999701638275751	-5.56484623122045	0.0305725930924075	4.51784299384849	0.178969427576214	0.861486561041099	0.999868433149474	-5.72216656734512	0.012157045813642	4.51784299384849	0.0795663860822398	0.938130265785332	0.981920906558076	-6.742584538805	-0.0184155472787655	4.51784299384849	-0.0803516779300534	0.937521068358376	0.997880222936524	-6.01721124450187
387	AIS(UniMod:21)AANLHLR2	0.623470746214987	3.55740395896866	3.61154174492094	3.6344580712988	3.65055357376793	3.68934917212317	3.61649993613521	3.57750155404837	3.65522575594679	3.61391681036395	3.58202088310588	3.6855500764577	-0.0580632732836985	3.62491104883067	-0.828964999736724	0.42620365500802	0.99672091006598	-5.67709298325649	0.0152744903139923	3.62491104883067	0.327109129653705	0.750236827383103	0.939433599690678	-6.62866372764513	-0.0427887829697062	3.62491104883067	-0.819597954241056	0.43128485747811	0.999701638275751	-5.26128834201484	0.0688167812160856	3.62491104883067	1.318151374908	0.21644747503572	0.999868433149474	-4.95323260301549	0.0107535079323871	3.62491104883067	0.230290539859457	0.822444767426829	0.95583001448637	-6.7173528621423	-0.0580632732836985	3.62491104883067	-0.828964999736724	0.42620365500802	0.99672091006598	-5.67709298325649
388	AIS(UniMod:21)SANLLVR2	0.313163070678472	4.30194211078745	4.31338826183628	4.22841024020281	4.15792277858869	4.24889564518857	4.21948249201487	4.24465596333724	4.20472417152688	4.28019614625323	4.24843312572146	4.32756648175243	0.140282034669592	4.25232885610999	2.00729256866111	0.0721044725263894	0.853804024321453	-4.28336411383709	-0.0582926619825148	4.25232885610999	-1.25116263975539	0.238966421475371	0.664465692802003	-5.89970172701988	0.0819893726870768	4.25232885610999	1.57399169519339	0.146139799808971	0.999701638275751	-4.54023313125181	-0.0778376590535483	4.25232885610999	-1.49428913660771	0.165546802398768	0.999868433149474	-4.75277056227975	0.0624443756160433	4.25232885610999	1.34027280924452	0.209408234770284	0.651765006660372	-5.8509041920086	0.140282034669592	4.25232885610999	2.00729256866111	0.0721044725263894	0.853804024321453	-4.28336411383709
389	AIS(UniMod:21)SDM(UniMod:35)FFGR2	0.18438229538239	5.03130825389463	4.824778279335	4.66567578390741	4.73600156309011	4.970689271261	4.62548793741294	4.71554732652958	4.71226515947974	4.84709839767118	4.85236055905694	5.01554346229585	0.207809353737361	4.81788690853949	1.44953692847395	0.177395908725809	0.972714981679846	-5.03794093409528	-0.156153964571593	4.81788690853949	-1.63383601919245	0.13291391510471	0.537347053567241	-5.40689818014821	0.0516553891657683	4.81788690853949	0.483410503577617	0.639071097866065	0.999701638275751	-5.45735630564719	0.0127579781298772	4.81788690853949	0.119393943826547	0.907295220101128	0.999868433149474	-5.73091540016594	0.220567331867239	4.81788690853949	2.3077918799599	0.0433295105511781	0.355383199233832	-4.43408269099186	0.207809353737361	4.81788690853949	1.44953692847395	0.177395908725809	0.972714981679846	-5.03794093409528
390	AIS(UniMod:21)SDMFFGR2	0.678689502081325	4.94990726413828	5.31464012853575	5.34666157097896	5.28614226820883	5.13408532352349	5.10442617760065	5.12933632323382	5.18375685869386	5.33850423792945	5.29925775799865	5.15271021615025	0.117940142868179	5.20358437518109	0.787033467414219	0.449263032712608	0.99672091006598	-5.70991865159484	-0.0645632013748818	5.20358437518109	-0.646260878735275	0.532461252295314	0.858191573718522	-6.46491583256812	0.0533769414932976	5.20358437518109	0.477882897803006	0.642866822139595	0.999701638275751	-5.4597926449786	0.00637747464849348	5.20358437518109	0.0570974278485019	0.95557687553187	0.999868433149474	-5.7363354323236	0.124317617516673	5.20358437518109	1.24438706612615	0.2413469216572	0.681664168839932	-5.96593201374734	0.117940142868179	5.20358437518109	0.787033467414219	0.449263032712608	0.99672091006598	-5.70991865159484
391	AIT(UniMod:21)GASLADIMAK2	0.674096000715682	3.46614913419382	3.6633051931616	3.79227609234992	3.65885425414194	3.48564825160018	3.54799939726619	3.49822346684407	3.51129890816237	3.72244273872265	3.55865899301438	3.36839497986868	0.0989838668084135	3.57029558266598	0.656461030160241	0.526141444912296	0.99672091006598	-5.80239065599905	-0.121402882477569	3.57029558266598	-1.20771592177596	0.254566017317491	0.679270842710949	-5.94987676747566	-0.0224190156691559	3.57029558266598	-0.199479066629242	0.84583076868215	0.999701638275751	-5.54719581828927	-0.068325553697389	3.57029558266598	-0.607944518154416	0.556592509062252	0.999868433149474	-5.55914655628633	0.0306583131110245	3.57029558266598	0.304988910669547	0.766541814276212	0.942814088023273	-6.69584378959008	0.0989838668084135	3.57029558266598	0.656461030160241	0.526141444912296	0.99672091006598	-5.80239065599905
392	AIT(UniMod:21)PPLPESTVPFSNGVLK2	0.0213814650787673	4.87673746203124	4.7753166803579	4.80981807421626	4.86563321413905	4.87522817282566	4.7715528880261	4.65315729055868	4.78902085694659	4.90945491565045	4.91525785869361	5.07491462652454	0.178825500498521	4.8469174581791	1.99052623848999	0.0741559478231877	0.8551175318213	-4.3076963850703	-0.0827137270246743	4.8469174581791	-1.38104333666279	0.196935674354055	0.623584202641492	-5.7422098958232	0.0961117734738464	4.8469174581791	1.4353284758959	0.181307256254899	0.999701638275751	-4.69569496994765	0.0498066212805535	4.8469174581791	0.743809621113636	0.473871748281619	0.999868433149474	-5.4728650965781	0.228632121779074	4.8469174581791	3.81739379529922	0.00330285030204738	0.0869848344032057	-1.89129201341661	0.178825500498521	4.8469174581791	1.99052623848999	0.0741559478231877	0.8551175318213	-4.3076963850703
393	AIT(UniMod:21)PPLPESTVPFSNGVLK3	0.52471900940739	3.84191367479066	3.96929250307186	3.74737237308569	3.86058475795455	3.80737030608842	3.93058525988649	3.86715051602355	4.09064076314836	3.81904570655048	3.86355061807622	4.18773991136804	0.0128685506067003	3.90774967182221	0.0851570188742999	0.933794215026913	0.997880222936524	-6.0167999144361	0.109932662703395	3.90774967182221	1.09121121548771	0.300425094703435	0.71161321919997	-6.07776760947824	0.122801213310096	3.90774967182221	1.09025911203478	0.300824645334812	0.999701638275751	-5.0413633089177	-0.0188819849612574	3.90774967182221	-0.167638866118777	0.870163096565317	0.999868433149474	-5.72409809721781	-0.00601343435455703	3.90774967182221	-0.0596904218448361	0.953562039173027	0.98731682225987	-6.74408359419588	0.0128685506067003	3.90774967182221	0.0851570188742999	0.933794215026913	0.997880222936524	-6.0167999144361
394	AITSLLGGGS(UniMod:21)PK2	0.365583183923318	5.12191826014472	5.05152796068801	4.90945388941752	5.00415240741869	5.08892531736262	5.13734702938721	5.16523444259279	5.09584447552784	5.04067439726078	5.11460265102534	5.08408524496341	-0.0719267103933383	5.07397873416263	-0.81344108982231	0.434646664367477	0.99672091006598	-5.68941866126591	0.105175279085861	5.07397873416263	1.78418893010904	0.104289946565601	0.490998306293717	-5.19208255148566	0.0332485686925228	5.07397873416263	0.504481349450051	0.624702554330892	0.999701638275751	-5.44782593855288	0.0189054923072369	5.07397873416263	0.286853499149794	0.779999570420906	0.999868433149474	-5.69752223020214	-0.0530212180861014	5.07397873416263	-0.899449672892157	0.38926985218607	0.783304683963507	-6.324474805739	-0.0719267103933383	5.07397873416263	-0.81344108982231	0.434646664367477	0.99672091006598	-5.68941866126591
395	AITVFS(UniMod:21)PDGHLFQVEYAQEAVK3	0.64995754042003	3.49659014705607	3.40294803408519	3.44787571866094	NA	3.41648895695096	3.38273934139843	NA	3.42113017613872	NA	3.39723786280308	3.61763555261785	0.138150958591656	3.44783072371391	1.08030041202343	0.315133659323299	0.99672091006598	-5.25681771791576	-0.0472032078321556	3.44783072371391	-0.617648182898689	0.55598180207548	0.865672941288475	-6.36885423422244	0.0909477507595002	3.44783072371391	0.887003564480568	0.403955985206181	0.999701638275751	-5.00346985484298	-0.03264900964977	3.44783072371391	-0.337737804294289	0.745271054262564	0.999868433149474	-5.47801421956205	0.105501948941886	3.44783072371391	1.26020011268014	0.247210516641289	0.684425625319538	-5.747488539981	0.138150958591656	3.44783072371391	1.08030041202343	0.315133659323299	0.99672091006598	-5.25681771791576
396	AKADS(UniMod:21)PVNGLPK2	0.0239395102766696	3.69059159583065	3.72044566034838	3.67999217687623	3.61290811600813	3.44515035098636	3.56728763469217	3.38179205809448	3.46420780532761	3.62090473675144	3.60154592210831	3.53723672692571	0.28344720674491	3.57473298035904	3.09501502813056	0.0111658921065181	0.581226450954153	-2.61191279376786	-0.225913978313667	3.57473298035904	-3.70019782153728	0.00401041594501112	0.0961167060174418	-2.03999069683047	0.0575332284312426	3.57473298035904	0.842840852908418	0.418750958208684	0.999701638275751	-5.24443340709322	-0.167980577521175	3.57473298035904	-2.46085431133415	0.0333180674314912	0.999868433149474	-3.45811109430341	0.115466629223735	3.57473298035904	1.89120378076255	0.0874753923953032	0.480052512894882	-5.08972333222822	0.28344720674491	3.57473298035904	3.09501502813056	0.0111658921065181	0.581226450954153	-2.61191279376786
397	AKPAM(UniMod:35)PQDSVPS(UniMod:21)PR3	0.395096283069986	4.09145870008424	3.76612192825926	3.74079354893551	3.92102245387118	3.88339277757749	3.8107573969734	3.68550735854121	3.76460484972255	3.85347876742885	3.88974275886749	3.86220939767569	0.0787708829469609	3.84264453981244	0.627402685791236	0.54426131548423	0.99672091006598	-5.82090129222159	-0.112501524013951	3.84264453981244	-1.34409611168419	0.208211182241394	0.635703292516454	-5.7881160199437	-0.0337306410669904	3.84264453981244	-0.36044707679051	0.725906866115308	0.999701638275751	-5.50519304496373	0.0360828899646637	3.84264453981244	0.385583309373999	0.707769497812596	0.999868433149474	-5.6651696258503	0.114853772911625	3.84264453981244	1.37219927406165	0.199586828134058	0.641349484736292	-5.81128124609748	0.0787708829469609	3.84264453981244	0.627402685791236	0.54426131548423	0.99672091006598	-5.82090129222159
398	AKPAMPQDSVPS(UniMod:21)PR2	0.378146226690532	4.41610396752322	4.63740343476291	4.61130694960228	4.5061781809501	4.40620400289268	4.48372881308928	4.3126130257326	4.41238536855372	4.63283543529505	4.54329210416188	4.34669207658916	0.203444494931579	4.48261303265026	1.57705334204542	0.145435915374986	0.939433556987199	-4.87713228180177	-0.152029048170936	4.48261303265026	-1.76773953937603	0.107123076622227	0.49742158382915	-5.21607557391029	0.0514154467606422	4.48261303265026	0.534724775550479	0.604364673228338	0.999701638275751	-5.43347764417666	-0.0987470253747516	4.48261303265026	-1.02697699439638	0.328301988937586	0.999868433149474	-5.24540582502197	0.104697469556827	4.48261303265026	1.21738482766877	0.251025313823885	0.687770597996156	-5.99720610700563	0.203444494931579	4.48261303265026	1.57705334204542	0.145435915374986	0.939433556987199	-4.87713228180177
399	AKPAMPQDSVPS(UniMod:21)PR3	0.862682965758064	4.05357096675593	4.28442060496891	4.1944151062738	4.27786613937437	3.9055384240501	4.08418142694103	4.12368125496407	4.17741742571508	4.24685311959914	4.19218519823012	4.04383586606817	0.118297969713071	4.14399686663098	0.812055893043881	0.435405417436801	0.99672091006598	-5.69050864049293	-0.0490421901261575	4.14399686663098	-0.504974847788842	0.624367962520433	0.89314174223729	-6.55003233513906	0.0692557795869133	4.14399686663098	0.637824072391866	0.537721872374233	0.999701638275751	-5.37874726285089	-0.0857666109539856	4.14399686663098	-0.789883666030624	0.447670124561799	0.999868433149474	-5.44010326906257	0.0325313587590852	4.14399686663098	0.334967053785213	0.744475055820594	0.933930901667001	-6.68555388812337	0.118297969713071	4.14399686663098	0.812055893043881	0.435405417436801	0.99672091006598	-5.69050864049293
400	AKPPADPAAAAS(UniMod:21)PCR2	0.0083144532132283	4.42597961018924	4.3428879427173	4.37870876740609	4.38658962034437	4.46722000444072	4.1844932113517	4.19324442992612	4.25754694219546	4.35438504922273	4.3501436942056	4.45265218173897	0.129586074943004	4.34489558670348	1.74517308975118	0.111123991377576	0.912206566264521	-4.65349979067437	-0.170763912279781	4.34489558670348	-3.44959037314441	0.00610406241013745	0.124162889999027	-2.46065339187591	-0.041177837336777	4.34489558670348	-0.74401203083972	0.473754544892665	0.999701638275751	-5.31327567247447	0.0443793722883354	4.34489558670348	0.80185820915239	0.441018377999693	0.999868433149474	-5.43130702825154	0.17396544723134	4.34489558670348	3.51426436661726	0.0054736277423587	0.121732287828697	-2.39998892653831	0.129586074943004	4.34489558670348	1.74517308975118	0.111123991377576	0.912206566264521	-4.65349979067437
401	AKPS(UniMod:21)PAPPSTTTAPDASGPQK3	0.400609158213845	3.44538572546135	2.71937523136069	NA	3.10668433307652	3.33604978745468	3.41245731692292	3.57950974931452	3.29878531299405	2.70425357819536	NA	3.35750262452112	-0.538359273573504	3.2177781843668	-1.51103309743057	0.168575704906533	0.959614508823081	-4.88521588852288	0.347870314666145	3.2177781843668	1.44820648920238	0.184948457905313	0.609078914772977	-5.55123081172683	-0.190488958907359	3.2177781843668	-0.723922882264481	0.489388487691383	0.999701638275751	-5.25270958734677	0.138986581854579	3.2177781843668	0.52819631914303	0.6114529321206	0.999868433149474	-5.52154382356831	-0.399372691718925	3.2177781843668	-1.66261419665154	0.134303985902931	0.557606350022126	-5.32612459978641	-0.538359273573504	3.2177781843668	-1.51103309743057	0.168575704906533	0.959614508823081	-4.88521588852288
402	AKPVGS(UniMod:21)PLFK2	0.783946745111619	4.12981050421424	4.11536283759993	4.12357172383513	4.12361689467128	4.15476240302426	4.11162423281074	4.13897076417518	4.1993664853979	4.17763510801259	4.07949763719308	4.27679091425171	0.0117127653931837	4.14827359138055	0.144006335071962	0.888316823004202	0.997232567559626	-6.00983029683946	0.0270721389115094	4.14827359138055	0.499270587645467	0.628240887142947	0.893691501054582	-6.55305464672323	0.0387849043046931	4.14827359138055	0.639765961903524	0.536508378168173	0.999701638275751	-5.37763161154929	0.0162746269646714	4.14827359138055	0.268453733774307	0.793731662453825	0.999868433149474	-5.70252194120481	0.0279873923578551	4.14827359138055	0.516149901374434	0.61681530959115	0.893403106460168	-6.60354505412418	0.0117127653931837	4.14827359138055	0.144006335071962	0.888316823004202	0.997232567559626	-6.00983029683946
403	AKS(UniMod:21)PQPPVEEEDEHFDDTVVCLDTYNCDLHFK4	0.0652731138014314	3.95951236775252	NA	3.96858651679125	4.26708860291329	NA	3.90475202033139	NA	3.83057220005593	3.80467242965411	3.97312372661599	4.13744798395754	-0.198953224092519	3.980719481009	-1.23987808667447	0.254208007239092	0.989240940156912	-5.09742577249259	-0.0963873320782267	3.980719481009	-0.917563977261014	0.388782261465769	0.783449899848753	-6.04453242137545	-0.295340556170745	3.980719481009	-2.43483825059514	0.04442524866879	0.999701638275751	-3.56995074024963	0.303039160641406	3.980719481009	2.35542630340632	0.0499784777324025	0.999868433149474	-3.646062268485	0.104085936548887	3.980719481009	1.08542313245239	0.313007893649259	0.731638625838624	-6.02585989313788	-0.198953224092519	3.980719481009	-1.23987808667447	0.254208007239092	0.989240940156912	-5.09742577249259
404	AKT(UniMod:21)PEPGAQQSGFPTLSR3	0.437491515045926	3.6241875465772	3.56560694860348	3.51842253869211	3.56743450317566	3.63079698527258	3.51949360006968	3.51515937887216	3.39166550791134	3.46484524379969	3.52905073379724	3.77886130928563	0.0857695337432736	3.55504766327789	0.728005329483188	0.483079697418744	0.99672091006598	-5.75357860257722	-0.0939661823398725	3.55504766327789	-1.19636679626898	0.258772970880702	0.682528222135854	-5.96276675536524	-0.00819664859659897	3.55504766327789	-0.093341350168508	0.927450639333201	0.999701638275751	-5.56177822774189	0.0297100662665204	3.55504766327789	0.338330680671553	0.742013708555606	0.999868433149474	-5.6818102801716	0.115479600009794	3.55504766327789	1.47027319465247	0.171817661421753	0.613605907004274	-5.68567237757845	0.0857695337432736	3.55504766327789	0.728005329483188	0.483079697418744	0.99672091006598	-5.75357860257722
405	ALAAGADS(UniMod:21)PKTEEARPSPAPGPGTPTGTPTR4	0.0613877636710394	3.90952405107346	3.8313709272868	NA	NA	3.69164970347852	3.72371367014347	3.67978985932538	3.72619199801794	3.85343424221025	3.81151063916544	NA	0.301371717227188	3.77839813633766	3.27367181940851	0.0132259731014765	0.631438735015913	-2.58443126242597	-0.160548980017865	3.77839813633766	-2.91822795625987	0.0219011702032452	0.250372070061479	-3.472113188505	0.140822737209323	3.77839813633766	1.90786742030873	0.0972345005318514	0.999701638275751	-4.10391710343789	-0.178797785701605	3.77839813633766	-2.42235364063674	0.0452546507398559	0.999868433149474	-3.57193315913891	0.122573931525583	3.77839813633766	2.22797225897565	0.0604072052192841	0.417126572757866	-4.53534717713974	0.301371717227188	3.77839813633766	3.27367181940851	0.0132259731014765	0.631438735015913	-2.58443126242597
406	ALAMPGRPES(UniMod:21)PPVFR2	0.85406633912151	4.40207798124437	4.76472940457073	4.81994369057233	4.82954236917436	4.60892770428094	4.61925862244814	4.51269742857414	4.7314613382272	4.75909513636211	4.73718805654568	4.59422445180164	0.0187120738881514	4.67083147125469	0.112214453627793	0.912843357591154	0.997880222936524	-6.01403884336502	-0.0411112290459865	4.67083147125469	-0.369809952622375	0.719129476236383	0.928780400737526	-6.61276065850717	-0.0223991551578351	4.67083147125469	-0.180216589305997	0.860532684223747	0.999701638275751	-5.55062290647139	0.0569846779318324	4.67083147125469	0.458480876944293	0.656274694021254	0.999868433149474	-5.63538995326367	0.0756967518199838	4.67083147125469	0.680918884057268	0.511169467527164	0.848869701762559	-6.50042884980032	0.0187120738881514	4.67083147125469	0.112214453627793	0.912843357591154	0.997880222936524	-6.01403884336502
407	ALANVNIGSLICNVGAGGPAPAAGAAPAGGPAPS(UniMod:21)TAAAPAEEK4	0.288243362642756	3.26712523319154	3.37925194665256	NA	3.53618268770505	3.48695249330654	3.40217705231171	3.32396569426685	3.34398728015114	3.6045189495543	3.44421546448631	3.24944392064736	-0.112362897930991	3.40378207222734	-0.855233682939494	0.414273358359924	0.99672091006598	-5.60659029895771	0.0335214189878541	3.40378207222734	0.360827191262357	0.726426056583313	0.931434364311367	-6.50622973543141	-0.0788414789431373	3.40378207222734	-0.848655882148968	0.417740038756082	0.999701638275751	-5.23833337051256	0.188379000583747	3.40378207222734	1.85105246725825	0.0966754789822387	0.999868433149474	-4.26511667819279	0.0760161026527557	3.40378207222734	0.914823831059748	0.383779191782062	0.779399294183924	-6.30810827204954	-0.112362897930991	3.40378207222734	-0.855233682939494	0.414273358359924	0.99672091006598	-5.60659029895771
408	ALASQLQDS(UniMod:21)LK2	0.0533462168610246	3.74500576836316	3.75670482871905	3.65269053150998	3.78459047628077	3.84099199473566	3.62561795283051	3.57996364172654	3.69502888477099	3.79635814835135	3.69568183848302	3.78753785783538	0.0316649291364208	3.72365199305513	0.40340302903628	0.695025550523694	0.99672091006598	-5.93703518408661	-0.0845968830880519	3.72365199305513	-1.61661370238924	0.136606644163351	0.542936126326586	-5.43082677658543	-0.0529319539516311	3.72365199305513	-0.904721295607318	0.386600152183256	0.999701638275751	-5.1976273382548	0.0946575259774822	3.72365199305513	1.61790134593533	0.136327429660759	0.999868433149474	-4.60320232356786	0.126322455113903	3.72365199305513	2.41397323875432	0.0361157794871942	0.327975216852733	-4.26007698100439	0.0316649291364208	3.72365199305513	0.40340302903628	0.695025550523694	0.99672091006598	-5.93703518408661
409	ALDIDS(UniMod:21)DEESEPK2	0.0935396862523679	4.55305306989244	4.62916650268075	4.42094881730262	4.53364070343227	4.69692006340174	4.7065347035643	4.70101951820502	4.66720725136766	4.64291783083156	4.69239028304222	4.78161497673933	-0.0668370476330216	4.63867397458726	-0.67160440905681	0.516840966857605	0.99672091006598	-5.79244066147828	0.157197694420388	4.63867397458726	2.3693745102111	0.0389903632694556	0.319544048402256	-4.27890807576002	0.0903606467873663	4.63867397458726	1.21818112001115	0.250735489035141	0.999701638275751	-4.92087444573601	0.0808909201250625	4.63867397458726	1.09051667047672	0.300716520565621	0.999868433149474	-5.18629413276607	0.0140538724920409	4.63867397458726	0.211828089306124	0.836437581265152	0.959966058204933	-6.72175431730327	-0.0668370476330216	4.63867397458726	-0.67160440905681	0.516840966857605	0.99672091006598	-5.79244066147828
410	ALDVSAS(UniMod:21)DDEIAR2	0.581441523060068	4.44818175840826	4.45839990286019	4.40659972964042	4.39077589890129	4.44370605929917	4.43795804277783	4.33913024987124	4.36662486201634	4.42083334647786	4.46655628414046	4.4184366989583	0.0745238761731271	4.41792753030467	1.11461474224413	0.29073169922298	0.99672091006598	-5.41609180846047	-0.0564894120811532	4.41792753030467	-1.26732400512995	0.233365438261051	0.657981065613264	-5.88070755797585	0.0180344640919738	4.41792753030467	0.361883549433628	0.724865436744844	0.999701638275751	-5.50471195466071	-0.0204861512027241	4.41792753030467	-0.411079645819649	0.689565749020233	0.999868433149474	-5.65531726768184	0.0540377249704029	4.41792753030467	1.21232109725656	0.252874658039946	0.690418356709184	-6.00301446012127	0.0745238761731271	4.41792753030467	1.11461474224413	0.29073169922298	0.99672091006598	-5.41609180846047
411	ALEEGDGSVSGSS(UniMod:21)PR2	0.971903054743099	4.21627460486187	4.16503227631177	4.10471423876994	4.13356570362513	4.20794173905422	4.14158473118405	4.21461926708577	4.08329401708928	4.14860354443617	4.17637788923091	4.12885435304556	-0.00396742424063579	4.15644203315406	-0.0519420725579434	0.95958370445117	0.999418709292823	-6.01915549869376	-0.0155077015281595	4.15644203315406	-0.30454349313051	0.766871395150442	0.947057768683948	-6.63629741812342	-0.0194751257687953	4.15644203315406	-0.342079584177097	0.739274018213305	0.999701638275751	-5.51118051736788	0.008746681358482	4.15644203315406	0.153635008962727	0.88091159092312	0.999868433149474	-5.72631186671316	0.00477925711784621	4.15644203315406	0.0938560530453079	0.927051872284842	0.979048992103952	-6.74124274228774	-0.00396742424063579	4.15644203315406	-0.0519420725579434	0.95958370445117	0.999418709292823	-6.01915549869376
412	ALEIS(UniMod:21)PR2	0.133912038817605	3.9060558455109	3.8610284730728	3.72721441960918	3.92847855446568	4.06185540837463	4.00162447859398	3.99204607710879	3.99368684235801	3.82250883191359	4.03155029937431	4.02252450331471	-0.200658656508588	3.94077943033605	-1.90741081786689	0.0851595621365413	0.869759484695928	-4.42708948160554	0.164352886622636	3.94077943033605	2.34344592463358	0.0407630944061033	0.326970301237227	-4.32126668883775	-0.0363057698859515	3.94077943033605	-0.463018394231083	0.653127316164657	0.999701638275751	-5.46621216573031	0.163734068689194	3.94077943033605	2.08814978455334	0.0629416682624263	0.999868433149474	-3.98403744377445	-0.0369245878193931	3.94077943033605	-0.526493794068925	0.60986581326345	0.889570970582142	-6.59785568493209	-0.200658656508588	3.94077943033605	-1.90741081786689	0.0851595621365413	0.869759484695928	-4.42708948160554
413	ALELNMLS(UniMod:21)LK2	0.235529435623966	NA	3.09691270985878	3.21425291654389	3.14629658741956	NA	3.00233124844645	2.66327108554357	3.05080123316229	3.08861201253105	3.07634113890695	NA	0.186294945783335	3.04235236655157	0.953799521369233	0.371344884009788	0.99672091006598	-5.37226598232577	-0.250114957483896	3.04235236655157	-2.14276580751202	0.0685774683082993	0.412452658142334	-4.60496620080938	-0.0638200117005607	3.04235236655157	-0.407526326942154	0.695560703426369	0.999701638275751	-5.25460635584052	-0.00928622578177629	3.04235236655157	-0.0592977246973707	0.954340180372918	0.999868433149474	-5.48149875118941	0.177008720001559	3.04235236655157	1.51645561971331	0.172346490279332	0.614391739274818	-5.52182518192258	0.186294945783335	3.04235236655157	0.953799521369233	0.371344884009788	0.99672091006598	-5.37226598232577
414	ALELPLAASSIPRPRT(UniMod:21)PS(UniMod:21)PESHR4	0.872395379704568	4.95209505926255	5.10445700110026	5.03749867764738	5.05343161341365	5.07264456313168	5.05779185350652	5.00772555762635	5.03160295856769	5.11722424642006	5.08192551392208	4.99550452905352	0.000823464295770293	5.04653650669561	0.0104993343794191	0.991826563107681	0.999918851921141	-6.02049459966133	0.00102321056345822	5.04653650669561	0.019569208831791	0.984766681267364	0.997375079283004	-6.6860269758568	0.00184667485922851	5.04653650669561	0.0315895677200386	0.975412404998956	0.999701638275751	-5.5654058815925	0.0316878422692657	5.04653650669561	0.542058194091113	0.599485148745794	0.999868433149474	-5.59522969392278	0.032511306565036	5.04653650669561	0.621788486443381	0.547803068857119	0.861995112398651	-6.54046634249504	0.000823464295770293	5.04653650669561	0.0104993343794191	0.991826563107681	0.999918851921141	-6.02049459966133
415	ALENDFFNS(UniMod:21)PPRK2	0.966008939386027	3.75814520632008	3.96387713395892	3.89679865585344	3.73570851342807	3.96097178999212	3.89739147451595	3.8120968318528	3.84636947814881	3.92376520145221	3.90189796872739	3.81642305077807	0.0533429924807578	3.86485866409344	0.496156635184093	0.630360118465292	0.99672091006598	-5.89475417134399	-0.0209877372049614	3.86485866409344	-0.292818360598104	0.775564567254856	0.948422681615639	-6.64005252013534	0.0323552552757964	3.86485866409344	0.403759274512556	0.694771772535139	0.999701638275751	-5.48987374301277	-0.0246001803340534	3.86485866409344	-0.306984163156505	0.765066052356674	0.999868433149474	-5.69167963207979	0.0287428121467044	3.86485866409344	0.401016224359224	0.696726850431846	0.92208660406432	-6.65956796898812	0.0533429924807578	3.86485866409344	0.496156635184093	0.630360118465292	0.99672091006598	-5.89475417134399
416	ALETIPIT(UniMod:21)PVER2	0.0037116070510064	3.01923402655812	3.1550747997283	2.95191006765382	NA	2.98198418824119	3.35312022025754	3.3665385282024	3.26259284140593	3.06759841970981	2.90300443584417	3.06413325653324	-0.255749716187327	3.11251907841345	-2.1260017364257	0.0619583900858117	0.84174798459265	-4.03516899718546	0.285344231975212	3.11251907841345	4.10845164503233	0.00255684874228148	0.0780434744446169	-1.52273562239922	0.0295945157878847	3.11251907841345	0.301304295122401	0.769923529195169	0.999701638275751	-5.33269098358805	-0.0600887764055593	3.11251907841345	-0.611768969271542	0.555597623983021	0.999868433149474	-5.36083714207899	-0.315838492592886	3.11251907841345	-4.54751499785179	0.00133627976211646	0.0516744324175356	-0.90331235569207	-0.255749716187327	3.11251907841345	-2.1260017364257	0.0619583900858117	0.84174798459265	-4.03516899718546
417	ALEVAGPDGQASAISPAS(UniMod:21)PR2	0.804631699873924	3.91752021900394	3.95939965627133	3.90924470499474	3.91048214545553	3.92600646066016	3.95045428238367	3.87764077212112	3.83780884485008	3.90778567770981	3.92739898819416	3.84968463657417	0.0167990247399126	3.9066751262017	0.244174469759779	0.811964513078221	0.99672091006598	-5.98979003439621	-0.0400868936383794	3.9066751262017	-0.873996807851498	0.402341504065146	0.790630456217191	-6.28809128258802	-0.0232878688984668	3.9066751262017	-0.454132082137809	0.659297789219854	0.999701638275751	-5.4699575994724	-0.0104772236988273	3.9066751262017	-0.204314247650428	0.842149823682491	0.999868433149474	-5.71739237624347	0.00632180104108526	3.9066751262017	0.137831431380627	0.893071800595541	0.97489053101364	-6.73572962967764	0.0167990247399126	3.9066751262017	0.244174469759779	0.811964513078221	0.99672091006598	-5.98979003439621
418	ALEYSNGIFDCQS(UniMod:21)PTSPFM(UniMod:35)GSLR3	0.328395214555296	3.65127489662918	3.3929172657635	3.34113294194189	NA	3.61848721005105	3.41354987990423	3.48811322810498	NA	NA	3.35056440789836	3.38271366771212	-0.240904691472234	3.45484418725066	-1.49811441357325	0.176937464376492	0.972714981679846	-4.81291830385641	-0.0109434807735824	3.45484418725066	-0.113876528593307	0.912470999046687	0.981653625661172	-6.5693221615005	-0.251848172245817	3.45484418725066	-1.9533555069184	0.090891647496837	0.999701638275751	-4.0588274094185	0.156712175272865	3.45484418725066	1.28920353609641	0.23750923499169	0.999868433149474	-4.8236008848881	-0.0841925161993688	3.45484418725066	-0.799763549423646	0.449626307234642	0.816308792560341	-6.20482866849975	-0.240904691472234	3.45484418725066	-1.49811441357325	0.176937464376492	0.972714981679846	-4.81291830385641
419	ALFHQFS(UniMod:21)LK2	0.722858300974034	3.58392064571939	3.84943423466459	3.85978832685192	3.65390226900957	3.76108209892941	3.80147519550164	3.68869419040909	3.90255044825784	3.75185339435901	3.80941822907237	3.85548635042722	0.0649015983391528	3.77432776210928	0.524379777280874	0.611282841586173	0.99672091006598	-5.88024213890066	0.0331922089775598	3.77432776210928	0.402270289095786	0.695832740486127	0.921388938453755	-6.59940388661429	0.0980938073167126	3.77432776210928	1.06333078151441	0.312294599156094	0.999701638275751	-5.06545295363699	-0.056888885109144	3.77432776210928	-0.616671982842727	0.551042265899212	0.999868433149474	-5.5540799184933	0.00801271323000874	3.77432776210928	0.0971094291933508	0.924531806746466	0.979048992103952	-6.74090640020667	0.0649015983391528	3.77432776210928	0.524379777280874	0.611282841586173	0.99672091006598	-5.88024213890066
420	ALFLPGGALPS(UniMod:21)PR2	0.954647639275582	3.15708011902992	2.99133008203606	3.1688510987156	3.13767888646688	3.0801902273829	3.13492803779679	3.23438017287932	3.06800259039737	3.16298397058834	3.22382663275742	2.97298034714771	-0.0290207405243637	3.12111201501803	-0.251167034765657	0.806700729110224	0.99672091006598	-5.98800878030871	0.0400165004306352	3.12111201501803	0.519498757091847	0.614561010578255	0.891261519736167	-6.54218996454222	0.0109957599062716	3.12111201501803	0.127677875967771	0.90090009595049	0.999701638275751	-5.55821274435833	0.00318079033102769	3.12111201501803	0.0369339233328301	0.971254577432374	0.999868433149474	-5.73727074581432	-0.025839950193336	3.12111201501803	-0.335457170524499	0.744116222681899	0.933806366778853	-6.68537781769278	-0.0290207405243637	3.12111201501803	-0.251167034765657	0.806700729110224	0.99672091006598	-5.98800878030871
421	ALGLGLVS(UniMod:21)PAQLR2	0.120438146772629	3.29447684257426	3.31391867439242	3.26535714994147	3.27810079972015	3.31509736428918	3.20719206989418	3.24463185582672	3.22794018309381	3.36875084770526	3.3369433858936	3.30394412249415	0.104609889390819	3.28694120871138	1.70919673256353	0.117783789798805	0.921083175136693	-4.70236843033935	-0.0646628526978139	3.28694120871138	-1.58476704056778	0.143675751024331	0.554778781585982	-5.47468263694159	0.0399470366930053	3.28694120871138	0.875669316075268	0.401473335008373	0.999701638275751	-5.21994818566538	0.00534819303528211	3.28694120871138	0.117236444180703	0.908961949912309	0.999868433149474	-5.73116692957594	0.109958082426101	3.28694120871138	2.69486942815951	0.0222520433268436	0.258523544850324	-3.79126488613662	0.104609889390819	3.28694120871138	1.70919673256353	0.117783789798805	0.921083175136693	-4.70236843033935
422	ALHSFIT(UniMod:21)PPTTPQLR2	0.316161593056065	3.91010349041439	3.77358169869557	3.94672801307324	4.41858792814473	3.75935269564714	3.76912442926791	3.33051591807508	3.93282900573908	3.70765953601652	4.00476487866138	4.59928986993293	0.214249066008049	3.92295795124254	0.600447117212931	0.56138549613823	0.99672091006598	-5.83738151521814	-0.199314616367042	3.92295795124254	-0.837888507841817	0.421400657038992	0.805104858543415	-6.31923920973835	0.0149344496410073	3.92295795124254	0.056154078149071	0.95630996942173	0.999701638275751	-5.56439204900493	0.212165911168201	3.92295795124254	0.797751604022577	0.443292172210593	0.999868433149474	-5.43433661729906	0.42641497717625	3.92295795124254	1.79258408369638	0.102870577646144	0.511666165208909	-5.23655081190369	0.214249066008049	3.92295795124254	0.600447117212931	0.56138549613823	0.99672091006598	-5.83738151521814
423	ALHSFIT(UniMod:21)PPTTPQLR3	0.212631641811352	4.32827083966899	4.18270127279625	4.40063592631589	4.81977151995367	4.12396054382188	4.11826553809111	3.63719963916022	4.33937869208772	4.21389121791362	4.44705595652636	4.96569836189458	0.342603870037772	4.32516631893003	0.971223269126702	0.354030164072748	0.99672091006598	-5.55497438223606	-0.272254723147358	4.32516631893003	-1.15769323718327	0.273526303700253	0.692706531914405	-6.00600183333769	0.0703491468904138	4.32516631893003	0.267560440484698	0.794400269654625	0.999701638275751	-5.53232940751175	0.167996685627397	4.32516631893003	0.638945448428185	0.537020926229204	0.999868433149474	-5.54084882391988	0.510600555665169	4.32516631893003	2.17119763198981	0.054689556431134	0.393686932678245	-4.65438723504948	0.342603870037772	4.32516631893003	0.971223269126702	0.354030164072748	0.99672091006598	-5.55497438223606
424	ALIQTCLNSPDS(UniMod:21)PPR2	0.933500597569541	3.85946883275223	3.84624227695093	3.84276842807065	3.80064512906426	3.84409821746784	3.86218453311787	3.9124045086472	3.87997774943706	3.61022062693133	3.92527007921804	4.02782412641805	-0.00329581355301434	3.85555495527959	-0.0249730868133995	0.980560980754233	0.999918851921141	-6.02022888767374	0.0353624178094405	3.85555495527959	0.401922946648108	0.696080336294691	0.921388980865997	-6.59955257375314	0.0320666042564262	3.85555495527959	0.325985900335218	0.751061752781994	0.999701638275751	-5.51617601265097	-0.0271215059918872	3.85555495527959	-0.275714524634787	0.788303680068397	0.999868433149474	-5.70058791123921	-0.0304173195449016	3.85555495527959	-0.345717839953811	0.736618834676488	0.932753846954058	-6.68163400120996	-0.00329581355301434	3.85555495527959	-0.0249730868133995	0.980560980754233	0.999918851921141	-6.02022888767374
425	ALIRS(UniMod:21)PSLAK2	0.0549045022234945	3.92139965847453	3.95991543136478	3.98968949714991	4.0442681299782	3.93026586945949	3.84930502926191	3.79467794142635	3.87245469920777	3.92952780890876	3.95840988495111	3.97134383049938	0.0840158140986431	3.92920525278929	1.19191833243336	0.260437032959079	0.991340964166818	-5.33513229429799	-0.118188972364397	3.92920525278929	-2.51509083790797	0.0303466670256802	0.287279366962674	-4.03868230347412	-0.0341731582657538	3.92920525278929	-0.65043938429014	0.529866982180423	0.999701638275751	-5.37144445609048	0.0302654707224321	3.92920525278929	0.576061890120292	0.577132489760854	0.999868433149474	-5.57708755684602	0.114281284821075	3.92920525278929	2.43193427142803	0.0350176792395122	0.323319341575677	-4.23043836645573	0.0840158140986431	3.92920525278929	1.19191833243336	0.260437032959079	0.991340964166818	-5.33513229429799
426	ALLS(UniMod:21)PFSTPVR2	0.98137769405351	3.72142263878092	3.85534337716436	3.74410937870079	3.70484051574692	3.79466855207548	3.76758764871751	3.7387324181779	3.80902739769886	3.76672945570921	3.83819214874014	3.68604041253845	0.0157421151019994	3.76606308582278	0.184843314464363	0.85699605161966	0.997232567559626	-6.00289979086955	-0.00184264335059758	3.76606308582278	-0.0324543718007356	0.97473954482905	0.995686729799971	-6.68566440853212	0.0138994717514018	3.76606308582278	0.218965257191812	0.831020893104916	0.999701638275751	-5.54337844377462	-0.0238705976374924	3.76606308582278	-0.376045337873264	0.714629996446602	0.999868433149474	-5.66869843869794	-0.00812848253549303	3.76606308582278	-0.143166497356704	0.888963271152558	0.97381054406246	-6.73491890319086	0.0157421151019994	3.76606308582278	0.184843314464363	0.85699605161966	0.997232567559626	-6.00289979086955
427	ALLSLRS(UniMod:21)PK2	0.863888916849041	4.96539859502851	4.98566328189831	4.97215203321186	4.98175683319045	4.99653672489058	4.97890622749693	4.93165943728652	4.94805286197441	4.99195519929459	4.96870686994597	4.9432641317196	0.000360415739812048	4.9694592905398	0.00613909861038984	0.995220820693955	0.999918851921141	-6.02053214662666	-0.0215317944602722	4.9694592905398	-0.550138887604589	0.594132339166634	0.882300982143188	-6.52495614106111	-0.0211713787204602	4.9694592905398	-0.483822714811947	0.638788473261521	0.999701638275751	-5.45717355508956	0.0147421423276208	4.9694592905398	0.336897441459524	0.743062116689396	0.999868433149474	-5.68228195948784	0.0151025580674329	4.9694592905398	0.38587143819021	0.707562673203774	0.924467479232139	-6.66592702590721	0.000360415739812048	4.9694592905398	0.00613909861038984	0.995220820693955	0.999918851921141	-6.02053214662666
428	ALLT(UniMod:21)PVAIAAGR2	0.425077789803904	3.31563368972005	3.55100864910721	3.60004647498567	3.57809755005729	3.55609408420105	3.55435217075022	3.3453091895899	3.62864218157753	3.50549624512288	3.65665980580498	3.77467861123675	0.057977494224128	3.55145624110487	0.393606848741596	0.702019395583588	0.99672091006598	-5.94101016153238	0.0205382427015737	3.55145624110487	0.20914994076509	0.838472465876165	0.963355127445386	-6.66262411628125	0.0785157369257017	3.55145624110487	0.71514839613373	0.490652566579483	0.999701638275751	-5.33196162050515	0.0781995458581908	3.55145624110487	0.712268418900425	0.492358951978293	0.999868433149474	-5.4942867722489	0.136177040082319	3.55145624110487	1.38675057455622	0.195240655048018	0.638283285266983	-5.79301088816892	0.057977494224128	3.55145624110487	0.393606848741596	0.702019395583588	0.99672091006598	-5.94101016153238
429	ALM(UniMod:35)GS(UniMod:21)PQLVAAVVR2	0.76016115940804	4.94372806606194	4.87241874021711	4.81676930306883	4.7930799177675	4.92932687312699	4.85094782867909	4.82985693054523	4.79487264735033	4.78799460917782	4.76911211531861	4.91689968925517	0.0158783100610309	4.84590970186987	0.180075406091793	0.860640654771954	0.997232567559626	-6.0037971657964	-0.0524129009244083	4.84590970186987	-0.891619547244089	0.393259079959655	0.785957306814825	-6.27248015233245	-0.0365345908633774	4.84590970186987	-0.55589225762387	0.590336615008897	0.999701638275751	-5.42296996892799	-0.0164353076687176	4.84590970186987	-0.250071509459945	0.807524746666279	0.999868433149474	-5.70719100794011	-0.000556997607686682	4.84590970186987	-0.00947533805651966	0.992623687856786	0.996408134336132	-6.74596522223393	0.0158783100610309	4.84590970186987	0.180075406091793	0.860640654771954	0.997232567559626	-6.0037971657964
430	ALM(UniMod:35)TSHGS(UniMod:21)VEGR2	0.899485036609335	4.50882499922903	3.98463415656776	4.2817135710087	4.24463179502161	4.13658065431594	4.13483348473992	4.20508514039375	4.22254457046998	4.16472457451958	4.22394658731854	4.20640192204573	0.0786546470264575	4.21035649596641	0.494803792612513	0.631281904999031	0.99672091006598	-5.89543066633963	-0.070903177067283	4.21035649596641	-0.669060804049512	0.518396262632522	0.85241950639408	-6.44936798916101	0.00775146995917453	4.21035649596641	0.0654227739096217	0.949109061252175	0.999701638275751	-5.56386210298099	-0.0677846842663881	4.21035649596641	-0.572105948504154	0.579709580179287	0.999868433149474	-5.57925107791827	0.0108699627600695	4.21035649596641	0.102571793325128	0.920302638534752	0.979048992103952	-6.7403159642307	0.0786546470264575	4.21035649596641	0.494803792612513	0.631281904999031	0.99672091006598	-5.89543066633963
431	ALMGS(UniMod:21)PQLVAAVVR2	0.853060924811662	4.41433717827496	4.98046307627519	5.06037384189524	4.95436867860954	4.73451864728376	4.89483559241418	4.94261899510777	4.99568560139498	5.04106712056726	4.911586459922	4.72445736961616	-0.0780620437353532	4.87766477830555	-0.343757956080096	0.738048701359056	0.99672091006598	-5.95976650420713	0.125988697490514	4.87766477830555	0.832215281578355	0.424449967970043	0.806839109507915	-6.32402957835041	0.0479266537551606	4.87766477830555	0.283156282048443	0.782752696201533	0.999701638275751	-5.52832279062968	0.0260522974648509	4.87766477830555	0.153920023848378	0.880692570553078	0.999868433149474	-5.72626872439123	-0.0520097462705023	4.87766477830555	-0.343549115908463	0.738201126052889	0.932753846954058	-6.68243448768128	-0.0780620437353532	4.87766477830555	-0.343757956080096	0.738048701359056	0.99672091006598	-5.95976650420713
432	ALMGS(UniMod:21)PQLVAAVVR3	0.275963966254869	NA	2.75316681774412	NA	2.99062880876908	2.79240475955385	2.93966401606386	2.75098388169106	2.77032012650314	3.07775116017549	2.87174359666598	NA	0.0160747372507055	2.86833289589582	0.0975805113069944	0.924947625762067	0.997880222936524	-5.81048568345574	0.0671558570085642	2.86833289589582	0.539289701099734	0.606083304658198	0.888007582296595	-6.18972558875101	0.0832305942592697	2.86833289589582	0.77177480134118	0.465013847991675	0.999701638275751	-5.21919564813336	0.13834996641734	2.86833289589582	1.04746863550249	0.329033199969541	0.999868433149474	-5.00590689282649	0.154424703668045	2.86833289589582	1.56861007032815	0.159879821771324	0.595770067173279	-5.45457268618038	0.0160747372507055	2.86833289589582	0.0975805113069944	0.924947625762067	0.997880222936524	-5.81048568345574
433	ALMTSHGS(UniMod:21)VEGR2	0.0978562352684831	NA	4.10839341191388	4.31680031073726	4.13663526173143	3.98346166063258	3.96873877298518	4.03649322885711	4.09278540420327	4.02957164138048	4.05121700101838	3.96064704327888	0.133687826687627	4.06847437367385	1.21615092219291	0.254395551120189	0.989240940156912	-5.26272247600175	-0.179924392643719	4.06847437367385	-2.31473166886412	0.0454554498352728	0.34649756735126	-4.29365928833778	-0.0462365659560922	4.06847437367385	-0.594834540806368	0.566383954390939	0.999701638275751	-5.40139583431683	-0.152548400143567	4.06847437367385	-1.79154467481021	0.106291594388854	0.999868433149474	-4.33955332774183	-0.0188605734559397	4.06847437367385	-0.27128170602081	0.792200797299555	0.950578487169906	-6.70590820101925	0.133687826687627	4.06847437367385	1.21615092219291	0.254395551120189	0.989240940156912	-5.26272247600175
434	ALNHSVEDIEPDLLT(UniMod:21)PR3	0.71408406036853	3.08487309250605	3.14610219158904	3.24588259471561	NA	3.13106793628299	3.13415498470965	NA	3.37146806830394	3.04875706937558	3.11264145805597	3.32241260713955	-0.0636564583291879	3.17748444474204	-0.384487142930664	0.710465618509384	0.99672091006598	-5.77387101089267	0.093858900236564	3.17748444474204	0.91411636703486	0.386925501399199	0.782598396389668	-6.13889840660456	0.0302024419073761	3.17748444474204	0.232545580434905	0.8218535277773	0.999701638275751	-5.34832024531467	-0.0278846899872423	3.17748444474204	-0.21469990533272	0.835281468580563	0.999868433149474	-5.51072119093753	-0.0915411483164301	3.17748444474204	-0.891543175152355	0.398218905302848	0.785846882273174	-6.21787902744386	-0.0636564583291879	3.17748444474204	-0.384487142930664	0.710465618509384	0.99672091006598	-5.77387101089267
435	ALNIVDQEGS(UniMod:21)LLGK2	0.298156594352475	3.18031328468169	3.29631988990208	3.38998966238437	3.27409982877189	3.37609234301813	3.16426121818918	3.2069827078796	3.29393287481087	3.13549843468034	3.15908228951867	3.27994869315433	-0.0664376014143984	3.25059283881738	-0.659314518072072	0.524381422344007	0.99672091006598	-5.80053159245396	-0.0671486786961664	3.25059283881738	-0.999556677044891	0.340776305345627	0.747615716345923	-6.17117054519864	-0.133586280110565	3.25059283881738	-1.77859391947147	0.105245817674613	0.999701638275751	-4.29734863046408	0.0362218069056288	3.25059283881738	0.482264237474835	0.639857330728736	0.999868433149474	-5.62460964103016	-0.0302157945087695	3.25059283881738	-0.449783968052692	0.662326844885014	0.90751986339684	-6.63748602771739	-0.0664376014143984	3.25059283881738	-0.659314518072072	0.524381422344007	0.99672091006598	-5.80053159245396
436	ALNLHTLAFPLS(UniMod:21)QR2	0.0439607716185641	3.74783526105968	3.67818017995392	4.21218447524483	4.16920114173289	NA	NA	NA	3.67617559162719	3.29785877091963	3.46207035715616	3.54268043318125	-0.531773574188255	3.72327327635945	-1.85403850962087	0.105297312576541	0.91216895106345	-4.34351127100501	-0.203224380458952	3.72327327635945	-1.00203480047688	0.349061381547073	0.755759808900908	-5.82889570928347	-0.734997954647207	3.72327327635945	-3.62404120594472	0.00817852347023935	0.999701638275751	-2.46122114039545	0.28980116964674	3.72327327635945	1.42891741900816	0.195271122307439	0.999868433149474	-4.68361233215688	-0.241972404541514	3.72327327635945	-1.19308898645968	0.270958713290806	0.709200435737825	-5.68791004644623	-0.531773574188255	3.72327327635945	-1.85403850962087	0.105297312576541	0.91216895106345	-4.34351127100501
437	ALNTLSS(UniMod:21)PGQSSFSHGTR2	0.678062500037791	3.87006365084675	3.9996064689198	3.92257045246808	3.99617892853023	3.9307070848157	NA	3.98867959400071	3.98337341289063	3.99345095869432	3.99635879493311	3.97090691866502	-0.0318170952762706	3.96518962647644	-0.418654038405577	0.685133485643949	0.99672091006598	-5.88096994225986	0.0552796460341223	3.96518962647644	1.02866747369472	0.330082750352656	0.739076053781433	-6.03231517382521	0.0234625507578521	3.96518962647644	0.436601254639293	0.672530843359376	0.999701638275751	-5.47637569125161	0.0326961492614219	3.96518962647644	0.60842403440014	0.557718837612026	0.999868433149474	-5.55749735382666	0.000879053985151756	3.96518962647644	0.0163578153447142	0.987300381009991	0.994185227046828	-6.6359863584499	-0.0318170952762706	3.96518962647644	-0.418654038405577	0.685133485643949	0.99672091006598	-5.88096994225986
438	ALPAAHIPAPPHEGS(UniMod:21)PR2	0.306775219137356	3.70848015640274	3.60359393198306	3.59223630629181	3.64290827086583	3.77405382682911	3.6526328543282	3.75586107782936	3.76419054788462	3.57730020173222	3.65697863878353	3.65847578297982	-0.167020869470468	3.67151923599185	-1.95210233848799	0.0790661261003305	0.858279052618284	-4.36315211287574	0.0894580284548576	3.67151923599185	1.56834795942189	0.147445188623624	0.558321088950458	-5.49709041773764	-0.0775628410156108	3.67151923599185	-1.2162470568811	0.251439893321572	0.999701638275751	-4.92276759098443	0.073710917288266	3.67151923599185	1.15584582820807	0.274247359078266	0.999868433149474	-5.12270258279958	-0.0933099521822025	3.67151923599185	-1.63587858604059	0.132481910773306	0.554964534717669	-5.46131130860443	-0.167020869470468	3.67151923599185	-1.95210233848799	0.0790661261003305	0.858279052618284	-4.36315211287574
439	ALPPAQAGALLLALPPAS(UniMod:21)PSAAR3	0.568568905323335	3.24706816602722	3.40940833753519	NA	3.1100524457	3.41632751362706	3.36236785004976	NA	NA	3.31979012579788	3.46514517521164	3.51610697352535	0.136361180246206	3.35578332343426	0.748893523523587	0.477856350071543	0.99672091006598	-5.53543484980875	0.0341295982685557	3.35578332343426	0.233777797525579	0.821717548247368	0.958771675166422	-6.26023555121579	0.170490778514762	3.35578332343426	1.56678437866331	0.160301856472686	0.999701638275751	-4.55912910377101	-0.0650482721176684	3.35578332343426	-0.545699405659392	0.601893149257333	0.999868433149474	-5.51080666400027	0.0713129081285375	3.35578332343426	0.518103462724052	0.620045654892986	0.894452568970759	-6.26005129893504	0.136361180246206	3.35578332343426	0.748893523523587	0.477856350071543	0.99672091006598	-5.53543484980875
440	ALPQT(UniMod:21)PRPR2	0.325140223499895	5.4685556253109	5.42834596770053	5.32948044901869	5.37767668342308	5.43767297684234	5.43060907762816	5.28511923277804	5.27900961024231	5.41058901294192	5.47354006711312	5.43673594007945	0.109828217039325	5.39612133118896	1.28465109555333	0.227480109184663	0.98786064996463	-5.23279267169106	-0.0772147071272071	5.39612133118896	-1.35476056305656	0.204902399822667	0.632507277725308	-5.77495338900506	0.0326135099121183	5.39612133118896	0.511805621323955	0.619745901855143	0.999701638275751	-5.44442325177801	-0.00111918387733123	5.39612133118896	-0.0175634147093265	0.98632787124744	0.999868433149474	-5.73779158593784	0.108709033161994	5.39612133118896	1.90734014872646	0.0851695351176745	0.477707588811312	-5.06534154213435	0.109828217039325	5.39612133118896	1.28465109555333	0.227480109184663	0.98786064996463	-5.23279267169106
441	ALPRGS(UniMod:21)PHSDLK2	0.141290871224298	3.80642926385012	4.09918579904932	4.13319121979744	4.12218367445468	3.9785295097318	3.74294627939363	3.63231149054609	3.84930189244637	4.27840944146395	3.96385224826675	3.76556126846638	0.223666600742716	3.94290018976968	1.15668334507701	0.273920285644387	0.99672091006598	-5.37254014023027	-0.271415540103594	3.94290018976968	-2.10542276176072	0.0611330458769129	0.39049979663029	-4.70318531252587	-0.0477489393608783	3.94290018976968	-0.331293813848507	0.747166406983518	0.999701638275751	-5.51455437359448	0.0374211645276148	3.94290018976968	0.259637187358416	0.800338192893755	0.999868433149474	-5.70480204693063	0.261087765270331	3.94290018976968	2.02530821782564	0.0699598081817823	0.442302056064839	-4.88430613897848	0.223666600742716	3.94290018976968	1.15668334507701	0.273920285644387	0.99672091006598	-5.37254014023027
442	ALPSLNTGSSS(UniMod:21)PR2	0.848888223690224	5.10088965197229	4.8787170773409	4.83129066419136	4.96566396688539	4.95055018346002	5.02563188092921	4.93704684192685	4.8549371414776	4.96368402623782	5.01445231509195	5.00212483163955	0.0330738255406988	4.95681714374118	0.307598803963061	0.764611639376714	0.99672091006598	-5.97182235020396	0.0022394902763736	4.95681714374118	0.0312421311673673	0.975682733466365	0.995686729799971	-6.68570617137369	0.0353133158170724	4.95681714374118	0.440630912896301	0.668724018625282	0.999701638275751	-5.47551543795491	0.0211412773378523	4.95681714374118	0.263795684931634	0.797220002562323	0.999868433149474	-5.70373593367313	0.0542151028785511	4.95681714374118	0.756330747783717	0.466656179596216	0.824111636588405	-6.44459011078601	0.0330738255406988	4.95681714374118	0.307598803963061	0.764611639376714	0.99672091006598	-5.97182235020396
443	ALQLSNS(UniMod:21)PGASSAFLK2	0.539041396214934	4.35976200140352	4.30430502914272	4.34693015575724	4.37436138822924	4.39509677332442	4.3334950732623	4.31676120398507	4.26296074235238	4.37668624767577	4.35327628231923	4.23984086278211	-0.0288678942832146	4.33304325093036	-0.395752909272174	0.700484724333652	0.99672091006598	-5.94014744606993	-0.0325933889012422	4.33304325093036	-0.670239142877464	0.517675416593415	0.852193210175464	-6.44855104111827	-0.0614612831844568	4.33304325093036	-1.13043835831761	0.284316375186448	0.999701638275751	-5.00457698292831	0.0477300186756695	4.33304325093036	0.877883460263291	0.400326008588722	0.999868433149474	-5.37281370400279	0.0188621243924549	4.33304325093036	0.387874182827466	0.706125751919889	0.924467479232139	-6.66509972734881	-0.0288678942832146	4.33304325093036	-0.395752909272174	0.700484724333652	0.99672091006598	-5.94014744606993
444	ALQS(UniMod:21)PALGLR2	0.831205355533636	4.32376147653198	4.25618130285421	4.1116998040723	4.08431561772606	4.28851987698545	4.12371196229311	4.18875409982995	4.16850558471049	4.09029915585058	4.14301117686874	4.30501545174627	0.0632478263410876	4.18943413722447	0.541551439924249	0.599821671183027	0.99672091006598	-5.87104198053861	-0.0702236455416445	4.18943413722447	-0.901921502125263	0.388016439725378	0.783377441565682	-6.26323116359458	-0.0069758192005569	4.18943413722447	-0.0801356158582146	0.937688676321534	0.999701638275751	-5.56285513435227	-0.0441297804637424	4.18943413722447	-0.506946500974034	0.623032074042744	0.999868433149474	-5.61287475110996	0.0191180458773452	4.18943413722447	0.245543741319572	0.810932986590269	0.953744646410082	-6.71344218539527	0.0632478263410876	4.18943413722447	0.541551439924249	0.599821671183027	0.99672091006598	-5.87104198053861
445	ALRPPTS(UniMod:21)PGVFGALQNFK3	0.00441766909346423	4.56458329776964	4.62874767927949	4.72527958993978	4.66822820205683	4.5396393065218	4.96957041143471	4.77637673252472	4.99568043727879	4.58762067900196	4.62291024657882	4.67170461047129	-0.250860913688387	4.70457647207798	-2.39363795789293	0.037399795143118	0.738415094539028	-3.7046240583309	0.274339004749766	4.70457647207798	3.92648806132055	0.00276087615243603	0.0795103963909927	-1.66468028528966	0.0234780910613797	4.70457647207798	0.30055537475822	0.769824512644973	0.999701638275751	-5.52359007935082	-0.0356031013736615	4.70457647207798	-0.455774000021572	0.65815563988083	0.999868433149474	-5.63658393240439	-0.286464015062048	4.70457647207798	-4.10002776005201	0.00208229806874247	0.0663895188948284	-1.42473026873195	-0.250860913688387	4.70457647207798	-2.39363795789293	0.037399795143118	0.738415094539028	-3.7046240583309
446	ALS(UniMod:21)DREEEEEDDEEEEEEVEAAAQR3	0.47348994818286	3.28322988814582	3.27842327479834	3.14840720711727	3.29810557136786	3.24733859515804	3.27021251163725	3.4371872271508	3.30376585579196	3.27183673659385	3.28985580195242	NA	-0.092244222162678	3.28283626697136	-0.97201151142159	0.356059424837179	0.99672091006598	-5.50567296012846	0.100368408172861	3.28283626697136	1.67224257336692	0.128283766233098	0.530781075702184	-5.3565057628984	0.00812418601018283	3.28283626697136	0.110518878283302	0.914386194313466	0.999701638275751	-5.48322442533883	0.0360352932424708	3.28283626697136	0.537001246199792	0.604088679184571	0.999868433149474	-5.59670055831005	-0.0562089289202072	3.28283626697136	-0.837630616035392	0.423595407030234	0.802171293246563	-6.26772010999919	-0.092244222162678	3.28283626697136	-0.97201151142159	0.356059424837179	0.99672091006598	-5.50567296012846
447	ALS(UniMod:21)GRAS(UniMod:21)PVPAPSSGLHAAVR3	0.0015691082024286	4.4967092418082	4.53127887818277	4.59626585542899	4.5207611047384	4.53735827619438	4.24301807244317	4.25821341929797	4.25795990658283	4.54820782696929	4.45709481032948	4.34616324665075	0.209783129882115	4.43573005805693	2.52908995048983	0.0296231571740962	0.722337305731079	-3.4958205873069	-0.28835419236533	4.43573005805693	-5.21448286024649	0.000375363044876422	0.0225247510616229	0.35034204524819	-0.0785710624832152	4.43573005805693	-1.27084502690338	0.232159503312342	0.999701638275751	-4.86852327318065	-0.0123583013402664	4.43573005805693	-0.199888932424784	0.84551859244857	0.999868433149474	-5.71827109089684	0.197424828541848	4.43573005805693	3.57015230530891	0.00498318121662746	0.112046074628411	-2.30567213216536	0.209783129882115	4.43573005805693	2.52908995048983	0.0296231571740962	0.722337305731079	-3.4958205873069
448	ALS(UniMod:21)LGTIPSLTR2	0.906833343396215	4.52946474914819	4.59785006570057	4.61555764407633	4.51722930396953	4.56702812341735	4.50149822393935	4.52029671748158	4.63313457630707	4.51757124876712	4.55438386775539	4.63344314986122	0.0556516888335095	4.5624961518567	0.696491825810633	0.501771478347943	0.99672091006598	-5.77564099793918	-0.0293143137323684	4.5624961518567	-0.550311598492295	0.594018207690513	0.882300982143188	-6.5248563601263	0.0263373751011411	4.5624961518567	0.442228183757173	0.667605648110974	0.999701638275751	-5.47486627576291	-0.0388287726149281	4.5624961518567	-0.651969967587087	0.528918559958403	0.999868433149474	-5.53291302077247	0.0168229162185813	4.5624961518567	0.315813155309418	0.758547688411589	0.939636702506509	-6.69223738086152	0.0556516888335095	4.5624961518567	0.696491825810633	0.501771478347943	0.99672091006598	-5.77564099793918
449	ALS(UniMod:21)M(UniMod:35)THGSVK2	0.931812609673342	NA	4.4492535372121	3.96542856094745	4.72351720246156	3.94874994859464	4.63788716246039	3.95892525394617	4.54470623241935	4.55523857188347	3.98026700900207	4.30995393669201	-0.227478903531115	4.30739274156192	-0.56946922040603	0.582757990774361	0.99672091006598	-5.80576935403027	0.173165167195532	4.30739274156192	0.613062375571533	0.554778639589443	0.865179870093027	-6.3762205587614	-0.0543137363355832	4.30739274156192	-0.192288719280708	0.851719764555808	0.999701638275751	-5.54834898133105	0.128792526448324	4.30739274156192	0.416240339147496	0.686836370297049	0.999868433149474	-5.57312973319262	-0.0986863770827915	4.30739274156192	-0.390621676284555	0.70502374266098	0.924467479232139	-6.66322061478496	-0.227478903531115	4.30739274156192	-0.56946922040603	0.582757990774361	0.99672091006598	-5.80576935403027
[truncated: 4,894 more rows]
