# Supplementary material for: Spike-in enhanced phosphoproteomics uncovers synergistic signaling responses to MEK inhibition in colon cancer cells
Source: Nat Commun. 2025 May 27;16:4884. doi: 10.1038/s41467-025-59404-y (PMC12106795; doi:10.1038/s41467-025-59404-y)
Supplement: Supplementary file 15 — Supplementary Data 12 [file 41467_2025_59404_MOESM15_ESM.csv]

Modified sequence	geneid	Leading proteins.x	c_psite_id
_(Acetyl (N-term))AAAAAAAAAAGAAGGRGS(Phospho (STY))GPGRR_	PABPN1	Q86U42	S_19
_(Acetyl (N-term))AAAAAAALES(Phospho (STY))WQAAAPR_	SRRD	Q9UH36	S_11
_(Acetyl (N-term))AAAAAAGPS(Phospho (STY))PGSGPGDSPEGPEGEAPERR_	VPS51	Q9UID3	S_10
_(Acetyl (N-term))AAAAAAGPSPGS(Phospho (STY))GPGDSPEGPEGEAPER_	VPS51	Q9UID3	S_13
_(Acetyl (N-term))AAAAAAGS(Phospho (STY))GTPREEEGPAGEAAASQPQAPTSVPGAR_	POLE4	Q9NR33	S_9
_(Acetyl (N-term))AAAAAAGSGT(Phospho (STY))PREEEGPAGEAAASQPQAPTSVPGAR_	POLE4	Q9NR33	T_11
_(Acetyl (N-term))AAAAAAGSGTPREEEGPAGEAAAS(Phospho (STY))QPQAPTSVPGAR_	POLE4	Q9NR33	S_25
_(Acetyl (N-term))AAAAAAVGPGAGGAGS(Phospho (STY))AVPGGAGPCATVSVFPGAR_	CARM1	Q86X55	S_17
_(Acetyl (N-term))AAAAAS(Phospho (STY))HLNLDALR_	TRIM32	Q13049	S_7
_(Acetyl (N-term))AAAADS(Phospho (STY))FSGGPAGVRLPR_	RMI2	Q96E14	S_7
_(Acetyl (N-term))AAAAGDGGGEGGAGLGS(Phospho (STY))AAGLGPGPGLR_	RAVER2	Q9HCJ3	S_18
_(Acetyl (N-term))AAAAGGGGPGTAVGAT(Phospho (STY))GSGIAAAAAGLAVYR_	SMARCC1	Q92922	T_17
_(Acetyl (N-term))AAAAGPGAALS(Phospho (STY))PRPCDSDPATPGAQSPK_	PHF10	Q8WUB8	S_12
_(Acetyl (N-term))AAAAGPGAALSPRPCDSDPATPGAQS(Phospho (STY))PK_	PHF10	Q8WUB8	S_27
_(Acetyl (N-term))AAAAPDSRVS(Phospho (STY))EEENLKK_	RRP15	Q9Y3B9	S_11
_(Acetyl (N-term))AAAAQLS(Phospho (STY))LTQLSSGNPVYEK_	EPS15	P42566	S_8
_(Acetyl (N-term))AAAAY(Phospho (STY))VDHFAAECLVSMSSR_	KLF13	Q9Y2Y9	Y_6
_(Acetyl (N-term))AAADGGGPGGAS(Phospho (STY))VGTEEDGGGVGHR_	SMCHD1	A6NHR9	S_13
_(Acetyl (N-term))AAAETQSLREQPEM(Oxidation (M))EDANS(Phospho (STY))EK_	PRPF4B	Q13523	S_20
_(Acetyl (N-term))AAAGWRDGS(Phospho (STY))GQEK_	RRAS2	P62070	S_10
_(Acetyl (N-term))AAAITDMADLEELSRLS(Phospho (STY))PLPPGSPGSAAR_	AEBP2	Q6ZN18	S_18
_(Acetyl (N-term))AAAITDMADLEELSRLSPLPPGS(Phospho (STY))PGSAAR_	AEBP2	Q6ZN18	S_24
_(Acetyl (N-term))AAAM(Oxidation (M))VPGRSES(Phospho (STY))WER_	DNPH1	O43598	S_12
_(Acetyl (N-term))AAAMDVDT(Phospho (STY))PSGTNSGAGK_	RBX1	P62877	T_9
_(Acetyl (N-term))AAAMDVDTPSGT(Phospho (STY))NSGAGK_	RBX1	P62877	T_13
_(Acetyl (N-term))AAAMDVDTPSGTNS(Phospho (STY))GAGK_	RBX1	P62877	S_15
_(Acetyl (N-term))AAAPQAPGRGS(Phospho (STY))LRK_	RPP38	P78345	S_12
_(Acetyl (N-term))AAAS(Phospho (STY))PLRDCQAWK_	TTC38	Q5R3I4	S_5
_(Acetyl (N-term))AAASGY(Phospho (STY))TDLREK_	ALKBH5	Q6P6C2	Y_7
_(Acetyl (N-term))AAASVT(Phospho (STY))PPGSLELLQPGFSK_	TRAF2	Q12933	T_7
_(Acetyl (N-term))AAASVTPPGS(Phospho (STY))LELLQPGFSK_	TRAF2	Q12933	S_11
_(Acetyl (N-term))AAAVAAPLAAGGEEAAATTS(Phospho (STY))VPGSPGLPGR_	LRCH4	O75427	S_21
_(Acetyl (N-term))AAAVAAPLAAGGEEAAATTSVPGS(Phospho (STY))PGLPGR_	LRCH4	O75427	S_25
_(Acetyl (N-term))AAAVLS(Phospho (STY))GPSAGSAAGVPGGTGGLSAVSSGPR_	PELP1	Q8IZL8	S_7
_(Acetyl (N-term))AAAVLSGPSAGS(Phospho (STY))AAGVPGGTGGLSAVSSGPR_	PELP1	Q8IZL8	S_13
_(Acetyl (N-term))AAAVLSGPSAGSAAGVPGGT(Phospho (STY))GGLSAVSSGPR_	PELP1	Q8IZL8	T_21
_(Acetyl (N-term))AAAWGSS(Phospho (STY))LTAATQR_	ISCA2	Q86U28	S_8
_(Acetyl (N-term))AADISESS(Phospho (STY))GADCK_	DENR	O43583	S_9
_(Acetyl (N-term))AADRLPNLSS(Phospho (STY))PSAEGPPGPPSGPAPR_	TOM1	O60784	S_462
_(Acetyl (N-term))AADVSVTHRPPLS(Phospho (STY))PK_	RAVER1	Q8IY67	S_14
_(Acetyl (N-term))AAESETPGKS(Phospho (STY))PEK_	RSL1D1	O76021	S_427
_(Acetyl (N-term))AAFAVEPQGPALGSEPMMLGS(Phospho (STY))PTSPK_	NUP35	Q8NFH5	S_22
_(Acetyl (N-term))AAFAVEPQGPALGSEPMMLGSPTS(Phospho (STY))PK_	NUP35	Q8NFH5	S_25
_(Acetyl (N-term))AAGPIS(Phospho (STY))ERNQDATVYVGGLDEK_	SF3B4	Q15427	S_7
_(Acetyl (N-term))AAGTAAALAFLSQES(Phospho (STY))RTR_	NPM3	O75607	S_16
_(Acetyl (N-term))AAGTAAALAFLSQESRT(Phospho (STY))R_	NPM3	O75607	T_18
_(Acetyl (N-term))AAGVLPQNEQPYS(Phospho (STY))TLVNNSECVANMK_	PTPDC1	A2A3K4	S_14
_(Acetyl (N-term))AAIPSSGS(Phospho (STY))LVATHDYYRR_	PPDPF	Q9H3Y8	S_9
_(Acetyl (N-term))AAIPSSGSLVATHDY(Phospho (STY))YR_	PPDPF	Q9H3Y8	Y_16
_(Acetyl (N-term))AALGHLAGEAAAAPGPGT(Phospho (STY))PCASR_	C8orf33	Q9H7E9	T_19
_(Acetyl (N-term))AALMT(Phospho (STY))PGTGAPPAPGDFSGEGSQGLPDPSPEPK_	TYMP	P19971	T_6
_(Acetyl (N-term))AALMTPGTGAPPAPGDFSGEGS(Phospho (STY))QGLPDPSPEPK_	TYMP	P19971	S_23
_(Acetyl (N-term))AALS(Phospho (STY))PTFATSTQDSTCLQDSEFPVSSK_	ZNF317	Q96PQ6	S_5
_(Acetyl (N-term))AAMAVGGAGGSRVS(Phospho (STY))SGR_	PRMT5	O14744	S_15
_(Acetyl (N-term))AAMKGLGKPGGQGDAIQLS(Phospho (STY))PK_	ARHGEF16	Q5VV41	S_174
_(Acetyl (N-term))AANATTNPS(Phospho (STY))QLLPLELVDK_	LSM5	Q9Y4Y9	S_10
_(Acetyl (N-term))AANGDSPPWS(Phospho (STY))PALAAEGR_	ZNF41	P51814	S_11
_(Acetyl (N-term))AAPEEHDS(Phospho (STY))PTEASQPIVEEEETK_	DDX47	Q9H0S4	S_9
_(Acetyl (N-term))AAPEEHDSPTEAS(Phospho (STY))QPIVEEEETK_	DDX47	Q9H0S4	S_14
_(Acetyl (N-term))AAPM(Oxidation (M))T(Phospho (STY))PAARPEDYEAALNAALADVPELAR_	GBE1	Q04446	T_6
_(Acetyl (N-term))AAPMT(Phospho (STY))PAARPEDYEAALNAALADVPELAR_	GBE1	Q04446	T_6
_(Acetyl (N-term))AAPMTPAARPEDY(Phospho (STY))EAALNAALADVPELAR_	GBE1	Q04446	Y_14
_(Acetyl (N-term))AAPRPPPARLS(Phospho (STY))GVMVPAPIQDLEALR_	ATXN10	Q9UBB4	S_12
_(Acetyl (N-term))AAPRPS(Phospho (STY))PAISVSVSAPAFYAPQKK_	ZYX	Q15942	S_7
_(Acetyl (N-term))AAPRPS(Phospho (STY))PAISVSVSAPAFYAPQK_	ZYX	Q15942	S_7
_(Acetyl (N-term))AAPRPSPAISVSVS(Phospho (STY))APAFYAPQK_	ZYX	Q15942	S_15
_(Acetyl (N-term))AAPRPSPAISVSVSAPAFY(Phospho (STY))APQKK_	ZYX	Q15942	Y_20
_(Acetyl (N-term))AAPRPSPAISVSVSAPAFY(Phospho (STY))APQK_	ZYX	Q15942	Y_20
_(Acetyl (N-term))AAPS(Phospho (STY))DGFKPR_	EMG1	Q92979	S_5
_(Acetyl (N-term))AAPSAGS(Phospho (STY))WSTFQHK_	CASP2	P42575	S_8
_(Acetyl (N-term))AAQGAAAAVAAGTSGVAGEGEPGPGENAAAEGTAPSPGRVS(Phospho (STY))PPTPAR_	KAT8	Q9H7Z6	S_42
_(Acetyl (N-term))AAS(Phospho (STY))DTERDGLAPEK_	RSRC2	Q7L4I2	S_4
_(Acetyl (N-term))AASAAAASAAAASAAS(Phospho (STY))GSPGPGEGSAGGEKR_	TRIM28	Q13263	S_17
_(Acetyl (N-term))AASAAAASAAAASAASGS(Phospho (STY))PGPGEGSAGGEKR_	TRIM28	Q13263	S_19
_(Acetyl (N-term))AASALY(Phospho (STY))ACTK_	FAM76B	Q5HYJ3	Y_7
_(Acetyl (N-term))AASEAAVVSS(Phospho (STY))PSLK_	TRUB1	Q8WWH5	S_11
_(Acetyl (N-term))AATAS(Phospho (STY))AGAGGIDGKPR_	SLC25A11	Q02978	S_6
_(Acetyl (N-term))AATEPILAATGS(Phospho (STY))PAAVPPEK_	SCAND1	P57086	S_13
_(Acetyl (N-term))AAVLKPVLLGLRDAPVHGS(Phospho (STY))PTGPGAWTASK_	PDCD2L	Q9BRP1	S_20
_(Acetyl (N-term))AAVTMS(Phospho (STY))VPGRK_	MYH14	Q7Z406	S_7
_(Acetyl (N-term))ACGLVAS(Phospho (STY))NLNLKPGECLR_	LGALS1	P09382	S_8
_(Acetyl (N-term))ADDLDFETGDAGASATFPM(Oxidation (M))QCS(Phospho (STY))ALRK_	EIF5A	P63241	S_23
_(Acetyl (N-term))ADDQGCIEEQGVEDS(Phospho (STY))ANEDSVDAKPDR_	CASP7	P55210	S_16
_(Acetyl (N-term))ADEAALALQPGGS(Phospho (STY))PS(Phospho (STY))AAGADREAASSPAGEPLRK_	SIRT1	Q96EB6	S_14;S_26;S_27
_(Acetyl (N-term))ADEAALALQPGGS(Phospho (STY))PSAAGADREAAS(Phospho (STY))SPAGEPLRK_	SIRT1	Q96EB6	S_14
_(Acetyl (N-term))ADEAALALQPGGS(Phospho (STY))PSAAGADREAASSPAGEPLRK_	SIRT1	Q96EB6	S_14
_(Acetyl (N-term))ADEAALALQPGGS(Phospho (STY))PSAAGADREAASSPAGEPLR_	SIRT1	Q96EB6	S_14
_(Acetyl (N-term))ADEAALALQPGGS(Phospho (STY))PSAAGADR_	SIRT1	Q96EB6	S_14
_(Acetyl (N-term))ADFAGPSS(Phospho (STY))AGRK_	RPAP2	Q8IXW5	S_9
_(Acetyl (N-term))ADFDTY(Phospho (STY))DDR_	EIF4H	Q15056	Y_7
_(Acetyl (N-term))ADFDTYDDRAYSSFGGGRGS(Phospho (STY))R_	EIF4H	Q15056	S_21
_(Acetyl (N-term))ADGS(Phospho (STY))LTGGGLEAAAMAPER_	SHCBP1	Q8NEM2	S_5
_(Acetyl (N-term))ADHVQS(Phospho (STY))LAQLENLCK_	XPO7	Q9UIA9	S_7
_(Acetyl (N-term))ADIQTERAY(Phospho (STY))QK_	RPS11	P62280	Y_10
_(Acetyl (N-term))ADLDS(Phospho (STY))PPK_	COG4	Q9H9E3	S_6
_(Acetyl (N-term))ADLHRQLQEY(Phospho (STY))LAQGK_	SFT2D3	Q587I9	Y_11
_(Acetyl (N-term))ADLSLADALTEPS(Phospho (STY))PDIEGEIKR_	MAP4	P27816	S_14
_(Acetyl (N-term))ADSS(Phospho (STY))PALSLR_	LYSMD2	Q8IV50	S_5
_(Acetyl (N-term))ADSSPALS(Phospho (STY))LR_	LYSMD2	Q8IV50	S_9
_(Acetyl (N-term))AEAEGVPTT(Phospho (STY))PGPASGSTFR_	FAM134C	Q86VR2	T_10
_(Acetyl (N-term))AEAGPQAPPPPGT(Phospho (STY))PSRHEK_	E2F4	Q16254	T_14
_(Acetyl (N-term))AEAS(Phospho (STY))PHPGRYFCHCCSVEIVPR_	RNF126	Q9BV68	S_5
_(Acetyl (N-term))AEAVAAPIS(Phospho (STY))PWTM(Oxidation (M))AATIQAMER_	ZNF746	Q6NUN9	S_10
_(Acetyl (N-term))AEAVAAPIS(Phospho (STY))PWTMAATIQAM(Oxidation (M))ER_	ZNF746	Q6NUN9	S_10
_(Acetyl (N-term))AEAVAAPIS(Phospho (STY))PWTMAATIQAMERK_	ZNF746	Q6NUN9	S_10
_(Acetyl (N-term))AEAVAAPISPWT(Phospho (STY))MAATIQAM(Oxidation (M))ER_	ZNF746	Q6NUN9	T_13
_(Acetyl (N-term))AECGRGGAAGGALPTS(Phospho (STY))PGPALGAK_	PLCL2	Q9UPR0	S_17
_(Acetyl (N-term))AEDEPDAKS(Phospho (STY))PK_	RFX5	P48382	S_10
_(Acetyl (N-term))AEDVSSAAPS(Phospho (STY))PR_	TERF1	P54274	S_11
_(Acetyl (N-term))AEFPSKVS(Phospho (STY))TR_	PLLP	Q9Y342	S_9
_(Acetyl (N-term))AELQLDPAMAGLGGGGGSGVGDGGGPVRGPPS(Phospho (STY))PR_	KCTD2	Q14681	S_33
_(Acetyl (N-term))AENHCELLS(Phospho (STY))PARGGIGAGLGGGLCRR_	KCTD5	Q9NXV2	S_10
_(Acetyl (N-term))AENHCELLS(Phospho (STY))PAR_	KCTD5	Q9NXV2	S_10
_(Acetyl (N-term))AENPS(Phospho (STY))LENHRIK_	KPNA3	O00505	S_6
_(Acetyl (N-term))AENSES(Phospho (STY))LGTVPEHER_	EXOC6	Q8TAG9	S_7
_(Acetyl (N-term))AENSVLTSTTGRT(Phospho (STY))SLADSSIFDSK_	ECT2	Q9H8V3	T_14
_(Acetyl (N-term))AEPPS(Phospho (STY))PVHCVAAAAPTATVSEKEPFGK_	RSBN1L	Q6PCB5	S_6
_(Acetyl (N-term))AEPPS(Phospho (STY))PVHCVAAAAPTATVSEK_	RSBN1L	Q6PCB5	S_6
_(Acetyl (N-term))AEPS(Phospho (STY))AATQSHSISSSSFGAEPSAPGGGGS(Phospho (STY))PGACPALGTK_	RTN3	O95197	S_30
_(Acetyl (N-term))AEPS(Phospho (STY))GAETRPPIR_	UBQLN4	Q9NRR5	S_5
_(Acetyl (N-term))AEPSAATQSHS(Phospho (STY))ISSSSFGAEPSAPGGGGS(Phospho (STY))PGACPALGTK_	RTN3	O95197	S_30
_(Acetyl (N-term))AEPSAATQSHSIS(Phospho (STY))SSSFGAEPSAPGGGGS(Phospho (STY))PGACPALGTK_	RTN3	O95197	S_30
_(Acetyl (N-term))AEPSAATQSHSISSSS(Phospho (STY))FGAEPSAPGGGGSPGACPALGTK_	RTN3	O95197	S_17
_(Acetyl (N-term))AEPSAATQSHSISSSSFGAEPSAPGGGGS(Phospho (STY))PGACPALGTK_	RTN3	O95197	S_30
_(Acetyl (N-term))AEQEPTAEQLAQIAAENEEDEHS(Phospho (STY))VNYKPPAQK_	ARHGDIA	P52565	S_24;Y_27
_(Acetyl (N-term))AEQEPTAEQLAQIAAENEEDEHSVNY(Phospho (STY))KPPAQK_	ARHGDIA	P52565	Y_27
_(Acetyl (N-term))AEQVALS(Phospho (STY))RTQVCGILR_	G6PD	P11413	S_8
_(Acetyl (N-term))AEQVALS(Phospho (STY))R_	G6PD	P11413	S_8
_(Acetyl (N-term))AES(Phospho (STY))QLNCLDEAHVNEK_	FAM83F	Q8NEG4	S_4
_(Acetyl (N-term))AESGESGGPPGS(Phospho (STY))QDSAAGAEGAGAPAAAASAEPK_	UBQLN1	Q9UMX0	S_13
_(Acetyl (N-term))AESGGSSGGAGGGGAFGAGPGPERPNS(Phospho (STY))TADK_	KLHL26	Q53HC5	S_28;T_29
_(Acetyl (N-term))AESLRS(Phospho (STY))PR_	RPAIN	Q86UA6	S_7
_(Acetyl (N-term))AETEERS(Phospho (STY))LDNFFAK_	CDV3	Q9UKY7	S_8
_(Acetyl (N-term))AETLSGLGDSGAAGAAALS(Phospho (STY))SASSETGTR_	SAFB	Q15424	S_20
_(Acetyl (N-term))AETLSGLGDSGAAGAAALSSASS(Phospho (STY))ETGTR_	SAFB	Q15424	S_24
_(Acetyl (N-term))AETLSGLGDSGAAGAAALSSASSET(Phospho (STY))GTR_	SAFB	Q15424	T_26
_(Acetyl (N-term))AEVPPGPS(Phospho (STY))SLLPPPAPPAPAAVEPR_	NAA30	Q147X3	S_10;S_9
_(Acetyl (N-term))AFS(Phospho (STY))PWQILSPVQWAK_	TACC1	O75410	S_4
_(Acetyl (N-term))AFSPWQILS(Phospho (STY))PVQWAK_	TACC1	O75410	S_10
_(Acetyl (N-term))AGAAS(Phospho (STY))PCANGCGPGAPSDAEVLHLCR_	PLCG1	P19174	S_6
_(Acetyl (N-term))AGAATQAS(Phospho (STY))LESAPR_	QTRT1	Q9BXR0	S_9
_(Acetyl (N-term))AGGEAGVTLGQPHLS(Phospho (STY))RQDLTTLDVTK_	EIF2S3	P41091	S_16
_(Acetyl (N-term))AGSVADSDAVVKLDDGHLNNSLSS(Phospho (STY))PVQADVYFPR_	LGALSL	Q3ZCW2	S_25
_(Acetyl (N-term))AGVEEVAASGSHLNGDLDPDDREEGAAS(Phospho (STY))TAEEAAK_	METAP2	P50579	S_29
_(Acetyl (N-term))AGYEY(Phospho (STY))VSPEQLAGFDK_	EPT1	Q9C0D9	Y_6
_(Acetyl (N-term))AHS(Phospho (STY))PVAVQVPGM(Oxidation (M))QNNIADPEELFTK_	STK26	Q9P289	S_4
_(Acetyl (N-term))AHS(Phospho (STY))PVAVQVPGMQNNIADPEELFTK_	STK26	Q9P289	S_4
_(Acetyl (N-term))AIGLSPMS(Phospho (STY))FPTADLTLK_	PRRC2B	Q5JSZ5	S_1846
_(Acetyl (N-term))AKLHT(Phospho (STY))DDDLNWLDHSRT(Phospho (STY))FR_	TLN2	Q9Y4G6	T_169;T_181
_(Acetyl (N-term))AKPCGVRLS(Phospho (STY))GEAR_	PSME2	Q9UL46	S_10
_(Acetyl (N-term))AKPLTDS(Phospho (STY))EK_	PYGB	P11216	S_8
_(Acetyl (N-term))AKS(Phospho (STY))PENSTLEEILGQYQR_	SDCCAG8	Q86SQ7	S_4
_(Acetyl (N-term))ALAGCPDSFLHHPYY(Phospho (STY))QDK_	GRB10	Q13322	Y_16
_(Acetyl (N-term))ALIDMHLS(Phospho (STY))KS(Phospho (STY))VSK_	ANKS1B	Q7Z6G8	S_732;S_734;S_736
_(Acetyl (N-term))ALLSEGLDEVPAACLS(Phospho (STY))PCGPPNPTELFSESRR_	FAM83D	Q9H4H8	S_17
_(Acetyl (N-term))ALLSEGLDEVPAACLS(Phospho (STY))PCGPPNPTELFSESR_	FAM83D	Q9H4H8	S_17
_(Acetyl (N-term))ALRS(Phospho (STY))AQGDGPTSGHWDGGAEK_	TBC1D20	Q96BZ9	S_5
_(Acetyl (N-term))ALS(Phospho (STY))MPLNGLK_	CLIC4	Q9Y696	S_4
_(Acetyl (N-term))ALSVPGYS(Phospho (STY))PGFRKPPEVVR_	DONSON	Q9NYP3	S_9
_(Acetyl (N-term))ALSVPGYS(Phospho (STY))PGFR_	DONSON	Q9NYP3	S_9
_(Acetyl (N-term))ALVTLQRS(Phospho (STY))PTPSAASSSASNSELEAGSEEDRK_	SSH1	Q8WYL5	S_9
_(Acetyl (N-term))ALVTLQRSPT(Phospho (STY))PSAASSSASNSELEAGSEEDRK_	SSH1	Q8WYL5	T_11
_(Acetyl (N-term))ALVTVSRS(Phospho (STY))PPGSGASTPVGPWDQAVQR_	SSH3	Q8TE77	S_9
_(Acetyl (N-term))AM(Oxidation (M))S(Phospho (STY))SGGSGGGVPEQEDSVLFR_	SMN1	Q16637	S_4
_(Acetyl (N-term))AM(Oxidation (M))SS(Phospho (STY))GGSGGGVPEQEDSVLFR_	SMN1	Q16637	S_5
_(Acetyl (N-term))AMS(Phospho (STY))SGGSGGGVPEQEDSVLFRR_	SMN1	Q16637	S_4
_(Acetyl (N-term))AMSSGGS(Phospho (STY))GGGVPEQEDSVLFRR_	SMN1	Q16637	S_8
_(Acetyl (N-term))AMSSGGSGGGVPEQEDS(Phospho (STY))VLFRR_	SMN1	Q16637	S_18
_(Acetyl (N-term))AMTGST(Phospho (STY))PCSSMSNHTK_	STK38	Q15208	T_7
_(Acetyl (N-term))ANCS(Phospho (STY))QEELDEEFEQFMK_	CEP162	Q5TB80	S_5
_(Acetyl (N-term))ANLEES(Phospho (STY))FPR_	PDCD11	Q14690	S_7
_(Acetyl (N-term))ANRGPAY(Phospho (STY))GLSR_	TAGLN2	P37802	Y_8
_(Acetyl (N-term))ANRGPAYGLS(Phospho (STY))R_	TAGLN2	P37802	S_11
_(Acetyl (N-term))APTKPPVGPKTS(Phospho (STY))PLK_	EAF1	Q96JC9	S_158
_(Acetyl (N-term))AQAVS(Phospho (STY))EEEEEEEGK_	DDX24	Q9GZR7	S_82
_(Acetyl (N-term))AQES(Phospho (STY))PKNS(Phospho (STY))AAEIPVTSNGEVDDSREHSFNR_	ARFIP1	P53367	S_5;S_9
_(Acetyl (N-term))AQETNQT(Phospho (STY))PGPMLCSTGCGFYGNPR_	ZFAND5	O76080	T_8
_(Acetyl (N-term))AQPGPAS(Phospho (STY))QPDVSLQQR_	RABEP1	Q15276	S_8
_(Acetyl (N-term))AQT(Phospho (STY))PAFDKPK_	ADA	P00813	T_4
_(Acetyl (N-term))AQVAM(Oxidation (M))STLPVEDEES(Phospho (STY))SESR_	GTF2I	P78347	S_16
_(Acetyl (N-term))AQYGHPS(Phospho (STY))PLGMAAR_	UBASH3B	Q8TF42	S_8
_(Acetyl (N-term))ARGS(Phospho (STY))VSDEEMMELREAFAK_	LCP1	P13796	S_5
_(Acetyl (N-term))AS(Phospho (STY))ASYHISNLLEK_	CAND1	Q86VP6	S_3
_(Acetyl (N-term))AS(Phospho (STY))ATEDPVLER_	POC1B	Q8TC44	S_3
_(Acetyl (N-term))AS(Phospho (STY))FVTEVLAHSGRLEK_	ZW10	O43264	S_3
_(Acetyl (N-term))AS(Phospho (STY))FVTEVLAHSGR_	ZW10	O43264	S_3
_(Acetyl (N-term))AS(Phospho (STY))GEHSPGSGAARRPLHSAQAVDVASASNFR_	RNPEP	Q9H4A4	S_3
_(Acetyl (N-term))AS(Phospho (STY))GVAVSDGVIK_	CFL1	P23528	S_3
_(Acetyl (N-term))AS(Phospho (STY))LIFIFT(Phospho (STY))LFM(Oxidation (M))VSCK_	TMEM38A	Q9H6F2	S_211;T_217
_(Acetyl (N-term))AS(Phospho (STY))LSLAPVNIFK_	CCT2	P78371	S_3
_(Acetyl (N-term))AS(Phospho (STY))PPESDGFSDVRK_	IRS1	P35568	S_3
_(Acetyl (N-term))AS(Phospho (STY))PQGGQIAIAMR_	PCGF1	Q9BSM1	S_3
_(Acetyl (N-term))AS(Phospho (STY))PSLERPEK_	KRR1	Q13601	S_3
_(Acetyl (N-term))AS(Phospho (STY))PSRQPPPGGSGLLQGSR_	LYSMD1	Q96S90	S_3
_(Acetyl (N-term))AS(Phospho (STY))PVSFQELNRTGK_	HIVEP1	P15822	S_1158
_(Acetyl (N-term))ASASY(Phospho (STY))HISNLLEK_	CAND1	Q86VP6	Y_6
_(Acetyl (N-term))ASATDS(Phospho (STY))RYGQK_	RAB3A	P20336	S_7
_(Acetyl (N-term))ASCAS(Phospho (STY))IDIEDATQHLRDILK_	EDC4	Q6P2E9	S_6
_(Acetyl (N-term))ASESSPLLAY(Phospho (STY))RLLGEEGVALPANGAGGPGGASAR_	SLC12A9	Q9BXP2	Y_11
_(Acetyl (N-term))ASFVTEVLAHS(Phospho (STY))GRLEK_	ZW10	O43264	S_12
_(Acetyl (N-term))ASFVTEVLAHS(Phospho (STY))GR_	ZW10	O43264	S_12
_(Acetyl (N-term))ASGEHS(Phospho (STY))PGSGAARRPLHSAQAVDVASASNFR_	RNPEP	Q9H4A4	S_7
_(Acetyl (N-term))ASGPGS(Phospho (STY))QEREGLLIVK_	ZNF263	O14978	S_7
_(Acetyl (N-term))ASGSGDS(Phospho (STY))VTRR_	SYMPK	Q92797	S_8
_(Acetyl (N-term))ASHLRPPS(Phospho (STY))PLLVR_	DTX3L	Q8TDB6	S_9
_(Acetyl (N-term))ASILDEY(Phospho (STY))ENSLSR_	VPS18	Q9P253	Y_8
_(Acetyl (N-term))ASKLAAAS(Phospho (STY))LLLALY(Phospho (STY))MK_	CCNB3	Q8WWL7	S_1307;Y_1313
_(Acetyl (N-term))ASLGPAAAGEQASGAEAEPGPAGPPPPPS(Phospho (STY))PSSLGPLLPLQR_	BTBD1	Q9H0C5	S_30
_(Acetyl (N-term))ASLS(Phospho (STY))LAPVNIFK_	CCT2	P78371	S_5
_(Acetyl (N-term))ASS(Phospho (STY))PAVDVSCR_	ZNF692	Q9BU19	S_4
_(Acetyl (N-term))ASSEQAEQPSQPSST(Phospho (STY))PGSENVLPREPLIATAVK_	PEX14	O75381	T_16
_(Acetyl (N-term))ASSTVPVS(Phospho (STY))AAGSANETPEIPDNVGDWLR_	TOMM6	Q96B49	S_9
_(Acetyl (N-term))AT(Phospho (STY))AEVLNIGKK_	PAICS	P22234	T_3
_(Acetyl (N-term))AT(Phospho (STY))APYNYSYIFK_	RAB14	P61106	T_3
_(Acetyl (N-term))AT(Phospho (STY))PGNLGSSVLASK_	PIP4K2A	P48426	T_3
_(Acetyl (N-term))AT(Phospho (STY))PLAVNSAASLWGPYK_	NUP205	Q92621	T_3
_(Acetyl (N-term))ATAAETS(Phospho (STY))AS(Phospho (STY))EPEAESK_	SART3	Q15020	S_10;S_8
_(Acetyl (N-term))ATAPY(Phospho (STY))NYSYIFK_	RAB14	P61106	Y_6
_(Acetyl (N-term))ATAPYNY(Phospho (STY))SYIFK_	RAB14	P61106	Y_8
_(Acetyl (N-term))ATDELATKLS(Phospho (STY))R_	EFHD2	Q96C19	S_11
_(Acetyl (N-term))ATEGMILT(Phospho (STY))NHDHQIR_	GPHN	Q9NQX3	T_9
_(Acetyl (N-term))ATEHVNGNGTEEPMDTTS(Phospho (STY))AVIHSENFQTLLDAGLPQK_	SYNCRIP	O60506	S_19
_(Acetyl (N-term))ATEIGS(Phospho (STY))PPRFFHM(Oxidation (M))PR_	WDR33	Q9C0J8	S_7
_(Acetyl (N-term))ATEIGS(Phospho (STY))PPRFFHMPR_	WDR33	Q9C0J8	S_7
_(Acetyl (N-term))ATEPPS(Phospho (STY))PLRVEAPGPPEMR_	IPMK	Q8NFU5	S_7
_(Acetyl (N-term))ATGANAT(Phospho (STY))PLDFPSKK_	SF1	Q15637	T_8
_(Acetyl (N-term))ATGANATPLDFPS(Phospho (STY))KK_	SF1	Q15637	S_14
_(Acetyl (N-term))ATGGYRTSS(Phospho (STY))GLGGSTTDFLEEWK_	PAWR	Q96IZ0	S_10
_(Acetyl (N-term))ATNVTY(Phospho (STY))QAHHVSR_	PAPSS1	O43252	Y_30
_(Acetyl (N-term))ATPGNLGS(Phospho (STY))SVLASK_	PIP4K2A	P48426	S_9
_(Acetyl (N-term))ATPGNLGSS(Phospho (STY))VLASK_	PIP4K2A	P48426	S_10
_(Acetyl (N-term))ATPY(Phospho (STY))VPVPMPIGNSASSFTTNR_	SNX16	P57768	Y_5
_(Acetyl (N-term))ATPYVPVPMPIGNSAS(Phospho (STY))SFTTNR_	SNX16	P57768	S_17
_(Acetyl (N-term))ATRVEVGSIT(Phospho (STY))PLTAVPGLGEM(Oxidation (M))GK_	KIAA1671	Q9BY89	T_11
_(Acetyl (N-term))ATS(Phospho (STY))PQKS(Phospho (STY))PSVPK_	PARVA	Q9NVD7	S_4;S_8
_(Acetyl (N-term))ATT(Phospho (STY))ATMATSGSARK_	EIF4A3	P38919	T_4
_(Acetyl (N-term))ATTATM(Oxidation (M))ATS(Phospho (STY))GSARK_	EIF4A3	P38919	S_10
_(Acetyl (N-term))ATTATM(Oxidation (M))ATSGS(Phospho (STY))ARK_	EIF4A3	P38919	S_12
_(Acetyl (N-term))ATTATMAT(Phospho (STY))SGSARK_	EIF4A3	P38919	T_9
_(Acetyl (N-term))ATTATMATS(Phospho (STY))GSARK_	EIF4A3	P38919	S_10
_(Acetyl (N-term))ATTATMATSGS(Phospho (STY))ARK_	EIF4A3	P38919	S_12
_(Acetyl (N-term))ATVEPETT(Phospho (STY))PTPNPPTTEEEK_	EIF4E	P06730	T_9
_(Acetyl (N-term))ATVVVEATEPEPSGSIANPAASTS(Phospho (STY))PSLSHR_	MAP1B	P46821	S_25
_(Acetyl (N-term))AVPGCNKDS(Phospho (STY))VRAGCK_	SREK1IP1	Q8N9Q2	S_10
_(Acetyl (N-term))AVPGCNKDS(Phospho (STY))VR_	SREK1IP1	Q8N9Q2	S_10
_(Acetyl (N-term))AVY(Phospho (STY))FLKSGDY(Phospho (STY))VDR_	VPS13D	Q5THJ4	Y_4285;Y_4292
_(Acetyl (N-term))AY(Phospho (STY))HSFLVEPISCHAWNK_	ARPC1B	O15143	Y_3
_(Acetyl (N-term))AYHS(Phospho (STY))FLVEPISCHAWNK_	ARPC1B	O15143	S_5
_(Acetyl (N-term))AYHS(Phospho (STY))GYGAHGSK_	YIF1A	O95070	S_5
_(Acetyl (N-term))AYHSGYGAHGS(Phospho (STY))K_	YIF1A	O95070	S_12
_(Acetyl (N-term))CDCFHMVLPTWPGTPGS(Phospho (STY))VSGR_	AHNAK2	Q8IVF2	S_18
_(Acetyl (N-term))CS(Phospho (STY))LGLFPPPPPR_	AAAS	Q9NRG9	S_3
_(Acetyl (N-term))CSAFHRAES(Phospho (STY))GTELLAR_	XRCC2	O43543	S_10
_(Acetyl (N-term))DIAPT(Phospho (STY))LT(Phospho (STY))LY(Phospho (STY))VGKK_	HPR	P00739	T_162;T_164;Y_166
_(Acetyl (N-term))DILGPPM(Oxidation (M))Y(Phospho (STY))EM(Oxidation (M))EVS(Phospho (STY))QR_	LONP2	Q86WA8	S_648;Y_643
_(Acetyl (N-term))DRPT(Phospho (STY))FEMTET(Phospho (STY))QFVLS(Phospho (STY))FVHR_	AGBL5	Q8NDL9	S_138;T_127;T_133
_(Acetyl (N-term))DSM(Oxidation (M))ALS(Phospho (STY))KM(Oxidation (M))AGTS(Phospho (STY))VYLK_	SDS	P20132	S_20;S_26
_(Acetyl (N-term))DVISEAVT(Phospho (STY))YK_	FREM1	Q5H8C1	T_960
_(Acetyl (N-term))EALRLY(Phospho (STY))PPVPGIGRELS(Phospho (STY))T(Phospho (STY))PVTFPDGR_	CYP4A22	Q5TCH4	S_394;Y_383
_(Acetyl (N-term))EAPAEGEAAEPGS(Phospho (STY))PTAAEGEAASAASSTSSPK_	MARCKS	P29966	S_118
_(Acetyl (N-term))EGARPPS(Phospho (STY))SPPM(Oxidation (M))PVIDNVFSLAPYR_	C15orf39	Q6ZRI6	S_496;S_497
_(Acetyl (N-term))ELIDDIERLKY(Phospho (STY))EIAEVM(Oxidation (M))T(Phospho (STY))EIDNLT(Phospho (STY))SVEESK_	CYTH3	O43739	T_50;T_56;Y_43
_(Acetyl (N-term))ERS(Phospho (STY))PALKSPLQSVVVR_	THRAP3	Q9Y2W1	S_248
_(Acetyl (N-term))ES(Phospho (STY))PAPEQPLPEAS(Phospho (STY))EVDS(Phospho (STY))LGVILK_	KCTD19	Q17RG1	S_741;S_752;S_756
_(Acetyl (N-term))FVSSSSSGGYGGGY(Phospho (STY))GGVLTASDGLLAGNEK_	NA	CON__P08727	Y_65
_(Acetyl (N-term))FY(Phospho (STY))EIM(Oxidation (M))FAKR_	NA	A0A1B0GVH7	Y_366
_(Acetyl (N-term))GAAS(Phospho (STY))PVLQEDHCDSLPSVLQVEEK_	JMY	Q8N9B5	S_713
_(Acetyl (N-term))GAKEEHGGLIRS(Phospho (STY))PR_	U2AF2	P26368	S_79
_(Acetyl (N-term))GAMPPAPVPAGTPAPPGPATMM(Oxidation (M))PDGTLGLT(Phospho (STY))PPTTER_	NONO	Q15233	T_428
_(Acetyl (N-term))GATPGKALVAT(Phospho (STY))PGKK_	NCL	P19338	T_121
_(Acetyl (N-term))GDMANNSVAYSGVKNS(Phospho (STY))LK_	ATP2B1	P20020	S_17
_(Acetyl (N-term))GDS(Phospho (STY))DDEYDR_	SRRT	Q9BXP5	S_4
_(Acetyl (N-term))GDTAKPY(Phospho (STY))FVK_	ZCCHC6	Q5VYS8	Y_8
_(Acetyl (N-term))GEAGAGAGASGGPEAS(Phospho (STY))PEAEVVK_	HGH1	Q9BTY7	S_17
_(Acetyl (N-term))GEIEGTY(Phospho (STY))R_	FARP2	O94887	Y_8
_(Acetyl (N-term))GEPAGVAGTMESPFS(Phospho (STY))PGLFHR_	ATF6	P18850	S_16
_(Acetyl (N-term))GFRPLSCEY(Phospho (STY))KM(Oxidation (M))ENVTR_	ITGA8	P53708	Y_715
_(Acetyl (N-term))GKPDTFLSTIEAIY(Phospho (STY))Y(Phospho (STY))FLVDYHT(Phospho (STY))DILKEK_	DTWD1	Q8N5C7	T_263;Y_255;Y_256
_(Acetyl (N-term))GKPPPLLPSVLGPAGGDREALGLGPPAAQLT(Phospho (STY))PPPAPVGLR_	RAVER1	Q8IY67	T_463
_(Acetyl (N-term))GKTAQGLS(Phospho (STY))PVDQRK_	TRIM33	Q9UPN9	S_959
_(Acetyl (N-term))GKVYDM(Oxidation (M))ELGEEFY(Phospho (STY))LDQNK_	PLCE1	Q9P212	Y_1650
_(Acetyl (N-term))GLEDVRPSVESLLDELESSVPSPVPAITVNQGEM(Oxidation (M))S(Phospho (STY))SPQR_	PXN	P49023	S_243
_(Acetyl (N-term))GNGTEEDY(Phospho (STY))NFVFK_	RAB25	P57735	Y_9
_(Acetyl (N-term))GS(Phospho (STY))PLRFDGR_	HSD17B4	P51659	S_3
_(Acetyl (N-term))GSGKRPAAAAAAGSAS(Phospho (STY))PR_	WRNIP1	Q96S55	S_153
_(Acetyl (N-term))GSKQS(Phospho (STY))IHDSEVK_	WDR64	B1ANS9	S_746
_(Acetyl (N-term))GT(Phospho (STY))LKDLIY(Phospho (STY))KAK_	PXK	Q7Z7A4	T_233;Y_239
_(Acetyl (N-term))GVS(Phospho (STY))ILS(Phospho (STY))IYKYVSSIY(Phospho (STY))RYDVQR_	SHPRH	Q149N8	Y_472
_(Acetyl (N-term))HHTDMSSSSYLAATHHPPHS(Phospho (STY))PLVR_	KANSL1	Q7Z3B3	S_820
_(Acetyl (N-term))HT(Phospho (STY))GPGILS(Phospho (STY))MANAGPNT(Phospho (STY))NGSQFFICTAK_	PPIA	P62937	S_99;T_107;T_93
_(Acetyl (N-term))IDLVCQAVLS(Phospho (STY))GKWPS(Phospho (STY))SRR_	CHD8	Q9HCK8	S_2173;S_2178;S_2179
_(Acetyl (N-term))IGLY(Phospho (STY))DS(Phospho (STY))VKQVYT(Phospho (STY))PK_	UCP3	P55916	S_101;T_107;Y_99
_(Acetyl (N-term))IM(Oxidation (M))ESKQS(Phospho (STY))CELS(Phospho (STY))PSK_	RASA1	P20936	S_827;S_831
_(Acetyl (N-term))IM(Oxidation (M))NT(Phospho (STY))WY(Phospho (STY))PKVINLFT(Phospho (STY))KK_	DNAH12	Q6ZR08	Y_264
_(Acetyl (N-term))ISQSAPVKQPPPLAPQS(Phospho (STY))PQGGVMGGSNSNQQQQMR_	YAP1	P46937	S_289
_(Acetyl (N-term))ISS(Phospho (STY))DLRKS(Phospho (STY))GVT(Phospho (STY))QLIDK_	CABLES2	Q9BTV7	S_420;S_425;T_428
_(Acetyl (N-term))ITGVFELM(Oxidation (M))RELT(Phospho (STY))HM(Oxidation (M))EY(Phospho (STY))DLEK_	DST	Q03001	Y_3262
_(Acetyl (N-term))IVS(Phospho (STY))T(Phospho (STY))FYTEVLPMLNPMIY(Phospho (STY))SLR_	OR9G9	P0C7N8	S_274;T_275;Y_277;Y_289
_(Acetyl (N-term))KALM(Oxidation (M))PCDIIDY(Phospho (STY))LLLK_	ARL13A	Q5H913	Y_146
_(Acetyl (N-term))KEST(Phospho (STY))EPK_	ZNF654	Q8IZM8	T_922
_(Acetyl (N-term))KET(Phospho (STY))AIFGSCM(Oxidation (M))PALS(Phospho (STY))T(Phospho (STY))PK_	CCDC168	Q8NDH2	S_1685;T_1674;T_1686
_(Acetyl (N-term))KIDTEAPGLPGVPVT(Phospho (STY))T(Phospho (STY))DAMPR_	C15orf39	Q6ZRI6	T_634;T_635
_(Acetyl (N-term))KILDPNTGEPAPVLSS(Phospho (STY))PPPADVSTFLAFPSPEK_	RANGAP1	P46060	S_428
_(Acetyl (N-term))KLAQQLCT(Phospho (STY))ALLFLATPELSIIHCDLK_	DYRK1B	Q9Y463	T_223
_(Acetyl (N-term))KLRAS(Phospho (STY))IT(Phospho (STY))PGT(Phospho (STY))ILIILT(Phospho (STY))GR_	RPL6	Q02878	S_143;T_145;T_148;T_154
_(Acetyl (N-term))KNKPTM(Oxidation (M))NY(Phospho (STY))EK_	GABPA	Q06546	Y_371
_(Acetyl (N-term))KPCNHQVDTAPT(Phospho (STY))VVALYDYT(Phospho (STY))ANR_	AHI1	Q8N157	T_1055;T_1063
_(Acetyl (N-term))KPLDISVAGSQVHS(Phospho (STY))PGINPLK_	BCL9	O00512	S_857
_(Acetyl (N-term))KPSLS(Phospho (STY))T(Phospho (STY))QVDPM(Oxidation (M))MR_	KIR3DX1	Q9H7L2	S_227
_(Acetyl (N-term))KT(Phospho (STY))EKEVIGGLCS(Phospho (STY))LANIPLT(Phospho (STY))PETQR_	TFAP4	Q01664	S_30;T_20;T_37;T_40
_(Acetyl (N-term))KT(Phospho (STY))SIQDLR_	GPR64	Q8IZP9	S_828;T_827
_(Acetyl (N-term))KVLGS(Phospho (STY))STSATNSTSVSSR_	KIAA0101	Q15004	S_28
_(Acetyl (N-term))KVLGSSTS(Phospho (STY))ATNSTSVSSR_	KIAA0101	Q15004	S_31
_(Acetyl (N-term))KVLVS(Phospho (STY))T(Phospho (STY))T(Phospho (STY))LENR_	ITGA10	O75578	S_827
_(Acetyl (N-term))KVPYLASSPSTSDGGTDSPGTASPS(Phospho (STY))PTK_	KCTD3	Q9Y597	S_793
_(Acetyl (N-term))KVVVS(Phospho (STY))PTKK_	NCL	P19338	S_67
_(Acetyl (N-term))KVVVS(Phospho (STY))PTK_	NCL	P19338	S_67
_(Acetyl (N-term))KWQEEM(Oxidation (M))ELY(Phospho (STY))R_	APOA1	P02647	Y_139
_(Acetyl (N-term))LAALKRPDDVPLSLS(Phospho (STY))PSK_	LRWD1	Q9UFC0	S_243
_(Acetyl (N-term))LAS(Phospho (STY))PSGSTSSGLEVVAPEGTSAPGGGPGTLDDSATICR_	TRIM28	Q13263	S_594
_(Acetyl (N-term))LCQPQSTGSLLGDPAASS(Phospho (STY))PPGER_	ELL	P55199	S_309
_(Acetyl (N-term))LESASFYNEKY(Phospho (STY))S(Phospho (STY))R_	NA	REV__Q9UBX0	Y_100
_(Acetyl (N-term))LKS(Phospho (STY))HILDS(Phospho (STY))S(Phospho (STY))IY(Phospho (STY))SNRPK_	TMEM132B	Q14DG7	S_122;S_127;S_128;Y_130
_(Acetyl (N-term))LM(Oxidation (M))GFLAMLS(Phospho (STY))T(Phospho (STY))EVSVLLLT(Phospho (STY))YLTLEK_	RXFP2	Q8WXD0	S_505;S_509;T_506
_(Acetyl (N-term))LMKDTCNT(Phospho (STY))GKWT(Phospho (STY))EEEEK_	DMTF1	Q9Y222	T_273;T_277
_(Acetyl (N-term))LNS(Phospho (STY))LKEEK_	CCDC146	Q8IYE0	S_150
_(Acetyl (N-term))LPNGLGGPNGFPKPTPEEGPPELNRQS(Phospho (STY))PNSSSAAASVASR_	IRF2BPL	Q9H1B7	S_215
_(Acetyl (N-term))LS(Phospho (STY))PLQKLSS(Phospho (STY))M(Oxidation (M))DPAM(Oxidation (M))LER_	KIF22	Q14807	S_427;S_434
_(Acetyl (N-term))LSLDT(Phospho (STY))MKRR_	DNAH8	Q96JB1	T_860
_(Acetyl (N-term))LSVASTPIS(Phospho (STY))QRRS(Phospho (STY))QGR_	NUSAP1	Q9BXS6	S_247;S_251
_(Acetyl (N-term))LTPTHAAS(Phospho (STY))PVY(Phospho (STY))RRY(Phospho (STY))K_	SNX33	Q8WV41	S_261;Y_264;Y_267
_(Acetyl (N-term))LVLTALDGGHPPLSGT(Phospho (STY))T(Phospho (STY))ELR_	PCDHGB5	Q9Y5G0	T_225;T_226
_(Acetyl (N-term))LVSSPCCIVT(Phospho (STY))STYGWTANMER_	HSP90AB1	P08238	T_593
_(Acetyl (N-term))LVSSPCCIVTSTY(Phospho (STY))GWTANMER_	HSP90AB1	P08238	Y_596
_(Acetyl (N-term))LY(Phospho (STY))RDYGLAAGGPSLR_	NA	REV__Q96T37	Y_673
_(Acetyl (N-term))M(Oxidation (M))DEPS(Phospho (STY))PLAQPLELNQHSR_	ACACA	Q13085	S_5
_(Acetyl (N-term))M(Oxidation (M))DLAAAAEPGAGS(Phospho (STY))QHLEVRDEVAEK_	MCM6	Q14566	S_13
_(Acetyl (N-term))M(Oxidation (M))DNY(Phospho (STY))ADLSDTELTTLLR_	EMD	P50402	Y_4
_(Acetyl (N-term))M(Oxidation (M))DNYADLS(Phospho (STY))DTELTTLLR_	EMD	P50402	S_8
_(Acetyl (N-term))M(Oxidation (M))DPQPPPPAQGS(Phospho (STY))PPHRGR_	ZNF579	Q8NAF0	S_12
_(Acetyl (N-term))M(Oxidation (M))DPQPPPPAQGS(Phospho (STY))PPHR_	ZNF579	Q8NAF0	S_12
_(Acetyl (N-term))M(Oxidation (M))DPQRS(Phospho (STY))PLLEVK_	KIFC1	Q9BW19	S_6
_(Acetyl (N-term))M(Oxidation (M))DQPFTVNS(Phospho (STY))LKK_	STAMBPL1	Q96FJ0	S_9
_(Acetyl (N-term))M(Oxidation (M))DTESTY(Phospho (STY))SGYSYYSSHSK_	VANGL1	Q8TAA9	Y_7
_(Acetyl (N-term))M(Oxidation (M))EDLDQS(Phospho (STY))PLVSSSDSPPRPQPAFK_	RTN4	Q9NQC3	S_7
_(Acetyl (N-term))M(Oxidation (M))EDLDQSPLVSSS(Phospho (STY))DSPPRPQPAFK_	RTN4	Q9NQC3	S_13
_(Acetyl (N-term))M(Oxidation (M))EDLDQSPLVSSSDS(Phospho (STY))PPRPQPAFK_	RTN4	Q9NQC3	S_15
_(Acetyl (N-term))M(Oxidation (M))EDLVQDGVASPAT(Phospho (STY))PGTGK_	GCC2	Q8IWJ2	T_14
_(Acetyl (N-term))M(Oxidation (M))EDS(Phospho (STY))M(Oxidation (M))DM(Oxidation (M))DMSPLRPQNYLFGCELK_	NPM1	P06748	S_4
_(Acetyl (N-term))M(Oxidation (M))EDS(Phospho (STY))MDM(Oxidation (M))DM(Oxidation (M))SPLRPQNYLFGCELK_	NPM1	P06748	S_4
_(Acetyl (N-term))M(Oxidation (M))EDSM(Oxidation (M))DM(Oxidation (M))DMS(Phospho (STY))PLRPQNYLFGCELK_	NPM1	P06748	S_10
_(Acetyl (N-term))M(Oxidation (M))EDSM(Oxidation (M))DMDM(Oxidation (M))S(Phospho (STY))PLRPQNYLFGCELK_	NPM1	P06748	S_10
_(Acetyl (N-term))M(Oxidation (M))EDSMDM(Oxidation (M))DM(Oxidation (M))S(Phospho (STY))PLRPQNYLFGCELK_	NPM1	P06748	S_10
_(Acetyl (N-term))M(Oxidation (M))EETY(Phospho (STY))TDSLDPEK_	GTSF1	Q8WW33	Y_5
_(Acetyl (N-term))M(Oxidation (M))EETYTDS(Phospho (STY))LDPEK_	GTSF1	Q8WW33	S_8
_(Acetyl (N-term))M(Oxidation (M))EGESSRFEIHT(Phospho (STY))PVSDK_	TTF1	Q15361	T_12
_(Acetyl (N-term))M(Oxidation (M))EGGLADGEPDRT(Phospho (STY))SLLGDSK_	OSBPL8	Q9BZF1	T_13
_(Acetyl (N-term))M(Oxidation (M))EHGS(Phospho (STY))IITQAR_	CTDSP2	O14595	S_5
_(Acetyl (N-term))M(Oxidation (M))ELDLSPPHLSSSPEDLCPAPGT(Phospho (STY))PPGTPRPPDTPLPEEVK_	GRB7	Q14451	T_23
_(Acetyl (N-term))M(Oxidation (M))ELSLESLGGLHS(Phospho (STY))VAHAQAGELLSPGHAR_	ONECUT3	O60422	S_13
_(Acetyl (N-term))M(Oxidation (M))ENGAVY(Phospho (STY))SPTTEEDPGPARGPR_	CMTM6	Q9NX76	Y_7
_(Acetyl (N-term))M(Oxidation (M))ENQRS(Phospho (STY))SPLSFPSVPQEETLR_	ZNF777	Q9ULD5	S_6
_(Acetyl (N-term))M(Oxidation (M))EPPGGSLGPGRGT(Phospho (STY))RDK_	DIAPH1	O60610	T_14
_(Acetyl (N-term))M(Oxidation (M))EPPIPQSAPLT(Phospho (STY))PNSVMVQPLLDSR_	SPRY4	Q9C004	T_12
_(Acetyl (N-term))M(Oxidation (M))EPSSWS(Phospho (STY))GSESPAENMER_	TEAD1	P28347	S_7
_(Acetyl (N-term))M(Oxidation (M))EPSSWSGSES(Phospho (STY))PAENMER_	TEAD1	P28347	S_11
_(Acetyl (N-term))M(Oxidation (M))EQAPPDPERQLQPAPLEPLGS(Phospho (STY))PDAGLGAAVGK_	SNX4	O95219	S_22
_(Acetyl (N-term))M(Oxidation (M))ES(Phospho (STY))PASSQPASMPQSK_	MAP2K3	P46734	S_3
_(Acetyl (N-term))M(Oxidation (M))ESMAVATDGGERPGVPAGSGLSAS(Phospho (STY))QRR_	CAMLG	P49069	S_25
_(Acetyl (N-term))M(Oxidation (M))ESSSSSNSYFSVGPT(Phospho (STY))SPSAVVLLYSK_	GNPAT	O15228	T_16
_(Acetyl (N-term))M(Oxidation (M))ET(Phospho (STY))PSQRR_	LMNA	P02545	T_3
_(Acetyl (N-term))M(Oxidation (M))ETDESPS(Phospho (STY))PLPCGPAGEAVMESR_	DGCR8	Q8WYQ5	S_8
_(Acetyl (N-term))M(Oxidation (M))ETPTPLPPVPAS(Phospho (STY))PTCNPAPR_	ZBTB9	Q96C00	S_13
_(Acetyl (N-term))M(Oxidation (M))FPAAPS(Phospho (STY))PR_	NUP133	Q8WUM0	S_7
_(Acetyl (N-term))M(Oxidation (M))FPAAPSPRT(Phospho (STY))PGTGSR_	NUP133	Q8WUM0	T_10
_(Acetyl (N-term))M(Oxidation (M))FPRPLT(Phospho (STY))PLAAPNGAEPLGR_	CHST14	Q8NCH0	T_7
_(Acetyl (N-term))M(Oxidation (M))FSLDS(Phospho (STY))FRK_	DHX30	Q7L2E3	S_6
_(Acetyl (N-term))M(Oxidation (M))HPAGLAAAAAGT(Phospho (STY))PR_	YIF1B	Q5BJH7	T_13
_(Acetyl (N-term))M(Oxidation (M))HRAPS(Phospho (STY))PTAEQPPGGGDSAR_	NAB2	Q15742	S_6
_(Acetyl (N-term))M(Oxidation (M))KS(Phospho (STY))PDEVLREGELEK_	PHLDA2	Q53GA4	S_3
_(Acetyl (N-term))M(Oxidation (M))LERPPALAMPMPTEGT(Phospho (STY))PPPLSGTPIPVPAYFR_	PKMYT1	Q99640	T_17
_(Acetyl (N-term))M(Oxidation (M))LLSVTS(Phospho (STY))RPGISTFGYNR_	RBMS2	Q15434	S_7
_(Acetyl (N-term))M(Oxidation (M))LPVY(Phospho (STY))QEVKPNPLQDANLCSR_	ABCC4	O15439	Y_5
_(Acetyl (N-term))M(Oxidation (M))LPY(Phospho (STY))TVNFK_	WDR11	Q9BZH6	Y_4
_(Acetyl (N-term))M(Oxidation (M))LQEEVT(Phospho (STY))KM(Oxidation (M))NLLNQQIQEELSRVTK_	GOLGB1	Q14789	T_1892
_(Acetyl (N-term))M(Oxidation (M))LQNVT(Phospho (STY))PHNKLPGEGNAGLLGLGPEAAAPGKR_	BRD2	P25440	T_6
_(Acetyl (N-term))M(Oxidation (M))LQNVT(Phospho (STY))PHNKLPGEGNAGLLGLGPEAAAPGK_	BRD2	P25440	T_6
_(Acetyl (N-term))M(Oxidation (M))LSLRVPLAPITDPQQLQLS(Phospho (STY))PLK_	RRM2	P31350	S_20
_(Acetyl (N-term))M(Oxidation (M))LSSTAM(Oxidation (M))Y(Phospho (STY))SAPGR_	PSMB1	P20618	Y_8
_(Acetyl (N-term))M(Oxidation (M))LSSTAMY(Phospho (STY))SAPGRDLGMEPHR_	PSMB1	P20618	Y_8
_(Acetyl (N-term))M(Oxidation (M))M(Oxidation (M))GHRPVLVLS(Phospho (STY))QNTK_	CCT3	P49368	S_11
_(Acetyl (N-term))M(Oxidation (M))MPT(Phospho (STY))PVILLK_	CCT7	Q99832	T_4
_(Acetyl (N-term))M(Oxidation (M))NHIVQT(Phospho (STY))FSPVNSGQPPNYEMLK_	IFITM2	Q01629	T_7
_(Acetyl (N-term))M(Oxidation (M))NHIVQTFS(Phospho (STY))PVNSGQPPNYEM(Oxidation (M))LK_	IFITM2	Q01629	S_9
_(Acetyl (N-term))M(Oxidation (M))NHIVQTFS(Phospho (STY))PVNSGQPPNYEMLK_	IFITM2	Q01629	S_9
_(Acetyl (N-term))M(Oxidation (M))NHIVQTFSPVNSGQPPNY(Phospho (STY))EM(Oxidation (M))LK_	IFITM2	Q01629	Y_19
_(Acetyl (N-term))M(Oxidation (M))NHIVQTFSPVNSGQPPNY(Phospho (STY))EMLK_	IFITM2	Q01629	Y_19
_(Acetyl (N-term))M(Oxidation (M))NHTVQTFFS(Phospho (STY))PVNSGQPPNYEMLK_	IFITM3	Q01628	S_10
_(Acetyl (N-term))M(Oxidation (M))NHTVQTFFSPVNSGQPPNY(Phospho (STY))EMLK_	IFITM3	Q01628	Y_20
_(Acetyl (N-term))M(Oxidation (M))NISGSSCGS(Phospho (STY))PNSADTSSDFK_	RBBP8	Q99708	S_10
_(Acetyl (N-term))M(Oxidation (M))NLLPNIES(Phospho (STY))PVTRQEK_	PSMC3	P17980	S_9
_(Acetyl (N-term))M(Oxidation (M))NNTAAS(Phospho (STY))PMSTATSSSGR_	SUPT3H	O75486	S_7
_(Acetyl (N-term))M(Oxidation (M))NPEY(Phospho (STY))DYLFK_	RAB1B	Q9H0U4	Y_5
_(Acetyl (N-term))M(Oxidation (M))NS(Phospho (STY))PVDPGAR_	RAPGEF6	Q8TEU7	S_3
_(Acetyl (N-term))M(Oxidation (M))NSGHS(Phospho (STY))FSQTPSASFHGAGGGWGRPR_	KRT23	CON__Q9C075	S_6
_(Acetyl (N-term))M(Oxidation (M))NSGHSFSQTPSAS(Phospho (STY))FHGAGGGWGRPR_	KRT23	CON__Q9C075	S_14
_(Acetyl (N-term))M(Oxidation (M))NSSSANITYAS(Phospho (STY))RK_	AHR	P35869	S_12
_(Acetyl (N-term))M(Oxidation (M))NVLEQLTALMLPWGCDVQGS(Phospho (STY))LSSLLK_	NLRC4	Q9NPP4	S_895
_(Acetyl (N-term))M(Oxidation (M))NYPGRGS(Phospho (STY))PR_	DDHD1	Q8NEL9	S_8
_(Acetyl (N-term))M(Oxidation (M))QDIPIY(Phospho (STY))ANVHK_	ARAP2	Q8WZ64	Y_77
_(Acetyl (N-term))M(Oxidation (M))QT(Phospho (STY))PVNIPVPVLRLPR_	GEMIN7	Q9H840	T_3
_(Acetyl (N-term))M(Oxidation (M))RKET(Phospho (STY))PPPLVPPAAR_	WDR77	Q9BQA1	T_5
_(Acetyl (N-term))M(Oxidation (M))RS(Phospho (STY))PVRDLAR_	SLC17A5	Q9NRA2	S_3
_(Acetyl (N-term))M(Oxidation (M))S(Phospho (STY))PSSLYSQQVLCSSIPLSK_	SSX2IP	Q9Y2D8	S_29
_(Acetyl (N-term))M(Oxidation (M))S(Phospho (STY))PTPPLFSLPEAR_	THOC1	Q96FV9	S_2
_(Acetyl (N-term))M(Oxidation (M))WNSGFESYGSSSYGGAGGYTQS(Phospho (STY))PGGFGSPAPSQAEK_	RPA2	P15927	S_23
_(Acetyl (N-term))M(Oxidation (M))WNSGFESYGSSSYGGAGGYTQSPGGFGS(Phospho (STY))PAPSQAEKK_	RPA2	P15927	S_29
_(Acetyl (N-term))M(Oxidation (M))WNSGFESYGSSSYGGAGGYTQSPGGFGS(Phospho (STY))PAPSQAEK_	RPA2	P15927	S_29
_(Acetyl (N-term))M(Oxidation (M))Y(Phospho (STY))HSLSETRHPLQPEEQEVGIDPLSSYSNK_	TBC1D5	Q92609	Y_2
_(Acetyl (N-term))M(Oxidation (M))Y(Phospho (STY))SVEDLLISHGYK_	KIAA1462	Q9P266	Y_2
_(Acetyl (N-term))M(Oxidation (M))Y(Phospho (STY))TAIPQSGSPFPGSVQDPGLHVWR_	CAPG	P40121	Y_2
_(Acetyl (N-term))M(Oxidation (M))YPESTTGSPARLS(Phospho (STY))LR_	KCNAB2	Q13303	S_14
_(Acetyl (N-term))M(Oxidation (M))YT(Phospho (STY))AIPQSGSPFPGSVQDPGLHVWR_	CAPG	P40121	T_3
_(Acetyl (N-term))M(Oxidation (M))YTAIPQS(Phospho (STY))GSPFPGSVQDPGLHVWR_	CAPG	P40121	S_8
_(Acetyl (N-term))MAANYSST(Phospho (STY))STRR_	TMEM43	Q9BTV4	T_8
_(Acetyl (N-term))MAPST(Phospho (STY))PLLTVR_	EIF2A	Q9BY44	T_5
_(Acetyl (N-term))MAPVSGSRS(Phospho (STY))PDREASGSGGR_	NKAP	Q8N5F7	S_9
_(Acetyl (N-term))MDAATLTY(Phospho (STY))DTLR_	ATG4B	Q9Y4P1	Y_8
_(Acetyl (N-term))MDEET(Phospho (STY))RHSLECIQANQIFPRK_	MTMR3	Q13615	T_5
_(Acetyl (N-term))MDEETRHS(Phospho (STY))LECIQANQIFPRK_	MTMR3	Q13615	S_8
_(Acetyl (N-term))MDESALTLGTIDVSY(Phospho (STY))LPHSSEYSVGR_	GPAM	Q9HCL2	Y_15
_(Acetyl (N-term))MDETSPLVS(Phospho (STY))PERAQPPDYTFPSGSGAHFPQVPGGAVR_	PI4K2A	Q9BTU6	S_9
_(Acetyl (N-term))MDFPTISRS(Phospho (STY))PSGPPAMDLEGPR_	APBA3	O96018	S_11;S_9
_(Acetyl (N-term))MDHTEGSPAEEPPAHAPS(Phospho (STY))PGKFGERPPPK_	RBPJ	Q06330	S_18
_(Acetyl (N-term))MDHTEGSPAEEPPAHAPS(Phospho (STY))PGK_	RBPJ	Q06330	S_18
_(Acetyl (N-term))MDLPGDS(Phospho (STY))SPPGQPR_	PRR14	Q9BWN1	S_7
_(Acetyl (N-term))MDLPGDSS(Phospho (STY))PPGQPR_	PRR14	Q9BWN1	S_8
_(Acetyl (N-term))MDNMS(Phospho (STY))ITNTPTSNDACLSIVHSLMCHR_	SMAD4	Q13485	S_5
_(Acetyl (N-term))MDPNCS(Phospho (STY))CSPVGSCACAGSCK_	MT1X	P80297	S_6
_(Acetyl (N-term))MDPNCSCS(Phospho (STY))PVGSCACAGSCK_	MT1X	P80297	S_8
_(Acetyl (N-term))MDPNCSCSPVGSCACAGS(Phospho (STY))CK_	MT1X	P80297	S_18
_(Acetyl (N-term))MDPQEMVVKNPY(Phospho (STY))AHISIPR_	CYSRT1	A8MQ03	Y_12
_(Acetyl (N-term))MDPSDFPS(Phospho (STY))PFDPLTLPEK_	ZMYM3	Q14202	S_8
_(Acetyl (N-term))MDQPFTVNS(Phospho (STY))LK_	STAMBPL1	Q96FJ0	S_9
_(Acetyl (N-term))MDRS(Phospho (STY))GFGEISSPVIR_	NUP107	P57740	S_4
_(Acetyl (N-term))MDRS(Phospho (STY))LPVFSIQDSPFGDAPLGR_	PROSER3	Q2NL68	S_4
_(Acetyl (N-term))MDRVT(Phospho (STY))RYPILGIPQAHR_	MISP	Q8IVT2	T_5
_(Acetyl (N-term))MDRVTRY(Phospho (STY))PILGIPQAHR_	MISP	Q8IVT2	Y_7
_(Acetyl (N-term))MDS(Phospho (STY))AGQDINLNSPNK_	TPD52L2	O43399	S_3
_(Acetyl (N-term))MDSAGQDINLNS(Phospho (STY))PNK_	TPD52L2	O43399	S_12
_(Acetyl (N-term))MDSDSCAAAFHPEEYS(Phospho (STY))PSCK_	PHF13	Q86YI8	S_16
_(Acetyl (N-term))MDTEST(Phospho (STY))YSGYSYYSSHSK_	VANGL1	Q8TAA9	T_6
_(Acetyl (N-term))MDTESTYSGYSYY(Phospho (STY))SSHSK_	VANGL1	Q8TAA9	Y_13
_(Acetyl (N-term))MDVGELLSY(Phospho (STY))QPNRGTK_	CTNNBL1	Q8WYA6	Y_9
_(Acetyl (N-term))MEAAGS(Phospho (STY))PAATETGK_	WIBG	Q9BRP8	S_6
_(Acetyl (N-term))MEAFQELRKPS(Phospho (STY))AR_	CHAMP1	Q96JM3	S_11
_(Acetyl (N-term))MEDS(Phospho (STY))M(Oxidation (M))DM(Oxidation (M))DM(Oxidation (M))SPLRPQNYLFGCELK_	NPM1	P06748	S_4
_(Acetyl (N-term))MEDSASAS(Phospho (STY))LSSAAATGTSTSTPAAPTARK_	RSL1D1	O76021	S_8
_(Acetyl (N-term))MEDSASASLS(Phospho (STY))SAAATGTSTSTPAAPTARK_	RSL1D1	O76021	S_10
_(Acetyl (N-term))MEDSASASLSS(Phospho (STY))AAATGTSTSTPAAPTARK_	RSL1D1	O76021	S_11
_(Acetyl (N-term))MEDSM(Oxidation (M))DM(Oxidation (M))DM(Oxidation (M))S(Phospho (STY))PLRPQNYLFGCELK_	NPM1	P06748	S_10
_(Acetyl (N-term))MEEEGGS(Phospho (STY))SGGAAGTSADGGDGGEQLLTVK_	RPS6KA5	O75582	S_7
_(Acetyl (N-term))MEEEGGSS(Phospho (STY))GGAAGTSADGGDGGEQLLTVK_	RPS6KA5	O75582	S_8
_(Acetyl (N-term))MEEHS(Phospho (STY))YIQK_	PHLDB2	Q86SQ0	S_5
_(Acetyl (N-term))MEEHSY(Phospho (STY))IQK_	PHLDB2	Q86SQ0	Y_6
_(Acetyl (N-term))MEEIPAQEAAGS(Phospho (STY))PR_	ZNF655	Q8N720	S_12
_(Acetyl (N-term))MEES(Phospho (STY))EPERK_	DDX41	Q9UJV9	S_4
_(Acetyl (N-term))MEESGY(Phospho (STY))ESVLCVKPDVHVYR_	NECAP2	Q9NVZ3	Y_6
_(Acetyl (N-term))MEETY(Phospho (STY))TDSLDPEK_	GTSF1	Q8WW33	Y_5
_(Acetyl (N-term))MEETYTDS(Phospho (STY))LDPEK_	GTSF1	Q8WW33	S_8
_(Acetyl (N-term))MEEY(Phospho (STY))HRHCDEVGFNAEEAHNIVK_	DYNLT3	P51808	Y_4
_(Acetyl (N-term))MEFGLLSEAEARS(Phospho (STY))PALSLSDAGTPHPQLPEHGCK_	PITX3	O75364	S_13
_(Acetyl (N-term))MEFSIKQS(Phospho (STY))PLSVQSVVK_	WHSC1	O96028	S_8
_(Acetyl (N-term))MEGAAAPVAGDRPDLGLGAPGS(Phospho (STY))PR_	NUAK1	O60285	S_22
_(Acetyl (N-term))MEGESSRFEIHT(Phospho (STY))PVSDKK_	TTF1	Q15361	T_12
_(Acetyl (N-term))MEGNGPAAVHY(Phospho (STY))QPASPPR_	WDYHV1	Q96HA8	Y_11
_(Acetyl (N-term))MEGS(Phospho (STY))LEREAPAGALAAVLK_	DHPS	P49366	S_4
_(Acetyl (N-term))MEGVAVVTAGS(Phospho (STY))VGAAK_	PCGF6	Q9BYE7	S_11
_(Acetyl (N-term))MEITIRNS(Phospho (STY))PYRR_	CDK11B	P21127	S_65
_(Acetyl (N-term))MELGELLY(Phospho (STY))NK_	DCTN5	Q9BTE1	Y_8
_(Acetyl (N-term))MENCLGES(Phospho (STY))RHEVEK_	LIMA1	Q9UHB6	S_168
_(Acetyl (N-term))MENTENS(Phospho (STY))VDSK_	CASP3	P42574	S_7
_(Acetyl (N-term))MEPDGTY(Phospho (STY))EPGFVGIR_	POLR2I	P36954	Y_7
_(Acetyl (N-term))MEPGNY(Phospho (STY))ATLDGAK_	HOXB13	Q92826	Y_6
_(Acetyl (N-term))MEPIY(Phospho (STY))PFARPQMNTRFPSSR_	STIL	Q15468	Y_5
_(Acetyl (N-term))MEPPIPQSAPLT(Phospho (STY))PNSVM(Oxidation (M))VQPLLDSR_	SPRY4	Q9C004	T_12
_(Acetyl (N-term))MEPPIPQSAPLTPNS(Phospho (STY))VM(Oxidation (M))VQPLLDSR_	SPRY4	Q9C004	S_15
_(Acetyl (N-term))MEPRPTAPS(Phospho (STY))SGAPGLAGVGETPSAAALAAAR_	SLC12A2	P55011	S_9
_(Acetyl (N-term))MEPRPTAPSSGAPGLAGVGET(Phospho (STY))PSAAALAAAR_	SLC12A2	P55011	T_21
_(Acetyl (N-term))MEPRPTAPSSGAPGLAGVGETPS(Phospho (STY))AAALAAAR_	SLC12A2	P55011	S_23
_(Acetyl (N-term))MEPSS(Phospho (STY))WSGSESPAENMER_	TEAD1	P28347	S_5
_(Acetyl (N-term))MEPSSWS(Phospho (STY))GSESPAENMER_	TEAD1	P28347	S_7
_(Acetyl (N-term))MEPSSWSGS(Phospho (STY))ESPAENMER_	TEAD1	P28347	S_9
_(Acetyl (N-term))MES(Phospho (STY))GDEAAIER_	RNASEH2C	Q8TDP1	S_3
_(Acetyl (N-term))MES(Phospho (STY))PASSQPASM(Oxidation (M))PQSK_	MAP2K3	P46734	S_3
_(Acetyl (N-term))MES(Phospho (STY))PRGWTLQVAPEEGQVLCNVK_	ZNF497	Q6ZNH5	S_3
_(Acetyl (N-term))MES(Phospho (STY))YHKPDQQK_	TKT	P29401	S_3
_(Acetyl (N-term))MESAIAEGGASRFS(Phospho (STY))ASSGGGGSR_	EIF4G2	P78344	S_14
_(Acetyl (N-term))MESGAY(Phospho (STY))GAAK_	SYNGR2	O43760	Y_6
_(Acetyl (N-term))MESGERLPSSAASSTT(Phospho (STY))PTSSSTPSVASVVSK_	BAZ2B	Q9UIF8	T_16
_(Acetyl (N-term))MESISMMGS(Phospho (STY))PK_	STEAP2	Q8NFT2	S_9
_(Acetyl (N-term))MESPSDSAVVLPSTPQASANPSS(Phospho (STY))PYTNSSR_	SFR1	Q86XK3	S_36
_(Acetyl (N-term))MESRDPAQPMS(Phospho (STY))PGEATQSGARPADR_	MYBBP1A	Q9BQG0	S_11
_(Acetyl (N-term))MESS(Phospho (STY))PFNRR_	LIMA1	Q9UHB6	S_4
_(Acetyl (N-term))MESY(Phospho (STY))HKPDQQK_	TKT	P29401	Y_4
_(Acetyl (N-term))MET(Phospho (STY))PGASASSLLLPAASRPPR_	DGCR14	Q96DF8	T_3
_(Acetyl (N-term))MET(Phospho (STY))PSQR_	LMNA	P02545	T_3
_(Acetyl (N-term))METDESPS(Phospho (STY))PLPCGPAGEAVM(Oxidation (M))ESR_	DGCR8	Q8WYQ5	S_8
_(Acetyl (N-term))METDESPS(Phospho (STY))PLPCGPAGEAVMESR_	DGCR8	Q8WYQ5	S_8
_(Acetyl (N-term))METM(Oxidation (M))AS(Phospho (STY))PGKDNYR_	KPNA6	O60684	S_6
_(Acetyl (N-term))METPFYGDEALSGLGGGASGSGGSFAS(Phospho (STY))PGRLFPGAPPTAAAGSMMK_	JUND	P17535	S_27
_(Acetyl (N-term))METPGAS(Phospho (STY))ASSLLLPAASRPPR_	DGCR14	Q96DF8	S_7
_(Acetyl (N-term))METPGASASSLLLPAAS(Phospho (STY))RPPR_	DGCR14	Q96DF8	S_17
_(Acetyl (N-term))METPTPLPPVPAS(Phospho (STY))PTCNPAPR_	ZBTB9	Q96C00	S_13
_(Acetyl (N-term))MEVAANCS(Phospho (STY))LR_	NUDCD1	Q96RS6	S_8
_(Acetyl (N-term))MEVESS(Phospho (STY))YSDFISCDR_	PKIG	Q9Y2B9	S_7
_(Acetyl (N-term))MEVKPPPGRPQPDS(Phospho (STY))GR_	HNRNPA3	P51991	S_14
_(Acetyl (N-term))MEVS(Phospho (STY))GPEDDPFLSQLHQVQCPVCQQMMPAAHINSHLDR_	WRNIP1	Q96S55	S_4
_(Acetyl (N-term))MEVS(Phospho (STY))PLQPVNENMQVNK_	TOP2A	P11388	S_4
_(Acetyl (N-term))MFCVT(Phospho (STY))PPELETK_	PRPSAP2	O60256	T_5
_(Acetyl (N-term))MFHGIPAT(Phospho (STY))PGIGAPGNKPELYEEVK_	VPS28	Q9UK41	T_8
_(Acetyl (N-term))MFHGIPATPGIGAPGNKPELY(Phospho (STY))EEVK_	VPS28	Q9UK41	Y_21
_(Acetyl (N-term))MFLVNS(Phospho (STY))FLK_	CAPNS1	P04632	S_6
_(Acetyl (N-term))MFNSVNLGNFCS(Phospho (STY))PSRK_	HOXC11	O43248	S_12
_(Acetyl (N-term))MFPAAPS(Phospho (STY))PR_	NUP133	Q8WUM0	S_7
_(Acetyl (N-term))MFQAAGAAQAT(Phospho (STY))PSHDAK_	LIMD2	Q9BT23	T_11
_(Acetyl (N-term))MFQLPVNNLGS(Phospho (STY))LRK_	ADNP	Q9H2P0	S_11
_(Acetyl (N-term))MFRDFGEPGPS(Phospho (STY))SGNGGGYGGPAQPPAAAQAAQQK_	FOSL1	P15407	S_11
_(Acetyl (N-term))MFS(Phospho (STY))FNMFDHPIPR_	UFD1L	Q92890	S_3
_(Acetyl (N-term))MGDERPHYY(Phospho (STY))GK_	SLC44A2	Q8IWA5	Y_9
_(Acetyl (N-term))MHPAGLAAAAAGT(Phospho (STY))PR_	YIF1B	Q5BJH7	T_13
_(Acetyl (N-term))MHRAPS(Phospho (STY))PTAEQPPGGGDSARR_	NAB2	Q15742	S_6
_(Acetyl (N-term))MHS(Phospho (STY))LATAAPVPTTLAQVDREK_	RQCD1	Q92600	S_3
_(Acetyl (N-term))MHSLDEPLDLKLS(Phospho (STY))ITK_	GLIS2	Q9BZE0	S_13
_(Acetyl (N-term))MHTGGETSACKPS(Phospho (STY))SVR_	DYRK1A	Q13627	S_13
_(Acetyl (N-term))MHTGGETSACKPSS(Phospho (STY))VR_	DYRK1A	Q13627	S_14
_(Acetyl (N-term))MKS(Phospho (STY))PDEVLR_	PHLDA2	Q53GA4	S_3
_(Acetyl (N-term))MLEKY(Phospho (STY))VPS(Phospho (STY))KDLPYIK_	FAM179B	Q9Y4F4	S_1411;Y_1408
_(Acetyl (N-term))MLEVHIPSVGPEAEGPRQS(Phospho (STY))PEK_	SNX22	Q96L94	S_19
_(Acetyl (N-term))MLGQQQQQLY(Phospho (STY))SSAALLTGER_	ING2	Q9H160	Y_10
_(Acetyl (N-term))MLGQQQQQLYSSAALLT(Phospho (STY))GER_	ING2	Q9H160	T_17
_(Acetyl (N-term))MLISAVS(Phospho (STY))PEIR_	E2F8	A0AVK6	S_71
_(Acetyl (N-term))MLNY(Phospho (STY))SAPSAGGCLLDRK_	ZFP36L1	Q07352	Y_26
_(Acetyl (N-term))MLPVY(Phospho (STY))QEVKPNPLQDANLCSR_	ABCC4	O15439	Y_5
_(Acetyl (N-term))MLQNVT(Phospho (STY))PHNK_	BRD2	P25440	T_6
_(Acetyl (N-term))MLS(Phospho (STY))LQYPDVYRDETAVQDYHGHK_	PREP	P48147	S_3
_(Acetyl (N-term))MLS(Phospho (STY))LRVPLAPITDPQQLQLSPLK_	RRM2	P31350	S_3
_(Acetyl (N-term))MLSLRVPLAPITDPQQLQLS(Phospho (STY))PLK_	RRM2	P31350	S_20
_(Acetyl (N-term))MLSSTAM(Oxidation (M))Y(Phospho (STY))SAPGRDLGMEPHR_	PSMB1	P20618	Y_8
_(Acetyl (N-term))MLSSTAMY(Phospho (STY))SAPGRDLGM(Oxidation (M))EPHR_	PSMB1	P20618	Y_8
_(Acetyl (N-term))MLSSTAMY(Phospho (STY))SAPGRDLGMEPHRAAGPLQLR_	PSMB1	P20618	Y_8
_(Acetyl (N-term))MM(Oxidation (M))PT(Phospho (STY))PVILLK_	CCT7	Q99832	T_4
_(Acetyl (N-term))MMAAEAGSEEGGPVTAGAGGGGAAAGSSAY(Phospho (STY))PAVCR_	RASA1	P20936	Y_30
_(Acetyl (N-term))MMGHRPVLVLS(Phospho (STY))QNTKR_	CCT3	P49368	S_11
_(Acetyl (N-term))MMGHRPVLVLS(Phospho (STY))QNTK_	CCT3	P49368	S_11
_(Acetyl (N-term))MMPT(Phospho (STY))PVILLK_	CCT7	Q99832	T_4
_(Acetyl (N-term))MNAPPAFES(Phospho (STY))FLLFEGEKK_	POLR2J	P52435	S_9
_(Acetyl (N-term))MNHIVQTFS(Phospho (STY))PVNSGQPPNYEM(Oxidation (M))LK_	IFITM2	Q01629	S_9
_(Acetyl (N-term))MNHIVQTFS(Phospho (STY))PVNSGQPPNYEMLK_	IFITM2	Q01629	S_9
_(Acetyl (N-term))MNHIVQTFSPVNSGQPPNY(Phospho (STY))EM(Oxidation (M))LK_	IFITM2	Q01629	Y_19
_(Acetyl (N-term))MNHIVQTFSPVNSGQPPNY(Phospho (STY))EMLK_	IFITM2	Q01629	Y_19
_(Acetyl (N-term))MNHLPEDMENALTGS(Phospho (STY))QSSHASLR_	STARD3NL	O95772	S_15
_(Acetyl (N-term))MNHLPEDMENALTGSQSSHAS(Phospho (STY))LR_	STARD3NL	O95772	S_21
_(Acetyl (N-term))MNHTVQTFFS(Phospho (STY))PVNSGQPPNY(Phospho (STY))EMLK_	IFITM3	Q01628	S_10;Y_20
_(Acetyl (N-term))MNHTVQTFFS(Phospho (STY))PVNSGQPPNYEM(Oxidation (M))LK_	IFITM3	Q01628	S_10
_(Acetyl (N-term))MNHTVQTFFSPVNSGQPPNY(Phospho (STY))EM(Oxidation (M))LK_	IFITM3	Q01628	Y_20
_(Acetyl (N-term))MNLLPNIES(Phospho (STY))PVTR_	PSMC3	P17980	S_9
_(Acetyl (N-term))MNNLNDPPNWNIRPNS(Phospho (STY))R_	CCDC127	Q96BQ5	S_16
_(Acetyl (N-term))MNNTAAS(Phospho (STY))PM(Oxidation (M))STATSSSGR_	SUPT3H	O75486	S_7
_(Acetyl (N-term))MNPFWSMSTSS(Phospho (STY))VR_	AKTIP	Q9H8T0	S_11
_(Acetyl (N-term))MNPVY(Phospho (STY))SPVQPGAPYGNPK_	FAM168A	Q92567	Y_5
_(Acetyl (N-term))MNPVYS(Phospho (STY))PVQPGAPYGNPK_	FAM168A	Q92567	S_6
_(Acetyl (N-term))MNPVYSPVQPGAPY(Phospho (STY))GNPK_	FAM168A	Q92567	Y_14
_(Acetyl (N-term))MNQS(Phospho (STY))IPVAPTPPR_	IRF5	Q13568	S_4
_(Acetyl (N-term))MNSS(Phospho (STY))TSTMSEEPDALSVVNQLR_	ARMC1	Q9NVT9	S_4
_(Acetyl (N-term))MNSSSANITY(Phospho (STY))ASRK_	AHR	P35869	Y_10
_(Acetyl (N-term))MNSSSANITYAS(Phospho (STY))RK_	AHR	P35869	S_12
_(Acetyl (N-term))MNTAPSRPS(Phospho (STY))PTR_	NCOA5	Q9HCD5	S_9
_(Acetyl (N-term))MNTS(Phospho (STY))IPYQQNPYNPR_	ABLIM3	O94929	S_4
_(Acetyl (N-term))MNTS(Phospho (STY))PGTVGSDPVILATAGYDHTVR_	MLST8	Q9BVC4	S_4
_(Acetyl (N-term))MNYPGRGS(Phospho (STY))PR_	DDHD1	Q8NEL9	S_8
_(Acetyl (N-term))MPGGPKPGGGPGLS(Phospho (STY))TPGGHPKPPHR_	SFPQ	P23246	S_225
_(Acetyl (N-term))MQAYSNPGYSSFPS(Phospho (STY))PTGLEPSCK_	RFFL	Q8WZ73	S_39
_(Acetyl (N-term))MQDIPIY(Phospho (STY))ANVHK_	ARAP2	Q8WZ64	Y_77
_(Acetyl (N-term))MQGEAHPSAS(Phospho (STY))LIDR_	TMEM209	Q96SK2	S_11
_(Acetyl (N-term))MQNSEGGADSPASVALRPSAAAPPVPAS(Phospho (STY))PQRVLVQAASSNPK_	RFX2	P48378	S_28
_(Acetyl (N-term))MQS(Phospho (STY))PAVLVTSRR_	HS1BP3	Q53T59	S_3
_(Acetyl (N-term))MQS(Phospho (STY))PAVLVTSR_	HS1BP3	Q53T59	S_3
_(Acetyl (N-term))MRKET(Phospho (STY))PPPLVPPAAR_	WDR77	Q9BQA1	T_5
_(Acetyl (N-term))MRS(Phospho (STY))PVRDLAR_	SLC17A5	Q9NRA2	S_3
_(Acetyl (N-term))MS(Phospho (STY))GDEMIFDPTMSK_	EIF2S2	P20042	S_2
_(Acetyl (N-term))MS(Phospho (STY))PSSLYSQQVLCSSIPLSK_	SSX2IP	Q9Y2D8	S_29
_(Acetyl (N-term))MS(Phospho (STY))PTISHK_	SLC33A1	O00400	S_2
_(Acetyl (N-term))MS(Phospho (STY))PTPPLFSLPEAR_	THOC1	Q96FV9	S_2
_(Acetyl (N-term))MSPT(Phospho (STY))PPLFSLPEAR_	THOC1	Q96FV9	T_4
_(Acetyl (N-term))MTSYS(Phospho (STY))YRQSSATSSFGGLGGGSVR_	KRT19	CON__P08727;P08727	S_5
_(Acetyl (N-term))MTTEVGS(Phospho (STY))VSEVKK_	EPB41L2	O43491	S_7
_(Acetyl (N-term))MVGRLS(Phospho (STY))LQDVPELVDAKK_	FAM101B	Q8N5W9	S_6
_(Acetyl (N-term))MVISES(Phospho (STY))M(Oxidation (M))DILFR_	UFSP2	Q9NUQ7	S_6
_(Acetyl (N-term))MVPSS(Phospho (STY))PAVEK_	SLC19A1	P41440	S_5
_(Acetyl (N-term))MVSHGSSPS(Phospho (STY))LLEALSSDFLACK_	TRIM56	Q9BRZ2	S_9
_(Acetyl (N-term))MVSMS(Phospho (STY))FKR_	LAPTM4A	Q15012	S_5
_(Acetyl (N-term))MWNSGFES(Phospho (STY))YGSSSYGGAGGYTQSPGGFGSPAPSQAEKK_	RPA2	P15927	S_8
_(Acetyl (N-term))MWNSGFESYGSSSYGGAGGYTQS(Phospho (STY))PGGFGSPAPSQAEKK_	RPA2	P15927	S_23
_(Acetyl (N-term))MWNSGFESYGSSSYGGAGGYTQSPGGFGS(Phospho (STY))PAPSQAEKK_	RPA2	P15927	S_29
_(Acetyl (N-term))MWSEGRY(Phospho (STY))EYERIPR_	PPHLN1	Q8NEY8	Y_7
_(Acetyl (N-term))MWSEGRYEY(Phospho (STY))ERIPR_	PPHLN1	Q8NEY8	Y_9
_(Acetyl (N-term))MY(Phospho (STY))HSLSETRHPLQPEEQEVGIDPLSSYSNK_	TBC1D5	Q92609	Y_2
_(Acetyl (N-term))MY(Phospho (STY))NGIGLPTPR_	SRRM2	Q9UQ35	Y_2
_(Acetyl (N-term))MY(Phospho (STY))SAHRPLMPASSAASR_	CIC	Q96RK0	Y_2
_(Acetyl (N-term))MY(Phospho (STY))SGAGPALAPPAPPPPIQGYAFKPPPRPDFGTSGR_	AGO2	Q9UKV8	Y_2
_(Acetyl (N-term))MY(Phospho (STY))TAIPQSGSPFPGSVQDPGLHVWRVEK_	CAPG	P40121	Y_2
_(Acetyl (N-term))MY(Phospho (STY))TAIPQSGSPFPGSVQDPGLHVWR_	CAPG	P40121	Y_2
_(Acetyl (N-term))MY(Phospho (STY))TIMSSEEAANGKK_	CNOT6	Q9ULM6	Y_15
_(Acetyl (N-term))MYHS(Phospho (STY))LSETRHPLQPEEQEVGIDPLSSYSNK_	TBC1D5	Q92609	S_4
_(Acetyl (N-term))MYNGIGLPT(Phospho (STY))PR_	SRRM2	Q9UQ35	T_9
_(Acetyl (N-term))MYT(Phospho (STY))AIPQSGSPFPGSVQDPGLHVWR_	CAPG	P40121	T_3
_(Acetyl (N-term))MYTAIPQSGS(Phospho (STY))PFPGSVQDPGLHVWR_	CAPG	P40121	S_10
_(Acetyl (N-term))NAPLPSLQNGPNTPNKPS(Phospho (STY))SPPPPQQFVVQHS(Phospho (STY))LFGSPVAK_	MKL2	Q9ULH7	S_859;S_863
_(Acetyl (N-term))NASTSTSVINVTGS(Phospho (STY))PVTTFLAASTHDDK_	MSL2	Q9HCI7	S_551
_(Acetyl (N-term))NFSGTASTSLLGPPPGLLT(Phospho (STY))PPVATELSQNAR_	CCAR2	Q8N163	T_35
_(Acetyl (N-term))NIMT(Phospho (STY))QQKDSFEMEEVQSTEGEAPHVPATYQLGLTK_	SSFA2	P28290	S_466;T_461
_(Acetyl (N-term))NLNNSNLFSPVNRDSENLAS(Phospho (STY))PSEYPENGER_	NUP98	P52948	S_623
_(Acetyl (N-term))NLVEKT(Phospho (STY))PALVNAAVT(Phospho (STY))Y(Phospho (STY))SK_	ATP5L	O75964	Y_22
_(Acetyl (N-term))NNQITKT(Phospho (STY))K_	ODF2L	Q9ULJ1	T_446
_(Acetyl (N-term))NQAM(Oxidation (M))S(Phospho (STY))S(Phospho (STY))M(Oxidation (M))IRNQEK_	CCDC158	Q5M9N0	S_1091;S_1092
_(Acetyl (N-term))NQS(Phospho (STY))LRT(Phospho (STY))SAKSTYGWTANM(Oxidation (M))ER_	HSP90AA4P	Q58FG1	S_283;S_287;T_286
_(Acetyl (N-term))NQS(Phospho (STY))LRTSAKSTY(Phospho (STY))GWTANM(Oxidation (M))ER_	HSP90AA4P	Q58FG1	Y_292
_(Acetyl (N-term))NQS(Phospho (STY))LRTSAKSTY(Phospho (STY))GWTANMER_	HSP90AA4P	Q58FG1	Y_292
_(Acetyl (N-term))NQSLRT(Phospho (STY))SAKSTY(Phospho (STY))GWTANM(Oxidation (M))ER_	HSP90AA4P	Q58FG1	Y_292
_(Acetyl (N-term))NQT(Phospho (STY))LQKEIQGHQPR_	SPTBN1	Q01082	T_1529
_(Acetyl (N-term))NSSQSGGKPGSS(Phospho (STY))PITK_	MED1	Q15648	S_1156
_(Acetyl (N-term))PFFGYNFGHY(Phospho (STY))LEHWLS(Phospho (STY))MEGRK_	PCK2	Q16822	Y_511
_(Acetyl (N-term))PIVFY(Phospho (STY))QQALPDS(Phospho (STY))ELTQEALK_	ALMS1	Q8TCU4	S_1729;T_1732;Y_1722
_(Acetyl (N-term))PLLFFIT(Phospho (STY))LLFT(Phospho (STY))ILGS(Phospho (STY))TAREKGK_	USP9Y	O00507	S_1365;T_1357;T_1361
_(Acetyl (N-term))PLY(Phospho (STY))QM(Oxidation (M))RLLS(Phospho (STY))EAFVIK_	TTC7A	Q9ULT0	S_166;Y_160
_(Acetyl (N-term))PM(Oxidation (M))M(Oxidation (M))VPT(Phospho (STY))RPGMTRPDR_	SNRPC	P09234	T_150
_(Acetyl (N-term))QKSNGMHS(Phospho (STY))LIAT(Phospho (STY))GHLM(Oxidation (M))S(Phospho (STY))VDPDR_	TSR1	Q2NL82	S_677;S_686;T_681
_(Acetyl (N-term))QQPTQFINPETPGY(Phospho (STY))VGFANLPNQVHR_	SEPT2	Q15019	Y_17
_(Acetyl (N-term))QSSPSQS(Phospho (STY))QQPGPAAR_	NA	REV__Q9UPA5	S_168
_(Acetyl (N-term))QVNHPHVIKLY(Phospho (STY))GACSQDGPLLLIVEYAKYGSLR_	RET	P07949	Y_791
_(Acetyl (N-term))RGT(Phospho (STY))ET(Phospho (STY))LRQSK_	CNTN6	Q9UQ52	T_447;T_449
_(Acetyl (N-term))RKS(Phospho (STY))LESSY(Phospho (STY))K_	USPL1	Q5W0Q7	S_108;Y_113
_(Acetyl (N-term))RKS(Phospho (STY))QQAGPS(Phospho (STY))Y(Phospho (STY))VQNCVK_	RNF111	Q6ZNA4	S_103;S_97;Y_104
_(Acetyl (N-term))RPIT(Phospho (STY))KIT(Phospho (STY))HK_	PHF3	Q92576	T_1051;T_1054
_(Acetyl (N-term))RSVDGRLSGVQAELALQEES(Phospho (STY))VR_	CROCC	Q5TZA2	S_1587
_(Acetyl (N-term))RT(Phospho (STY))GQY(Phospho (STY))KLGS(Phospho (STY))K_	FGF2	P09038	S_270;T_263;Y_266
_(Acetyl (N-term))RY(Phospho (STY))LCSIAK_	FAM216A	Q8WUB2	Y_113
_(Acetyl (N-term))S(Phospho (STY))ADAAAGAPLPR_	SLC9A3R1	O14745	S_2
_(Acetyl (N-term))S(Phospho (STY))ADGAEADGSTQVTVEEPVQQPSVVDR_	PLIN3	O60664	S_2
_(Acetyl (N-term))S(Phospho (STY))AGGASVPPPPNPAVSFPPPR_	MAL2	Q969L2	S_2
_(Acetyl (N-term))S(Phospho (STY))APSATPIFAPGENCSPAWGAAPAAYDAADTHLR_	GAMT	Q14353	S_2
_(Acetyl (N-term))S(Phospho (STY))ARGEGAGQPSTSAQGQPAAPAPQKR_	HMGA2	P52926	S_2
_(Acetyl (N-term))S(Phospho (STY))ARGEGAGQPSTSAQGQPAAPAPQK_	HMGA2	P52926	S_2
_(Acetyl (N-term))S(Phospho (STY))ATAATAPPAAPAGEGGPPAPPPNLTSNRR_	VAMP2	P63027	S_2;T_4
_(Acetyl (N-term))S(Phospho (STY))ATVVDAVNAAPLSGSK_	SLU7	O95391	S_2
_(Acetyl (N-term))S(Phospho (STY))DCYTELEK_	S100A16	Q96FQ6	S_2
_(Acetyl (N-term))S(Phospho (STY))DNGELEDKPPAPPVR_	PAK2	Q13177	S_2
_(Acetyl (N-term))S(Phospho (STY))DQEAKPSTEDLGDKK_	SUMO1	P63165	S_2
_(Acetyl (N-term))S(Phospho (STY))DQEAKPSTEDLGDK_	SUMO1	P63165	S_2
_(Acetyl (N-term))S(Phospho (STY))EAGEATTTTTTTLPQAPTEAAAAAPQDPAPK_	YBX3	P16989	S_2
_(Acetyl (N-term))S(Phospho (STY))EGDSVGESVHGKPSVVYR_	RER1	O15258	S_2
_(Acetyl (N-term))S(Phospho (STY))ESGHSQPGLYGIER_	SMG9	Q9H0W8	S_2
_(Acetyl (N-term))S(Phospho (STY))FDPNLLHNNGHNGYPNGTSAALR_	CSDE1	O75534	S_2
_(Acetyl (N-term))S(Phospho (STY))FIDPYQHIIVEHQYSHK_	PLA2G4A	P47712	S_2
_(Acetyl (N-term))S(Phospho (STY))FLFSSR_	MOB1A	Q9H8S9	S_2
_(Acetyl (N-term))S(Phospho (STY))FLVSKPER_	STRADA	Q7RTN6	S_2
_(Acetyl (N-term))S(Phospho (STY))GDEMIFDPTMSKK_	EIF2S2	P20042	S_2
_(Acetyl (N-term))S(Phospho (STY))GDEMIFDPTMSK_	EIF2S2	P20042	S_2
_(Acetyl (N-term))S(Phospho (STY))GEDEQQEQTIAEDLVVTK_	PA2G4	Q9UQ80	S_2
_(Acetyl (N-term))S(Phospho (STY))GGGVIRGPAGNNDCR_	SRSF1	Q07955	S_2
_(Acetyl (N-term))S(Phospho (STY))GLVELTLQVGVGQLT(Phospho (STY))EQRKDT(Phospho (STY))LVR_	KIAA0319	Q5VV43	S_815;T_821;T_830;T_836
_(Acetyl (N-term))S(Phospho (STY))GSCAAPGPGSGSSPAACR_	DENND5B	Q6ZUT9	S_2;S_4
_(Acetyl (N-term))S(Phospho (STY))GSMATAEASGSDGK_	CYB5B	O43169	S_2;S_4
_(Acetyl (N-term))S(Phospho (STY))GSSSVAAMKK_	GNG5	P63218	S_2
_(Acetyl (N-term))S(Phospho (STY))HNDFVAILDLPEGEHQYK_	PRKAB2	O43741	S_108
_(Acetyl (N-term))S(Phospho (STY))HSLAQPPEFDSGVETFSIHAEKPK_	TJP1	Q07157	S_1577;S_1579
_(Acetyl (N-term))S(Phospho (STY))IM(Oxidation (M))SYNGGAVMAMK_	PSMB3	P49720	S_2
_(Acetyl (N-term))S(Phospho (STY))IMSYNGGAVM(Oxidation (M))AMK_	PSMB3	P49720	S_2
_(Acetyl (N-term))S(Phospho (STY))IMSYNGGAVMAM(Oxidation (M))K_	PSMB3	P49720	S_2
_(Acetyl (N-term))S(Phospho (STY))IMSYNGGAVMAMK_	PSMB3	P49720	S_2
_(Acetyl (N-term))S(Phospho (STY))KAEEEAEK_	NA	REV__Q4LE39	S_787
_(Acetyl (N-term))S(Phospho (STY))LEDPFFVVR_	STX10	O60499	S_2
_(Acetyl (N-term))S(Phospho (STY))LFGTTSGFGTSGTSMFGSATTDNHNPM(Oxidation (M))K_	RAE1	P78406	S_2
_(Acetyl (N-term))S(Phospho (STY))LFGTTSGFGTSGTSMFGSATTDNHNPMK_	RAE1	P78406	S_2
_(Acetyl (N-term))S(Phospho (STY))LGSVQAPSYGARPVSSAASVYAGAGGSGSR_	KRT18	P05783	S_15
_(Acetyl (N-term))S(Phospho (STY))LIEPVNQS(Phospho (STY))IVVS(Phospho (STY))GES(Phospho (STY))GAGKTWTSR_	MYO19	Q96H55	S_119;S_127;S_131;S_134
_(Acetyl (N-term))S(Phospho (STY))LLGDPLQALPPSAAPTGPLLAPPAGATLNR_	MALT1	Q9UDY8	S_2
_(Acetyl (N-term))S(Phospho (STY))LPLNPKPFLNGLTGKPVM(Oxidation (M))VK_	SNRPF	P62306	S_2
_(Acetyl (N-term))S(Phospho (STY))LPLNPKPFLNGLTGKPVMVK_	SNRPF	P62306	S_2
_(Acetyl (N-term))S(Phospho (STY))LSNKLTLDK_	PGK1	P00558	S_2
_(Acetyl (N-term))S(Phospho (STY))MEDPFFVVK_	STX6	O43752	S_2
_(Acetyl (N-term))S(Phospho (STY))MLKPSGLK_	CLIP1	P30622	S_2
_(Acetyl (N-term))S(Phospho (STY))MPDAMPLPGVGEELK_	AHCYL1	O43865	S_2
_(Acetyl (N-term))S(Phospho (STY))PAKTIAPQNAPR_	BCLAF1	Q9NYF8	S_300
_(Acetyl (N-term))S(Phospho (STY))QAVQTNGTQPLSK_	RNF2	Q99496	S_2
_(Acetyl (N-term))S(Phospho (STY))QGDSNPAAIPHAAEDIQGDDRWMSQHNR_	PAFAH1B2	P68402	S_2
_(Acetyl (N-term))S(Phospho (STY))QSGAVSCCPGATNGSLGR_	EPS8L2	Q9H6S3	S_2
_(Acetyl (N-term))S(Phospho (STY))QTAM(Oxidation (M))SETYDFLFK_	RAB4A	P20338	S_2
_(Acetyl (N-term))S(Phospho (STY))QVQVQVQNPSAALSGSQILNK_	STAU1	O95793	S_2
_(Acetyl (N-term))S(Phospho (STY))REM(Oxidation (M))QDVDLAEVKPLVEK_	NDRG1	Q92597	S_2
_(Acetyl (N-term))S(Phospho (STY))REMQDVDLAEVKPLVEK_	NDRG1	Q92597	S_2
_(Acetyl (N-term))S(Phospho (STY))RIYHDGALR_	ARPIN	Q7Z6K5	S_2
_(Acetyl (N-term))S(Phospho (STY))RLS(Phospho (STY))GGVHRLESVEEY(Phospho (STY))NELMVR_	PDZD2	O15018	S_503;S_506;Y_518
_(Acetyl (N-term))S(Phospho (STY))RSVLQPSQQK_	NCKAP1	Q9Y2A7	S_2
_(Acetyl (N-term))S(Phospho (STY))S(Phospho (STY))PRGLGEPFEIKVY(Phospho (STY))EIDDVER_	KIF26B	Q2KJY2	S_1978;S_1979;Y_1992
_(Acetyl (N-term))S(Phospho (STY))SEAETQQPPAAPPAAPALSAADTKPGTTGSGAGSGGPGGLTSAAPAGGDK_	YBX1	P67809	S_2;S_3
_(Acetyl (N-term))S(Phospho (STY))SILPFTPPIVK_	SMAD3	P84022	S_2;S_3
_(Acetyl (N-term))S(Phospho (STY))SM(Oxidation (M))NPEYDYLFK_	RAB1A	P62820	S_2;S_3
_(Acetyl (N-term))S(Phospho (STY))SMNPEYDYLFK_	RAB1A	P62820	S_2;S_3
_(Acetyl (N-term))S(Phospho (STY))SPPEGKLETK_	DAP	P51397	S_2;S_3
_(Acetyl (N-term))S(Phospho (STY))TGGDFGNPLRK_	RAB6A	P20340	S_2
_(Acetyl (N-term))S(Phospho (STY))TKVPIYLK_	CDC42EP2	O14613	S_2
_(Acetyl (N-term))S(Phospho (STY))TNNMSDPRRPNK_	WDR83OS	Q9Y284	S_2
_(Acetyl (N-term))S(Phospho (STY))TPPLAASGM(Oxidation (M))APGPFAGPQAQQAAR_	MED30	Q96HR3	S_2;T_3
_(Acetyl (N-term))S(Phospho (STY))TRTPLPTVNERDTENHTSHGDGR_	MARK3	P27448	S_2
_(Acetyl (N-term))S(Phospho (STY))VAGGEIRGDTGGEDTAAPGR_	DCTPP1	Q9H773	S_2
_(Acetyl (N-term))S(Phospho (STY))VNYAAGLSPYADK_	SIRT6	Q8N6T7	S_2
_(Acetyl (N-term))S(Phospho (STY))VQVAAPGSAGLGPER_	KLC3	Q6P597	S_2
_(Acetyl (N-term))S(Phospho (STY))VQVVSAAAAAKVPEVELK_	AHCYL2	Q96HN2	S_2
_(Acetyl (N-term))S(Phospho (STY))VTEEDLCHHMK_	KIF18A	Q8NI77	S_2
_(Acetyl (N-term))S(Phospho (STY))WSPSLTTQTCGAWEMK_	IKBKB	O14920	S_2
_(Acetyl (N-term))S(Phospho (STY))YAEKPDEITK_	GID8	Q9NWU2	S_2
_(Acetyl (N-term))S(Phospho (STY))YGPLDMYRNPGPSGPQLR_	STX12	Q86Y82	S_2
_(Acetyl (N-term))S(Phospho (STY))YGRPPPDVEGMTSLK_	SRSF2	Q01130	S_2
_(Acetyl (N-term))S(Phospho (STY))YNTPLLNPVQEHEAEGAAAGGTSIR_	PRR5	P85299	S_254
_(Acetyl (N-term))SAARES(Phospho (STY))HPHGVK_	SMAP	O00193	S_7
_(Acetyl (N-term))SAGGAS(Phospho (STY))VPPPPNPAVSFPPPR_	MAL2	Q969L2	S_7
_(Acetyl (N-term))SAIQNLHS(Phospho (STY))FDPFADASKGDDLLPAGTEDYIHIR_	EIF1	P41567	S_9
_(Acetyl (N-term))SAPS(Phospho (STY))ATPIFAPGENCSPAWGAAPAAYDAADTHLR_	GAMT	Q14353	S_5
_(Acetyl (N-term))SAPSAT(Phospho (STY))PIFAPGENCSPAWGAAPAAYDAADTHLR_	GAMT	Q14353	T_7
_(Acetyl (N-term))SAPSATPIFAPGENCS(Phospho (STY))PAWGAAPAAYDAADTHLR_	GAMT	Q14353	S_17
_(Acetyl (N-term))SATAATAPPAAPAGEGGPPAPPPNLT(Phospho (STY))SNRR_	VAMP2	P63027	S_28;T_27
_(Acetyl (N-term))SATAATAPPAAPAGEGGPPAPPPNLTS(Phospho (STY))NRR_	VAMP2	P63027	S_28
_(Acetyl (N-term))SATIAIAY(Phospho (STY))IM(Oxidation (M))KR_	DUSP16	Q9BY84	Y_258
_(Acetyl (N-term))SATVVDAVNAAPLS(Phospho (STY))GSK_	SLU7	O95391	S_15;S_17
_(Acetyl (N-term))SCSGSGADPEAAPAS(Phospho (STY))AASAPGPAPPVSAPAALPSSTAAENK_	TAF10	Q12962	S_16
_(Acetyl (N-term))SCSGSGADPEAAPASAASAPGPAPPVS(Phospho (STY))APAALPSSTAAENK_	TAF10	Q12962	S_28
_(Acetyl (N-term))SDEASAITSY(Phospho (STY))EK_	FAM199X	Q6PEV8	Y_11
_(Acetyl (N-term))SDSGEQNYGERES(Phospho (STY))R_	TRA2B	P62995	S_14
_(Acetyl (N-term))SDSGS(Phospho (STY))QLGSMGSLTMK_	ITCH	Q96J02	S_6
_(Acetyl (N-term))SDSGSQLGS(Phospho (STY))MGSLTMK_	ITCH	Q96J02	S_10
_(Acetyl (N-term))SDSGSQLGSMGS(Phospho (STY))LTMK_	ITCH	Q96J02	S_13
_(Acetyl (N-term))SEAEDLAEPLSSTEGVAPLSQAPS(Phospho (STY))PLAIPAIK_	NFRKB	Q6P4R8	S_351
_(Acetyl (N-term))SEANKIWFS(Phospho (STY))AEEK_	NA	REV__Q9H425	S_139
_(Acetyl (N-term))SEEVPAFGVAS(Phospho (STY))PPPLTDTPDTTANAEGDLPTTMGGPLPPHLALK_	DHX9	Q08211	S_87
_(Acetyl (N-term))SEGNAAGEPST(Phospho (STY))PGGPRPLLTGAR_	POLR3D	P05423	T_12
_(Acetyl (N-term))SELLKS(Phospho (STY))GS(Phospho (STY))S(Phospho (STY))KSTLK_	NXPH1	P58417	S_35;S_37;S_38;S_40;T_41
_(Acetyl (N-term))SESGHS(Phospho (STY))QPGLYGIER_	SMG9	Q9H0W8	S_7
_(Acetyl (N-term))SESGHSQPGLY(Phospho (STY))GIER_	SMG9	Q9H0W8	Y_12
_(Acetyl (N-term))SETAPAAPAAPAPAEKT(Phospho (STY))PVKK_	HIST1H1E	P10412	T_18
_(Acetyl (N-term))SETAPLAPTIPAPAEKT(Phospho (STY))PVKK_	HIST1H1D	P16402	T_18
_(Acetyl (N-term))SFIDPY(Phospho (STY))QHIIVEHQYSHK_	PLA2G4A	P47712	Y_7
_(Acetyl (N-term))SFLFGS(Phospho (STY))RSSK_	MOB1B	Q7L9L4	S_7
_(Acetyl (N-term))SFLFGSRSS(Phospho (STY))K_	MOB1B	Q7L9L4	S_10
_(Acetyl (N-term))SFLFSS(Phospho (STY))RSSK_	MOB1A	Q9H8S9	S_7
_(Acetyl (N-term))SFLFSSRS(Phospho (STY))SK_	MOB1A	Q9H8S9	S_9
_(Acetyl (N-term))SFTTRS(Phospho (STY))TFSTNYR_	KRT18	P05783	S_7
_(Acetyl (N-term))SFTTRST(Phospho (STY))FSTNYR_	KRT18	P05783	T_8
_(Acetyl (N-term))SGAVQGAGSLGPGS(Phospho (STY))PVRAGASIPSSGAASPR_	SLAIN2	Q9P270	S_48
_(Acetyl (N-term))SGDEMIFDPT(Phospho (STY))MSK_	EIF2S2	P20042	T_11
_(Acetyl (N-term))SGGSSCS(Phospho (STY))QTPSR_	EIF4EBP1	Q13541	S_8
_(Acetyl (N-term))SGHS(Phospho (STY))PTRGAM(Oxidation (M))QVAM(Oxidation (M))NGK_	DNPEP	Q9ULA0	S_5
_(Acetyl (N-term))SGHSPT(Phospho (STY))RGAM(Oxidation (M))QVAM(Oxidation (M))NGK_	DNPEP	Q9ULA0	T_7
_(Acetyl (N-term))SGLEQCTTLEPRVAELEKTLGQHY(Phospho (STY))NM(Oxidation (M))LVEVS(Phospho (STY))S(Phospho (STY))VR_	NA	REV__Q9H254	Y_582
_(Acetyl (N-term))SGPKPFSAPKPQTS(Phospho (STY))PSPK_	CAP1	Q01518	S_308
_(Acetyl (N-term))SGS(Phospho (STY))MATAEASGSDGK_	CYB5B	O43169	S_4
_(Acetyl (N-term))SGS(Phospho (STY))SSVAAMKK_	GNG5	P63218	S_4
_(Acetyl (N-term))SGSMATAEAS(Phospho (STY))GSDGK_	CYB5B	O43169	S_11
_(Acetyl (N-term))SGSMATAEASGS(Phospho (STY))DGK_	CYB5B	O43169	S_13
_(Acetyl (N-term))SGSS(Phospho (STY))SVAAMKK_	GNG5	P63218	S_5
_(Acetyl (N-term))SGSSS(Phospho (STY))VAAMKK_	GNG5	P63218	S_6
_(Acetyl (N-term))SGSTSISAPTGPSS(Phospho (STY))PLPAPETPTAPAAESAPNGLSTVSHDYLK_	INPPL1	O15357	S_158
_(Acetyl (N-term))SHQPLS(Phospho (STY))CLTEK_	OPTN	Q96CV9	S_7
_(Acetyl (N-term))SHT(Phospho (STY))GEKPFVCK_	ZNF805	Q5CZA5	T_310
_(Acetyl (N-term))SIELECLS(Phospho (STY))IVRAHKM(Oxidation (M))QQLK_	PDZRN3	Q9UPQ7	S_701
_(Acetyl (N-term))SKPHS(Phospho (STY))EAGTAFIQTQQLHAAM(Oxidation (M))ADTFLEHM(Oxidation (M))CR_	PKM	P14618	S_6
_(Acetyl (N-term))SKVGS(Phospho (STY))TENIK_	MAP4	P27816	S_941
_(Acetyl (N-term))SLARELS(Phospho (STY))GT(Phospho (STY))IKEILGT(Phospho (STY))AQSVGCNVDGR_	RPL12	P30050	S_126;T_128;T_135
_(Acetyl (N-term))SLFGTTSGFGTS(Phospho (STY))GTSM(Oxidation (M))FGSATTDNHNPMK_	RAE1	P78406	S_13
_(Acetyl (N-term))SLLDGLASS(Phospho (STY))PR_	TBRG1	Q3YBR2	S_10
_(Acetyl (N-term))SLS(Phospho (STY))NKLTLDK_	PGK1	P00558	S_4
_(Acetyl (N-term))SLSVQHM(Oxidation (M))SSPGEAVEGGVRCRS(Phospho (STY))R_	CHRNA4	P43681	S_486
_(Acetyl (N-term))SLVQDSLSTNSSDLVAPS(Phospho (STY))PDAFR_	TP53BP1	Q12888	S_366
_(Acetyl (N-term))SLY(Phospho (STY))PSLEDLK_	SDCBP	O00560	Y_4
_(Acetyl (N-term))SMISALLS(Phospho (STY))VQR_	NA	REV__Q9H0B3	S_749
_(Acetyl (N-term))SNGY(Phospho (STY))EDHM(Oxidation (M))AEDCRGDIGR_	ELAVL1	Q15717	Y_5
_(Acetyl (N-term))SNRPNNNPGGS(Phospho (STY))LRR_	TRIP12	Q14669	S_12
_(Acetyl (N-term))SQLLLVNSTQDNNY(Phospho (STY))GCVPLLEDSETRK_	TANK	Q92844	Y_73
_(Acetyl (N-term))SQSGAVSCCPGATNGS(Phospho (STY))LGRSDGVAK_	EPS8L2	Q9H6S3	S_17
_(Acetyl (N-term))SQSGAVSCCPGATNGS(Phospho (STY))LGR_	EPS8L2	Q9H6S3	S_17
_(Acetyl (N-term))SQSLPHSAT(Phospho (STY))VTLGGTSDPSTLSSSALSER_	TBC1D22A	Q8WUA7	T_173
_(Acetyl (N-term))SQTQDY(Phospho (STY))ECRSHNVDLPESR_	ARHGAP39	Q9C0H5	Y_7
_(Acetyl (N-term))SQVMSS(Phospho (STY))PLLAGGHAVSLAPCDEPRR_	TNS4	Q8IZW8	S_7
_(Acetyl (N-term))SQVQVQVQNPSAALSGS(Phospho (STY))QILNK_	STAU1	O95793	S_18
_(Acetyl (N-term))SRIY(Phospho (STY))HDGALR_	ARPIN	Q7Z6K5	Y_5
_(Acetyl (N-term))SRLS(Phospho (STY))WGYR_	CA13	Q8N1Q1	S_5
_(Acetyl (N-term))SRSALQSY(Phospho (STY))LKR_	TTF2	Q9UNY4	Y_869
_(Acetyl (N-term))SRVPS(Phospho (STY))PPPPAEM(Oxidation (M))SSGPVAESWCYTQIK_	SPOP	O43791	S_6
_(Acetyl (N-term))SRVPS(Phospho (STY))PPPPAEMSSGPVAESWCYTQIK_	SPOP	O43791	S_6
_(Acetyl (N-term))SS(Phospho (STY))EAETQQPPAAPPAAPALSAADTKPGTTGSGAGSGGPGGLTSAAPAGGDK_	YBX1	P67809	S_3
_(Acetyl (N-term))SS(Phospho (STY))LGASFVQIK_	ZAK	Q9NYL2	S_3
_(Acetyl (N-term))SS(Phospho (STY))M(Oxidation (M))NPEYDYLFK_	RAB1A	P62820	S_3
_(Acetyl (N-term))SS(Phospho (STY))MNPEYDYLFK_	RAB1A	P62820	S_3
_(Acetyl (N-term))SSAPTT(Phospho (STY))PPSVDK_	PPP2R5E	Q16537	T_7
_(Acetyl (N-term))SSEAETQQPPAAPPAAPALS(Phospho (STY))AADTKPGTTGSGAGSGGPGGLTSAAPAGGDK_	YBX1	P67809	S_21
_(Acetyl (N-term))SSEAETQQPPAAPPAAPALSAADTKPGTTGSGAGS(Phospho (STY))GGPGGLTSAAPAGGDK_	YBX1	P67809	S_36
_(Acetyl (N-term))SSEPPPPPQPPTHQASVGLLDT(Phospho (STY))PRSR_	CARHSP1	Q9Y2V2	T_23
_(Acetyl (N-term))SSEPPPPPQPPTHQASVGLLDTPRS(Phospho (STY))R_	CARHSP1	Q9Y2V2	S_26
_(Acetyl (N-term))SSGAS(Phospho (STY))ASALQR_	GNG10	P50151	S_6
_(Acetyl (N-term))SSILPFT(Phospho (STY))PPIVK_	SMAD3	P84022	T_8
_(Acetyl (N-term))SSMNPEY(Phospho (STY))DYLFK_	RAB1A	P62820	Y_8
_(Acetyl (N-term))SSNCTST(Phospho (STY))TAVAVAPLSASK_	PIP4K2B	P78356	T_8
_(Acetyl (N-term))SSNCTSTTAVAVAPLS(Phospho (STY))ASK_	PIP4K2B	P78356	S_17;S_19
_(Acetyl (N-term))SSS(Phospho (STY))PAPADIAQTVQEDLR_	G3BP1	Q13283	S_232
_(Acetyl (N-term))SSSLEM(Oxidation (M))TPYNTPQLSPAT(Phospho (STY))TPANKK_	GAPVD1	Q14C86	T_469
_(Acetyl (N-term))SSSS(Phospho (STY))PTGQIASAADIK_	SIX4	Q9UIU6	S_5
_(Acetyl (N-term))SSSYY(Phospho (STY))VNALFSK_	HOXA7	P31268	Y_6
_(Acetyl (N-term))SSVAVLTQES(Phospho (STY))FAEHRSGLVPQQIK_	HDLBP	Q00341	S_11
_(Acetyl (N-term))SSY(Phospho (STY))FVNSLFSK_	HOXB8	P17481	Y_4
_(Acetyl (N-term))ST(Phospho (STY))GGDFGNPLRK_	RAB6A	P20340	T_3
_(Acetyl (N-term))STAPPES(Phospho (STY))S(Phospho (STY))PARAPM(Oxidation (M))GLFQGVM(Oxidation (M))QK_	ASB2	Q96Q27	S_76;S_77
_(Acetyl (N-term))STGDS(Phospho (STY))FETRFEK_	ROCK1	Q13464	S_6
_(Acetyl (N-term))STKVPIY(Phospho (STY))LK_	CDC42EP2	O14613	Y_8
_(Acetyl (N-term))STSFRGGMGS(Phospho (STY))GGLATGIAGGLAGMGGIQNEK_	KRT18	P05783	S_60
_(Acetyl (N-term))STVHEILCKLS(Phospho (STY))LEGDHSTPPSAYGSVK_	ANXA2	P07355	S_12
_(Acetyl (N-term))SVKLS(Phospho (STY))LNPK_	PDCD11	Q14690	S_169
_(Acetyl (N-term))SVNYAAGLS(Phospho (STY))PYADK_	SIRT6	Q8N6T7	S_10
_(Acetyl (N-term))SVPNT(Phospho (STY))PLRPNQQSVVNSSFSELFVK_	TRIP11	Q15643	T_1846
_(Acetyl (N-term))SVTS(Phospho (STY))VVTASPLDR_	NA	REV__CON__Q0VBK2	S_50
_(Acetyl (N-term))SWLS(Phospho (STY))SSQGVVLTAYHPSGK_	ARHGAP18	Q8N392	S_5
_(Acetyl (N-term))SWLSS(Phospho (STY))SQGVVLTAYHPSGK_	ARHGAP18	Q8N392	S_6
_(Acetyl (N-term))SWLSSS(Phospho (STY))QGVVLTAYHPSGK_	ARHGAP18	Q8N392	S_7
_(Acetyl (N-term))SWLSSSQGVVLTAY(Phospho (STY))HPSGK_	ARHGAP18	Q8N392	Y_15
_(Acetyl (N-term))SWSPS(Phospho (STY))LTTQTCGAWEMK_	IKBKB	O14920	S_6
_(Acetyl (N-term))SY(Phospho (STY))DYHQNWGR_	DHX36	Q9H2U1	Y_3
_(Acetyl (N-term))SY(Phospho (STY))GPLDMYRNPGPSGPQLR_	STX12	Q86Y82	Y_3
_(Acetyl (N-term))SY(Phospho (STY))GPLDMYR_	STX12	Q86Y82	Y_3
_(Acetyl (N-term))SY(Phospho (STY))GRPPPDVEGMTSLK_	SRSF2	Q01130	Y_3
_(Acetyl (N-term))SY(Phospho (STY))TGLGK_	RGS3	P49796	Y_503
_(Acetyl (N-term))SYDY(Phospho (STY))HQNWGR_	DHX36	Q9H2U1	Y_5
_(Acetyl (N-term))SYGPLDMY(Phospho (STY))RNPGPSGPQLR_	STX12	Q86Y82	Y_9
_(Acetyl (N-term))SYKPNLAAHM(Oxidation (M))PAAALNAAGSVHS(Phospho (STY))PSTSMATSSQYR_	CDK2AP1	O14519	S_24
_(Acetyl (N-term))SYKPNLAAHMPAAALNAAGSVHS(Phospho (STY))PSTSM(Oxidation (M))ATSSQYR_	CDK2AP1	O14519	S_24
_(Acetyl (N-term))SYPADDYESEAAYDPY(Phospho (STY))AYPSDYDM(Oxidation (M))HTGDPK_	EIF3L	Q9Y262	Y_17
_(Acetyl (N-term))T(Phospho (STY))FNLPLLM(Oxidation (M))LGGGGY(Phospho (STY))T(Phospho (STY))IRNVAR_	HDAC2	Q92769	T_291;T_305;Y_304
_(Acetyl (N-term))T(Phospho (STY))FNLPLLMLGGGGY(Phospho (STY))T(Phospho (STY))IRNVAR_	HDAC2	Q92769	T_291;T_305;Y_304
_(Acetyl (N-term))T(Phospho (STY))KRIAFFTTR_	LRRK1	Q38SD2	T_518
_(Acetyl (N-term))T(Phospho (STY))KS(Phospho (STY))Y(Phospho (STY))LIVHQR_	ZNF624	Q9P2J8	S_653;T_651;Y_654
_(Acetyl (N-term))T(Phospho (STY))M(Oxidation (M))S(Phospho (STY))TALHELRELERQNTVK_	SRGAP3	O43295	S_969;T_967;T_970
_(Acetyl (N-term))T(Phospho (STY))TEVGSVSEVKK_	EPB41L2	O43491	T_2
_(Acetyl (N-term))TAAENVCYT(Phospho (STY))LINVPM(Oxidation (M))DSEPPSEISLK_	COPB1	P53618	T_10
_(Acetyl (N-term))TAAPAS(Phospho (STY))PQQIRDR_	MED26	O95402	S_7
_(Acetyl (N-term))TDILCNLPS(Phospho (STY))Y(Phospho (STY))KAKIR_	FBXO45	P0C2W1	S_102;Y_103
_(Acetyl (N-term))TEPAAEAEAASGPSESPS(Phospho (STY))PPAAEELPGSHAEPPVPAQGEAPGEQAR_	EIF3B	P55884	S_85
_(Acetyl (N-term))TEVKVKPAS(Phospho (STY))PVAQPK_	RBM33	Q96EV2	S_765
_(Acetyl (N-term))TEWETAAPAVAET(Phospho (STY))PDIK_	RPS5	P46782	T_14
_(Acetyl (N-term))TFSRSSSLTEHLRT(Phospho (STY))HSGEK_	ZNF699	Q32M78	S_498;T_496
_(Acetyl (N-term))TLDM(Oxidation (M))LIRS(Phospho (STY))LHQDLM(Oxidation (M))PDLHKNM(Oxidation (M))LNR_	GARNL3	Q5VVW2	S_406
_(Acetyl (N-term))TPETVVPTAPELQPSTSTDQPVT(Phospho (STY))PEPTSQATR_	MDC1	Q14676	T_1466
_(Acetyl (N-term))TQPDGTSVPGEPAS(Phospho (STY))PISQRLPPKVESLESLYFTPIPAR_	NUMA1	Q14980	S_1757
_(Acetyl (N-term))TSM(Oxidation (M))ASLFSFTS(Phospho (STY))PAVK_	SMAD5	Q99717	S_12
_(Acetyl (N-term))TSPCSPPLKPPIS(Phospho (STY))PPK_	C19orf54	Q5BKX5	S_14
_(Acetyl (N-term))TSQNDAYLNSPS(Phospho (STY))LNFVTDNQTLPNQPAFSSIDK_	ZNF148	Q9UQR1	S_627
_(Acetyl (N-term))TSQVGAASAPAKES(Phospho (STY))PRK_	TCOF1	Q13428	S_381
_(Acetyl (N-term))TSY(Phospho (STY))SYRQSSATSSFGGLGGGSVR_	KRT19	CON__P08727;P08727	Y_4
_(Acetyl (N-term))TSYS(Phospho (STY))YRQSSATSSFGGLGGGSVR_	KRT19	CON__P08727;P08727	S_5
_(Acetyl (N-term))TSYSY(Phospho (STY))RQSSATSSFGGLGGGSVR_	KRT19	CON__P08727;P08727	Y_6
_(Acetyl (N-term))TSYSYRQS(Phospho (STY))SATSSFGGLGGGSVR_	KRT19	CON__P08727;P08727	S_9
_(Acetyl (N-term))TTEVGS(Phospho (STY))VSEVKK_	EPB41L2	O43491	S_7
_(Acetyl (N-term))TTEVGSVS(Phospho (STY))EVKK_	EPB41L2	O43491	S_9
_(Acetyl (N-term))TTLDSNNNTGGVITYIGSSGSS(Phospho (STY))PSR_	NR1D1	P20393	S_23
_(Acetyl (N-term))TTSGALFPSLVPGS(Phospho (STY))RGASNK_	ADRM1	Q16186	S_15
_(Acetyl (N-term))TTSGYAGGLSSAYGGLTS(Phospho (STY))PGLSYSLGSSFGSGAGSSSFSR_	KRT8	CON__P05787	S_432
_(Acetyl (N-term))TVSGPGTPEPRPAT(Phospho (STY))PGASSVEQLRK_	UNC45A	Q9H3U1	T_15
_(Acetyl (N-term))TVSNLVS(Phospho (STY))ENKY(Phospho (STY))K_	NEB	P20929	S_5648;Y_5652
_(Acetyl (N-term))VASQKGMSVY(Phospho (STY))GLGR_	CNN3	Q15417	Y_261
_(Acetyl (N-term))VFM(Oxidation (M))Y(Phospho (STY))PELLPVCS(Phospho (STY))LKAK_	GON4L	Q3T8J9;Q9H869	Y_806
_(Acetyl (N-term))VFPVLWTLVS(Phospho (STY))PFIDDNT(Phospho (STY))RR_	SEC14L1	Q92503	S_449;T_456
_(Acetyl (N-term))VGERSLSS(Phospho (STY))YIS(Phospho (STY))VHT(Phospho (STY))ESGK_	PCDHA8	Q9Y5H6	S_509;S_514;T_512
_(Acetyl (N-term))VLS(Phospho (STY))M(Oxidation (M))PPVAGTACHAYDR_	CAPN10	Q9HC96	S_439
_(Acetyl (N-term))VLT(Phospho (STY))PPMGT(Phospho (STY))VMDVLK_	TGFBI	Q15582	T_499
_(Acetyl (N-term))VQTNKM(Oxidation (M))VM(Oxidation (M))LS(Phospho (STY))CEAK_	CD8B	P10966	S_40
_(Acetyl (N-term))VS(Phospho (STY))S(Phospho (STY))M(Oxidation (M))LQRTPDQGK_	CABIN1	Q9Y6J0	S_1626;S_1627
_(Acetyl (N-term))VS(Phospho (STY))SVFYTTVIPM(Oxidation (M))LNPLIY(Phospho (STY))SLRNK_	OR8D1	Q8WZ84	Y_290
_(Acetyl (N-term))VS(Phospho (STY))SVFYTTVIPM(Oxidation (M))LNPLIYS(Phospho (STY))LRNK_	OR8D1	Q8WZ84	S_291
_(Acetyl (N-term))VSHGSS(Phospho (STY))PSLLEALSSDFLACK_	TRIM56	Q9BRZ2	S_7
_(Acetyl (N-term))VSHGSSPS(Phospho (STY))LLEALSSDFLACK_	TRIM56	Q9BRZ2	S_9
_(Acetyl (N-term))VSIS(Phospho (STY))T(Phospho (STY))LNKR_	NEGR1	Q7Z3B1	S_94;T_95
_(Acetyl (N-term))VSKDGQY(Phospho (STY))ILATGT(Phospho (STY))Y(Phospho (STY))KPR_	NOL10	Q9BSC4	T_72;Y_66;Y_73
_(Acetyl (N-term))VSSLFGILS(Phospho (STY))PS(Phospho (STY))S(Phospho (STY))DLTLSSVLWDR_	NUP133	Q8WUM0	S_267;S_269;S_270
_(Acetyl (N-term))VSSLFGILSPSSDLT(Phospho (STY))LS(Phospho (STY))S(Phospho (STY))VLWDR_	NUP133	Q8WUM0	S_275;S_276;T_273
_(Acetyl (N-term))VT(Phospho (STY))ELSDQQDQAIET(Phospho (STY))S(Phospho (STY))ILNSKDHLQVENDAYPGTDR_	AGGF1	Q8N302	T_122
_(Acetyl (N-term))VT(Phospho (STY))LHICAS(Phospho (STY))T(Phospho (STY))KK_	ODR4	Q5SWX8	S_143
_(Acetyl (N-term))VTDKVLTANSNPSS(Phospho (STY))PSAAK_	MRGBP	Q9NV56	S_195
_(Acetyl (N-term))VTY(Phospho (STY))VPLLGSLRT(Phospho (STY))AQT(Phospho (STY))QLSR_	TERT	O14746	T_1098;T_1101;Y_1089
_(Acetyl (N-term))WS(Phospho (STY))LLQQQK_	KRT8	CON__P05787;CON__H-INV:HIT000292931	S_124
_(Acetyl (N-term))Y(Phospho (STY))EEM(Oxidation (M))FPAFT(Phospho (STY))DS(Phospho (STY))RECK_	NAPB	Q9H115	S_238;Y_228
_(Acetyl (N-term))Y(Phospho (STY))GDGGSSFQSTTGHCVHMR_	HNRNPH2	P55795	Y_276
_(Acetyl (N-term))Y(Phospho (STY))NIRGPALIPRM(Oxidation (M))K_	EXT2	Q93063	Y_7
_(Acetyl (N-term))Y(Phospho (STY))S(Phospho (STY))YKT(Phospho (STY))VEELKAK_	TFIP11	Q9UBB9	S_239;T_242;Y_238;Y_240
_(Acetyl (N-term))Y(Phospho (STY))TLKT(Phospho (STY))VT(Phospho (STY))VQGK_	CEACAM16	Q2WEN9	Y_401
_(Acetyl (N-term))Y(Phospho (STY))VVEMT(Phospho (STY))IWEEEK_	UBR1	Q8IWV7	T_205;Y_200
_(Acetyl (N-term))YGGSVGSQPPPVAPEPGPVPSSPSQEPPT(Phospho (STY))K_	UBXN1	Q04323	T_207
_(Acetyl (N-term))YKAIS(Phospho (STY))EELDNALNDIT(Phospho (STY))S(Phospho (STY))L_	TPM2	CON__Q3SX28;P07951	S_271;S_283;T_282
_(Acetyl (N-term))YRS(Phospho (STY))DVHTEAVQAALAK_	DIP2C	Q9Y2E4	S_89
_(Acetyl (Protein N-term))AAAAAAAAAAGAAGGRGS(Phospho (STY))GPGR_	PABPN1	Q86U42	S_19
_(Acetyl (Protein N-term))AAAAAAAAEQQS(Phospho (STY))SNGPVKK_	SGCB	Q16585	S_13;S_14
_(Acetyl (Protein N-term))AAAAAAAAEQQSS(Phospho (STY))NGPVKK_	SGCB	Q16585	S_14
_(Acetyl (Protein N-term))AAAAAAAGAAGSAAPAAAAGAPGS(Phospho (STY))GGAPSGSQGVLIGDR_	CCNL2	Q96S94	S_25
_(Acetyl (Protein N-term))AAAAAAAVGGQQPS(Phospho (STY))QPELPAPGLALDK_	UBR3	Q6ZT12	S_15
_(Acetyl (Protein N-term))AAAAAAGAAS(Phospho (STY))GLPGPVAQGLK_	IPO9	Q96P70	S_11
_(Acetyl (Protein N-term))AAAAAALSGAGT(Phospho (STY))PPAGGGAGGGGAGGGGSPPGGWAVAR_	FOXK2	Q01167	T_13
_(Acetyl (Protein N-term))AAAAAALSGAGTPPAGGGAGGGGAGGGGS(Phospho (STY))PPGGWAVAR_	FOXK2	Q01167	S_30
_(Acetyl (Protein N-term))AAAAAGAGS(Phospho (STY))GPWAAQEK_	CCZ1	P86791	S_10
_(Acetyl (Protein N-term))AAAAAMAEQES(Phospho (STY))ARNGGR_	GET4	Q7L5D6	S_12
_(Acetyl (Protein N-term))AAAAAS(Phospho (STY))APQQLSDEELFSQLRR_	LEMD3	Q9Y2U8	S_7
_(Acetyl (Protein N-term))AAAAASGAGGAAGAGT(Phospho (STY))GGAGPAGR_	SIK3	Q9Y2K2	T_17
_(Acetyl (Protein N-term))AAAADSFSGGPAGVRLPRS(Phospho (STY))PPLK_	RMI2	Q96E14	S_20
_(Acetyl (Protein N-term))AAAAGNRAS(Phospho (STY))SSGFPGAR_	MAP3K1	Q13233	S_10
_(Acetyl (Protein N-term))AAAAKPNNLS(Phospho (STY))LVVHGPGDLR_	SORD	Q00796	S_11
_(Acetyl (Protein N-term))AAAAPDS(Phospho (STY))RVSEEENLK_	RRP15	Q9Y3B9	S_8
_(Acetyl (Protein N-term))AAAAPDSRVS(Phospho (STY))EEENLK_	RRP15	Q9Y3B9	S_11
_(Acetyl (Protein N-term))AAADGALPEAAALEQPAELPAS(Phospho (STY))VRASIER_	XPA	P23025	S_23
_(Acetyl (Protein N-term))AAADGALPEAAALEQPAELPASVRAS(Phospho (STY))IERK_	XPA	P23025	S_27
_(Acetyl (Protein N-term))AAADGALPEAAALEQPAELPASVRAS(Phospho (STY))IER_	XPA	P23025	S_27
_(Acetyl (Protein N-term))AAAETQS(Phospho (STY))LR_	PRPF4B	Q13523	S_8
_(Acetyl (Protein N-term))AAAETQSLREQPEMEDANS(Phospho (STY))EK_	PRPF4B	Q13523	S_20
_(Acetyl (Protein N-term))AAAGLVAVAAAAEY(Phospho (STY))SGTVASGGNLPGVHCGPSSGAGPGFGPGSWSR_	LRCH3	Q96II8	Y_15
_(Acetyl (Protein N-term))AAAMDVDT(Phospho (STY))PSGTNSGAGKK_	RBX1	P62877	T_9
_(Acetyl (Protein N-term))AAAMDVDTPS(Phospho (STY))GTNSGAGKK_	RBX1	P62877	S_11
_(Acetyl (Protein N-term))AAAMVPGRSES(Phospho (STY))WER_	DNPH1	O43598	S_12
_(Acetyl (Protein N-term))AAASVSAASGSHLS(Phospho (STY))NSFAEPSR_	CEP57	Q86XR8	S_15
_(Acetyl (Protein N-term))AAATADPGAGNPQPGDSSGGGAGGGLPS(Phospho (STY))PGEQELSRR_	RANBP10	Q6VN20	S_29
_(Acetyl (Protein N-term))AAATADPGAGNPQPGDSSGGGAGGGLPS(Phospho (STY))PGEQELSR_	RANBP10	Q6VN20	S_29
_(Acetyl (Protein N-term))AAATGAVAAS(Phospho (STY))AASGQAEGKK_	SLTM	Q9NWH9	S_11
_(Acetyl (Protein N-term))AAATGAVAAS(Phospho (STY))AASGQAEGK_	SLTM	Q9NWH9	S_11
_(Acetyl (Protein N-term))AAATGAVAASAAS(Phospho (STY))GQAEGKK_	SLTM	Q9NWH9	S_14
_(Acetyl (Protein N-term))AAAVAAAGAGEPQS(Phospho (STY))PDELLPK_	TOMM22	Q9NS69	S_15
_(Acetyl (Protein N-term))AAAVAAPLAAGGEEAAATTSVPGS(Phospho (STY))PGLPGRR_	LRCH4	O75427	S_25
_(Acetyl (Protein N-term))AAAY(Phospho (STY))LDPNLNHTPNSSTK_	PTK2	Q05397	Y_5
_(Acetyl (Protein N-term))AAAYLDPNLNHT(Phospho (STY))PNSSTK_	PTK2	Q05397	T_13
_(Acetyl (Protein N-term))AAAYLDPNLNHTPNS(Phospho (STY))STK_	PTK2	Q05397	S_16
_(Acetyl (Protein N-term))AADDDNGDGTSLFDVFSAS(Phospho (STY))PLK_	CASP8AP2	Q9UKL3	S_20
_(Acetyl (Protein N-term))AADGVDERSPLLSASHSGNVT(Phospho (STY))PTAPPYLQESSPR_	TMEM55A	Q8N4L2	T_22
_(Acetyl (Protein N-term))AADTPGKPSAS(Phospho (STY))PMAGAPASASR_	HES4	Q9HCC6	S_12
_(Acetyl (Protein N-term))AAGGDHGS(Phospho (STY))PDSYRSPLASR_	ADSL	P30566	S_9
_(Acetyl (Protein N-term))AAGGDHGS(Phospho (STY))PDSYR_	ADSL	P30566	S_9
_(Acetyl (Protein N-term))AAGGDHGSPDSYRS(Phospho (STY))PLASR_	ADSL	P30566	S_15
_(Acetyl (Protein N-term))AAGLFGLS(Phospho (STY))ARR_	NDUFB11	Q9NX14	S_9
_(Acetyl (Protein N-term))AAGSEATT(Phospho (STY))PVIVAAGAGGEEGEHVKPFKPEK_	HSPBAP1	Q96EW2	T_9
_(Acetyl (Protein N-term))AAGTAAALAFLS(Phospho (STY))QESR_	NPM3	O75607	S_13
_(Acetyl (Protein N-term))AAGTAAALAFLSQES(Phospho (STY))R_	NPM3	O75607	S_16
_(Acetyl (Protein N-term))AAGTS(Phospho (STY))SYWEDLRK_	GOSR1	O95249	S_6
_(Acetyl (Protein N-term))AAIAASEVLVDSAEEGS(Phospho (STY))LAAAAELAAQKR_	SYF2	O95926	S_18
_(Acetyl (Protein N-term))AALGPS(Phospho (STY))SQNVTEYVVRVPK_	GTF2F1	P35269	S_7
_(Acetyl (Protein N-term))AALGPS(Phospho (STY))SQNVTEYVVR_	GTF2F1	P35269	S_7
_(Acetyl (Protein N-term))AALGPSS(Phospho (STY))QNVTEYVVRVPK_	GTF2F1	P35269	S_8
_(Acetyl (Protein N-term))AALGPSS(Phospho (STY))QNVTEYVVR_	GTF2F1	P35269	S_8
_(Acetyl (Protein N-term))AALGPSSQNVT(Phospho (STY))EYVVRVPK_	GTF2F1	P35269	T_12
_(Acetyl (Protein N-term))AALHTTPDS(Phospho (STY))PAAQLER_	ZNF316	A6NFI3	S_10
_(Acetyl (Protein N-term))AALM(Oxidation (M))T(Phospho (STY))PGTGAPPAPGDFSGEGSQGLPDPSPEPK_	TYMP	P19971	T_6
_(Acetyl (Protein N-term))AAM(Oxidation (M))AVGGAGGS(Phospho (STY))RVSSGR_	PRMT5	O14744	S_12
_(Acetyl (Protein N-term))AAM(Oxidation (M))AVGGAGGSRVS(Phospho (STY))SGR_	PRMT5	O14744	S_15
_(Acetyl (Protein N-term))AANY(Phospho (STY))SSTSTRR_	TMEM43	Q9BTV4	Y_5
_(Acetyl (Protein N-term))AANYSST(Phospho (STY))STRR_	TMEM43	Q9BTV4	T_8
_(Acetyl (Protein N-term))AANYSSTS(Phospho (STY))TRREHVK_	TMEM43	Q9BTV4	S_9
_(Acetyl (Protein N-term))AANYSSTS(Phospho (STY))TRR_	TMEM43	Q9BTV4	S_9
_(Acetyl (Protein N-term))AAPCGSELPANS(Phospho (STY))PLKIPK_	MSANTD2	Q6P1R3	S_13
_(Acetyl (Protein N-term))AAPCGSELPANS(Phospho (STY))PLK_	MSANTD2	Q6P1R3	S_13
_(Acetyl (Protein N-term))AAPGAPAEY(Phospho (STY))GYIR_	PKP2	Q99959	Y_10
_(Acetyl (Protein N-term))AAPGAPAEYGY(Phospho (STY))IR_	PKP2	Q99959	Y_12
_(Acetyl (Protein N-term))AAPLIPLSQQIPTGNSLY(Phospho (STY))ESYYK_	EPS15L1	Q9UBC2	Y_19
_(Acetyl (Protein N-term))AAPPARADADPS(Phospho (STY))PTSPPTAR_	UCKL1	Q9NWZ5	S_13
_(Acetyl (Protein N-term))AAPPARADADPSPT(Phospho (STY))SPPTAR_	UCKL1	Q9NWZ5	T_15
_(Acetyl (Protein N-term))AAPPARADADPSPTS(Phospho (STY))PPTAR_	UCKL1	Q9NWZ5	S_16
_(Acetyl (Protein N-term))AAPPGEY(Phospho (STY))FSVGSQVSCR_	LSM12	Q3MHD2	Y_8
_(Acetyl (Protein N-term))AAPPGEYFSVGS(Phospho (STY))QVSCR_	LSM12	Q3MHD2	S_13
_(Acetyl (Protein N-term))AAPPRPAPS(Phospho (STY))PPAPR_	PBX4	Q9BYU1	S_10
_(Acetyl (Protein N-term))AAPS(Phospho (STY))PSGGGGSGGGSGSGTPGPVGSPAPGHPAVSSM(Oxidation (M))QGK_	MAP2K4	P45985	S_5
_(Acetyl (Protein N-term))AAPS(Phospho (STY))PSGGGGSGGGSGSGTPGPVGSPAPGHPAVSSMQGK_	MAP2K4	P45985	S_5
_(Acetyl (Protein N-term))AAPSPSGGGGS(Phospho (STY))GGGSGSGTPGPVGSPAPGHPAVSSMQGK_	MAP2K4	P45985	S_12
_(Acetyl (Protein N-term))AAPSPSGGGGSGGGSGSGT(Phospho (STY))PGPVGSPAPGHPAVSSM(Oxidation (M))QGK_	MAP2K4	P45985	T_20
_(Acetyl (Protein N-term))AAPSPSGGGGSGGGSGSGT(Phospho (STY))PGPVGSPAPGHPAVSSMQGK_	MAP2K4	P45985	T_20
_(Acetyl (Protein N-term))AAPSPSGGGGSGGGSGSGTPGPVGS(Phospho (STY))PAPGHPAVSSM(Oxidation (M))QGK_	MAP2K4	P45985	S_26
_(Acetyl (Protein N-term))AAPSPSGGGGSGGGSGSGTPGPVGS(Phospho (STY))PAPGHPAVSSMQGK_	MAP2K4	P45985	S_26
_(Acetyl (Protein N-term))AAPSPSGGGGSGGGSGSGTPGPVGSPAPGHPAVS(Phospho (STY))SMQGK_	MAP2K4	P45985	S_35
_(Acetyl (Protein N-term))AAQGAAAAVAAGTSGVAGEGEPGPGENAAAEGTAPS(Phospho (STY))PGRVS(Phospho (STY))PPTPAR_	KAT8	Q9H7Z6	S_37;S_42
_(Acetyl (Protein N-term))AAQGAAAAVAAGTSGVAGEGEPGPGENAAAEGTAPS(Phospho (STY))PGR_	KAT8	Q9H7Z6	S_37
_(Acetyl (Protein N-term))AAQGAAAAVAAGTSGVAGEGEPGPGENAAAEGTAPSPGRVS(Phospho (STY))PPT(Phospho (STY))PAR_	KAT8	Q9H7Z6	S_42;T_45
_(Acetyl (Protein N-term))AAQIPIVATTS(Phospho (STY))TPGIVR_	INO80C	Q6PI98	S_12
_(Acetyl (Protein N-term))AAQIPIVATTST(Phospho (STY))PGIVR_	INO80C	Q6PI98	T_13
_(Acetyl (Protein N-term))AAQIPIVATTSTPGIVRNS(Phospho (STY))K_	INO80C	Q6PI98	S_20
_(Acetyl (Protein N-term))AAS(Phospho (STY))GEPQR_	RBKS	Q9H477	S_4
_(Acetyl (Protein N-term))AAS(Phospho (STY))LVGKK_	ITPA	Q9BY32	S_4
_(Acetyl (Protein N-term))AAS(Phospho (STY))PGSGSANPRK_	CRTC3	Q6UUV7	S_4
_(Acetyl (Protein N-term))AAS(Phospho (STY))QAVEEMR_	POLR1C	O15160	S_4
_(Acetyl (Protein N-term))AASAAAAS(Phospho (STY))AAAASAASGSPGPGEGSAGGEK_	TRIM28	Q13263	S_9
_(Acetyl (Protein N-term))AASAAAASAAAAS(Phospho (STY))AASGSPGPGEGSAGGEK_	TRIM28	Q13263	S_14
_(Acetyl (Protein N-term))AASAAAASAAAASAAS(Phospho (STY))GSPGPGEGSAGGEK_	TRIM28	Q13263	S_17;S_19
_(Acetyl (Protein N-term))AASAAAASAAAASAASGS(Phospho (STY))PGPGEGSAGGEK_	TRIM28	Q13263	S_19
_(Acetyl (Protein N-term))AASAAAASAAAASAASGSPGPGEGS(Phospho (STY))AGGEK_	TRIM28	Q13263	S_26
_(Acetyl (Protein N-term))AASEAAVVSS(Phospho (STY))PSLKTDTSPVLETAGTVAAMAATPSAR_	TRUB1	Q8WWH5	S_11
_(Acetyl (Protein N-term))AASEAAVVSSPSLKTDTS(Phospho (STY))PVLETAGTVAAMAATPSAR_	TRUB1	Q8WWH5	S_19
_(Acetyl (Protein N-term))AASEVAGVVANAPS(Phospho (STY))PPESSSLCASK_	RNF214	Q8ND24	S_15
_(Acetyl (Protein N-term))AASEVAGVVANAPSPPESS(Phospho (STY))SLCASK_	RNF214	Q8ND24	S_20
_(Acetyl (Protein N-term))AASSLEQKLS(Phospho (STY))R_	MAP2K7	O14733	S_11
_(Acetyl (Protein N-term))AASSS(Phospho (STY))SSSAGGVSGSSVTGSGFSVSDLAPPRK_	ANAPC16	Q96DE5	S_6
_(Acetyl (Protein N-term))AASSSSS(Phospho (STY))SAGGVSGSSVTGSGFSVSDLAPPRK_	ANAPC16	Q96DE5	S_8
_(Acetyl (Protein N-term))AASSSSSS(Phospho (STY))AGGVSGSSVTGSGFSVSDLAPPRK_	ANAPC16	Q96DE5	S_9
_(Acetyl (Protein N-term))AASSSSSSAGGVSGSSVT(Phospho (STY))GSGFSVSDLAPPRK_	ANAPC16	Q96DE5	T_19
_(Acetyl (Protein N-term))AASTAS(Phospho (STY))HRPIK_	PPP1R2	P41236	S_7
_(Acetyl (Protein N-term))AATASAGAGGIDGKPRT(Phospho (STY))SPK_	SLC25A11	Q02978	S_19;T_18
_(Acetyl (Protein N-term))AATASAGAGGIDGKPRTS(Phospho (STY))PK_	SLC25A11	Q02978	S_19
_(Acetyl (Protein N-term))AATDLERFS(Phospho (STY))NAEPEPR_	SEPT8	Q92599	S_10
_(Acetyl (Protein N-term))AATTGS(Phospho (STY))GVKVPR_	UBE2V1	Q13404	S_7
_(Acetyl (Protein N-term))AAVATCGS(Phospho (STY))VAASTGSAVATASK_	ELP4	Q96EB1	S_9
_(Acetyl (Protein N-term))AAVATCGSVAASTGS(Phospho (STY))AVATASK_	ELP4	Q96EB1	S_16
_(Acetyl (Protein N-term))AAVQAAEVKVDGS(Phospho (STY))EPK_	KARS	Q15046	S_14
_(Acetyl (Protein N-term))AAVQVVGS(Phospho (STY))WPSVQPR_	HEATR6	Q6AI08	S_9
_(Acetyl (Protein N-term))AAVQVVGSWPS(Phospho (STY))VQPR_	HEATR6	Q6AI08	S_12
_(Acetyl (Protein N-term))AAWS(Phospho (STY))PAAAAPLLR_	BOLA3	Q53S33	S_5
_(Acetyl (Protein N-term))ACARPLISVYS(Phospho (STY))EK_	RPL4	P36578	S_12
_(Acetyl (Protein N-term))ACLLET(Phospho (STY))PIR_	ARMC8	Q8IUR7	T_7
_(Acetyl (Protein N-term))ADAAAS(Phospho (STY))PVGK_	KDM3B	Q7LBC6	S_7
_(Acetyl (Protein N-term))ADAAATAGAGGS(Phospho (STY))GTR_	TAF8	Q7Z7C8	S_13
_(Acetyl (Protein N-term))ADDLDFETGDAGASATFPMQCS(Phospho (STY))ALRK_	EIF5A	P63241	S_23
_(Acetyl (Protein N-term))ADEAPRKGS(Phospho (STY))FSALVGR_	CUL4A	Q13619	S_10
_(Acetyl (Protein N-term))ADFDDRVS(Phospho (STY))DEEK_	CAPZA1	P52907	S_9
_(Acetyl (Protein N-term))ADFDTYDDRAY(Phospho (STY))SSFGGGR_	EIF4H	Q15056	Y_12
_(Acetyl (Protein N-term))ADGAPRPQLY(Phospho (STY))R_	ARHGEF17	Q96PE2	Y_11
_(Acetyl (Protein N-term))ADGS(Phospho (STY))LTGGGLEAAAM(Oxidation (M))APER_	SHCBP1	Q8NEM2	S_5
_(Acetyl (Protein N-term))ADHNPDSDS(Phospho (STY))TPR_	CENPT	Q96BT3	S_10
_(Acetyl (Protein N-term))ADHS(Phospho (STY))FSDGVPSDSVEAAK_	NAP1L4	Q99733	S_5
_(Acetyl (Protein N-term))ADHSFS(Phospho (STY))DGVPSDSVEAAK_	NAP1L4	Q99733	S_7
_(Acetyl (Protein N-term))ADHSFSDGVPS(Phospho (STY))DSVEAAK_	NAP1L4	Q99733	S_12
_(Acetyl (Protein N-term))ADKPDM(Oxidation (M))GEIAS(Phospho (STY))FDK_	TMSB10	P63313	S_12
_(Acetyl (Protein N-term))ADKPDMGEIAS(Phospho (STY))FDK_	TMSB10	P63313	S_12
_(Acetyl (Protein N-term))ADLEEQLS(Phospho (STY))DEEK_	CAPZA2	P47755	S_9
_(Acetyl (Protein N-term))ADPEELQVSSPPPPPPSS(Phospho (STY))PSSSDASAASSPGGPVSLGWPVPSR_	C4orf46	Q504U0	S_19
_(Acetyl (Protein N-term))ADSGLREPQEDS(Phospho (STY))QK_	TOR1AIP2	Q8NFQ8	S_13
_(Acetyl (Protein N-term))ADSSPALS(Phospho (STY))LREGGPR_	LYSMD2	Q8IV50	S_9
_(Acetyl (Protein N-term))ADY(Phospho (STY))STVPPPSSGSAGGGGGGGGGGGVNDAFK_	FUBP1	Q96AE4	Y_4
_(Acetyl (Protein N-term))AEAEES(Phospho (STY))PGDPGTASPR_	YIPF6	Q96EC8	S_7
_(Acetyl (Protein N-term))AEAEGSS(Phospho (STY))LLLLPPPPPPPR_	TMEM222	Q9H0R3	S_8
_(Acetyl (Protein N-term))AEAGPQAPPPPGT(Phospho (STY))PSR_	E2F4	Q16254	T_14
_(Acetyl (Protein N-term))AEAPAS(Phospho (STY))PAPLSPLEVELDPEFEPQSRPR_	FOXO3	O43524	S_7
_(Acetyl (Protein N-term))AEAPASPAPLS(Phospho (STY))PLEVELDPEFEPQSRPR_	FOXO3	O43524	S_12
_(Acetyl (Protein N-term))AEAPPVS(Phospho (STY))GTFK_	NFX1	Q12986	S_8
_(Acetyl (Protein N-term))AEASSANLGS(Phospho (STY))GCEEK_	PMF1	Q6P1K2	S_11
_(Acetyl (Protein N-term))AEASSLGRQS(Phospho (STY))PR_	MIER2	Q8N344	S_11
_(Acetyl (Protein N-term))AEAVAAPIS(Phospho (STY))PWTMAATIQAMER_	ZNF746	Q6NUN9	S_10
_(Acetyl (Protein N-term))AEESRKPSAPS(Phospho (STY))PPDQTPEEDLVIVK_	ZKSCAN8	Q15776	S_12
_(Acetyl (Protein N-term))AELQEVQITEEKPLLPGQT(Phospho (STY))PEAAK_	NDRG2	Q9UN36	T_20
_(Acetyl (Protein N-term))AELQLDPAM(Oxidation (M))AGLGGGGGSGVGDGGGPVRGPPS(Phospho (STY))PRPAGPTPR_	KCTD2	Q14681	S_33
_(Acetyl (Protein N-term))AELQLDPAMAGLGGGGGS(Phospho (STY))GVGDGGGPVRGPPSPRPAGPTPR_	KCTD2	Q14681	S_19
_(Acetyl (Protein N-term))AELQLDPAMAGLGGGGGSGVGDGGGPVRGPPS(Phospho (STY))PRPAGPTPR_	KCTD2	Q14681	S_33
_(Acetyl (Protein N-term))AELVQGQS(Phospho (STY))APVGMK_	FUBP3	Q96I24	S_9
_(Acetyl (Protein N-term))AELY(Phospho (STY))VKPGNK_	SRA1	Q9HD15	Y_5
_(Acetyl (Protein N-term))AENDVDNELLDY(Phospho (STY))EDDEVETAAGGDGAEAPAKK_	DDX39B	Q13838	Y_13
_(Acetyl (Protein N-term))AENHCELLS(Phospho (STY))PARGGIGAGLGGGLCR_	KCTD5	Q9NXV2	S_10
_(Acetyl (Protein N-term))AENPS(Phospho (STY))LENHR_	KPNA3	O00505	S_6
_(Acetyl (Protein N-term))AENVVEPGPPS(Phospho (STY))AKRPK_	EP300	Q09472	S_12
_(Acetyl (Protein N-term))AENVVEPGPPS(Phospho (STY))AK_	EP300	Q09472	S_12
_(Acetyl (Protein N-term))AEPASVAAES(Phospho (STY))LAGSR_	EXOSC3	Q9NQT5	S_11
_(Acetyl (Protein N-term))AEPDY(Phospho (STY))IEDDNPELIRPQK_	FAM107B	Q9H098	Y_6
_(Acetyl (Protein N-term))AEPTSDFETPIGWHAS(Phospho (STY))PELTPTLGPLSDTAPPR_	NUFIP1	Q9UHK0	S_17
_(Acetyl (Protein N-term))AEPVS(Phospho (STY))PLK_	MFN1	Q8IWA4	S_6
_(Acetyl (Protein N-term))AERGGDGGES(Phospho (STY))ERFNPGELR_	TCERG1	O14776	S_11
_(Acetyl (Protein N-term))AERGYS(Phospho (STY))FSLTTFSPSGK_	PSMA2	P25787	S_7
_(Acetyl (Protein N-term))AES(Phospho (STY))DWDTVTVLRK_	EDF1	O60869	S_4
_(Acetyl (Protein N-term))AES(Phospho (STY))SESFTMASSPAQR_	MCM2	P49736	S_4
_(Acetyl (Protein N-term))AESSES(Phospho (STY))FTMASSPAQRR_	MCM2	P49736	S_7
_(Acetyl (Protein N-term))AESSESFTM(Oxidation (M))ASS(Phospho (STY))PAQRR_	MCM2	P49736	S_13
_(Acetyl (Protein N-term))AESSESFTM(Oxidation (M))ASS(Phospho (STY))PAQR_	MCM2	P49736	S_13
_(Acetyl (Protein N-term))AESSESFTMAS(Phospho (STY))SPAQRR_	MCM2	P49736	S_12
_(Acetyl (Protein N-term))AESSESFTMASS(Phospho (STY))PAQRR_	MCM2	P49736	S_13
_(Acetyl (Protein N-term))AESSESFTMASS(Phospho (STY))PAQR_	MCM2	P49736	S_13
_(Acetyl (Protein N-term))AETLS(Phospho (STY))GLGDSGAAGAAALSSASSETGTRR_	SAFB	Q15424	S_6
_(Acetyl (Protein N-term))AETLSGLGDS(Phospho (STY))GAAGAAALSSASSETGTRR_	SAFB	Q15424	S_11
_(Acetyl (Protein N-term))AETLSGLGDSGAAGAAALS(Phospho (STY))SASSETGTRR_	SAFB	Q15424	S_20
_(Acetyl (Protein N-term))AETLSGLGDSGAAGAAALSS(Phospho (STY))ASSETGTRR_	SAFB	Q15424	S_21
_(Acetyl (Protein N-term))AETLSGLGDSGAAGAAALSSAS(Phospho (STY))SETGTRR_	SAFB	Q15424	S_23
_(Acetyl (Protein N-term))AETLSGLGDSGAAGAAALSSASSETGT(Phospho (STY))RR_	SAFB	Q15424	T_28
_(Acetyl (Protein N-term))AEY(Phospho (STY))LASIFGTEK_	U2AF1	Q01081	Y_4
_(Acetyl (Protein N-term))AFAET(Phospho (STY))YPAASSLPNGDCGRPR_	ADSS	P30520	T_6
_(Acetyl (Protein N-term))AFAETY(Phospho (STY))PAASSLPNGDCGRPR_	ADSS	P30520	Y_7
_(Acetyl (Protein N-term))AFAETYPAAS(Phospho (STY))SLPNGDCGRPR_	ADSS	P30520	S_11
_(Acetyl (Protein N-term))AFAETYPAASS(Phospho (STY))LPNGDCGRPR_	ADSS	P30520	S_12
_(Acetyl (Protein N-term))AFKDT(Phospho (STY))GKTPVEPEVAIHR_	RPS20	P60866	T_6
_(Acetyl (Protein N-term))AFKDTGKT(Phospho (STY))PVEPEVAIHR_	RPS20	P60866	T_9
_(Acetyl (Protein N-term))AFS(Phospho (STY))QVQCLDDNHVNWR_	FAM83G	A6ND36	S_4
_(Acetyl (Protein N-term))AGAGSAAVS(Phospho (STY))GAGT(Phospho (STY))PVAGPTGR_	SNAPIN	O95295	S_10;T_14
_(Acetyl (Protein N-term))AGAGSAAVS(Phospho (STY))GAGTPVAGPTGR_	SNAPIN	O95295	S_10
_(Acetyl (Protein N-term))AGAGSAAVSGAGT(Phospho (STY))PVAGPTGR_	SNAPIN	O95295	T_14
_(Acetyl (Protein N-term))AGAIASRM(Oxidation (M))S(Phospho (STY))FSSLK_	NF2	P35240	S_10
_(Acetyl (Protein N-term))AGAIASRMS(Phospho (STY))FSSLK_	NF2	P35240	S_10
_(Acetyl (Protein N-term))AGAPTVS(Phospho (STY))LPELR_	TSTD1	Q8NFU3	S_8
_(Acetyl (Protein N-term))AGLNS(Phospho (STY))LEAVK_	TPM4	P67936	S_6
_(Acetyl (Protein N-term))AGPQPLALQLEQLLNPRPS(Phospho (STY))EADPEADPEEATAAR_	AATF	Q9NY61	S_20
_(Acetyl (Protein N-term))AGVFPY(Phospho (STY))RGPGNPVPGPLAPLPDYMSEEK_	PRPF8	Q6P2Q9	Y_7
_(Acetyl (Protein N-term))AGYKPVAIQTY(Phospho (STY))PILGEK_	UTP15	Q8TED0	Y_12
_(Acetyl (Protein N-term))AHS(Phospho (STY))PVAVQVPGMQNNIADPEELFTKLER_	STK26	Q9P289	S_4
_(Acetyl (Protein N-term))AIPGRQY(Phospho (STY))GLILPKK_	NSRP1	Q9H0G5	Y_8
_(Acetyl (Protein N-term))AIPGRQY(Phospho (STY))GLILPK_	NSRP1	Q9H0G5	Y_8
_(Acetyl (Protein N-term))ALLRDVS(Phospho (STY))LQDPRDR_	MAP4K2	Q12851	S_8
_(Acetyl (Protein N-term))ALLRDVS(Phospho (STY))LQDPR_	MAP4K2	Q12851	S_8
_(Acetyl (Protein N-term))ALLRRPT(Phospho (STY))VSSDLENIDTGVNSK_	CCNB2	O95067	T_8
_(Acetyl (Protein N-term))ALQLS(Phospho (STY))REQGITLR_	MAD2L1	Q13257	S_6
_(Acetyl (Protein N-term))ALS(Phospho (STY))M(Oxidation (M))PLNGLKEEDKEPLIELFVK_	CLIC4	Q9Y696	S_4
_(Acetyl (Protein N-term))ALS(Phospho (STY))M(Oxidation (M))PLNGLK_	CLIC4	Q9Y696	S_4
_(Acetyl (Protein N-term))ALTS(Phospho (STY))FLPAPTQLSQDQLEAEEK_	SNW1	Q13573	S_5
_(Acetyl (Protein N-term))ALTSFLPAPT(Phospho (STY))QLSQDQLEAEEK_	SNW1	Q13573	T_11
_(Acetyl (Protein N-term))ALTSFLPAPTQLS(Phospho (STY))QDQLEAEEK_	SNW1	Q13573	S_14
_(Acetyl (Protein N-term))ALVTVSRS(Phospho (STY))PPGSGASTPVGPWDQAVQRR_	SSH3	Q8TE77	S_9
_(Acetyl (Protein N-term))AM(Oxidation (M))S(Phospho (STY))SGGSGGGVPEQEDSVLFRR_	SMN1	Q16637	S_4
_(Acetyl (Protein N-term))AM(Oxidation (M))SSGGSGGGVPEQEDS(Phospho (STY))VLFRR_	SMN1	Q16637	S_18
_(Acetyl (Protein N-term))AMS(Phospho (STY))SGGSGGGVPEQEDSVLFR_	SMN1	Q16637	S_4;S_5
_(Acetyl (Protein N-term))AMSS(Phospho (STY))GGSGGGVPEQEDSVLFR_	SMN1	Q16637	S_5
_(Acetyl (Protein N-term))AMSSGGS(Phospho (STY))GGGVPEQEDSVLFR_	SMN1	Q16637	S_8
_(Acetyl (Protein N-term))AMSSGGSGGGVPEQEDS(Phospho (STY))VLFR_	SMN1	Q16637	S_18
_(Acetyl (Protein N-term))ANEAY(Phospho (STY))PCPCDIGHR_	CMBL	Q96DG6	Y_6
_(Acetyl (Protein N-term))ANENHGS(Phospho (STY))PREEASLLSHSPGTSNQSQPCSPKPIR_	PCIF1	Q9H4Z3	S_8
_(Acetyl (Protein N-term))ANNS(Phospho (STY))PALTGNSQPQHQAAAAAAQQQQQCGGGGATKPAVSGK_	PRPF38B	Q5VTL8	S_5
_(Acetyl (Protein N-term))ANNS(Phospho (STY))PALTGNSQPQHQAAAAAAQQQQQCGGGGATK_	PRPF38B	Q5VTL8	S_5
_(Acetyl (Protein N-term))ANNSPALTGNS(Phospho (STY))QPQHQAAAAAAQQQQQCGGGGATKPAVSGK_	PRPF38B	Q5VTL8	S_12
_(Acetyl (Protein N-term))AQAS(Phospho (STY))LLACEGLAGVSLVPTAASKK_	ZNF740	Q8NDX6	S_5
_(Acetyl (Protein N-term))AQAS(Phospho (STY))PPRPER_	PHF11	Q9UIL8	S_5
_(Acetyl (Protein N-term))AQFDTEY(Phospho (STY))QR_	ATG9A	Q7Z3C6	Y_8
_(Acetyl (Protein N-term))AQHDFAPAWLNFPT(Phospho (STY))PPSSTK_	GPBP1	Q86WP2	T_15
_(Acetyl (Protein N-term))AQRHS(Phospho (STY))DSS(Phospho (STY))LEEK_	ARHGEF16	Q5VV41	S_6;S_9
_(Acetyl (Protein N-term))AQRHS(Phospho (STY))DSSLEEK_	ARHGEF16	Q5VV41	S_6
_(Acetyl (Protein N-term))AQS(Phospho (STY))INITELNLPQLEM(Oxidation (M))LK_	PFDN5	Q99471	S_4
_(Acetyl (Protein N-term))AQS(Phospho (STY))INITELNLPQLEMLK_	PFDN5	Q99471	S_4
_(Acetyl (Protein N-term))AQS(Phospho (STY))RDGGNPFAEPSELDNPFQDPAVIQHRPSR_	SCAMP3	O14828	S_4
_(Acetyl (Protein N-term))AQSS(Phospho (STY))PQLDIQVLHDLR_	TAB3	Q8N5C8	S_5
_(Acetyl (Protein N-term))AQVAMSTLPVEDEES(Phospho (STY))SESR_	GTF2I	P78347	S_16
_(Acetyl (Protein N-term))AQVAMSTLPVEDEESSES(Phospho (STY))R_	GTF2I	P78347	S_19
_(Acetyl (Protein N-term))AQVLHVPAPFPGTPGPAS(Phospho (STY))PPAFPAKDPDPPYSVETPYGYR_	KANK2	Q63ZY3	S_19
_(Acetyl (Protein N-term))AQVLHVPAPFPGTPGPAS(Phospho (STY))PPAFPAK_	KANK2	Q63ZY3	S_19
_(Acetyl (Protein N-term))AQYGHPS(Phospho (STY))PLGM(Oxidation (M))AAR_	UBASH3B	Q8TF42	S_8
_(Acetyl (Protein N-term))ARDY(Phospho (STY))DHLFK_	RAB35	Q15286	Y_5
_(Acetyl (Protein N-term))AS(Phospho (STY))AVSPANLPAVLLQPR_	HCFC1	P51610	S_3
_(Acetyl (Protein N-term))AS(Phospho (STY))CASIDIEDATQHLR_	EDC4	Q6P2E9	S_3
_(Acetyl (Protein N-term))AS(Phospho (STY))GAYNPYIEIIEQPR_	REL	Q04864	S_3
_(Acetyl (Protein N-term))AS(Phospho (STY))GDFCSPGEGMEILQQVCSK_	HAUS4	Q9H6D7	S_3
_(Acetyl (Protein N-term))AS(Phospho (STY))GGSGGVSVPALWSEVNR_	SRP72	O76094	S_3
_(Acetyl (Protein N-term))AS(Phospho (STY))GVAVSDGVIKVFNDMK_	CFL1	P23528	S_3
_(Acetyl (Protein N-term))AS(Phospho (STY))GVQVADEVCR_	DSTN	P60981	S_3
_(Acetyl (Protein N-term))AS(Phospho (STY))GVTVNDEVIK_	CFL2	Q9Y281	S_3
_(Acetyl (Protein N-term))AS(Phospho (STY))LEVSRSPR_	DPM1	O60762	S_3
_(Acetyl (Protein N-term))AS(Phospho (STY))MRESDTGLWLHNK_	NELFA	Q9H3P2	S_3
_(Acetyl (Protein N-term))AS(Phospho (STY))NVTNKTDPR_	HNRNPC	P07910	S_3
_(Acetyl (Protein N-term))AS(Phospho (STY))PAASSVRPPRPK_	PRKRIP1	Q9H875	S_3
_(Acetyl (Protein N-term))AS(Phospho (STY))PGAGRAPPELPER_	NA	P0DPD7	S_3
_(Acetyl (Protein N-term))AS(Phospho (STY))PPACPSEEDESLK_	PRKAR1B	P31321	S_3
_(Acetyl (Protein N-term))AS(Phospho (STY))PSSFTYYCPPSSSPVWSEPLYSLRPEHAR_	FNTB	P49356	S_3
_(Acetyl (Protein N-term))AS(Phospho (STY))QNRDPAATSVAAARK_	UBE2C	O00762	S_3
_(Acetyl (Protein N-term))AS(Phospho (STY))QSQGIQQLLQAEK_	ATP6V1G1	O75348	S_3
_(Acetyl (Protein N-term))AS(Phospho (STY))SPAVDVSCRR_	ZNF692	Q9BU19	S_3;S_4
_(Acetyl (Protein N-term))AS(Phospho (STY))SSGNDDDLTIPR_	DR1	Q01658	S_3
_(Acetyl (Protein N-term))AS(Phospho (STY))SVGNVADSTEPTK_	OGT	O15294	S_3;S_4
_(Acetyl (Protein N-term))AS(Phospho (STY))TSRLDALPR_	GTF2B	Q00403	S_3
_(Acetyl (Protein N-term))ASAGGEDCES(Phospho (STY))PAPEADRPHQRPFLIGVSGGTASGK_	UCK1	Q9HA47	S_11
_(Acetyl (Protein N-term))ASAVS(Phospho (STY))PANLPAVLLQPR_	HCFC1	P51610	S_6
_(Acetyl (Protein N-term))ASCAS(Phospho (STY))IDIEDATQHLR_	EDC4	Q6P2E9	S_6
_(Acetyl (Protein N-term))ASCVGSRT(Phospho (STY))LSK_	PTDSS1	P48651	T_9
_(Acetyl (Protein N-term))ASEAPSPPRS(Phospho (STY))PPPPTSPEPELAQLR_	AGGF1	Q8N302	S_11
_(Acetyl (Protein N-term))ASEGTNIPS(Phospho (STY))PVVR_	TRIM2	Q9C040	S_10
_(Acetyl (Protein N-term))ASES(Phospho (STY))SPLLAYR_	SLC12A9	Q9BXP2	S_5
_(Acetyl (Protein N-term))ASEVPY(Phospho (STY))ASGMPIK_	PIPSL	A2A3N6	Y_7
_(Acetyl (Protein N-term))ASGEHS(Phospho (STY))PGSGAAR_	RNPEP	Q9H4A4	S_7
_(Acetyl (Protein N-term))ASGEHSPGS(Phospho (STY))GAAR_	RNPEP	Q9H4A4	S_10
_(Acetyl (Protein N-term))ASGGS(Phospho (STY))GGVSVPALWSEVNR_	SRP72	O76094	S_6
_(Acetyl (Protein N-term))ASGSAGKPTGEAAS(Phospho (STY))PAPASAIGGASSQPR_	MESDC1	Q9H1K6	S_15
_(Acetyl (Protein N-term))ASLEVS(Phospho (STY))RSPRR_	DPM1	O60762	S_7
_(Acetyl (Protein N-term))ASLEVSRS(Phospho (STY))PRR_	DPM1	O60762	S_9
_(Acetyl (Protein N-term))ASLEVSRS(Phospho (STY))PR_	DPM1	O60762	S_9
_(Acetyl (Protein N-term))ASNSWNASSS(Phospho (STY))PGEAREDGPEGLDK_	TEAD3	Q99594	S_11
_(Acetyl (Protein N-term))ASPS(Phospho (STY))PPPESK_	ZNF189	O75820	S_5
_(Acetyl (Protein N-term))ASPSSFTYYCPPSSS(Phospho (STY))PVWSEPLYSLRPEHAR_	FNTB	P49356	S_16
_(Acetyl (Protein N-term))ASQNRDPAATS(Phospho (STY))VAAARK_	UBE2C	O00762	S_12
_(Acetyl (Protein N-term))ASSAQSGGS(Phospho (STY))SGGPAVPTVQR_	SND1	Q7KZF4	S_10
_(Acetyl (Protein N-term))ASSAQSGGSS(Phospho (STY))GGPAVPTVQR_	SND1	Q7KZF4	S_11
_(Acetyl (Protein N-term))ASSHSSS(Phospho (STY))PVPQGSSSDVFFK_	VPS54	Q9P1Q0	S_8
_(Acetyl (Protein N-term))ASTS(Phospho (STY))RDVIAGRGIHS(Phospho (STY))K_	PGBD2	Q6P3X8	S_16
_(Acetyl (Protein N-term))ASVS(Phospho (STY))SATFSGHGAR_	HDDC2	Q7Z4H3	S_5
_(Acetyl (Protein N-term))AT(Phospho (STY))DTSQGELVHPK_	HP1BP3	Q5SSJ5	T_3
_(Acetyl (Protein N-term))AT(Phospho (STY))SPQKS(Phospho (STY))PSVPKS(Phospho (STY))PTPK_	PARVA	Q9NVD7	S_14;S_4;S_8;T_3
_(Acetyl (Protein N-term))ATAAETS(Phospho (STY))ASEPEAESK_	SART3	Q15020	S_8
_(Acetyl (Protein N-term))ATAAETSAS(Phospho (STY))EPEAESK_	SART3	Q15020	S_10
_(Acetyl (Protein N-term))ATADTPAPASS(Phospho (STY))GLSPK_	ZFC3H1	O60293	S_12
_(Acetyl (Protein N-term))ATADTPAPASSGLS(Phospho (STY))PK_	ZFC3H1	O60293	S_15
_(Acetyl (Protein N-term))ATAT(Phospho (STY))PVPPR_	LMNB1	P20700	T_5
_(Acetyl (Protein N-term))ATDELATKLS(Phospho (STY))RR_	EFHD2	Q96C19	S_11
_(Acetyl (Protein N-term))ATDT(Phospho (STY))SQGELVHPK_	HP1BP3	Q5SSJ5	T_5
_(Acetyl (Protein N-term))ATDTS(Phospho (STY))QGELVHPK_	HP1BP3	Q5SSJ5	S_6
_(Acetyl (Protein N-term))ATEIGS(Phospho (STY))PPR_	WDR33	Q9C0J8	S_7
_(Acetyl (Protein N-term))ATGANAT(Phospho (STY))PLDFPSK_	SF1	Q15637	T_8
_(Acetyl (Protein N-term))ATGANATPLDFPS(Phospho (STY))K_	SF1	Q15637	S_14
_(Acetyl (Protein N-term))ATGLGEPVY(Phospho (STY))GLSEDEGESR_	NEDD4L	Q96PU5	Y_10
_(Acetyl (Protein N-term))ATLIY(Phospho (STY))VDK_	PTTG1	O95997;Q9NZH5	Y_6
_(Acetyl (Protein N-term))ATRVEVGSIT(Phospho (STY))PLTAVPGLGEMGK_	KIAA1671	Q9BY89	T_11
_(Acetyl (Protein N-term))ATSATS(Phospho (STY))PHAPGFPAEGR_	TRMT13	Q9NUP7	S_7
_(Acetyl (Protein N-term))ATSPQKS(Phospho (STY))PSVPKS(Phospho (STY))PTPK_	PARVA	Q9NVD7	S_14;S_8
_(Acetyl (Protein N-term))ATSPQKS(Phospho (STY))PSVPK_	PARVA	Q9NVD7	S_8
_(Acetyl (Protein N-term))ATTATM(Oxidation (M))ATSGS(Phospho (STY))AR_	EIF4A3	P38919	S_12
_(Acetyl (Protein N-term))ATTATMAT(Phospho (STY))SGSAR_	EIF4A3	P38919	T_9
_(Acetyl (Protein N-term))ATTATMATSGS(Phospho (STY))AR_	EIF4A3	P38919	S_12
_(Acetyl (Protein N-term))ATTGT(Phospho (STY))PTADRGDAAATDDPAAR_	DPP9	Q86TI2	T_6
_(Acetyl (Protein N-term))AVAVGRPS(Phospho (STY))NEELRNLSLSGHVGFDSLPDQLVNK_	SEPT11	Q9NVA2	S_9
_(Acetyl (Protein N-term))AVAVGRPS(Phospho (STY))NEELR_	SEPT11	Q9NVA2	S_9
_(Acetyl (Protein N-term))AVNVY(Phospho (STY))STSVTSDNLSR_	MAPRE1	Q15691	Y_6
_(Acetyl (Protein N-term))AVNVYS(Phospho (STY))TSVTSDNLSR_	MAPRE1	Q15691	S_7
_(Acetyl (Protein N-term))AVNVYST(Phospho (STY))SVTSDNLSR_	MAPRE1	Q15691	T_8
_(Acetyl (Protein N-term))AVRAS(Phospho (STY))FENNCEIGCFAK_	EIF6	P56537	S_6
_(Acetyl (Protein N-term))AVS(Phospho (STY))VTPIRDTK_	MBNL1	Q9NR56	S_4
_(Acetyl (Protein N-term))AVSAGSARTS(Phospho (STY))PSSDK_	GGCX	P38435	S_11
_(Acetyl (Protein N-term))AVSVT(Phospho (STY))PIRDTK_	MBNL1	Q9NR56	T_6
_(Acetyl (Protein N-term))CNT(Phospho (STY))PTYCDLGK_	VDAC3	Q9Y277	T_4
_(Acetyl (Protein N-term))CQVGEDY(Phospho (STY))GEPAPEEPPPAPRPSR_	CTU2	Q2VPK5	Y_8
_(Acetyl (Protein N-term))CS(Phospho (STY))LPRGFEPQAPEDLAQR_	POLR2M	P0CAP2	S_3
_(Acetyl (Protein N-term))DIY(Phospho (STY))QSLR_	NA	REV__Q9NR31	Y_3
_(Acetyl (Protein N-term))DVS(Phospho (STY))TFPIK_	NA	REV__Q6ZN30	S_3
_(Acetyl (Protein N-term))GDERPHYY(Phospho (STY))GK_	SLC44A2	Q8IWA5	Y_9
_(Acetyl (Protein N-term))GDM(Oxidation (M))ANNSVAY(Phospho (STY))SGVK_	ATP2B1	P20020	Y_11
_(Acetyl (Protein N-term))GDM(Oxidation (M))ANNSVAYS(Phospho (STY))GVK_	ATP2B1	P20020	S_12
_(Acetyl (Protein N-term))GDM(Oxidation (M))ANNSVAYSGVKNS(Phospho (STY))LK_	ATP2B1	P20020	S_17
_(Acetyl (Protein N-term))GDMANNS(Phospho (STY))VAYSGVK_	ATP2B1	P20020	S_8
_(Acetyl (Protein N-term))GDMANNSVAY(Phospho (STY))SGVK_	ATP2B1	P20020	Y_11
_(Acetyl (Protein N-term))GDS(Phospho (STY))DDEYDRRR_	SRRT	Q9BXP5	S_4
_(Acetyl (Protein N-term))GDS(Phospho (STY))DDEYDRR_	SRRT	Q9BXP5	S_4
_(Acetyl (Protein N-term))GDY(Phospho (STY))GFGVLVQSNTGNK_	CPEB4	Q17RY0	Y_4
_(Acetyl (Protein N-term))GEIEGT(Phospho (STY))YRVLQTAGM(Oxidation (M))R_	FARP2	O94887	T_7
_(Acetyl (Protein N-term))GEIEGT(Phospho (STY))YRVLQTAGMR_	FARP2	O94887	T_7
_(Acetyl (Protein N-term))GEIEGTY(Phospho (STY))RVLQTAGM(Oxidation (M))R_	FARP2	O94887	Y_8
_(Acetyl (Protein N-term))GEIEGTY(Phospho (STY))RVLQTAGMR_	FARP2	O94887	Y_8
_(Acetyl (Protein N-term))GEIEQRPT(Phospho (STY))PGSR_	FARP1	Q9Y4F1	T_9
_(Acetyl (Protein N-term))GEIEQRPTPGS(Phospho (STY))RLGAPENSGISTLER_	FARP1	Q9Y4F1	S_12
_(Acetyl (Protein N-term))GEIEQRPTPGS(Phospho (STY))R_	FARP1	Q9Y4F1	S_12
_(Acetyl (Protein N-term))GETEGKKDEADY(Phospho (STY))K_	DNAL4	O96015	Y_13
_(Acetyl (Protein N-term))GLRAGGT(Phospho (STY))LGR_	SRXN1	Q9BYN0	T_8
_(Acetyl (Protein N-term))GSQPPLGS(Phospho (STY))PLSREEGEAPPPAPASEGRR_	TOPORS	Q9NS56	S_9
_(Acetyl (Protein N-term))GSQPPLGS(Phospho (STY))PLSREEGEAPPPAPASEGR_	TOPORS	Q9NS56	S_9
_(Acetyl (Protein N-term))GSQPPLGS(Phospho (STY))PLSR_	TOPORS	Q9NS56	S_9
_(Acetyl (Protein N-term))GT(Phospho (STY))PQKDVIIK_	RABGGTB	P53611	T_3
_(Acetyl (Protein N-term))GTRDDEY(Phospho (STY))DYLFK_	RAB11B	Q15907	Y_8
_(Acetyl (Protein N-term))HGIYHS(Phospho (STY))SEK_	NA	REV__Q7L622	S_6
_(Acetyl (Protein N-term))HPEQSLGSLLALS(Phospho (STY))AYLACR_	NA	REV__P57764	S_13
_(Acetyl (Protein N-term))KAS(Phospho (STY))SGRCGLVR_	PCDHGB2	Q9Y5G2	S_4
_(Acetyl (Protein N-term))M(Oxidation (M))APST(Phospho (STY))PLLTVR_	EIF2A	Q9BY44	T_5
_(Acetyl (Protein N-term))M(Oxidation (M))DAATLTY(Phospho (STY))DTLR_	ATG4B	Q9Y4P1	Y_8
_(Acetyl (Protein N-term))M(Oxidation (M))DEET(Phospho (STY))RHSLECIQANQIFPR_	MTMR3	Q13615	S_8;T_5
_(Acetyl (Protein N-term))M(Oxidation (M))DETS(Phospho (STY))PLVSPER_	PI4K2A	Q9BTU6	S_5
_(Acetyl (Protein N-term))M(Oxidation (M))DLAAAAEPGAGS(Phospho (STY))QHLEVR_	MCM6	Q14566	S_13
_(Acetyl (Protein N-term))M(Oxidation (M))DLFGDLPEPERS(Phospho (STY))PRPAAGK_	ILKAP	Q9H0C8	S_13
_(Acetyl (Protein N-term))M(Oxidation (M))DLPGDS(Phospho (STY))SPPGQPR_	PRR14	Q9BWN1	S_7;S_8
_(Acetyl (Protein N-term))M(Oxidation (M))DLVGVAS(Phospho (STY))PEPGTAAAWGPSK_	RIOK3	O14730	S_8
_(Acetyl (Protein N-term))M(Oxidation (M))DNY(Phospho (STY))ADLSDTELTTLLRR_	EMD	P50402	Y_4
_(Acetyl (Protein N-term))M(Oxidation (M))DPNCSCS(Phospho (STY))PVGSCACAGSCK_	MT1X	P80297	S_8
_(Acetyl (Protein N-term))M(Oxidation (M))DPQEM(Oxidation (M))VVKNPY(Phospho (STY))AHISIPR_	CYSRT1	A8MQ03	Y_12
_(Acetyl (Protein N-term))M(Oxidation (M))DRNPS(Phospho (STY))PPPPGR_	SAAL1	Q96ER3	S_6
_(Acetyl (Protein N-term))M(Oxidation (M))DRS(Phospho (STY))GFGEISSPVIR_	NUP107	P57740	S_4
_(Acetyl (Protein N-term))M(Oxidation (M))DS(Phospho (STY))AGQDINLNSPNK_	TPD52L2	O43399	S_3
_(Acetyl (Protein N-term))M(Oxidation (M))DSAGQDINLNS(Phospho (STY))PNK_	TPD52L2	O43399	S_12
_(Acetyl (Protein N-term))M(Oxidation (M))EDPFEEADQPTTEPGMVLDSVEAGDT(Phospho (STY))TPPTK_	PHACTR4	Q8IZ21	T_27
_(Acetyl (Protein N-term))M(Oxidation (M))EDS(Phospho (STY))M(Oxidation (M))DMDMSPLRPQNYLFGCELK_	NPM1	P06748	S_10;S_4
_(Acetyl (Protein N-term))M(Oxidation (M))EDS(Phospho (STY))MDM(Oxidation (M))DMSPLRPQNYLFGCELK_	NPM1	P06748	S_4
_(Acetyl (Protein N-term))M(Oxidation (M))EDS(Phospho (STY))MDMDM(Oxidation (M))SPLRPQNYLFGCELK_	NPM1	P06748	S_4
_(Acetyl (Protein N-term))M(Oxidation (M))EDS(Phospho (STY))MDMDMSPLRPQNYLFGCELK_	NPM1	P06748	S_4
_(Acetyl (Protein N-term))M(Oxidation (M))EDSM(Oxidation (M))DMDMS(Phospho (STY))PLRPQNYLFGCELK_	NPM1	P06748	S_10
_(Acetyl (Protein N-term))M(Oxidation (M))EDSMDM(Oxidation (M))DMS(Phospho (STY))PLRPQNYLFGCELK_	NPM1	P06748	S_10
_(Acetyl (Protein N-term))M(Oxidation (M))EDSMDMDM(Oxidation (M))S(Phospho (STY))PLRPQNYLFGCELK_	NPM1	P06748	S_10
_(Acetyl (Protein N-term))M(Oxidation (M))EDSMDMDMS(Phospho (STY))PLRPQNYLFGCELK_	NPM1	P06748	S_10
_(Acetyl (Protein N-term))M(Oxidation (M))EEIPAQEAAGS(Phospho (STY))PR_	ZNF655	Q8N720	S_12
_(Acetyl (Protein N-term))M(Oxidation (M))EFDLGAALEPTSQKPGVGAGHGGDPKLS(Phospho (STY))PHK_	IMUP	Q9GZP8	S_29
_(Acetyl (Protein N-term))M(Oxidation (M))EGISNFKT(Phospho (STY))PSK_	PBK	Q96KB5	T_9
_(Acetyl (Protein N-term))M(Oxidation (M))EGISNFKTPS(Phospho (STY))K_	PBK	Q96KB5	S_11
_(Acetyl (Protein N-term))M(Oxidation (M))ENGAVY(Phospho (STY))SPTTEEDPGPAR_	CMTM6	Q9NX76	Y_7
_(Acetyl (Protein N-term))M(Oxidation (M))EPPIPQSAPLT(Phospho (STY))PNSVM(Oxidation (M))VQPLLDSR_	SPRY4	Q9C004	T_12
_(Acetyl (Protein N-term))M(Oxidation (M))EPTAPS(Phospho (STY))LTEEDLTEVKK_	BCL10	O95999	S_7
_(Acetyl (Protein N-term))M(Oxidation (M))ES(Phospho (STY))YDVIANQPVVIDNGSGVIK_	ACTR1A	P61163	S_3
_(Acetyl (Protein N-term))M(Oxidation (M))ET(Phospho (STY))PGASASSLLLPAASRPPR_	DGCR14	Q96DF8	T_3
_(Acetyl (Protein N-term))M(Oxidation (M))ETDAPQPGLASPDS(Phospho (STY))PHDPCK_	MSI1	O43347	S_15
_(Acetyl (Protein N-term))M(Oxidation (M))ETM(Oxidation (M))AS(Phospho (STY))PGKDNYR_	KPNA6	O60684	S_6
_(Acetyl (Protein N-term))M(Oxidation (M))ETM(Oxidation (M))AS(Phospho (STY))PGK_	KPNA6	O60684	S_6
_(Acetyl (Protein N-term))M(Oxidation (M))ETPS(Phospho (STY))QR_	LMNA	P02545	S_5
_(Acetyl (Protein N-term))M(Oxidation (M))EVAEPS(Phospho (STY))SPTEEEEEEEEHSAEPRPR_	BABAM1	Q9NWV8	S_7
_(Acetyl (Protein N-term))M(Oxidation (M))EVAEPSS(Phospho (STY))PTEEEEEEEEHSAEPRPR_	BABAM1	Q9NWV8	S_8
_(Acetyl (Protein N-term))M(Oxidation (M))EVEAAEARS(Phospho (STY))PAPGYK_	ZNF668	Q96K58	S_10
_(Acetyl (Protein N-term))M(Oxidation (M))EVKPPPGRPQPDS(Phospho (STY))GR_	HNRNPA3	P51991	S_14
_(Acetyl (Protein N-term))M(Oxidation (M))EVS(Phospho (STY))PLQPVNENM(Oxidation (M))QVNK_	TOP2A	P11388	S_4
_(Acetyl (Protein N-term))M(Oxidation (M))EVS(Phospho (STY))PLQPVNENMQVNK_	TOP2A	P11388	S_4
_(Acetyl (Protein N-term))M(Oxidation (M))FCVT(Phospho (STY))PPELETK_	PRPSAP2	O60256	T_5
_(Acetyl (Protein N-term))M(Oxidation (M))FHGIPAT(Phospho (STY))PGIGAPGNKPELYEEVK_	VPS28	Q9UK41	T_8
_(Acetyl (Protein N-term))M(Oxidation (M))FHGIPATPGIGAPGNKPELY(Phospho (STY))EEVK_	VPS28	Q9UK41	Y_21
_(Acetyl (Protein N-term))M(Oxidation (M))FLVNS(Phospho (STY))FLK_	CAPNS1	P04632	S_6
_(Acetyl (Protein N-term))M(Oxidation (M))FPQSRHS(Phospho (STY))GSSHLPQQLK_	AES	Q08117	S_9
_(Acetyl (Protein N-term))M(Oxidation (M))FQLPVNNLGS(Phospho (STY))LRK_	ADNP	Q9H2P0	S_11
_(Acetyl (Protein N-term))M(Oxidation (M))FS(Phospho (STY))FNM(Oxidation (M))FDHPIPR_	UFD1L	Q92890	S_3
_(Acetyl (Protein N-term))M(Oxidation (M))FS(Phospho (STY))FNMFDHPIPR_	UFD1L	Q92890	S_3
_(Acetyl (Protein N-term))M(Oxidation (M))HRAPS(Phospho (STY))PTAEQPPGGGDSARR_	NAB2	Q15742	S_6;T_8
_(Acetyl (Protein N-term))M(Oxidation (M))HRDS(Phospho (STY))CPLDCK_	SRSF3	P84103	S_5
_(Acetyl (Protein N-term))M(Oxidation (M))HS(Phospho (STY))LATAAPVPTTLAQVDREK_	RQCD1	Q92600	S_3
_(Acetyl (Protein N-term))M(Oxidation (M))LLGGPPRS(Phospho (STY))PR_	MTX1	Q13505	S_9
_(Acetyl (Protein N-term))M(Oxidation (M))LPSTS(Phospho (STY))VNSLVQGNGVLNSR_	UNC50	Q53HI1	S_6
_(Acetyl (Protein N-term))M(Oxidation (M))LPSTSVNS(Phospho (STY))LVQGNGVLNSR_	UNC50	Q53HI1	S_9
_(Acetyl (Protein N-term))M(Oxidation (M))LSSTAM(Oxidation (M))Y(Phospho (STY))SAPGRDLGMEPHR_	PSMB1	P20618	Y_8
_(Acetyl (Protein N-term))M(Oxidation (M))LSSTAMY(Phospho (STY))SAPGR_	PSMB1	P20618	Y_8
_(Acetyl (Protein N-term))M(Oxidation (M))M(Oxidation (M))GHRPVLVLS(Phospho (STY))QNTKR_	CCT3	P49368	S_11
_(Acetyl (Protein N-term))M(Oxidation (M))M(Oxidation (M))PT(Phospho (STY))PVILLK_	CCT7	Q99832	T_4
_(Acetyl (Protein N-term))M(Oxidation (M))NGSNMANTS(Phospho (STY))PSVK_	PAIP2B	Q9ULR5	S_10
_(Acetyl (Protein N-term))M(Oxidation (M))NHLPEDM(Oxidation (M))ENALTGSQSSHAS(Phospho (STY))LR_	STARD3NL	O95772	S_21
_(Acetyl (Protein N-term))M(Oxidation (M))NHLPEDMENALTGSQSSHAS(Phospho (STY))LR_	STARD3NL	O95772	S_21
_(Acetyl (Protein N-term))M(Oxidation (M))NHTVQTFFS(Phospho (STY))PVNSGQPPNYEM(Oxidation (M))LK_	IFITM3	Q01628	S_10
_(Acetyl (Protein N-term))M(Oxidation (M))NHTVQTFFSPVNSGQPPNY(Phospho (STY))EM(Oxidation (M))LK_	IFITM3	Q01628	Y_20
_(Acetyl (Protein N-term))M(Oxidation (M))NLLPNIES(Phospho (STY))PVTR_	PSMC3	P17980	S_9
_(Acetyl (Protein N-term))M(Oxidation (M))NLLPNIESPVT(Phospho (STY))R_	PSMC3	P17980	T_12
_(Acetyl (Protein N-term))M(Oxidation (M))NPVY(Phospho (STY))SPGSSGVPYANAK_	FAM168B	A1KXE4	Y_5
_(Acetyl (Protein N-term))M(Oxidation (M))NPVY(Phospho (STY))SPVQPGAPYGNPK_	FAM168A	Q92567	Y_5
_(Acetyl (Protein N-term))M(Oxidation (M))NPVYS(Phospho (STY))PGSSGVPYANAK_	FAM168B	A1KXE4	S_6
_(Acetyl (Protein N-term))M(Oxidation (M))NPVYS(Phospho (STY))PVQPGAPYGNPK_	FAM168A	Q92567	S_6
_(Acetyl (Protein N-term))M(Oxidation (M))NPVYSPGSSGVPY(Phospho (STY))ANAK_	FAM168B	A1KXE4	Y_14
_(Acetyl (Protein N-term))M(Oxidation (M))NTAPS(Phospho (STY))RPSPTRR_	NCOA5	Q9HCD5	S_6
_(Acetyl (Protein N-term))M(Oxidation (M))NTAPS(Phospho (STY))RPSPTR_	NCOA5	Q9HCD5	S_6
_(Acetyl (Protein N-term))M(Oxidation (M))NTAPSRPS(Phospho (STY))PTRR_	NCOA5	Q9HCD5	S_9
_(Acetyl (Protein N-term))M(Oxidation (M))NTAPSRPS(Phospho (STY))PTR_	NCOA5	Q9HCD5	S_9
_(Acetyl (Protein N-term))M(Oxidation (M))NTAPSRPSPT(Phospho (STY))RR_	NCOA5	Q9HCD5	T_11
_(Acetyl (Protein N-term))M(Oxidation (M))NTS(Phospho (STY))PGTVGSDPVILATAGYDHTVR_	MLST8	Q9BVC4	S_4
_(Acetyl (Protein N-term))M(Oxidation (M))NVT(Phospho (STY))PEVK_	GPATCH4	Q5T3I0	T_4
_(Acetyl (Protein N-term))M(Oxidation (M))NVTSLFSFT(Phospho (STY))SPAVK_	SMAD1	Q15797	T_10
_(Acetyl (Protein N-term))M(Oxidation (M))NVTSLFSFTS(Phospho (STY))PAVK_	SMAD1	Q15797	S_11
_(Acetyl (Protein N-term))M(Oxidation (M))NYPGRGS(Phospho (STY))PRS(Phospho (STY))PEHNGR_	DDHD1	Q8NEL9	S_11;S_8
_(Acetyl (Protein N-term))M(Oxidation (M))QNDAGEFVDLY(Phospho (STY))VPRK_	RPS21	P63220	Y_12
_(Acetyl (Protein N-term))M(Oxidation (M))QNSEGGADSPASVALRPSAAAPPVPAS(Phospho (STY))PQR_	RFX2	P48378	S_28
_(Acetyl (Protein N-term))M(Oxidation (M))QPQESHVHY(Phospho (STY))SR_	SMIM1	B2RUZ4	Y_10
_(Acetyl (Protein N-term))M(Oxidation (M))QPQESHVHYS(Phospho (STY))R_	SMIM1	B2RUZ4	S_11
_(Acetyl (Protein N-term))M(Oxidation (M))QS(Phospho (STY))PAVLVTSRR_	HS1BP3	Q53T59	S_3
_(Acetyl (Protein N-term))M(Oxidation (M))QS(Phospho (STY))PAVLVTSR_	HS1BP3	Q53T59	S_3
_(Acetyl (Protein N-term))M(Oxidation (M))QT(Phospho (STY))PVNIPVPVLR_	GEMIN7	Q9H840	T_3
_(Acetyl (Protein N-term))M(Oxidation (M))S(Phospho (STY))KRYLQK_	FAM19A2	Q8N3H0	S_2
_(Acetyl (Protein N-term))M(Oxidation (M))SPTISHKDS(Phospho (STY))SR_	SLC33A1	O00400	S_10
_(Acetyl (Protein N-term))M(Oxidation (M))VADPPRDS(Phospho (STY))K_	SLC1A5	Q15758	S_9
_(Acetyl (Protein N-term))M(Oxidation (M))VS(Phospho (STY))S(Phospho (STY))QKLEK_	MKNK1	Q9BUB5	S_3;S_4
_(Acetyl (Protein N-term))M(Oxidation (M))Y(Phospho (STY))APGGAGLPGGRR_	TMEM127	O75204	Y_2
_(Acetyl (Protein N-term))M(Oxidation (M))Y(Phospho (STY))APGGAGLPGGR_	TMEM127	O75204	Y_2
_(Acetyl (Protein N-term))M(Oxidation (M))Y(Phospho (STY))NGIGLPTPR_	SRRM2	Q9UQ35	Y_2
_(Acetyl (Protein N-term))M(Oxidation (M))YNGIGLPT(Phospho (STY))PR_	SRRM2	Q9UQ35	T_9
_(Acetyl (Protein N-term))M(Oxidation (M))YVS(Phospho (STY))YLLDK_	CDX2	Q99626	S_4
_(Acetyl (Protein N-term))MADGELNVDS(Phospho (STY))LITR_	PPP1CB	P62140	S_10
_(Acetyl (Protein N-term))MAEPPS(Phospho (STY))PVHCVAAAAPTATVSEKEPFGK_	RSBN1L	Q6PCB5	S_6
_(Acetyl (Protein N-term))MAGS(Phospho (STY))PSRAAGRR_	RHBG	Q9H310	S_4
_(Acetyl (Protein N-term))MAS(Phospho (STY))GVAVSDGVIK_	CFL1	P23528	S_3
_(Acetyl (Protein N-term))MDADDS(Phospho (STY))RAPK_	PFKP	Q01813	S_6
_(Acetyl (Protein N-term))MDAGFFRGT(Phospho (STY))SAEQDNRFSNK_	SRRM1	Q8IYB3	S_10;T_9
_(Acetyl (Protein N-term))MDAGFFRGT(Phospho (STY))SAEQDNR_	SRRM1	Q8IYB3	T_9
_(Acetyl (Protein N-term))MDAGFFRGTS(Phospho (STY))AEQDNRFSNK_	SRRM1	Q8IYB3	S_10
_(Acetyl (Protein N-term))MDALLGT(Phospho (STY))GPR_	DENND6B	Q8NEG7	T_7
_(Acetyl (Protein N-term))MDAPRAS(Phospho (STY))AAKPPT(Phospho (STY))GR_	COBL	O75128	S_7;T_13
_(Acetyl (Protein N-term))MDDPRY(Phospho (STY))GMCPLK_	ZNF100	Q8IYN0	Y_6
_(Acetyl (Protein N-term))MDDWKPS(Phospho (STY))PLIKPFGAR_	POMGNT1	Q8WZA1	S_7
_(Acetyl (Protein N-term))MDEET(Phospho (STY))RHSLECIQANQIFPR_	MTMR3	Q13615	T_5
_(Acetyl (Protein N-term))MDEETRHS(Phospho (STY))LECIQANQIFPR_	MTMR3	Q13615	S_8
_(Acetyl (Protein N-term))MDEPS(Phospho (STY))PLAQPLELNQHSR_	ACACA	Q13085	S_5
_(Acetyl (Protein N-term))MDEQAGPGVFFS(Phospho (STY))NNHPGAGGAK_	STRN	O43815	S_12
_(Acetyl (Protein N-term))MDETS(Phospho (STY))PLVSPER_	PI4K2A	Q9BTU6	S_5
_(Acetyl (Protein N-term))MDETSPLVS(Phospho (STY))PER_	PI4K2A	Q9BTU6	S_9
_(Acetyl (Protein N-term))MDGFY(Phospho (STY))DQQVPFMVPGK_	ETV5	P41161	Y_5
_(Acetyl (Protein N-term))MDIRPNHTIY(Phospho (STY))INNMNDK_	SNRPB2	P08579	Y_10
_(Acetyl (Protein N-term))MDKY(Phospho (STY))DDLGLEASK_	LIMD1	Q9UGP4	Y_4
_(Acetyl (Protein N-term))MDLAAAAEPGAGS(Phospho (STY))QHLEVRDEVAEK_	MCM6	Q14566	S_13
_(Acetyl (Protein N-term))MDLAAAAEPGAGS(Phospho (STY))QHLEVR_	MCM6	Q14566	S_13
_(Acetyl (Protein N-term))MDLDKPSVWGS(Phospho (STY))LK_	MCTP2	Q6DN12	S_11
_(Acetyl (Protein N-term))MDLFGDLPEPERS(Phospho (STY))PRPAAGK_	ILKAP	Q9H0C8	S_13
_(Acetyl (Protein N-term))MDLQAAGAQAQGAAEPS(Phospho (STY))RGPPLPSAR_	COPRS	Q9NQ92	S_17
_(Acetyl (Protein N-term))MDLS(Phospho (STY))GVKK_	RNPS1	Q15287	S_4
_(Acetyl (Protein N-term))MDLVGVAS(Phospho (STY))PEPGTAAAWGPSK_	RIOK3	O14730	S_8
_(Acetyl (Protein N-term))MDNLS(Phospho (STY))SEEIQQR_	SNAP23	O00161	S_5
_(Acetyl (Protein N-term))MDNY(Phospho (STY))ADLSDTELTTLLRR_	EMD	P50402	Y_4
_(Acetyl (Protein N-term))MDNY(Phospho (STY))ADLSDTELTTLLR_	EMD	P50402	Y_4
_(Acetyl (Protein N-term))MDNYADLS(Phospho (STY))DTELTTLLR_	EMD	P50402	S_8
_(Acetyl (Protein N-term))MDPLS(Phospho (STY))PPLCTLPPGPEPPR_	C9orf142	Q9BUH6	S_5
_(Acetyl (Protein N-term))MDPNCS(Phospho (STY))CAAGDSCTCAGSCK_	MT2A	P02795	S_6
_(Acetyl (Protein N-term))MDPNCS(Phospho (STY))CATGGSCTCAGSCK_	MT1E	P04732	S_6
_(Acetyl (Protein N-term))MDPNCSCAAGDSCTCAGS(Phospho (STY))CK_	MT2A	P02795	S_18
_(Acetyl (Protein N-term))MDPNCSCATGGS(Phospho (STY))CTCAGSCK_	MT1E	P04732	S_12
_(Acetyl (Protein N-term))MDPNCSCATGGSCTCAGS(Phospho (STY))CK_	MT1E	P04732	S_18
_(Acetyl (Protein N-term))MDPQEM(Oxidation (M))VVKNPY(Phospho (STY))AHISIPR_	CYSRT1	A8MQ03	Y_12
_(Acetyl (Protein N-term))MDPQPPPPAQGS(Phospho (STY))PPHRGR_	ZNF579	Q8NAF0	S_12
_(Acetyl (Protein N-term))MDPQPPPPAQGS(Phospho (STY))PPHR_	ZNF579	Q8NAF0	S_12
_(Acetyl (Protein N-term))MDPQRS(Phospho (STY))PLLEVK_	KIFC1	Q9BW19	S_6
_(Acetyl (Protein N-term))MDQPFTVNS(Phospho (STY))LKK_	STAMBPL1	Q96FJ0	S_9
_(Acetyl (Protein N-term))MDRGQPS(Phospho (STY))LEPAAAAPR_	TOR4A	Q9NXH8	S_7
_(Acetyl (Protein N-term))MDRGQPSLEPAAAAPRAS(Phospho (STY))GR_	TOR4A	Q9NXH8	S_18
_(Acetyl (Protein N-term))MDRNPS(Phospho (STY))PPPPGRDK_	SAAL1	Q96ER3	S_6
_(Acetyl (Protein N-term))MDRNPS(Phospho (STY))PPPPGR_	SAAL1	Q96ER3	S_6
_(Acetyl (Protein N-term))MDRPLS(Phospho (STY))SSAEAEEELEWQVASRR_	SSFA2	P28290	S_6
_(Acetyl (Protein N-term))MDS(Phospho (STY))PPKLTGETLIVHHIPLVHCQVPDR_	RUSC2	Q8N2Y8	S_3
_(Acetyl (Protein N-term))MDS(Phospho (STY))YSAPESTPSASSRPEDYFIGATPLQK_	CENPL	Q8N0S6	S_3
_(Acetyl (Protein N-term))MDSS(Phospho (STY))IHLSSLISR_	CSRP2BP	Q9H8E8	S_4
_(Acetyl (Protein N-term))MDSSAVITQIS(Phospho (STY))K_	CTDSP1	Q9GZU7	S_11
_(Acetyl (Protein N-term))MDSSS(Phospho (STY))SSSAAGLGAVDPQLQHFIEVETQK_	TIMM8A	O60220	S_5
_(Acetyl (Protein N-term))MDSYSAPEST(Phospho (STY))PSASSRPEDYFIGATPLQK_	CENPL	Q8N0S6	T_10
_(Acetyl (Protein N-term))MDT(Phospho (STY))LDRVVKPK_	RPF2	Q9H7B2	T_3
_(Acetyl (Protein N-term))MDT(Phospho (STY))PLRR_	CCDC86	Q9H6F5	T_3
_(Acetyl (Protein N-term))MDTESTYSGYSYYSSHS(Phospho (STY))KK_	VANGL1	Q8TAA9	S_17
_(Acetyl (Protein N-term))MDTPSPDPLPS(Phospho (STY))PLPGEEEKPLALSPPVPR_	ZNF524	Q96C55	S_11
_(Acetyl (Protein N-term))MDTPSPDPLPSPLPGEEEKPLALS(Phospho (STY))PPVPR_	ZNF524	Q96C55	S_24
_(Acetyl (Protein N-term))MDY(Phospho (STY))SHQTSLVPCGQDK_	RASSF2	P50749	Y_3
_(Acetyl (Protein N-term))MDYS(Phospho (STY))HQTSLVPCGQDK_	RASSF2	P50749	S_4
_(Acetyl (Protein N-term))MDYSHQTS(Phospho (STY))LVPCGQDK_	RASSF2	P50749	S_8
_(Acetyl (Protein N-term))MEAGPSGAAAGAY(Phospho (STY))LPPLQQVFQAPR_	AGO1	Q9UL18	Y_13
_(Acetyl (Protein N-term))MEALGPGGDRAS(Phospho (STY))PASSTSSLDLWHLSM(Oxidation (M))R_	SHROOM1	Q2M3G4	S_12
_(Acetyl (Protein N-term))MEALGPGGDRAS(Phospho (STY))PASSTSSLDLWHLSMR_	SHROOM1	Q2M3G4	S_12
_(Acetyl (Protein N-term))MEAY(Phospho (STY))EQVQK_	FAM32A	Q9Y421	Y_4
_(Acetyl (Protein N-term))MEDCNVHSAAS(Phospho (STY))ILASVK_	ARVCF	O00192	S_11
_(Acetyl (Protein N-term))MEDLDQS(Phospho (STY))PLVSSSDSPPRPQPAFK_	RTN4	Q9NQC3	S_7
_(Acetyl (Protein N-term))MEDLDQSPLVS(Phospho (STY))SSDSPPRPQPAFK_	RTN4	Q9NQC3	S_11
_(Acetyl (Protein N-term))MEDLDQSPLVSS(Phospho (STY))SDSPPRPQPAFK_	RTN4	Q9NQC3	S_12
_(Acetyl (Protein N-term))MEDLDQSPLVSSS(Phospho (STY))DSPPRPQPAFK_	RTN4	Q9NQC3	S_13
_(Acetyl (Protein N-term))MEDLDQSPLVSSSDS(Phospho (STY))PPRPQPAFK_	RTN4	Q9NQC3	S_15
_(Acetyl (Protein N-term))MEDS(Phospho (STY))M(Oxidation (M))DMDM(Oxidation (M))SPLRPQNYLFGCELK_	NPM1	P06748	S_4
_(Acetyl (Protein N-term))MEDS(Phospho (STY))M(Oxidation (M))DMDMSPLRPQNYLFGCELK_	NPM1	P06748	S_4
_(Acetyl (Protein N-term))MEDS(Phospho (STY))MDM(Oxidation (M))DMSPLRPQNYLFGCELK_	NPM1	P06748	S_4
_(Acetyl (Protein N-term))MEDS(Phospho (STY))MDMDMSPLRPQNYLFGCELK_	NPM1	P06748	S_4
_(Acetyl (Protein N-term))MEDSASASLSSAAATGTSTST(Phospho (STY))PAAPTAR_	RSL1D1	O76021	T_21
_(Acetyl (Protein N-term))MEDSM(Oxidation (M))DM(Oxidation (M))DMS(Phospho (STY))PLRPQNYLFGCELK_	NPM1	P06748	S_10
_(Acetyl (Protein N-term))MEDSM(Oxidation (M))DMDM(Oxidation (M))S(Phospho (STY))PLRPQNYLFGCELK_	NPM1	P06748	S_10
_(Acetyl (Protein N-term))MEDSM(Oxidation (M))DMDMS(Phospho (STY))PLRPQNYLFGCELK_	NPM1	P06748	S_10
_(Acetyl (Protein N-term))MEDSMDM(Oxidation (M))DM(Oxidation (M))S(Phospho (STY))PLRPQNYLFGCELK_	NPM1	P06748	S_10
_(Acetyl (Protein N-term))MEDSMDM(Oxidation (M))DMS(Phospho (STY))PLRPQNYLFGCELK_	NPM1	P06748	S_10
_(Acetyl (Protein N-term))MEDSMDMDM(Oxidation (M))S(Phospho (STY))PLRPQNYLFGCELK_	NPM1	P06748	S_10
_(Acetyl (Protein N-term))MEDSMDMDMS(Phospho (STY))PLRPQNYLFGCELK_	NPM1	P06748	S_10
_(Acetyl (Protein N-term))MEDVKLEFPS(Phospho (STY))LPQCK_	STYX	Q8WUJ0	S_10
_(Acetyl (Protein N-term))MEEEGLECPNSS(Phospho (STY))SEK_	DHX32	Q7L7V1	S_12
_(Acetyl (Protein N-term))MEELSQALASSFSVSQDLNSTAAPHPRLS(Phospho (STY))QYK_	SNUPN	O95149	S_29
_(Acetyl (Protein N-term))MEEQPQMQDADEPADS(Phospho (STY))GGEGR_	CENPH	Q9H3R5	S_16
_(Acetyl (Protein N-term))MEFDLGAALEPTSQKPGVGAGHGGDPKLS(Phospho (STY))PHK_	IMUP	Q9GZP8	S_29
_(Acetyl (Protein N-term))MEGESSRFEIHT(Phospho (STY))PVSDK_	TTF1	Q15361	T_12
_(Acetyl (Protein N-term))MEGGLADGEPDRT(Phospho (STY))SLLGDSK_	OSBPL8	Q9BZF1	T_13
_(Acetyl (Protein N-term))MEGISNFKT(Phospho (STY))PSK_	PBK	Q96KB5	T_9
_(Acetyl (Protein N-term))MEGISNFKTPS(Phospho (STY))K_	PBK	Q96KB5	S_11
_(Acetyl (Protein N-term))MEGPGLGS(Phospho (STY))QCR_	ZDHHC13	Q8IUH4	S_8
_(Acetyl (Protein N-term))MEGSAS(Phospho (STY))PPEKPR_	SLC46A1	Q96NT5	S_6
_(Acetyl (Protein N-term))MEGSKT(Phospho (STY))SNNSTMQVSFVCQR_	BECN1	Q14457	T_6
_(Acetyl (Protein N-term))MEIGS(Phospho (STY))AGPAGAQPLLMVPR_	AGO3	Q9H9G7	S_5
_(Acetyl (Protein N-term))MELDLSPPHLSSSPEDLCPAPGT(Phospho (STY))PPGTPRPPDTPLPEEVK_	GRB7	Q14451	T_23
_(Acetyl (Protein N-term))MELEDGVVY(Phospho (STY))QEEPGGSGAVMSER_	SPAG9	O60271	Y_9
_(Acetyl (Protein N-term))MENGAVY(Phospho (STY))SPTTEEDPGPARGPR_	CMTM6	Q9NX76	Y_7
_(Acetyl (Protein N-term))MENGAVY(Phospho (STY))SPTTEEDPGPAR_	CMTM6	Q9NX76	Y_7
_(Acetyl (Protein N-term))MENGAVYS(Phospho (STY))PTTEEDPGPARGPR_	CMTM6	Q9NX76	S_8
_(Acetyl (Protein N-term))MENGAVYS(Phospho (STY))PTTEEDPGPAR_	CMTM6	Q9NX76	S_8
_(Acetyl (Protein N-term))MENQRS(Phospho (STY))SPLSFPSVPQEETLR_	ZNF777	Q9ULD5	S_6;S_7
_(Acetyl (Protein N-term))MENQRSS(Phospho (STY))PLSFPSVPQEETLR_	ZNF777	Q9ULD5	S_7
_(Acetyl (Protein N-term))MENQVLT(Phospho (STY))PHVYWAQR_	HACD3	Q9P035	T_7
_(Acetyl (Protein N-term))MEPEQMLEGQTQVAENPHSEYGLT(Phospho (STY))DNVER_	DPY30	Q9C005	T_24
_(Acetyl (Protein N-term))MEPPGGS(Phospho (STY))LGPGR_	DIAPH1	O60610	S_7
_(Acetyl (Protein N-term))MEPPGGSLGPGRGT(Phospho (STY))RDK_	DIAPH1	O60610	T_14
_(Acetyl (Protein N-term))MEPPIPQSAPLT(Phospho (STY))PNSVMVQPLLDSR_	SPRY4	Q9C004	T_12
_(Acetyl (Protein N-term))MEPPIPQSAPLTPNS(Phospho (STY))VMVQPLLDSR_	SPRY4	Q9C004	S_15
_(Acetyl (Protein N-term))MEPS(Phospho (STY))PAAGGLETTR_	SLC30A3	Q99726	S_4
_(Acetyl (Protein N-term))MEPSPAAGGLETTRLVS(Phospho (STY))PR_	SLC30A3	Q99726	S_17
_(Acetyl (Protein N-term))MEPTAPS(Phospho (STY))LTEEDLTEVKK_	BCL10	O95999	S_7
_(Acetyl (Protein N-term))MEQAPPDPERQLQPAPLEPLGS(Phospho (STY))PDAGLGAAVGK_	SNX4	O95219	S_22
_(Acetyl (Protein N-term))MEQPWPPPGPWS(Phospho (STY))LPR_	CDC37L1	Q7L3B6	S_12
_(Acetyl (Protein N-term))MERS(Phospho (STY))PDVSPGPSR_	TRIM35	Q9UPQ4	S_4
_(Acetyl (Protein N-term))MERS(Phospho (STY))PPQSPGPGK_	TXNRD3	Q86VQ6	S_4
_(Acetyl (Protein N-term))MES(Phospho (STY))AGLEQLLR_	IPO4	Q8TEX9	S_3
_(Acetyl (Protein N-term))MES(Phospho (STY))PASSQPASMPQSK_	MAP2K3	P46734	S_3
_(Acetyl (Protein N-term))MES(Phospho (STY))YDIIANQPVVIDNGSGVIK_	ACTR1B	P42025	S_3
_(Acetyl (Protein N-term))MES(Phospho (STY))YDVIANQPVVIDNGSGVIK_	ACTR1A	P61163	S_3
_(Acetyl (Protein N-term))MESMAVATDGGERPGVPAGSGLS(Phospho (STY))ASQR_	CAMLG	P49069	S_23
_(Acetyl (Protein N-term))MESMAVATDGGERPGVPAGSGLSAS(Phospho (STY))QR_	CAMLG	P49069	S_25
_(Acetyl (Protein N-term))MESPAS(Phospho (STY))SQPASMPQSK_	MAP2K3	P46734	S_6
_(Acetyl (Protein N-term))MESPASSQPAS(Phospho (STY))MPQSK_	MAP2K3	P46734	S_11
_(Acetyl (Protein N-term))MESPGESGAGS(Phospho (STY))PGAPSPSSFTTGHLAR_	RIN1	Q13671	S_11
_(Acetyl (Protein N-term))MESPGESGAGSPGAPS(Phospho (STY))PSSFTTGHLAR_	RIN1	Q13671	S_16
_(Acetyl (Protein N-term))MESSPES(Phospho (STY))LQPLEHGVAAGPASGTGSSQEGLQETR_	FAM63B	Q8NBR6	S_7
_(Acetyl (Protein N-term))MESY(Phospho (STY))DIIANQPVVIDNGSGVIK_	ACTR1B	P42025	Y_4
_(Acetyl (Protein N-term))MESY(Phospho (STY))DVIANQPVVIDNGSGVIK_	ACTR1A	P61163	Y_4
_(Acetyl (Protein N-term))MET(Phospho (STY))PPVNTIGEK_	FKBPL	Q9UIM3	T_3
_(Acetyl (Protein N-term))MET(Phospho (STY))PSQRR_	LMNA	P02545	T_3
_(Acetyl (Protein N-term))METCDS(Phospho (STY))PPISR_	ZFHX4	Q86UP3	S_6
_(Acetyl (Protein N-term))METDAPQPGLAS(Phospho (STY))PDSPHDPCK_	MSI1	O43347	S_12
_(Acetyl (Protein N-term))METGRQT(Phospho (STY))GVSAEM(Oxidation (M))FAM(Oxidation (M))PRDLK_	NA	A6NLC8	T_7
_(Acetyl (Protein N-term))METM(Oxidation (M))AS(Phospho (STY))PGK_	KPNA6	O60684	S_6
_(Acetyl (Protein N-term))METMAS(Phospho (STY))PGKDNYR_	KPNA6	O60684	S_6
_(Acetyl (Protein N-term))METMAS(Phospho (STY))PGK_	KPNA6	O60684	S_6
_(Acetyl (Protein N-term))METPFYGDEALSGLGGGASGSGGSFAS(Phospho (STY))PGR_	JUND	P17535	S_27
_(Acetyl (Protein N-term))METPS(Phospho (STY))QRR_	LMNA	P02545	S_5
_(Acetyl (Protein N-term))METSSMLS(Phospho (STY))SLNDECK_	FAM83B	Q5T0W9	S_8
_(Acetyl (Protein N-term))METVISSDSS(Phospho (STY))PAVENEHPQETPESNNSVYTSFMK_	PRKAG1	P54619	S_10
_(Acetyl (Protein N-term))MEVAANCS(Phospho (STY))LRVK_	NUDCD1	Q96RS6	S_8
_(Acetyl (Protein N-term))MEVAEPSS(Phospho (STY))PTEEEEEEEEHSAEPRPR_	BABAM1	Q9NWV8	S_8
_(Acetyl (Protein N-term))MEVEAAEARS(Phospho (STY))PAPGYKR_	ZNF668	Q96K58	S_10
_(Acetyl (Protein N-term))MEVEAAEARS(Phospho (STY))PAPGYK_	ZNF668	Q96K58	S_10
_(Acetyl (Protein N-term))MEVRAS(Phospho (STY))LQK_	RABGAP1L	Q5R372	S_6
_(Acetyl (Protein N-term))MEVS(Phospho (STY))PLQPVNENM(Oxidation (M))QVNK_	TOP2A	P11388	S_4
_(Acetyl (Protein N-term))MEWGS(Phospho (STY))ESAAVRR_	ERMP1	Q7Z2K6	S_5
_(Acetyl (Protein N-term))MEYMAESTDRSPGHILCCECGVPIS(Phospho (STY))PNPANICVACLR_	NMD3	Q96D46	S_25
_(Acetyl (Protein N-term))MFARGS(Phospho (STY))R_	PRICKLE3	O43900	S_6
_(Acetyl (Protein N-term))MFPAAPS(Phospho (STY))PRTPGTGSRR_	NUP133	Q8WUM0	S_7
_(Acetyl (Protein N-term))MFPAAPSPRT(Phospho (STY))PGTGSR_	NUP133	Q8WUM0	T_10
_(Acetyl (Protein N-term))MFPQS(Phospho (STY))RHSGSSHLPQQLK_	AES	Q08117	S_6
_(Acetyl (Protein N-term))MFPQSRHS(Phospho (STY))GSSHLPQQLK_	AES	Q08117	S_9
_(Acetyl (Protein N-term))MFPRPLT(Phospho (STY))PLAAPNGAEPLGR_	CHST14	Q8NCH0	T_7
_(Acetyl (Protein N-term))MFQIPEFEPSEQEDSSSAERGLGPS(Phospho (STY))PAGDGPSGSGK_	BAD	Q92934	S_25
_(Acetyl (Protein N-term))MFRNS(Phospho (STY))LK_	TANC2	Q9HCD6	S_5
_(Acetyl (Protein N-term))MFS(Phospho (STY))LDSFRK_	DHX30	Q7L2E3	S_3
_(Acetyl (Protein N-term))MFSLDS(Phospho (STY))FRK_	DHX30	Q7L2E3	S_6
_(Acetyl (Protein N-term))MFYYPNVLQRHT(Phospho (STY))GCFATIWLAATRGSR_	REC8	O95072	T_12
_(Acetyl (Protein N-term))MGDS(Phospho (STY))DDEYDRR_	SRRT	Q9BXP5	S_4
_(Acetyl (Protein N-term))MGETEGKKDEADY(Phospho (STY))K_	DNAL4	O96015	Y_13
_(Acetyl (Protein N-term))MHCLGAEY(Phospho (STY))LVSAEGAPR_	SLC44A3	Q8N4M1	Y_8
_(Acetyl (Protein N-term))MHRAPS(Phospho (STY))PTAEQPPGGGDSAR_	NAB2	Q15742	S_6
_(Acetyl (Protein N-term))MHRDS(Phospho (STY))CPLDCK_	SRSF3	P84103	S_5
_(Acetyl (Protein N-term))MHS(Phospho (STY))LATAAPVPTTLAQVDR_	RQCD1	Q92600	S_3
_(Acetyl (Protein N-term))MIATPLKHS(Phospho (STY))R_	MIS18BP1	Q6P0N0	S_9
_(Acetyl (Protein N-term))MILLQHAVLPPPKQPS(Phospho (STY))PSPPMSVATR_	ZMAT3	Q9HA38	S_16
_(Acetyl (Protein N-term))MIPICPVVSFTY(Phospho (STY))VPSR_	ZFR	Q96KR1	Y_12
_(Acetyl (Protein N-term))MIS(Phospho (STY))PSLELLHSGLCK_	ZNF221	Q9UK13	S_3
_(Acetyl (Protein N-term))MISTAPLYS(Phospho (STY))GVHNWTSSDR_	BCORL1	Q5H9F3	S_9
_(Acetyl (Protein N-term))MKS(Phospho (STY))PDEVLREGELEK_	PHLDA2	Q53GA4	S_3
_(Acetyl (Protein N-term))MLACLT(Phospho (STY))R_	DIXDC1	Q155Q3	T_6
_(Acetyl (Protein N-term))MLAS(Phospho (STY))GAESQDRYR_	FAM66E	P0C841	S_4
_(Acetyl (Protein N-term))MLERPPALAMPMPTEGT(Phospho (STY))PPPLSGTPIPVPAYFR_	PKMYT1	Q99640	T_17
_(Acetyl (Protein N-term))MLERPPALAMPMPTEGTPPPLSGTPIPVPAY(Phospho (STY))FR_	PKMYT1	Q99640	Y_31
_(Acetyl (Protein N-term))MLKPQPLQQPS(Phospho (STY))QPQQPPPTQQAVAR_	ATXN2L	Q8WWM7	S_11
_(Acetyl (Protein N-term))MLLGGPPRS(Phospho (STY))PR_	MTX1	Q13505	S_9
_(Acetyl (Protein N-term))MLLNGDCPES(Phospho (STY))LKK_	CLUH	O75153	S_10
_(Acetyl (Protein N-term))MLLSVT(Phospho (STY))SRPGISTFGYNR_	RBMS2	Q15434	T_6
_(Acetyl (Protein N-term))MLLSVTS(Phospho (STY))RPGISTFGYNR_	RBMS2	Q15434	S_7
_(Acetyl (Protein N-term))MLPAGEIGAS(Phospho (STY))PAAPCCSESGDERK_	RINT1	Q6NUQ1	S_10
_(Acetyl (Protein N-term))MLPS(Phospho (STY))TSVNSLVQGNGVLNSR_	UNC50	Q53HI1	S_4
_(Acetyl (Protein N-term))MLPST(Phospho (STY))SVNSLVQGNGVLNSR_	UNC50	Q53HI1	T_5
_(Acetyl (Protein N-term))MLPSTS(Phospho (STY))VNSLVQGNGVLNSR_	UNC50	Q53HI1	S_6
_(Acetyl (Protein N-term))MLPY(Phospho (STY))TVNFK_	WDR11	Q9BZH6	Y_4
_(Acetyl (Protein N-term))MLQNVT(Phospho (STY))PHNKLPGEGNAGLLGLGPEAAAPGKR_	BRD2	P25440	T_6
_(Acetyl (Protein N-term))MLQNVT(Phospho (STY))PHNKLPGEGNAGLLGLGPEAAAPGK_	BRD2	P25440	T_6
_(Acetyl (Protein N-term))MLS(Phospho (STY))PERLALPDYEYLAQR_	C11orf49	Q9H6J7	S_3
_(Acetyl (Protein N-term))MLS(Phospho (STY))PQRVAAAASR_	ATL3	Q6DD88	S_3
_(Acetyl (Protein N-term))MLS(Phospho (STY))STAMYSAPGRDLGMEPHR_	PSMB1	P20618	S_3
_(Acetyl (Protein N-term))MLS(Phospho (STY))STAMYSAPGR_	PSMB1	P20618	S_3
_(Acetyl (Protein N-term))MLSSTAM(Oxidation (M))Y(Phospho (STY))SAPGR_	PSMB1	P20618	Y_8
_(Acetyl (Protein N-term))MLSSTAMY(Phospho (STY))SAPGRDLGMEPHR_	PSMB1	P20618	Y_8
_(Acetyl (Protein N-term))MLSSTAMY(Phospho (STY))SAPGR_	PSMB1	P20618	Y_8
_(Acetyl (Protein N-term))MLSSTAMYS(Phospho (STY))APGRDLGMEPHR_	PSMB1	P20618	S_9
_(Acetyl (Protein N-term))MMAT(Phospho (STY))PNQTACNAESPVALEEAK_	HEXIM2	Q96MH2	T_4
_(Acetyl (Protein N-term))MMATPNQT(Phospho (STY))ACNAESPVALEEAK_	HEXIM2	Q96MH2	T_8
_(Acetyl (Protein N-term))MMATPNQTACNAES(Phospho (STY))PVALEEAK_	HEXIM2	Q96MH2	S_14
_(Acetyl (Protein N-term))MMLS(Phospho (STY))TEGREGFVVK_	HNRNPH2	P55795	S_4
_(Acetyl (Protein N-term))MNFT(Phospho (STY))PTHTPVCRK_	CCDC77	Q9BR77	T_4
_(Acetyl (Protein N-term))MNGEADCPT(Phospho (STY))DLEMAAPK_	UBTF	P17480	T_9
_(Acetyl (Protein N-term))MNGEEQYY(Phospho (STY))AATQLYK_	PDX1	P52945	Y_8
_(Acetyl (Protein N-term))MNGPALQPSS(Phospho (STY))PSSAPSASPAAAPR_	SH2B3	Q9UQQ2	S_10
_(Acetyl (Protein N-term))MNGPALQPSSPS(Phospho (STY))SAPSASPAAAPR_	SH2B3	Q9UQQ2	S_12
_(Acetyl (Protein N-term))MNGSNM(Oxidation (M))ANTS(Phospho (STY))PSVK_	PAIP2B	Q9ULR5	S_10
_(Acetyl (Protein N-term))MNGSNMANTS(Phospho (STY))PSVK_	PAIP2B	Q9ULR5	S_10
_(Acetyl (Protein N-term))MNHTVQTFFS(Phospho (STY))PVNSGQPPNYEMLK_	IFITM3	Q01628	S_10
_(Acetyl (Protein N-term))MNHTVQTFFSPVNSGQPPNY(Phospho (STY))EMLK_	IFITM3	Q01628	Y_20
_(Acetyl (Protein N-term))MNLLPNIES(Phospho (STY))PVTRQEK_	PSMC3	P17980	S_9
_(Acetyl (Protein N-term))MNNHVSS(Phospho (STY))KPSTMK_	ACSL3	O95573	S_7
_(Acetyl (Protein N-term))MNNHVSSKPS(Phospho (STY))TMK_	ACSL3	O95573	S_10
_(Acetyl (Protein N-term))MNNTAAS(Phospho (STY))PMSTATSSSGR_	SUPT3H	O75486	S_7
_(Acetyl (Protein N-term))MNPFWSMSTSS(Phospho (STY))VRK_	AKTIP	Q9H8T0	S_11
_(Acetyl (Protein N-term))MNPIVVVHGGGAGPIS(Phospho (STY))K_	ASRGL1	Q7L266	S_16
_(Acetyl (Protein N-term))MNPVY(Phospho (STY))SPGSSGVPYANAK_	FAM168B	A1KXE4	Y_5
_(Acetyl (Protein N-term))MNPVYS(Phospho (STY))PGSSGVPYANAK_	FAM168B	A1KXE4	S_6
_(Acetyl (Protein N-term))MNPVYSPGSSGVPY(Phospho (STY))ANAK_	FAM168B	A1KXE4	Y_14
_(Acetyl (Protein N-term))MNQFGPSALINLSNFSSIKPEPAST(Phospho (STY))PPQGSMANSTAVVK_	TAF12	Q16514	T_25
_(Acetyl (Protein N-term))MNQSIPVAPT(Phospho (STY))PPRRVR_	IRF5	Q13568	T_10
_(Acetyl (Protein N-term))MNRGFS(Phospho (STY))RK_	CNP	P09543	S_6
_(Acetyl (Protein N-term))MNS(Phospho (STY))NVENLPPHIIR_	UBE2S	Q16763	S_3
_(Acetyl (Protein N-term))MNSGHS(Phospho (STY))FSQTPSASFHGAGGGWGRPR_	KRT23	CON__Q9C075	S_6
_(Acetyl (Protein N-term))MNSGHSFSQTPSAS(Phospho (STY))FHGAGGGWGRPR_	KRT23	CON__Q9C075	S_14
_(Acetyl (Protein N-term))MNTAPSRPS(Phospho (STY))PTRR_	NCOA5	Q9HCD5	S_9
_(Acetyl (Protein N-term))MNTAPSRPSPT(Phospho (STY))RR_	NCOA5	Q9HCD5	T_11
_(Acetyl (Protein N-term))MNVT(Phospho (STY))PEVK_	GPATCH4	Q5T3I0	T_4
_(Acetyl (Protein N-term))MNVTSLFSFTS(Phospho (STY))PAVK_	SMAD1	Q15797	S_11
_(Acetyl (Protein N-term))MNY(Phospho (STY))MPGTASLIEDIDKK_	LSM1	O15116	Y_3
_(Acetyl (Protein N-term))MNY(Phospho (STY))QQQLANSAAIR_	AGAP1	Q9UPQ3	Y_3
_(Acetyl (Protein N-term))MNYPGRGS(Phospho (STY))PRSPEHNGR_	DDHD1	Q8NEL9	S_8
_(Acetyl (Protein N-term))MNYPGRGSPRS(Phospho (STY))PEHNGR_	DDHD1	Q8NEL9	S_11
_(Acetyl (Protein N-term))MQNDAGEFVDLY(Phospho (STY))VPRK_	RPS21	P63220	Y_12
_(Acetyl (Protein N-term))MQNEPLT(Phospho (STY))PGYHGFPAR_	RBFOX2	O43251	T_7
_(Acetyl (Protein N-term))MQNSEGGADSPASVALRPSAAAPPVPAS(Phospho (STY))PQR_	RFX2	P48378	S_28
_(Acetyl (Protein N-term))MQNYKY(Phospho (STY))DK_	PPAP2B	O14495	Y_6
_(Acetyl (Protein N-term))MQPDMS(Phospho (STY))LNVIK_	RIPK1	Q13546	S_6
_(Acetyl (Protein N-term))MQPQESHVHY(Phospho (STY))SR_	SMIM1	B2RUZ4	Y_10
_(Acetyl (Protein N-term))MQPQESHVHYS(Phospho (STY))R_	SMIM1	B2RUZ4	S_11
_(Acetyl (Protein N-term))MQRADS(Phospho (STY))EQPSK_	SAMHD1	Q9Y3Z3	S_6
_(Acetyl (Protein N-term))MQRPGPFSTLY(Phospho (STY))GR_	RPIA	P49247	Y_11
_(Acetyl (Protein N-term))MQS(Phospho (STY))PAATAEGLSGPLFGAYTFPTFK_	DZIP1L	Q8IYY4	S_3
_(Acetyl (Protein N-term))MQT(Phospho (STY))PVNIPVPVLRLPR_	GEMIN7	Q9H840	T_3
_(Acetyl (Protein N-term))MQT(Phospho (STY))PVNIPVPVLR_	GEMIN7	Q9H840	T_3
_(Acetyl (Protein N-term))MRTLNTSAM(Oxidation (M))DGT(Phospho (STY))GLVVER_	DRD1	P21728	T_12
_(Acetyl (Protein N-term))MS(Phospho (STY))EGESQTVLSSGSDPK_	NRBP1	Q9UHY1	S_2
_(Acetyl (Protein N-term))MS(Phospho (STY))GDEM(Oxidation (M))IFDPTMSK_	EIF2S2	P20042	S_2
_(Acetyl (Protein N-term))MS(Phospho (STY))GDEMIFDPTMSKK_	EIF2S2	P20042	S_2
_(Acetyl (Protein N-term))MS(Phospho (STY))GEDEQQEQTIAEDLVVTK_	PA2G4	Q9UQ80	S_2
_(Acetyl (Protein N-term))MS(Phospho (STY))PAAAAAGAGER_	POM121C	A8CG34;Q96HA1	S_2
_(Acetyl (Protein N-term))MS(Phospho (STY))PTISHKDS(Phospho (STY))SR_	SLC33A1	O00400	S_10;S_2
_(Acetyl (Protein N-term))MS(Phospho (STY))RSPDAK_	CNOT4	O95628	S_2
_(Acetyl (Protein N-term))MSDEFSLADALPEHS(Phospho (STY))PAK_	MAPK1IP1L	Q8NDC0	S_15
_(Acetyl (Protein N-term))MSETAPAAPAAPAPAEKT(Phospho (STY))PVKK_	HIST1H1E	P10412	T_18
_(Acetyl (Protein N-term))MSETAPAAPAAPAPAEKT(Phospho (STY))PVK_	HIST1H1E	P10412	T_18
_(Acetyl (Protein N-term))MSPTISHKDS(Phospho (STY))SR_	SLC33A1	O00400	S_10
_(Acetyl (Protein N-term))MSRPPPT(Phospho (STY))GKMPGAPETAPGDGAGASR_	ROCK2	O75116	T_7
_(Acetyl (Protein N-term))MSSS(Phospho (STY))PVNVK_	HNRNPU	Q00839	S_4
_(Acetyl (Protein N-term))MSSSLGKEKDS(Phospho (STY))K_	SHOC2	Q9UQ13	S_11
_(Acetyl (Protein N-term))MSVS(Phospho (STY))VHENRKS(Phospho (STY))R_	ENC1	O14682	S_11;S_4
_(Acetyl (Protein N-term))MTTSS(Phospho (STY))IRR_	EPN2	O95208	S_5
_(Acetyl (Protein N-term))MTVSGPGTPEPRPAT(Phospho (STY))PGASSVEQLRK_	UNC45A	Q9H3U1	T_15
_(Acetyl (Protein N-term))MVADPPRDS(Phospho (STY))K_	SLC1A5	Q15758	S_9
_(Acetyl (Protein N-term))MVGGGGVGGGLLENANPLIY(Phospho (STY))QR_	FAM96B	Q9Y3D0	Y_20
_(Acetyl (Protein N-term))MVMEKPS(Phospho (STY))PLLVGR_	G3BP1	Q13283;Q9UN86	S_7
_(Acetyl (Protein N-term))MVRKPVVS(Phospho (STY))TISK_	SLC7A11	Q9UPY5	S_8
_(Acetyl (Protein N-term))MVRKPVVST(Phospho (STY))ISK_	SLC7A11	Q9UPY5	T_9
_(Acetyl (Protein N-term))MVRKPVVSTIS(Phospho (STY))K_	SLC7A11	Q9UPY5	S_11
_(Acetyl (Protein N-term))MWNSGFESYGSSSY(Phospho (STY))GGAGGYTQSPGGFGSPAPSQAEK_	RPA2	P15927	Y_14
_(Acetyl (Protein N-term))MWNSGFESYGSSSYGGAGGYTQS(Phospho (STY))PGGFGSPAPSQAEK_	RPA2	P15927	S_23
_(Acetyl (Protein N-term))MWNSGFESYGSSSYGGAGGYTQSPGGFGS(Phospho (STY))PAPSQAEK_	RPA2	P15927	S_29
_(Acetyl (Protein N-term))MWSEGRY(Phospho (STY))EYER_	PPHLN1	Q8NEY8	Y_7
_(Acetyl (Protein N-term))MY(Phospho (STY))APGGAGLPGGRR_	TMEM127	O75204	Y_2
_(Acetyl (Protein N-term))MY(Phospho (STY))APGGAGLPGGR_	TMEM127	O75204	Y_2
_(Acetyl (Protein N-term))MY(Phospho (STY))AQPVTNTK_	PIGC	Q92535	Y_2
_(Acetyl (Protein N-term))MY(Phospho (STY))HSLSETR_	TBC1D5	Q92609	Y_2
_(Acetyl (Protein N-term))MY(Phospho (STY))PNWGR_	YLPM1	P49750	Y_2
_(Acetyl (Protein N-term))MY(Phospho (STY))SVEDLLISHGYK_	KIAA1462	Q9P266	Y_2
_(Acetyl (Protein N-term))MYHS(Phospho (STY))LSETR_	TBC1D5	Q92609	S_4
_(Acetyl (Protein N-term))MYPESTT(Phospho (STY))GSPAR_	KCNAB2	Q13303	T_7
_(Acetyl (Protein N-term))MYPESTTGSPARLS(Phospho (STY))LR_	KCNAB2	Q13303	S_14
_(Acetyl (Protein N-term))PGPTPSGTNVGSSGRS(Phospho (STY))PSK_	SEC61B	P60468	S_17
_(Acetyl (Protein N-term))PQLLYSGEHS(Phospho (STY))K_	NA	REV__Q6UWT2	S_10
_(Acetyl (Protein N-term))S(Phospho (STY))AADEVDGLGVARPHYGSVLDNER_	IQGAP1	P46940	S_2
_(Acetyl (Protein N-term))S(Phospho (STY))AEVPEAASAEEQK_	ARPP19	P56211	S_2
_(Acetyl (Protein N-term))S(Phospho (STY))AGGDFGNPLRK_	RAB6C	Q53S08;Q9NRW1	S_2
_(Acetyl (Protein N-term))S(Phospho (STY))AGGPCPAAAGGGPGGASCSVGAPGGVSMFR_	GOPC	Q9HD26	S_2
_(Acetyl (Protein N-term))S(Phospho (STY))AGSERGAAATPGGLPAPCASK_	CPNE7	Q9UBL6	S_2;S_5
_(Acetyl (Protein N-term))S(Phospho (STY))AHLQWMVVR_	RPL28	P46779	S_2
_(Acetyl (Protein N-term))S(Phospho (STY))AIPAEESDQLLIRPLGAGQEVGR_	CPSF3	Q9UKF6	S_2
_(Acetyl (Protein N-term))S(Phospho (STY))AIQNLHSFDPFADASK_	EIF1	P41567	S_2
_(Acetyl (Protein N-term))S(Phospho (STY))ASAPAAEGEGTPTQPASEK_	DEK	P35659	S_2
_(Acetyl (Protein N-term))S(Phospho (STY))ASSLLEQRPK_	YTHDF2	Q9Y5A9	S_2
_(Acetyl (Protein N-term))S(Phospho (STY))AVGAATPYLHHPGDSHSGR_	COMMD5	Q9GZQ3	S_2
_(Acetyl (Protein N-term))S(Phospho (STY))CGRPPPDVDGMITLK_	SRSF8	Q9BRL6	S_2
_(Acetyl (Protein N-term))S(Phospho (STY))CINLPTVLPGSPSK_	TK1	P04183	S_2
_(Acetyl (Protein N-term))S(Phospho (STY))DAAVDTSSEITTKDLK_	PTMA	P06454	S_2
_(Acetyl (Protein N-term))S(Phospho (STY))DAAVDTSSEITTK_	PTMA	P06454	S_2
_(Acetyl (Protein N-term))S(Phospho (STY))DFDEFERQLNENK_	U2AF2	P26368	S_2
_(Acetyl (Protein N-term))S(Phospho (STY))DFDEFER_	U2AF2	P26368	S_2
_(Acetyl (Protein N-term))S(Phospho (STY))DKPDMAEIEK_	TMSB4X	P62328	S_2
_(Acetyl (Protein N-term))S(Phospho (STY))DNDDIEVESDEEQPR_	MAX	P61244	S_2
_(Acetyl (Protein N-term))S(Phospho (STY))DQDHSMDEMTAVVK_	SP1	P08047	S_2
_(Acetyl (Protein N-term))S(Phospho (STY))DTAVADTRR_	SNX12	Q9UMY4	S_2
_(Acetyl (Protein N-term))S(Phospho (STY))DTWSSIQAHKK_	METTL3	Q86U44	S_2
_(Acetyl (Protein N-term))S(Phospho (STY))DVEENNFEGR_	TRA2A	Q13595	S_2
_(Acetyl (Protein N-term))S(Phospho (STY))EEIITPVYCTGVSAQVQK_	CAPN1	P07384	S_2
_(Acetyl (Protein N-term))S(Phospho (STY))EGESQTVLSSGSDPK_	NRBP1	Q9UHY1	S_2
_(Acetyl (Protein N-term))S(Phospho (STY))ELDQLRQEAEQLK_	GNB1	P62873	S_2
_(Acetyl (Protein N-term))S(Phospho (STY))EREVSTAPAGTDMPAAKK_	EED	O75530	S_2
_(Acetyl (Protein N-term))S(Phospho (STY))ESGHSQPGLYGIERR_	SMG9	Q9H0W8	S_2;S_4
_(Acetyl (Protein N-term))S(Phospho (STY))ETAPAAPAAAPPAEK_	HIST1H1C	P16403	S_2;T_4
_(Acetyl (Protein N-term))S(Phospho (STY))ETAPAAPAAPAPAEKT(Phospho (STY))PVKK_	HIST1H1E	P10412	S_2;T_18
_(Acetyl (Protein N-term))S(Phospho (STY))ETAPAAPAAPAPAEKT(Phospho (STY))PVK_	HIST1H1E	P10412	S_2;T_18
_(Acetyl (Protein N-term))S(Phospho (STY))FDPNLLHNNGHNGYPNGTSAALRETGVIEK_	CSDE1	O75534	S_2
_(Acetyl (Protein N-term))S(Phospho (STY))FFNFRK_	SLK	Q9H2G2	S_2
_(Acetyl (Protein N-term))S(Phospho (STY))FKREGDDWSQLNVLK_	SCNM1	Q9BWG6	S_2
_(Acetyl (Protein N-term))S(Phospho (STY))GDEM(Oxidation (M))IFDPTM(Oxidation (M))SKK_	EIF2S2	P20042	S_2
_(Acetyl (Protein N-term))S(Phospho (STY))GDEM(Oxidation (M))IFDPTM(Oxidation (M))SK_	EIF2S2	P20042	S_2
_(Acetyl (Protein N-term))S(Phospho (STY))GDEM(Oxidation (M))IFDPTMSKK_	EIF2S2	P20042	S_2
_(Acetyl (Protein N-term))S(Phospho (STY))GDEM(Oxidation (M))IFDPTMSK_	EIF2S2	P20042	S_2
_(Acetyl (Protein N-term))S(Phospho (STY))GDEMIFDPTM(Oxidation (M))SKK_	EIF2S2	P20042	S_2
_(Acetyl (Protein N-term))S(Phospho (STY))GDEMIFDPTM(Oxidation (M))SK_	EIF2S2	P20042	S_2
_(Acetyl (Protein N-term))S(Phospho (STY))GDHLHNDSQIEADFRLNDSHK_	TOP1	P11387	S_2
_(Acetyl (Protein N-term))S(Phospho (STY))GELSNRFQGGK_	AIF1L	Q9BQI0	S_2
_(Acetyl (Protein N-term))S(Phospho (STY))GFNFGGTGAPTGGFTFGTAK_	NUP62	P37198	S_2
_(Acetyl (Protein N-term))S(Phospho (STY))GHSPTRGAM(Oxidation (M))QVAMNGK_	DNPEP	Q9ULA0	S_2
_(Acetyl (Protein N-term))S(Phospho (STY))GSSSVAAM(Oxidation (M))K_	GNG5	P63218	S_2
_(Acetyl (Protein N-term))S(Phospho (STY))GTQSTITDRFPLK_	ARHGEF12	Q9NZN5	S_2
_(Acetyl (Protein N-term))S(Phospho (STY))HGAGLVR_	CMTM7	Q96FZ5	S_2
_(Acetyl (Protein N-term))S(Phospho (STY))HTILLVQPTKRPEGR_	ERH	P84090	S_2
_(Acetyl (Protein N-term))S(Phospho (STY))HVAVENALGLDQQFAGLDLNSSDNQSGGSTASK_	DDX3X	O00571	S_2
_(Acetyl (Protein N-term))S(Phospho (STY))IAGVAAQEIRVPLK_	ERRFI1	Q9UJM3	S_2
_(Acetyl (Protein N-term))S(Phospho (STY))IFTPTNQIR_	SBDS	Q9Y3A5	S_2
_(Acetyl (Protein N-term))S(Phospho (STY))IHFSSPVFTSR_	KRT7	CON__P08729	S_2
_(Acetyl (Protein N-term))S(Phospho (STY))IHIVALGNEGDTFHQDNRPSGLIR_	RHOBTB3	O94955	S_2
_(Acetyl (Protein N-term))S(Phospho (STY))KPHSEAGTAFIQTQQLHAAM(Oxidation (M))ADTFLEHMCR_	PKM	P14618	S_2
_(Acetyl (Protein N-term))S(Phospho (STY))KPHSEAGTAFIQTQQLHAAMADTFLEHM(Oxidation (M))CR_	PKM	P14618	S_2
_(Acetyl (Protein N-term))S(Phospho (STY))KPHSEAGTAFIQTQQLHAAMADTFLEHMCR_	PKM	P14618	S_2
_(Acetyl (Protein N-term))S(Phospho (STY))LHSTHNR_	KIF14	Q15058	S_2
_(Acetyl (Protein N-term))S(Phospho (STY))LICSISNEVPEHPCVSPVSNHVYER_	PRPF19	Q9UMS4	S_2
_(Acetyl (Protein N-term))S(Phospho (STY))LIINTFYSNK_	HSP90AB4P	Q58FF6	S_2
_(Acetyl (Protein N-term))S(Phospho (STY))LLNKPKSEMTPEELQK_	SNRPD2	P62316	S_2
_(Acetyl (Protein N-term))S(Phospho (STY))LPLNPKPFLNGLTGK_	SNRPF	P62306	S_2
_(Acetyl (Protein N-term))S(Phospho (STY))LQYGAEETPLAGSYGAADSFPK_	RRAGC	Q9HB90	S_2
_(Acetyl (Protein N-term))S(Phospho (STY))LSRSEEMHRLTENVYK_	BAIAP2	Q9UQB8	S_2
_(Acetyl (Protein N-term))S(Phospho (STY))LVPATNYIYTPLNQLK_	POT1	Q9NUX5	S_2
_(Acetyl (Protein N-term))S(Phospho (STY))M(Oxidation (M))EDPFFVVK_	STX6	O43752	S_2
_(Acetyl (Protein N-term))S(Phospho (STY))MLAERR_	PINX1	Q96BK5	S_2
_(Acetyl (Protein N-term))S(Phospho (STY))NGYEDHMAEDCRGDIGR_	ELAVL1	Q15717	S_2
_(Acetyl (Protein N-term))S(Phospho (STY))NIYIQEPPTNGK_	CWC27	Q6UX04	S_2
_(Acetyl (Protein N-term))S(Phospho (STY))NNGLDIQDKPPAPPMR_	PAK1	Q13153	S_2
_(Acetyl (Protein N-term))S(Phospho (STY))PTPPLFSLPEAR_	THOC1	Q96FV9	S_2
_(Acetyl (Protein N-term))S(Phospho (STY))QERPTFYRQELNK_	MAPK14	Q16539	S_2
_(Acetyl (Protein N-term))S(Phospho (STY))QERPTFYR_	MAPK14	Q16539	S_2
_(Acetyl (Protein N-term))S(Phospho (STY))QTAMSETYDFLFK_	RAB4A	P20338	S_2
_(Acetyl (Protein N-term))S(Phospho (STY))REMQDVDLAEVK_	NDRG1	Q92597	S_2
_(Acetyl (Protein N-term))S(Phospho (STY))RHEGVSCDACLK_	KCMF1	Q9P0J7	S_2
_(Acetyl (Protein N-term))S(Phospho (STY))RSRQPPLVTGISPNEGIPWTK_	EXOC2	Q96KP1	S_2
_(Acetyl (Protein N-term))S(Phospho (STY))SAAEPPPPPPPESAPSKPAASIASGGSNSSNK_	SMARCA5	O60264	S_2;S_3
_(Acetyl (Protein N-term))S(Phospho (STY))SARTPLPTLNER_	MARK2	Q7KZI7	S_2;S_3
_(Acetyl (Protein N-term))S(Phospho (STY))SEPPPPPQPPTHQASVGLLDTPR_	CARHSP1	Q9Y2V2	S_2
_(Acetyl (Protein N-term))S(Phospho (STY))SIGTGYDLSASTFSPDGR_	PSMA3	P25788	S_2;S_3
_(Acetyl (Protein N-term))S(Phospho (STY))SILPFTPPVVK_	SMAD2	Q15796	S_2;S_3
_(Acetyl (Protein N-term))S(Phospho (STY))SVAVLTQESFAEHR_	HDLBP	Q00341	S_2;S_3
_(Acetyl (Protein N-term))S(Phospho (STY))TGPTAATGSNRR_	VAMP3	Q15836	S_2
_(Acetyl (Protein N-term))S(Phospho (STY))TIQNLQSFDPFADATK_	EIF1B	O60739	S_2;T_3
_(Acetyl (Protein N-term))S(Phospho (STY))TPPLAASGMAPGPFAGPQAQQAAR_	MED30	Q96HR3	S_2;T_3
_(Acetyl (Protein N-term))S(Phospho (STY))TRTPLPTVNER_	MARK3	P27448	S_2
_(Acetyl (Protein N-term))S(Phospho (STY))TVHEILCK_	ANXA2	P07355	S_2;T_3
_(Acetyl (Protein N-term))S(Phospho (STY))VELEEALPVTTAEGMAK_	H1FX	Q92522	S_2
_(Acetyl (Protein N-term))S(Phospho (STY))VLGEYER_	NEK9	Q8TD19	S_2
_(Acetyl (Protein N-term))S(Phospho (STY))VQVVSAAAAAK_	AHCYL2	Q96HN2	S_2
_(Acetyl (Protein N-term))S(Phospho (STY))VRLPQSIDR_	ARHGEF11	O15085	S_2
_(Acetyl (Protein N-term))S(Phospho (STY))VVGLDVGSQSCYIAVAR_	HSPH1	Q92598	S_2
_(Acetyl (Protein N-term))S(Phospho (STY))YAEKPDEITKDEWMEK_	GID8	Q9NWU2	S_2
_(Acetyl (Protein N-term))S(Phospho (STY))YDRAITVFSPDGHLFQVEYAQEAVKK_	PSMA7	O14818	S_2
_(Acetyl (Protein N-term))S(Phospho (STY))YGPLDM(Oxidation (M))YRNPGPSGPQLR_	STX12	Q86Y82	S_2
_(Acetyl (Protein N-term))S(Phospho (STY))YIPGQPVTAVVQR_	TAX1BP3	O14907	S_2
_(Acetyl (Protein N-term))S(Phospho (STY))YTPGVGGDPAQLAQR_	STX7	O15400	S_2
_(Acetyl (Protein N-term))SAADEVDGLGVARPHY(Phospho (STY))GSVLDNER_	IQGAP1	P46940	Y_17
_(Acetyl (Protein N-term))SAADEVDGLGVARPHYGS(Phospho (STY))VLDNER_	IQGAP1	P46940	S_19
_(Acetyl (Protein N-term))SAATHS(Phospho (STY))PMMQVASGNGDRDPLPPGWEIK_	BAG3	O95817	S_7
_(Acetyl (Protein N-term))SAEVETS(Phospho (STY))EGVDESEKK_	HMOX2	P30519	S_8
_(Acetyl (Protein N-term))SAGGPCPAAAGGGPGGAS(Phospho (STY))CSVGAPGGVSMFR_	GOPC	Q9HD26	S_19
_(Acetyl (Protein N-term))SAIQNLHS(Phospho (STY))FDPFADASK_	EIF1	P41567	S_9
_(Acetyl (Protein N-term))SAIQNLHSFDPFADAS(Phospho (STY))K_	EIF1	P41567	S_17
_(Acetyl (Protein N-term))SASAPAAEGEGT(Phospho (STY))PTQPASEKEPEM(Oxidation (M))PGPR_	DEK	P35659	T_13
_(Acetyl (Protein N-term))SASAPAAEGEGT(Phospho (STY))PTQPASEKEPEMPGPR_	DEK	P35659	T_13
_(Acetyl (Protein N-term))SASAPAAEGEGT(Phospho (STY))PTQPASEK_	DEK	P35659	T_13
_(Acetyl (Protein N-term))SASS(Phospho (STY))LLEQRPK_	YTHDF2	Q9Y5A9	S_5
_(Acetyl (Protein N-term))SAVGAATPY(Phospho (STY))LHHPGDSHSGR_	COMMD5	Q9GZQ3	Y_10
_(Acetyl (Protein N-term))SAVSQPQAAPS(Phospho (STY))PLEK_	ABLIM2	Q6H8Q1	S_12
_(Acetyl (Protein N-term))SCINLPTVLPGS(Phospho (STY))PSK_	TK1	P04183	S_13
_(Acetyl (Protein N-term))SCINLPTVLPGSPS(Phospho (STY))K_	TK1	P04183	S_15
_(Acetyl (Protein N-term))SDAAVDT(Phospho (STY))SSEITTK_	PTMA	P06454	T_8
_(Acetyl (Protein N-term))SDAAVDTS(Phospho (STY))SEITTKDLK_	PTMA	P06454	S_9
_(Acetyl (Protein N-term))SDAAVDTS(Phospho (STY))SEITTK_	PTMA	P06454	S_9
_(Acetyl (Protein N-term))SDAAVDTSS(Phospho (STY))EITTKDLK_	PTMA	P06454	S_10
_(Acetyl (Protein N-term))SDEFSLADALPEHS(Phospho (STY))PAK_	MAPK1IP1L	Q8NDC0	S_15
_(Acetyl (Protein N-term))SDQDHS(Phospho (STY))M(Oxidation (M))DEMTAVVK_	SP1	P08047	S_7
_(Acetyl (Protein N-term))SDQDHS(Phospho (STY))MDEM(Oxidation (M))TAVVK_	SP1	P08047	S_7
_(Acetyl (Protein N-term))SDQDHS(Phospho (STY))MDEMTAVVK_	SP1	P08047	S_7
_(Acetyl (Protein N-term))SEEIITPVY(Phospho (STY))CTGVSAQVQK_	CAPN1	P07384	Y_10
_(Acetyl (Protein N-term))SES(Phospho (STY))GHSQPGLYGIERR_	SMG9	Q9H0W8	S_4
_(Acetyl (Protein N-term))SESGHS(Phospho (STY))QPGLYGIERR_	SMG9	Q9H0W8	S_7
_(Acetyl (Protein N-term))SESGHSQPGLY(Phospho (STY))GIERR_	SMG9	Q9H0W8	Y_12
_(Acetyl (Protein N-term))SESS(Phospho (STY))SKSS(Phospho (STY))QPLASK_	HMGA1	P17096	S_9
_(Acetyl (Protein N-term))SESSSKSS(Phospho (STY))QPLASK_	HMGA1	P17096	S_9
_(Acetyl (Protein N-term))SET(Phospho (STY))PAQCSIK_	ETV6	P41212	T_4
_(Acetyl (Protein N-term))SETAPAAPAAPAPAEKT(Phospho (STY))PVK_	HIST1H1E	P10412	T_18
_(Acetyl (Protein N-term))SETAPLAPTIPAPAEKT(Phospho (STY))PVK_	HIST1H1D	P16402	T_18
_(Acetyl (Protein N-term))SFAESGWRS(Phospho (STY))ALRR_	ARL6IP6	Q8N6S5	S_10
_(Acetyl (Protein N-term))SFIFDWIYSGFS(Phospho (STY))SVLQFLGLY(Phospho (STY))KK_	SAR1B	Q9Y6B6	Y_22
_(Acetyl (Protein N-term))SGDHLHNDS(Phospho (STY))QIEADFRLNDSHK_	TOP1	P11387	S_10
_(Acetyl (Protein N-term))SGDHLHNDS(Phospho (STY))QIEADFR_	TOP1	P11387	S_10
_(Acetyl (Protein N-term))SGDHLHNDSQIEADFRLNDS(Phospho (STY))HK_	TOP1	P11387	S_21
_(Acetyl (Protein N-term))SGFNFGGTGAPTGGFTFGT(Phospho (STY))AK_	NUP62	P37198	T_20
_(Acetyl (Protein N-term))SGFS(Phospho (STY))PELIDYLEGK_	GTF3C3	Q9Y5Q9	S_5
_(Acetyl (Protein N-term))SGHS(Phospho (STY))PTRGAM(Oxidation (M))QVAMNGK_	DNPEP	Q9ULA0	S_5
_(Acetyl (Protein N-term))SGHS(Phospho (STY))PTRGAMQVAM(Oxidation (M))NGK_	DNPEP	Q9ULA0	S_5
_(Acetyl (Protein N-term))SGHS(Phospho (STY))PTRGAMQVAMNGK_	DNPEP	Q9ULA0	S_5
_(Acetyl (Protein N-term))SGHSPT(Phospho (STY))RGAM(Oxidation (M))QVAMNGK_	DNPEP	Q9ULA0	T_7
_(Acetyl (Protein N-term))SGNGNAAATAEENS(Phospho (STY))PK_	HMBS	P08397	S_15
_(Acetyl (Protein N-term))SGQS(Phospho (STY))LTDRITAAQHSVTGSAVSK_	PICALM	Q13492	S_5
_(Acetyl (Protein N-term))SGQSLTDRITAAQHS(Phospho (STY))VTGSAVSK_	PICALM	Q13492	S_16
_(Acetyl (Protein N-term))SGTSSHESFY(Phospho (STY))DSLSDMQEESK_	PALLD	Q8WX93	Y_11
_(Acetyl (Protein N-term))SGWES(Phospho (STY))YYK_	XRCC6	P12956	S_6
_(Acetyl (Protein N-term))SGWESYY(Phospho (STY))K_	XRCC6	P12956	Y_8
_(Acetyl (Protein N-term))SGYSS(Phospho (STY))DRDR_	DDX5	P17844	S_6
_(Acetyl (Protein N-term))SHPS(Phospho (STY))PQAKPSNPSNPR_	PPID	Q08752	S_5
_(Acetyl (Protein N-term))SHTILLVQPT(Phospho (STY))KRPEGR_	ERH	P84090	T_11
_(Acetyl (Protein N-term))SHVAVENALGLDQQFAGLDLNSSDNQS(Phospho (STY))GGSTASK_	DDX3X	O00571	S_28
_(Acetyl (Protein N-term))SIFT(Phospho (STY))PTNQIR_	SBDS	Q9Y3A5	T_5
_(Acetyl (Protein N-term))SIHFS(Phospho (STY))SPVFTSR_	KRT7	CON__P08729	S_6
_(Acetyl (Protein N-term))SIHFSS(Phospho (STY))PVFTSR_	KRT7	CON__P08729	S_7
_(Acetyl (Protein N-term))SKPHS(Phospho (STY))EAGTAFIQTQQLHAAMADTFLEHM(Oxidation (M))CR_	PKM	P14618	S_6
_(Acetyl (Protein N-term))SLICSISNEVPEHPCVS(Phospho (STY))PVSNHVYERR_	PRPF19	Q9UMS4	S_18
_(Acetyl (Protein N-term))SLICSISNEVPEHPCVS(Phospho (STY))PVSNHVYER_	PRPF19	Q9UMS4	S_18
_(Acetyl (Protein N-term))SLLDGLASS(Phospho (STY))PRAPLQSSK_	TBRG1	Q3YBR2	S_10
_(Acetyl (Protein N-term))SLLNKPKS(Phospho (STY))EMTPEELQK_	SNRPD2	P62316	S_9
_(Acetyl (Protein N-term))SLQYGAEETPLAGS(Phospho (STY))YGAADSFPK_	RRAGC	Q9HB90	S_15
_(Acetyl (Protein N-term))SLQYGAEETPLAGSY(Phospho (STY))GAADSFPK_	RRAGC	Q9HB90	Y_16
_(Acetyl (Protein N-term))SLY(Phospho (STY))DDLGVETSDSK_	RBM17	Q96I25	Y_4
_(Acetyl (Protein N-term))SLY(Phospho (STY))PSLEDLKVDK_	SDCBP	O00560	Y_4
_(Acetyl (Protein N-term))SNEVETSATNGQPDQQAAPKAPS(Phospho (STY))KK_	DAB2	P98082	S_24
_(Acetyl (Protein N-term))SNGY(Phospho (STY))EDHMAEDCRGDIGR_	ELAVL1	Q15717	Y_5
_(Acetyl (Protein N-term))SQPPLLPASAET(Phospho (STY))RK_	DOCK9	Q9BZ29	T_13
_(Acetyl (Protein N-term))SRGPEEVNRLTES(Phospho (STY))TYR_	BAIAP2L1	Q9UHR4	S_14
_(Acetyl (Protein N-term))SRLS(Phospho (STY))WGYREHNGPIHWK_	CA13	Q8N1Q1	S_5
_(Acetyl (Protein N-term))SRQS(Phospho (STY))TLYSFFPK_	MSH6	P52701	S_5
_(Acetyl (Protein N-term))SS(Phospho (STY))PASTPSRR_	MCM4	P33991	S_3
_(Acetyl (Protein N-term))SS(Phospho (STY))PASTPSR_	MCM4	P33991	S_3
_(Acetyl (Protein N-term))SS(Phospho (STY))SPVNVKK_	HNRNPU	Q00839	S_3
_(Acetyl (Protein N-term))SSAPTT(Phospho (STY))PPSVDKVDGFSRK_	PPP2R5E	Q16537	T_7
_(Acetyl (Protein N-term))SSAPTTPPS(Phospho (STY))VDKVDGFSRK_	PPP2R5E	Q16537	S_10
_(Acetyl (Protein N-term))SSART(Phospho (STY))PLPTLNER_	MARK2	Q7KZI7	T_6
_(Acetyl (Protein N-term))SSDASQGVIT(Phospho (STY))TPPPPSM(Oxidation (M))PHK_	ADD3	Q9UEY8	T_11
_(Acetyl (Protein N-term))SSDASQGVIT(Phospho (STY))TPPPPSMPHK_	ADD3	Q9UEY8	T_11
_(Acetyl (Protein N-term))SSDASQGVITT(Phospho (STY))PPPPSM(Oxidation (M))PHK_	ADD3	Q9UEY8	T_12
_(Acetyl (Protein N-term))SSDASQGVITT(Phospho (STY))PPPPSMPHK_	ADD3	Q9UEY8	T_12
_(Acetyl (Protein N-term))SSDASQGVITTPPPPS(Phospho (STY))MPHK_	ADD3	Q9UEY8	S_17
_(Acetyl (Protein N-term))SSEPPPPPQPPTHQAS(Phospho (STY))VGLLDTPR_	CARHSP1	Q9Y2V2	S_17
_(Acetyl (Protein N-term))SSEPPPPPQPPTHQASVGLLDT(Phospho (STY))PR_	CARHSP1	Q9Y2V2	T_23
_(Acetyl (Protein N-term))SSGAAS(Phospho (STY))GTGRGRPR_	RRAS	P10301	S_7;T_9
_(Acetyl (Protein N-term))SSHKGS(Phospho (STY))VVAQGNGAPASNR_	ADIPOR1	Q96A54	S_7
_(Acetyl (Protein N-term))SSILPFT(Phospho (STY))PPVVK_	SMAD2	Q15796	T_8
_(Acetyl (Protein N-term))SSQVVGIEPLY(Phospho (STY))IK_	ESRRA	P11474	Y_12
_(Acetyl (Protein N-term))SSS(Phospho (STY))LRPGPSR_	NUDT19	A8MXV4	S_4
_(Acetyl (Protein N-term))SSS(Phospho (STY))PLSKK_	UBA1	P22314	S_4
_(Acetyl (Protein N-term))SSS(Phospho (STY))PVNVKK_	HNRNPU	Q00839	S_4
_(Acetyl (Protein N-term))SSSS(Phospho (STY))PPAGAASAAISASEK_	PPP2R5A	Q15172	S_5
_(Acetyl (Protein N-term))SSVAVLT(Phospho (STY))QESFAEHR_	HDLBP	Q00341	T_8
_(Acetyl (Protein N-term))SSVAVLTQES(Phospho (STY))FAEHR_	HDLBP	Q00341	S_11
_(Acetyl (Protein N-term))SSYFVNPLYS(Phospho (STY))K_	HOXD8	P13378	S_11
_(Acetyl (Protein N-term))ST(Phospho (STY))PPLAASGMAPGPFAGPQAQQAAR_	MED30	Q96HR3	T_3
_(Acetyl (Protein N-term))STATTVAPAGIPAT(Phospho (STY))PGPVNPPPPEVSNPSKPGRK_	BRD3	Q15059	T_15
_(Acetyl (Protein N-term))STDTGVS(Phospho (STY))LPSYEEDQGSK_	HIGD1A	Q9Y241	S_8
_(Acetyl (Protein N-term))STGPTAATGS(Phospho (STY))NRR_	VAMP3	Q15836	S_11
_(Acetyl (Protein N-term))STGPTAATGS(Phospho (STY))NR_	VAMP3	Q15836	S_11
_(Acetyl (Protein N-term))STIQNLQS(Phospho (STY))FDPFADATK_	EIF1B	O60739	S_9
_(Acetyl (Protein N-term))STLCPPPS(Phospho (STY))PAVAK_	C9orf72	Q96LT7	S_9
_(Acetyl (Protein N-term))STS(Phospho (STY))WSDRLQNAADMPANMDK_	NT5C2	P49902	S_4
_(Acetyl (Protein N-term))SVLGEY(Phospho (STY))ER_	NEK9	Q8TD19	Y_7
_(Acetyl (Protein N-term))SVQSSSGSLEGPPSWSQLSTS(Phospho (STY))PTPGSAAAAR_	TLK1	Q9UKI8	S_22
_(Acetyl (Protein N-term))SVQVAAPGS(Phospho (STY))AGLGPERLSPEELVR_	KLC3	Q6P597	S_10
_(Acetyl (Protein N-term))SVQVAAPGSAGLGPERLS(Phospho (STY))PEELVR_	KLC3	Q6P597	S_19
_(Acetyl (Protein N-term))SVVPPNRS(Phospho (STY))QTGWPR_	NUDT21	O43809	S_9
_(Acetyl (Protein N-term))SY(Phospho (STY))GPLDM(Oxidation (M))YRNPGPSGPQLR_	STX12	Q86Y82	Y_3
_(Acetyl (Protein N-term))SY(Phospho (STY))IPGQPVTAVVQR_	TAX1BP3	O14907	Y_3
_(Acetyl (Protein N-term))SY(Phospho (STY))TPGVGGDPAQLAQR_	STX7	O15400	Y_3
_(Acetyl (Protein N-term))SYGPLDM(Oxidation (M))Y(Phospho (STY))RNPGPSGPQLR_	STX12	Q86Y82	Y_9
_(Acetyl (Protein N-term))SYKPNLAAHM(Oxidation (M))PAAALNAAGSVHS(Phospho (STY))PSTSM(Oxidation (M))ATSSQYR_	CDK2AP1	O14519	S_24
_(Acetyl (Protein N-term))SYKPNLAAHMPAAALNAAGSVHS(Phospho (STY))PSTSMATSSQYR_	CDK2AP1	O14519	S_24
_(Acetyl (Protein N-term))SYT(Phospho (STY))PGVGGDPAQLAQR_	STX7	O15400	T_4
_(Acetyl (Protein N-term))SYY(Phospho (STY))LSSENHLDPGPIYMR_	LRRC42	Q9Y546	Y_4
_(Acetyl (Protein N-term))T(Phospho (STY))DRYTIHSQLEHLQSK_	SF3B5	Q9BWJ5	T_2
_(Acetyl (Protein N-term))T(Phospho (STY))TPALLPLSGRR_	MAN1A2	O60476	T_2;T_3
_(Acetyl (Protein N-term))TAAENVCY(Phospho (STY))TLINVPMDSEPPSEISLK_	COPB1	P53618	Y_9
_(Acetyl (Protein N-term))TAAENVCYT(Phospho (STY))LINVPMDSEPPSEISLK_	COPB1	P53618	T_10
_(Acetyl (Protein N-term))TAAPAS(Phospho (STY))PQQIR_	MED26	O95402	S_7
_(Acetyl (Protein N-term))TDRYT(Phospho (STY))IHSQLEHLQSK_	SF3B5	Q9BWJ5	T_6
_(Acetyl (Protein N-term))TECFLPPTSS(Phospho (STY))PSEHRR_	RALBP1	Q15311	S_11
_(Acetyl (Protein N-term))TECFLPPTSS(Phospho (STY))PSEHR_	RALBP1	Q15311	S_11
_(Acetyl (Protein N-term))TENSTS(Phospho (STY))APAAKPK_	H1F0	P07305	S_7
_(Acetyl (Protein N-term))TEPGAS(Phospho (STY))PEDPWVK_	MLX	Q9UH92	S_7
_(Acetyl (Protein N-term))THFNKGPS(Phospho (STY))YGLSAEVK_	CNN3	Q15417	S_9
_(Acetyl (Protein N-term))THS(Phospho (STY))LVCPETVSR_	NR2C2AP	Q86WQ0	S_4
_(Acetyl (Protein N-term))TLPGGPTGMARPGGARPCS(Phospho (STY))PGLER_	ITPKA	P23677	S_20
_(Acetyl (Protein N-term))TNPSDRVLPANS(Phospho (STY))MAESR_	ATP2B4	P23634	S_13
_(Acetyl (Protein N-term))TSMASLFSFTS(Phospho (STY))PAVK_	SMAD5	Q99717	S_12
_(Acetyl (Protein N-term))TSS(Phospho (STY))PVSR_	FAM195B	C9JLW8	S_4
_(Acetyl (Protein N-term))TT(Phospho (STY))PALLPLSGR_	MAN1A2	O60476	T_3
_(Acetyl (Protein N-term))TTPALLPLS(Phospho (STY))GRR_	MAN1A2	O60476	S_10
_(Acetyl (Protein N-term))TTPALLPLS(Phospho (STY))GR_	MAN1A2	O60476	S_10
_(Acetyl (Protein N-term))TTS(Phospho (STY))GALFPSLVPGSR_	ADRM1	Q16186	S_4
_(Acetyl (Protein N-term))TTSGALFPS(Phospho (STY))LVPGSR_	ADRM1	Q16186	S_10
_(Acetyl (Protein N-term))TTSHMNGHVTEES(Phospho (STY))DSEVK_	MPP5	Q8N3R9	S_14
_AAAAAAAAAVS(Phospho (STY))RR_	ZFP91	Q96JP5	S_69
_AAAAAAAATM(Oxidation (M))ALAAPSS(Phospho (STY))PTPESPTM(Oxidation (M))LTK_	INCENP	Q9NQS7	S_143
_AAAAAAAATM(Oxidation (M))ALAAPSS(Phospho (STY))PTPESPTMLTK_	INCENP	Q9NQS7	S_143
_AAAAAAAATM(Oxidation (M))ALAAPSSPTPES(Phospho (STY))PTMLTK_	INCENP	Q9NQS7	S_148
_AAAAAAAATMALAAPS(Phospho (STY))SPTPESPTMLTK_	INCENP	Q9NQS7	S_142
_AAAAAAAATMALAAPSS(Phospho (STY))PTPESPTM(Oxidation (M))LTK_	INCENP	Q9NQS7	S_143
_AAAAAAAATMALAAPSS(Phospho (STY))PTPESPTMLTK_	INCENP	Q9NQS7	S_143
_AAAAAAAATMALAAPSSPT(Phospho (STY))PESPTMLTK_	INCENP	Q9NQS7	T_145
_AAAAAAAATMALAAPSSPTPES(Phospho (STY))PTM(Oxidation (M))LTK_	INCENP	Q9NQS7	S_148
_AAAAAAAATMALAAPSSPTPES(Phospho (STY))PTMLTK_	INCENP	Q9NQS7	S_148
_AAAAAAAATMALAAPSSPTPESPT(Phospho (STY))M(Oxidation (M))LTK_	INCENP	Q9NQS7	T_150
_AAAAAAAAVPSAGPAGPAPT(Phospho (STY))SAAGR_	IRS2	Q9Y4H2	T_713
_AAAAAAALQAKS(Phospho (STY))DEK_	RPL4	P36578	S_365
_AAAAAAAS(Phospho (STY))FAAEQAGAAALLPLGAAADHHSLYK_	SOX4	Q06945	S_236
_AAAAAAAVVY(Phospho (STY))GAVPVPLLGAHPLLLGGAGTSGAGGSGASVPGK_	ZNF865	P0CJ78	Y_515
_AAAAAAEAGDIPIY(Phospho (STY))ICHQELR_	CALCR	P30988	Y_441
_AAAAAALSGAGT(Phospho (STY))PPAGGGAGGGGAGGGGS(Phospho (STY))PPGGWAVAR_	FOXK2	Q01167	S_30;T_13
_AAAAAATAPPS(Phospho (STY))PGPAQPGPR_	SAMD1	Q6SPF0	S_161
_AAAAALSGS(Phospho (STY))PPQTEKPTHYR_	UNKL	Q9H9P5	S_15
_AAAAALSQQQS(Phospho (STY))LQER_	CACTIN	Q8WUQ7	S_139
_AAAAATVVPPM(Oxidation (M))VGGPPFVGPVGFGPGDRS(Phospho (STY))HLDSPEAR_	RBM42	Q9BTD8	S_131
_AAAAATVVPPMVGGPPFVGPVGFGPGDRS(Phospho (STY))HLDSPEAR_	RBM42	Q9BTD8	S_131;S_135
_AAAACPINVFPCLSMIIFIPLRT(Phospho (STY))IK_	NA	REV__Q96PN6	T_949
_AAAAGALGNHVVS(Phospho (STY))GSPAGAAGAGPAAPAEGAPGAAPEPPPAGR_	TAF4	O00268	S_64
_AAAAGALGNHVVSGS(Phospho (STY))PAGAAGAGPAAPAEGAPGAAPEPPPAGR_	TAF4	O00268	S_66
_AAAAGS(Phospho (STY))LDRSRNLEEAAAAEQGGGCDQVDSSPVPR_	LEMD3	Q9Y2U8	S_327;S_331
_AAAAGSAPSQAGPGSAPSSAASGASS(Phospho (STY))PAPASGPAPS(Phospho (STY))AVSSSSPTPPVR_	ARMC5	Q96C12	S_102
_AAAAPAATTAT(Phospho (STY))PPPEGAPPQPGVHNLPVPTLFGTVK_	ZC3H4	Q9UPT8	T_1235
_AAAAPGAS(Phospho (STY))PSPGGDAAWSEAGPGPRPLAR_	MSH6	P52701	S_41
_AAAAPGASPS(Phospho (STY))PGGDAAWSEAGPGPRPLAR_	MSH6	P52701	S_43
_AAAAPGASPS(Phospho (STY))PGGDAAWSEAGPGPR_	MSH6	P52701	S_43
_AAAAS(Phospho (STY))AAEAGIATTGTEDSDDALLK_	PSMD4	P55036	S_242
_AAAAS(Phospho (STY))VPNADGLK_	SH3PXD2B	A1X283	S_843
_AAAEQAIS(Phospho (STY))VR_	EXOSC10	Q01780	S_766
_AAAFM(Oxidation (M))GT(Phospho (STY))PQNQTHQQPHVLR_	TICRR	Q7Z2Z1	T_1260
_AAAFMGT(Phospho (STY))PQNQTHQQPHVLR_	TICRR	Q7Z2Z1	T_1260
_AAAGDAPPAAAPAASCSASLPGALGGS(Phospho (STY))AGAAGAEDSYGLVAPATAAYR_	IRS2	Q9Y4H2	S_174
_AAAGEEETAAAGS(Phospho (STY))PGRK_	CREBZF	Q9NS37	S_50
_AAAGGQGSAVAAEAEPGKEEPPARS(Phospho (STY))SLFQEK_	EGLN1	Q9GZT9	S_153;S_154
_AAAGPLDM(Oxidation (M))SLPST(Phospho (STY))PDIK_	ATF7	P17544	T_101
_AAAGPLDMS(Phospho (STY))LPSTPDIK_	ATF7	P17544	S_97
_AAAGPLDMSLPST(Phospho (STY))PDIK_	ATF7	P17544	T_101
_AAAGQES(Phospho (STY))EGPAVGPPQPLGK_	ARID1A	O14497	S_58
_AAAGS(Phospho (STY))PRSPGPLPGAR_	ISL2	Q96A47	S_154
_AAAGSPRS(Phospho (STY))PGPLPGAR_	ISL2	Q96A47	S_157
_AAAGVGGS(Phospho (STY))LRAQVER_	LZTS2	Q9BRK4	S_570
_AAAIGIDLGTTY(Phospho (STY))SCVGVFQHGK_	HSPA1B	P0DMV9	Y_15
_AAALAS(Phospho (STY))LKK_	SPTLC1	O15269	S_124
_AAALQALQAQAPT(Phospho (STY))SPPPPPPPLK_	ZNF579	Q8NAF0	T_482
_AAALQALQAQAPTS(Phospho (STY))PPPPPPPLK_	ZNF579	Q8NAF0	S_483
_AAALS(Phospho (STY))GGLLSDPELQRK_	TNK1	Q13470	S_582
_AAALS(Phospho (STY))GGLLSDPELQR_	TNK1	Q13470	S_582
_AAALS(Phospho (STY))LSTLASPK_	EFNB1	P98172	S_281
_AAALSGGLLS(Phospho (STY))DPELQRK_	TNK1	Q13470	S_587
_AAALSLS(Phospho (STY))TLASPK_	EFNB1	P98172	S_283
_AAALSLSTLAS(Phospho (STY))PK_	EFNB1	P98172	S_287
_AAAMAAAAAETS(Phospho (STY))QR_	NDFIP2	Q9NV92	S_205
_AAAMLPTVGEGY(Phospho (STY))GYGPESELSQASAATR_	RBM4B	Q9BQ04	Y_320
_AAAMLPTVGEGYGYGPESELS(Phospho (STY))QASAATR_	RBM4B	Q9BQ04	S_329
_AAAMT(Phospho (STY))PPEEELK_	RAB3GAP1	Q15042	T_908
_AAAPAPVSEAVCRTS(Phospho (STY))MCSIQSAPPEPATLK_	CAST	P20810	S_411
_AAAPGTLEPDAAAAT(Phospho (STY))PAAPSPASLPLAPGCALR_	FAM101B	Q8N5W9	T_66
_AAAPGTLEPDAAAATPAAPS(Phospho (STY))PASLPLAPGCALR_	FAM101B	Q8N5W9	S_71
_AAAPGTLEPDAAAATPAAPSPAS(Phospho (STY))LPLAPGCALR_	FAM101B	Q8N5W9	S_74
_AAAPKAT(Phospho (STY))PVAAAK_	MAP1S	Q66K74	T_879
_AAAPLSIAAPPLPAYPPAHS(Phospho (STY))QR_	NHS	Q6T4R5	S_271
_AAAPPQPS(Phospho (STY))PPPTK_	TAF6	P49848	S_532
_AAAQLLQS(Phospho (STY))QAQQSGAQQTKK_	SEPT11	Q9NVA2	S_407
_AAAQLLQS(Phospho (STY))QAQQSGAQQTK_	SEPT11	Q9NVA2	S_407
_AAAQLLQSQAQQS(Phospho (STY))GAQQTKK_	SEPT11	Q9NVA2	S_412
_AAAQLLQSQAQQSGAQQT(Phospho (STY))KK_	SEPT11	Q9NVA2	T_417
_AAARLS(Phospho (STY))LTDPLVAER_	GP1BB	P13224	S_191
_AAARQPAPAIHS(Phospho (STY))APTIK_	HEATR5B	Q9P2D3	S_2060
_AAAS(Phospho (STY))LAAVSGTAAASLGSAQPTDLGAHK_	IRF2BP2	Q7Z5L9	S_212
_AAAS(Phospho (STY))LVSREESK_	RALGAPA1	Q6GYQ0	S_342
_AAAS(Phospho (STY))LVSR_	RALGAPA1	Q6GYQ0	S_342
_AAAS(Phospho (STY))VT(Phospho (STY))PPGSLELLQPGFSK_	TRAF2	Q12933	S_5;T_7
_AAASAPSS(Phospho (STY))LLDQPCLCPAPSVR_	HDAC10	Q969S8	S_397
_AAASGIMGRS(Phospho (STY))ALPR_	SLAIN1	Q8ND83	S_519
_AAASGQPRPEMQCPAEHEEDMY(Phospho (STY))RAADEIEK_	OTULIN	Q96BN8	Y_56
_AAASLAAVSGTAAASLGS(Phospho (STY))AQPTDLGAHK_	IRF2BP2	Q7Z5L9	S_226
_AAASLVS(Phospho (STY))REESK_	RALGAPA1	Q6GYQ0	S_345
_AAASLVSREES(Phospho (STY))K_	RALGAPA1	Q6GYQ0	S_349
_AAASS(Phospho (STY))PVTTLTQTMHDLAGLGSETPK_	CDC25B	P30305	S_50
_AAAT(Phospho (STY))PESQEPQAK_	MARCKSL1	P49006	T_148
_AAATGNAS(Phospho (STY))PGKLEHSK_	KDM1B	Q8NB78	S_247
_AAATM(Oxidation (M))AT(Phospho (STY))PLPGR_	LMNB2	Q03252	T_23
_AAATMAT(Phospho (STY))PLPGR_	LMNB2	Q03252	T_23
_AAAY(Phospho (STY))SAQVQPVDGATR_	C8orf33	Q9H7E9	Y_186
_AAAYDIS(Phospho (STY))EDEED_	PCYT1A	P49585	S_362
_AACASAS(Phospho (STY))INV_	ODC1	P11926	S_458
_AACLPPGDHNALY(Phospho (STY))VNSFPLLDPSDAPFPSLDSPGK_	TANK	Q92844	Y_338
_AACLPPGDHNALYVNS(Phospho (STY))FPLLDPSDAPFPSLDSPGK_	TANK	Q92844	S_341
_AACLPPGDHNALYVNSFPLLDPSDAPFPS(Phospho (STY))LDSPGK_	TANK	Q92844	S_354
_AACLPPGDHNALYVNSFPLLDPSDAPFPSLDS(Phospho (STY))PGK_	TANK	Q92844	S_357
_AACPLDSESAEGVVPPAS(Phospho (STY))GGGR_	TACC2	O95359	S_2218
_AACSSSEEDDCVS(Phospho (STY))LSK_	MTFR1L	Q9H019	S_232
_AADAEAEVAS(Phospho (STY))LNRR_	TPM3	P06753	S_88
_AADDGEGIVGAAM(Oxidation (M))PDSGPLPLLQDM(Oxidation (M))NKLS(Phospho (STY))GGGGRR_	SHC1	P29353	S_115
_AADDGEGIVGAAMPDSGPLPLLQDM(Oxidation (M))NKLS(Phospho (STY))GGGGRR_	SHC1	P29353	S_115
_AADDGEGIVGAAMPDSGPLPLLQDMNKLS(Phospho (STY))GGGGRR_	SHC1	P29353	S_115
_AADEALNAMTSNGS(Phospho (STY))HRLIEGVHPGSLVEK_	STIM1	Q13586	S_556
_AADEALNAMTSNGS(Phospho (STY))HR_	STIM1	Q13586	S_556
_AADEQM(Oxidation (M))ALS(Phospho (STY))K_	CMYA5	Q8N3K9	S_1202
_AADGGERPLAAS(Phospho (STY))PPGTVK_	WIZ	O95785	S_1517
_AADGS(Phospho (STY))LDTQPKK_	TCF3	P15923	S_165
_AADIQSY(Phospho (STY))MDMLNPELGLPR_	ESPN	B1AK53	Y_410
_AADIS(Phospho (STY))LDNLVEGK_	TP53BP1	Q12888	S_1618
_AADKS(Phospho (STY))PESQNLIDGTK_	ZNF532	Q9HCE3	S_314
_AADPPAENSS(Phospho (STY))APEAEQGGAE_	YBX1	P67809	S_314
_AADQFDIY(Phospho (STY))SSQQSK_	C5orf24	Q7Z6I8	Y_35
_AADQFDIYS(Phospho (STY))SQQSK_	C5orf24	Q7Z6I8	S_36
_AADRLPNLSS(Phospho (STY))PSAEGPPGPPSGPAPRK_	TOM1	O60784	S_462
_AADRLPNLSS(Phospho (STY))PSAEGPPGPPSGPAPR_	TOM1	O60784	S_462
_AADRLPNLSSPS(Phospho (STY))AEGPPGPPSGPAPR_	TOM1	O60784	S_464
_AADS(Phospho (STY))DDGAVSAPAASDGGVSK_	TOE1	Q96GM8	S_5
_AADS(Phospho (STY))QNSGEGNTGAAESSFSQEVSR_	TPR	P12270	S_2034
_AADSQNSGEGNTGAAESS(Phospho (STY))FSQEVSR_	TPR	P12270	S_2048
_AADVSVTHRPPLS(Phospho (STY))PK_	RAVER1	Q8IY67	S_14
_AAEAAASAY(Phospho (STY))YNPGNPHNVYMPTSQPPPPPYYPPEDK_	WBP2	Q969T9	Y_231
_AAEAAASAYY(Phospho (STY))NPGNPHNVYMPTSQPPPPPYYPPEDK_	WBP2	Q969T9	Y_232
_AAEAAASAYYNPGNPHNVY(Phospho (STY))M(Oxidation (M))PTSQPPPPPYYPPEDK_	WBP2	Q969T9	Y_241
_AAEAAASAYYNPGNPHNVY(Phospho (STY))MPTSQPPPPPYYPPEDKK_	WBP2	Q969T9	Y_241
_AAEAAASAYYNPGNPHNVY(Phospho (STY))MPTSQPPPPPYYPPEDK_	WBP2	Q969T9	Y_241
_AAEAGGAEEQY(Phospho (STY))GFLTTPTK_	MAP1B	P46821	Y_1062
_AAEAGGAEEQYGFLTT(Phospho (STY))PTK_	MAP1B	P46821	T_1067
_AAEAT(Phospho (STY))NDYETLVK_	ERCC6L	Q2NKX8	T_1197
_AAEATNDY(Phospho (STY))ETLVK_	ERCC6L	Q2NKX8	Y_1200
_AAEDAVY(Phospho (STY))ELQSK_	EVPL	Q92817	Y_1352
_AAEDRLAST(Phospho (STY))GSGQSFLAR_	HOOK3	Q86VS8	T_688
[truncated: 62,980 more rows]
