# Supplementary material for: Spike-in enhanced phosphoproteomics uncovers synergistic signaling responses to MEK inhibition in colon cancer cells
Source: Nat Commun. 2025 May 27;16:4884. doi: 10.1038/s41467-025-59404-y (PMC12106795; doi:10.1038/s41467-025-59404-y)
Supplement: Supplementary file 16 — Supplementary Data 13 [file 41467_2025_59404_MOESM16_ESM.csv]

kinlibseq	date	cell_line	old_comparison	FC	pval	comparison
AAAAAAAAAAGAAGGRGS*GPGR	2024-02-15	Caco2	LMvsBSAinDMSO	0.05526328	0.2889705	GFmix w/o MEKi
AAAAAAAGAAGSAAPAAAAGAPGS*GGAPSGSQGVLIGDR	2024-02-15	Caco2	LMvsBSAinDMSO	0.05649582	0.3740197	GFmix w/o MEKi
AAAAAAGSGTPREEEGPAGEAAAS*QPQAPTSVPGAR	2024-02-15	Caco2	LMvsBSAinDMSO	-0.03051581	0.8120084	GFmix w/o MEKi
AAAAAALSGAGT*PPAGGGAGGGGAGGGGSPPGGWAVAR	2024-02-15	Caco2	LMvsBSAinDMSO	-0.1219037	0.2930712	GFmix w/o MEKi
AAAAAALSGAGTPPAGGGAGGGGAGGGGS*PPGGWAVAR	2024-02-15	Caco2	LMvsBSAinDMSO	-0.02062515	0.856116	GFmix w/o MEKi
AAAAPDSRVS*EEENLK	2024-02-15	Caco2	LMvsBSAinDMSO	0.05460626	0.5779681	GFmix w/o MEKi
AAAITDMADLEELSRLS*PLPPGSPGSAAR	2024-02-15	Caco2	LMvsBSAinDMSO	0.08698834	0.4836079	GFmix w/o MEKi
AAAMDVDT*PSGTNSGAGK	2024-02-15	Caco2	LMvsBSAinDMSO	-0.0456269	0.6781611	GFmix w/o MEKi
AAAPQAPGRGS*LRK	2024-02-15	Caco2	LMvsBSAinDMSO	-0.1080629	0.2455098	GFmix w/o MEKi
AAASVT*PPGSLELLQPGFSK	2024-02-15	Caco2	LMvsBSAinDMSO	0.09054122	0.4532727	GFmix w/o MEKi
AAASVT*PPGSLELLQPGFSK	2024-02-15	Caco2	LMvsBSAinDMSO	0.04241073	0.5464396	GFmix w/o MEKi
AAAVAAAGAGEPQS*PDELLPK	2024-02-15	Caco2	LMvsBSAinDMSO	0.1407009	0.08312155	GFmix w/o MEKi
AAAVAAAGAGEPQS*PDELLPK	2024-02-15	Caco2	LMvsBSAinDMSO	0.2084154	0.04049582	GFmix w/o MEKi
AAAVAAPLAAGGEEAAATTSVPGS*PGLPGRR	2024-02-15	Caco2	LMvsBSAinDMSO	-0.1963496	0.1556483	GFmix w/o MEKi
AADDDNGDGTSLFDVFSAS*PLK	2024-02-15	Caco2	LMvsBSAinDMSO	-0.05921495	0.635077	GFmix w/o MEKi
AADVSVTHRPPLS*PK	2024-02-15	Caco2	LMvsBSAinDMSO	-0.001281305	0.9754233	GFmix w/o MEKi
AADVSVTHRPPLS*PK	2024-02-15	Caco2	LMvsBSAinDMSO	-0.0341021	0.4454872	GFmix w/o MEKi
AAGGDHGS*PDSYR	2024-02-15	Caco2	LMvsBSAinDMSO	0.009453517	0.8431768	GFmix w/o MEKi
AAGTAAALAFLS*QESR	2024-02-15	Caco2	LMvsBSAinDMSO	-0.1759957	0.08927999	GFmix w/o MEKi
AAGTAAALAFLSQES*R	2024-02-15	Caco2	LMvsBSAinDMSO	0.1561684	0.1143163	GFmix w/o MEKi
AALHTTPDS*PAAQLER	2024-02-15	Caco2	LMvsBSAinDMSO	0.02042793	0.677201	GFmix w/o MEKi
AAPCGSELPANS*PLK	2024-02-15	Caco2	LMvsBSAinDMSO	-0.1376053	0.02461867	GFmix w/o MEKi
AAPEEHDS*PTEASQPIVEEEETK	2024-02-15	Caco2	LMvsBSAinDMSO	0.1119856	0.152091	GFmix w/o MEKi
AAPS*DGFKPR	2024-02-15	Caco2	LMvsBSAinDMSO	0.01864208	0.8033294	GFmix w/o MEKi
AAQGAAAAVAAGTSGVAGEGEPGPGENAAAEGTAPS*PGR	2024-02-15	Caco2	LMvsBSAinDMSO	-0.08542823	0.2971914	GFmix w/o MEKi
AAQGAAAAVAAGTSGVAGEGEPGPGENAAAEGTAPS*PGR	2024-02-15	Caco2	LMvsBSAinDMSO	-0.02280417	0.6412016	GFmix w/o MEKi
AAQIPIVATTST*PGIVR	2024-02-15	Caco2	LMvsBSAinDMSO	-0.1007824	0.2259324	GFmix w/o MEKi
AAS*DTERDGLAPEK	2024-02-15	Caco2	LMvsBSAinDMSO	0.02354755	0.6228954	GFmix w/o MEKi
AASEVAGVVANAPS*PPESSSLCASK	2024-02-15	Caco2	LMvsBSAinDMSO	-0.04153757	0.71135	GFmix w/o MEKi
AATAS*AGAGGIDGKPR	2024-02-15	Caco2	LMvsBSAinDMSO	-0.02227144	0.8504691	GFmix w/o MEKi
AATDLERFS*NAEPEPR	2024-02-15	Caco2	LMvsBSAinDMSO	-0.009079836	0.890267	GFmix w/o MEKi
AATEPILAATGS*PAAVPPEK	2024-02-15	Caco2	LMvsBSAinDMSO	-0.1423936	0.1273834	GFmix w/o MEKi
ADEAALALQPGGS*PSAAGADR	2024-02-15	Caco2	LMvsBSAinDMSO	0.04984213	0.4801298	GFmix w/o MEKi
ADEAALALQPGGS*PSAAGADR	2024-02-15	Caco2	LMvsBSAinDMSO	0.1775016	0.2013963	GFmix w/o MEKi
ADGS*LTGGGLEAAAMAPER	2024-02-15	Caco2	LMvsBSAinDMSO	0.1414604	0.1617067	GFmix w/o MEKi
ADHSFSDGVPS*DSVEAAK	2024-02-15	Caco2	LMvsBSAinDMSO	-0.04376224	0.4146085	GFmix w/o MEKi
AEAEGVPTT*PGPASGSTFR	2024-02-15	Caco2	LMvsBSAinDMSO	0.2301765	0.004358612	GFmix w/o MEKi
AEASSANLGS*GCEEK	2024-02-15	Caco2	LMvsBSAinDMSO	-0.06410182	0.8034298	GFmix w/o MEKi
AEASSLGRQS*PR	2024-02-15	Caco2	LMvsBSAinDMSO	-0.3443476	0.2163081	GFmix w/o MEKi
AEDVSSAAPS*PR	2024-02-15	Caco2	LMvsBSAinDMSO	-0.1948215	0.1583971	GFmix w/o MEKi
AEFPSKVS*TR	2024-02-15	Caco2	LMvsBSAinDMSO	-0.101732	0.1218027	GFmix w/o MEKi
AENHCELLS*PAR	2024-02-15	Caco2	LMvsBSAinDMSO	-0.01221029	0.8111306	GFmix w/o MEKi
AEPPS*PVHCVAAAAPTATVSEK	2024-02-15	Caco2	LMvsBSAinDMSO	0.003983891	0.9442781	GFmix w/o MEKi
AEPPS*PVHCVAAAAPTATVSEK	2024-02-15	Caco2	LMvsBSAinDMSO	0.08371508	0.1505208	GFmix w/o MEKi
AES*QLNCLDEAHVNEK	2024-02-15	Caco2	LMvsBSAinDMSO	-0.1029282	0.2474721	GFmix w/o MEKi
AESGESGGPPGS*QDSAAGAEGAGAPAAAASAEPK	2024-02-15	Caco2	LMvsBSAinDMSO	-0.05241249	0.5729247	GFmix w/o MEKi
AESLRS*PR	2024-02-15	Caco2	LMvsBSAinDMSO	-0.002255746	0.9654025	GFmix w/o MEKi
AESSESFTMASS*PAQR	2024-02-15	Caco2	LMvsBSAinDMSO	-0.01628198	0.7861156	GFmix w/o MEKi
AESSESFTMASS*PAQR	2024-02-15	Caco2	LMvsBSAinDMSO	-0.1379522	0.08741921	GFmix w/o MEKi
AETLSGLGDSGAAGAAALSSASS*ETGTR	2024-02-15	Caco2	LMvsBSAinDMSO	-0.01245649	0.9057374	GFmix w/o MEKi
AGAGSAAVS*GAGTPVAGPTGR	2024-02-15	Caco2	LMvsBSAinDMSO	-0.06808263	0.6034205	GFmix w/o MEKi
AGAGSAAVSGAGT*PVAGPTGR	2024-02-15	Caco2	LMvsBSAinDMSO	-0.00280944	0.9603005	GFmix w/o MEKi
AGVEEVAASGSHLNGDLDPDDREEGAAS*TAEEAAK	2024-02-15	Caco2	LMvsBSAinDMSO	-0.1837515	0.1058011	GFmix w/o MEKi
AHS*PVAVQVPGMQNNIADPEELFTK	2024-02-15	Caco2	LMvsBSAinDMSO	0.0513284	0.7258303	GFmix w/o MEKi
AHS*PVAVQVPGMQNNIADPEELFTK	2024-02-15	Caco2	LMvsBSAinDMSO	-0.1198427	0.03886814	GFmix w/o MEKi
ALLSEGLDEVPAACLS*PCGPPNPTELFSESR	2024-02-15	Caco2	LMvsBSAinDMSO	-0.09371192	0.4842837	GFmix w/o MEKi
ALTSFLPAPTQLS*QDQLEAEEK	2024-02-15	Caco2	LMvsBSAinDMSO	-0.297553	0.01355348	GFmix w/o MEKi
ALVTVSRS*PPGSGASTPVGPWDQAVQR	2024-02-15	Caco2	LMvsBSAinDMSO	-0.06304603	0.4325157	GFmix w/o MEKi
ALVTVSRS*PPGSGASTPVGPWDQAVQR	2024-02-15	Caco2	LMvsBSAinDMSO	-0.06397086	0.624425	GFmix w/o MEKi
AQRHS*DSSLEEK	2024-02-15	Caco2	LMvsBSAinDMSO	0.09026008	0.3248636	GFmix w/o MEKi
AQRHS*DSSLEEK	2024-02-15	Caco2	LMvsBSAinDMSO	0.08461752	0.4509608	GFmix w/o MEKi
AQVLHVPAPFPGTPGPAS*PPAFPAK	2024-02-15	Caco2	LMvsBSAinDMSO	0.1851016	0.04007976	GFmix w/o MEKi
AQYGHPS*PLGMAAR	2024-02-15	Caco2	LMvsBSAinDMSO	0.01931667	0.8265886	GFmix w/o MEKi
AS*FVTEVLAHSGR	2024-02-15	Caco2	LMvsBSAinDMSO	0.06411275	0.4682238	GFmix w/o MEKi
AS*GVQVADEVCR	2024-02-15	Caco2	LMvsBSAinDMSO	-0.2224987	0.004827582	GFmix w/o MEKi
AS*LSLAPVNIFK	2024-02-15	Caco2	LMvsBSAinDMSO	0.03764567	0.5386582	GFmix w/o MEKi
AS*PSLERPEK	2024-02-15	Caco2	LMvsBSAinDMSO	0.01882296	0.7239134	GFmix w/o MEKi
ASAVS*PANLPAVLLQPR	2024-02-15	Caco2	LMvsBSAinDMSO	-0.05719462	0.3563519	GFmix w/o MEKi
ASAVS*PANLPAVLLQPR	2024-02-15	Caco2	LMvsBSAinDMSO	0.03486592	0.5558177	GFmix w/o MEKi
ASFVTEVLAHS*GR	2024-02-15	Caco2	LMvsBSAinDMSO	0.04713337	0.5376157	GFmix w/o MEKi
ASHLRPPS*PLLVR	2024-02-15	Caco2	LMvsBSAinDMSO	-0.0125808	0.9593419	GFmix w/o MEKi
ASHLRPPS*PLLVR	2024-02-15	Caco2	LMvsBSAinDMSO	-0.3814089	0.04953766	GFmix w/o MEKi
ASLEVSRS*PR	2024-02-15	Caco2	LMvsBSAinDMSO	0.01756857	0.6767804	GFmix w/o MEKi
ASLEVSRS*PRR	2024-02-15	Caco2	LMvsBSAinDMSO	-0.06528414	0.5404539	GFmix w/o MEKi
ASSHSSS*PVPQGSSSDVFFK	2024-02-15	Caco2	LMvsBSAinDMSO	0.3748726	2.691324e-5	GFmix w/o MEKi
AT*PLAVNSAASLWGPYK	2024-02-15	Caco2	LMvsBSAinDMSO	-0.009063648	0.8849082	GFmix w/o MEKi
ATADTPAPASSGLS*PK	2024-02-15	Caco2	LMvsBSAinDMSO	0.3882819	0.1324601	GFmix w/o MEKi
ATDTS*QGELVHPK	2024-02-15	Caco2	LMvsBSAinDMSO	-0.05750088	0.3919749	GFmix w/o MEKi
ATTATMATSGS*AR	2024-02-15	Caco2	LMvsBSAinDMSO	0.191023	0.04031712	GFmix w/o MEKi
ATTATMATSGS*ARK	2024-02-15	Caco2	LMvsBSAinDMSO	-0.1539087	0.1778288	GFmix w/o MEKi
ATTATMATSGS*AR	2024-02-15	Caco2	LMvsBSAinDMSO	0.2849452	0.07107361	GFmix w/o MEKi
ATVEPETT*PTPNPPTTEEEK	2024-02-15	Caco2	LMvsBSAinDMSO	-0.1024031	0.2192979	GFmix w/o MEKi
AVAVGRPS*NEELR	2024-02-15	Caco2	LMvsBSAinDMSO	-0.03323279	0.4244106	GFmix w/o MEKi
AVPGCNKDS*VR	2024-02-15	Caco2	LMvsBSAinDMSO	-0.08896789	0.4316302	GFmix w/o MEKi
AVSVT*PIRDTK	2024-02-15	Caco2	LMvsBSAinDMSO	-0.07656389	0.3066651	GFmix w/o MEKi
GDS*DDEYDRR	2024-02-15	Caco2	LMvsBSAinDMSO	0.05275315	0.3160746	GFmix w/o MEKi
GEAGAGAGASGGPEAS*PEAEVVK	2024-02-15	Caco2	LMvsBSAinDMSO	-0.02676245	0.6107913	GFmix w/o MEKi
GSKQS*IHDSEVK	2024-02-15	Caco2	LMvsBSAinDMSO	-0.02879569	0.6230736	GFmix w/o MEKi
LY*RDYGLAAGGPSLR	2024-02-15	Caco2	LMvsBSAinDMSO	0.6554457	0.002496024	GFmix w/o MEKi
MDLAAAAEPGAGS*QHLEVR	2024-02-15	Caco2	LMvsBSAinDMSO	0.04228535	0.7159902	GFmix w/o MEKi
MDLAAAAEPGAGS*QHLEVR	2024-02-15	Caco2	LMvsBSAinDMSO	0.09054464	0.6512171	GFmix w/o MEKi
MDLAAAAEPGAGS*QHLEVRDEVAEK	2024-02-15	Caco2	LMvsBSAinDMSO	-0.06188076	0.3964148	GFmix w/o MEKi
MDNYADLS*DTELTTLLR	2024-02-15	Caco2	LMvsBSAinDMSO	-0.08797191	0.5979276	GFmix w/o MEKi
MDPQRS*PLLEVK	2024-02-15	Caco2	LMvsBSAinDMSO	-0.0374089	0.5773155	GFmix w/o MEKi
MDRNPS*PPPPGR	2024-02-15	Caco2	LMvsBSAinDMSO	0.002185537	0.9808597	GFmix w/o MEKi
MDRS*GFGEISSPVIR	2024-02-15	Caco2	LMvsBSAinDMSO	-0.002492991	0.9812962	GFmix w/o MEKi
MDSAGQDINLNS*PNK	2024-02-15	Caco2	LMvsBSAinDMSO	0.05862231	0.413834	GFmix w/o MEKi
MEDLDQSPLVSSSDS*PPRPQPAFK	2024-02-15	Caco2	LMvsBSAinDMSO	-0.2350199	0.05751482	GFmix w/o MEKi
MEDS*MDMDMSPLRPQNYLFGCELK	2024-02-15	Caco2	LMvsBSAinDMSO	-0.08222918	0.4359303	GFmix w/o MEKi
MEDSMDMDMS*PLRPQNYLFGCELK	2024-02-15	Caco2	LMvsBSAinDMSO	-0.05193075	0.5872178	GFmix w/o MEKi
MEDSMDMDMS*PLRPQNYLFGCELK	2024-02-15	Caco2	LMvsBSAinDMSO	0.02558341	0.6257453	GFmix w/o MEKi
MEDSMDMDMS*PLRPQNYLFGCELK	2024-02-15	Caco2	LMvsBSAinDMSO	-0.06469466	0.505505	GFmix w/o MEKi
MEDSMDMDMS*PLRPQNYLFGCELK	2024-02-15	Caco2	LMvsBSAinDMSO	0.1005499	0.6207471	GFmix w/o MEKi
MEDSMDMDMS*PLRPQNYLFGCELK	2024-02-15	Caco2	LMvsBSAinDMSO	-0.001831019	0.9922327	GFmix w/o MEKi
MEEIPAQEAAGS*PR	2024-02-15	Caco2	LMvsBSAinDMSO	-0.00271138	0.9686422	GFmix w/o MEKi
MEGISNFKT*PSK	2024-02-15	Caco2	LMvsBSAinDMSO	-0.1167246	0.1122501	GFmix w/o MEKi
MEVEAAEARS*PAPGYK	2024-02-15	Caco2	LMvsBSAinDMSO	-0.0172734	0.8142099	GFmix w/o MEKi
MEVS*PLQPVNENMQVNK	2024-02-15	Caco2	LMvsBSAinDMSO	0.04776161	0.5778152	GFmix w/o MEKi
MEVS*PLQPVNENMQVNK	2024-02-15	Caco2	LMvsBSAinDMSO	-0.06995517	0.4052873	GFmix w/o MEKi
MHRDS*CPLDCK	2024-02-15	Caco2	LMvsBSAinDMSO	0.004572326	0.9447263	GFmix w/o MEKi
MNLLPNIES*PVTR	2024-02-15	Caco2	LMvsBSAinDMSO	0.09171435	0.4959338	GFmix w/o MEKi
MNPVYS*PGSSGVPYANAK	2024-02-15	Caco2	LMvsBSAinDMSO	-0.09162417	0.3642918	GFmix w/o MEKi
MNPVYS*PVQPGAPYGNPK	2024-02-15	Caco2	LMvsBSAinDMSO	0.003177809	0.9648221	GFmix w/o MEKi
MNTAPSRPS*PTR	2024-02-15	Caco2	LMvsBSAinDMSO	0.03481841	0.6347404	GFmix w/o MEKi
MQT*PVNIPVPVLR	2024-02-15	Caco2	LMvsBSAinDMSO	-0.0717872	0.4475957	GFmix w/o MEKi
MS*PTPPLFSLPEAR	2024-02-15	Caco2	LMvsBSAinDMSO	0.1158177	0.2161007	GFmix w/o MEKi
MDLAAAAEPGAGS*QHLEVR	2024-02-15	Caco2	LMvsBSAinDMSO	0.04601956	0.6982347	GFmix w/o MEKi
MDLAAAAEPGAGS*QHLEVR	2024-02-15	Caco2	LMvsBSAinDMSO	0.06337169	0.6000788	GFmix w/o MEKi
MDLAAAAEPGAGS*QHLEVRDEVAEK	2024-02-15	Caco2	LMvsBSAinDMSO	-0.01177013	0.9228878	GFmix w/o MEKi
MDLFGDLPEPERS*PRPAAGK	2024-02-15	Caco2	LMvsBSAinDMSO	0.1296071	0.2796221	GFmix w/o MEKi
MDNYADLS*DTELTTLLR	2024-02-15	Caco2	LMvsBSAinDMSO	0.1050484	0.5065165	GFmix w/o MEKi
MDPQRS*PLLEVK	2024-02-15	Caco2	LMvsBSAinDMSO	0.1233232	0.402022	GFmix w/o MEKi
MDPSDFPS*PFDPLTLPEK	2024-02-15	Caco2	LMvsBSAinDMSO	-0.06266625	0.7849228	GFmix w/o MEKi
MDRNPS*PPPPGR	2024-02-15	Caco2	LMvsBSAinDMSO	0.03859155	0.6983697	GFmix w/o MEKi
MDRS*GFGEISSPVIR	2024-02-15	Caco2	LMvsBSAinDMSO	0.02229171	0.8957804	GFmix w/o MEKi
MDSAGQDINLNS*PNK	2024-02-15	Caco2	LMvsBSAinDMSO	0.8502837	0.5208694	GFmix w/o MEKi
MDT*PLRR	2024-02-15	Caco2	LMvsBSAinDMSO	-0.1923492	0.1823452	GFmix w/o MEKi
MEDLDQSPLVSSSDS*PPRPQPAFK	2024-02-15	Caco2	LMvsBSAinDMSO	0.03380505	0.6781442	GFmix w/o MEKi
MEDS*MDMDMSPLRPQNYLFGCELK	2024-02-15	Caco2	LMvsBSAinDMSO	-0.006863425	0.9476077	GFmix w/o MEKi
MEDSMDMDMS*PLRPQNYLFGCELK	2024-02-15	Caco2	LMvsBSAinDMSO	-0.05265262	0.6612098	GFmix w/o MEKi
MEDSMDMDMS*PLRPQNYLFGCELK	2024-02-15	Caco2	LMvsBSAinDMSO	0.2945285	0.06109849	GFmix w/o MEKi
MEDSMDMDMS*PLRPQNYLFGCELK	2024-02-15	Caco2	LMvsBSAinDMSO	-0.02412907	0.8684423	GFmix w/o MEKi
MEDSMDMDMS*PLRPQNYLFGCELK	2024-02-15	Caco2	LMvsBSAinDMSO	-0.08823357	0.3791818	GFmix w/o MEKi
MEES*EPERK	2024-02-15	Caco2	LMvsBSAinDMSO	-0.1788404	0.1396229	GFmix w/o MEKi
MEGISNFKT*PSK	2024-02-15	Caco2	LMvsBSAinDMSO	-0.1522715	0.2256531	GFmix w/o MEKi
MERS*PPQSPGPGK	2024-02-15	Caco2	LMvsBSAinDMSO	-0.3204749	0.03511249	GFmix w/o MEKi
METPFYGDEALSGLGGGASGSGGSFAS*PGR	2024-02-15	Caco2	LMvsBSAinDMSO	0.2541161	0.1795766	GFmix w/o MEKi
METSSMLS*SLNDECK	2024-02-15	Caco2	LMvsBSAinDMSO	0.3910578	0.1999526	GFmix w/o MEKi
MEVAEPSS*PTEEEEEEEEHSAEPRPR	2024-02-15	Caco2	LMvsBSAinDMSO	0.04294665	0.73919	GFmix w/o MEKi
MEVEAAEARS*PAPGYK	2024-02-15	Caco2	LMvsBSAinDMSO	-0.04046347	0.8096741	GFmix w/o MEKi
MEVS*PLQPVNENMQVNK	2024-02-15	Caco2	LMvsBSAinDMSO	-0.05914121	0.5152264	GFmix w/o MEKi
MEVS*PLQPVNENMQVNK	2024-02-15	Caco2	LMvsBSAinDMSO	-0.2913777	0.01409068	GFmix w/o MEKi
MHRDS*CPLDCK	2024-02-15	Caco2	LMvsBSAinDMSO	-0.06220593	0.4981607	GFmix w/o MEKi
MHRDS*CPLDCK	2024-02-15	Caco2	LMvsBSAinDMSO	-0.005943999	0.9570681	GFmix w/o MEKi
MLISAVS*PEIR	2024-02-15	Caco2	LMvsBSAinDMSO	-0.02005823	0.8453987	GFmix w/o MEKi
MLLGGPPRS*PR	2024-02-15	Caco2	LMvsBSAinDMSO	0.036045	0.7234694	GFmix w/o MEKi
MLQNVT*PHNK	2024-02-15	Caco2	LMvsBSAinDMSO	-0.01570653	0.8433297	GFmix w/o MEKi
MNGEADCPT*DLEMAAPK	2024-02-15	Caco2	LMvsBSAinDMSO	-0.1265328	0.3618192	GFmix w/o MEKi
MNLLPNIES*PVTR	2024-02-15	Caco2	LMvsBSAinDMSO	0.1964643	0.1315326	GFmix w/o MEKi
MNPVYS*PGSSGVPYANAK	2024-02-15	Caco2	LMvsBSAinDMSO	0.1133958	0.1446598	GFmix w/o MEKi
MNPVYS*PVQPGAPYGNPK	2024-02-15	Caco2	LMvsBSAinDMSO	-0.1049259	0.2007149	GFmix w/o MEKi
MNTAPSRPS*PTR	2024-02-15	Caco2	LMvsBSAinDMSO	0.03433581	0.7205641	GFmix w/o MEKi
MNVTSLFSFTS*PAVK	2024-02-15	Caco2	LMvsBSAinDMSO	0.105118	0.4602963	GFmix w/o MEKi
MQT*PVNIPVPVLR	2024-02-15	Caco2	LMvsBSAinDMSO	-0.1836588	0.1250915	GFmix w/o MEKi
MS*GDEMIFDPTMSK	2024-02-15	Caco2	LMvsBSAinDMSO	-0.2283337	0.02681603	GFmix w/o MEKi
MS*PTPPLFSLPEAR	2024-02-15	Caco2	LMvsBSAinDMSO	0.1991568	0.09040627	GFmix w/o MEKi
MVADPPRDS*K	2024-02-15	Caco2	LMvsBSAinDMSO	0.1190413	0.210889	GFmix w/o MEKi
NQT*LQKEIQGHQPR	2024-02-15	Caco2	LMvsBSAinDMSO	0.128485	0.0530898	GFmix w/o MEKi
S*ASSLLEQRPK	2024-02-15	Caco2	LMvsBSAinDMSO	-0.08956716	0.5186562	GFmix w/o MEKi
S*DKPDMAEIEK	2024-02-15	Caco2	LMvsBSAinDMSO	-0.04931534	0.7888432	GFmix w/o MEKi
S*DNGELEDKPPAPPVR	2024-02-15	Caco2	LMvsBSAinDMSO	-0.147954	0.09326453	GFmix w/o MEKi
S*DNGELEDKPPAPPVR	2024-02-15	Caco2	LMvsBSAinDMSO	-0.2060669	0.1079432	GFmix w/o MEKi
S*DQEAKPSTEDLGDK	2024-02-15	Caco2	LMvsBSAinDMSO	0.04676487	0.4202157	GFmix w/o MEKi
S*DQEAKPSTEDLGDKK	2024-02-15	Caco2	LMvsBSAinDMSO	-0.05941928	0.1622666	GFmix w/o MEKi
S*DQEAKPSTEDLGDKK	2024-02-15	Caco2	LMvsBSAinDMSO	-0.001159442	0.9873579	GFmix w/o MEKi
S*EAGEATTTTTTTLPQAPTEAAAAAPQDPAPK	2024-02-15	Caco2	LMvsBSAinDMSO	-0.1841608	0.02823143	GFmix w/o MEKi
S*EGESQTVLSSGSDPK	2024-02-15	Caco2	LMvsBSAinDMSO	0.2012893	0.236928	GFmix w/o MEKi
S*FLFSSR	2024-02-15	Caco2	LMvsBSAinDMSO	-0.1487739	0.216298	GFmix w/o MEKi
S*GEDEQQEQTIAEDLVVTK	2024-02-15	Caco2	LMvsBSAinDMSO	-0.1164726	0.1274753	GFmix w/o MEKi
S*GEDEQQEQTIAEDLVVTK	2024-02-15	Caco2	LMvsBSAinDMSO	0.02837316	0.5621578	GFmix w/o MEKi
S*LEDPFFVVR	2024-02-15	Caco2	LMvsBSAinDMSO	-0.01654417	0.8992927	GFmix w/o MEKi
S*LLGDPLQALPPSAAPTGPLLAPPAGATLNR	2024-02-15	Caco2	LMvsBSAinDMSO	0.01017186	0.9255492	GFmix w/o MEKi
S*MEDPFFVVK	2024-02-15	Caco2	LMvsBSAinDMSO	0.08417398	0.5318508	GFmix w/o MEKi
S*PAKTIAPQNAPR	2024-02-15	Caco2	LMvsBSAinDMSO	0.05856969	0.6527668	GFmix w/o MEKi
S*QTAMSETYDFLFK	2024-02-15	Caco2	LMvsBSAinDMSO	-0.02765442	0.7753331	GFmix w/o MEKi
S*REMQDVDLAEVKPLVEK	2024-02-15	Caco2	LMvsBSAinDMSO	-0.3426438	0.06041841	GFmix w/o MEKi
S*RHEGVSCDACLK	2024-02-15	Caco2	LMvsBSAinDMSO	0.07383978	0.5748679	GFmix w/o MEKi
S*TGGDFGNPLRK	2024-02-15	Caco2	LMvsBSAinDMSO	-0.01673175	0.8769205	GFmix w/o MEKi
S*TVHEILCK	2024-02-15	Caco2	LMvsBSAinDMSO	-0.1051583	0.4523777	GFmix w/o MEKi
S*VELEEALPVTTAEGMAK	2024-02-15	Caco2	LMvsBSAinDMSO	-0.2345364	0.2319444	GFmix w/o MEKi
SAIQNLHS*FDPFADASK	2024-02-15	Caco2	LMvsBSAinDMSO	-0.06021458	0.3518147	GFmix w/o MEKi
SASAPAAEGEGT*PTQPASEK	2024-02-15	Caco2	LMvsBSAinDMSO	0.03718851	0.485099	GFmix w/o MEKi
SATVVDAVNAAPLS*GSK	2024-02-15	Caco2	LMvsBSAinDMSO	0.04905679	0.5641978	GFmix w/o MEKi
SCINLPTVLPGS*PSK	2024-02-15	Caco2	LMvsBSAinDMSO	-0.1452385	0.223784	GFmix w/o MEKi
SDEFSLADALPEHS*PAK	2024-02-15	Caco2	LMvsBSAinDMSO	-0.1555627	0.02851525	GFmix w/o MEKi
SESGHS*QPGLYGIER	2024-02-15	Caco2	LMvsBSAinDMSO	-0.04288657	0.5831463	GFmix w/o MEKi
SETAPAAPAAPAPAEKT*PVK	2024-02-15	Caco2	LMvsBSAinDMSO	-0.0281728	0.5861029	GFmix w/o MEKi
SETAPAAPAAPAPAEKT*PVK	2024-02-15	Caco2	LMvsBSAinDMSO	-0.002251723	0.9685799	GFmix w/o MEKi
SETAPAAPAAPAPAEKT*PVKK	2024-02-15	Caco2	LMvsBSAinDMSO	-0.6656017	0.02712218	GFmix w/o MEKi
SETAPAAPAAPAPAEKT*PVKK	2024-02-15	Caco2	LMvsBSAinDMSO	-0.04870194	0.7371703	GFmix w/o MEKi
SETAPLAPTIPAPAEKT*PVK	2024-02-15	Caco2	LMvsBSAinDMSO	-0.07018227	0.3146661	GFmix w/o MEKi
SETAPLAPTIPAPAEKT*PVK	2024-02-15	Caco2	LMvsBSAinDMSO	-0.03654554	0.639632	GFmix w/o MEKi
SETAPLAPTIPAPAEKT*PVKK	2024-02-15	Caco2	LMvsBSAinDMSO	-0.4289882	7.194272e-4	GFmix w/o MEKi
SGDHLHNDS*QIEADFR	2024-02-15	Caco2	LMvsBSAinDMSO	-0.06628807	0.2972117	GFmix w/o MEKi
SGDHLHNDS*QIEADFR	2024-02-15	Caco2	LMvsBSAinDMSO	-0.0315114	0.5448347	GFmix w/o MEKi
SGFS*PELIDYLEGK	2024-02-15	Caco2	LMvsBSAinDMSO	0.06263459	0.4304817	GFmix w/o MEKi
SGNGNAAATAEENS*PK	2024-02-15	Caco2	LMvsBSAinDMSO	0.1256465	0.04732684	GFmix w/o MEKi
SGSMATAEASGS*DGK	2024-02-15	Caco2	LMvsBSAinDMSO	-0.1339887	0.3384585	GFmix w/o MEKi
SLQYGAEETPLAGS*YGAADSFPK	2024-02-15	Caco2	LMvsBSAinDMSO	-0.06492966	0.4680021	GFmix w/o MEKi
SQSGAVSCCPGATNGS*LGR	2024-02-15	Caco2	LMvsBSAinDMSO	-0.08955852	0.3103411	GFmix w/o MEKi
SRLS*WGYR	2024-02-15	Caco2	LMvsBSAinDMSO	-0.1499622	0.3649075	GFmix w/o MEKi
SSDASQGVITT*PPPPSMPHK	2024-02-15	Caco2	LMvsBSAinDMSO	0.1957656	0.2275109	GFmix w/o MEKi
SSDASQGVITT*PPPPSMPHK	2024-02-15	Caco2	LMvsBSAinDMSO	0.350941	0.008519268	GFmix w/o MEKi
SSEPPPPPQPPTHQASVGLLDTPRS*R	2024-02-15	Caco2	LMvsBSAinDMSO	0.01504815	0.8527115	GFmix w/o MEKi
SSILPFT*PPIVK	2024-02-15	Caco2	LMvsBSAinDMSO	-0.05804892	0.3865408	GFmix w/o MEKi
SSILPFT*PPVVK	2024-02-15	Caco2	LMvsBSAinDMSO	-0.08290424	0.1836734	GFmix w/o MEKi
SSS*PVNVKK	2024-02-15	Caco2	LMvsBSAinDMSO	-0.2866034	0.03669417	GFmix w/o MEKi
SSVAVLTQES*FAEHR	2024-02-15	Caco2	LMvsBSAinDMSO	0.006061323	0.9554585	GFmix w/o MEKi
STGPTAATGS*NRR	2024-02-15	Caco2	LMvsBSAinDMSO	-0.08810256	0.3504963	GFmix w/o MEKi
TECFLPPTSS*PSEHR	2024-02-15	Caco2	LMvsBSAinDMSO	-0.1161017	0.1858572	GFmix w/o MEKi
TFSRSSSLTEHLRT*HSGEK	2024-02-15	Caco2	LMvsBSAinDMSO	0.02135659	0.8329663	GFmix w/o MEKi
TSMASLFSFTS*PAVK	2024-02-15	Caco2	LMvsBSAinDMSO	0.09082446	0.3776785	GFmix w/o MEKi
TSMASLFSFTS*PAVK	2024-02-15	Caco2	LMvsBSAinDMSO	0.07598463	0.4613268	GFmix w/o MEKi
TSPCSPPLKPPIS*PPK	2024-02-15	Caco2	LMvsBSAinDMSO	-0.1391819	0.1009912	GFmix w/o MEKi
TSQVGAASAPAKES*PRK	2024-02-15	Caco2	LMvsBSAinDMSO	-0.006176641	0.9448901	GFmix w/o MEKi
TTEVGS*VSEVKK	2024-02-15	Caco2	LMvsBSAinDMSO	-0.2495334	0.2333023	GFmix w/o MEKi
VSHGSS*PSLLEALSSDFLACK	2024-02-15	Caco2	LMvsBSAinDMSO	0.0296468	0.8172102	GFmix w/o MEKi
AAAAAATAPPS*PGPAQPGPR	2024-02-15	Caco2	LMvsBSAinDMSO	0.03439671	0.56979	GFmix w/o MEKi
AAAAPAATTAT*PPPEGAPPQPGVHNLPVPTLFGTVK	2024-02-15	Caco2	LMvsBSAinDMSO	-0.07893695	0.5504429	GFmix w/o MEKi
AAAGEEETAAAGS*PGRK	2024-02-15	Caco2	LMvsBSAinDMSO	-0.05398488	0.5034172	GFmix w/o MEKi
AAAGPLDMSLPST*PDIK	2024-02-15	Caco2	LMvsBSAinDMSO	0.05666428	0.3174231	GFmix w/o MEKi
AAAT*PESQEPQAK	2024-02-15	Caco2	LMvsBSAinDMSO	-0.08834293	0.4982094	GFmix w/o MEKi
AADEQMALS*K	2024-02-15	Caco2	LMvsBSAinDMSO	0.06769706	0.289424	GFmix w/o MEKi
AADIS*LDNLVEGK	2024-02-15	Caco2	LMvsBSAinDMSO	0.1027793	0.07964509	GFmix w/o MEKi
AADKS*PESQNLIDGTK	2024-02-15	Caco2	LMvsBSAinDMSO	0.005917649	0.9563059	GFmix w/o MEKi
AADPPAENSS*APEAEQGGAE	2024-02-15	Caco2	LMvsBSAinDMSO	0.1945908	0.3223004	GFmix w/o MEKi
AADRLPNLSS*PSAEGPPGPPSGPAPR	2024-02-15	Caco2	LMvsBSAinDMSO	0.1443674	0.2134251	GFmix w/o MEKi
AADS*DDGAVSAPAASDGGVSK	2024-02-15	Caco2	LMvsBSAinDMSO	0.1109148	0.1316095	GFmix w/o MEKi
AADVSVTHRPPLS*PK	2024-02-15	Caco2	LMvsBSAinDMSO	0.02179147	0.8636017	GFmix w/o MEKi
AAESLTAIPEPAS*PQLLETPIHASQIQK	2024-02-15	Caco2	LMvsBSAinDMSO	0.06311237	0.3554554	GFmix w/o MEKi
AAGARPLTS*PESLSR	2024-02-15	Caco2	LMvsBSAinDMSO	-0.1073195	0.2800166	GFmix w/o MEKi
AAGGAPS*PPPPVR	2024-02-15	Caco2	LMvsBSAinDMSO	-0.08125283	0.4177956	GFmix w/o MEKi
AAGGAPS*PPPPVRR	2024-02-15	Caco2	LMvsBSAinDMSO	-0.1759645	0.1336809	GFmix w/o MEKi
AAGISLIVPGKS*PTR	2024-02-15	Caco2	LMvsBSAinDMSO	-0.07833633	0.3880442	GFmix w/o MEKi
AAGS*PSPLPAPDPAPK	2024-02-15	Caco2	LMvsBSAinDMSO	0.07933058	0.2683381	GFmix w/o MEKi
AAGSPS*PLPAPDPAPK	2024-02-15	Caco2	LMvsBSAinDMSO	-0.03128057	0.655028	GFmix w/o MEKi
AAHTEDINACTLTTS*PR	2024-02-15	Caco2	LMvsBSAinDMSO	0.4408389	8.180442e-4	GFmix w/o MEKi
AAHVPENS*DTEQDVLTVK	2024-02-15	Caco2	LMvsBSAinDMSO	0.02355149	0.8540374	GFmix w/o MEKi
AAISQLRS*PR	2024-02-15	Caco2	LMvsBSAinDMSO	-0.1150604	0.4296137	GFmix w/o MEKi
AALAPAKES*PR	2024-02-15	Caco2	LMvsBSAinDMSO	-0.2262585	0.1213575	GFmix w/o MEKi
AALAPAKES*PRK	2024-02-15	Caco2	LMvsBSAinDMSO	-0.8397111	0.05358729	GFmix w/o MEKi
AALAPAKES*PRK	2024-02-15	Caco2	LMvsBSAinDMSO	-0.7036809	0.2761408	GFmix w/o MEKi
AALEDT*LAETEAR	2024-02-15	Caco2	LMvsBSAinDMSO	0.03337657	0.794979	GFmix w/o MEKi
AALHS*PVSEGAPVIPPSSGLPLPTPDAR	2024-02-15	Caco2	LMvsBSAinDMSO	0.2816341	0.07131996	GFmix w/o MEKi
AALLAQYADVT*DEEDEADEK	2024-02-15	Caco2	LMvsBSAinDMSO	0.0365472	0.4529711	GFmix w/o MEKi
AALPAATTPGPGLETAGPADAPAGAVVGGGS*PR	2024-02-15	Caco2	LMvsBSAinDMSO	0.01096736	0.8007138	GFmix w/o MEKi
AALQTAPES*ADDSPSQLSK	2024-02-15	Caco2	LMvsBSAinDMSO	0.1769799	0.1196626	GFmix w/o MEKi
AALS*EEELEK	2024-02-15	Caco2	LMvsBSAinDMSO	0.0294591	0.6078192	GFmix w/o MEKi
AALS*LPAK	2024-02-15	Caco2	LMvsBSAinDMSO	0.02118364	0.7390964	GFmix w/o MEKi
AAMYDIISS*PSK	2024-02-15	Caco2	LMvsBSAinDMSO	0.01822012	0.8248128	GFmix w/o MEKi
AAMYDIISS*PSK	2024-02-15	Caco2	LMvsBSAinDMSO	-0.07346412	0.3011625	GFmix w/o MEKi
AAPEASS*PPASPLQHLLPGK	2024-02-15	Caco2	LMvsBSAinDMSO	0.1033878	0.1974968	GFmix w/o MEKi
AAPPPPALT*PDSQTVDSSCK	2024-02-15	Caco2	LMvsBSAinDMSO	0.047828	0.3477243	GFmix w/o MEKi
AAPQS*PSVPK	2024-02-15	Caco2	LMvsBSAinDMSO	0.09435712	0.4002849	GFmix w/o MEKi
AAQQAASSSGQGQQAQT*PTGK	2024-02-15	Caco2	LMvsBSAinDMSO	-0.2059102	0.4815265	GFmix w/o MEKi
AAQS*LDEMSQTITDLLSEQK	2024-02-15	Caco2	LMvsBSAinDMSO	-0.224154	0.05514526	GFmix w/o MEKi
AAS*AAGAAGSAGGSSGAAGAAGGGAGAGTRPGDGGTASAGAAGPGAATK	2024-02-15	Caco2	LMvsBSAinDMSO	-0.1926521	0.1315687	GFmix w/o MEKi
AAS*AATAAPTATPAAQESGTIPK	2024-02-15	Caco2	LMvsBSAinDMSO	-0.02940363	0.5937344	GFmix w/o MEKi
AAS*DTERDGLAPEK	2024-02-15	Caco2	LMvsBSAinDMSO	-0.03852953	0.6131486	GFmix w/o MEKi
AAS*ITSEVFNK	2024-02-15	Caco2	LMvsBSAinDMSO	0.03382482	0.6931926	GFmix w/o MEKi
AAS*LNYLNQPSAAPLQVSR	2024-02-15	Caco2	LMvsBSAinDMSO	-0.06615796	0.3169723	GFmix w/o MEKi
AAS*LNYLNQPSAAPLQVSR	2024-02-15	Caco2	LMvsBSAinDMSO	0.1346905	0.4250963	GFmix w/o MEKi
AAS*LRGGVGAPGSPSTPPTR	2024-02-15	Caco2	LMvsBSAinDMSO	-0.1978573	0.1849241	GFmix w/o MEKi
AAS*LTEDRDR	2024-02-15	Caco2	LMvsBSAinDMSO	0.008772095	0.9138787	GFmix w/o MEKi
AAS*PAKPSSLDLVPNLPK	2024-02-15	Caco2	LMvsBSAinDMSO	-0.1266057	0.266836	GFmix w/o MEKi
AAS*PAKPSSLDLVPNLPK	2024-02-15	Caco2	LMvsBSAinDMSO	-0.1835209	0.04856569	GFmix w/o MEKi
AAS*PESASSTPESLQAR	2024-02-15	Caco2	LMvsBSAinDMSO	-0.02366994	0.7447643	GFmix w/o MEKi
AAS*PPASASDLIEQQQK	2024-02-15	Caco2	LMvsBSAinDMSO	-0.008786012	0.8358924	GFmix w/o MEKi
AAS*PPASASDLIEQQQK	2024-02-15	Caco2	LMvsBSAinDMSO	0.09527529	0.4492929	GFmix w/o MEKi
AAS*PPSYTLDLGESQLAPPPSK	2024-02-15	Caco2	LMvsBSAinDMSO	0.1468683	0.2070536	GFmix w/o MEKi
AAS*PQDLAGGYTSSLACHR	2024-02-15	Caco2	LMvsBSAinDMSO	-0.01256763	0.8386021	GFmix w/o MEKi
AAS*QGSDSPLLPAQR	2024-02-15	Caco2	LMvsBSAinDMSO	-0.08507768	0.5221029	GFmix w/o MEKi
AAS*REEPIEWEF	2024-02-15	Caco2	LMvsBSAinDMSO	-0.1412027	0.05097474	GFmix w/o MEKi
AAS*TDLGAGETVVGK	2024-02-15	Caco2	LMvsBSAinDMSO	-0.1341364	0.118545	GFmix w/o MEKi
AAS*VPCSVAPEK	2024-02-15	Caco2	LMvsBSAinDMSO	-0.07027244	0.5037923	GFmix w/o MEKi
AAS*VVQPQPLVVVK	2024-02-15	Caco2	LMvsBSAinDMSO	0.1950117	0.2333294	GFmix w/o MEKi
AASAPAKES*PRK	2024-02-15	Caco2	LMvsBSAinDMSO	-0.08148183	0.3808861	GFmix w/o MEKi
AASLMNIPSTSSWSVPPPLTSVFTMPS*PAPEVPLK	2024-02-15	Caco2	LMvsBSAinDMSO	-0.04021941	0.6542762	GFmix w/o MEKi
AASSDQLRDNS*PPPAFKPEPPK	2024-02-15	Caco2	LMvsBSAinDMSO	0.003021517	0.9642736	GFmix w/o MEKi
AASSLNLS*NGETESVK	2024-02-15	Caco2	LMvsBSAinDMSO	0.1671406	0.1889884	GFmix w/o MEKi
AASSS*SPGSPVASSPSR	2024-02-15	Caco2	LMvsBSAinDMSO	-0.006005273	0.9532906	GFmix w/o MEKi
AASSSSPGSPVASS*PSR	2024-02-15	Caco2	LMvsBSAinDMSO	-0.04654791	0.66528	GFmix w/o MEKi
AASVAAATTS*PTPR	2024-02-15	Caco2	LMvsBSAinDMSO	-0.2187848	0.4142251	GFmix w/o MEKi
AASYTEEDENHT*AK	2024-02-15	Caco2	LMvsBSAinDMSO	-0.1142129	0.4100145	GFmix w/o MEKi
AATEALGEKS*PDSATVSGYDIMK	2024-02-15	Caco2	LMvsBSAinDMSO	-0.03766444	0.8240148	GFmix w/o MEKi
AATESVPCS*PSPLAGEIR	2024-02-15	Caco2	LMvsBSAinDMSO	0.3449021	0.007682316	GFmix w/o MEKi
AATSGVPSIYAPSTYAHLS*PAK	2024-02-15	Caco2	LMvsBSAinDMSO	0.03439024	0.7160581	GFmix w/o MEKi
AATSGVPSIYAPSTYAHLS*PAK	2024-02-15	Caco2	LMvsBSAinDMSO	0.01952214	0.7508729	GFmix w/o MEKi
AAVFQDTIIS*PR	2024-02-15	Caco2	LMvsBSAinDMSO	0.4544015	4.369542e-6	GFmix w/o MEKi
AAVLSDS*EDEEK	2024-02-15	Caco2	LMvsBSAinDMSO	-0.03997373	0.6759832	GFmix w/o MEKi
AAVQELSSS*ILAGEDPEER	2024-02-15	Caco2	LMvsBSAinDMSO	0.0459772	0.5047334	GFmix w/o MEKi
AAVVTS*PPPTTAPHK	2024-02-15	Caco2	LMvsBSAinDMSO	0.3204186	3.372519e-5	GFmix w/o MEKi
AAVVTS*PPPTTAPHK	2024-02-15	Caco2	LMvsBSAinDMSO	0.5896739	0.01632113	GFmix w/o MEKi
ACPEEPAAPS*PEPR	2024-02-15	Caco2	LMvsBSAinDMSO	-0.07180901	0.3247073	GFmix w/o MEKi
ACPGPPPPS*PEPLAR	2024-02-15	Caco2	LMvsBSAinDMSO	-0.03037893	0.773342	GFmix w/o MEKi
ACS*TLSLSGPELK	2024-02-15	Caco2	LMvsBSAinDMSO	-0.04870714	0.29014	GFmix w/o MEKi
ACS*VEELYAIPPDADVAK	2024-02-15	Caco2	LMvsBSAinDMSO	-0.1039507	0.3428842	GFmix w/o MEKi
ACSMPQELPQS*PR	2024-02-15	Caco2	LMvsBSAinDMSO	0.3436996	0.003602206	GFmix w/o MEKi
ADALQAGASQFETS*AAK	2024-02-15	Caco2	LMvsBSAinDMSO	0.1314311	0.3252624	GFmix w/o MEKi
ADDPLRLDQELQQPQT*QEK	2024-02-15	Caco2	LMvsBSAinDMSO	-0.09019161	0.1237683	GFmix w/o MEKi
ADEAS*ELACPTPK	2024-02-15	Caco2	LMvsBSAinDMSO	-0.05425797	0.3646194	GFmix w/o MEKi
ADEASELACPT*PK	2024-02-15	Caco2	LMvsBSAinDMSO	0.3791467	8.01988e-5	GFmix w/o MEKi
ADEICIAGSPLT*PR	2024-02-15	Caco2	LMvsBSAinDMSO	0.003710909	0.9740012	GFmix w/o MEKi
ADEPSSEES*DLEIDK	2024-02-15	Caco2	LMvsBSAinDMSO	0.05328722	0.5093861	GFmix w/o MEKi
ADGAPSAAPPDGLLAS*PDLGLLK	2024-02-15	Caco2	LMvsBSAinDMSO	0.3336049	0.001379023	GFmix w/o MEKi
ADGAPSAAPPDGLLAS*PDLGLLK	2024-02-15	Caco2	LMvsBSAinDMSO	0.5467513	1.142909e-4	GFmix w/o MEKi
ADLNQGIGEPQS*PSR	2024-02-15	Caco2	LMvsBSAinDMSO	-0.0884068	0.3488736	GFmix w/o MEKi
ADNPS*PNLMPASAQAQNAQR	2024-02-15	Caco2	LMvsBSAinDMSO	-0.09401304	0.2706405	GFmix w/o MEKi
ADPHLEFQQFPQS*P	2024-02-15	Caco2	LMvsBSAinDMSO	0.02221631	0.6707799	GFmix w/o MEKi
ADRDQS*PFSK	2024-02-15	Caco2	LMvsBSAinDMSO	-0.06707479	0.4584405	GFmix w/o MEKi
ADS*DGAKPEPVAMAR	2024-02-15	Caco2	LMvsBSAinDMSO	0.09644492	0.5582609	GFmix w/o MEKi
ADS*DGAKPEPVAMAR	2024-02-15	Caco2	LMvsBSAinDMSO	-0.2598098	0.2903397	GFmix w/o MEKi
ADS*DGAKPEPVAMAR	2024-02-15	Caco2	LMvsBSAinDMSO	0.1206319	0.1007685	GFmix w/o MEKi
ADS*DGAKPEPVAMAR	2024-02-15	Caco2	LMvsBSAinDMSO	-0.06170774	0.4153438	GFmix w/o MEKi
ADS*LLAVVK	2024-02-15	Caco2	LMvsBSAinDMSO	0.01533885	0.7619336	GFmix w/o MEKi
ADS*LPRPQGITVQFAGR	2024-02-15	Caco2	LMvsBSAinDMSO	-0.01885455	0.8281416	GFmix w/o MEKi
ADS*PVNGLPK	2024-02-15	Caco2	LMvsBSAinDMSO	-0.1244937	0.2218862	GFmix w/o MEKi
ADSGPTQPPLSLS*PAPETK	2024-02-15	Caco2	LMvsBSAinDMSO	0.1339231	0.01416917	GFmix w/o MEKi
ADTSQEICS*PR	2024-02-15	Caco2	LMvsBSAinDMSO	0.2428891	0.009446494	GFmix w/o MEKi
ADTSS*QGALVFLSK	2024-02-15	Caco2	LMvsBSAinDMSO	-0.1258857	0.1119427	GFmix w/o MEKi
ADVGRLS*PEVK	2024-02-15	Caco2	LMvsBSAinDMSO	-0.06676421	0.1506634	GFmix w/o MEKi
ADVLEAHEAEAEEPEAGKS*EAEDDEDEVDDLPSSR	2024-02-15	Caco2	LMvsBSAinDMSO	-0.01212291	0.8340274	GFmix w/o MEKi
ADVVPQQADPEFPRAS*PR	2024-02-15	Caco2	LMvsBSAinDMSO	-0.05165815	0.2395451	GFmix w/o MEKi
ADY*DTLSLR	2024-02-15	Caco2	LMvsBSAinDMSO	-0.1894796	0.03920677	GFmix w/o MEKi
AEAEAGS*PRPDPR	2024-02-15	Caco2	LMvsBSAinDMSO	0.1039034	0.0705199	GFmix w/o MEKi
AEAGAGS*ATEFQFR	2024-02-15	Caco2	LMvsBSAinDMSO	-0.0102164	0.9217714	GFmix w/o MEKi
AEAPAGPALGLPS*PEAESGVDR	2024-02-15	Caco2	LMvsBSAinDMSO	0.1445144	0.1808965	GFmix w/o MEKi
AEAPLPS*PK	2024-02-15	Caco2	LMvsBSAinDMSO	0.5594062	2.530931e-5	GFmix w/o MEKi
AEAPSS*PDVAPAGK	2024-02-15	Caco2	LMvsBSAinDMSO	-0.0203158	0.883362	GFmix w/o MEKi
AEAPSSPDVAPAGKEDS*PSASGR	2024-02-15	Caco2	LMvsBSAinDMSO	-0.1138827	0.7275804	GFmix w/o MEKi
AEASS*PVPYLSPETNPASSTSAVNHNVNLTNVR	2024-02-15	Caco2	LMvsBSAinDMSO	0.1190565	0.2701497	GFmix w/o MEKi
AEDEDIVLT*PDGTR	2024-02-15	Caco2	LMvsBSAinDMSO	0.1933347	0.01333384	GFmix w/o MEKi
AEDGATPS*PSNETPK	2024-02-15	Caco2	LMvsBSAinDMSO	-0.02161994	0.8114136	GFmix w/o MEKi
AEDGATPSPSNET*PK	2024-02-15	Caco2	LMvsBSAinDMSO	-0.06288448	0.5107768	GFmix w/o MEKi
AEDGATPSPSNET*PKK	2024-02-15	Caco2	LMvsBSAinDMSO	0.05290536	0.580448	GFmix w/o MEKi
AEDGATPSPSNET*PKK	2024-02-15	Caco2	LMvsBSAinDMSO	-0.2457147	0.08155563	GFmix w/o MEKi
AEEKS*PISINVK	2024-02-15	Caco2	LMvsBSAinDMSO	-0.2852976	0.0601366	GFmix w/o MEKi
AEEKS*PISINVK	2024-02-15	Caco2	LMvsBSAinDMSO	-0.06336389	0.5863775	GFmix w/o MEKi
AEELSPAALS*PLLEPIR	2024-02-15	Caco2	LMvsBSAinDMSO	0.5054997	5.342588e-4	GFmix w/o MEKi
AEELSPAALS*PSLEPIR	2024-02-15	Caco2	LMvsBSAinDMSO	0.2721286	0.1333884	GFmix w/o MEKi
AEENTDQAS*PQEDYAGFER	2024-02-15	Caco2	LMvsBSAinDMSO	-0.1941564	0.014333	GFmix w/o MEKi
AEFTS*PPSLFK	2024-02-15	Caco2	LMvsBSAinDMSO	0.01666768	0.7012011	GFmix w/o MEKi
AEGEPQEES*PLK	2024-02-15	Caco2	LMvsBSAinDMSO	0.03286026	0.6420592	GFmix w/o MEKi
AEIS*FEDRK	2024-02-15	Caco2	LMvsBSAinDMSO	-0.04025907	0.4260331	GFmix w/o MEKi
AEISS*IRENK	2024-02-15	Caco2	LMvsBSAinDMSO	0.262902	0.02252585	GFmix w/o MEKi
AELGMGDSTSQS*PPIK	2024-02-15	Caco2	LMvsBSAinDMSO	-0.06773283	0.4649183	GFmix w/o MEKi
AELGMGDSTSQS*PPIK	2024-02-15	Caco2	LMvsBSAinDMSO	-0.01695361	0.8197869	GFmix w/o MEKi
AELLQSDENGIPSS*PQK	2024-02-15	Caco2	LMvsBSAinDMSO	-0.1663302	0.4239999	GFmix w/o MEKi
AENPLT*PTLSGFLESPLK	2024-02-15	Caco2	LMvsBSAinDMSO	0.4294475	0.06826719	GFmix w/o MEKi
AENPLT*PTLSGFLESPLK	2024-02-15	Caco2	LMvsBSAinDMSO	0.5049436	0.008167714	GFmix w/o MEKi
AEPSEVDMNS*PK	2024-02-15	Caco2	LMvsBSAinDMSO	0.06815006	0.7564474	GFmix w/o MEKi
AEPSEVDMNS*PK	2024-02-15	Caco2	LMvsBSAinDMSO	0.1829811	0.04187393	GFmix w/o MEKi
AEQLASVQYT*LPK	2024-02-15	Caco2	LMvsBSAinDMSO	-0.1907938	0.3092971	GFmix w/o MEKi
AEQS*LHDLQER	2024-02-15	Caco2	LMvsBSAinDMSO	0.08098553	0.3056908	GFmix w/o MEKi
AERTS*PSSPAPLPHQEATPR	2024-02-15	Caco2	LMvsBSAinDMSO	-0.2299064	0.1096209	GFmix w/o MEKi
AES*GPDLR	2024-02-15	Caco2	LMvsBSAinDMSO	-0.03431602	0.8829069	GFmix w/o MEKi
AES*LPLSSNLQSK	2024-02-15	Caco2	LMvsBSAinDMSO	0.05960236	0.2593498	GFmix w/o MEKi
AES*PDLR	2024-02-15	Caco2	LMvsBSAinDMSO	-0.3250455	0.2178344	GFmix w/o MEKi
AES*PEEVACR	2024-02-15	Caco2	LMvsBSAinDMSO	0.02696599	0.7592078	GFmix w/o MEKi
AES*PEEVACRK	2024-02-15	Caco2	LMvsBSAinDMSO	-0.1396642	0.3052406	GFmix w/o MEKi
AES*PESSAIESTQSTPQK	2024-02-15	Caco2	LMvsBSAinDMSO	0.001685115	0.9702069	GFmix w/o MEKi
AES*PSPAPPPGLR	2024-02-15	Caco2	LMvsBSAinDMSO	0.03040706	0.6620725	GFmix w/o MEKi
AES*VPAHPCGFPAPLPPTR	2024-02-15	Caco2	LMvsBSAinDMSO	-0.1573898	0.01988841	GFmix w/o MEKi
AESEASLLNVST*PK	2024-02-15	Caco2	LMvsBSAinDMSO	-0.1126175	0.1047872	GFmix w/o MEKi
AESSSGGGTVPSSAGILEQGPSPGDGS*PPKPK	2024-02-15	Caco2	LMvsBSAinDMSO	-0.2589627	0.04355222	GFmix w/o MEKi
AESSSGGGTVPSSAGILEQGPSPGDGS*PPKPK	2024-02-15	Caco2	LMvsBSAinDMSO	-0.0749185	0.2741329	GFmix w/o MEKi
AET*PPLPIPPPPPDIQPLER	2024-02-15	Caco2	LMvsBSAinDMSO	-0.05697819	0.7106528	GFmix w/o MEKi
AET*PPLPIPPPPPDIQPLER	2024-02-15	Caco2	LMvsBSAinDMSO	0.1170043	0.2702052	GFmix w/o MEKi
AET*PTAAEDDNEGDK	2024-02-15	Caco2	LMvsBSAinDMSO	0.2368584	0.05641472	GFmix w/o MEKi
AET*PTESVSEPEVATK	2024-02-15	Caco2	LMvsBSAinDMSO	0.03936571	0.5065239	GFmix w/o MEKi
AETSEGSGSAPAVPEASAS*PK	2024-02-15	Caco2	LMvsBSAinDMSO	-0.09225646	0.4401557	GFmix w/o MEKi
AFAGPLS*PAK	2024-02-15	Caco2	LMvsBSAinDMSO	0.08222602	0.1337985	GFmix w/o MEKi
AFEEDIET*PPTR	2024-02-15	Caco2	LMvsBSAinDMSO	-0.1100518	0.1388713	GFmix w/o MEKi
AFGPGLQGGSAGS*PAR	2024-02-15	Caco2	LMvsBSAinDMSO	-0.05260367	0.4078087	GFmix w/o MEKi
AFGS*GYR	2024-02-15	Caco2	LMvsBSAinDMSO	-0.2591915	0.2180571	GFmix w/o MEKi
AFGSGIDIKPGT*PPIAGR	2024-02-15	Caco2	LMvsBSAinDMSO	-0.2135013	0.001568088	GFmix w/o MEKi
AFGSGIDIKPGT*PPIAGR	2024-02-15	Caco2	LMvsBSAinDMSO	-0.07721972	0.3361084	GFmix w/o MEKi
AFHAALRNS*PVNTK	2024-02-15	Caco2	LMvsBSAinDMSO	-0.008490769	0.8616351	GFmix w/o MEKi
AFHAALRNS*PVNTK	2024-02-15	Caco2	LMvsBSAinDMSO	-0.007401534	0.8830404	GFmix w/o MEKi
AFLAELEQNS*PK	2024-02-15	Caco2	LMvsBSAinDMSO	0.003608492	0.9425839	GFmix w/o MEKi
AFLASLS*PAMVVPEDQLTR	2024-02-15	Caco2	LMvsBSAinDMSO	-0.02544048	0.8389099	GFmix w/o MEKi
AFLASLS*PAMVVPEDQLTR	2024-02-15	Caco2	LMvsBSAinDMSO	0.09810869	0.435849	GFmix w/o MEKi
AFLASLS*PAMVVPEDQLTR	2024-02-15	Caco2	LMvsBSAinDMSO	0.2616499	0.04117493	GFmix w/o MEKi
AFLS*PPTLLEGPLR	2024-02-15	Caco2	LMvsBSAinDMSO	-0.07864812	0.3065221	GFmix w/o MEKi
AFMES*PK	2024-02-15	Caco2	LMvsBSAinDMSO	0.06069765	0.6286327	GFmix w/o MEKi
AFMGT*PVQK	2024-02-15	Caco2	LMvsBSAinDMSO	0.4557741	0.228178	GFmix w/o MEKi
AFQLEEGEET*EPDCK	2024-02-15	Caco2	LMvsBSAinDMSO	-0.02275037	0.7037711	GFmix w/o MEKi
AFS*DPFVEAEK	2024-02-15	Caco2	LMvsBSAinDMSO	0.02228234	0.6401488	GFmix w/o MEKi
AFS*EDEALAQQENR	2024-02-15	Caco2	LMvsBSAinDMSO	-0.1153952	0.3474827	GFmix w/o MEKi
AFS*EQGPLR	2024-02-15	Caco2	LMvsBSAinDMSO	0.03866109	0.6297596	GFmix w/o MEKi
AFS*LASADLLR	2024-02-15	Caco2	LMvsBSAinDMSO	-0.0782451	0.2520042	GFmix w/o MEKi
AFT*PFSGPK	2024-02-15	Caco2	LMvsBSAinDMSO	0.1167007	0.06435762	GFmix w/o MEKi
AFVDRT*PPPAAVAQR	2024-02-15	Caco2	LMvsBSAinDMSO	0.1712042	0.132429	GFmix w/o MEKi
AFVDRT*PPPAAVAQR	2024-02-15	Caco2	LMvsBSAinDMSO	0.2256209	6.874828e-4	GFmix w/o MEKi
AFVEDS*EDEDGAGEGGSSLLQK	2024-02-15	Caco2	LMvsBSAinDMSO	0.01210473	0.8320305	GFmix w/o MEKi
AFVEDS*EDEDGAGEGGSSLLQK	2024-02-15	Caco2	LMvsBSAinDMSO	0.01626865	0.7578874	GFmix w/o MEKi
AGAAS*PLNSPLSSAVPSLGK	2024-02-15	Caco2	LMvsBSAinDMSO	0.08423172	0.4466729	GFmix w/o MEKi
AGAES*PTMSVDGR	2024-02-15	Caco2	LMvsBSAinDMSO	-0.02283333	0.7790221	GFmix w/o MEKi
AGAGMITQHSSNAS*PINR	2024-02-15	Caco2	LMvsBSAinDMSO	0.008830341	0.931224	GFmix w/o MEKi
AGAGMITQHSSNAS*PINR	2024-02-15	Caco2	LMvsBSAinDMSO	-0.0302452	0.7572424	GFmix w/o MEKi
AGAPGALS*PSYDGGLHGLQSK	2024-02-15	Caco2	LMvsBSAinDMSO	0.3132731	0.02692834	GFmix w/o MEKi
AGAPGALS*PSYDGGLHGLQSK	2024-02-15	Caco2	LMvsBSAinDMSO	-0.002059669	0.9807759	GFmix w/o MEKi
AGAPGPGLGLCSSS*PTGGFVDASVLVR	2024-02-15	Caco2	LMvsBSAinDMSO	0.1976488	0.03670103	GFmix w/o MEKi
AGDLLEDS*PK	2024-02-15	Caco2	LMvsBSAinDMSO	-0.003969801	0.9441945	GFmix w/o MEKi
AGDLLEDS*PKRPK	2024-02-15	Caco2	LMvsBSAinDMSO	-0.2864916	0.04971214	GFmix w/o MEKi
AGDNIPEEQPVASTPTTVS*DGENKK	2024-02-15	Caco2	LMvsBSAinDMSO	0.02065438	0.7573022	GFmix w/o MEKi
AGDPGEMPQS*PTGLGQPK	2024-02-15	Caco2	LMvsBSAinDMSO	0.2047984	0.01962635	GFmix w/o MEKi
AGDPGEMPQS*PTGLGQPK	2024-02-15	Caco2	LMvsBSAinDMSO	0.3621414	0.08878943	GFmix w/o MEKi
AGDRNS*EDDGVVMTFSSVK	2024-02-15	Caco2	LMvsBSAinDMSO	0.2592825	0.009310011	GFmix w/o MEKi
AGDSAVLVLPPS*PGPR	2024-02-15	Caco2	LMvsBSAinDMSO	0.1010274	0.5642488	GFmix w/o MEKi
AGDSAVLVLPPS*PGPR	2024-02-15	Caco2	LMvsBSAinDMSO	0.1104633	0.2774236	GFmix w/o MEKi
AGEPDGES*LDEQPSSSSSK	2024-02-15	Caco2	LMvsBSAinDMSO	-0.175667	0.03501534	GFmix w/o MEKi
AGEPNS*PDAEEANSPDVTAGCDPAGVHPPR	2024-02-15	Caco2	LMvsBSAinDMSO	0.1782427	0.1964237	GFmix w/o MEKi
AGEQQLS*EPEDMEMEAGDTDDPPR	2024-02-15	Caco2	LMvsBSAinDMSO	0.08735034	0.2807063	GFmix w/o MEKi
AGETRFT*DTR	2024-02-15	Caco2	LMvsBSAinDMSO	-0.2512405	0.00284525	GFmix w/o MEKi
AGETRFT*DTRK	2024-02-15	Caco2	LMvsBSAinDMSO	-0.694721	0.4673906	GFmix w/o MEKi
AGGAS*PAASSTAQPPTQHR	2024-02-15	Caco2	LMvsBSAinDMSO	-0.02530797	0.789041	GFmix w/o MEKi
AGGAS*PAASSTAQPPTQHR	2024-02-15	Caco2	LMvsBSAinDMSO	-0.2098178	0.2501829	GFmix w/o MEKi
AGGGGGLGAGS*PALSGGQGR	2024-02-15	Caco2	LMvsBSAinDMSO	-0.2270459	0.001928473	GFmix w/o MEKi
AGGGPTLQCPPPSS*PEK	2024-02-15	Caco2	LMvsBSAinDMSO	0.1295258	0.1637928	GFmix w/o MEKi
AGGLDWPEATEVS*PSR	2024-02-15	Caco2	LMvsBSAinDMSO	-0.02112838	0.7490263	GFmix w/o MEKi
AGGPTT*PLSPTR	2024-02-15	Caco2	LMvsBSAinDMSO	0.4214938	3.171604e-5	GFmix w/o MEKi
AGGPTTPLS*PTR	2024-02-15	Caco2	LMvsBSAinDMSO	0.02492713	0.7414585	GFmix w/o MEKi
AGGSPAPGPETPAIS*PSK	2024-02-15	Caco2	LMvsBSAinDMSO	0.05719296	0.5504762	GFmix w/o MEKi
AGHDDVPPLS*PLLPPMQNNQIQR	2024-02-15	Caco2	LMvsBSAinDMSO	0.4334342	6.362431e-4	GFmix w/o MEKi
AGIPQHHPPMAQNLQYPDDS*DDEKK	2024-02-15	Caco2	LMvsBSAinDMSO	8.500636e-5	0.9993381	GFmix w/o MEKi
AGKLS*PLK	2024-02-15	Caco2	LMvsBSAinDMSO	0.05770904	0.6238646	GFmix w/o MEKi
AGLESGAEPGDGDS*DTTK	2024-02-15	Caco2	LMvsBSAinDMSO	0.002301868	0.969117	GFmix w/o MEKi
AGLESGAEPGDGDS*DTTKK	2024-02-15	Caco2	LMvsBSAinDMSO	-0.04717134	0.3004657	GFmix w/o MEKi
AGLGS*PERPPK	2024-02-15	Caco2	LMvsBSAinDMSO	-0.002933591	0.9488468	GFmix w/o MEKi
AGLQS*LEASGR	2024-02-15	Caco2	LMvsBSAinDMSO	0.07809002	0.5707744	GFmix w/o MEKi
AGLRVS*APEVSVGHK	2024-02-15	Caco2	LMvsBSAinDMSO	0.09991319	0.3987144	GFmix w/o MEKi
AGLS*PAEPLLSR	2024-02-15	Caco2	LMvsBSAinDMSO	0.1147959	0.1768817	GFmix w/o MEKi
AGLS*PANCQSDR	2024-02-15	Caco2	LMvsBSAinDMSO	-0.003362268	0.9665531	GFmix w/o MEKi
AGMSSNQSISS*PVLDAVPR	2024-02-15	Caco2	LMvsBSAinDMSO	0.1364174	0.1102425	GFmix w/o MEKi
AGMSSNQSISS*PVLDAVPR	2024-02-15	Caco2	LMvsBSAinDMSO	-0.08718231	0.7676281	GFmix w/o MEKi
AGMSSNQSISS*PVLDAVPR	2024-02-15	Caco2	LMvsBSAinDMSO	-0.2214424	0.1582868	GFmix w/o MEKi
AGNALT*PELAPVQIK	2024-02-15	Caco2	LMvsBSAinDMSO	0.05743157	0.2132663	GFmix w/o MEKi
AGNALT*PELAPVQIK	2024-02-15	Caco2	LMvsBSAinDMSO	0.05849207	0.6531802	GFmix w/o MEKi
AGPDLPSLPSHALEDEGWAAAAPS*PGSAR	2024-02-15	Caco2	LMvsBSAinDMSO	-0.05092671	0.4699421	GFmix w/o MEKi
AGPDLPSLPSHALEDEGWAAAAPSPGS*AR	2024-02-15	Caco2	LMvsBSAinDMSO	-0.2569694	0.04344847	GFmix w/o MEKi
AGPEEPGDS*PPLR	2024-02-15	Caco2	LMvsBSAinDMSO	-0.006411764	0.8779907	GFmix w/o MEKi
AGPGS*LELCGLPSQK	2024-02-15	Caco2	LMvsBSAinDMSO	0.08463909	0.3921621	GFmix w/o MEKi
AGPGSS*PLFSLLPGYR	2024-02-15	Caco2	LMvsBSAinDMSO	0.03294242	0.5993315	GFmix w/o MEKi
AGPSAQEPGSQT*PLK	2024-02-15	Caco2	LMvsBSAinDMSO	-0.08921441	0.2933933	GFmix w/o MEKi
AGQTQPNPGILPIQPALT*PR	2024-02-15	Caco2	LMvsBSAinDMSO	-0.206835	0.01794666	GFmix w/o MEKi
AGRT*VLEGILEKER	2024-02-15	Caco2	LMvsBSAinDMSO	-0.2364215	0.01868088	GFmix w/o MEKi
AGS*ISTLDSLDFAR	2024-02-15	Caco2	LMvsBSAinDMSO	-0.05837273	0.2640405	GFmix w/o MEKi
AGS*LKDPDVAELFFK	2024-02-15	Caco2	LMvsBSAinDMSO	-0.02839685	0.831567	GFmix w/o MEKi
AGS*LKDPEIAELFFK	2024-02-15	Caco2	LMvsBSAinDMSO	0.07071864	0.2139687	GFmix w/o MEKi
AGS*PDVLR	2024-02-15	Caco2	LMvsBSAinDMSO	0.1577274	0.3173552	GFmix w/o MEKi
AGS*PFSPPPSSSSLTGEAAISR	2024-02-15	Caco2	LMvsBSAinDMSO	-0.1104848	0.05260019	GFmix w/o MEKi
AGS*PINLSQHSLVIK	2024-02-15	Caco2	LMvsBSAinDMSO	-0.04429469	0.3689656	GFmix w/o MEKi
AGSNEDPILAPSGT*PPPTIPPDETFGGR	2024-02-15	Caco2	LMvsBSAinDMSO	0.06540617	0.3620492	GFmix w/o MEKi
AGSRLS*AEER	2024-02-15	Caco2	LMvsBSAinDMSO	-0.01515009	0.9637998	GFmix w/o MEKi
AGSSGNSCITYQPS*VSGEHK	2024-02-15	Caco2	LMvsBSAinDMSO	-0.2309772	0.1463672	GFmix w/o MEKi
AGSSPCLGSSSAASS*PPPPASR	2024-02-15	Caco2	LMvsBSAinDMSO	-0.03987252	0.7568989	GFmix w/o MEKi
AGT*PVSELTK	2024-02-15	Caco2	LMvsBSAinDMSO	-0.04904017	0.6377974	GFmix w/o MEKi
AGTDS*PVSCASVTEER	2024-02-15	Caco2	LMvsBSAinDMSO	0.1531402	0.1289942	GFmix w/o MEKi
AGVDYAPNLPPFPS*PADVK	2024-02-15	Caco2	LMvsBSAinDMSO	0.2201895	0.02507102	GFmix w/o MEKi
AGVVNGTGAPGQS*PGAGR	2024-02-15	Caco2	LMvsBSAinDMSO	-0.1321118	0.2827301	GFmix w/o MEKi
AGWGS*PCHLSGESVILLGPTVGTESK	2024-02-15	Caco2	LMvsBSAinDMSO	0.1247657	0.3675864	GFmix w/o MEKi
AGYST*DESSSSSLHATR	2024-02-15	Caco2	LMvsBSAinDMSO	-0.04407108	0.5510225	GFmix w/o MEKi
AHASLMS*PGR	2024-02-15	Caco2	LMvsBSAinDMSO	-0.007127099	0.940167	GFmix w/o MEKi
AHFNAMFQPS*SPTR	2024-02-15	Caco2	LMvsBSAinDMSO	0.04475309	0.7288842	GFmix w/o MEKi
AHFNAMFQPSS*PTR	2024-02-15	Caco2	LMvsBSAinDMSO	0.03579394	0.701183	GFmix w/o MEKi
AHLDHIPDYTPPLLTTIS*PEQESDERK	2024-02-15	Caco2	LMvsBSAinDMSO	0.04785851	0.6797493	GFmix w/o MEKi
AHLPLGQSNS*CGSVLPPSLAAMAK	2024-02-15	Caco2	LMvsBSAinDMSO	-0.03014355	0.7507834	GFmix w/o MEKi
AHLPLGQSNS*CGSVLPPSLAAMAK	2024-02-15	Caco2	LMvsBSAinDMSO	0.1319358	0.5853099	GFmix w/o MEKi
AHLS*ENELEALEK	2024-02-15	Caco2	LMvsBSAinDMSO	-0.02958008	0.5325183	GFmix w/o MEKi
AHLTVGQAAAGGS*GNLLTER	2024-02-15	Caco2	LMvsBSAinDMSO	-0.2027402	9.921e-4	GFmix w/o MEKi
AHLTVGQAAAGGS*GNLLTER	2024-02-15	Caco2	LMvsBSAinDMSO	-0.2076615	0.003270634	GFmix w/o MEKi
AHPTLQAPS*LEDVTK	2024-02-15	Caco2	LMvsBSAinDMSO	-0.0424953	0.3563589	GFmix w/o MEKi
AHPTLQAPS*LEDVTK	2024-02-15	Caco2	LMvsBSAinDMSO	0.06254335	0.3178981	GFmix w/o MEKi
AHQS*ESYLPIGCK	2024-02-15	Caco2	LMvsBSAinDMSO	-0.1190887	0.3064609	GFmix w/o MEKi
AHS*ILNFLK	2024-02-15	Caco2	LMvsBSAinDMSO	-0.05767879	0.4256089	GFmix w/o MEKi
AHS*IQIMK	2024-02-15	Caco2	LMvsBSAinDMSO	-0.0231109	0.7563356	GFmix w/o MEKi
AHS*IQIMK	2024-02-15	Caco2	LMvsBSAinDMSO	0.01015474	0.9062022	GFmix w/o MEKi
AHS*LGGLDPAFTSTEDLNCK	2024-02-15	Caco2	LMvsBSAinDMSO	-0.1897511	0.1195487	GFmix w/o MEKi
AHS*NPMADHTLR	2024-02-15	Caco2	LMvsBSAinDMSO	0.2607276	0.02122954	GFmix w/o MEKi
AHS*PAEGASVESSSPGPK	2024-02-15	Caco2	LMvsBSAinDMSO	-0.1736431	0.01515812	GFmix w/o MEKi
AHS*PASLSFASYR	2024-02-15	Caco2	LMvsBSAinDMSO	-0.09589496	0.05217986	GFmix w/o MEKi
AHT*FSHPPSSTK	2024-02-15	Caco2	LMvsBSAinDMSO	-0.2024041	0.2155723	GFmix w/o MEKi
AHT*FSHPPSSTK	2024-02-15	Caco2	LMvsBSAinDMSO	-0.209246	0.1369174	GFmix w/o MEKi
AHT*PLNTPDPSTK	2024-02-15	Caco2	LMvsBSAinDMSO	-0.009832089	0.8473378	GFmix w/o MEKi
AHT*PTPGIYMGR	2024-02-15	Caco2	LMvsBSAinDMSO	0.1512981	0.1762612	GFmix w/o MEKi
AHT*PTPGIYMGR	2024-02-15	Caco2	LMvsBSAinDMSO	0.2866376	0.09716109	GFmix w/o MEKi
AHT*PTPGIYMGRPTHSGGGGGGGGGGGGGGGGR	2024-02-15	Caco2	LMvsBSAinDMSO	0.05383183	0.840615	GFmix w/o MEKi
AHTFSHPPS*STK	2024-02-15	Caco2	LMvsBSAinDMSO	-0.1100983	0.290069	GFmix w/o MEKi
AHTVEEVNT*DEDQK	2024-02-15	Caco2	LMvsBSAinDMSO	0.08393844	0.2526386	GFmix w/o MEKi
AICGLT*PGRR	2024-02-15	Caco2	LMvsBSAinDMSO	-0.1101669	0.1816857	GFmix w/o MEKi
AIGGEFS*DTNAAVEGTPLPK	2024-02-15	Caco2	LMvsBSAinDMSO	-0.03634826	0.6942819	GFmix w/o MEKi
AIGGIILTAS*HNPGGPNGDFGIK	2024-02-15	Caco2	LMvsBSAinDMSO	-0.164612	0.05139099	GFmix w/o MEKi
AIGGIILTAS*HNPGGPNGDFGIK	2024-02-15	Caco2	LMvsBSAinDMSO	-0.1581758	0.02355635	GFmix w/o MEKi
AIGLS*PMSFPTADLTLK	2024-02-15	Caco2	LMvsBSAinDMSO	-0.2675339	0.08759029	GFmix w/o MEKi
AIGLS*PMSFPTADLTLK	2024-02-15	Caco2	LMvsBSAinDMSO	0.004156881	0.9553911	GFmix w/o MEKi
AIGSTSKPQES*PK	2024-02-15	Caco2	LMvsBSAinDMSO	-0.05735266	0.4540715	GFmix w/o MEKi
AILGSYDSELTPAEYS*PQLTR	2024-02-15	Caco2	LMvsBSAinDMSO	-0.02395052	0.8117561	GFmix w/o MEKi
AILLPDLSEPNNEPLFS*PASEVPRK	2024-02-15	Caco2	LMvsBSAinDMSO	-0.0550341	0.7295692	GFmix w/o MEKi
AILPKQS*R	2024-02-15	Caco2	LMvsBSAinDMSO	0.2496727	0.4519886	GFmix w/o MEKi
AINGPTSAS*GDDISK	2024-02-15	Caco2	LMvsBSAinDMSO	-0.01188667	0.9266475	GFmix w/o MEKi
AIPGDQHPES*PVHTEPMGIQGR	2024-02-15	Caco2	LMvsBSAinDMSO	0.08142194	0.6121454	GFmix w/o MEKi
AIPGDQHPES*PVHTEPMGIQGR	2024-02-15	Caco2	LMvsBSAinDMSO	0.0152825	0.9221437	GFmix w/o MEKi
AIPTVNHS*GTFSPQAPVPTTVPVVDVR	2024-02-15	Caco2	LMvsBSAinDMSO	-0.2480616	0.1126201	GFmix w/o MEKi
AIPTVNHSGTFS*PQAPVPTTVPVVDVR	2024-02-15	Caco2	LMvsBSAinDMSO	0.02181124	0.8301695	GFmix w/o MEKi
AIPVS*PSAVEEDEDEDGHTVVATAR	2024-02-15	Caco2	LMvsBSAinDMSO	0.1730191	0.0612074	GFmix w/o MEKi
AIS*AANLHLR	2024-02-15	Caco2	LMvsBSAinDMSO	0.02028084	0.6808494	GFmix w/o MEKi
AIS*SANLLVR	2024-02-15	Caco2	LMvsBSAinDMSO	-0.06786122	0.3078209	GFmix w/o MEKi
AIS*SDMFFGR	2024-02-15	Caco2	LMvsBSAinDMSO	-0.119323	0.24535	GFmix w/o MEKi
AIS*SDMFFGR	2024-02-15	Caco2	LMvsBSAinDMSO	-0.06547161	0.5300532	GFmix w/o MEKi
AIT*GASLADIMAK	2024-02-15	Caco2	LMvsBSAinDMSO	-0.05419328	0.710901	GFmix w/o MEKi
AIT*GASLADIMAK	2024-02-15	Caco2	LMvsBSAinDMSO	-0.1130344	0.3112224	GFmix w/o MEKi
AIT*PPLPESTVPFSNGVLK	2024-02-15	Caco2	LMvsBSAinDMSO	-0.08869923	0.1840863	GFmix w/o MEKi
AIT*PPLPESTVPFSNGVLK	2024-02-15	Caco2	LMvsBSAinDMSO	0.1221137	0.2667876	GFmix w/o MEKi
AITGAS*LADIMAK	2024-02-15	Caco2	LMvsBSAinDMSO	-0.1116216	0.310144	GFmix w/o MEKi
AITSLLGGGS*PK	2024-02-15	Caco2	LMvsBSAinDMSO	0.1042472	0.1078821	GFmix w/o MEKi
AITVFS*PDGHLFQVEYAQEAVK	2024-02-15	Caco2	LMvsBSAinDMSO	-0.04062491	0.6119409	GFmix w/o MEKi
AKADS*PVNGLPK	2024-02-15	Caco2	LMvsBSAinDMSO	-0.2347995	0.003903715	GFmix w/o MEKi
AKPAMPQDSVPS*PR	2024-02-15	Caco2	LMvsBSAinDMSO	-0.1018787	0.2684752	GFmix w/o MEKi
AKPAMPQDSVPS*PR	2024-02-15	Caco2	LMvsBSAinDMSO	-0.151677	0.09528495	GFmix w/o MEKi
AKPAMPQDSVPS*PR	2024-02-15	Caco2	LMvsBSAinDMSO	-0.0319296	0.7293402	GFmix w/o MEKi
AKPPADPAAAAS*PCR	2024-02-15	Caco2	LMvsBSAinDMSO	-0.1623621	0.007747417	GFmix w/o MEKi
AKPPADPAAAAS*PCR	2024-02-15	Caco2	LMvsBSAinDMSO	6.972382e-4	0.9963237	GFmix w/o MEKi
AKPS*PAPPSTTTAPDASGPQK	2024-02-15	Caco2	LMvsBSAinDMSO	0.04481003	0.7774322	GFmix w/o MEKi
AKPVGS*PLFK	2024-02-15	Caco2	LMvsBSAinDMSO	0.03718814	0.5113015	GFmix w/o MEKi
AKS*ELTLTPDPAPPMAHSPLHR	2024-02-15	Caco2	LMvsBSAinDMSO	0.04425048	0.8300915	GFmix w/o MEKi
AKS*PAPGLASGDRPPSVSSVHSEGDCNR	2024-02-15	Caco2	LMvsBSAinDMSO	0.03233417	0.8011669	GFmix w/o MEKi
AKS*PQPPVEEEDEHFDDTVVCLDTYNCDLHFK	2024-02-15	Caco2	LMvsBSAinDMSO	-0.06712311	0.5695669	GFmix w/o MEKi
AKS*PTPESSTIASYVTLR	2024-02-15	Caco2	LMvsBSAinDMSO	-0.2791033	0.05303367	GFmix w/o MEKi
AKT*PEPGAQQSGFPTLSR	2024-02-15	Caco2	LMvsBSAinDMSO	-0.08115147	0.3953614	GFmix w/o MEKi
AKT*PVTLK	2024-02-15	Caco2	LMvsBSAinDMSO	-0.7896627	0.02967141	GFmix w/o MEKi
ALAAGADS*PKTEEARPSPAPGPGTPTGTPTR	2024-02-15	Caco2	LMvsBSAinDMSO	-0.1589537	0.02397557	GFmix w/o MEKi
ALAMPGRPES*PPVFR	2024-02-15	Caco2	LMvsBSAinDMSO	-0.04869877	0.6776764	GFmix w/o MEKi
ALANVNIGSLICNVGAGGPAPAAGAAPAGGPAPS*TAAAPAEEK	2024-02-15	Caco2	LMvsBSAinDMSO	0.02339626	0.804554	GFmix w/o MEKi
ALASNTSFFSGCS*PIEEEAH	2024-02-15	Caco2	LMvsBSAinDMSO	0.1846172	0.1977988	GFmix w/o MEKi
ALASQLQDS*LK	2024-02-15	Caco2	LMvsBSAinDMSO	-0.1112729	0.1715683	GFmix w/o MEKi
ALDIDS*DEESEPK	2024-02-15	Caco2	LMvsBSAinDMSO	0.1611073	0.03712531	GFmix w/o MEKi
ALDVSAS*DDEIAR	2024-02-15	Caco2	LMvsBSAinDMSO	-0.06447148	0.1570648	GFmix w/o MEKi
ALEEGDGSVSGSS*PR	2024-02-15	Caco2	LMvsBSAinDMSO	-0.01726437	0.7476462	GFmix w/o MEKi
ALEESESSQLIS*PPLAQAIR	2024-02-15	Caco2	LMvsBSAinDMSO	0.07937935	0.4648511	GFmix w/o MEKi
ALEIS*PR	2024-02-15	Caco2	LMvsBSAinDMSO	0.1729876	0.02127567	GFmix w/o MEKi
ALENDFFNS*PPRK	2024-02-15	Caco2	LMvsBSAinDMSO	-0.03300625	0.6503726	GFmix w/o MEKi
ALEQSQSLPLPAPTSTS*PSR	2024-02-15	Caco2	LMvsBSAinDMSO	-0.08407359	0.2754478	GFmix w/o MEKi
ALES*PERPFLAILGGAK	2024-02-15	Caco2	LMvsBSAinDMSO	-0.2473468	0.04527524	GFmix w/o MEKi
ALETIPIT*PVER	2024-02-15	Caco2	LMvsBSAinDMSO	0.3301606	0.02352652	GFmix w/o MEKi
ALEVAGPDGQASAISPAS*PR	2024-02-15	Caco2	LMvsBSAinDMSO	-0.02688589	0.5563202	GFmix w/o MEKi
ALEYSNGIFDCQS*PTSPFMGSLR	2024-02-15	Caco2	LMvsBSAinDMSO	-0.002169527	0.9828201	GFmix w/o MEKi
ALEYSNGIFDCQS*PTSPFMGSLR	2024-02-15	Caco2	LMvsBSAinDMSO	-0.009453337	0.9386803	GFmix w/o MEKi
ALFHQFS*LK	2024-02-15	Caco2	LMvsBSAinDMSO	0.03504387	0.6849054	GFmix w/o MEKi
ALFLPGGALPS*PR	2024-02-15	Caco2	LMvsBSAinDMSO	0.03126687	0.7117662	GFmix w/o MEKi
ALGLGLVS*PAQLR	2024-02-15	Caco2	LMvsBSAinDMSO	-0.05499356	0.2311828	GFmix w/o MEKi
ALHSFIT*PPTTPQLR	2024-02-15	Caco2	LMvsBSAinDMSO	-0.1961759	0.4308064	GFmix w/o MEKi
ALHSFIT*PPTTPQLR	2024-02-15	Caco2	LMvsBSAinDMSO	-0.2688754	0.2876851	GFmix w/o MEKi
ALIQTCLNSPDS*PPR	2024-02-15	Caco2	LMvsBSAinDMSO	0.06075836	0.454444	GFmix w/o MEKi
ALIRS*PSLAK	2024-02-15	Caco2	LMvsBSAinDMSO	-0.1140561	0.03687621	GFmix w/o MEKi
ALLETAS*PRK	2024-02-15	Caco2	LMvsBSAinDMSO	-0.1154868	0.1563568	GFmix w/o MEKi
ALLS*PFSTPVR	2024-02-15	Caco2	LMvsBSAinDMSO	0.001736785	0.9763456	GFmix w/o MEKi
ALLSLRS*PK	2024-02-15	Caco2	LMvsBSAinDMSO	-0.0217932	0.5935327	GFmix w/o MEKi
ALLT*PVAIAAGR	2024-02-15	Caco2	LMvsBSAinDMSO	0.01343008	0.9013705	GFmix w/o MEKi
ALMGS*PQLVAAVVR	2024-02-15	Caco2	LMvsBSAinDMSO	-0.04502261	0.4725319	GFmix w/o MEKi
ALMTSHGS*VEGR	2024-02-15	Caco2	LMvsBSAinDMSO	-0.0607605	0.6249906	GFmix w/o MEKi
ALMGS*PQLVAAVVR	2024-02-15	Caco2	LMvsBSAinDMSO	0.1314832	0.4054092	GFmix w/o MEKi
ALMTSHGS*VEGR	2024-02-15	Caco2	LMvsBSAinDMSO	-0.175983	0.04468886	GFmix w/o MEKi
ALNHSVEDIEPDLLT*PR	2024-02-15	Caco2	LMvsBSAinDMSO	-0.05677837	0.7154839	GFmix w/o MEKi
ALNIVDQEGS*LLGK	2024-02-15	Caco2	LMvsBSAinDMSO	-0.06719524	0.3837809	GFmix w/o MEKi
ALNLHTLAFPLS*QR	2024-02-15	Caco2	LMvsBSAinDMSO	-0.3569814	0.03115083	GFmix w/o MEKi
ALNTLSS*PGQSSFSHGTR	2024-02-15	Caco2	LMvsBSAinDMSO	-0.01919221	0.7909369	GFmix w/o MEKi
ALPAAHIPAPPHEGS*PR	2024-02-15	Caco2	LMvsBSAinDMSO	0.03635074	0.5362463	GFmix w/o MEKi
ALPAAHIPAPPHEGS*PR	2024-02-15	Caco2	LMvsBSAinDMSO	-0.07213335	0.3797922	GFmix w/o MEKi
ALPPAQAGALLLALPPAS*PSAAR	2024-02-15	Caco2	LMvsBSAinDMSO	-0.007928202	0.9353176	GFmix w/o MEKi
ALPQT*PRPR	2024-02-15	Caco2	LMvsBSAinDMSO	-0.2785359	0.06452683	GFmix w/o MEKi
ALPRGS*PHSDLK	2024-02-15	Caco2	LMvsBSAinDMSO	-0.270494	0.066553	GFmix w/o MEKi
ALPSLNTGSSS*PR	2024-02-15	Caco2	LMvsBSAinDMSO	0.003575056	0.9612045	GFmix w/o MEKi
ALPSTGPHS*LR	2024-02-15	Caco2	LMvsBSAinDMSO	0.05120754	0.692708	GFmix w/o MEKi
ALQLSNS*PGASSAFLK	2024-02-15	Caco2	LMvsBSAinDMSO	-0.02596645	0.6037043	GFmix w/o MEKi
ALQS*PALGLR	2024-02-15	Caco2	LMvsBSAinDMSO	-0.06891703	0.3999464	GFmix w/o MEKi
ALQTS*PQPPEGPGLPR	2024-02-15	Caco2	LMvsBSAinDMSO	-0.05647788	0.6270289	GFmix w/o MEKi
ALRPPTS*PGVFGALQNFK	2024-02-15	Caco2	LMvsBSAinDMSO	0.428782	0.01447993	GFmix w/o MEKi
ALS*LGTIPSLTR	2024-02-15	Caco2	LMvsBSAinDMSO	-0.02346479	0.6704259	GFmix w/o MEKi
ALS*MTHGSVK	2024-02-15	Caco2	LMvsBSAinDMSO	-0.07367537	0.6062243	GFmix w/o MEKi
ALS*MTHGSVK	2024-02-15	Caco2	LMvsBSAinDMSO	-0.05852295	0.5245092	GFmix w/o MEKi
ALS*PAELR	2024-02-15	Caco2	LMvsBSAinDMSO	-0.005587312	0.952853	GFmix w/o MEKi
ALS*PEGALR	2024-02-15	Caco2	LMvsBSAinDMSO	-0.01729536	0.8519249	GFmix w/o MEKi
ALS*PEGALRR	2024-02-15	Caco2	LMvsBSAinDMSO	0.02898791	0.6480289	GFmix w/o MEKi
ALS*PGLEESGLGLLAR	2024-02-15	Caco2	LMvsBSAinDMSO	-0.02481681	0.6191978	GFmix w/o MEKi
ALS*PGLEESGLGLLAR	2024-02-15	Caco2	LMvsBSAinDMSO	-0.0209351	0.8113489	GFmix w/o MEKi
ALS*PLPTR	2024-02-15	Caco2	LMvsBSAinDMSO	0.02845588	0.7169333	GFmix w/o MEKi
ALS*PVIPLIPR	2024-02-15	Caco2	LMvsBSAinDMSO	0.01983987	0.6930917	GFmix w/o MEKi
ALS*PVIPLIPR	2024-02-15	Caco2	LMvsBSAinDMSO	-0.03211145	0.7996931	GFmix w/o MEKi
ALS*PVTSR	2024-02-15	Caco2	LMvsBSAinDMSO	0.1115137	0.4429315	GFmix w/o MEKi
ALS*RQEMQEVQSSR	2024-02-15	Caco2	LMvsBSAinDMSO	0.02714788	0.7509873	GFmix w/o MEKi
ALS*SDSILSPAPDAR	2024-02-15	Caco2	LMvsBSAinDMSO	-0.09432632	0.1688285	GFmix w/o MEKi
ALS*VGNIDDALQCYSEAIK	2024-02-15	Caco2	LMvsBSAinDMSO	0.3146027	0.0666954	GFmix w/o MEKi
ALS*YASLDK	2024-02-15	Caco2	LMvsBSAinDMSO	0.1879583	0.2101159	GFmix w/o MEKi
ALSAAVADSLTNS*PR	2024-02-15	Caco2	LMvsBSAinDMSO	0.02211392	0.7310387	GFmix w/o MEKi
ALSGGGSVAS*PPPSPAMPK	2024-02-15	Caco2	LMvsBSAinDMSO	0.06507493	0.6187358	GFmix w/o MEKi
ALSGGGSVAS*PPPSPAMPK	2024-02-15	Caco2	LMvsBSAinDMSO	0.0423993	0.5178818	GFmix w/o MEKi
ALSGTS*PDDVQPGPSVGPPSK	2024-02-15	Caco2	LMvsBSAinDMSO	-0.08313785	0.4679985	GFmix w/o MEKi
ALSLAS*SSGSDK	2024-02-15	Caco2	LMvsBSAinDMSO	-0.03889591	0.6772881	GFmix w/o MEKi
ALSQTVPSSGTNGVSLPADCTGAVPAAS*PDTAAWR	2024-02-15	Caco2	LMvsBSAinDMSO	-0.02617192	0.7901919	GFmix w/o MEKi
ALSSDSILS*PAPDAR	2024-02-15	Caco2	LMvsBSAinDMSO	0.2059574	0.003310326	GFmix w/o MEKi
ALSSGGSITSPPLS*PALPK	2024-02-15	Caco2	LMvsBSAinDMSO	0.3094965	6.693787e-4	GFmix w/o MEKi
ALSSLHGDDQDS*EDEVLTIPEVK	2024-02-15	Caco2	LMvsBSAinDMSO	0.03725514	0.5575252	GFmix w/o MEKi
ALTDDS*DENEEEDAFTDQK	2024-02-15	Caco2	LMvsBSAinDMSO	0.1812939	0.1912048	GFmix w/o MEKi
ALTQPS*PVSTPSSVQFFLQEDDSADRK	2024-02-15	Caco2	LMvsBSAinDMSO	0.05085364	0.6692735	GFmix w/o MEKi
ALTT*PTHYK	2024-02-15	Caco2	LMvsBSAinDMSO	-0.08741191	0.4029906	GFmix w/o MEKi
ALVAT*PGK	2024-02-15	Caco2	LMvsBSAinDMSO	-0.00453216	0.9749755	GFmix w/o MEKi
ALVAT*PGKK	2024-02-15	Caco2	LMvsBSAinDMSO	-0.1053908	0.5083698	GFmix w/o MEKi
ALVEFESNPEETREPGS*PPSVQR	2024-02-15	Caco2	LMvsBSAinDMSO	-0.007763449	0.8999933	GFmix w/o MEKi
ALVHQLS*NESR	2024-02-15	Caco2	LMvsBSAinDMSO	-0.1766539	0.01506052	GFmix w/o MEKi
ALWGARS*PK	2024-02-15	Caco2	LMvsBSAinDMSO	-0.2100525	0.1740524	GFmix w/o MEKi
AMDT*PKPAVSDEK	2024-02-15	Caco2	LMvsBSAinDMSO	-0.004440594	0.9552654	GFmix w/o MEKi
AMHT*PKPSVGEEK	2024-02-15	Caco2	LMvsBSAinDMSO	-0.3611079	0.1103569	GFmix w/o MEKi
AMLDQLMGTS*R	2024-02-15	Caco2	LMvsBSAinDMSO	-0.1398856	0.2633331	GFmix w/o MEKi
AMLDSGIYPPGS*PGK	2024-02-15	Caco2	LMvsBSAinDMSO	-0.08686877	0.3624236	GFmix w/o MEKi
AMLT*PKPAGGDEK	2024-02-15	Caco2	LMvsBSAinDMSO	-0.04523056	0.7186113	GFmix w/o MEKi
AMS*LNTLNVDAPR	2024-02-15	Caco2	LMvsBSAinDMSO	-0.0465219	0.6427871	GFmix w/o MEKi
AMS*TTSISSPQPGK	2024-02-15	Caco2	LMvsBSAinDMSO	-0.1143728	0.2587085	GFmix w/o MEKi
AMSTTSISS*PQPGK	2024-02-15	Caco2	LMvsBSAinDMSO	-0.08727651	0.558684	GFmix w/o MEKi
AMAATLGAGT*PPRPQAR	2024-02-15	Caco2	LMvsBSAinDMSO	0.03748801	0.7519284	GFmix w/o MEKi
AMDT*PKPAGGDEK	2024-02-15	Caco2	LMvsBSAinDMSO	0.2359272	0.01604513	GFmix w/o MEKi
AMDT*PKPAVSDEK	2024-02-15	Caco2	LMvsBSAinDMSO	0.01199185	0.9237188	GFmix w/o MEKi
AMGISIPS*PVMENNFVDLTEDTEEPKK	2024-02-15	Caco2	LMvsBSAinDMSO	-0.5750605	0.01744871	GFmix w/o MEKi
AMHT*PKPAVGEEK	2024-02-15	Caco2	LMvsBSAinDMSO	-0.01509812	0.909412	GFmix w/o MEKi
AMHT*PKPSVGEEK	2024-02-15	Caco2	LMvsBSAinDMSO	-0.0731322	0.6170936	GFmix w/o MEKi
AMHT*PKPSVGEEK	2024-02-15	Caco2	LMvsBSAinDMSO	-0.1548893	0.1589711	GFmix w/o MEKi
AMLDSGIYPPGS*PGK	2024-02-15	Caco2	LMvsBSAinDMSO	-0.008712937	0.9154929	GFmix w/o MEKi
AMLPGS*PLFTR	2024-02-15	Caco2	LMvsBSAinDMSO	-0.02706879	0.8318009	GFmix w/o MEKi
AMLSEQNRAS*PLPSGLLTPPQSGK	2024-02-15	Caco2	LMvsBSAinDMSO	-0.1986484	0.1316027	GFmix w/o MEKi
AMLT*PKPAGGDEK	2024-02-15	Caco2	LMvsBSAinDMSO	0.01111422	0.8913839	GFmix w/o MEKi
AMS*EVTSLHEDDWR	2024-02-15	Caco2	LMvsBSAinDMSO	7.453332e-5	0.9992191	GFmix w/o MEKi
AMS*LNTLNVDAPR	2024-02-15	Caco2	LMvsBSAinDMSO	0.04651657	0.4361579	GFmix w/o MEKi
AMS*LTIEPR	2024-02-15	Caco2	LMvsBSAinDMSO	0.05855912	0.4202458	GFmix w/o MEKi
AMS*QDGASQFQEVIR	2024-02-15	Caco2	LMvsBSAinDMSO	-0.1868149	0.02272734	GFmix w/o MEKi
AMS*TTSISSPQPGK	2024-02-15	Caco2	LMvsBSAinDMSO	-0.009758113	0.9203362	GFmix w/o MEKi
AMSEVTS*LHEDDWR	2024-02-15	Caco2	LMvsBSAinDMSO	0.1165851	0.3998184	GFmix w/o MEKi
ANAS*PQKPLDLK	2024-02-15	Caco2	LMvsBSAinDMSO	-0.1989992	0.06673272	GFmix w/o MEKi
ANLACS*PLGGGEPSPGAGEPSK	2024-02-15	Caco2	LMvsBSAinDMSO	-0.08382831	0.1991897	GFmix w/o MEKi
ANLLDSMFGS*PGGLR	2024-02-15	Caco2	LMvsBSAinDMSO	-0.00370527	0.9641108	GFmix w/o MEKi
ANLQQAIVT*PLKPVDNTYYK	2024-02-15	Caco2	LMvsBSAinDMSO	-0.09204096	0.546558	GFmix w/o MEKi
ANLQQAIVT*PLKPVDNTYYK	2024-02-15	Caco2	LMvsBSAinDMSO	-0.1749322	0.2160843	GFmix w/o MEKi
ANLS*LLR	2024-02-15	Caco2	LMvsBSAinDMSO	-0.03695793	0.6633326	GFmix w/o MEKi
ANNLHSGDNFQLNDS*EIER	2024-02-15	Caco2	LMvsBSAinDMSO	-0.0577903	0.3629109	GFmix w/o MEKi
ANNSQEPS*PQLASSVASTR	2024-02-15	Caco2	LMvsBSAinDMSO	-0.09904892	0.1066021	GFmix w/o MEKi
ANQIS*PSNSSLK	2024-02-15	Caco2	LMvsBSAinDMSO	0.142759	0.5630545	GFmix w/o MEKi
ANS*FVGTAQYVSPELLTEK	2024-02-15	Caco2	LMvsBSAinDMSO	-0.1634413	0.01687497	GFmix w/o MEKi
ANS*FVGTAQYVSPELLTEK	2024-02-15	Caco2	LMvsBSAinDMSO	0.005526249	0.9339614	GFmix w/o MEKi
ANS*GGVDLDSSGEFASIEK	2024-02-15	Caco2	LMvsBSAinDMSO	0.1386948	0.1262588	GFmix w/o MEKi
ANS*MEGLMPR	2024-02-15	Caco2	LMvsBSAinDMSO	0.0717074	0.4566858	GFmix w/o MEKi
ANS*PEKPPEAGAAHK	2024-02-15	Caco2	LMvsBSAinDMSO	0.008865092	0.9477844	GFmix w/o MEKi
ANS*PSLFGTEGK	2024-02-15	Caco2	LMvsBSAinDMSO	-0.1047983	0.1074827	GFmix w/o MEKi
ANS*PSLFGTEGKPK	2024-02-15	Caco2	LMvsBSAinDMSO	-0.2267812	0.004164627	GFmix w/o MEKi
ANS*PSLFGTEGKPK	2024-02-15	Caco2	LMvsBSAinDMSO	-0.2470596	0.005710559	GFmix w/o MEKi
ANS*TSDSVFTETPSPVLK	2024-02-15	Caco2	LMvsBSAinDMSO	-0.02186546	0.6713794	GFmix w/o MEKi
ANSALT*PPKPESGLTLQESNTPGLR	2024-02-15	Caco2	LMvsBSAinDMSO	-0.4291954	0.005580263	GFmix w/o MEKi
ANSWQLVET*PEK	2024-02-15	Caco2	LMvsBSAinDMSO	-0.01734646	0.7900042	GFmix w/o MEKi
ANT*PELK	2024-02-15	Caco2	LMvsBSAinDMSO	-0.02169771	0.7568522	GFmix w/o MEKi
ANTIPIIGSPS*SK	2024-02-15	Caco2	LMvsBSAinDMSO	-0.2125921	0.170384	GFmix w/o MEKi
ANTTAFLT*PLEIK	2024-02-15	Caco2	LMvsBSAinDMSO	-0.1357552	0.3998761	GFmix w/o MEKi
APEATVTLPVFIGNIAVNHAPVS*PR	2024-02-15	Caco2	LMvsBSAinDMSO	0.1650888	0.05594982	GFmix w/o MEKi
APEPQLS*PGSDASEVR	2024-02-15	Caco2	LMvsBSAinDMSO	-0.0347913	0.6384216	GFmix w/o MEKi
APFHT*PPEEPNECDFK	2024-02-15	Caco2	LMvsBSAinDMSO	-0.0942689	0.1534484	GFmix w/o MEKi
APIDTS*DVEEK	2024-02-15	Caco2	LMvsBSAinDMSO	-0.07984034	0.5227857	GFmix w/o MEKi
APLNIPGT*PVLEDFPQNDDEK	2024-02-15	Caco2	LMvsBSAinDMSO	0.2698248	0.3151199	GFmix w/o MEKi
APPAPLAASEVTNSNS*AER	2024-02-15	Caco2	LMvsBSAinDMSO	0.05649302	0.6638838	GFmix w/o MEKi
APPAPLAASEVTNSNS*AER	2024-02-15	Caco2	LMvsBSAinDMSO	-0.1150747	0.4008392	GFmix w/o MEKi
APPGAPGPGPGSGAPGS*QEEEEEPGLVEGDPGDGAIEDPELEAIK	2024-02-15	Caco2	LMvsBSAinDMSO	-0.04289639	0.7410885	GFmix w/o MEKi
APPGLTPAPAS*PPVLPR	2024-02-15	Caco2	LMvsBSAinDMSO	-0.06519434	0.2642574	GFmix w/o MEKi
APPRPGPVPEAAQPFLFT*PR	2024-02-15	Caco2	LMvsBSAinDMSO	0.0866404	0.3288039	GFmix w/o MEKi
APPS*LPHSASLR	2024-02-15	Caco2	LMvsBSAinDMSO	-0.2753587	0.04061512	GFmix w/o MEKi
APPS*PGSLAAPGR	2024-02-15	Caco2	LMvsBSAinDMSO	-0.05532896	0.5664824	GFmix w/o MEKi
APQAGAHTPLTPQPGLAPQQQS*PK	2024-02-15	Caco2	LMvsBSAinDMSO	-0.005526986	0.9547683	GFmix w/o MEKi
APRES*AQAIEDLAGFK	2024-02-15	Caco2	LMvsBSAinDMSO	-0.04896828	0.6263583	GFmix w/o MEKi
APS*DSSLGTPSDGRPELR	2024-02-15	Caco2	LMvsBSAinDMSO	0.03837706	0.6947109	GFmix w/o MEKi
APS*PAPSSVPLGSEK	2024-02-15	Caco2	LMvsBSAinDMSO	-0.1343898	0.08222979	GFmix w/o MEKi
APS*PLGPTRDPVATFLETCR	2024-02-15	Caco2	LMvsBSAinDMSO	-0.1536665	0.283921	GFmix w/o MEKi
APS*PPVEHPR	2024-02-15	Caco2	LMvsBSAinDMSO	-0.05363593	0.7081672	GFmix w/o MEKi
APS*RDEPCSSTSRPALEEDVIYHVK	2024-02-15	Caco2	LMvsBSAinDMSO	-0.09502587	0.3239345	GFmix w/o MEKi
APS*RQDVYGPQPQVR	2024-02-15	Caco2	LMvsBSAinDMSO	-0.3275163	0.01013198	GFmix w/o MEKi
APS*VANVGSHCDLSLK	2024-02-15	Caco2	LMvsBSAinDMSO	0.3453648	4.048859e-5	GFmix w/o MEKi
APS*VATVGSICDLNLK	2024-02-15	Caco2	LMvsBSAinDMSO	0.285719	0.002181911	GFmix w/o MEKi
APSEEELHGDQTDFGQGSQS*PQK	2024-02-15	Caco2	LMvsBSAinDMSO	0.006687018	0.9313215	GFmix w/o MEKi
APSGHLAPS*PPAFDGELDLQR	2024-02-15	Caco2	LMvsBSAinDMSO	-0.1154203	0.3665077	GFmix w/o MEKi
APVPEPGLDLSLSPRPDS*PQPR	2024-02-15	Caco2	LMvsBSAinDMSO	-0.2175822	0.07713565	GFmix w/o MEKi
APVPSTCSSTFPEELS*PPSHQAK	2024-02-15	Caco2	LMvsBSAinDMSO	-0.03180341	0.5967789	GFmix w/o MEKi
APVQPQQS*PAAAPGGTDEK	2024-02-15	Caco2	LMvsBSAinDMSO	-0.03013411	0.6462751	GFmix w/o MEKi
APVQPQQS*PAAAPGGTDEKPSGK	2024-02-15	Caco2	LMvsBSAinDMSO	-0.536702	0.02742618	GFmix w/o MEKi
APVSSTESVIQSNTPT*PPPSQPLNETAEEESR	2024-02-15	Caco2	LMvsBSAinDMSO	-0.09832206	0.1987092	GFmix w/o MEKi
APVSSTESVIQSNTPT*PPPSQPLNETAEEESR	2024-02-15	Caco2	LMvsBSAinDMSO	-0.01822373	0.8461371	GFmix w/o MEKi
APVSSTESVIQSNTPTPPPS*QPLNETAEEESR	2024-02-15	Caco2	LMvsBSAinDMSO	-0.09226828	0.4318325	GFmix w/o MEKi
AQAAAPAS*VPAQAPK	2024-02-15	Caco2	LMvsBSAinDMSO	-0.04220183	0.4861648	GFmix w/o MEKi
AQAVS*EEEEEEEGK	2024-02-15	Caco2	LMvsBSAinDMSO	0.004614739	0.9321692	GFmix w/o MEKi
AQCETLS*PDGLPEEQPQTTK	2024-02-15	Caco2	LMvsBSAinDMSO	0.1392512	0.3228902	GFmix w/o MEKi
AQFSVAGVHTVPGS*PQAR	2024-02-15	Caco2	LMvsBSAinDMSO	-0.08738999	0.1237976	GFmix w/o MEKi
AQGEPVAGHES*PK	2024-02-15	Caco2	LMvsBSAinDMSO	-0.1455558	0.4327258	GFmix w/o MEKi
AQGEPVAGHES*PKIPYEK	2024-02-15	Caco2	LMvsBSAinDMSO	-0.1359945	0.2217136	GFmix w/o MEKi
AQGEPVAGHES*PKIPYEK	2024-02-15	Caco2	LMvsBSAinDMSO	-0.3674255	0.01444465	GFmix w/o MEKi
AQGVRS*PLLR	2024-02-15	Caco2	LMvsBSAinDMSO	-0.04011061	0.4306923	GFmix w/o MEKi
AQHLS*PAPGLAQPAAPAQASAAIPAAGK	2024-02-15	Caco2	LMvsBSAinDMSO	-0.2314208	0.1275693	GFmix w/o MEKi
AQIPIVGSNGS*SR	2024-02-15	Caco2	LMvsBSAinDMSO	-0.2579814	0.08795078	GFmix w/o MEKi
AQLEPVAS*PAK	2024-02-15	Caco2	LMvsBSAinDMSO	-0.04266076	0.6707055	GFmix w/o MEKi
AQLGINEDHS*EGDEK	2024-02-15	Caco2	LMvsBSAinDMSO	0.01484034	0.7413556	GFmix w/o MEKi
AQLNET*LTK	2024-02-15	Caco2	LMvsBSAinDMSO	0.4778758	0.04398977	GFmix w/o MEKi
AQLS*PGIYDDTSAR	2024-02-15	Caco2	LMvsBSAinDMSO	0.03055932	0.5604176	GFmix w/o MEKi
AQLSVQTS*PVPTPDPK	2024-02-15	Caco2	LMvsBSAinDMSO	0.06717702	0.3817359	GFmix w/o MEKi
AQNLPQSPENTDLQVIPGS*QTR	2024-02-15	Caco2	LMvsBSAinDMSO	-0.02568493	0.8295655	GFmix w/o MEKi
AQQCVS*PSSSLCR	2024-02-15	Caco2	LMvsBSAinDMSO	0.125708	0.06447736	GFmix w/o MEKi
AQQELVPPQQQAS*PPQLPK	2024-02-15	Caco2	LMvsBSAinDMSO	0.01861637	0.76509	GFmix w/o MEKi
AQQGLYQVPGPSPQFQS*PPAK	2024-02-15	Caco2	LMvsBSAinDMSO	0.02443974	0.7528957	GFmix w/o MEKi
AQQQEEQGS*VNDVK	2024-02-15	Caco2	LMvsBSAinDMSO	0.01520695	0.8617216	GFmix w/o MEKi
AQS*ENLELLSLK	2024-02-15	Caco2	LMvsBSAinDMSO	-0.1484916	0.1930835	GFmix w/o MEKi
AQS*FDVASVPPVAEWAVPQSSR	2024-02-15	Caco2	LMvsBSAinDMSO	-0.008387477	0.8901976	GFmix w/o MEKi
AQS*LGPAEFQGASQR	2024-02-15	Caco2	LMvsBSAinDMSO	-0.2564376	0.01403171	GFmix w/o MEKi
AQS*LIDLGSSSSTSSTASLSGNSPK	2024-02-15	Caco2	LMvsBSAinDMSO	-0.04987462	0.4425264	GFmix w/o MEKi
AQS*PGSPLHAR	2024-02-15	Caco2	LMvsBSAinDMSO	-0.2194605	0.002433876	GFmix w/o MEKi
AQS*PGSPLHAR	2024-02-15	Caco2	LMvsBSAinDMSO	-0.09920262	0.5961167	GFmix w/o MEKi
AQS*PSYVISTGVSPSR	2024-02-15	Caco2	LMvsBSAinDMSO	-0.1636599	0.005151035	GFmix w/o MEKi
AQS*REQLAALK	2024-02-15	Caco2	LMvsBSAinDMSO	-0.1167331	0.2710565	GFmix w/o MEKi
AQS*SPAAPASLSAPEPASQAR	2024-02-15	Caco2	LMvsBSAinDMSO	0.02267177	0.6632054	GFmix w/o MEKi
AQS*SPASATFPVSVQEPPTK	2024-02-15	Caco2	LMvsBSAinDMSO	0.08285063	0.3583579	GFmix w/o MEKi
AQS*TDSLGTSGSLQSK	2024-02-15	Caco2	LMvsBSAinDMSO	-0.1419348	0.1152837	GFmix w/o MEKi
AQS*VHSLVPQER	2024-02-15	Caco2	LMvsBSAinDMSO	-0.218275	0.02953975	GFmix w/o MEKi
AQS*YPDNHQEFSDYDNPIFEK	2024-02-15	Caco2	LMvsBSAinDMSO	-0.09432915	0.2528346	GFmix w/o MEKi
AQSLVISPPAPS*PR	2024-02-15	Caco2	LMvsBSAinDMSO	0.007206401	0.8890905	GFmix w/o MEKi
AQSLVISPPAPS*PRK	2024-02-15	Caco2	LMvsBSAinDMSO	-0.36276	0.08445748	GFmix w/o MEKi
AQSLVISPPAPS*PRK	2024-02-15	Caco2	LMvsBSAinDMSO	-0.4326143	0.01163611	GFmix w/o MEKi
AQSPGS*PLHAR	2024-02-15	Caco2	LMvsBSAinDMSO	0.16006	0.0216111	GFmix w/o MEKi
AQSPSYVISTGVS*PSR	2024-02-15	Caco2	LMvsBSAinDMSO	-0.09812956	0.05693995	GFmix w/o MEKi
AQT*LPTSVVTITSESSPGK	2024-02-15	Caco2	LMvsBSAinDMSO	-0.07985291	0.09563467	GFmix w/o MEKi
AQT*LPTSVVTITSESSPGK	2024-02-15	Caco2	LMvsBSAinDMSO	-0.1278068	0.05469989	GFmix w/o MEKi
AQT*LPTSVVTITSESSPGKR	2024-02-15	Caco2	LMvsBSAinDMSO	-0.2815828	0.03601259	GFmix w/o MEKi
AQT*PPGPSLSGSK	2024-02-15	Caco2	LMvsBSAinDMSO	0.05761799	0.2115754	GFmix w/o MEKi
AQTLPTSVVTITSESS*PGK	2024-02-15	Caco2	LMvsBSAinDMSO	-0.02073684	0.7782809	GFmix w/o MEKi
AQTLPTSVVTITSESS*PGKR	2024-02-15	Caco2	LMvsBSAinDMSO	-0.1116041	0.1052331	GFmix w/o MEKi
AQVPGPLT*PEMEAR	2024-02-15	Caco2	LMvsBSAinDMSO	-0.004459951	0.9703691	GFmix w/o MEKi
AQVPGPLT*PEMEAR	2024-02-15	Caco2	LMvsBSAinDMSO	-0.06665731	0.3661247	GFmix w/o MEKi
ARAPS*PGDYK	2024-02-15	Caco2	LMvsBSAinDMSO	-0.138665	0.191833	GFmix w/o MEKi
AREES*WGPPR	2024-02-15	Caco2	LMvsBSAinDMSO	0.07189212	0.6015984	GFmix w/o MEKi
ARGDS*EALDEES	2024-02-15	Caco2	LMvsBSAinDMSO	0.2042485	0.001172111	GFmix w/o MEKi
ARGGS*PAPLPAK	2024-02-15	Caco2	LMvsBSAinDMSO	-0.1053696	0.4568161	GFmix w/o MEKi
ARGS*PHFQHAEVR	2024-02-15	Caco2	LMvsBSAinDMSO	-0.2417512	0.1673054	GFmix w/o MEKi
ARGS*PPTSSNIVQGQIK	2024-02-15	Caco2	LMvsBSAinDMSO	-0.003926994	0.9717958	GFmix w/o MEKi
ARHDS*PDLAPNVTYSLPR	2024-02-15	Caco2	LMvsBSAinDMSO	-0.006858908	0.9177442	GFmix w/o MEKi
ARHDS*PDLAPNVTYSLPR	2024-02-15	Caco2	LMvsBSAinDMSO	-0.04345905	0.3504308	GFmix w/o MEKi
ARHDS*PDLAPNVTYSLPR	2024-02-15	Caco2	LMvsBSAinDMSO	-0.04094506	0.6668418	GFmix w/o MEKi
ARHDT*PDPSPLR	2024-02-15	Caco2	LMvsBSAinDMSO	-0.1818217	0.05945307	GFmix w/o MEKi
ARLS*LVIR	2024-02-15	Caco2	LMvsBSAinDMSO	0.009756171	0.9092413	GFmix w/o MEKi
ARLS*NLALVKPEK	2024-02-15	Caco2	LMvsBSAinDMSO	0.117624	0.3902344	GFmix w/o MEKi
ARLSYS*DK	2024-02-15	Caco2	LMvsBSAinDMSO	-0.06981318	0.6294783	GFmix w/o MEKi
ARPATDS*FDDYPPR	2024-02-15	Caco2	LMvsBSAinDMSO	-0.08462495	0.2922582	GFmix w/o MEKi
ARPMS*LSTIAILNSVK	2024-02-15	Caco2	LMvsBSAinDMSO	0.4341529	0.02295415	GFmix w/o MEKi
ARQDS*QGEEAEPLPASPEAPAHSPK	2024-02-15	Caco2	LMvsBSAinDMSO	-0.1256136	0.3884249	GFmix w/o MEKi
ARQEEGADAS*EEDPTPAGEEDVK	2024-02-15	Caco2	LMvsBSAinDMSO	-0.008192721	0.9039546	GFmix w/o MEKi
ARS*APPMEGAR	2024-02-15	Caco2	LMvsBSAinDMSO	-0.117828	0.4672562	GFmix w/o MEKi
ARS*LLPLSTSLDHR	2024-02-15	Caco2	LMvsBSAinDMSO	-0.2048059	0.1855797	GFmix w/o MEKi
ARS*PPQPLGELK	2024-02-15	Caco2	LMvsBSAinDMSO	-0.02704879	0.5770376	GFmix w/o MEKi
ARS*PREEIL	2024-02-15	Caco2	LMvsBSAinDMSO	0.2669348	0.01035312	GFmix w/o MEKi
ARS*PYSPAEEDALFMDLPTGPR	2024-02-15	Caco2	LMvsBSAinDMSO	-0.03528503	0.7294024	GFmix w/o MEKi
ARS*VDALDDLTPPSTAESGSR	2024-02-15	Caco2	LMvsBSAinDMSO	0.03758933	0.5675167	GFmix w/o MEKi
ARS*VDALDDLTPPSTAESGSR	2024-02-15	Caco2	LMvsBSAinDMSO	-0.0699284	0.3824287	GFmix w/o MEKi
ARSDEGQLS*PATR	2024-02-15	Caco2	LMvsBSAinDMSO	-0.09346794	0.3977489	GFmix w/o MEKi
AS*GEMASAQYITAALR	2024-02-15	Caco2	LMvsBSAinDMSO	0.03015413	0.5881363	GFmix w/o MEKi
AS*IPIPEGR	2024-02-15	Caco2	LMvsBSAinDMSO	-0.1329505	0.04566344	GFmix w/o MEKi
AS*LAAMNSISPR	2024-02-15	Caco2	LMvsBSAinDMSO	-0.08456753	0.7320121	GFmix w/o MEKi
AS*LADALPLHIAPR	2024-02-15	Caco2	LMvsBSAinDMSO	-0.1495414	0.08385434	GFmix w/o MEKi
AS*LADALPLHIAPR	2024-02-15	Caco2	LMvsBSAinDMSO	-0.1758133	0.009718985	GFmix w/o MEKi
AS*LEDAPVDDLTRK	2024-02-15	Caco2	LMvsBSAinDMSO	-0.2588596	0.02743548	GFmix w/o MEKi
AS*LEDAPVDDLTRK	2024-02-15	Caco2	LMvsBSAinDMSO	-0.03546422	0.6147608	GFmix w/o MEKi
AS*LENVHPPIAPPPTEIPER	2024-02-15	Caco2	LMvsBSAinDMSO	0.1471043	0.0617928	GFmix w/o MEKi
AS*LGTLPLGK	2024-02-15	Caco2	LMvsBSAinDMSO	0.2712255	0.002026426	GFmix w/o MEKi
AS*LSSAPVVLVGDHA	2024-02-15	Caco2	LMvsBSAinDMSO	-0.07370914	0.6666976	GFmix w/o MEKi
AS*PAAPADGAAPAQPSIR	2024-02-15	Caco2	LMvsBSAinDMSO	0.1791897	0.09377887	GFmix w/o MEKi
AS*PAGTAGGPGAGAAAGGTGPLAAR	2024-02-15	Caco2	LMvsBSAinDMSO	-0.07210942	0.3980956	GFmix w/o MEKi
AS*PAPGSGHPEGPGAHLDMNSLDR	2024-02-15	Caco2	LMvsBSAinDMSO	-0.02874582	0.7140981	GFmix w/o MEKi
AS*PAPGSGHPEGPGAHLDMNSLDR	2024-02-15	Caco2	LMvsBSAinDMSO	0.05104938	0.6958285	GFmix w/o MEKi
AS*PAPGSGHPEGPGAHLDMNSLDR	2024-02-15	Caco2	LMvsBSAinDMSO	-0.05820726	0.4885358	GFmix w/o MEKi
AS*PAPGSGHPEGPGAHLDMNSLDR	2024-02-15	Caco2	LMvsBSAinDMSO	0.01672213	0.8356045	GFmix w/o MEKi
AS*PATPAGHPVSGLLLR	2024-02-15	Caco2	LMvsBSAinDMSO	-0.130764	0.07651799	GFmix w/o MEKi
AS*PATQPPPLLPPSATGPDATVGGPAPTPLLPPSATASVK	2024-02-15	Caco2	LMvsBSAinDMSO	-0.1040868	0.1289896	GFmix w/o MEKi
AS*PAVALPK	2024-02-15	Caco2	LMvsBSAinDMSO	-0.01796295	0.901172	GFmix w/o MEKi
AS*PDQNASTHTPQSSVK	2024-02-15	Caco2	LMvsBSAinDMSO	0.05816632	0.5977286	GFmix w/o MEKi
AS*PEPPDSAEGALK	2024-02-15	Caco2	LMvsBSAinDMSO	-0.02280363	0.6475652	GFmix w/o MEKi
AS*PEPPGPESSSR	2024-02-15	Caco2	LMvsBSAinDMSO	0.05355517	0.6852922	GFmix w/o MEKi
AS*PEPQRENASPAPGTTAEEAMSR	2024-02-15	Caco2	LMvsBSAinDMSO	-0.1388758	0.2401463	GFmix w/o MEKi
AS*PGLLPVANGNSLNK	2024-02-15	Caco2	LMvsBSAinDMSO	-0.2854479	2.366522e-4	GFmix w/o MEKi
AS*PITNDGEDEFVPSDGLDK	2024-02-15	Caco2	LMvsBSAinDMSO	0.0305963	0.7549621	GFmix w/o MEKi
AS*PLPFEPWQR	2024-02-15	Caco2	LMvsBSAinDMSO	-0.09404534	0.1061164	GFmix w/o MEKi
AS*PNLIGATGANSLGK	2024-02-15	Caco2	LMvsBSAinDMSO	-0.3181951	1.310216e-4	GFmix w/o MEKi
AS*PNVEAPQPHR	2024-02-15	Caco2	LMvsBSAinDMSO	0.007630408	0.8884495	GFmix w/o MEKi
AS*PNVEAPQPHR	2024-02-15	Caco2	LMvsBSAinDMSO	0.03055784	0.8360718	GFmix w/o MEKi
AS*PPALLPGPAPR	2024-02-15	Caco2	LMvsBSAinDMSO	0.0373031	0.577619	GFmix w/o MEKi
AS*PPLQDSASQTYESMCLEK	2024-02-15	Caco2	LMvsBSAinDMSO	-0.08305176	0.4376194	GFmix w/o MEKi
AS*PPPQGPLPGPPGALHR	2024-02-15	Caco2	LMvsBSAinDMSO	-0.07578759	0.1629343	GFmix w/o MEKi
AS*PPPQGPLPGPPGALHR	2024-02-15	Caco2	LMvsBSAinDMSO	-0.08287253	0.2997235	GFmix w/o MEKi
AS*PSPQPSSQPLQIHR	2024-02-15	Caco2	LMvsBSAinDMSO	-0.05243367	0.2998096	GFmix w/o MEKi
AS*PSPQPSSQPLQIHR	2024-02-15	Caco2	LMvsBSAinDMSO	0.08726832	0.375567	GFmix w/o MEKi
AS*PVPAPSSGLHAAVR	2024-02-15	Caco2	LMvsBSAinDMSO	-0.0536995	0.4836781	GFmix w/o MEKi
AS*PVPAPSSGLHAAVR	2024-02-15	Caco2	LMvsBSAinDMSO	-0.2194855	0.2206113	GFmix w/o MEKi
AS*QDPFLQHVNK	2024-02-15	Caco2	LMvsBSAinDMSO	0.02845702	0.7653982	GFmix w/o MEKi
AS*QEANLLTLAQK	2024-02-15	Caco2	LMvsBSAinDMSO	0.1091313	0.233901	GFmix w/o MEKi
AS*TIFLSK	2024-02-15	Caco2	LMvsBSAinDMSO	0.02816457	0.716919	GFmix w/o MEKi
ASAGRLT*PESQSK	2024-02-15	Caco2	LMvsBSAinDMSO	-0.01068263	0.863155	GFmix w/o MEKi
ASAGTPSLSAGVS*PK	2024-02-15	Caco2	LMvsBSAinDMSO	0.0261358	0.8935841	GFmix w/o MEKi
ASAPAAAAAAAAAAAAAAAALAAAAGGGRS*PEPALTPAAPSGGNGSGSGAR	2024-02-15	Caco2	LMvsBSAinDMSO	0.0549404	0.5341137	GFmix w/o MEKi
ASAPS*PNAQVACDHCLK	2024-02-15	Caco2	LMvsBSAinDMSO	-0.04054024	0.6325528	GFmix w/o MEKi
ASASRPQPAPADGADPPPAEEPEARPDGEGS*PGK	2024-02-15	Caco2	LMvsBSAinDMSO	-0.00266314	0.9750507	GFmix w/o MEKi
ASAVSELS*PR	2024-02-15	Caco2	LMvsBSAinDMSO	0.01893731	0.8428822	GFmix w/o MEKi
ASDPAS*PHIGR	2024-02-15	Caco2	LMvsBSAinDMSO	-0.03187702	0.7325128	GFmix w/o MEKi
ASDPQS*PPQVSR	2024-02-15	Caco2	LMvsBSAinDMSO	-0.2231161	0.1196712	GFmix w/o MEKi
ASEAAS*PLPDSPGDK	2024-02-15	Caco2	LMvsBSAinDMSO	0.354064	0.002118835	GFmix w/o MEKi
ASEAASPLPDS*PGDK	2024-02-15	Caco2	LMvsBSAinDMSO	0.2444095	4.489176e-4	GFmix w/o MEKi
ASEGLDACAS*PTK	2024-02-15	Caco2	LMvsBSAinDMSO	0.2706546	0.03617302	GFmix w/o MEKi
ASEIDQVVPAAQSS*PINCEK	2024-02-15	Caco2	LMvsBSAinDMSO	0.01031328	0.8824161	GFmix w/o MEKi
ASELAET*PKEEK	2024-02-15	Caco2	LMvsBSAinDMSO	-0.04234236	0.8141554	GFmix w/o MEKi
ASEPLLS*PPPFGESR	2024-02-15	Caco2	LMvsBSAinDMSO	0.2574727	1.047262e-4	GFmix w/o MEKi
ASFDHS*PDSLPLR	2024-02-15	Caco2	LMvsBSAinDMSO	-0.02430607	0.6064108	GFmix w/o MEKi
ASFDHS*PDSLPLR	2024-02-15	Caco2	LMvsBSAinDMSO	-0.0107863	0.8889132	GFmix w/o MEKi
ASFGATGGPPAHLLTPS*PLSGPGGSSLLEK	2024-02-15	Caco2	LMvsBSAinDMSO	0.1242013	0.5583055	GFmix w/o MEKi
ASFSRPTFLQLS*PGGLR	2024-02-15	Caco2	LMvsBSAinDMSO	-0.1571499	0.04608022	GFmix w/o MEKi
ASGDPGASGMS*PR	2024-02-15	Caco2	LMvsBSAinDMSO	0.08873065	0.40606	GFmix w/o MEKi
ASGQAFELILS*PR	2024-02-15	Caco2	LMvsBSAinDMSO	0.3586674	3.833204e-4	GFmix w/o MEKi
ASIANSDGPTAGSQT*PPFK	2024-02-15	Caco2	LMvsBSAinDMSO	-0.07741157	0.4513909	GFmix w/o MEKi
ASIDSS*LENLSTASSR	2024-02-15	Caco2	LMvsBSAinDMSO	-0.005084998	0.9408576	GFmix w/o MEKi
ASIGQS*PGLPSTTFK	2024-02-15	Caco2	LMvsBSAinDMSO	0.2752146	5.50848e-5	GFmix w/o MEKi
ASIQECILPDS*PLYHNK	2024-02-15	Caco2	LMvsBSAinDMSO	0.06296379	0.4837805	GFmix w/o MEKi
ASIQECILPDS*PLYHNK	2024-02-15	Caco2	LMvsBSAinDMSO	0.1439357	0.02808213	GFmix w/o MEKi
ASISVHS*PQK	2024-02-15	Caco2	LMvsBSAinDMSO	-0.05639753	0.2513016	GFmix w/o MEKi
ASITPVLGS*PSTK	2024-02-15	Caco2	LMvsBSAinDMSO	-0.7518946	0.002636321	GFmix w/o MEKi
ASLDSAGGSGSS*PILLPTPVVGGPR	2024-02-15	Caco2	LMvsBSAinDMSO	-0.4528799	0.007804258	GFmix w/o MEKi
ASLENS*LREVEAR	2024-02-15	Caco2	LMvsBSAinDMSO	0.0332439	0.576802	GFmix w/o MEKi
ASLGS*LEGEAEAEASSPK	2024-02-15	Caco2	LMvsBSAinDMSO	-0.05426286	0.3256422	GFmix w/o MEKi
ASLGSLEGEAEAEASS*PK	2024-02-15	Caco2	LMvsBSAinDMSO	0.1126198	0.03517294	GFmix w/o MEKi
ASLLT*DEEDVDMALDQR	2024-02-15	Caco2	LMvsBSAinDMSO	-0.0749944	0.44709	GFmix w/o MEKi
ASLLT*DEEDVDMALDQR	2024-02-15	Caco2	LMvsBSAinDMSO	-0.08420421	0.3986279	GFmix w/o MEKi
ASLS*CSALGSSPVHR	2024-02-15	Caco2	LMvsBSAinDMSO	-0.02900204	0.761756	GFmix w/o MEKi
ASMSEFLES*EDGEVEQQR	2024-02-15	Caco2	LMvsBSAinDMSO	-0.02587189	0.6753403	GFmix w/o MEKi
ASPEAAST*PRDPIDVDLPEEAER	2024-02-15	Caco2	LMvsBSAinDMSO	0.04074487	0.7093287	GFmix w/o MEKi
ASPEPQRENAS*PAPGTTAEEAMSR	2024-02-15	Caco2	LMvsBSAinDMSO	-0.2481517	0.1884807	GFmix w/o MEKi
ASPGTPLS*PGSLR	2024-02-15	Caco2	LMvsBSAinDMSO	-0.05585964	0.3192756	GFmix w/o MEKi
ASPGTPLSPGS*LR	2024-02-15	Caco2	LMvsBSAinDMSO	-0.01224257	0.8067873	GFmix w/o MEKi
ASPS*PQPSSQPLQIHR	2024-02-15	Caco2	LMvsBSAinDMSO	-0.07063954	0.6076524	GFmix w/o MEKi
ASPVTSPAAAFPTAS*PANK	2024-02-15	Caco2	LMvsBSAinDMSO	0.002933139	0.9541465	GFmix w/o MEKi
ASPVTTS*PTAATTQNPVLSK	2024-02-15	Caco2	LMvsBSAinDMSO	0.08166966	0.2352364	GFmix w/o MEKi
ASQEPS*PKPGTEVIPAAPR	2024-02-15	Caco2	LMvsBSAinDMSO	-0.1090609	0.2002988	GFmix w/o MEKi
ASQEPS*PKPGTEVIPAAPR	2024-02-15	Caco2	LMvsBSAinDMSO	-0.2809144	0.04461788	GFmix w/o MEKi
ASQGLLSSIENSES*DSSEAK	2024-02-15	Caco2	LMvsBSAinDMSO	0.1485591	0.1792678	GFmix w/o MEKi
ASQPDLVDT*PTSSKPQPK	2024-02-15	Caco2	LMvsBSAinDMSO	-0.1616162	0.1750114	GFmix w/o MEKi
ASRPSAMTHEAPKLS*PK	2024-02-15	Caco2	LMvsBSAinDMSO	-0.139077	0.3962415	GFmix w/o MEKi
ASRPSAMTHEAPKLS*PK	2024-02-15	Caco2	LMvsBSAinDMSO	-0.1602885	0.4198969	GFmix w/o MEKi
ASS*APAAAAGLLR	2024-02-15	Caco2	LMvsBSAinDMSO	-0.2182169	0.1625753	GFmix w/o MEKi
ASS*ESSYLSILPK	2024-02-15	Caco2	LMvsBSAinDMSO	0.5773576	9.013315e-4	GFmix w/o MEKi
ASS*FADMMGILK	2024-02-15	Caco2	LMvsBSAinDMSO	0.02273784	0.8104425	GFmix w/o MEKi
ASS*FADMMGILK	2024-02-15	Caco2	LMvsBSAinDMSO	-0.05797424	0.4910814	GFmix w/o MEKi
ASS*FADMMGILK	2024-02-15	Caco2	LMvsBSAinDMSO	-0.0540804	0.6769481	GFmix w/o MEKi
ASS*FADMMGILK	2024-02-15	Caco2	LMvsBSAinDMSO	-0.06518488	0.6420026	GFmix w/o MEKi
ASS*FSGISILTR	2024-02-15	Caco2	LMvsBSAinDMSO	-0.005088648	0.9002913	GFmix w/o MEKi
ASS*FSGISVLTR	2024-02-15	Caco2	LMvsBSAinDMSO	-0.06276177	0.2967612	GFmix w/o MEKi
ASS*LNFLNK	2024-02-15	Caco2	LMvsBSAinDMSO	-0.089535	0.2483323	GFmix w/o MEKi
ASS*LSESSPPK	2024-02-15	Caco2	LMvsBSAinDMSO	-0.06837111	0.4202422	GFmix w/o MEKi
ASS*PELPVSVENIK	2024-02-15	Caco2	LMvsBSAinDMSO	0.02482815	0.770184	GFmix w/o MEKi
ASS*PSPLTIGTPESQR	2024-02-15	Caco2	LMvsBSAinDMSO	-0.149056	0.0189863	GFmix w/o MEKi
ASSPS*PLTIGTPESQR	2024-02-15	Caco2	LMvsBSAinDMSO	-0.2623066	0.02766563	GFmix w/o MEKi
ASSPSPLTIGT*PESQR	2024-02-15	Caco2	LMvsBSAinDMSO	-0.1073939	0.1407799	GFmix w/o MEKi
ASSSGPRS*PLDQR	2024-02-15	Caco2	LMvsBSAinDMSO	0.1643172	0.06153479	GFmix w/o MEKi
ASSVGVLS*PQKK	2024-02-15	Caco2	LMvsBSAinDMSO	-0.09319935	0.1052157	GFmix w/o MEKi
ASTAPGAEASPS*PCITER	2024-02-15	Caco2	LMvsBSAinDMSO	-0.05740137	0.3552597	GFmix w/o MEKi
ASTHDSLAHGAS*LR	2024-02-15	Caco2	LMvsBSAinDMSO	0.09581377	0.6427667	GFmix w/o MEKi
ASTSDYQVISDRQT*PK	2024-02-15	Caco2	LMvsBSAinDMSO	0.05450158	0.2500005	GFmix w/o MEKi
ASVSQTS*PQSASSPR	2024-02-15	Caco2	LMvsBSAinDMSO	0.1247717	0.5174089	GFmix w/o MEKi
ASVVDPSTESSPAPQEGSEQPASPAS*PLSSR	2024-02-15	Caco2	LMvsBSAinDMSO	-0.2676234	0.0352272	GFmix w/o MEKi
ASYHFSPEELDENTS*PLLGDAR	2024-02-15	Caco2	LMvsBSAinDMSO	0.5134384	6.057042e-6	GFmix w/o MEKi
ATANSQVMGS*ANSTLR	2024-02-15	Caco2	LMvsBSAinDMSO	0.1297211	0.2526103	GFmix w/o MEKi
ATAPQTQHVS*PMR	2024-02-15	Caco2	LMvsBSAinDMSO	-0.01897763	0.7899179	GFmix w/o MEKi
ATAPQTQHVS*PMRQVEPPAK	2024-02-15	Caco2	LMvsBSAinDMSO	-0.6656559	0.07411482	GFmix w/o MEKi
ATAPQTQHVS*PMR	2024-02-15	Caco2	LMvsBSAinDMSO	0.02484069	0.6314387	GFmix w/o MEKi
ATAPQTQHVS*PMR	2024-02-15	Caco2	LMvsBSAinDMSO	0.04423477	0.5964556	GFmix w/o MEKi
ATDIPASAS*PPPVAGVPFFK	2024-02-15	Caco2	LMvsBSAinDMSO	0.002335453	0.9757724	GFmix w/o MEKi
ATDIPASAS*PPPVAGVPFFK	2024-02-15	Caco2	LMvsBSAinDMSO	0.1324362	0.0674771	GFmix w/o MEKi
ATEDGEEDEVS*AGEK	2024-02-15	Caco2	LMvsBSAinDMSO	-7.852947e-4	0.9869296	GFmix w/o MEKi
ATENDIANFFS*PLNPIR	2024-02-15	Caco2	LMvsBSAinDMSO	-0.05507129	0.6127969	GFmix w/o MEKi
ATENDIANFFS*PLNPIR	2024-02-15	Caco2	LMvsBSAinDMSO	-0.04778593	0.6166136	GFmix w/o MEKi
ATENDIYNFFS*PLNPMR	2024-02-15	Caco2	LMvsBSAinDMSO	0.0247343	0.8629385	GFmix w/o MEKi
ATENDIYNFFS*PLNPVR	2024-02-15	Caco2	LMvsBSAinDMSO	-0.1319942	0.2218496	GFmix w/o MEKi
ATENDIYNFFS*PLNPVR	2024-02-15	Caco2	LMvsBSAinDMSO	-0.1088976	0.2061142	GFmix w/o MEKi
ATGAALT*PTEERR	2024-02-15	Caco2	LMvsBSAinDMSO	-0.190398	0.04546622	GFmix w/o MEKi
ATGDGSS*PELPSLER	2024-02-15	Caco2	LMvsBSAinDMSO	-0.08305243	0.3331856	GFmix w/o MEKi
ATGPVLISTADFEGPMPSAPPEAES*PLASTSK	2024-02-15	Caco2	LMvsBSAinDMSO	-0.2311674	0.08512077	GFmix w/o MEKi
ATLPS*PDKLPGFK	2024-02-15	Caco2	LMvsBSAinDMSO	-0.1073684	0.05337509	GFmix w/o MEKi
ATLWPAT*PPK	2024-02-15	Caco2	LMvsBSAinDMSO	-0.1351961	0.03396568	GFmix w/o MEKi
ATNES*EDEIPQLVPIGK	2024-02-15	Caco2	LMvsBSAinDMSO	-0.013575190000000001	0.770371	GFmix w/o MEKi
ATNES*EDEIPQLVPIGKK	2024-02-15	Caco2	LMvsBSAinDMSO	0.05493224	0.713647	GFmix w/o MEKi
ATPELGSSENSASS*PPR	2024-02-15	Caco2	LMvsBSAinDMSO	-0.1965765	0.1374533	GFmix w/o MEKi
ATS*FEESERK	2024-02-15	Caco2	LMvsBSAinDMSO	-0.05070753	0.5909004	GFmix w/o MEKi
ATS*GSSLPVGINR	2024-02-15	Caco2	LMvsBSAinDMSO	0.08270822	0.3317701	GFmix w/o MEKi
ATS*PEAGGGGGALK	2024-02-15	Caco2	LMvsBSAinDMSO	-0.1653583	0.070777	GFmix w/o MEKi
ATS*PLVSLYPALECR	2024-02-15	Caco2	LMvsBSAinDMSO	-0.05220751	0.6730881	GFmix w/o MEKi
ATSAGSS*PSCSLAGR	2024-02-15	Caco2	LMvsBSAinDMSO	-0.08665686	0.1928201	GFmix w/o MEKi
ATSCFPRPMT*PR	2024-02-15	Caco2	LMvsBSAinDMSO	-0.1998413	0.01821645	GFmix w/o MEKi
ATSEEDVSIKS*PICEK	2024-02-15	Caco2	LMvsBSAinDMSO	0.1744938	0.02144669	GFmix w/o MEKi
ATSEIFHSQS*FLATGSNLR	2024-02-15	Caco2	LMvsBSAinDMSO	0.2686718	0.1086163	GFmix w/o MEKi
ATSSHFS*ASEESMDFLDK	2024-02-15	Caco2	LMvsBSAinDMSO	-0.194084	0.1993255	GFmix w/o MEKi
ATSVALPGWS*PSETR	2024-02-15	Caco2	LMvsBSAinDMSO	0.06297285	0.4558073	GFmix w/o MEKi
ATTLSNAVSSLASTGLSLT*K	2024-02-15	Caco2	LMvsBSAinDMSO	-0.1942401	0.1609478	GFmix w/o MEKi
ATTPASTANSDVATIPTDT*PLK	2024-02-15	Caco2	LMvsBSAinDMSO	0.2268882	0.17796120000000001	GFmix w/o MEKi
ATTPPNQGRPDS*PVYANLQELK	2024-02-15	Caco2	LMvsBSAinDMSO	-0.03364381	0.7244027	GFmix w/o MEKi
ATVPVAAATAAEGEGS*PPAVAAVAGPPAAAEVGGGVGGSSR	2024-02-15	Caco2	LMvsBSAinDMSO	-0.1972478	0.1408571	GFmix w/o MEKi
ATVTPS*PVK	2024-02-15	Caco2	LMvsBSAinDMSO	-0.1520156	0.4764492	GFmix w/o MEKi
AVAAAAAAAVT*PAAIAAATTTLAQEEPVAAPEPK	2024-02-15	Caco2	LMvsBSAinDMSO	-0.03539633	0.7749689	GFmix w/o MEKi
AVAAAAAAAVT*PAAIAAATTTLAQEEPVAAPEPK	2024-02-15	Caco2	LMvsBSAinDMSO	-0.2503854	0.1252434	GFmix w/o MEKi
AVAGVMITAS*HNR	2024-02-15	Caco2	LMvsBSAinDMSO	-0.07780258	0.1245152	GFmix w/o MEKi
AVAGVMITAS*HNR	2024-02-15	Caco2	LMvsBSAinDMSO	0.2468206	0.3382811	GFmix w/o MEKi
AVAS*PEATVSQTDENK	2024-02-15	Caco2	LMvsBSAinDMSO	-0.004104981	0.9498202	GFmix w/o MEKi
AVASS*PAATNSEVK	2024-02-15	Caco2	LMvsBSAinDMSO	0.06332375	0.3631958	GFmix w/o MEKi
AVCSTY*LQSR	2024-02-15	Caco2	LMvsBSAinDMSO	-0.1336457	0.1765318	GFmix w/o MEKi
AVDQGISNTS*LLNSR	2024-02-15	Caco2	LMvsBSAinDMSO	0.01369591	0.8435969	GFmix w/o MEKi
AVFPS*IVGRPR	2024-02-15	Caco2	LMvsBSAinDMSO	-0.02883375	0.7257775	GFmix w/o MEKi
AVGMPS*PVSPK	2024-02-15	Caco2	LMvsBSAinDMSO	-0.04911586	0.5429045	GFmix w/o MEKi
AVGMPSPVS*PK	2024-02-15	Caco2	LMvsBSAinDMSO	-0.02502538	0.8135267	GFmix w/o MEKi
AVGPAS*ILK	2024-02-15	Caco2	LMvsBSAinDMSO	-0.2121843	0.002194781	GFmix w/o MEKi
AVGPSGGGGET*PR	2024-02-15	Caco2	LMvsBSAinDMSO	0.01672747	0.8824008	GFmix w/o MEKi
AVGS*PLCVPAR	2024-02-15	Caco2	LMvsBSAinDMSO	0.006141742	0.9051315	GFmix w/o MEKi
AVGT*PVAAAPSSGFAPGFLR	2024-02-15	Caco2	LMvsBSAinDMSO	-0.04696256	0.4320136	GFmix w/o MEKi
AVGTQTLS*GAGLLK	2024-02-15	Caco2	LMvsBSAinDMSO	-0.4858079	0.0111544	GFmix w/o MEKi
AVLFCLS*EDKK	2024-02-15	Caco2	LMvsBSAinDMSO	-0.02533153	0.6651084	GFmix w/o MEKi
AVLSDS*PQLSEGK	2024-02-15	Caco2	LMvsBSAinDMSO	0.01234544	0.8605981	GFmix w/o MEKi
AVNRVS*AIR	2024-02-15	Caco2	LMvsBSAinDMSO	-0.1174538	0.191765	GFmix w/o MEKi
AVNTQALS*GAGILR	2024-02-15	Caco2	LMvsBSAinDMSO	-0.06308547	0.1664783	GFmix w/o MEKi
AVPALGKS*PPHHSGFQQYQQADASK	2024-02-15	Caco2	LMvsBSAinDMSO	0.07544643	0.5670816	GFmix w/o MEKi
AVPAPSPGPT*HNSPELGRPPAAGVLAPDMSDK	2024-02-15	Caco2	LMvsBSAinDMSO	-0.2013651	0.1873118	GFmix w/o MEKi
AVPIGT*PPK	2024-02-15	Caco2	LMvsBSAinDMSO	-0.06039679	0.2721991	GFmix w/o MEKi
AVPMAPAPAS*PGSSNDSSAR	2024-02-15	Caco2	LMvsBSAinDMSO	0.02438255	0.6861593	GFmix w/o MEKi
AVPPVS*PELR	2024-02-15	Caco2	LMvsBSAinDMSO	0.01966117	0.7551454	GFmix w/o MEKi
AVPS*PTTGEEGSVHSR	2024-02-15	Caco2	LMvsBSAinDMSO	0.1343138	0.3374748	GFmix w/o MEKi
AVQLMQQVASNGATLPSALSAS*K	2024-02-15	Caco2	LMvsBSAinDMSO	-0.028382750000000002	0.7701858	GFmix w/o MEKi
AVQLMQQVASNGATLPSALSAS*K	2024-02-15	Caco2	LMvsBSAinDMSO	0.1066735	0.5678957	GFmix w/o MEKi
AVQLMQQVASNGATLPSALSAS*K	2024-02-15	Caco2	LMvsBSAinDMSO	-0.2862488	0.09510576	GFmix w/o MEKi
AVS*FHLVHR	2024-02-15	Caco2	LMvsBSAinDMSO	0.03745858	0.7736114	GFmix w/o MEKi
AVS*ILPLLGHGVPR	2024-02-15	Caco2	LMvsBSAinDMSO	-0.141413	0.5164808	GFmix w/o MEKi
AVS*PFAK	2024-02-15	Caco2	LMvsBSAinDMSO	-0.1075194	0.3517963	GFmix w/o MEKi
AVS*PLDPSK	2024-02-15	Caco2	LMvsBSAinDMSO	0.2382968	0.2085889	GFmix w/o MEKi
AVS*PLLLTTTNSSEGLSMGNYIGLINR	2024-02-15	Caco2	LMvsBSAinDMSO	-0.09201193	0.6148064	GFmix w/o MEKi
AVS*PLLLTTTNSSEGLSMGNYIGLINR	2024-02-15	Caco2	LMvsBSAinDMSO	-0.1104103	0.2907247	GFmix w/o MEKi
AVS*VSSMSEFQR	2024-02-15	Caco2	LMvsBSAinDMSO	0.01992212	0.8289326	GFmix w/o MEKi
AVSTVVVTTAPS*PK	2024-02-15	Caco2	LMvsBSAinDMSO	0.1586052	0.1366562	GFmix w/o MEKi
AVT*PENHESMTSIFPSAAVGLK	2024-02-15	Caco2	LMvsBSAinDMSO	0.04709423	0.7307904	GFmix w/o MEKi
AVT*PVPTK	2024-02-15	Caco2	LMvsBSAinDMSO	-0.1213406	0.5292063	GFmix w/o MEKi
AVT*PVSQGSNSSSADPK	2024-02-15	Caco2	LMvsBSAinDMSO	-0.08031301	0.1921411	GFmix w/o MEKi
AVTFS*PDLGPVPHEGLGEYNR	2024-02-15	Caco2	LMvsBSAinDMSO	0.02705975	0.6910794	GFmix w/o MEKi
AVTGQTTQVS*PPVIAGR	2024-02-15	Caco2	LMvsBSAinDMSO	0.0852121	0.4628147	GFmix w/o MEKi
AVTIANS*PSKPSEK	2024-02-15	Caco2	LMvsBSAinDMSO	-0.1404236	0.09388411	GFmix w/o MEKi
AVTPPMPLLTPAT*PGGLPPAAAVAAAAATAK	2024-02-15	Caco2	LMvsBSAinDMSO	0.2092767	0.112164	GFmix w/o MEKi
AVTTVTQSTPVPGPSVPPPEELQVS*PGPR	2024-02-15	Caco2	LMvsBSAinDMSO	0.1255294	0.104402	GFmix w/o MEKi
AVTTVTQSTPVPGPSVPPPEELQVS*PGPR	2024-02-15	Caco2	LMvsBSAinDMSO	0.2045881	0.02387956	GFmix w/o MEKi
AVVMPLQLIQEQAAS*PNAEIHILK	2024-02-15	Caco2	LMvsBSAinDMSO	9.292552e-4	0.9971402	GFmix w/o MEKi
AVVMPLQLIQEQAAS*PNAEIHILK	2024-02-15	Caco2	LMvsBSAinDMSO	-0.1466943	0.2630138	GFmix w/o MEKi
AVVMPLQLIQEQAAS*PNAEIHILK	2024-02-15	Caco2	LMvsBSAinDMSO	-0.1471837	0.1933492	GFmix w/o MEKi
AVVVS*PKEENK	2024-02-15	Caco2	LMvsBSAinDMSO	-0.06666836	0.188829	GFmix w/o MEKi
AWSS*QDEVSTNVR	2024-02-15	Caco2	LMvsBSAinDMSO	0.04259023	0.7014187	GFmix w/o MEKi
AY*DHLFK	2024-02-15	Caco2	LMvsBSAinDMSO	0.0304416	0.7385957	GFmix w/o MEKi
AYGVPVKPMT*PK	2024-02-15	Caco2	LMvsBSAinDMSO	0.02353538	0.888806	GFmix w/o MEKi
AYGVPVKPMT*PK	2024-02-15	Caco2	LMvsBSAinDMSO	-0.07359309	0.6638435	GFmix w/o MEKi
AYILVT*PLK	2024-02-15	Caco2	LMvsBSAinDMSO	0.03031184	0.7728377	GFmix w/o MEKi
AYLGYQAVPSGSSGSLSTSSSSS*PPGTPSPADAK	2024-02-15	Caco2	LMvsBSAinDMSO	-0.09761948	0.2672788	GFmix w/o MEKi
AYQDQIS*PVPGAPK	2024-02-15	Caco2	LMvsBSAinDMSO	0.2386608	0.02405105	GFmix w/o MEKi
AYQHGGVTGLS*QY	2024-02-15	Caco2	LMvsBSAinDMSO	-0.02533045	0.7332694	GFmix w/o MEKi
AYS*FCGTVEYMAPEVVNR	2024-02-15	Caco2	LMvsBSAinDMSO	0.05393867	0.5051418	GFmix w/o MEKi
AYS*PEYR	2024-02-15	Caco2	LMvsBSAinDMSO	0.3120174	0.07068557	GFmix w/o MEKi
AYS*TENYSLESQK	2024-02-15	Caco2	LMvsBSAinDMSO	-0.03632653	0.5584025	GFmix w/o MEKi
AYSS*PSTTPEAR	2024-02-15	Caco2	LMvsBSAinDMSO	-0.001808912	0.9687843	GFmix w/o MEKi
AYSSFGGGRGS*R	2024-02-15	Caco2	LMvsBSAinDMSO	-0.03628794	0.6399521	GFmix w/o MEKi
AYT*PVVVTLWYR	2024-02-15	Caco2	LMvsBSAinDMSO	0.02741711	0.6524207	GFmix w/o MEKi
AYT*PVVVTQWYR	2024-02-15	Caco2	LMvsBSAinDMSO	0.01295244	0.8096131	GFmix w/o MEKi
CALSS*PSLAFTPPIK	2024-02-15	Caco2	LMvsBSAinDMSO	0.05494066	0.5290056	GFmix w/o MEKi
CAPSAGS*PAAAVGR	2024-02-15	Caco2	LMvsBSAinDMSO	-0.004079751	0.9439565	GFmix w/o MEKi
CAPSAGSPAAAVGRES*PGAAATSSSGPQAQQHR	2024-02-15	Caco2	LMvsBSAinDMSO	-0.008414983	0.8973583	GFmix w/o MEKi
CAT*PVIIDEILPSK	2024-02-15	Caco2	LMvsBSAinDMSO	0.07030623	0.4196172	GFmix w/o MEKi
CDILVQEELLAS*PK	2024-02-15	Caco2	LMvsBSAinDMSO	0.09118577	0.2339197	GFmix w/o MEKi
CDILVQEELLAS*PKK	2024-02-15	Caco2	LMvsBSAinDMSO	0.04427625	0.3255885	GFmix w/o MEKi
CDILVQEELLAS*PKK	2024-02-15	Caco2	LMvsBSAinDMSO	0.05201574	0.3810935	GFmix w/o MEKi
CDSLLHFTENLFPS*PNK	2024-02-15	Caco2	LMvsBSAinDMSO	-0.1434567	0.02349274	GFmix w/o MEKi
CESIPACTTEELVSGVAS*PCPK	2024-02-15	Caco2	LMvsBSAinDMSO	0.02067706	0.818775	GFmix w/o MEKi
CETSAS*ELER	2024-02-15	Caco2	LMvsBSAinDMSO	-0.1930655	0.1036925	GFmix w/o MEKi
CGS*SEDLHDSVR	2024-02-15	Caco2	LMvsBSAinDMSO	-0.03236502	0.7637242	GFmix w/o MEKi
CGSGPVHISGQHLVAVEEDAES*EDEEEEDVK	2024-02-15	Caco2	LMvsBSAinDMSO	0.03158315	0.573054	GFmix w/o MEKi
CGSS*EDLHDSVR	2024-02-15	Caco2	LMvsBSAinDMSO	0.1040354	0.3453129	GFmix w/o MEKi
CHS*LGYNFIHK	2024-02-15	Caco2	LMvsBSAinDMSO	0.02343812	0.8735915	GFmix w/o MEKi
CIACQAAKLS*PR	2024-02-15	Caco2	LMvsBSAinDMSO	-0.2204324	0.2080618	GFmix w/o MEKi
CIACQAAKLS*PR	2024-02-15	Caco2	LMvsBSAinDMSO	-0.3772687	0.2028989	GFmix w/o MEKi
CKLS*PTVVGLSSK	2024-02-15	Caco2	LMvsBSAinDMSO	-0.1646004	0.3517817	GFmix w/o MEKi
CLS*DPGPHPEPGEGEPFFPK	2024-02-15	Caco2	LMvsBSAinDMSO	0.2507748	0.05868215	GFmix w/o MEKi
CLT*PLVPEDLRK	2024-02-15	Caco2	LMvsBSAinDMSO	-0.4274628	0.02337834	GFmix w/o MEKi
CLVAGLLS*PR	2024-02-15	Caco2	LMvsBSAinDMSO	0.1735229	0.003286462	GFmix w/o MEKi
CMLHPICLSNS*FQR	2024-02-15	Caco2	LMvsBSAinDMSO	0.003108268	0.9838732	GFmix w/o MEKi
CPLPCIPTLIGT*PVK	2024-02-15	Caco2	LMvsBSAinDMSO	-0.09517974	0.1102797	GFmix w/o MEKi
CPLPCIPTLIGT*PVK	2024-02-15	Caco2	LMvsBSAinDMSO	-0.01605831	0.8364178	GFmix w/o MEKi
CPSLDNLAVPES*PGVGGGK	2024-02-15	Caco2	LMvsBSAinDMSO	0.001308055	0.9918204	GFmix w/o MEKi
CRDDS*FFGETSHNYHK	2024-02-15	Caco2	LMvsBSAinDMSO	0.02913554	0.618927	GFmix w/o MEKi
CRS*PGMLEPLGSSR	2024-02-15	Caco2	LMvsBSAinDMSO	-0.02547363	0.7929286	GFmix w/o MEKi
CRS*PGMLEPLGSSR	2024-02-15	Caco2	LMvsBSAinDMSO	-0.07087337	0.6977729	GFmix w/o MEKi
CRS*PGMLEPLGSSR	2024-02-15	Caco2	LMvsBSAinDMSO	0.04420434	0.5708962	GFmix w/o MEKi
CRS*PGMLEPLGSSR	2024-02-15	Caco2	LMvsBSAinDMSO	0.04689557	0.8533421	GFmix w/o MEKi
CS*LGIFLPR	2024-02-15	Caco2	LMvsBSAinDMSO	0.1000045	0.2368048	GFmix w/o MEKi
CS*PPSFTYK	2024-02-15	Caco2	LMvsBSAinDMSO	-0.1493111	0.2777816	GFmix w/o MEKi
CSAS*PPLRR	2024-02-15	Caco2	LMvsBSAinDMSO	-0.3394495	0.06516318	GFmix w/o MEKi
CSGPGLS*PGMVR	2024-02-15	Caco2	LMvsBSAinDMSO	-0.2065817	0.03882458	GFmix w/o MEKi
CSGPGLS*PGMVR	2024-02-15	Caco2	LMvsBSAinDMSO	-0.05364615	0.3938548	GFmix w/o MEKi
CSLHSAS*PASVR	2024-02-15	Caco2	LMvsBSAinDMSO	-0.1354115	0.05146537	GFmix w/o MEKi
CSS*PTVGPPPLPQK	2024-02-15	Caco2	LMvsBSAinDMSO	-5.082908e-4	0.9958511	GFmix w/o MEKi
CTGDFSPS*PEK	2024-02-15	Caco2	LMvsBSAinDMSO	0.06340151	0.6972261	GFmix w/o MEKi
CVACQNPDKPS*PSTSVPAPASFK	2024-02-15	Caco2	LMvsBSAinDMSO	-0.1217199	0.1134663	GFmix w/o MEKi
CVPAPGAGASGGTS*PSATQPNPAVFIFEHK	2024-02-15	Caco2	LMvsBSAinDMSO	0.1252004	0.2665438	GFmix w/o MEKi
CVS*MPGDISGLQGGPR	2024-02-15	Caco2	LMvsBSAinDMSO	0.02134759	0.6930997	GFmix w/o MEKi
CVS*VQTDPTDEIPTK	2024-02-15	Caco2	LMvsBSAinDMSO	0.4918381	1.165696e-4	GFmix w/o MEKi
DAAAHLQTSHKPSAEDAEGQS*PLSQK	2024-02-15	Caco2	LMvsBSAinDMSO	0.01905489	0.8815411	GFmix w/o MEKi
DAEPPS*PTPAGPPR	2024-02-15	Caco2	LMvsBSAinDMSO	0.006394527	0.9250079	GFmix w/o MEKi
DAGGPRPES*PVPAGR	2024-02-15	Caco2	LMvsBSAinDMSO	-2.921586e-4	0.9952146	GFmix w/o MEKi
DAGLLVEQPPLAGVAAS*PR	2024-02-15	Caco2	LMvsBSAinDMSO	-0.06521127	0.3125399	GFmix w/o MEKi
DALAALET*PGRPSQQK	2024-02-15	Caco2	LMvsBSAinDMSO	-0.07461819	0.3181611	GFmix w/o MEKi
DALAALETPGRPS*QQK	2024-02-15	Caco2	LMvsBSAinDMSO	-0.1769731	0.01165504	GFmix w/o MEKi
DALGDSLQVPVS*PSSTTSSR	2024-02-15	Caco2	LMvsBSAinDMSO	0.2525424	6.803693e-4	GFmix w/o MEKi
DALGDSLQVPVS*PSSTTSSR	2024-02-15	Caco2	LMvsBSAinDMSO	0.07242408	0.3940563	GFmix w/o MEKi
DANIMS*PGSSLPSLHVR	2024-02-15	Caco2	LMvsBSAinDMSO	0.357145	0.05790487	GFmix w/o MEKi
DAPTS*PASVASSSSTPSSK	2024-02-15	Caco2	LMvsBSAinDMSO	0.02714964	0.5508496	GFmix w/o MEKi
DAQQVEPEGQEKPS*PATVR	2024-02-15	Caco2	LMvsBSAinDMSO	0.0257891	0.7628236	GFmix w/o MEKi
DAQRLS*PIPEEVPK	2024-02-15	Caco2	LMvsBSAinDMSO	0.03018352	0.581569	GFmix w/o MEKi
DAQRLS*PIPEEVPK	2024-02-15	Caco2	LMvsBSAinDMSO	-0.03276742	0.6088944	GFmix w/o MEKi
DASSS*PASTASSASSTSLK	2024-02-15	Caco2	LMvsBSAinDMSO	-0.1570867	0.2139739	GFmix w/o MEKi
DASVPLIDVTNLPT*PR	2024-02-15	Caco2	LMvsBSAinDMSO	-0.1418778	0.1592289	GFmix w/o MEKi
DATNRS*PTQIVK	2024-02-15	Caco2	LMvsBSAinDMSO	-0.06034312	0.2309109	GFmix w/o MEKi
DAVS*PFSFSLLK	2024-02-15	Caco2	LMvsBSAinDMSO	0.03501276	0.5816231	GFmix w/o MEKi
DAVVGRPS*MDK	2024-02-15	Caco2	LMvsBSAinDMSO	-0.03952343	0.6773548	GFmix w/o MEKi
DCCVEPGTELS*PTLPHQL	2024-02-15	Caco2	LMvsBSAinDMSO	0.2753932	0.04328717	GFmix w/o MEKi
DCEYQQISPGAAPLPAS*PGAR	2024-02-15	Caco2	LMvsBSAinDMSO	0.006939347	0.9460789	GFmix w/o MEKi
DCLCQLCAQPMSSS*PK	2024-02-15	Caco2	LMvsBSAinDMSO	-0.1351025	0.3347268	GFmix w/o MEKi
DCLCQLCAQPMSSS*PK	2024-02-15	Caco2	LMvsBSAinDMSO	-0.01717166	0.8733626	GFmix w/o MEKi
DCRS*PGLLDTTPIR	2024-02-15	Caco2	LMvsBSAinDMSO	-0.005369061	0.9217092	GFmix w/o MEKi
DDEEKPKIEDVGS*DEEDDSGK	2024-02-15	Caco2	LMvsBSAinDMSO	-0.08868272	0.2064201	GFmix w/o MEKi
DDEHIVLEPGDLFPPFSPPPS*PR	2024-02-15	Caco2	LMvsBSAinDMSO	0.2241462	0.02885466	GFmix w/o MEKi
DDGSSMSFYVRPS*PAK	2024-02-15	Caco2	LMvsBSAinDMSO	0.02972661	0.7723147	GFmix w/o MEKi
DDGVFVQEVTQNS*PAAR	2024-02-15	Caco2	LMvsBSAinDMSO	0.06790451	0.1742098	GFmix w/o MEKi
DDHDDFFSTT*PLQHQR	2024-02-15	Caco2	LMvsBSAinDMSO	0.02815335	0.7561301	GFmix w/o MEKi
DDKEEEEDGTGS*PQLNNR	2024-02-15	Caco2	LMvsBSAinDMSO	0.02370022	0.7137258	GFmix w/o MEKi
DDQRST*PDSTYSESFK	2024-02-15	Caco2	LMvsBSAinDMSO	-0.1985555	0.05617079	GFmix w/o MEKi
DDRIS*HSLYLAR	2024-02-15	Caco2	LMvsBSAinDMSO	-0.172693	0.1265166	GFmix w/o MEKi
DEAQSLSHS*PK	2024-02-15	Caco2	LMvsBSAinDMSO	-0.04542353	0.4755772	GFmix w/o MEKi
DEDMLYS*PELAQR	2024-02-15	Caco2	LMvsBSAinDMSO	0.1077294	0.304562	GFmix w/o MEKi
DEGIGS*PDIWEDEK	2024-02-15	Caco2	LMvsBSAinDMSO	-0.03056119	0.7518076	GFmix w/o MEKi
DEILPTT*PISEQK	2024-02-15	Caco2	LMvsBSAinDMSO	-0.004802792	0.9222178	GFmix w/o MEKi
DELHIVEAEAMNYEGS*PIK	2024-02-15	Caco2	LMvsBSAinDMSO	0.085562	0.4002811	GFmix w/o MEKi
DELHIVEAEAMNYEGS*PIK	2024-02-15	Caco2	LMvsBSAinDMSO	0.05470856	0.5557038	GFmix w/o MEKi
DELHIVEAEAMNYEGS*PIK	2024-02-15	Caco2	LMvsBSAinDMSO	0.118183	0.0436674	GFmix w/o MEKi
DELPQS*PGLIHGR	2024-02-15	Caco2	LMvsBSAinDMSO	0.1099006	0.0338565	GFmix w/o MEKi
DELTES*PK	2024-02-15	Caco2	LMvsBSAinDMSO	0.07980705	0.6330057	GFmix w/o MEKi
DENIHTS*HITQDEFQR	2024-02-15	Caco2	LMvsBSAinDMSO	0.1443507	0.2407543	GFmix w/o MEKi
DENYRS*LPR	2024-02-15	Caco2	LMvsBSAinDMSO	0.00384057	0.9532838	GFmix w/o MEKi
DEPPPLS*PAPLTPATPSSLDPFFSR	2024-02-15	Caco2	LMvsBSAinDMSO	0.2582853	0.009706325	GFmix w/o MEKi
DESLALPAVNPLVT*PQK	2024-02-15	Caco2	LMvsBSAinDMSO	-0.05147449	0.6974765	GFmix w/o MEKi
DEVQEVVFVPAGTHT*PGSR	2024-02-15	Caco2	LMvsBSAinDMSO	0.02034754	0.8736088	GFmix w/o MEKi
DEVVS*PLPSALQGPSGSLSAPPAASVISAPPSSSSR	2024-02-15	Caco2	LMvsBSAinDMSO	0.08985244	0.2276464	GFmix w/o MEKi
DEYTFS*PGK	2024-02-15	Caco2	LMvsBSAinDMSO	0.2532234	0.1057811	GFmix w/o MEKi
DFATPSLHTSDQS*PGK	2024-02-15	Caco2	LMvsBSAinDMSO	-0.009855175	0.90862830000000006	GFmix w/o MEKi
DFCVHGGAGGGAGSSGGSSSQTPSTDPFPGS*PAIPAEK	2024-02-15	Caco2	LMvsBSAinDMSO	0.01499029	0.906601	GFmix w/o MEKi
DFDHHDSPALEVFTEQPPS*PLPK	2024-02-15	Caco2	LMvsBSAinDMSO	-0.05432214	0.4388944	GFmix w/o MEKi
DFDHHDSPALEVFTEQPPS*PLPK	2024-02-15	Caco2	LMvsBSAinDMSO	-0.02611205	0.8136746	GFmix w/o MEKi
DFLAGVT*QELIK	2024-02-15	Caco2	LMvsBSAinDMSO	0.06363373	0.6261694	GFmix w/o MEKi
DFQDYMEPEEGCQGS*PQR	2024-02-15	Caco2	LMvsBSAinDMSO	-0.05327834	0.5883734	GFmix w/o MEKi
DFQDYMEPEEGCQGS*PQRR	2024-02-15	Caco2	LMvsBSAinDMSO	-0.05992217	0.3655103	GFmix w/o MEKi
DFQDYMEPEEGCQGS*PQR	2024-02-15	Caco2	LMvsBSAinDMSO	0.2199515	0.1657798	GFmix w/o MEKi
DFQDYMEPEEGCQGS*PQRR	2024-02-15	Caco2	LMvsBSAinDMSO	-0.0872364	0.4589583	GFmix w/o MEKi
DFQEYVEPGEDFPAS*PQR	2024-02-15	Caco2	LMvsBSAinDMSO	0.1071296	0.266003	GFmix w/o MEKi
DFQHLISS*PLK	2024-02-15	Caco2	LMvsBSAinDMSO	0.01471497	0.8642006	GFmix w/o MEKi
DFQHLISS*PLKK	2024-02-15	Caco2	LMvsBSAinDMSO	-0.09162454	0.5374062	GFmix w/o MEKi
DFS*PEALK	2024-02-15	Caco2	LMvsBSAinDMSO	0.03980488	0.4331436	GFmix w/o MEKi
DFS*PEALKK	2024-02-15	Caco2	LMvsBSAinDMSO	-0.007864689	0.9012005	GFmix w/o MEKi
DFSLPEQS*MKIER	2024-02-15	Caco2	LMvsBSAinDMSO	-0.3771967	0.009731823	GFmix w/o MEKi
DFT*PVCTTELGR	2024-02-15	Caco2	LMvsBSAinDMSO	-0.06946634	0.2279294	GFmix w/o MEKi
DFTNEAPPAPLPDASASPLS*PHRR	2024-02-15	Caco2	LMvsBSAinDMSO	-0.2103901	0.06219544	GFmix w/o MEKi
DFVTIS*PVQPEER	2024-02-15	Caco2	LMvsBSAinDMSO	-0.1104789	0.2177374	GFmix w/o MEKi
DGACSVPGVTENLGQS*LWEVSESHFK	2024-02-15	Caco2	LMvsBSAinDMSO	0.1345074	0.5196861	GFmix w/o MEKi
DGDKS*PMSSLQISNEK	2024-02-15	Caco2	LMvsBSAinDMSO	-0.3909079	0.01203926	GFmix w/o MEKi
DGDKS*PMSSLQISNEK	2024-02-15	Caco2	LMvsBSAinDMSO	0.02229137	0.8309656	GFmix w/o MEKi
DGDKS*PMSSLQISNEK	2024-02-15	Caco2	LMvsBSAinDMSO	-0.1238749	0.5065398	GFmix w/o MEKi
DGDKS*PMSSLQISNEK	2024-02-15	Caco2	LMvsBSAinDMSO	-0.2103788	0.2463743	GFmix w/o MEKi
DGDSYDPYDFS*DTEEEMPQVHTPK	2024-02-15	Caco2	LMvsBSAinDMSO	-0.0683161	0.4772018	GFmix w/o MEKi
DGDSYDPYDFS*DTEEEMPQVHTPK	2024-02-15	Caco2	LMvsBSAinDMSO	0.03163581	0.8507221	GFmix w/o MEKi
DGEQS*PNVSLMQR	2024-02-15	Caco2	LMvsBSAinDMSO	-0.2848942	0.03268388	GFmix w/o MEKi
DGEQS*PNVSLMQR	2024-02-15	Caco2	LMvsBSAinDMSO	0.17878550000000001	0.09653982	GFmix w/o MEKi
DGETLEGS*DAEESLDK	2024-02-15	Caco2	LMvsBSAinDMSO	0.1570746	0.02964065	GFmix w/o MEKi
DGGRSS*PGGQDEGGFMAQGK	2024-02-15	Caco2	LMvsBSAinDMSO	-0.1183149	0.300674	GFmix w/o MEKi
DGGS*VVGASVFYK	2024-02-15	Caco2	LMvsBSAinDMSO	0.04633763	0.5316147	GFmix w/o MEKi
DGHRIS*LPSDFQHK	2024-02-15	Caco2	LMvsBSAinDMSO	-0.1606141	0.3740834	GFmix w/o MEKi
DGKFS*PIQEK	2024-02-15	Caco2	LMvsBSAinDMSO	8.159375e-4	0.9926232	GFmix w/o MEKi
DGLNDDDFEPYLS*PQAR	2024-02-15	Caco2	LMvsBSAinDMSO	0.1662174	0.1356986	GFmix w/o MEKi
DGLNQTTIPVS*PPSTTK	2024-02-15	Caco2	LMvsBSAinDMSO	0.03704262	0.4681437	GFmix w/o MEKi
DGNGYIS*AAELR	2024-02-15	Caco2	LMvsBSAinDMSO	-0.04433926	0.3625923	GFmix w/o MEKi
DGPGLERS*PGEPGGAAPER	2024-02-15	Caco2	LMvsBSAinDMSO	9.315719e-4	0.9881721	GFmix w/o MEKi
DGQDAIAQS*PEK	2024-02-15	Caco2	LMvsBSAinDMSO	0.05461333	0.7497921	GFmix w/o MEKi
DGS*FGEGLTMK	2024-02-15	Caco2	LMvsBSAinDMSO	-0.1757946	0.2579397	GFmix w/o MEKi
DGSIS*PVSSECSVVER	2024-02-15	Caco2	LMvsBSAinDMSO	0.0218834	0.8071259	GFmix w/o MEKi
DGTS*PEEEIEIER	2024-02-15	Caco2	LMvsBSAinDMSO	-0.09090204	0.09089431	GFmix w/o MEKi
DGVLTLANNVT*PAK	2024-02-15	Caco2	LMvsBSAinDMSO	-0.04072157	0.3789152	GFmix w/o MEKi
DGVMEMNS*IEPAK	2024-02-15	Caco2	LMvsBSAinDMSO	-0.1628506	0.1947578	GFmix w/o MEKi
DGWNQNHFITPVST*LER	2024-02-15	Caco2	LMvsBSAinDMSO	0.09027173	0.1993847	GFmix w/o MEKi
DHASQLS*PVLSR	2024-02-15	Caco2	LMvsBSAinDMSO	0.0680643	0.2085665	GFmix w/o MEKi
DHFGLEGDEESTMLEDSVS*PKK	2024-02-15	Caco2	LMvsBSAinDMSO	-0.0884043	0.4959092	GFmix w/o MEKi
DHMVS*PTAVAFLER	2024-02-15	Caco2	LMvsBSAinDMSO	0.102198	0.2711326	GFmix w/o MEKi
DHMVS*PTAVAFLER	2024-02-15	Caco2	LMvsBSAinDMSO	0.0257309	0.8111757	GFmix w/o MEKi
DHMVS*PTAVAFLER	2024-02-15	Caco2	LMvsBSAinDMSO	-0.1668724	0.08919645	GFmix w/o MEKi
DHS*PTPSVFNSDEER	2024-02-15	Caco2	LMvsBSAinDMSO	0.02751565	0.6319802	GFmix w/o MEKi
DHS*VDSFK	2024-02-15	Caco2	LMvsBSAinDMSO	-0.2267062	0.133737	GFmix w/o MEKi
DHVYGIHNPVMTSPS*QH	2024-02-15	Caco2	LMvsBSAinDMSO	-0.0347482	0.6997758	GFmix w/o MEKi
DHYQDPVPGIT*PSSSSR	2024-02-15	Caco2	LMvsBSAinDMSO	0.02303128	0.8149903	GFmix w/o MEKi
DIDISS*PEFK	2024-02-15	Caco2	LMvsBSAinDMSO	0.311842	0.1252051	GFmix w/o MEKi
DIEAQIANNRT*PGR	2024-02-15	Caco2	LMvsBSAinDMSO	0.005246849	0.9487158	GFmix w/o MEKi
DIIIFVGT*PVQK	2024-02-15	Caco2	LMvsBSAinDMSO	0.05318689	0.4840471	GFmix w/o MEKi
DIIRQPS*EEEIIK	2024-02-15	Caco2	LMvsBSAinDMSO	-0.1607234	0.09060804	GFmix w/o MEKi
DILKPS*PGK	2024-02-15	Caco2	LMvsBSAinDMSO	0.1031724	0.3968788	GFmix w/o MEKi
DIMLATGKLS*PDAIPGK	2024-02-15	Caco2	LMvsBSAinDMSO	-0.1643518	0.04206597	GFmix w/o MEKi
DIMLATGKLS*PDAIPGK	2024-02-15	Caco2	LMvsBSAinDMSO	0.01686753	0.9091769	GFmix w/o MEKi
DINAVAAS*LRK	2024-02-15	Caco2	LMvsBSAinDMSO	-0.1537085	0.3071006	GFmix w/o MEKi
DINTFLGT*PVQK	2024-02-15	Caco2	LMvsBSAinDMSO	0.0367431	0.5282262	GFmix w/o MEKi
DINTFVGT*PVEK	2024-02-15	Caco2	LMvsBSAinDMSO	-0.04895305	0.310583	GFmix w/o MEKi
DIPAPS*PPLPLLSGVPPPPPLPPPPPIK	2024-02-15	Caco2	LMvsBSAinDMSO	-0.004768056	0.9750629	GFmix w/o MEKi
DIPRT*PSR	2024-02-15	Caco2	LMvsBSAinDMSO	0.002327345	0.9720323	GFmix w/o MEKi
DISMEIDS*PENMMR	2024-02-15	Caco2	LMvsBSAinDMSO	0.09764756	0.5686638	GFmix w/o MEKi
DISSS*LNSLADSNAR	2024-02-15	Caco2	LMvsBSAinDMSO	0.09704386	0.1239733	GFmix w/o MEKi
DITDPLSLNTCTDEGHVVLAS*PLK	2024-02-15	Caco2	LMvsBSAinDMSO	0.07520859	0.6017691	GFmix w/o MEKi
DKDDQEWESPS*PPKPTVFISGVIAR	2024-02-15	Caco2	LMvsBSAinDMSO	0.1329598	0.3471073	GFmix w/o MEKi
DKEDPQEMPHS*PLGSMPEIR	2024-02-15	Caco2	LMvsBSAinDMSO	0.03152085	0.8060088	GFmix w/o MEKi
DKEGT*PPLTK	2024-02-15	Caco2	LMvsBSAinDMSO	-0.04605063	0.842577	GFmix w/o MEKi
DKEPFTFSS*PASGR	2024-02-15	Caco2	LMvsBSAinDMSO	-0.001276838	0.9832436	GFmix w/o MEKi
DKEPFTFSS*PASGR	2024-02-15	Caco2	LMvsBSAinDMSO	0.01700512	0.7962639	GFmix w/o MEKi
DKFS*PFPVQDRPESSLVFK	2024-02-15	Caco2	LMvsBSAinDMSO	0.04213904	0.5790988	GFmix w/o MEKi
DKFS*PFPVQDRPESSLVFK	2024-02-15	Caco2	LMvsBSAinDMSO	0.03719759	0.7114889	GFmix w/o MEKi
DKPEIEDVGS*DEEEEKK	2024-02-15	Caco2	LMvsBSAinDMSO	-0.1023233	0.2959937	GFmix w/o MEKi
DKPTYDEIFYTLS*PVNGK	2024-02-15	Caco2	LMvsBSAinDMSO	0.04951875	0.4682999	GFmix w/o MEKi
DKPVYDELFYTLS*PINGK	2024-02-15	Caco2	LMvsBSAinDMSO	-0.123858	0.3019992	GFmix w/o MEKi
DKPVYDELFYTLS*PINGK	2024-02-15	Caco2	LMvsBSAinDMSO	-0.004860018	0.9267055	GFmix w/o MEKi
DKS*PGRPLER	2024-02-15	Caco2	LMvsBSAinDMSO	-0.3439659	0.1260621	GFmix w/o MEKi
DKS*PSSLLEDAK	2024-02-15	Caco2	LMvsBSAinDMSO	-0.02825581	0.6868023	GFmix w/o MEKi
DKS*PVREPIDNLTPEER	2024-02-15	Caco2	LMvsBSAinDMSO	0.02759581	0.5728142	GFmix w/o MEKi
DKS*PVREPIDNLTPEER	2024-02-15	Caco2	LMvsBSAinDMSO	-0.002191543	0.9647905	GFmix w/o MEKi
DKS*PVREPIDNLTPEER	2024-02-15	Caco2	LMvsBSAinDMSO	0.03734464	0.8468407	GFmix w/o MEKi
DLAEVGEGGGHS*QAR	2024-02-15	Caco2	LMvsBSAinDMSO	0.1826795	0.219946	GFmix w/o MEKi
DLALLRPS*K	2024-02-15	Caco2	LMvsBSAinDMSO	-0.06352849	0.6042941	GFmix w/o MEKi
DLASPHLGLGS*PR	2024-02-15	Caco2	LMvsBSAinDMSO	-0.149365	0.003603261	GFmix w/o MEKi
DLAVPAALT*PR	2024-02-15	Caco2	LMvsBSAinDMSO	0.2752436	0.3131762	GFmix w/o MEKi
DLDLLASVPS*PSSSGSR	2024-02-15	Caco2	LMvsBSAinDMSO	-0.03222668	0.5930901	GFmix w/o MEKi
DLDRPESQS*PK	2024-02-15	Caco2	LMvsBSAinDMSO	0.04292754	0.4806264	GFmix w/o MEKi
DLEGFRVS*PQASVVLEHR	2024-02-15	Caco2	LMvsBSAinDMSO	0.04008293	0.7800098	GFmix w/o MEKi
DLELALS*PIHNSSALPTTGR	2024-02-15	Caco2	LMvsBSAinDMSO	-0.06838932	0.5709353	GFmix w/o MEKi
DLELPLS*PSLLGGPGPER	2024-02-15	Caco2	LMvsBSAinDMSO	0.07987281	0.5460469	GFmix w/o MEKi
DLFAFQES*PPR	2024-02-15	Caco2	LMvsBSAinDMSO	-0.1149785	0.02658177	GFmix w/o MEKi
DLFDYS*PPLHK	2024-02-15	Caco2	LMvsBSAinDMSO	0.02677586	0.4964292	GFmix w/o MEKi
DLFDYS*PPLHK	2024-02-15	Caco2	LMvsBSAinDMSO	-0.1240552	0.2034412	GFmix w/o MEKi
DLFSLDSEDPSPAS*PPLR	2024-02-15	Caco2	LMvsBSAinDMSO	-0.07033452	0.4071862	GFmix w/o MEKi
DLGGACPPQDHDMQGLAERIS*VL	2024-02-15	Caco2	LMvsBSAinDMSO	0.1787208	0.0262575	GFmix w/o MEKi
DLGQS*NSDLDMPFAK	2024-02-15	Caco2	LMvsBSAinDMSO	-0.06292289	0.3470137	GFmix w/o MEKi
DLGSTEDGDGTDDFLT*DKEDEK	2024-02-15	Caco2	LMvsBSAinDMSO	-0.09549782	0.125185	GFmix w/o MEKi
DLGTQNHTSELILSS*PPGQK	2024-02-15	Caco2	LMvsBSAinDMSO	0.2192753	0.02963189	GFmix w/o MEKi
DLHAATVNPDPS*LK	2024-02-15	Caco2	LMvsBSAinDMSO	-0.07420928	0.5730701	GFmix w/o MEKi
DLHESS*FSLSGSQIDDHVPK	2024-02-15	Caco2	LMvsBSAinDMSO	-0.05355979	0.4850778	GFmix w/o MEKi
DLIDNS*FNR	2024-02-15	Caco2	LMvsBSAinDMSO	-0.007564376	0.935246	GFmix w/o MEKi
DLLDVS*KTNLSVHEDK	2024-02-15	Caco2	LMvsBSAinDMSO	0.1277719	0.4433372	GFmix w/o MEKi
DLLHPS*PEEEK	2024-02-15	Caco2	LMvsBSAinDMSO	-0.02876321	0.4911131	GFmix w/o MEKi
DLLHPS*PEEEK	2024-02-15	Caco2	LMvsBSAinDMSO	-0.1199634	0.4765865	GFmix w/o MEKi
DLLNCS*FK	2024-02-15	Caco2	LMvsBSAinDMSO	-0.08299629	0.1200925	GFmix w/o MEKi
DLLPS*PAGPVPSK	2024-02-15	Caco2	LMvsBSAinDMSO	-0.002007319	0.9718971	GFmix w/o MEKi
DLLQADQLGS*LK	2024-02-15	Caco2	LMvsBSAinDMSO	0.05040326	0.6144553	GFmix w/o MEKi
DLLVSSGSNNSLPCGS*PK	2024-02-15	Caco2	LMvsBSAinDMSO	-0.01675128	0.7025752	GFmix w/o MEKi
DLLVSSGSNNSLPCGS*PKK	2024-02-15	Caco2	LMvsBSAinDMSO	-0.05585549	0.6074433	GFmix w/o MEKi
DLNFLEDNPS*LK	2024-02-15	Caco2	LMvsBSAinDMSO	-0.2745795	0.002147407	GFmix w/o MEKi
DLPDGHAAS*PR	2024-02-15	Caco2	LMvsBSAinDMSO	0.3585625	1.035722e-5	GFmix w/o MEKi
DLQS*PDFTTGFHSDK	2024-02-15	Caco2	LMvsBSAinDMSO	-0.0117377	0.822302	GFmix w/o MEKi
DLRAS*PKPTSK	2024-02-15	Caco2	LMvsBSAinDMSO	-0.1255629	0.6419898	GFmix w/o MEKi
DLRAS*PKPTSK	2024-02-15	Caco2	LMvsBSAinDMSO	0.06588258	0.7784857	GFmix w/o MEKi
DLRDS*RDFR	2024-02-15	Caco2	LMvsBSAinDMSO	0.0245606	0.65456	GFmix w/o MEKi
DLRS*PLIATPTFVADK	2024-02-15	Caco2	LMvsBSAinDMSO	0.1046662	0.1753321	GFmix w/o MEKi
DLRS*PLTATPTFVTDSESTR	2024-02-15	Caco2	LMvsBSAinDMSO	0.4187128	5.236601e-4	GFmix w/o MEKi
DLS*PQHMVVR	2024-02-15	Caco2	LMvsBSAinDMSO	-0.08054121	0.3209123	GFmix w/o MEKi
DLS*PQHMVVR	2024-02-15	Caco2	LMvsBSAinDMSO	0.04231051	0.623273	GFmix w/o MEKi
DLSSS*PPGPYGQEMYAFR	2024-02-15	Caco2	LMvsBSAinDMSO	-0.07016098	0.6177072	GFmix w/o MEKi
DLTHS*DSESSLHMSDR	2024-02-15	Caco2	LMvsBSAinDMSO	0.01450903	0.8853539	GFmix w/o MEKi
DLTHS*DSESSLHMSDR	2024-02-15	Caco2	LMvsBSAinDMSO	-0.05751574	0.5080645	GFmix w/o MEKi
DLTNNNIPHLLS*PK	2024-02-15	Caco2	LMvsBSAinDMSO	0.3365036	2.409504e-4	GFmix w/o MEKi
DLVAQAPLKPKT*PR	2024-02-15	Caco2	LMvsBSAinDMSO	-0.1229629	0.2889596	GFmix w/o MEKi
DLVAQAPLKPKT*PR	2024-02-15	Caco2	LMvsBSAinDMSO	-0.09740927	0.2941943	GFmix w/o MEKi
DLVLPTQALPAS*PALK	2024-02-15	Caco2	LMvsBSAinDMSO	-0.06718302	0.3264407	GFmix w/o MEKi
DLVLPTQALPAS*PALK	2024-02-15	Caco2	LMvsBSAinDMSO	0.02265124	0.8595231	GFmix w/o MEKi
DLVQPDKPAS*PK	2024-02-15	Caco2	LMvsBSAinDMSO	0.0209303	0.6110795	GFmix w/o MEKi
DLVQPDKPAS*PK	2024-02-15	Caco2	LMvsBSAinDMSO	-0.03752148	0.7706374	GFmix w/o MEKi
DLVSFPLS*PAVR	2024-02-15	Caco2	LMvsBSAinDMSO	0.001421537	0.9800761	GFmix w/o MEKi
DMAS*LPSESNEPK	2024-02-15	Caco2	LMvsBSAinDMSO	-0.02906673	0.8353398	GFmix w/o MEKi
DMDEPS*PVPNVEEVTLPK	2024-02-15	Caco2	LMvsBSAinDMSO	0.01983727	0.7564913	GFmix w/o MEKi
DMGLVT*PEAASLGTVIK	2024-02-15	Caco2	LMvsBSAinDMSO	-0.09894301	0.3263123	GFmix w/o MEKi
DMHCLEASS*PTFSK	2024-02-15	Caco2	LMvsBSAinDMSO	0.5245827	1.308405e-4	GFmix w/o MEKi
DMQGLS*LDAASQPSK	2024-02-15	Caco2	LMvsBSAinDMSO	-0.140452	0.188729	GFmix w/o MEKi
DMQPLS*PISVHER	2024-02-15	Caco2	LMvsBSAinDMSO	-0.0525628	0.5656571	GFmix w/o MEKi
DMQPLS*PISVHER	2024-02-15	Caco2	LMvsBSAinDMSO	-0.04620565	0.4887487	GFmix w/o MEKi
DMS*PLSETEMALGK	2024-02-15	Caco2	LMvsBSAinDMSO	0.0508572	0.6736984	GFmix w/o MEKi
DMS*PLSETEMALGK	2024-02-15	Caco2	LMvsBSAinDMSO	0.07797487	0.2282246	GFmix w/o MEKi
DMSLKDS*GSDLSHRPK	2024-02-15	Caco2	LMvsBSAinDMSO	-0.06223709	0.5590492	GFmix w/o MEKi
DMDEPS*PVPNVEEVTLPK	2024-02-15	Caco2	LMvsBSAinDMSO	-0.007459896	0.9330773	GFmix w/o MEKi
DMDEPS*PVPNVEEVTLPK	2024-02-15	Caco2	LMvsBSAinDMSO	0.05962287	0.6366967	GFmix w/o MEKi
DMGLVT*PEAASLGTVIK	2024-02-15	Caco2	LMvsBSAinDMSO	-0.1256045	0.2721749	GFmix w/o MEKi
DMGLVT*PEAASLGTVIK	2024-02-15	Caco2	LMvsBSAinDMSO	-0.2560033	0.02425987	GFmix w/o MEKi
DMHCLEASS*PTFSK	2024-02-15	Caco2	LMvsBSAinDMSO	0.5317947	0.007631668	GFmix w/o MEKi
DMQPLS*PISVHER	2024-02-15	Caco2	LMvsBSAinDMSO	-0.03991058	0.7079792	GFmix w/o MEKi
DMS*PLSETEMALGK	2024-02-15	Caco2	LMvsBSAinDMSO	0.07392369	0.5289874	GFmix w/o MEKi
DNEESEQPPVPGT*PTLR	2024-02-15	Caco2	LMvsBSAinDMSO	0.04514259	0.4732542	GFmix w/o MEKi
DNEESEQPPVPGT*PTLR	2024-02-15	Caco2	LMvsBSAinDMSO	-0.1084635	0.4566602	GFmix w/o MEKi
DNFFSLT*PK	2024-02-15	Caco2	LMvsBSAinDMSO	0.04494998	0.5136015	GFmix w/o MEKi
DNLGEVPLT*PTEEASLPLAVTK	2024-02-15	Caco2	LMvsBSAinDMSO	0.5231867	4.816806e-4	GFmix w/o MEKi
DNQESS*DAELSSSEYIK	2024-02-15	Caco2	LMvsBSAinDMSO	0.00821167	0.9011148	GFmix w/o MEKi
DNTFFRES*PVGR	2024-02-15	Caco2	LMvsBSAinDMSO	0.01719282	0.8125801	GFmix w/o MEKi
DNTPSGKS*DDDFADFHSSK	2024-02-15	Caco2	LMvsBSAinDMSO	4.194037e-4	0.9959238	GFmix w/o MEKi
DNTRPGANS*PEMWSEAIK	2024-02-15	Caco2	LMvsBSAinDMSO	-0.05534513	0.5464479	GFmix w/o MEKi
DPAGCLNEGMAPPT*PPKNPEEEQK	2024-02-15	Caco2	LMvsBSAinDMSO	0.3083343	0.08094092	GFmix w/o MEKi
DPDSNPYSLLDNTES*DQTADTDASESHHSTNR	2024-02-15	Caco2	LMvsBSAinDMSO	-0.079789	0.1626654	GFmix w/o MEKi
DPEDRIPS*PLGYAAIPIK	2024-02-15	Caco2	LMvsBSAinDMSO	0.09943988	0.4605046	GFmix w/o MEKi
DPFS*PDKK	2024-02-15	Caco2	LMvsBSAinDMSO	0.1008929	0.07452967	GFmix w/o MEKi
DPGPPRPPAGATQDEELQGS*PLSR	2024-02-15	Caco2	LMvsBSAinDMSO	0.06501853	0.1966062	GFmix w/o MEKi
DPLS*PAVR	2024-02-15	Caco2	LMvsBSAinDMSO	0.1635515	0.0946361	GFmix w/o MEKi
DPNSATATAPPS*PLK	2024-02-15	Caco2	LMvsBSAinDMSO	-0.1374196	0.122592	GFmix w/o MEKi
DPSSGQEVAT*PPVPQLQVCEPK	2024-02-15	Caco2	LMvsBSAinDMSO	0.0323406	0.7649894	GFmix w/o MEKi
DQQNLPYGVTPAS*PSGHSQGR	2024-02-15	Caco2	LMvsBSAinDMSO	-0.06123223	0.6235375	GFmix w/o MEKi
DQRPSS*PIR	2024-02-15	Caco2	LMvsBSAinDMSO	0.3372465	0.5000164	GFmix w/o MEKi
DQTAS*APATPLVNK	2024-02-15	Caco2	LMvsBSAinDMSO	-0.09580004	0.3404048	GFmix w/o MEKi
DRAGS*IVLK	2024-02-15	Caco2	LMvsBSAinDMSO	-0.1477469	0.3238859	GFmix w/o MEKi
DRAS*PAAAEEVVPEWASCLK	2024-02-15	Caco2	LMvsBSAinDMSO	0.05681524	0.4307119	GFmix w/o MEKi
DRCPLPCIPTLIGT*PVK	2024-02-15	Caco2	LMvsBSAinDMSO	-0.1489297	0.08123469	GFmix w/o MEKi
DRELQQAELPNRS*PGFGIK	2024-02-15	Caco2	LMvsBSAinDMSO	-0.02077698	0.7339854	GFmix w/o MEKi
DRELQQAELPNRS*PGFGIK	2024-02-15	Caco2	LMvsBSAinDMSO	0.05162376	0.6262316	GFmix w/o MEKi
DREPHGYS*PER	2024-02-15	Caco2	LMvsBSAinDMSO	-0.06313671	0.5114208	GFmix w/o MEKi
DRHS*PFGQR	2024-02-15	Caco2	LMvsBSAinDMSO	-0.03591496	0.721662	GFmix w/o MEKi
DRICS*DEEEDEEK	2024-02-15	Caco2	LMvsBSAinDMSO	-0.07073199	0.2926301	GFmix w/o MEKi
DRLGS*PLAVDEALR	2024-02-15	Caco2	LMvsBSAinDMSO	0.2859714	0.01592936	GFmix w/o MEKi
DRLGS*PLAVDEALR	2024-02-15	Caco2	LMvsBSAinDMSO	0.07482391	0.7148075	GFmix w/o MEKi
DRLGS*PLAVDEALRR	2024-02-15	Caco2	LMvsBSAinDMSO	0.116276	0.294093	GFmix w/o MEKi
DRPGS*PESPLLDAPFSR	2024-02-15	Caco2	LMvsBSAinDMSO	-0.2670657	0.05999811	GFmix w/o MEKi
DRPGS*PESPLLDAPFSR	2024-02-15	Caco2	LMvsBSAinDMSO	-0.1762646	0.09138014	GFmix w/o MEKi
DRPSLTVT*PK	2024-02-15	Caco2	LMvsBSAinDMSO	-0.1252613	0.03250769	GFmix w/o MEKi
DRPVSQPSLVGS*K	2024-02-15	Caco2	LMvsBSAinDMSO	-0.07643966	0.1174461	GFmix w/o MEKi
DRPVSQPSLVGS*K	2024-02-15	Caco2	LMvsBSAinDMSO	-0.03828624	0.8993487	GFmix w/o MEKi
DRQLS*QEVTPADLECGLEGQAGSVQR	2024-02-15	Caco2	LMvsBSAinDMSO	-0.08373868	0.1794975	GFmix w/o MEKi
DRS*PAAETPPLQR	2024-02-15	Caco2	LMvsBSAinDMSO	0.1913536	0.1786154	GFmix w/o MEKi
DRS*SPPPGYIPDELHQVAR	2024-02-15	Caco2	LMvsBSAinDMSO	-0.03511266	0.7847189	GFmix w/o MEKi
DRSPAAET*PPLQR	2024-02-15	Caco2	LMvsBSAinDMSO	-0.2619171	0.018846	GFmix w/o MEKi
DRT*PPHLLYSDR	2024-02-15	Caco2	LMvsBSAinDMSO	0.100465	0.332764	GFmix w/o MEKi
DRT*PPHLLYSDRDR	2024-02-15	Caco2	LMvsBSAinDMSO	-0.05607384	0.4752958	GFmix w/o MEKi
DRT*PPLLYR	2024-02-15	Caco2	LMvsBSAinDMSO	0.08056112	0.1105635	GFmix w/o MEKi
DRT*PPLLYR	2024-02-15	Caco2	LMvsBSAinDMSO	-0.04499543	0.7275075	GFmix w/o MEKi
DS*LSPVLHPSDLILTR	2024-02-15	Caco2	LMvsBSAinDMSO	0.1275344	0.3585902	GFmix w/o MEKi
DS*PGIPPSANAHQLFR	2024-02-15	Caco2	LMvsBSAinDMSO	-0.1506209	0.008980456	GFmix w/o MEKi
DS*PVRDLLPTVNSLTR	2024-02-15	Caco2	LMvsBSAinDMSO	-0.05470871	0.3807968	GFmix w/o MEKi
DSAAPS*PIPGADNLSADPVVSPPTSIPFK	2024-02-15	Caco2	LMvsBSAinDMSO	-0.02852681	0.6027544	GFmix w/o MEKi
DSAIPVES*DTDDEGAPR	2024-02-15	Caco2	LMvsBSAinDMSO	-0.00464379	0.9491161	GFmix w/o MEKi
DSALAEAPEGLS*PAPPAR	2024-02-15	Caco2	LMvsBSAinDMSO	-0.002004173	0.9655916	GFmix w/o MEKi
DSCIS*PSEPETK	2024-02-15	Caco2	LMvsBSAinDMSO	-0.04969969	0.7878275	GFmix w/o MEKi
DSDQVAQS*DGEESPAAEEQLLGEHIK	2024-02-15	Caco2	LMvsBSAinDMSO	-0.0474162	0.3967621	GFmix w/o MEKi
DSENLAS*PSEYPENGER	2024-02-15	Caco2	LMvsBSAinDMSO	0.2985366	5.010939e-4	GFmix w/o MEKi
DSFSHS*PGAVSSLK	2024-02-15	Caco2	LMvsBSAinDMSO	0.08732286	0.05695053	GFmix w/o MEKi
DSGRLS*PDLSVCGQPR	2024-02-15	Caco2	LMvsBSAinDMSO	-0.01062473	0.8663527	GFmix w/o MEKi
DSGS*ISLQETR	2024-02-15	Caco2	LMvsBSAinDMSO	-0.1538667	0.02084217	GFmix w/o MEKi
DSGS*QEVLSELR	2024-02-15	Caco2	LMvsBSAinDMSO	0.1667525	0.06976473	GFmix w/o MEKi
DSLIT*PHVSR	2024-02-15	Caco2	LMvsBSAinDMSO	0.2529206	0.06937861	GFmix w/o MEKi
DSLQELS*TEQK	2024-02-15	Caco2	LMvsBSAinDMSO	0.04352539	0.5161773	GFmix w/o MEKi
DSLS*DDGVDLK	2024-02-15	Caco2	LMvsBSAinDMSO	0.06957096	0.4817795	GFmix w/o MEKi
DSLS*PVLHPSDLILTR	2024-02-15	Caco2	LMvsBSAinDMSO	0.03815219	0.6897568	GFmix w/o MEKi
DSLVQS*CPGSLSLCAGVK	2024-02-15	Caco2	LMvsBSAinDMSO	-0.01748298	0.8640668	GFmix w/o MEKi
DSMNATSTPAALS*PSVLTTPSK	2024-02-15	Caco2	LMvsBSAinDMSO	0.1447389	0.04257441	GFmix w/o MEKi
DSMNATSTPAALS*PSVLTTPSK	2024-02-15	Caco2	LMvsBSAinDMSO	-0.001214399	0.9870397	GFmix w/o MEKi
DSQDASAEQS*DHDDEVASLASASGGFGTK	2024-02-15	Caco2	LMvsBSAinDMSO	0.06698553	0.3896848	GFmix w/o MEKi
DSSDSADGRAT*PSENLVPSSAR	2024-02-15	Caco2	LMvsBSAinDMSO	-0.01950314	0.8787882	GFmix w/o MEKi
DSSDSADGRAT*PSENLVPSSAR	2024-02-15	Caco2	LMvsBSAinDMSO	-0.09971501	0.05648126	GFmix w/o MEKi
DSSEATGWEEPS*PPSIR	2024-02-15	Caco2	LMvsBSAinDMSO	-0.03182727	0.7509084	GFmix w/o MEKi
DSSFTEVPRS*PK	2024-02-15	Caco2	LMvsBSAinDMSO	0.06340631	0.1851437	GFmix w/o MEKi
DSSGSFS*PCQPFLEK	2024-02-15	Caco2	LMvsBSAinDMSO	0.009540524	0.9316647	GFmix w/o MEKi
DSSLPGDLHVTSGPES*PFNNIFNDVDK	2024-02-15	Caco2	LMvsBSAinDMSO	0.1472116	0.2904181	GFmix w/o MEKi
DSSSS*LTDPQVSYVK	2024-02-15	Caco2	LMvsBSAinDMSO	0.02372239	0.671827	GFmix w/o MEKi
DSVVSLESQKT*PADPK	2024-02-15	Caco2	LMvsBSAinDMSO	-0.01991597	0.8762549	GFmix w/o MEKi
DTFEHDPSES*IDEFNK	2024-02-15	Caco2	LMvsBSAinDMSO	-0.007550501	0.9381417	GFmix w/o MEKi
DTGKT*PVEPEVAIHR	2024-02-15	Caco2	LMvsBSAinDMSO	0.189925	0.08288768	GFmix w/o MEKi
DTIIDVVGAPLT*PNSR	2024-02-15	Caco2	LMvsBSAinDMSO	0.006676804	0.903448	GFmix w/o MEKi
DTIIDVVGAPLT*PNSR	2024-02-15	Caco2	LMvsBSAinDMSO	0.04776379	0.610943	GFmix w/o MEKi
DTLRT*PPR	2024-02-15	Caco2	LMvsBSAinDMSO	-0.02538064	0.8429265	GFmix w/o MEKi
DTLRT*PPRER	2024-02-15	Caco2	LMvsBSAinDMSO	-0.09968411	0.4796768	GFmix w/o MEKi
DTPGCATT*PPHSQASSVR	2024-02-15	Caco2	LMvsBSAinDMSO	-0.02618011	0.745131	GFmix w/o MEKi
DTPGHGSGWAET*PR	2024-02-15	Caco2	LMvsBSAinDMSO	0.1357608	0.1448678	GFmix w/o MEKi
DTPRPDHPPHDGHS*PASR	2024-02-15	Caco2	LMvsBSAinDMSO	-0.08826117	0.3388327	GFmix w/o MEKi
DTPRPDHPPHDGHS*PASR	2024-02-15	Caco2	LMvsBSAinDMSO	0.04261626	0.6139774	GFmix w/o MEKi
DTSATSQSVNGS*PQAEQPSLESTSK	2024-02-15	Caco2	LMvsBSAinDMSO	0.1339325	0.1404708	GFmix w/o MEKi
DTSPDKGELVS*DEEEDT	2024-02-15	Caco2	LMvsBSAinDMSO	-0.09695589	0.4423415	GFmix w/o MEKi
DTTLIRHS*PQPSPSSSFNEGLLTGGHR	2024-02-15	Caco2	LMvsBSAinDMSO	-0.3696982	0.0907912	GFmix w/o MEKi
DVAAEAVARS*PK	2024-02-15	Caco2	LMvsBSAinDMSO	-0.132337	0.1231532	GFmix w/o MEKi
DVATSPISPTENNTT*PPDALTR	2024-02-15	Caco2	LMvsBSAinDMSO	-0.185642	0.1758059	GFmix w/o MEKi
DVDAS*PSPLSVQDLK	2024-02-15	Caco2	LMvsBSAinDMSO	0.09051127	0.1205843	GFmix w/o MEKi
DVDASPS*PLSVQDLK	2024-02-15	Caco2	LMvsBSAinDMSO	0.05308754	0.3994524	GFmix w/o MEKi
DVDETGITVAS*LER	2024-02-15	Caco2	LMvsBSAinDMSO	-0.0454582	0.6112931	GFmix w/o MEKi
DVEDMELS*DVEDDGSK	2024-02-15	Caco2	LMvsBSAinDMSO	0.2604088	0.0954065	GFmix w/o MEKi
DVES*PSWR	2024-02-15	Caco2	LMvsBSAinDMSO	0.05964461	0.5721784	GFmix w/o MEKi
DVFASEVT*PSDLQK	2024-02-15	Caco2	LMvsBSAinDMSO	-0.06460853	0.3053744	GFmix w/o MEKi
DVFLSAISSGADS*PNSK	2024-02-15	Caco2	LMvsBSAinDMSO	-0.1259912	0.365664	GFmix w/o MEKi
DVGDTCS*VGKK	2024-02-15	Caco2	LMvsBSAinDMSO	0.02349394	0.8543878	GFmix w/o MEKi
DVGRPNFEEGGPTS*VGRK	2024-02-15	Caco2	LMvsBSAinDMSO	-0.1876977	0.357563	GFmix w/o MEKi
DVLGPSTVVANSDESQLLT*PGK	2024-02-15	Caco2	LMvsBSAinDMSO	-0.1023665	0.2527766	GFmix w/o MEKi
DVNSSS*PVMLAFK	2024-02-15	Caco2	LMvsBSAinDMSO	-0.06838125	0.4325391	GFmix w/o MEKi
DVNSSS*PVMLAFK	2024-02-15	Caco2	LMvsBSAinDMSO	0.004033629	0.973718	GFmix w/o MEKi
DVPSPGGLSAPS*SPR	2024-02-15	Caco2	LMvsBSAinDMSO	0.4044921	0.01268297	GFmix w/o MEKi
DVQS*PGFLNEPLSSK	2024-02-15	Caco2	LMvsBSAinDMSO	0.09106156	0.138448	GFmix w/o MEKi
DVRLS*ASLPDTVGQLK	2024-02-15	Caco2	LMvsBSAinDMSO	0.02824344	0.8511744	GFmix w/o MEKi
DVS*PFDHSR	2024-02-15	Caco2	LMvsBSAinDMSO	-0.05975138	0.5448592	GFmix w/o MEKi
DVSGFSDPYCLLGIEQGVGVPGGS*PGSR	2024-02-15	Caco2	LMvsBSAinDMSO	0.1408421	0.3731448	GFmix w/o MEKi
DVSHSS*PVDLK	2024-02-15	Caco2	LMvsBSAinDMSO	-0.09907951	0.4956056	GFmix w/o MEKi
DVT*PPPETEVVLIK	2024-02-15	Caco2	LMvsBSAinDMSO	-0.01367276	0.7624902	GFmix w/o MEKi
DVT*PPPETEVVLIK	2024-02-15	Caco2	LMvsBSAinDMSO	-0.04507631	0.6461888	GFmix w/o MEKi
DVTNFTVGGFAPMS*PR	2024-02-15	Caco2	LMvsBSAinDMSO	-0.08371687	0.3939456	GFmix w/o MEKi
DVTNFTVGGFAPMS*PR	2024-02-15	Caco2	LMvsBSAinDMSO	0.130782	0.1236448	GFmix w/o MEKi
DVTNFTVGGFAPMS*PR	2024-02-15	Caco2	LMvsBSAinDMSO	-0.1106167	0.185273	GFmix w/o MEKi
DVTNFTVGGFAPMS*PR	2024-02-15	Caco2	LMvsBSAinDMSO	-0.09846726	0.2799622	GFmix w/o MEKi
DVTVLS*VAEEQDLLK	2024-02-15	Caco2	LMvsBSAinDMSO	-0.02468483	0.6938952	GFmix w/o MEKi
DVVMLDNLPDLPPALVPS*PPK	2024-02-15	Caco2	LMvsBSAinDMSO	-0.1382366	0.4119122	GFmix w/o MEKi
DVVMLDNLPDLPPALVPS*PPK	2024-02-15	Caco2	LMvsBSAinDMSO	-0.09398067	0.1936024	GFmix w/o MEKi
DVVMLDNLPDLPPALVPS*PPK	2024-02-15	Caco2	LMvsBSAinDMSO	0.05368495	0.6238401	GFmix w/o MEKi
DVVMLDNLPDLPPALVPS*PPK	2024-02-15	Caco2	LMvsBSAinDMSO	0.1360727	0.2345901	GFmix w/o MEKi
DVYLS*PR	2024-02-15	Caco2	LMvsBSAinDMSO	0.143579	0.3190776	GFmix w/o MEKi
DVYLS*PRDDGYSTK	2024-02-15	Caco2	LMvsBSAinDMSO	-0.03433916	0.7919756	GFmix w/o MEKi
DYASHLS*PGSIIQPQR	2024-02-15	Caco2	LMvsBSAinDMSO	-0.05106904	0.3911056	GFmix w/o MEKi
DYDDMS*PR	2024-02-15	Caco2	LMvsBSAinDMSO	-1.628327	9.491128e-4	GFmix w/o MEKi
DYDDMS*PR	2024-02-15	Caco2	LMvsBSAinDMSO	0.09424744	0.5861893	GFmix w/o MEKi
DYEEVGADS*ADGEDEGEEY	2024-02-15	Caco2	LMvsBSAinDMSO	0.2009158	0.1095611	GFmix w/o MEKi
DYEIESQNPLAS*PTNTLLGSAK	2024-02-15	Caco2	LMvsBSAinDMSO	0.1740934	0.1239521	GFmix w/o MEKi
DYEPPSPS*PAPGAPPPPPQR	2024-02-15	Caco2	LMvsBSAinDMSO	0.3339238	0.03168687	GFmix w/o MEKi
DYLQAQHPPS*PIK	2024-02-15	Caco2	LMvsBSAinDMSO	0.09227998	0.258046	GFmix w/o MEKi
DYNS*LTR	2024-02-15	Caco2	LMvsBSAinDMSO	-0.1048878	0.2604298	GFmix w/o MEKi
DYSEADGLS*ER	2024-02-15	Caco2	LMvsBSAinDMSO	-0.003051501	0.9851383	GFmix w/o MEKi
DYSEADGLSERTT*PSK	2024-02-15	Caco2	LMvsBSAinDMSO	-0.04163088	0.900717	GFmix w/o MEKi
DYSTVSAS*PTALSTLK	2024-02-15	Caco2	LMvsBSAinDMSO	0.1558105	0.1640029	GFmix w/o MEKi
DYTGCS*TSESLSPVK	2024-02-15	Caco2	LMvsBSAinDMSO	-0.08403992	0.4915932	GFmix w/o MEKi
DYTGCSTSESLS*PVK	2024-02-15	Caco2	LMvsBSAinDMSO	0.2020885	0.04122314	GFmix w/o MEKi
EAALILGVS*PTANK	2024-02-15	Caco2	LMvsBSAinDMSO	0.057312	0.436457	GFmix w/o MEKi
EAALPPVS*PLK	2024-02-15	Caco2	LMvsBSAinDMSO	0.442634	1.156953e-4	GFmix w/o MEKi
EAARS*PDKPGGSPSASR	2024-02-15	Caco2	LMvsBSAinDMSO	-0.1613089	0.7307333	GFmix w/o MEKi
EAASS*PAGEPLRK	2024-02-15	Caco2	LMvsBSAinDMSO	0.3624573	0.07682315	GFmix w/o MEKi
EAASSSSGTQPAPPAPAS*PWDSK	2024-02-15	Caco2	LMvsBSAinDMSO	-0.1263044	0.3157852	GFmix w/o MEKi
EAAVGVPPPAQPAPGEPTPPAPPS*PDWTSSSR	2024-02-15	Caco2	LMvsBSAinDMSO	-0.06931496	0.5513567	GFmix w/o MEKi
EAAVSASDILQESAIHS*PGTVEK	2024-02-15	Caco2	LMvsBSAinDMSO	-0.00118642	0.9853316	GFmix w/o MEKi
EADDDEEVDDNIPEMPS*PK	2024-02-15	Caco2	LMvsBSAinDMSO	0.03494707	0.7828572	GFmix w/o MEKi
EADDDEEVDDNIPEMPS*PKK	2024-02-15	Caco2	LMvsBSAinDMSO	-0.03253571	0.5286315	GFmix w/o MEKi
EADDDEEVDDNIPEMPS*PK	2024-02-15	Caco2	LMvsBSAinDMSO	0.1375962	0.133322	GFmix w/o MEKi
EADDDEEVDDNIPEMPS*PKK	2024-02-15	Caco2	LMvsBSAinDMSO	0.01866859	0.8482103	GFmix w/o MEKi
EAEEGEDDRDS*ANGEDDS	2024-02-15	Caco2	LMvsBSAinDMSO	-1.105631	0.129612	GFmix w/o MEKi
EAENQGLDISS*PGMSGHR	2024-02-15	Caco2	LMvsBSAinDMSO	0.02130022	0.8677756	GFmix w/o MEKi
EAERDMLPS*PEQTLSPLSK	2024-02-15	Caco2	LMvsBSAinDMSO	-0.08211757	0.4222666	GFmix w/o MEKi
EAFLVLS*DEEDISGEK	2024-02-15	Caco2	LMvsBSAinDMSO	-0.03535892	0.7107255	GFmix w/o MEKi
EAGLILGVS*PSAGK	2024-02-15	Caco2	LMvsBSAinDMSO	-0.06071252	0.6414225	GFmix w/o MEKi
EAGLSQS*HDDLSNATATPSVR	2024-02-15	Caco2	LMvsBSAinDMSO	-0.01032709	0.8928004	GFmix w/o MEKi
EAGS*PAQEFK	2024-02-15	Caco2	LMvsBSAinDMSO	0.1367516	0.3301919	GFmix w/o MEKi
EALAEAALES*PRPALVR	2024-02-15	Caco2	LMvsBSAinDMSO	-0.01109613	0.8062809	GFmix w/o MEKi
EALGLGPPAAQLT*PPPAPVGLR	2024-02-15	Caco2	LMvsBSAinDMSO	0.3363845	0.01230334	GFmix w/o MEKi
EALGLGPPAAQLT*PPPAPVGLR	2024-02-15	Caco2	LMvsBSAinDMSO	0.3176213	0.01435797	GFmix w/o MEKi
EALGQNEES*PK	2024-02-15	Caco2	LMvsBSAinDMSO	0.08029327	0.2518182	GFmix w/o MEKi
EAPAEGEAAEPGS*PTAAEGEAASAASSTSSPK	2024-02-15	Caco2	LMvsBSAinDMSO	0.4859487	1.909349e-4	GFmix w/o MEKi
EAPAEGEAAEPGSPTAAEGEAASAASSTSS*PK	2024-02-15	Caco2	LMvsBSAinDMSO	0.01521847	0.791286	GFmix w/o MEKi
EAPPVVPPLANAISAALVS*PATSQSIAPPVPLK	2024-02-15	Caco2	LMvsBSAinDMSO	-0.1248955	0.1116116	GFmix w/o MEKi
EAS*LQFVVEPSEATNR	2024-02-15	Caco2	LMvsBSAinDMSO	0.05854863	0.3440995	GFmix w/o MEKi
EAS*PAPLAQGEPGR	2024-02-15	Caco2	LMvsBSAinDMSO	0.1422079	0.1784665	GFmix w/o MEKi
EAS*PLPAESASAGATLRPLLLSGHGAR	2024-02-15	Caco2	LMvsBSAinDMSO	0.01961707	0.7637929	GFmix w/o MEKi
EASRPPEEPSAPS*PTLPAQFK	2024-02-15	Caco2	LMvsBSAinDMSO	0.09816934	0.1374571	GFmix w/o MEKi
EASRPPEEPSAPS*PTLPAQFK	2024-02-15	Caco2	LMvsBSAinDMSO	0.04846557	0.3905479	GFmix w/o MEKi
EATAQKPTGSVGSTVTT*PPPLVR	2024-02-15	Caco2	LMvsBSAinDMSO	-0.0568131	0.4128287	GFmix w/o MEKi
EATGLS*PQAAQEK	2024-02-15	Caco2	LMvsBSAinDMSO	-0.03687534	0.5876122	GFmix w/o MEKi
EATNTTSEPSAPSQDLLDLSPS*PR	2024-02-15	Caco2	LMvsBSAinDMSO	-0.08991172	0.1697334	GFmix w/o MEKi
EATSDPSRT*PEEEPLNLEGLVAHR	2024-02-15	Caco2	LMvsBSAinDMSO	0.1403377	0.02642733	GFmix w/o MEKi
EAVAPVQEES*DLEK	2024-02-15	Caco2	LMvsBSAinDMSO	-0.02222783	0.8667191	GFmix w/o MEKi
EAVIT*PVASATQSVSR	2024-02-15	Caco2	LMvsBSAinDMSO	-0.1252784	0.03173119	GFmix w/o MEKi
ECINAAPDS*PSK	2024-02-15	Caco2	LMvsBSAinDMSO	0.2129601	0.123845	GFmix w/o MEKi
ECPDQLGPS*PK	2024-02-15	Caco2	LMvsBSAinDMSO	0.0791407	0.3568687	GFmix w/o MEKi
ECS*PTSSLER	2024-02-15	Caco2	LMvsBSAinDMSO	-0.08299596	0.5054491	GFmix w/o MEKi
EDEIS*PPPPNPVVK	2024-02-15	Caco2	LMvsBSAinDMSO	-0.03678176	0.5821806	GFmix w/o MEKi
EDGAT*PPDGSVFIK	2024-02-15	Caco2	LMvsBSAinDMSO	-0.04056957	0.5076066	GFmix w/o MEKi
EDGRES*PSYDTPSQR	2024-02-15	Caco2	LMvsBSAinDMSO	0.2763063	0.06945046	GFmix w/o MEKi
EDGVLGSRS*PR	2024-02-15	Caco2	LMvsBSAinDMSO	-0.07603309	0.4195171	GFmix w/o MEKi
EDILENEDEQNS*PPK	2024-02-15	Caco2	LMvsBSAinDMSO	0.0568097	0.6587546	GFmix w/o MEKi
EDILENEDEQNS*PPKK	2024-02-15	Caco2	LMvsBSAinDMSO	-0.0348419	0.4857535	GFmix w/o MEKi
EDIYSGGGGGGS*R	2024-02-15	Caco2	LMvsBSAinDMSO	0.06942106	0.6078776	GFmix w/o MEKi
EDKPPLAPSGGTEGPEQPPPPCPSQTGS*PPVGLIK	2024-02-15	Caco2	LMvsBSAinDMSO	0.0482226	0.5482014	GFmix w/o MEKi
EDLS*PAFDHSPNK	2024-02-15	Caco2	LMvsBSAinDMSO	0.1730173	0.02542595	GFmix w/o MEKi
EDLSGIAEMFKT*PVK	2024-02-15	Caco2	LMvsBSAinDMSO	-0.05061794	0.3377491	GFmix w/o MEKi
EDLSGIAEMFKT*PVK	2024-02-15	Caco2	LMvsBSAinDMSO	-0.115628	0.2914351	GFmix w/o MEKi
EDLSGIAEMFKT*PVK	2024-02-15	Caco2	LMvsBSAinDMSO	-0.07351281	0.6894748	GFmix w/o MEKi
EDLSPAFDHS*PNK	2024-02-15	Caco2	LMvsBSAinDMSO	-0.07443852	0.1902338	GFmix w/o MEKi
EDLYLEPQVGHDPAGPAAS*PVLADGLSVSQAPAILPVSK	2024-02-15	Caco2	LMvsBSAinDMSO	0.2817297	0.09837235	GFmix w/o MEKi
EDPQEMPHS*PLGSMPEIR	2024-02-15	Caco2	LMvsBSAinDMSO	0.1850312	0.205684	GFmix w/o MEKi
EDQFNGS*PPRPQPR	2024-02-15	Caco2	LMvsBSAinDMSO	0.08911646	0.3016853	GFmix w/o MEKi
EDS*LPEESSAPDFANLK	2024-02-15	Caco2	LMvsBSAinDMSO	0.05884473	0.5461813	GFmix w/o MEKi
EDS*QRPGAHLTVK	2024-02-15	Caco2	LMvsBSAinDMSO	0.07280912	0.2346682	GFmix w/o MEKi
EDS*VKPGAHLTVK	2024-02-15	Caco2	LMvsBSAinDMSO	0.04046703	0.4591222	GFmix w/o MEKi
EDS*VKPGAHLTVK	2024-02-15	Caco2	LMvsBSAinDMSO	0.2449507	0.09725346	GFmix w/o MEKi
EDSCHRLS*PVK	2024-02-15	Caco2	LMvsBSAinDMSO	-0.2458474	0.0365605	GFmix w/o MEKi
EDSGSVPSTGPSQGT*PISLK	2024-02-15	Caco2	LMvsBSAinDMSO	-0.1214169	0.2561728	GFmix w/o MEKi
EDSQPPT*PVSQR	2024-02-15	Caco2	LMvsBSAinDMSO	0.08056716	0.151866	GFmix w/o MEKi
EDVEVAES*PLR	2024-02-15	Caco2	LMvsBSAinDMSO	0.06402501	0.3884805	GFmix w/o MEKi
EDVSASGPS*PEATQLAK	2024-02-15	Caco2	LMvsBSAinDMSO	0.06683852	0.2492675	GFmix w/o MEKi
EEAPAS*PLRPLYPQISPLK	2024-02-15	Caco2	LMvsBSAinDMSO	-0.2859496	0.4181565	GFmix w/o MEKi
EEAPAS*PLRPLYPQISPLK	2024-02-15	Caco2	LMvsBSAinDMSO	0.05212553	0.4162569	GFmix w/o MEKi
EEAS*DDDMEGDEAVVR	2024-02-15	Caco2	LMvsBSAinDMSO	0.3011598	0.04741324	GFmix w/o MEKi
EEAS*DDDMEGDEAVVR	2024-02-15	Caco2	LMvsBSAinDMSO	0.266934	0.04459203	GFmix w/o MEKi
EEAS*PVPLTSNVGSTVK	2024-02-15	Caco2	LMvsBSAinDMSO	0.09443276	0.04457082	GFmix w/o MEKi
EEASLLSHSPGTSNQSQPCS*PKPIR	2024-02-15	Caco2	LMvsBSAinDMSO	-0.0252883	0.6314715	GFmix w/o MEKi
EEDCHS*PTSKPPKPDQPLK	2024-02-15	Caco2	LMvsBSAinDMSO	0.03890513	0.7884236	GFmix w/o MEKi
EEDCHS*PTSKPPKPDQPLK	2024-02-15	Caco2	LMvsBSAinDMSO	0.02654735	0.7041324	GFmix w/o MEKi
EEDEEPES*PPEK	2024-02-15	Caco2	LMvsBSAinDMSO	0.04519832	0.5109401	GFmix w/o MEKi
EEDEEPES*PPEKK	2024-02-15	Caco2	LMvsBSAinDMSO	0.317942	0.244806	GFmix w/o MEKi
EEDEPEERS*GDETPGSEVPGDK	2024-02-15	Caco2	LMvsBSAinDMSO	0.02998862	0.760649	GFmix w/o MEKi
EEDGADAS*EEDLTR	2024-02-15	Caco2	LMvsBSAinDMSO	0.1001757	0.4247162	GFmix w/o MEKi
EEDGS*VELESQVQK	2024-02-15	Caco2	LMvsBSAinDMSO	-0.01721756	0.8752515	GFmix w/o MEKi
EEEADMSS*PTQR	2024-02-15	Caco2	LMvsBSAinDMSO	0.5710706	0.008719598	GFmix w/o MEKi
EEEEDGQEGS*IHNLPLVTSQRPFYDGPMPTPR	2024-02-15	Caco2	LMvsBSAinDMSO	-0.05326017	0.6814254	GFmix w/o MEKi
EEEEDGTGS*PQLNNR	2024-02-15	Caco2	LMvsBSAinDMSO	-0.2024016	0.03735225	GFmix w/o MEKi
EEET*SIDVAGKPNEVTK	2024-02-15	Caco2	LMvsBSAinDMSO	-0.01965656	0.7819197	GFmix w/o MEKi
EEETKTS*NGDLSDSTVSADPVVK	2024-02-15	Caco2	LMvsBSAinDMSO	-0.3353859	0.02319857	GFmix w/o MEKi
EEETS*IDVAGKPNEVTK	2024-02-15	Caco2	LMvsBSAinDMSO	0.1508127	0.05567254	GFmix w/o MEKi
EEGAQTLEEDRAQT*PHEDGGPQPHR	2024-02-15	Caco2	LMvsBSAinDMSO	-0.2014314	0.2893075	GFmix w/o MEKi
EEGS*DIEDEDMEELLNDTR	2024-02-15	Caco2	LMvsBSAinDMSO	0.1844594	0.03257351	GFmix w/o MEKi
EEGSLS*DTEADAVSGQLPDPTTNPSAGK	2024-02-15	Caco2	LMvsBSAinDMSO	0.09967683	0.4595434	GFmix w/o MEKi
EEHGGLIRS*PR	2024-02-15	Caco2	LMvsBSAinDMSO	0.008774289	0.8347027	GFmix w/o MEKi
EEHGGLIRS*PR	2024-02-15	Caco2	LMvsBSAinDMSO	0.06864836	0.4326991	GFmix w/o MEKi
EEHGIELS*SPR	2024-02-15	Caco2	LMvsBSAinDMSO	0.05010681	0.5493887	GFmix w/o MEKi
EEIQETQT*PTHSR	2024-02-15	Caco2	LMvsBSAinDMSO	0.08054443	0.3060892	GFmix w/o MEKi
EELQANGSAPAADKEEPAAAGSGAAS*PSAAEK	2024-02-15	Caco2	LMvsBSAinDMSO	-0.2164565	0.03361742	GFmix w/o MEKi
EELS*PVLCMASR	2024-02-15	Caco2	LMvsBSAinDMSO	0.1229629	0.1269875	GFmix w/o MEKi
EELSHS*PEPCTK	2024-02-15	Caco2	LMvsBSAinDMSO	0.04946709	0.7157027	GFmix w/o MEKi
EELSSGDSLS*PDPWK	2024-02-15	Caco2	LMvsBSAinDMSO	-0.06867811	0.315603	GFmix w/o MEKi
EENPES*DGEPVVEDGTSVK	2024-02-15	Caco2	LMvsBSAinDMSO	0.01610675	0.7600029	GFmix w/o MEKi
EEPAAAGSGAAS*PSAAEK	2024-02-15	Caco2	LMvsBSAinDMSO	0.1013418	0.1420559	GFmix w/o MEKi
EEPDSENIPQELLSNLGHPES*PPRK	2024-02-15	Caco2	LMvsBSAinDMSO	0.1393539	0.3225938	GFmix w/o MEKi
EEPDSENIPQELLSNLGHPES*PPRK	2024-02-15	Caco2	LMvsBSAinDMSO	-0.08346502	0.544377	GFmix w/o MEKi
EEPLS*EEEPCTSTAIASPEK	2024-02-15	Caco2	LMvsBSAinDMSO	-0.002101156	0.9603192	GFmix w/o MEKi
EEPLS*EEEPCTSTAIASPEK	2024-02-15	Caco2	LMvsBSAinDMSO	0.06765108	0.4020969	GFmix w/o MEKi
EEPLSEEEPCTSTAIAS*PEK	2024-02-15	Caco2	LMvsBSAinDMSO	0.009429462	0.8628106	GFmix w/o MEKi
EEPLSEEEPCTSTAIAS*PEKK	2024-02-15	Caco2	LMvsBSAinDMSO	-0.005667968	0.9428387	GFmix w/o MEKi
EEPPEPVPS*PIIPILPSTAGK	2024-02-15	Caco2	LMvsBSAinDMSO	-0.1482425	0.0782921	GFmix w/o MEKi
EEPPS*PIEATPPQSLLEK	2024-02-15	Caco2	LMvsBSAinDMSO	0.09280545	0.2422126	GFmix w/o MEKi
EEPS*RSASEADSEAGELR	2024-02-15	Caco2	LMvsBSAinDMSO	-0.1746162	0.1570882	GFmix w/o MEKi
EEPSQNDIS*PK	2024-02-15	Caco2	LMvsBSAinDMSO	-0.03295789	0.786326	GFmix w/o MEKi
EEPVSS*GPEEAVGK	2024-02-15	Caco2	LMvsBSAinDMSO	-0.1958083	0.2603796	GFmix w/o MEKi
EEQRS*PFNDRFPLK	2024-02-15	Caco2	LMvsBSAinDMSO	-0.007471333	0.871101	GFmix w/o MEKi
EERIDT*PPACTEESIATPSEIK	2024-02-15	Caco2	LMvsBSAinDMSO	-0.084641	0.2556221	GFmix w/o MEKi
EERS*PQTLAPVGEDAMK	2024-02-15	Caco2	LMvsBSAinDMSO	0.01158344	0.8793327	GFmix w/o MEKi
EERS*PQTLAPVGEDAMK	2024-02-15	Caco2	LMvsBSAinDMSO	0.01430828	0.9305368	GFmix w/o MEKi
EERS*PQTLAPVGEDAMK	2024-02-15	Caco2	LMvsBSAinDMSO	-0.009142339	0.9439938	GFmix w/o MEKi
EES*AEELQAAEHPDEVEDPK	2024-02-15	Caco2	LMvsBSAinDMSO	0.1398422	0.1897435	GFmix w/o MEKi
EES*AEELQAAEHPDEVEDPK	2024-02-15	Caco2	LMvsBSAinDMSO	0.009231856	0.9027218	GFmix w/o MEKi
EES*DDEAAVEEEEEEK	2024-02-15	Caco2	LMvsBSAinDMSO	-0.2037271	0.2870662	GFmix w/o MEKi
EES*DGEYDEFGRK	2024-02-15	Caco2	LMvsBSAinDMSO	-0.09564793	0.4979271	GFmix w/o MEKi
EES*LVEELSPASEK	2024-02-15	Caco2	LMvsBSAinDMSO	0.04357715	0.4992136	GFmix w/o MEKi
EESGTIFGS*QIK	2024-02-15	Caco2	LMvsBSAinDMSO	0.0341396	0.6013331	GFmix w/o MEKi
EESLVEELS*PASEK	2024-02-15	Caco2	LMvsBSAinDMSO	-0.008580612	0.8466876	GFmix w/o MEKi
EFDELNPS*AQR	2024-02-15	Caco2	LMvsBSAinDMSO	0.01242904	0.7704054	GFmix w/o MEKi
EFGSLPTT*PSEQR	2024-02-15	Caco2	LMvsBSAinDMSO	-0.03645411	0.4223165	GFmix w/o MEKi
EFHLNES*GDPSSK	2024-02-15	Caco2	LMvsBSAinDMSO	-0.05899189	0.6505214	GFmix w/o MEKi
EFS*PFGTITSAK	2024-02-15	Caco2	LMvsBSAinDMSO	-0.0872125	0.395373	GFmix w/o MEKi
EFSQVHGSVS*DCK	2024-02-15	Caco2	LMvsBSAinDMSO	0.4347532	0.008353251	GFmix w/o MEKi
EGAAHAFAQYNMDQFT*PVK	2024-02-15	Caco2	LMvsBSAinDMSO	0.03816513	0.6724099	GFmix w/o MEKi
EGAASPAPETPQPTS*PETSPK	2024-02-15	Caco2	LMvsBSAinDMSO	-0.1607101	0.1698759	GFmix w/o MEKi
EGALSRVS*DESLSK	2024-02-15	Caco2	LMvsBSAinDMSO	-0.1233934	0.3721274	GFmix w/o MEKi
EGEDGDQPTT*PPKPLK	2024-02-15	Caco2	LMvsBSAinDMSO	0.005024912	0.9300472	GFmix w/o MEKi
EGEDGDQPTT*PPKPLK	2024-02-15	Caco2	LMvsBSAinDMSO	0.09757113	0.3258796	GFmix w/o MEKi
EGEEPTVYS*DEEEPK	2024-02-15	Caco2	LMvsBSAinDMSO	0.02116032	0.6115943	GFmix w/o MEKi
EGEEPTVYS*DEEEPKDESAR	2024-02-15	Caco2	LMvsBSAinDMSO	-0.1088997	0.5452897	GFmix w/o MEKi
EGFGLSENPFASLS*PDEQK	2024-02-15	Caco2	LMvsBSAinDMSO	0.2684672	0.04457508	GFmix w/o MEKi
EGGEGFTVDT*PAK	2024-02-15	Caco2	LMvsBSAinDMSO	-0.06986499	0.2968198	GFmix w/o MEKi
EGHAQNPMEPSVPQLS*LMDVK	2024-02-15	Caco2	LMvsBSAinDMSO	0.07502506	0.5691159	GFmix w/o MEKi
EGHETPMDIDS*DDSK	2024-02-15	Caco2	LMvsBSAinDMSO	0.02209689	0.8543432	GFmix w/o MEKi
EGLGQGQS*LEQLEALVQTK	2024-02-15	Caco2	LMvsBSAinDMSO	-0.1478711	0.00901507	GFmix w/o MEKi
EGLPVNNIFQQIS*PVVGDK	2024-02-15	Caco2	LMvsBSAinDMSO	-0.2126703	0.2220735	GFmix w/o MEKi
EGLPVNNIFQQIS*PVVGDK	2024-02-15	Caco2	LMvsBSAinDMSO	0.1334322	0.07604251	GFmix w/o MEKi
EGLS*FLGGLR	2024-02-15	Caco2	LMvsBSAinDMSO	0.16573	0.01395429	GFmix w/o MEKi
EGLYLSDT*LPR	2024-02-15	Caco2	LMvsBSAinDMSO	-0.1665455	0.04288917	GFmix w/o MEKi
EGMNPSYDEYADS*DEDQHDAYLER	2024-02-15	Caco2	LMvsBSAinDMSO	0.09847425	0.3415347	GFmix w/o MEKi
EGPEPPEEVPPPTT*PPVPK	2024-02-15	Caco2	LMvsBSAinDMSO	0.151372	0.04408763	GFmix w/o MEKi
EGPPAPPPVKPPPS*PVNIR	2024-02-15	Caco2	LMvsBSAinDMSO	0.1670198	0.03306538	GFmix w/o MEKi
EGPPAPPPVKPPPS*PVNIR	2024-02-15	Caco2	LMvsBSAinDMSO	-0.02229192	0.6953806	GFmix w/o MEKi
EGPSCPS*PGPFCR	2024-02-15	Caco2	LMvsBSAinDMSO	-0.0262151	0.6152662	GFmix w/o MEKi
EGPVEIGLPCS*IK	2024-02-15	Caco2	LMvsBSAinDMSO	-0.01422918	0.8273779	GFmix w/o MEKi
EGPYSISVLYGDEEVPRS*PFK	2024-02-15	Caco2	LMvsBSAinDMSO	-0.03896241	0.6839376	GFmix w/o MEKi
EGRPSGEAFVELES*EDEVK	2024-02-15	Caco2	LMvsBSAinDMSO	0.02235102	0.8061432	GFmix w/o MEKi
EGS*PANWK	2024-02-15	Caco2	LMvsBSAinDMSO	0.08864881	0.2627718	GFmix w/o MEKi
EGS*PAPLEPEPGAAQPK	2024-02-15	Caco2	LMvsBSAinDMSO	0.2510216	0.002805988	GFmix w/o MEKi
EGS*PEPWLPLTDGR	2024-02-15	Caco2	LMvsBSAinDMSO	-0.02661173	0.6792951	GFmix w/o MEKi
EGS*PIPHDPEFGSK	2024-02-15	Caco2	LMvsBSAinDMSO	0.1570404	0.06255518	GFmix w/o MEKi
EGS*PIPHDPEFGSK	2024-02-15	Caco2	LMvsBSAinDMSO	0.1264765	0.1406871	GFmix w/o MEKi
EGS*PRDNPTAQQIMQLLR	2024-02-15	Caco2	LMvsBSAinDMSO	-0.04344729	0.7832433	GFmix w/o MEKi
EGSCIFPEELS*PK	2024-02-15	Caco2	LMvsBSAinDMSO	0.02989176	0.5514475	GFmix w/o MEKi
EGSQGELT*PANSQSR	2024-02-15	Caco2	LMvsBSAinDMSO	-0.1104917	0.06429408	GFmix w/o MEKi
EGTLTQVPLAPPPPGAPPS*PAPAR	2024-02-15	Caco2	LMvsBSAinDMSO	-0.04415929	0.6423274	GFmix w/o MEKi
EGTLTQVPLAPPPPGAPPS*PAPAR	2024-02-15	Caco2	LMvsBSAinDMSO	0.03534374	0.5211601	GFmix w/o MEKi
EGTSDPPS*PLLLPSPGGWK	2024-02-15	Caco2	LMvsBSAinDMSO	-0.09343201	0.1827729	GFmix w/o MEKi
EGVIEAGAFQGSPAPPLPSVMS*PSR	2024-02-15	Caco2	LMvsBSAinDMSO	-0.1059868	0.3225802	GFmix w/o MEKi
EGVQGPLNVS*LSEEGK	2024-02-15	Caco2	LMvsBSAinDMSO	0.09023655	0.229623	GFmix w/o MEKi
EHALLAY*TLGVK	2024-02-15	Caco2	LMvsBSAinDMSO	-0.05520065	0.4119678	GFmix w/o MEKi
EHAPLAS*PVENK	2024-02-15	Caco2	LMvsBSAinDMSO	0.1455493	0.008990219	GFmix w/o MEKi
EHASIDAQSGAGVPNPSTSAS*PKK	2024-02-15	Caco2	LMvsBSAinDMSO	0.03653955	0.7079247	GFmix w/o MEKi
EHFSFS*PR	2024-02-15	Caco2	LMvsBSAinDMSO	-0.02713598	0.8977328	GFmix w/o MEKi
EHGS*LPQQTTLLDLMDALPSSGPAAQK	2024-02-15	Caco2	LMvsBSAinDMSO	0.00185164	0.9880363	GFmix w/o MEKi
EHIEIIAPS*PQR	2024-02-15	Caco2	LMvsBSAinDMSO	0.06418462	0.2199342	GFmix w/o MEKi
EHIEIIAPS*PQR	2024-02-15	Caco2	LMvsBSAinDMSO	0.1528705	0.05093787	GFmix w/o MEKi
EHSLQVS*PSLEK	2024-02-15	Caco2	LMvsBSAinDMSO	0.06290497	0.1928383	GFmix w/o MEKi
EHSLQVS*PSLEK	2024-02-15	Caco2	LMvsBSAinDMSO	-0.0187322	0.8522599	GFmix w/o MEKi
EIAIVHS*DAEK	2024-02-15	Caco2	LMvsBSAinDMSO	1.316318e-4	0.9974533	GFmix w/o MEKi
EIAIVHS*DAEK	2024-02-15	Caco2	LMvsBSAinDMSO	0.02391322	0.7856947	GFmix w/o MEKi
EIALSLPS*PEGLSLK	2024-02-15	Caco2	LMvsBSAinDMSO	-0.2946607	0.02977278	GFmix w/o MEKi
EILS*PLFPR	2024-02-15	Caco2	LMvsBSAinDMSO	0.1840965	0.0576524	GFmix w/o MEKi
EIPSATQS*PISK	2024-02-15	Caco2	LMvsBSAinDMSO	0.142054	0.06566443	GFmix w/o MEKi
EIQNGNLHES*DSESVPR	2024-02-15	Caco2	LMvsBSAinDMSO	0.01821384	0.734964	GFmix w/o MEKi
EIS*DDEAEEEK	2024-02-15	Caco2	LMvsBSAinDMSO	-0.02027746	0.8066307	GFmix w/o MEKi
EIS*DDEAEEEKGEK	2024-02-15	Caco2	LMvsBSAinDMSO	-0.009634886	0.9846112	GFmix w/o MEKi
EIS*DDEAEEEKGEKEEEDK	2024-02-15	Caco2	LMvsBSAinDMSO	0.5738266	0.2984427	GFmix w/o MEKi
EIS*PGSGPGEIR	2024-02-15	Caco2	LMvsBSAinDMSO	0.2157011	0.1653284	GFmix w/o MEKi
EIST*PTHWSK	2024-02-15	Caco2	LMvsBSAinDMSO	0.1626689	0.0940047	GFmix w/o MEKi
EIVNFS*PIAR	2024-02-15	Caco2	LMvsBSAinDMSO	0.09164844	0.1066278	GFmix w/o MEKi
EKASLLPGT*GR	2024-02-15	Caco2	LMvsBSAinDMSO	0.1353788	0.3342735	GFmix w/o MEKi
EKDDLS*PQPLMTDFER	2024-02-15	Caco2	LMvsBSAinDMSO	-0.07609081	0.5639813	GFmix w/o MEKi
EKDDLS*PQPLMTDFER	2024-02-15	Caco2	LMvsBSAinDMSO	-0.05263291	0.6893234	GFmix w/o MEKi
EKENGFSS*PPQIK	2024-02-15	Caco2	LMvsBSAinDMSO	-0.02774345	0.8057779	GFmix w/o MEKi
EKEPGEQASVPLS*PK	2024-02-15	Caco2	LMvsBSAinDMSO	-0.06224799	0.4328361	GFmix w/o MEKi
EKEPGEQASVPLS*PKK	2024-02-15	Caco2	LMvsBSAinDMSO	-0.2033354	0.1601003	GFmix w/o MEKi
EKRT*PAPEPEPCEASELPAK	2024-02-15	Caco2	LMvsBSAinDMSO	-0.1270253	0.242499	GFmix w/o MEKi
EKS*PPDQPAVPHPPPSTPIK	2024-02-15	Caco2	LMvsBSAinDMSO	-0.1569519	0.006338669	GFmix w/o MEKi
EKS*PVREPVDNLSPEER	2024-02-15	Caco2	LMvsBSAinDMSO	-0.4623013	0.08083636	GFmix w/o MEKi
EKT*PELPEPSVK	2024-02-15	Caco2	LMvsBSAinDMSO	0.0311017	0.6300561	GFmix w/o MEKi
EKT*PELPEPSVK	2024-02-15	Caco2	LMvsBSAinDMSO	0.02893996	0.533207	GFmix w/o MEKi
ELALPLFS*PATASR	2024-02-15	Caco2	LMvsBSAinDMSO	0.05940549	0.2043809	GFmix w/o MEKi
ELASPVS*PELR	2024-02-15	Caco2	LMvsBSAinDMSO	0.03501148	0.5968295	GFmix w/o MEKi
ELDENVEYEERES*EFDIEDEDK	2024-02-15	Caco2	LMvsBSAinDMSO	-0.07662058	0.4987508	GFmix w/o MEKi
ELDQDMVT*EDEDDPGSHK	2024-02-15	Caco2	LMvsBSAinDMSO	0.05228551	0.4970229	GFmix w/o MEKi
ELDS*EFEDLASDVR	2024-02-15	Caco2	LMvsBSAinDMSO	-0.07011659	0.4291338	GFmix w/o MEKi
ELDVEEAHAAS*TEEK	2024-02-15	Caco2	LMvsBSAinDMSO	0.1021998	0.375756	GFmix w/o MEKi
ELEEEEENS*DEDELDSHTMVK	2024-02-15	Caco2	LMvsBSAinDMSO	-0.4563302	0.03176109	GFmix w/o MEKi
ELEEEEENS*DEDELDSHTMVK	2024-02-15	Caco2	LMvsBSAinDMSO	-0.01608565	0.8883245	GFmix w/o MEKi
ELEELS*LEAQGIK	2024-02-15	Caco2	LMvsBSAinDMSO	-0.08011569	0.4397745	GFmix w/o MEKi
ELES*SEEGGSAEER	2024-02-15	Caco2	LMvsBSAinDMSO	0.0241903	0.7517712	GFmix w/o MEKi
ELFDDPSY*VNVQNLDK	2024-02-15	Caco2	LMvsBSAinDMSO	0.3102943	0.001056367	GFmix w/o MEKi
ELFQT*PCTDNPTTDEK	2024-02-15	Caco2	LMvsBSAinDMSO	-0.05360213	0.3369981	GFmix w/o MEKi
ELFQT*PGHTEEAVAAGK	2024-02-15	Caco2	LMvsBSAinDMSO	-0.06918641	0.6695616	GFmix w/o MEKi
ELFQT*PGHTEELVAAGK	2024-02-15	Caco2	LMvsBSAinDMSO	0.1244345	0.5213732	GFmix w/o MEKi
ELFQT*PGPSEESMTDEK	2024-02-15	Caco2	LMvsBSAinDMSO	0.02610055	0.8598746	GFmix w/o MEKi
ELFQT*PGTDKPTTDEK	2024-02-15	Caco2	LMvsBSAinDMSO	0.0104012	0.8681847	GFmix w/o MEKi
ELFQT*PICTDKPTTHEK	2024-02-15	Caco2	LMvsBSAinDMSO	-0.04076369	0.8063875	GFmix w/o MEKi
ELFQT*PVCTDKPTTHEK	2024-02-15	Caco2	LMvsBSAinDMSO	-0.05496641	0.6988492	GFmix w/o MEKi
ELFS*PLHALNFGIGGDTTR	2024-02-15	Caco2	LMvsBSAinDMSO	-0.05320171	0.5306512	GFmix w/o MEKi
ELGLGCS*PPAETLADAK	2024-02-15	Caco2	LMvsBSAinDMSO	-0.01693701	0.8501065	GFmix w/o MEKi
ELHPQLLS*PTK	2024-02-15	Caco2	LMvsBSAinDMSO	0.00949346	0.8914941	GFmix w/o MEKi
ELHPQLLS*PTK	2024-02-15	Caco2	LMvsBSAinDMSO	-0.0962694	0.4314859	GFmix w/o MEKi
ELHYLPFPS*P	2024-02-15	Caco2	LMvsBSAinDMSO	0.06422002	0.2230561	GFmix w/o MEKi
ELLHSVHPES*PNLK	2024-02-15	Caco2	LMvsBSAinDMSO	0.2174478	0.06972667	GFmix w/o MEKi
ELLHSVHPES*PNLK	2024-02-15	Caco2	LMvsBSAinDMSO	0.2212605	0.1217636	GFmix w/o MEKi
ELLQMS*LEK	2024-02-15	Caco2	LMvsBSAinDMSO	0.01511533	0.9262288	GFmix w/o MEKi
ELLS*PGAPLTK	2024-02-15	Caco2	LMvsBSAinDMSO	0.09044124	0.1313837	GFmix w/o MEKi
ELLVSALQELESSTSNS*PSNK	2024-02-15	Caco2	LMvsBSAinDMSO	0.2437629	0.007438218	GFmix w/o MEKi
ELLVSQHTVQLVGGLS*PLSSPSDTK	2024-02-15	Caco2	LMvsBSAinDMSO	-0.02028407	0.7441048	GFmix w/o MEKi
ELLVSQHTVQLVGGLS*PLSSPSDTK	2024-02-15	Caco2	LMvsBSAinDMSO	0.05773854	0.6301329	GFmix w/o MEKi
ELNVS*FINEK	2024-02-15	Caco2	LMvsBSAinDMSO	0.04754439	0.3744414	GFmix w/o MEKi
ELPESGIQLGT*PR	2024-02-15	Caco2	LMvsBSAinDMSO	-0.03947818	0.7641253	GFmix w/o MEKi
ELPPLS*PSLSR	2024-02-15	Caco2	LMvsBSAinDMSO	-0.05942673	0.4601003	GFmix w/o MEKi
ELPSAVS*RDK	2024-02-15	Caco2	LMvsBSAinDMSO	0.009566821	0.9435727	GFmix w/o MEKi
ELPTVTTNVQNS*QDK	2024-02-15	Caco2	LMvsBSAinDMSO	-0.04372317	0.2990241	GFmix w/o MEKi
ELRAPS*PPVEHPR	2024-02-15	Caco2	LMvsBSAinDMSO	-0.1577805	0.6048072	GFmix w/o MEKi
ELS*HEDLEPPPEHIPPPPRPPK	2024-02-15	Caco2	LMvsBSAinDMSO	-0.09880853	0.1635834	GFmix w/o MEKi
ELS*HEDLEPPPEHIPPPPRPPK	2024-02-15	Caco2	LMvsBSAinDMSO	-0.01524756	0.8660012	GFmix w/o MEKi
ELS*PAALEK	2024-02-15	Caco2	LMvsBSAinDMSO	0.1347337	0.351118	GFmix w/o MEKi
ELS*PHLPALIR	2024-02-15	Caco2	LMvsBSAinDMSO	0.02320613	0.6980771	GFmix w/o MEKi
ELS*PHLPALIR	2024-02-15	Caco2	LMvsBSAinDMSO	-0.1379187	0.42885	GFmix w/o MEKi
ELS*PPPGLPSK	2024-02-15	Caco2	LMvsBSAinDMSO	0.09241065	0.4307639	GFmix w/o MEKi
ELS*QNTDESGLNDEAIAK	2024-02-15	Caco2	LMvsBSAinDMSO	-0.1539132	0.1249617	GFmix w/o MEKi
ELSDQATAS*PIVAR	2024-02-15	Caco2	LMvsBSAinDMSO	-0.05933864	0.2802232	GFmix w/o MEKi
ELSESVQQQSTPVPLIS*PK	2024-02-15	Caco2	LMvsBSAinDMSO	0.1354208	0.01992889	GFmix w/o MEKi
ELSESVQQQSTPVPLIS*PK	2024-02-15	Caco2	LMvsBSAinDMSO	0.02463379	0.8076581	GFmix w/o MEKi
ELSLT*PITGAK	2024-02-15	Caco2	LMvsBSAinDMSO	0.02657721	0.7150508	GFmix w/o MEKi
ELSNS*PLR	2024-02-15	Caco2	LMvsBSAinDMSO	0.05082675	0.551385	GFmix w/o MEKi
ELSNS*PLRENSFGSPLEFR	2024-02-15	Caco2	LMvsBSAinDMSO	0.004626164	0.9306854	GFmix w/o MEKi
ELSSEPQT*PPAQK	2024-02-15	Caco2	LMvsBSAinDMSO	0.144178	0.1888658	GFmix w/o MEKi
ELTAS*VTEAIPVSR	2024-02-15	Caco2	LMvsBSAinDMSO	-0.0928069	0.4881363	GFmix w/o MEKi
ELTPAS*PTCTNSVSK	2024-02-15	Caco2	LMvsBSAinDMSO	0.08392491	0.5371659	GFmix w/o MEKi
ELTSTCS*PIISK	2024-02-15	Caco2	LMvsBSAinDMSO	0.01193032	0.7988416	GFmix w/o MEKi
ELVEPLT*PSGEAPNQALLR	2024-02-15	Caco2	LMvsBSAinDMSO	0.4922634	1.882221e-4	GFmix w/o MEKi
ELVGPPLAETVFT*PK	2024-02-15	Caco2	LMvsBSAinDMSO	-0.07179868	0.2780147	GFmix w/o MEKi
EMAHGS*QEAEAPGAVAGAAEVPREPPILPR	2024-02-15	Caco2	LMvsBSAinDMSO	-0.1522419	0.2875424	GFmix w/o MEKi
EMDMSPEEVVAS*PR	2024-02-15	Caco2	LMvsBSAinDMSO	-0.2028545	0.09155782	GFmix w/o MEKi
EMDTART*PLSEAEFEEIMNR	2024-02-15	Caco2	LMvsBSAinDMSO	0.2355655	0.03276452	GFmix w/o MEKi
EMEHNTVCAAGTS*PVGEIGEEK	2024-02-15	Caco2	LMvsBSAinDMSO	-0.09934914	0.083787	GFmix w/o MEKi
EMFPYEAST*PTGISASCR	2024-02-15	Caco2	LMvsBSAinDMSO	0.05428843	0.6758154	GFmix w/o MEKi
EMKS*PELSTVDIGFK	2024-02-15	Caco2	LMvsBSAinDMSO	0.2924072	0.1114596	GFmix w/o MEKi
EMLMEDVGS*EEEQEEEDEAPFQEK	2024-02-15	Caco2	LMvsBSAinDMSO	-0.04324868	0.8820165	GFmix w/o MEKi
EMPQDLRS*PAR	2024-02-15	Caco2	LMvsBSAinDMSO	0.01262128	0.9187055	GFmix w/o MEKi
EMPSVFQNVLGSAVLS*PAHK	2024-02-15	Caco2	LMvsBSAinDMSO	-0.07523345	0.4321786	GFmix w/o MEKi
EMDMSPEEVVAS*PR	2024-02-15	Caco2	LMvsBSAinDMSO	-0.08318293	0.4628712	GFmix w/o MEKi
EMDTART*PLSEAEFEEIMNR	2024-02-15	Caco2	LMvsBSAinDMSO	-0.01219429	0.9467667	GFmix w/o MEKi
EMEHNTVCAAGTS*PVGEIGEEK	2024-02-15	Caco2	LMvsBSAinDMSO	0.02875339	0.7755278	GFmix w/o MEKi
EMFPYEAST*PTGISASCR	2024-02-15	Caco2	LMvsBSAinDMSO	-0.1757022	0.04033655	GFmix w/o MEKi
EMPQDLRS*PAR	2024-02-15	Caco2	LMvsBSAinDMSO	0.1814628	0.09571798	GFmix w/o MEKi
EMPS*LPR	2024-02-15	Caco2	LMvsBSAinDMSO	-0.02966553	0.762475	GFmix w/o MEKi
EMPSVFQNVLGSAVLS*PAHK	2024-02-15	Caco2	LMvsBSAinDMSO	-0.01103955	0.9400151	GFmix w/o MEKi
ENARS*PSSVTGNALWK	2024-02-15	Caco2	LMvsBSAinDMSO	0.01112738	0.9544946	GFmix w/o MEKi
ENAS*PAPGTTAEEAMSR	2024-02-15	Caco2	LMvsBSAinDMSO	0.1440827	0.3469123	GFmix w/o MEKi
ENAS*PAPGTTAEEAMSR	2024-02-15	Caco2	LMvsBSAinDMSO	0.1449274	0.1735632	GFmix w/o MEKi
ENDPLRT*PEALPEEK	2024-02-15	Caco2	LMvsBSAinDMSO	0.2788264	0.03842808	GFmix w/o MEKi
ENET*DEENTEVMIK	2024-02-15	Caco2	LMvsBSAinDMSO	-0.03121208	0.7744159	GFmix w/o MEKi
ENFALKT*PLK	2024-02-15	Caco2	LMvsBSAinDMSO	-0.2310475	0.003966138	GFmix w/o MEKi
ENGDLS*PFSGTSLR	2024-02-15	Caco2	LMvsBSAinDMSO	0.1661692	0.01443599	GFmix w/o MEKi
ENGFSS*PPQIK	2024-02-15	Caco2	LMvsBSAinDMSO	0.09818594	0.2854681	GFmix w/o MEKi
ENGFSS*PPQIKDEPEDDGYFVPPK	2024-02-15	Caco2	LMvsBSAinDMSO	-0.01950112	0.7682351	GFmix w/o MEKi
ENHGQADHS*PSMTATHFPR	2024-02-15	Caco2	LMvsBSAinDMSO	0.008275432	0.948308	GFmix w/o MEKi
ENHGQADHS*PSMTATHFPR	2024-02-15	Caco2	LMvsBSAinDMSO	-0.1935262	0.288673	GFmix w/o MEKi
ENHGQADHS*PSMTATHFPR	2024-02-15	Caco2	LMvsBSAinDMSO	-0.007753654	0.9515606	GFmix w/o MEKi
ENHGQADHS*PSMTATHFPR	2024-02-15	Caco2	LMvsBSAinDMSO	-0.02310571	0.8743401	GFmix w/o MEKi
ENIKPNETS*PSFSK	2024-02-15	Caco2	LMvsBSAinDMSO	-0.02435725	0.7748571	GFmix w/o MEKi
ENLRLS*GVVTSR	2024-02-15	Caco2	LMvsBSAinDMSO	-0.1560997	0.461587	GFmix w/o MEKi
ENLS*PGFSHLLSK	2024-02-15	Caco2	LMvsBSAinDMSO	-0.02750521	0.742375	GFmix w/o MEKi
ENPPVEDS*SDEDDK	2024-02-15	Caco2	LMvsBSAinDMSO	-0.02937278	0.5594501	GFmix w/o MEKi
ENPS*PLFSIK	2024-02-15	Caco2	LMvsBSAinDMSO	0.2774726	1.919953e-4	GFmix w/o MEKi
ENQEPLRS*PEVGDEEALRPLTK	2024-02-15	Caco2	LMvsBSAinDMSO	0.1982573	0.02206987	GFmix w/o MEKi
ENQQATSGPNQPS*VR	2024-02-15	Caco2	LMvsBSAinDMSO	0.03278177	0.7765399	GFmix w/o MEKi
ENRQS*IINPDWNFEK	2024-02-15	Caco2	LMvsBSAinDMSO	0.1209298	0.0663935	GFmix w/o MEKi
ENS*PAAFPDREGVPPTALFHPMPVLPK	2024-02-15	Caco2	LMvsBSAinDMSO	-0.01393351	0.9505085	GFmix w/o MEKi
ENS*REALAEAALESPRPALVR	2024-02-15	Caco2	LMvsBSAinDMSO	0.1030499	0.1603786	GFmix w/o MEKi
ENS*TFSINDAASHTSTMSSR	2024-02-15	Caco2	LMvsBSAinDMSO	-0.2298677	0.1262494	GFmix w/o MEKi
ENSFGS*PLEFR	2024-02-15	Caco2	LMvsBSAinDMSO	0.1913785	0.1437171	GFmix w/o MEKi
ENSS*PSVTSANLDHTK	2024-02-15	Caco2	LMvsBSAinDMSO	0.05824299	0.6363912	GFmix w/o MEKi
ENTGVLHAFPPCEFSQQFLDS*PAK	2024-02-15	Caco2	LMvsBSAinDMSO	0.06532034	0.3800458	GFmix w/o MEKi
ENVDS*PLLK	2024-02-15	Caco2	LMvsBSAinDMSO	-0.07379869	0.6553675	GFmix w/o MEKi
ENVEYIEREES*DGEYDEFGRK	2024-02-15	Caco2	LMvsBSAinDMSO	0.002301311	0.9645093	GFmix w/o MEKi
ENVEYIEREES*DGEYDEFGRK	2024-02-15	Caco2	LMvsBSAinDMSO	-0.01190978	0.8906288	GFmix w/o MEKi
ENVSDLTLGPGNS*PITR	2024-02-15	Caco2	LMvsBSAinDMSO	0.3298631	0.001728995	GFmix w/o MEKi
ENYSSYSSFSS*PHMK	2024-02-15	Caco2	LMvsBSAinDMSO	0.08378934	0.4422214	GFmix w/o MEKi
EPAITSQNS*PEAR	2024-02-15	Caco2	LMvsBSAinDMSO	-0.03138241	0.5990584	GFmix w/o MEKi
EPEAASSRGS*PVR	2024-02-15	Caco2	LMvsBSAinDMSO	-0.2853555	0.2627949	GFmix w/o MEKi
EPEPAAGPQAEESATVSAPAPMS*PTR	2024-02-15	Caco2	LMvsBSAinDMSO	0.08634065	0.318219	GFmix w/o MEKi
EPGEQASVPLS*PKK	2024-02-15	Caco2	LMvsBSAinDMSO	0.31178	0.2362687	GFmix w/o MEKi
EPHS*PADQPEQQAESTLTSAETR	2024-02-15	Caco2	LMvsBSAinDMSO	0.02287604	0.6672898	GFmix w/o MEKi
EPILSSEPSPAVTPVT*PTTLIAPR	2024-02-15	Caco2	LMvsBSAinDMSO	0.7219741	4.3156e-5	GFmix w/o MEKi
EPLATLVDQS*PESLK	2024-02-15	Caco2	LMvsBSAinDMSO	-0.06985507	0.2179408	GFmix w/o MEKi
EPTPS*IASDISLPIATQELR	2024-02-15	Caco2	LMvsBSAinDMSO	-0.002939219	0.9816224	GFmix w/o MEKi
EPVRADS*PVHMEQQSR	2024-02-15	Caco2	LMvsBSAinDMSO	-0.02172855	0.882272	GFmix w/o MEKi
EPVRADS*PVHMEQQSR	2024-02-15	Caco2	LMvsBSAinDMSO	-0.1285508	0.395178	GFmix w/o MEKi
EPVT*PSALVLMSR	2024-02-15	Caco2	LMvsBSAinDMSO	0.1075119	0.2905275	GFmix w/o MEKi
EPYGHLGPAELLEAS*PAAR	2024-02-15	Caco2	LMvsBSAinDMSO	0.01822725	0.6920823	GFmix w/o MEKi
EQCS*PLDTNSCK	2024-02-15	Caco2	LMvsBSAinDMSO	0.1507775	0.2265356	GFmix w/o MEKi
EQDLPLAEAVRPKT*PPVVIK	2024-02-15	Caco2	LMvsBSAinDMSO	-0.3189822	0.3567234	GFmix w/o MEKi
EQDLPLAEAVRPKT*PPVVIK	2024-02-15	Caco2	LMvsBSAinDMSO	-0.02818265	0.8781003	GFmix w/o MEKi
EQDRVHS*PCPTSGSEK	2024-02-15	Caco2	LMvsBSAinDMSO	-0.2306956	0.07567127	GFmix w/o MEKi
EQDVVTGVS*PLLFR	2024-02-15	Caco2	LMvsBSAinDMSO	-0.200856	0.001091894	GFmix w/o MEKi
EQFEGLGST*PDAK	2024-02-15	Caco2	LMvsBSAinDMSO	-0.03909833	0.7361195	GFmix w/o MEKi
EQFSQGS*PSNCLETSLAEIFPLGK	2024-02-15	Caco2	LMvsBSAinDMSO	-0.091437	0.3670059	GFmix w/o MEKi
EQHLGCGT*PGLEGSR	2024-02-15	Caco2	LMvsBSAinDMSO	-0.2239457	0.08622063	GFmix w/o MEKi
EQIS*DIDDAVR	2024-02-15	Caco2	LMvsBSAinDMSO	0.06703162	0.2655351	GFmix w/o MEKi
EQLT*PSQIMSLEK	2024-02-15	Caco2	LMvsBSAinDMSO	0.03966028	0.6413956	GFmix w/o MEKi
EQLTPS*QIMSLEK	2024-02-15	Caco2	LMvsBSAinDMSO	0.006369982	0.9487054	GFmix w/o MEKi
EQMIDLQNLLTTQS*PSVK	2024-02-15	Caco2	LMvsBSAinDMSO	0.07233502	0.5822295	GFmix w/o MEKi
EQMIDLQNLLTTQS*PSVK	2024-02-15	Caco2	LMvsBSAinDMSO	0.09799783	0.3842927	GFmix w/o MEKi
EQMMNSSISSGSGS*LR	2024-02-15	Caco2	LMvsBSAinDMSO	0.008601509	0.9466159	GFmix w/o MEKi
EQMIDLQNLLTTQS*PSVK	2024-02-15	Caco2	LMvsBSAinDMSO	-0.02679347	0.9199428	GFmix w/o MEKi
EQMIDLQNLLTTQS*PSVK	2024-02-15	Caco2	LMvsBSAinDMSO	0.09179823	0.5360192	GFmix w/o MEKi
EQMMNSSISSGSGS*LR	2024-02-15	Caco2	LMvsBSAinDMSO	-0.1801059	0.3753532	GFmix w/o MEKi
EQNS*LSLLEAR	2024-02-15	Caco2	LMvsBSAinDMSO	-0.01295928	0.9317872	GFmix w/o MEKi
EQNS*PIYISR	2024-02-15	Caco2	LMvsBSAinDMSO	0.08442036	0.1599224	GFmix w/o MEKi
EQSEVSVS*PR	2024-02-15	Caco2	LMvsBSAinDMSO	-0.3189145	0.08461855	GFmix w/o MEKi
EQSSDLTPSGDVS*PVK	2024-02-15	Caco2	LMvsBSAinDMSO	0.1583452	0.06907363	GFmix w/o MEKi
EQTLS*PTITSGLHNIAR	2024-02-15	Caco2	LMvsBSAinDMSO	-0.1583613	0.1227936	GFmix w/o MEKi
EQTLS*PTITSGLHNIAR	2024-02-15	Caco2	LMvsBSAinDMSO	-0.05313582	0.4306696	GFmix w/o MEKi
EQYGLGPYEAVT*PLTK	2024-02-15	Caco2	LMvsBSAinDMSO	0.2891548	1.641245e-4	GFmix w/o MEKi
EQYVPPRS*PK	2024-02-15	Caco2	LMvsBSAinDMSO	0.08793954	0.09858005	GFmix w/o MEKi
EQYVPPRS*PK	2024-02-15	Caco2	LMvsBSAinDMSO	0.03058381	0.8024486	GFmix w/o MEKi
ERALS*PGLEESGLGLLAR	2024-02-15	Caco2	LMvsBSAinDMSO	-0.2295523	0.350757	GFmix w/o MEKi
ERDHS*PTPSVFNSDEER	2024-02-15	Caco2	LMvsBSAinDMSO	-0.003248806	0.9610989	GFmix w/o MEKi
ERDHS*PTPSVFNSDEER	2024-02-15	Caco2	LMvsBSAinDMSO	-0.0123214	0.8334938	GFmix w/o MEKi
ERDY*AEIQDFHR	2024-02-15	Caco2	LMvsBSAinDMSO	-0.1286231	0.1281554	GFmix w/o MEKi
EREDS*GDAEAHAFK	2024-02-15	Caco2	LMvsBSAinDMSO	0.0195715	0.8539338	GFmix w/o MEKi
EREDS*GDAEAHAFK	2024-02-15	Caco2	LMvsBSAinDMSO	0.00311113	0.9416747	GFmix w/o MEKi
EREHCDT*EGEADDFDPGK	2024-02-15	Caco2	LMvsBSAinDMSO	0.003588148	0.9542521	GFmix w/o MEKi
EREHCDT*EGEADDFDPGKK	2024-02-15	Caco2	LMvsBSAinDMSO	-0.2348509	0.1418302	GFmix w/o MEKi
ERES*PPPSALQPVQLPR	2024-02-15	Caco2	LMvsBSAinDMSO	-0.1111951	0.3262429	GFmix w/o MEKi
ERFS*PPR	2024-02-15	Caco2	LMvsBSAinDMSO	0.07087512	0.5726682	GFmix w/o MEKi
ERGDES*PLGAEGAK	2024-02-15	Caco2	LMvsBSAinDMSO	0.02393219	0.6418123	GFmix w/o MEKi
ERGS*DASGQLFHGR	2024-02-15	Caco2	LMvsBSAinDMSO	0.1327685	0.06380021	GFmix w/o MEKi
ERGS*PLLGDHAVR	2024-02-15	Caco2	LMvsBSAinDMSO	-0.07501931	0.3635786	GFmix w/o MEKi
ERGS*PLLGDHAVR	2024-02-15	Caco2	LMvsBSAinDMSO	-0.1952201	0.0047976	GFmix w/o MEKi
ERGT*PPVDPK	2024-02-15	Caco2	LMvsBSAinDMSO	-0.2102083	0.1454719	GFmix w/o MEKi
ERLHS*PGATSTAELGSR	2024-02-15	Caco2	LMvsBSAinDMSO	-0.0510003	0.4750605	GFmix w/o MEKi
ERLPS*VDLK	2024-02-15	Caco2	LMvsBSAinDMSO	0.1264961	0.08657225	GFmix w/o MEKi
ERNS*YLGLVSLPAASVAGR	2024-02-15	Caco2	LMvsBSAinDMSO	-0.04437056	0.6873387	GFmix w/o MEKi
ERPAEPLT*PPPSYGHQPQTGSGESSGASGDK	2024-02-15	Caco2	LMvsBSAinDMSO	-0.05889133	0.7563228	GFmix w/o MEKi
ERPDLEAPAPGS*PFR	2024-02-15	Caco2	LMvsBSAinDMSO	-0.3216654	0.008450075	GFmix w/o MEKi
ERPES*PMVPSEQVVEEAVPLPPQALTTSQDGHR	2024-02-15	Caco2	LMvsBSAinDMSO	-0.1175738	0.2782562	GFmix w/o MEKi
ERPES*PMVPSEQVVEEAVPLPPQALTTSQDGHR	2024-02-15	Caco2	LMvsBSAinDMSO	-0.001533282	0.9821877	GFmix w/o MEKi
ERPGLGS*NPCIPFFYR	2024-02-15	Caco2	LMvsBSAinDMSO	-0.02632379	0.7791614	GFmix w/o MEKi
ERPIS*LGIFPLPAGDGLLTPDAQK	2024-02-15	Caco2	LMvsBSAinDMSO	-0.132456	0.5413519	GFmix w/o MEKi
ERPISLGIFPLPAGDGLLT*PDAQK	2024-02-15	Caco2	LMvsBSAinDMSO	0.2460194	0.1916822	GFmix w/o MEKi
ERPLQQVS*PVASVPWR	2024-02-15	Caco2	LMvsBSAinDMSO	-0.05587142	0.6475389	GFmix w/o MEKi
ERPQIGGT*IK	2024-02-15	Caco2	LMvsBSAinDMSO	-0.1621268	0.01033133	GFmix w/o MEKi
ERPRS*AVLLVDETATTPIFANR	2024-02-15	Caco2	LMvsBSAinDMSO	-0.1122833	0.2895	GFmix w/o MEKi
ERQTS*PDPCPQLPLVPR	2024-02-15	Caco2	LMvsBSAinDMSO	-0.07736866	0.703175	GFmix w/o MEKi
ERS*PALK	2024-02-15	Caco2	LMvsBSAinDMSO	-0.013191	0.8832918	GFmix w/o MEKi
ERS*PFGNPENVR	2024-02-15	Caco2	LMvsBSAinDMSO	-0.2442157	0.3410468	GFmix w/o MEKi
ERTESEVPPRPAS*PK	2024-02-15	Caco2	LMvsBSAinDMSO	-0.04251082	0.479339	GFmix w/o MEKi
ERVPS*VAEAPQLRPAGTAAAK	2024-02-15	Caco2	LMvsBSAinDMSO	0.2508953	0.0176574	GFmix w/o MEKi
ERVPS*VAEAPQLRPAGTAAAK	2024-02-15	Caco2	LMvsBSAinDMSO	0.2766698	0.03278105	GFmix w/o MEKi
ERVT*PPEGYEVVTVFPK	2024-02-15	Caco2	LMvsBSAinDMSO	-0.01063415	0.9179212	GFmix w/o MEKi
ES*PTQISIGAFPSTK	2024-02-15	Caco2	LMvsBSAinDMSO	0.07264863	0.2951055	GFmix w/o MEKi
ES*PTSVGFFNLR	2024-02-15	Caco2	LMvsBSAinDMSO	0.08130212	0.3749381	GFmix w/o MEKi
ESAAPAAAPTAEAPPPSVVTRPEPQALPS*PAIR	2024-02-15	Caco2	LMvsBSAinDMSO	0.1381212	0.2023863	GFmix w/o MEKi
ESAAPAAAPTAEAPPPSVVTRPEPQALPS*PAIR	2024-02-15	Caco2	LMvsBSAinDMSO	0.0605088	0.5337048	GFmix w/o MEKi
ESAWS*PPPIEIR	2024-02-15	Caco2	LMvsBSAinDMSO	0.01443024	0.8501591	GFmix w/o MEKi
ESCSS*PSTVGSSLTTR	2024-02-15	Caco2	LMvsBSAinDMSO	0.04262863	0.4365036	GFmix w/o MEKi
ESDFSDTLS*PSK	2024-02-15	Caco2	LMvsBSAinDMSO	0.1904915	0.01857662	GFmix w/o MEKi
ESDQTLAALLS*PK	2024-02-15	Caco2	LMvsBSAinDMSO	0.02802899	0.5364833	GFmix w/o MEKi
ESEDDLNKES*EEEVGPTK	2024-02-15	Caco2	LMvsBSAinDMSO	-0.1008662	0.2787609	GFmix w/o MEKi
ESEDKPEIEDVGS*DEEEEK	2024-02-15	Caco2	LMvsBSAinDMSO	0.02072857	0.7000384	GFmix w/o MEKi
ESEDKPEIEDVGS*DEEEEK	2024-02-15	Caco2	LMvsBSAinDMSO	-0.00662146	0.8945777	GFmix w/o MEKi
ESEDKPEIEDVGS*DEEEEKK	2024-02-15	Caco2	LMvsBSAinDMSO	0.04979452	0.5027738	GFmix w/o MEKi
ESEDKPEIEDVGS*DEEEEKK	2024-02-15	Caco2	LMvsBSAinDMSO	-0.064987	0.2481762	GFmix w/o MEKi
ESEDKPEIEDVGS*DEEEEKK	2024-02-15	Caco2	LMvsBSAinDMSO	-0.01448573	0.8455565	GFmix w/o MEKi
ESEDSETQPFDTHLEAYGPCLS*PPR	2024-02-15	Caco2	LMvsBSAinDMSO	-0.0088419770000000009	0.8988854	GFmix w/o MEKi
ESEDSETQPFDTHLEAYGPCLS*PPR	2024-02-15	Caco2	LMvsBSAinDMSO	0.01530499	0.8826386	GFmix w/o MEKi
ESEKS*DGDPIVDPEK	2024-02-15	Caco2	LMvsBSAinDMSO	-0.2035884	0.1838105	GFmix w/o MEKi
ESEQES*EEEILAQK	2024-02-15	Caco2	LMvsBSAinDMSO	0.004621901	0.9426944	GFmix w/o MEKi
ESKEEETS*IDVAGKPNEVTK	2024-02-15	Caco2	LMvsBSAinDMSO	-0.1460539	0.1728197	GFmix w/o MEKi
ESLCDS*PHQNLSRPLLENK	2024-02-15	Caco2	LMvsBSAinDMSO	-0.2507731	0.001401471	GFmix w/o MEKi
ESLKEEDES*DDDNM	2024-02-15	Caco2	LMvsBSAinDMSO	-0.01037749	0.9103714	GFmix w/o MEKi
ESLPVSGEESQLT*PEK	2024-02-15	Caco2	LMvsBSAinDMSO	-0.1152228	0.1125501	GFmix w/o MEKi
ESMCSTPAFPVS*PETPYVK	2024-02-15	Caco2	LMvsBSAinDMSO	0.3402834	9.300863e-4	GFmix w/o MEKi
ESMCSTPAFPVS*PETPYVK	2024-02-15	Caco2	LMvsBSAinDMSO	0.09302875	0.377343	GFmix w/o MEKi
ESNYFGLS*PEER	2024-02-15	Caco2	LMvsBSAinDMSO	0.02499044	0.7230803	GFmix w/o MEKi
ESRS*PFLKPDER	2024-02-15	Caco2	LMvsBSAinDMSO	-0.02690573	0.6872578	GFmix w/o MEKi
ESRS*PQQSAALPR	2024-02-15	Caco2	LMvsBSAinDMSO	0.08917381	0.4118252	GFmix w/o MEKi
ESS*PFLSPLEASR	2024-02-15	Caco2	LMvsBSAinDMSO	0.2492519	0.01346207	GFmix w/o MEKi
ESS*PIPSPTSDRK	2024-02-15	Caco2	LMvsBSAinDMSO	0.2721048	0.1150596	GFmix w/o MEKi
ESS*PSHGLLK	2024-02-15	Caco2	LMvsBSAinDMSO	0.2899822	0.09250746	GFmix w/o MEKi
ESS*VDRPTFLDK	2024-02-15	Caco2	LMvsBSAinDMSO	-0.1092461	0.3359828	GFmix w/o MEKi
ESSANNSVS*PSESLR	2024-02-15	Caco2	LMvsBSAinDMSO	0.02310404	0.7196534	GFmix w/o MEKi
ESSEPTGS*PAPVIQHSSATAPSNGLSVR	2024-02-15	Caco2	LMvsBSAinDMSO	0.03186106	0.6991804	GFmix w/o MEKi
ESSIIAPAPAEDVDT*PPR	2024-02-15	Caco2	LMvsBSAinDMSO	0.05415311	0.3253433	GFmix w/o MEKi
ESSIIAPAPAEDVDT*PPRK	2024-02-15	Caco2	LMvsBSAinDMSO	-0.04692356	0.3781802	GFmix w/o MEKi
ESSPFLS*PLEASR	2024-02-15	Caco2	LMvsBSAinDMSO	0.09689269	0.3492628	GFmix w/o MEKi
ESSPIPS*PTSDRK	2024-02-15	Caco2	LMvsBSAinDMSO	-0.0906506	0.2311092	GFmix w/o MEKi
EST*PLASGPSSFQR	2024-02-15	Caco2	LMvsBSAinDMSO	0.02705643	0.8322723	GFmix w/o MEKi
ESTESSNTT*IEDEDVK	2024-02-15	Caco2	LMvsBSAinDMSO	0.004807991	0.9530345	GFmix w/o MEKi
ESTHQSEDVFLPS*PR	2024-02-15	Caco2	LMvsBSAinDMSO	0.3045777	0.01001372	GFmix w/o MEKi
ESTQLS*PADLTEGKPTDPSK	2024-02-15	Caco2	LMvsBSAinDMSO	-0.06175442	0.4890161	GFmix w/o MEKi
ESVPEFPLS*PPK	2024-02-15	Caco2	LMvsBSAinDMSO	0.05685421	0.2329246	GFmix w/o MEKi
ESVPEFPLS*PPKK	2024-02-15	Caco2	LMvsBSAinDMSO	0.002232845	0.9801122	GFmix w/o MEKi
ESVPEFPLS*PPKK	2024-02-15	Caco2	LMvsBSAinDMSO	0.02089277	0.8896456	GFmix w/o MEKi
ESVSTEDLSPPS*PPLPK	2024-02-15	Caco2	LMvsBSAinDMSO	-0.06448336	0.5490833	GFmix w/o MEKi
ESYDDVSS*FR	2024-02-15	Caco2	LMvsBSAinDMSO	0.07304837	0.4919228	GFmix w/o MEKi
ET*VLSALK	2024-02-15	Caco2	LMvsBSAinDMSO	0.04885334	0.7057825	GFmix w/o MEKi
ETAVPGPLGIEDISPNLS*PDDK	2024-02-15	Caco2	LMvsBSAinDMSO	-0.01215524	0.9373956	GFmix w/o MEKi
ETCSTLAES*PR	2024-02-15	Caco2	LMvsBSAinDMSO	0.004743009	0.9385567	GFmix w/o MEKi
ETDPVKS*PPLPEHQK	2024-02-15	Caco2	LMvsBSAinDMSO	-0.01598623	0.8666627	GFmix w/o MEKi
ETEAAPTS*PPIVPLK	2024-02-15	Caco2	LMvsBSAinDMSO	0.04588139	0.5163998	GFmix w/o MEKi
ETEAAYES*DIPEELCGHHLPQQSLK	2024-02-15	Caco2	LMvsBSAinDMSO	-0.1288612	0.1167002	GFmix w/o MEKi
ETEPLVS*PHQDK	2024-02-15	Caco2	LMvsBSAinDMSO	0.1936961	0.2127009	GFmix w/o MEKi
ETES*EAEDNLDDLEK	2024-02-15	Caco2	LMvsBSAinDMSO	0.1303749	0.1833176	GFmix w/o MEKi
ETGFHLTTTNQGAS*AAGPGFSLK	2024-02-15	Caco2	LMvsBSAinDMSO	-0.3194425	0.04039058	GFmix w/o MEKi
ETGYVVERPS*TTK	2024-02-15	Caco2	LMvsBSAinDMSO	0.08002301	0.3825798	GFmix w/o MEKi
ETIELS*PTGRPK	2024-02-15	Caco2	LMvsBSAinDMSO	-0.08201108	0.07660786	GFmix w/o MEKi
ETLPSIWDSPT*K	2024-02-15	Caco2	LMvsBSAinDMSO	0.04874509	0.7063871	GFmix w/o MEKi
ETNTETPAPS*PTVVRPK	2024-02-15	Caco2	LMvsBSAinDMSO	-0.106849	0.6245896	GFmix w/o MEKi
ETPHS*PGVEDAPIAK	2024-02-15	Caco2	LMvsBSAinDMSO	0.07105321	0.2098104	GFmix w/o MEKi
ETPPNGNLS*PAPR	2024-02-15	Caco2	LMvsBSAinDMSO	0.1071758	0.1826	GFmix w/o MEKi
ETQTHENMSQLS*EEEQNK	2024-02-15	Caco2	LMvsBSAinDMSO	-0.1726223	0.08971119	GFmix w/o MEKi
ETQTHENMSQLS*EEEQNK	2024-02-15	Caco2	LMvsBSAinDMSO	0.0034038750000000002	0.9699439	GFmix w/o MEKi
ETQVILLDTPGIIS*PGK	2024-02-15	Caco2	LMvsBSAinDMSO	-0.1991719	0.04065603	GFmix w/o MEKi
ETRIS*FVEEDVHPK	2024-02-15	Caco2	LMvsBSAinDMSO	0.3540799	0.02635418	GFmix w/o MEKi
ETS*MVHELNR	2024-02-15	Caco2	LMvsBSAinDMSO	0.2170746	0.1099436	GFmix w/o MEKi
ETSFGS*SENITMTSLSK	2024-02-15	Caco2	LMvsBSAinDMSO	-0.05330999	0.4102582	GFmix w/o MEKi
ETSFGS*SENITMTSLSK	2024-02-15	Caco2	LMvsBSAinDMSO	-0.02664859	0.6836727	GFmix w/o MEKi
ETSLLAVPGALS*PLAIPNAAAAAAAAAAGR	2024-02-15	Caco2	LMvsBSAinDMSO	0.02018901	0.8131826	GFmix w/o MEKi
ETVLS*ALK	2024-02-15	Caco2	LMvsBSAinDMSO	-0.03277587	0.6610814	GFmix w/o MEKi
ETVQTTQS*PTPVEK	2024-02-15	Caco2	LMvsBSAinDMSO	0.01704516	0.7500581	GFmix w/o MEKi
ETVSEAPPLLFS*DEEEK	2024-02-15	Caco2	LMvsBSAinDMSO	-0.0559479	0.3873077	GFmix w/o MEKi
EVDEDS*EPEREVR	2024-02-15	Caco2	LMvsBSAinDMSO	-0.1218355	0.07347013	GFmix w/o MEKi
EVDGLLTSEPMGS*PVSSK	2024-02-15	Caco2	LMvsBSAinDMSO	-0.07079939	0.3919551	GFmix w/o MEKi
EVDGLLTSEPMGS*PVSSK	2024-02-15	Caco2	LMvsBSAinDMSO	0.08338556	0.4526331	GFmix w/o MEKi
EVDKT*PPPQPPLISSMDSISQK	2024-02-15	Caco2	LMvsBSAinDMSO	-0.1265586	0.1685297	GFmix w/o MEKi
EVDKT*PPPQPPLISSMDSISQK	2024-02-15	Caco2	LMvsBSAinDMSO	-0.07908486	0.63686	GFmix w/o MEKi
EVDYSDS*LTEK	2024-02-15	Caco2	LMvsBSAinDMSO	0.01244245	0.865766	GFmix w/o MEKi
EVEDKES*EGEEEDEDEDLSK	2024-02-15	Caco2	LMvsBSAinDMSO	-0.04197145	0.5656759	GFmix w/o MEKi
EVLDEDT*DEEK	2024-02-15	Caco2	LMvsBSAinDMSO	-0.02163631	0.8304862	GFmix w/o MEKi
EVLS*PAVPAAAPSSSMSEEPGPEQAATPPVWER	2024-02-15	Caco2	LMvsBSAinDMSO	0.5399852	0.02060486	GFmix w/o MEKi
EVMLQNGET*PK	2024-02-15	Caco2	LMvsBSAinDMSO	-0.05398889	0.5541283	GFmix w/o MEKi
EVMLQNGET*PK	2024-02-15	Caco2	LMvsBSAinDMSO	-0.009820215	0.9051646	GFmix w/o MEKi
EVNS*QEEEEEELLRK	2024-02-15	Caco2	LMvsBSAinDMSO	-0.04005452	0.4724715	GFmix w/o MEKi
EVQAEQPSSSS*PR	2024-02-15	Caco2	LMvsBSAinDMSO	0.1130365	0.6565328	GFmix w/o MEKi
EVQTPQYLNPFDEPEAFVT*IKDSPPQSTK	2024-02-15	Caco2	LMvsBSAinDMSO	-0.1580606	0.3419882	GFmix w/o MEKi
EVQTTPSTASNKVS*PEK	2024-02-15	Caco2	LMvsBSAinDMSO	0.02456166	0.6360642	GFmix w/o MEKi
EVS*PAPAVAGQSK	2024-02-15	Caco2	LMvsBSAinDMSO	0.01557381	0.8102874	GFmix w/o MEKi
EVT*PESGPPK	2024-02-15	Caco2	LMvsBSAinDMSO	0.09883527	0.62979	GFmix w/o MEKi
EVVKPVPITS*PAVSK	2024-02-15	Caco2	LMvsBSAinDMSO	-0.1323346	0.02349823	GFmix w/o MEKi
EVVKPVPITS*PAVSK	2024-02-15	Caco2	LMvsBSAinDMSO	-0.2922874	0.1032242	GFmix w/o MEKi
EVVQGSGAPAALS*PK	2024-02-15	Caco2	LMvsBSAinDMSO	0.0810657	0.1235137	GFmix w/o MEKi
EYFT*FPASK	2024-02-15	Caco2	LMvsBSAinDMSO	-0.08303641	0.551191	GFmix w/o MEKi
EYIEHCNT*PTTDSDSSIAVK	2024-02-15	Caco2	LMvsBSAinDMSO	0.100363	0.2237703	GFmix w/o MEKi
EYVNS*TSEESHDEDEIRPVQQQDLHR	2024-02-15	Caco2	LMvsBSAinDMSO	0.1338171	0.06976898	GFmix w/o MEKi
EYVNSTSEES*HDEDEIRPVQQQDLHR	2024-02-15	Caco2	LMvsBSAinDMSO	0.1057547	0.1759045	GFmix w/o MEKi
EYVSNDAAQS*DDEEK	2024-02-15	Caco2	LMvsBSAinDMSO	0.03850519	0.4168816	GFmix w/o MEKi
EYYS*TESEPLTNGGQK	2024-02-15	Caco2	LMvsBSAinDMSO	-0.04164339	0.6578742	GFmix w/o MEKi
FAELPEFRPEEVLPSPTLQSLATS*PR	2024-02-15	Caco2	LMvsBSAinDMSO	-0.661401	8.725806e-5	GFmix w/o MEKi
FAIQDIS*VEETSAK	2024-02-15	Caco2	LMvsBSAinDMSO	0.03139801	0.5604403	GFmix w/o MEKi
FALVT*PK	2024-02-15	Caco2	LMvsBSAinDMSO	-0.2036819	0.2492542	GFmix w/o MEKi
FANLT*PSR	2024-02-15	Caco2	LMvsBSAinDMSO	0.04989946	0.4425977	GFmix w/o MEKi
FAQSAPGS*PLSSQPVLITVQR	2024-02-15	Caco2	LMvsBSAinDMSO	-0.0364074	0.6702815	GFmix w/o MEKi
FAQSAPGS*PLSSQPVLITVQR	2024-02-15	Caco2	LMvsBSAinDMSO	0.1002753	0.1007397	GFmix w/o MEKi
FAS*DDEHDEHDENGATGPVK	2024-02-15	Caco2	LMvsBSAinDMSO	0.07362458	0.2989003	GFmix w/o MEKi
FAS*DDEHDEHDENGATGPVKR	2024-02-15	Caco2	LMvsBSAinDMSO	0.1341624	0.3688028	GFmix w/o MEKi
FAS*ENDLPEWK	2024-02-15	Caco2	LMvsBSAinDMSO	-0.06771195	0.3471272	GFmix w/o MEKi
FAS*FIDK	2024-02-15	Caco2	LMvsBSAinDMSO	-0.01300318	0.8676494	GFmix w/o MEKi
FCDS*PTSDLEMR	2024-02-15	Caco2	LMvsBSAinDMSO	-0.07356889	0.2115232	GFmix w/o MEKi
FCDS*PTSDLEMR	2024-02-15	Caco2	LMvsBSAinDMSO	-0.051802429999999997	0.4446617	GFmix w/o MEKi
FCES*PTSDLEMR	2024-02-15	Caco2	LMvsBSAinDMSO	-0.3342571	0.06750848	GFmix w/o MEKi
FCLSS*PTEALK	2024-02-15	Caco2	LMvsBSAinDMSO	0.2459464	1.642453e-4	GFmix w/o MEKi
FCS*PISSELAQNHEFYK	2024-02-15	Caco2	LMvsBSAinDMSO	-0.06809775	0.122411	GFmix w/o MEKi
FCSNSGRLS*GPAELR	2024-02-15	Caco2	LMvsBSAinDMSO	-0.08194172	0.191603	GFmix w/o MEKi
FDFQAQS*PK	2024-02-15	Caco2	LMvsBSAinDMSO	0.1500219	0.1843054	GFmix w/o MEKi
FDGVEGPRT*PK	2024-02-15	Caco2	LMvsBSAinDMSO	0.389161	2.842692e-5	GFmix w/o MEKi
FDIYDPFHPTDEAYS*PPPAPEQK	2024-02-15	Caco2	LMvsBSAinDMSO	-0.01556839	0.7796131	GFmix w/o MEKi
FDLSHGS*PQMVR	2024-02-15	Caco2	LMvsBSAinDMSO	-0.3403655	0.02434049	GFmix w/o MEKi
FDPAMFNIS*PGAVQF	2024-02-15	Caco2	LMvsBSAinDMSO	0.05182908	0.7295208	GFmix w/o MEKi
FDPAMFNIS*PGAVQF	2024-02-15	Caco2	LMvsBSAinDMSO	0.174461	0.09791851	GFmix w/o MEKi
FDPFGPIGTS*PPGPNPDHLPPPGYDDMYL	2024-02-15	Caco2	LMvsBSAinDMSO	0.07674981	0.3966539	GFmix w/o MEKi
FDPFGPIGTS*PPGPNPDHLPPPGYDDMYL	2024-02-15	Caco2	LMvsBSAinDMSO	0.3010754	0.02399046	GFmix w/o MEKi
FDS*NEEDSASVFSPSFGLK	2024-02-15	Caco2	LMvsBSAinDMSO	0.04413589	0.6095797	GFmix w/o MEKi
FDS*NEEDSASVFSPSFGLK	2024-02-15	Caco2	LMvsBSAinDMSO	0.1283803	0.1041766	GFmix w/o MEKi
FEALNLS*FK	2024-02-15	Caco2	LMvsBSAinDMSO	0.03565033	0.6799274	GFmix w/o MEKi
FEDEDS*DDVPRK	2024-02-15	Caco2	LMvsBSAinDMSO	0.08020336	0.4861134	GFmix w/o MEKi
FEDVVNQSS*PK	2024-02-15	Caco2	LMvsBSAinDMSO	0.02536813	0.799393	GFmix w/o MEKi
FEGLS*PLQR	2024-02-15	Caco2	LMvsBSAinDMSO	-0.04639042	0.3611592	GFmix w/o MEKi
FEINLIS*PDTK	2024-02-15	Caco2	LMvsBSAinDMSO	0.003286257	0.9457185	GFmix w/o MEKi
FELESGALTLPGGPAAS*GDELDK	2024-02-15	Caco2	LMvsBSAinDMSO	-0.08989625	0.4277038	GFmix w/o MEKi
FEPES*PGFESR	2024-02-15	Caco2	LMvsBSAinDMSO	0.02346699	0.667816	GFmix w/o MEKi
FESPATGILS*PR	2024-02-15	Caco2	LMvsBSAinDMSO	0.04339515	0.341099	GFmix w/o MEKi
FFMT*PPR	2024-02-15	Caco2	LMvsBSAinDMSO	-0.1084643	0.1658168	GFmix w/o MEKi
FFMT*PPR	2024-02-15	Caco2	LMvsBSAinDMSO	-0.09308468	0.4667022	GFmix w/o MEKi
FFS*PELK	2024-02-15	Caco2	LMvsBSAinDMSO	-0.0267075	0.6803249	GFmix w/o MEKi
FFT*PPASK	2024-02-15	Caco2	LMvsBSAinDMSO	0.05053008	0.6158218	GFmix w/o MEKi
FFTSS*TSLTLK	2024-02-15	Caco2	LMvsBSAinDMSO	-0.01027982	0.8635323	GFmix w/o MEKi
FFTT*PSK	2024-02-15	Caco2	LMvsBSAinDMSO	-0.02628059	0.8084561	GFmix w/o MEKi
FFVS*TPSQPSCK	2024-02-15	Caco2	LMvsBSAinDMSO	-0.1438944	0.006794854	GFmix w/o MEKi
FGAFALYKPPPAPLVAPS*PGK	2024-02-15	Caco2	LMvsBSAinDMSO	0.103946	0.5402285	GFmix w/o MEKi
FGDES*PLLTMR	2024-02-15	Caco2	LMvsBSAinDMSO	0.09649219	0.4838035	GFmix w/o MEKi
FGDFLQHS*PSILQSK	2024-02-15	Caco2	LMvsBSAinDMSO	-0.06563765	0.4668251	GFmix w/o MEKi
FGESEEVEMEVES*DEEDDKQEK	2024-02-15	Caco2	LMvsBSAinDMSO	-0.04619872	0.5115212	GFmix w/o MEKi
FGESTTGFNFS*FK	2024-02-15	Caco2	LMvsBSAinDMSO	-0.3233542	0.0111685	GFmix w/o MEKi
FGEYNSNMS*PEEK	2024-02-15	Caco2	LMvsBSAinDMSO	0.04041239	0.5503656	GFmix w/o MEKi
FGGS*GSQVDSAR	2024-02-15	Caco2	LMvsBSAinDMSO	0.00304767	0.962062	GFmix w/o MEKi
FGLGT*PEK	2024-02-15	Caco2	LMvsBSAinDMSO	-0.09429611	0.07702478	GFmix w/o MEKi
FGLNVSS*ISR	2024-02-15	Caco2	LMvsBSAinDMSO	-0.1764481	0.1267567	GFmix w/o MEKi
FGQAATMEGIGAIGGT*PPAFNR	2024-02-15	Caco2	LMvsBSAinDMSO	0.01453064	0.8636538	GFmix w/o MEKi
FGQAATMEGIGAIGGT*PPAFNR	2024-02-15	Caco2	LMvsBSAinDMSO	0.05199341	0.5505532	GFmix w/o MEKi
FGQAATMEGIGAIGGT*PPAFNR	2024-02-15	Caco2	LMvsBSAinDMSO	-0.1789564	0.2321363	GFmix w/o MEKi
FGQAATMEGIGAIGGT*PPAFNR	2024-02-15	Caco2	LMvsBSAinDMSO	-0.06881967	0.7073384	GFmix w/o MEKi
FGQAFDS*VMAR	2024-02-15	Caco2	LMvsBSAinDMSO	-0.1012979	0.1139962	GFmix w/o MEKi
FGQAFDS*VMAR	2024-02-15	Caco2	LMvsBSAinDMSO	-0.09639929	0.4912288	GFmix w/o MEKi
FGS*ADNIPNLK	2024-02-15	Caco2	LMvsBSAinDMSO	0.02364486	0.6195212	GFmix w/o MEKi
FGS*GMNMGR	2024-02-15	Caco2	LMvsBSAinDMSO	-0.1019219	0.1545019	GFmix w/o MEKi
FGS*TLQLDLEK	2024-02-15	Caco2	LMvsBSAinDMSO	-0.08287888	0.1066652	GFmix w/o MEKi
FGT*FGGLGSK	2024-02-15	Caco2	LMvsBSAinDMSO	-0.3529346	0.001046743	GFmix w/o MEKi
FGTFGGLGS*K	2024-02-15	Caco2	LMvsBSAinDMSO	0.07094884	0.1596628	GFmix w/o MEKi
FGYS*VNRK	2024-02-15	Caco2	LMvsBSAinDMSO	-0.06101034	0.3031621	GFmix w/o MEKi
FHALSS*PQSPFPSTPTSR	2024-02-15	Caco2	LMvsBSAinDMSO	0.01099488	0.9111705	GFmix w/o MEKi
FHALSSPQS*PFPSTPTSR	2024-02-15	Caco2	LMvsBSAinDMSO	0.06568223	0.3527738	GFmix w/o MEKi
FHDTSS*PLMVTPPSAEAHWAVR	2024-02-15	Caco2	LMvsBSAinDMSO	-0.1643035	0.221806	GFmix w/o MEKi
FHS*LPFSLTK	2024-02-15	Caco2	LMvsBSAinDMSO	-0.05551446	0.4107447	GFmix w/o MEKi
FHS*PHQEPTVVNQIVPLSGER	2024-02-15	Caco2	LMvsBSAinDMSO	-0.1745807	0.1066606	GFmix w/o MEKi
FHS*PSTTWSPNK	2024-02-15	Caco2	LMvsBSAinDMSO	0.05419336	0.8124625	GFmix w/o MEKi
FHSPHQEPT*VVNQIVPLSGER	2024-02-15	Caco2	LMvsBSAinDMSO	-0.160043	0.2682965	GFmix w/o MEKi
FICVTPTTCSNTIDLPMS*PR	2024-02-15	Caco2	LMvsBSAinDMSO	0.1930311	0.1356131	GFmix w/o MEKi
FICVTPTTCSNTIDLPMS*PR	2024-02-15	Caco2	LMvsBSAinDMSO	0.1975613	0.1229289	GFmix w/o MEKi
FICVTPTTCSNTIDLPMS*PR	2024-02-15	Caco2	LMvsBSAinDMSO	0.3286438	0.01606266	GFmix w/o MEKi
FIHQQPQSSS*PVYGSSAK	2024-02-15	Caco2	LMvsBSAinDMSO	0.03931768	0.5913414	GFmix w/o MEKi
FIIGSVSEDNS*EDEISNLVK	2024-02-15	Caco2	LMvsBSAinDMSO	-0.04342556	0.6081468	GFmix w/o MEKi
FIKT*PPGVSAPTEPLLCK	2024-02-15	Caco2	LMvsBSAinDMSO	-0.2264564	0.0871275	GFmix w/o MEKi
FIPRPPS*VAPPPMVAEIPSAGTGPGSK	2024-02-15	Caco2	LMvsBSAinDMSO	-0.03528584	0.8512362	GFmix w/o MEKi
FIQELSGSS*PK	2024-02-15	Caco2	LMvsBSAinDMSO	0.007534299	0.9458616	GFmix w/o MEKi
FIQENVFVAANHNGS*PLSIK	2024-02-15	Caco2	LMvsBSAinDMSO	0.01827111	0.7298677	GFmix w/o MEKi
FISDRES*RR	2024-02-15	Caco2	LMvsBSAinDMSO	-0.07091626	0.6257076	GFmix w/o MEKi
FITEPVS*GAEMGTLR	2024-02-15	Caco2	LMvsBSAinDMSO	0.07843324	0.4324462	GFmix w/o MEKi
FIVS*PVPESR	2024-02-15	Caco2	LMvsBSAinDMSO	0.06124001	0.6176549	GFmix w/o MEKi
FLEDDT*SDPTYTSALGGK	2024-02-15	Caco2	LMvsBSAinDMSO	-0.0812657	0.5395551	GFmix w/o MEKi
FLEENS*SDPTYTSSLGGK	2024-02-15	Caco2	LMvsBSAinDMSO	0.0212187	0.772154	GFmix w/o MEKi
FLEESVSMS*PEER	2024-02-15	Caco2	LMvsBSAinDMSO	0.03656139	0.7513436	GFmix w/o MEKi
FLEQS*MDIEDLK	2024-02-15	Caco2	LMvsBSAinDMSO	-0.05197547	0.5649912	GFmix w/o MEKi
FLES*PSR	2024-02-15	Caco2	LMvsBSAinDMSO	0.0138496	0.8685901	GFmix w/o MEKi
FLESYAT*DNEK	2024-02-15	Caco2	LMvsBSAinDMSO	-0.03269754	0.5637435	GFmix w/o MEKi
FLKPDVRLS*R	2024-02-15	Caco2	LMvsBSAinDMSO	-0.1848129	0.246921	GFmix w/o MEKi
FLKPDVRLS*R	2024-02-15	Caco2	LMvsBSAinDMSO	-0.1545192	0.6249223	GFmix w/o MEKi
FLLGPPQGGS*PR	2024-02-15	Caco2	LMvsBSAinDMSO	0.02282076	0.6112026	GFmix w/o MEKi
FLMECRNS*PVTK	2024-02-15	Caco2	LMvsBSAinDMSO	-0.1695375	0.13302340000000001	GFmix w/o MEKi
FLMPEAYPS*SPRK	2024-02-15	Caco2	LMvsBSAinDMSO	-0.07871163	0.5515054	GFmix w/o MEKi
FLMECRNS*PVTK	2024-02-15	Caco2	LMvsBSAinDMSO	-0.07213913	0.7058626	GFmix w/o MEKi
FLMPEAYPS*SPRK	2024-02-15	Caco2	LMvsBSAinDMSO	-0.1630918	0.4430976	GFmix w/o MEKi
FLMPEAYPSS*PR	2024-02-15	Caco2	LMvsBSAinDMSO	0.120586	0.2581972	GFmix w/o MEKi
FLPLNIRNS*PFTR	2024-02-15	Caco2	LMvsBSAinDMSO	-0.1982309	0.033443	GFmix w/o MEKi
FLPS*PVVIK	2024-02-15	Caco2	LMvsBSAinDMSO	0.00247368	0.9641769	GFmix w/o MEKi
FLQPGS*PR	2024-02-15	Caco2	LMvsBSAinDMSO	0.1510102	0.1324235	GFmix w/o MEKi
FLREPVVTPQDLEGPGRAES*K	2024-02-15	Caco2	LMvsBSAinDMSO	-0.05374876	0.6062621	GFmix w/o MEKi
FLRPS*DDEELSFHSK	2024-02-15	Caco2	LMvsBSAinDMSO	0.01431888	0.8343766	GFmix w/o MEKi
FLS*PAQYLYK	2024-02-15	Caco2	LMvsBSAinDMSO	0.02012353	0.8344099	GFmix w/o MEKi
FLS*PEFIPR	2024-02-15	Caco2	LMvsBSAinDMSO	0.03201996	0.5385568	GFmix w/o MEKi
FLSHS*TDSLNK	2024-02-15	Caco2	LMvsBSAinDMSO	-0.02878964	0.5651929	GFmix w/o MEKi
FLSLEYS*PAGK	2024-02-15	Caco2	LMvsBSAinDMSO	0.1844728	0.2165496	GFmix w/o MEKi
FMS*SPSLSDLGK	2024-02-15	Caco2	LMvsBSAinDMSO	0.01228224	0.8891827	GFmix w/o MEKi
FMEQSRS*PSVSPSK	2024-02-15	Caco2	LMvsBSAinDMSO	0.01695835	0.9117724	GFmix w/o MEKi
FMS*SPSLSDLGK	2024-02-15	Caco2	LMvsBSAinDMSO	0.05721143	0.5352777	GFmix w/o MEKi
FNDS*EGDDTEETEDYR	2024-02-15	Caco2	LMvsBSAinDMSO	0.114619	0.1411361	GFmix w/o MEKi
FNEEHIPDSPFVVPVAS*PSGDAR	2024-02-15	Caco2	LMvsBSAinDMSO	-0.02178703	0.6982139	GFmix w/o MEKi
FNFESFPES*PGEK	2024-02-15	Caco2	LMvsBSAinDMSO	0.1420163	0.05522464	GFmix w/o MEKi
FNGGHS*PTHSPEK	2024-02-15	Caco2	LMvsBSAinDMSO	-0.1124537	0.410315	GFmix w/o MEKi
FNGS*TEALDK	2024-02-15	Caco2	LMvsBSAinDMSO	-0.03372796	0.6612522	GFmix w/o MEKi
FNISSHNQS*PK	2024-02-15	Caco2	LMvsBSAinDMSO	0.00520095	0.9063931	GFmix w/o MEKi
FNS*LPRPDPEPVPPVGSK	2024-02-15	Caco2	LMvsBSAinDMSO	-0.1032486	0.4452681	GFmix w/o MEKi
FPAAPS*PR	2024-02-15	Caco2	LMvsBSAinDMSO	-0.04852955	0.6513256	GFmix w/o MEKi
FPEFCSSPS*PPVEVK	2024-02-15	Caco2	LMvsBSAinDMSO	-0.01814188	0.8000952	GFmix w/o MEKi
FPS*PHPSPAK	2024-02-15	Caco2	LMvsBSAinDMSO	-0.04032877	0.4963504	GFmix w/o MEKi
FQAPS*PSTLLR	2024-02-15	Caco2	LMvsBSAinDMSO	-0.03943882	0.4606328	GFmix w/o MEKi
FQELLAS*PAYR	2024-02-15	Caco2	LMvsBSAinDMSO	0.0567983	0.2767282	GFmix w/o MEKi
FQEQECPPS*PEPTR	2024-02-15	Caco2	LMvsBSAinDMSO	0.07402572	0.399215	GFmix w/o MEKi
FQEQECPPS*PEPTRK	2024-02-15	Caco2	LMvsBSAinDMSO	0.03963047	0.5887642	GFmix w/o MEKi
FQEQECPPS*PEPTRK	2024-02-15	Caco2	LMvsBSAinDMSO	0.004548131	0.9414726	GFmix w/o MEKi
FQETEFLS*PPRK	2024-02-15	Caco2	LMvsBSAinDMSO	-0.07699311	0.1832844	GFmix w/o MEKi
FQLRS*PESLK	2024-02-15	Caco2	LMvsBSAinDMSO	-0.07264847	0.2666998	GFmix w/o MEKi
FQPHFGQQECVS*PYR	2024-02-15	Caco2	LMvsBSAinDMSO	-0.2006237	0.09368013	GFmix w/o MEKi
FQS*LGVAFYR	2024-02-15	Caco2	LMvsBSAinDMSO	0.1393328	0.07670818	GFmix w/o MEKi
FQSPQIQATIS*PPLQPK	2024-02-15	Caco2	LMvsBSAinDMSO	-0.0655336	0.2415536	GFmix w/o MEKi
FQSPQIQATIS*PPLQPK	2024-02-15	Caco2	LMvsBSAinDMSO	0.04298814	0.7120471	GFmix w/o MEKi
FQTGNKS*PEVLR	2024-02-15	Caco2	LMvsBSAinDMSO	0.05011496	0.6443418	GFmix w/o MEKi
FQTGNKS*PEVLR	2024-02-15	Caco2	LMvsBSAinDMSO	0.03693203	0.620869	GFmix w/o MEKi
FRDAS*LVFK	2024-02-15	Caco2	LMvsBSAinDMSO	-0.2843534	0.3747971	GFmix w/o MEKi
FRLS*LFSDLPEDTELQR	2024-02-15	Caco2	LMvsBSAinDMSO	7.364359e-4	0.9959562	GFmix w/o MEKi
FRPFTFSQS*TPIGLDR	2024-02-15	Caco2	LMvsBSAinDMSO	-0.193864	0.01021702	GFmix w/o MEKi
FRQS*LPLSR	2024-02-15	Caco2	LMvsBSAinDMSO	-0.06325101	0.2587014	GFmix w/o MEKi
FRS*DVHTEAVQAALAK	2024-02-15	Caco2	LMvsBSAinDMSO	-0.009640499	0.8572933	GFmix w/o MEKi
FRT*PSFLK	2024-02-15	Caco2	LMvsBSAinDMSO	-0.04325081	0.5881239	GFmix w/o MEKi
FRTPS*FLK	2024-02-15	Caco2	LMvsBSAinDMSO	0.01047082	0.7916581	GFmix w/o MEKi
FS*GGFGAR	2024-02-15	Caco2	LMvsBSAinDMSO	0.0219825	0.7940984	GFmix w/o MEKi
FS*LSPSLGPQASR	2024-02-15	Caco2	LMvsBSAinDMSO	-0.09986746	0.1197	GFmix w/o MEKi
FS*PDSQYIDNR	2024-02-15	Caco2	LMvsBSAinDMSO	-0.006488864	0.9582172	GFmix w/o MEKi
FS*PGAPGGSGSQPNQK	2024-02-15	Caco2	LMvsBSAinDMSO	0.008504153	0.8790467	GFmix w/o MEKi
FS*PPPAR	2024-02-15	Caco2	LMvsBSAinDMSO	0.1348176	0.3593437	GFmix w/o MEKi
FS*PTMGR	2024-02-15	Caco2	LMvsBSAinDMSO	0.02384924	0.8419807	GFmix w/o MEKi
FS*PVLGR	2024-02-15	Caco2	LMvsBSAinDMSO	0.02891286	0.5814212	GFmix w/o MEKi
FS*PVTPK	2024-02-15	Caco2	LMvsBSAinDMSO	0.07097643	0.2181538	GFmix w/o MEKi
FSEGVLQS*PSQDQEK	2024-02-15	Caco2	LMvsBSAinDMSO	0.04847518	0.5411483	GFmix w/o MEKi
FSEGVLQSPS*QDQEK	2024-02-15	Caco2	LMvsBSAinDMSO	-0.394797	0.0455771	GFmix w/o MEKi
FSFRS*QEDLNEPIK	2024-02-15	Caco2	LMvsBSAinDMSO	-0.1495812	0.1646439	GFmix w/o MEKi
FSFRS*QEDLNEPIK	2024-02-15	Caco2	LMvsBSAinDMSO	-0.1007308	0.1630538	GFmix w/o MEKi
FSGEEGEIEDDES*GTENREEK	2024-02-15	Caco2	LMvsBSAinDMSO	0.04476714	0.5581261	GFmix w/o MEKi
FSHLTSLPQQLPSQQLMS*K	2024-02-15	Caco2	LMvsBSAinDMSO	0.005619008	0.9486769	GFmix w/o MEKi
FSLS*DDQR	2024-02-15	Caco2	LMvsBSAinDMSO	0.07051793	0.3082262	GFmix w/o MEKi
FSLS*PSLGPQASR	2024-02-15	Caco2	LMvsBSAinDMSO	-0.0532451	0.68150790000000006	GFmix w/o MEKi
FSMPS*LK	2024-02-15	Caco2	LMvsBSAinDMSO	0.08963071	0.1871637	GFmix w/o MEKi
FSPPS*PLPQAVFSTSSR	2024-02-15	Caco2	LMvsBSAinDMSO	0.2449971	0.002642969	GFmix w/o MEKi
FSRLS*CLR	2024-02-15	Caco2	LMvsBSAinDMSO	0.007753556	0.8883458	GFmix w/o MEKi
FSRS*PIR	2024-02-15	Caco2	LMvsBSAinDMSO	-0.07016355	0.5929835	GFmix w/o MEKi
FSS*PIVK	2024-02-15	Caco2	LMvsBSAinDMSO	0.04405152	0.4823002	GFmix w/o MEKi
FSS*PTEELDYR	2024-02-15	Caco2	LMvsBSAinDMSO	0.07884664	0.1388117	GFmix w/o MEKi
FSSSIENSDS*PVR	2024-02-15	Caco2	LMvsBSAinDMSO	0.06810734	0.2588438	GFmix w/o MEKi
FSTYSQS*PPDTPSLR	2024-02-15	Caco2	LMvsBSAinDMSO	0.0400347	0.5563273	GFmix w/o MEKi
FSVS*PVVR	2024-02-15	Caco2	LMvsBSAinDMSO	-0.02820877	0.6655678	GFmix w/o MEKi
FTATMST*PDKK	2024-02-15	Caco2	LMvsBSAinDMSO	-0.1243628	0.4897991	GFmix w/o MEKi
FTATMST*PDKK	2024-02-15	Caco2	LMvsBSAinDMSO	-0.04717985	0.7151616	GFmix w/o MEKi
FTGS*FDDDPDPHRDPYGEEVDRR	2024-02-15	Caco2	LMvsBSAinDMSO	-0.02564392	0.5753984	GFmix w/o MEKi
FTPVASKFS*PGAPGGSGSQPNQK	2024-02-15	Caco2	LMvsBSAinDMSO	-0.1829786	0.5436388	GFmix w/o MEKi
FTS*PADLDASGAGPGPK	2024-02-15	Caco2	LMvsBSAinDMSO	0.08854626	0.7270762	GFmix w/o MEKi
FTSGAFLS*PSVSVQECR	2024-02-15	Caco2	LMvsBSAinDMSO	-0.008217649	0.8813539	GFmix w/o MEKi
FTVLFPSGT*PLPAR	2024-02-15	Caco2	LMvsBSAinDMSO	-0.4763694	0.02851963	GFmix w/o MEKi
FTYFSSLS*PMAR	2024-02-15	Caco2	LMvsBSAinDMSO	-0.02685217	0.6926673	GFmix w/o MEKi
FTYLGS*QDR	2024-02-15	Caco2	LMvsBSAinDMSO	-0.08036283	0.3476394	GFmix w/o MEKi
FVAFSGEGQS*LR	2024-02-15	Caco2	LMvsBSAinDMSO	-0.02985338	0.5846741	GFmix w/o MEKi
FVAFSGEGQS*LRK	2024-02-15	Caco2	LMvsBSAinDMSO	-0.09850765	0.1931355	GFmix w/o MEKi
FVAFSGEGQS*LRK	2024-02-15	Caco2	LMvsBSAinDMSO	-0.2771469	0.01910289	GFmix w/o MEKi
FVHGPS*PR	2024-02-15	Caco2	LMvsBSAinDMSO	0.1046111	0.6409315	GFmix w/o MEKi
FVLMAT*PNLSR	2024-02-15	Caco2	LMvsBSAinDMSO	-0.1676279	0.04608961	GFmix w/o MEKi
FVLMAT*PNLSR	2024-02-15	Caco2	LMvsBSAinDMSO	-0.09072828	0.4831193	GFmix w/o MEKi
FVPAENDSILMNPAQDGEVQLS*QNDDK	2024-02-15	Caco2	LMvsBSAinDMSO	-0.08613243	0.2754499	GFmix w/o MEKi
FVQRPLLFAS*R	2024-02-15	Caco2	LMvsBSAinDMSO	-0.1081193	0.0448284	GFmix w/o MEKi
FVQRPLLFAS*R	2024-02-15	Caco2	LMvsBSAinDMSO	-0.2133588	0.08321366	GFmix w/o MEKi
FVSRPPT*PK	2024-02-15	Caco2	LMvsBSAinDMSO	-0.02938985	0.8332089	GFmix w/o MEKi
FYCDYCDTYLTHDS*PSVR	2024-02-15	Caco2	LMvsBSAinDMSO	0.0359327	0.5817033	GFmix w/o MEKi
FYS*DSHHLK	2024-02-15	Caco2	LMvsBSAinDMSO	0.757923	3.44559e-5	GFmix w/o MEKi
FYS*PLPNDQLLK	2024-02-15	Caco2	LMvsBSAinDMSO	-0.05149155	0.4884338	GFmix w/o MEKi
FYSGDQPPSYLGAS*VDK	2024-02-15	Caco2	LMvsBSAinDMSO	-0.04749901	0.5634594	GFmix w/o MEKi
FYSLPQS*PQQFK	2024-02-15	Caco2	LMvsBSAinDMSO	0.05360523	0.4375903	GFmix w/o MEKi
GAAAAATGQPGTAPAGT*PGAPPLAGMAIVK	2024-02-15	Caco2	LMvsBSAinDMSO	0.3028918	0.01570832	GFmix w/o MEKi
GAAAAATGQPGTAPAGT*PGAPPLAGMAIVK	2024-02-15	Caco2	LMvsBSAinDMSO	0.2458032	0.009292915	GFmix w/o MEKi
GAAAAATGQPGTAPAGT*PGAPPLAGMAIVK	2024-02-15	Caco2	LMvsBSAinDMSO	0.3877916	6.53941e-5	GFmix w/o MEKi
GAAAAATGQPGTAPAGT*PGAPPLAGMAIVK	2024-02-15	Caco2	LMvsBSAinDMSO	0.251644	0.3595912	GFmix w/o MEKi
GAAEEAELEDS*DDEEKPVK	2024-02-15	Caco2	LMvsBSAinDMSO	0.08512569	0.2596764	GFmix w/o MEKi
GAAEEAELEDS*DDEEKPVK	2024-02-15	Caco2	LMvsBSAinDMSO	-0.01739128	0.7773036	GFmix w/o MEKi
[truncated: 142,255 more rows]
