# Supplementary material for: Spike-in enhanced phosphoproteomics uncovers synergistic signaling responses to MEK inhibition in colon cancer cells
Source: Nat Commun. 2025 May 27;16:4884. doi: 10.1038/s41467-025-59404-y (PMC12106795; doi:10.1038/s41467-025-59404-y)
Supplement: Supplementary file 17 — Supplementary Data 14 [file 41467_2025_59404_MOESM17_ESM.csv]

kinase	kinase_group	upregulated_set_hits	upregulated_set_size	downregulated_set_hits	downregulated_set_size	background_set_hits	background_set_size	upregulated_enrichment_value	upregulated_enrichment_value_log2	upregulated_p_value	upregulated_adjusted_p_value	upregulated_p_value_log10_abs	upregulated_adjusted_p_value_log10_abs	downregulated_enrichment_value	downregulated_enrichment_value_log2	downregulated_p_value	downregulated_adjusted_p_value	downregulated_p_value_log10_abs	downregulated_adjusted_p_value_log10_abs	dominant_direction	dominant_enrichment_value	dominant_enrichment_value_log2	dominant_p_value	dominant_adjusted_p_value	dominant_p_value_log10_abs	dominant_adjusted_p_value_log10_abs	Group	CellLine
PKACG	AGC	2	178	0	165	77	7531	1.0989347730920764	0.13610575814405856	0.5483594643117504	1.0000000000401208	0.2609346565017551	1.7424240127308497e-11	0.29637937819756	-1.7544830251353598	1.0000000000134874	1.000000000050086	5.857517897298475e-12	2.175204536425779e-11	upregulated set	1.0989347730920764	0.13610575814405856	0.5483594643117504	1.0000000000401208	0.2609346565017551	1.7424240127308497e-11	Interaction	HCT116
ZAK	TKL	1	178	1	165	157	7531	0.2694840048665283	-1.8917284500526672	0.9759961531402536	1.0000000000401208	0.01055189408869038	1.7424240127308497e-11	0.2907160779772245	-1.782317233332085	0.9685739805969644	1.000000000050086	0.01386720185456304	2.175204536425779e-11	downregulated set	3.4397822334351345	1.782317233332085	0.9685739805969644	1.000000000050086	0.01386720185456304	2.175204536425779e-11	Interaction	HCT116
P38B	CMGC	34	178	51	165	1422	7531	1.0116073262851817	0.01664939046988403	0.5015068717917475	1.0000000000401208	0.2997231117745896	1.7424240127308497e-11	1.6369645825342027	0.7110231079116222	1.7128522467948e-4	0.00518994230778847	3.766280098312493	2.284837469810188	downregulated set	0.6108867660727816	-0.7110231079116222	1.7128522467948e-4	0.00518994230778847	3.766280098312493	2.284837469810188	Interaction	HCT116
P38A	CMGC	32	178	45	165	1196	7531	1.1320130772988617	0.17889062464085506	0.2531250693079996	1.0000000000401208	0.5966648405273691	1.7424240127308497e-11	1.7173152934022498	0.7801549376911115	1.6723953881634e-4	0.00518994230778847	3.776661038740575	2.284837469810188	downregulated set	0.5823042535298545	-0.7801549376911115	1.6723953881634e-4	0.00518994230778847	3.776661038740575	2.284837469810188	Interaction	HCT116
P38D	CMGC	41	178	49	165	1533	7531	1.1315515585948093	0.17830232179826608	0.2150962449758174	1.0000000000401208	0.6673671712048967	1.7424240127308497e-11	1.4588902725889028	0.5448713780159727	0.00313130703652746	0.06253361523834285	2.5042743460745727	1.2038864628485664	downregulated set	0.6854525105753362	-0.5448713780159727	0.00313130703652746	0.06253361523834285	2.5042743460745727	1.2038864628485664	Interaction	HCT116
PKACA	AGC	6	178	5	165	239	7531	1.0621503455408772	0.08698799157936749	0.5008279001441607	1.0000000000401208	0.3003114854263344	1.7424240127308497e-11	0.9548624318498796	-0.06663519753384417	0.6046314164256861	1.000000000050086	0.21850929079061593	2.175204536425779e-11	upregulated set	1.0621503455408772	0.08698799157936749	0.5008279001441607	1.0000000000401208	0.3003114854263344	1.7424240127308497e-11	Interaction	HCT116
PKACB	AGC	2	178	5	165	172	7531	0.4919649856284295	-1.023372455863138	0.9146645964244492	1.0000000000401208	0.03873813066139373	1.7424240127308497e-11	1.326814658210007	0.4079668557448064	0.3301796070728029	1.000000000050086	0.48124975363303624	2.175204536425779e-11	downregulated set	0.7536847696189085	-0.4079668557448064	0.3301796070728029	1.000000000050086	0.48124975363303624	2.175204536425779e-11	Interaction	HCT116
TBK1	Other	11	178	5	165	453	7531	1.0273705880893915	0.03895667743002206	0.5091962337393571	1.0000000000401208	0.29311481725770605	1.7424240127308497e-11	0.5037795170245501	-0.9891356295993308	0.9719682163640526	1.000000000050086	0.01234793639408838	2.175204536425779e-11	upregulated set	1.0273705880893915	0.03895667743002206	0.5091962337393571	1.0000000000401208	0.29311481725770605	1.7424240127308497e-11	Interaction	HCT116
AKT2	AGC	2	178	0	165	22	7531	3.846271705822267	1.9434606802016623	0.10512327858359474	1.0000000000401208	0.9783011028018022	1.7424240127308497e-11	1.03732782369146	0.05287189692224465	0.9999999999966904	1.000000000050086	1.437330088900053e-12	2.175204536425779e-11	upregulated set	3.846271705822267	1.9434606802016623	0.10512327858359474	1.0000000000401208	0.9783011028018022	1.7424240127308497e-11	Interaction	HCT116
AKT3	AGC	1	178	0	165	44	7531	0.9615679264555668	-0.05653931979833734	0.6515554239623521	1.0000000000401208	0.1860486355197375	1.7424240127308497e-11	0.51866391184573	-0.9471281030777554	0.9999999999778976	1.000000000050086	9.598963818550828e-12	2.175204536425779e-11	upregulated set	0.9615679264555668	-0.05653931979833734	0.6515554239623521	1.0000000000401208	0.1860486355197375	1.7424240127308497e-11	Interaction	HCT116
P38G	CMGC	35	178	33	165	920	7531	1.6095810942843185	0.6866852648395513	0.00338850605796754	0.17111955592736125	2.469991733592046	0.7667003554733846	1.6371739130434784	0.7112075839736203	0.00328538950385603	0.06253361523834285	2.4834131346742163	1.2038864628485664	downregulated set	0.6108086575487982	-0.7112075839736203	0.00328538950385603	0.06253361523834285	2.4834131346742163	1.2038864628485664	Interaction	HCT116
AKT1	AGC	0	178	0	165	40	7531	0.5288623595505618	-0.9190357960484024	1.000000000002109	1.0000000000401208	9.159182277313465e-13	1.7424240127308497e-11	0.570530303030303	-0.8096245793278204	0.999999999991936	1.000000000050086	3.502196276669022e-12	2.175204536425779e-11	downregulated set	1.752755278183508	0.8096245793278204	0.999999999991936	1.000000000050086	3.502196276669022e-12	2.175204536425779e-11	Interaction	HCT116
DRAK1	CAMK	7	178	3	165	287	7531	1.0319265552206085	0.04534029422087611	0.522033641867952	1.0000000000401208	0.282301508478917	1.7424240127308497e-11	0.47709851124485264	-1.0676409103949898	0.951805459256702	1.000000000050086	0.02145180855358668	2.175204536425779e-11	upregulated set	1.0319265552206085	0.04534029422087611	0.522033641867952	1.0000000000401208	0.282301508478917	1.7424240127308497e-11	Interaction	HCT116
PDK1	AGC	11	178	4	165	178	7531	2.6146004292387324	1.3865904865098593	0.0042614646085897	0.18446053948609709	2.3704411140166486	0.7340965255286003	1.0256724548859382	0.03657008459314437	0.551248889108843	1.000000000050086	0.2586522727248046	2.175204536425779e-11	upregulated set	2.6146004292387324	1.3865904865098593	0.0042614646085897	0.18446053948609709	2.3704411140166486	0.7340965255286003	Interaction	HCT116
PKG1	AGC	10	178	7	165	351	7531	1.2053842952719356	0.26949317342176143	0.3225739405901688	1.0000000000401208	0.4913707203786266	1.7424240127308497e-11	0.9102477769144436	-0.13566878268741467	0.6530513281848368	1.000000000050086	0.18505268293413263	2.175204536425779e-11	upregulated set	1.2053842952719356	0.26949317342176143	0.3225739405901688	1.0000000000401208	0.4913707203786266	1.7424240127308497e-11	Interaction	HCT116
PKG2	AGC	7	178	4	165	168	7531	1.762874531835206	0.8179297981178038	0.11010308701353866	1.0000000000401208	0.9582005043329652	1.7424240127308497e-11	1.0867243867243868	0.11998609278078168	0.5064145005036584	1.000000000050086	0.2954938673695269	2.175204536425779e-11	upregulated set	1.762874531835206	0.8179297981178038	0.11010308701353866	1.0000000000401208	0.9582005043329652	1.7424240127308497e-11	Interaction	HCT116
DAPK1	CAMK	7	178	3	165	153	7531	1.935705368289638	0.9528593782039124	0.076829844159098007	0.9699767825086124	1.11447004772968	0.01323866093898101	0.8949494949494949	-0.1601218264119537	0.6550243259190004	1.000000000050086	0.18374257112849876	2.175204536425779e-11	upregulated set	1.935705368289638	0.9528593782039124	0.076829844159098007	0.9699767825086124	1.11447004772968	0.01323866093898101	Interaction	HCT116
DAPK2	CAMK	6	178	3	165	122	7531	2.080769939215325	1.05711746199723	0.07548580461391602	0.9699767825086124	1.1221347113838174	0.01323866093898101	1.122354694485842	0.16652867871781182	0.504612435366555	1.000000000050086	0.29704205119353333	2.175204536425779e-11	upregulated set	2.080769939215325	1.05711746199723	0.07548580461391602	0.9699767825086124	1.1221347113838174	0.01323866093898101	Interaction	HCT116
DAPK3	CAMK	5	178	4	165	147	7531	1.439081250477719	0.5251480488899578	0.2742950663834654	1.0000000000401208	0.5617820037760978	1.7424240127308497e-11	1.2419707276850134	0.31263117072317753	0.4068374490769589	1.000000000050086	0.39057907743338455	2.175204536425779e-11	upregulated set	1.439081250477719	0.5251480488899578	0.2742950663834654	1.0000000000401208	0.5617820037760978	1.7424240127308497e-11	Interaction	HCT116
STLK3	STE	4	178	5	165	167	7531	1.0133889524322142	0.01918800636490765	0.5606524177159122	1.0000000000401208	0.25130630068818843	1.7424240127308497e-11	1.3665396479767735	0.45052731797285206	0.30898164758535474	1.000000000050086	0.5100673153619314	2.175204536425779e-11	downregulated set	0.7317753286416147	-0.45052731797285206	0.30898164758535474	1.000000000050086	0.5100673153619314	2.175204536425779e-11	Interaction	HCT116
HASPIN	Other	7	178	5	165	276	7531	1.0730540628562122	0.10172276411839482	0.481389181714035	1.0000000000401208	0.31750367387546885	1.7424240127308497e-11	0.8268555116381203	-0.27429284633126483	0.7261098219490317	1.000000000050086	0.13899768858447092	2.175204536425779e-11	upregulated set	1.0730540628562122	0.10172276411839482	0.481389181714035	1.0000000000401208	0.31750367387546885	1.7424240127308497e-11	Interaction	HCT116
PASK	CAMK	2	178	5	165	119	7531	0.71107544141252	-0.4919254644689837	0.7738516270372209	1.0000000000401208	0.11134229995794714	1.7424240127308497e-11	1.9177489177489175	0.9394138471389608	0.12723044925356175	1.000000000050086	0.8954089393143921	2.175204536425779e-11	downregulated set	0.5214446952595937	-0.9394138471389608	0.12723044925356175	1.000000000050086	0.8954089393143921	2.175204536425779e-11	Interaction	HCT116
MPSK1	Other	12	178	10	165	339	7531	1.4976633190812367	0.5827133364237721	0.1119822799292184	1.0000000000401208	0.9508506946317216	1.7424240127308497e-11	1.346384195941718	0.4290901473105603	0.21554759034815615	1.000000000050086	0.6664568278523041	2.175204536425779e-11	upregulated set	1.4976633190812367	0.5827133364237721	0.1119822799292184	1.0000000000401208	0.9508506946317216	1.7424240127308497e-11	Interaction	HCT116
AMPKA2	CAMK	2	178	1	165	163	7531	0.519128696491349	-0.9458358553921178	0.8987154890368613	1.0000000000401208	0.04637777333631897	1.7424240127308497e-11	0.2800148726529095	-1.8364246386715355	0.9724831555149892	1.000000000050086	0.01211791239839477	2.175204536425779e-11	upregulated set	0.519128696491349	-0.9458358553921178	0.8987154890368613	1.0000000000401208	0.04637777333631897	1.7424240127308497e-11	Interaction	HCT116
PRKD3	CAMK	1	178	0	165	41	7531	1.0319265552206085	0.04534029422087642	0.626111035877099	1.0000000000401208	0.2033486412423751	1.7424240127308497e-11	0.5566149297856615	-0.8452484890585417	0.9999999999928996	1.000000000050086	3.0836299398083935e-12	2.175204536425779e-11	upregulated set	1.0319265552206085	0.04534029422087642	0.626111035877099	1.0000000000401208	0.2033486412423751	1.7424240127308497e-11	Interaction	HCT116
ULK2	Other	3	178	2	165	265	7531	0.4789696841212635	-1.0619937498904453	0.9506199113673058	1.0000000000401208	0.02199309335876008	1.7424240127308497e-11	0.3444711263579188	-1.5375450338910197	0.9804575110749352	1.000000000050086	0.0085712220936203	2.175204536425779e-11	upregulated set	0.4789696841212635	-1.0619937498904453	0.9506199113673058	1.0000000000401208	0.02199309335876008	1.7424240127308497e-11	Interaction	HCT116
AMPKA1	CAMK	4	178	3	165	165	7531	1.025672454885938	0.03657008459314406	0.5512754652134007	1.0000000000401208	0.25863133558084606	1.7424240127308497e-11	0.829862258953168	-0.26905619796511776	0.7037621372893268	1.000000000050086	0.1525741021053211	2.175204536425779e-11	upregulated set	1.025672454885938	0.03657008459314406	0.5512754652134007	1.0000000000401208	0.25863133558084606	1.7424240127308497e-11	Interaction	HCT116
PRKD2	CAMK	0	178	2	165	78	7531	0.27121146643618554	-1.8825099200232884	1.0000000000181093	1.0000000000401208	7.864765518897431e-12	1.7424240127308497e-11	1.1703185703185703	0.2269012966972936	0.5149773810603255	1.000000000050086	0.28821184570912745	2.175204536425779e-11	downregulated set	0.8544681981144602	-0.2269012966972936	0.5149773810603255	1.000000000050086	0.28821184570912745	2.175204536425779e-11	Interaction	HCT116
ULK1	Other	8	178	5	165	448	7531	0.7555176565008025	-0.4044626232186443	0.834934385780738	1.0000000000401208	0.07834765267570427	1.7424240127308497e-11	0.5094020562770563	-0.9731233116107	0.9698265242093154	1.000000000050086	0.01330594234854387	2.175204536425779e-11	upregulated set	0.7555176565008025	-0.4044626232186443	0.834934385780738	1.0000000000401208	0.07834765267570427	1.7424240127308497e-11	Interaction	HCT116
PRKD1	CAMK	4	178	3	165	179	7531	0.945452262883686	-0.08092347842529647	0.6146123426724619	1.0000000000401208	0.21139872247092217	1.7424240127308497e-11	0.7649568308786185	-0.3865497609835584	0.7538279437034838	1.000000000050086	0.12272776769393198	2.175204536425779e-11	upregulated set	0.945452262883686	-0.08092347842529647	0.6146123426724619	1.0000000000401208	0.21139872247092217	1.7424240127308497e-11	Interaction	HCT116
WNK4	Other	1	178	1	165	109	7531	0.3881558602205958	-1.3652920259379666	0.9248469997955284	1.0000000000401208	0.033930107953404	1.7424240127308497e-11	0.41873783708646095	-1.2558808092173843	0.9093952813478758	1.000000000050086	0.04124730358362247	2.175204536425779e-11	downregulated set	2.3881290665250297	1.2558808092173843	0.9093952813478758	1.000000000050086	0.04124730358362247	2.175204536425779e-11	Interaction	HCT116
NLK	CMGC	36	178	51	165	1266	7531	1.2030992065605195	0.26675561085293104	0.13630684278800476	1.0000000000401208	0.8654823414472322	1.7424240127308497e-11	1.8386758581071376	0.8786671681026962	7.8376097544e-6	5.9369893889623e-4	5.10581636445162	3.2264337272772767	downregulated set	0.5438696524951768	-0.8786671681026962	7.8376097544e-6	5.9369893889623e-4	5.10581636445162	3.2264337272772767	Interaction	HCT116
TTBK1	CK1	12	178	6	165	450	7531	1.128239700374532	0.1740736083430792	0.3792640006477398	1.0000000000401208	0.42105837813035496	1.7424240127308497e-11	0.6085656565656565	-0.7165151749363391	0.9320706827796686	1.000000000050086	0.03055115204816393	2.175204536425779e-11	upregulated set	1.128239700374532	0.1740736083430792	0.3792640006477398	1.0000000000401208	0.42105837813035496	1.7424240127308497e-11	Interaction	HCT116
TTBK2	CK1	2	178	2	165	201	7531	0.42098496282631787	-1.2481593923399688	0.9514973963010976	1.0000000000401208	0.02159239578853511	1.7424240127308497e-11	0.45415347504899745	-1.138748175619387	0.9355321490516956	1.000000000050086	0.028941283614697	2.175204536425779e-11	downregulated set	2.201898818218032	1.138748175619387	0.9355321490516956	1.000000000050086	0.028941283614697	2.175204536425779e-11	Interaction	HCT116
NUAK1	CAMK	4	178	1	165	184	7531	0.9197606253053248	-0.12066965721805308	0.6358592192185725	1.0000000000401208	0.19663902756595741	1.7424240127308497e-11	0.2480566534914361	-2.011258440497471	0.9827291202351494	1.000000000050086	0.00756617474062786	2.175204536425779e-11	upregulated set	0.9197606253053248	-0.12066965721805308	0.6358592192185725	1.0000000000401208	0.19663902756595741	1.7424240127308497e-11	Interaction	HCT116
NUAK2	CAMK	3	178	6	165	133	7531	0.9543380924220664	-0.06742763594107354	0.6124707281688738	1.0000000000401208	0.21291466271610773	1.7424240127308497e-11	2.059056732740943	1.0419835807795084	0.07791327985206133	0.8140594412129166	1.108388513124146	0.08934388252079706	downregulated set	0.4856592749966804	-1.0419835807795084	0.07791327985206133	0.8140594412129166	1.108388513124146	0.08934388252079706	Interaction	HCT116
TAK1	TKL	4	178	5	165	156	7531	1.0848458657447422	0.11749007997671164	0.5078581974710652	1.0000000000401208	0.2942575330953859	1.7424240127308497e-11	1.4628982128982129	0.5488293915846559	0.2632060536052229	1.000000000050086	0.5797041263912496	2.175204536425779e-11	downregulated set	0.6835745584915682	-0.5488293915846559	0.2632060536052229	1.000000000050086	0.5797041263912496	2.175204536425779e-11	Interaction	HCT116
NIM1	CAMK	11	178	3	165	297	7531	1.5669995838535162	0.6480047966754912	0.09973337096144508	1.0000000000401208	1.0011595016735133	1.7424240127308497e-11	0.46103458830731553	-1.1170531045200678	0.9591369163793436	1.000000000050086	0.01811939305484232	2.175204536425779e-11	upregulated set	1.5669995838535162	0.6480047966754912	0.09973337096144508	1.0000000000401208	1.0011595016735133	1.7424240127308497e-11	Interaction	HCT116
CDK17	CMGC	12	178	40	165	1102	7531	0.4607149411692735	-1.1180537090110414	0.9995992679094896	1.0000000000401208	1.7407061580101e-4	1.7424240127308497e-11	1.6567123136996098	0.7283231018757469	8.7694771915298e-4	0.0204396276079504	3.0570262971244517	1.6895270209289837	downregulated set	0.6036050989244455	-0.7283231018757469	8.7694771915298e-4	0.0204396276079504	3.0570262971244517	1.6895270209289837	Interaction	HCT116
PLK4	Other	5	178	4	165	339	7531	0.6240263829505154	-0.6803210694100217	0.9049135354031652	1.0000000000401208	0.04339291570223776	1.7424240127308497e-11	0.5385536783766872	-0.8928379475768021	0.9409532422016844	1.000000000050086	0.02643195697478834	2.175204536425779e-11	upregulated set	0.6240263829505154	-0.6803210694100217	0.9049135354031652	1.0000000000401208	0.04339291570223776	1.7424240127308497e-11	Interaction	HCT116
SRPK2	CMGC	6	178	10	165	457	7531	0.5554790647358199	-0.8481955554979534	0.9610727614610708	1.0000000000401208	0.01724373126504866	1.7424240127308497e-11	0.9987401365957164	-0.0018187446111654	0.5489221743924578	1.000000000050086	0.2604892249994579	2.175204536425779e-11	downregulated set	1.0012614526623291	0.0018187446111654	0.5489221743924578	1.000000000050086	0.2604892249994579	2.175204536425779e-11	Interaction	HCT116
CDK18	CMGC	15	178	40	165	1022	7531	0.6209734163020295	-0.6873965864901429	0.9864336634599502	1.0000000000401208	0.00593211523893306	1.7424240127308497e-11	1.7863962521496768	0.837052129509283	1.9453209910812e-4	0.00535847509361481	3.711008726907242	2.2709587835631617	downregulated set	0.559786216969858	-0.837052129509283	1.9453209910812e-4	0.00535847509361481	3.711008726907242	2.2709587835631617	Interaction	HCT116
PLK3	Other	3	178	5	165	429	7531	0.2958670542940206	-1.7569790379394294	0.9978448447784934	1.0000000000401208	9.3698205428623e-4	1.7424240127308497e-11	0.5319629865084411	-0.9106022270526412	0.9602494944952116	1.000000000050086	0.01761591278866285	2.175204536425779e-11	downregulated set	1.8798300358518123	0.9106022270526412	0.9602494944952116	1.000000000050086	0.01761591278866285	2.175204536425779e-11	Interaction	HCT116
SRPK3	CMGC	9	178	8	165	430	7531	0.8855369741311733	-0.1753755493081879	0.691937781830716	1.0000000000401208	0.15993295499758492	1.7424240127308497e-11	0.8491613812544045	-0.2358893340299183	0.7300599729091958	1.000000000050086	0.13664146202517466	2.175204536425779e-11	upregulated set	0.8855369741311733	-0.1753755493081879	0.691937781830716	1.0000000000401208	0.15993295499758492	1.7424240127308497e-11	Interaction	HCT116
CDK19	CMGC	29	178	46	165	1572	7531	0.7805093347056637	-0.35751220829207436	0.9466417644589662	1.0000000000401208	0.02381433900393217	1.7424240127308497e-11	1.3355925668902768	0.41747996935794834	0.02084495744986588	0.3158011053654681	1.6809989870479891	0.5005863542096652	downregulated set	0.7487313307892595	-0.41747996935794834	0.02084495744986588	0.3158011053654681	1.6809989870479891	0.5005863542096652	Interaction	HCT116
MEKK6	STE	6	178	1	165	107	7531	2.3724666596660713	1.2463878131589692	0.04636079834960534	0.8644923408177566	1.3338490939370244	0.06323885011165425	0.42656471254602096	-1.229163470841605	0.9053222754168486	1.000000000050086	0.04319679370041733	2.175204536425779e-11	upregulated set	2.3724666596660713	1.2463878131589692	0.04636079834960534	0.8644923408177566	1.3338490939370244	0.06323885011165425	Interaction	HCT116
MEKK1	STE	5	178	2	165	176	7531	1.2019599080694587	0.2653887750890252	0.4069013279067642	1.0000000000401208	0.3905108928411381	1.7424240127308497e-11	0.51866391184573	-0.9471281030777554	0.8992529494364179	1.000000000050086	0.0461181290759118	2.175204536425779e-11	upregulated set	1.2019599080694587	0.2653887750890252	0.4069013279067642	1.0000000000401208	0.3905108928411381	1.7424240127308497e-11	Interaction	HCT116
MEKK3	STE	0	178	2	165	140	7531	0.1511035313001605	-2.7263907181060065	1.0000000000363445	1.0000000000401208	1.5784208405004025e-11	1.7424240127308497e-11	0.652034632034632	-0.6169795013854247	0.8133221174904888	1.000000000050086	0.08973741733041202	2.175204536425779e-11	downregulated set	1.5336608684105697	0.6169795013854247	0.8133221174904888	1.000000000050086	0.08973741733041202	2.175204536425779e-11	Interaction	HCT116
PLK2	Other	4	178	7	165	468	7531	0.3616152885815807	-1.4674724207444445	0.9959246061223092	1.0000000000401208	0.00177353746423936	1.7424240127308497e-11	0.6826858326858327	-0.5507062819662584	0.8912841373231393	1.000000000050086	0.04998382278704352	2.175204536425779e-11	downregulated set	1.464802625339075	0.5507062819662584	0.8912841373231393	1.000000000050086	0.04998382278704352	2.175204536425779e-11	Interaction	HCT116
MEKK2	STE	2	178	1	165	78	7531	1.0848458657447422	0.11749007997671164	0.5552072062472099	1.0000000000401208	0.25554490564201987	1.7424240127308497e-11	0.5851592851592852	-0.7730987033027064	0.8211109196121175	1.000000000050086	0.08559817233038457	2.175204536425779e-11	upregulated set	1.0848458657447422	0.11749007997671164	0.5552072062472099	1.0000000000401208	0.25554490564201987	1.7424240127308497e-11	Interaction	HCT116
PLK1	Other	2	178	4	165	280	7531	0.302207062600321	-1.726390718106007	0.9903655691669596	1.0000000000401208	0.00420446664859595	1.7424240127308497e-11	0.652034632034632	-0.6169795013854247	0.8642730272766617	1.000000000050086	0.06334904049720108	2.175204536425779e-11	downregulated set	1.5336608684105697	0.6169795013854247	0.8642730272766617	1.000000000050086	0.06334904049720108	2.175204536425779e-11	Interaction	HCT116
QSK	CAMK	10	178	7	165	455	7531	0.9298678849240646	-0.1049023413597365	0.6387142833333753	1.0000000000401208	0.1946933717651277	1.7424240127308497e-11	0.7021911421911422	-0.5100642974689126	0.8742825956129486	1.000000000050086	0.0583481670473755	2.175204536425779e-11	upregulated set	0.9298678849240646	-0.1049023413597365	0.6387142833333753	1.0000000000401208	0.1946933717651277	1.7424240127308497e-11	Interaction	HCT116
BRAF	TKL	9	178	2	165	292	7531	1.304044174234262	0.38299274140125505	0.2599876621849147	1.0000000000401208	0.5850472611528246	1.7424240127308497e-11	0.31261934412619347	-1.6775210433204752	0.9883935280132652	1.000000000050086	0.00507010701472569	2.175204536425779e-11	upregulated set	1.304044174234262	0.38299274140125505	0.2599876621849147	1.0000000000401208	0.5850472611528246	1.7424240127308497e-11	Interaction	HCT116
CDC7	Other	9	178	9	165	461	7531	0.825988934655975	-0.27580564014806574	0.7659748880880843	1.0000000000401208	0.11578546815270284	1.7424240127308497e-11	0.8910668507197791	-0.16639442342748376	0.6855122127513875	1.000000000050086	0.16398480362678064	2.175204536425779e-11	downregulated set	1.1222502545036073	0.16639442342748376	0.6855122127513875	1.000000000050086	0.16398480362678064	2.175204536425779e-11	Interaction	HCT116
HPK1	STE	5	178	5	165	198	7531	1.068408807172852	0.09546377364671273	0.5061808609440427	1.0000000000401208	0.29569427984850766	1.7424240127308497e-11	1.152586470768289	0.2048749903672946	0.4412317809079767	1.000000000050086	0.355333213874913	2.175204536425779e-11	downregulated set	0.8676138627008366	-0.2048749903672946	0.4412317809079767	1.000000000050086	0.355333213874913	2.175204536425779e-11	Interaction	HCT116
SRPK1	CMGC	8	178	7	165	458	7531	0.7390216377999117	-0.4363114892579839	0.8518198373345582	1.0000000000401208	0.06965225021599519	1.7424240127308497e-11	0.697591636892947	-0.5195453504797978	0.8783879313080635	1.000000000050086	0.05631363988205113	2.175204536425779e-11	upregulated set	0.7390216377999117	-0.4363114892579839	0.8518198373345582	1.0000000000401208	0.06965225021599519	1.7424240127308497e-11	Interaction	HCT116
ICK	CMGC	4	178	5	165	302	7531	0.5603839571396682	-0.835512440486119	0.9279539573732604	1.0000000000401208	0.03247357179276826	1.7424240127308497e-11	0.7556692755368252	-0.4041731288781747	0.7940284649866133	1.000000000050086	0.10016392834743015	2.175204536425779e-11	downregulated set	1.3233302350285487	0.4041731288781747	0.7940284649866133	1.000000000050086	0.10016392834743015	2.175204536425779e-11	Interaction	HCT116
NDR1	AGC	0	178	0	165	33	7531	0.6410452843037113	-0.6415018205194933	1.0000000000027625	1.0000000000401208	1.1997198011372877e-12	1.7424240127308497e-11	0.6915518824609734	-0.5320906037989114	0.9999999999958694	1.000000000050086	1.7938901696594573e-12	2.175204536425779e-11	downregulated set	1.446023104501394	0.5320906037989114	0.9999999999958694	1.000000000050086	1.7938901696594573e-12	2.175204536425779e-11	Interaction	HCT116
NDR2	AGC	5	178	5	165	157	7531	1.3474200243326415	0.4301996448346953	0.3194266866977464	1.0000000000401208	0.495628803283898	1.7424240127308497e-11	1.4535803898861226	0.5396108615552775	0.26730387063427097	1.000000000050086	0.5729947524932396	2.175204536425779e-11	downregulated set	0.6879564466870268	-0.5396108615552775	0.26730387063427097	1.000000000050086	0.5729947524932396	2.175204536425779e-11	Interaction	HCT116
CHK2	CAMK	1	178	1	165	26	7531	1.6272687986171133	0.7024525806978679	0.4683745104283182	1.0000000000401208	0.32940674784720575	1.7424240127308497e-11	1.7554778554778556	0.8118637974184499	0.44354517346228134	1.000000000050086	0.35306214226670224	2.175204536425779e-11	downregulated set	0.5696454654096401	-0.8118637974184499	0.44354517346228134	1.000000000050086	0.35306214226670224	2.175204536425779e-11	Interaction	HCT116
CHK1	CAMK	2	178	2	165	180	7531	0.47009987515605495	-1.0889607974907147	0.9268427751128416	1.0000000000401208	0.03299393111125283	1.7424240127308497e-11	0.5071380471380472	-0.9795495807701324	0.9061143659293328	1.000000000050086	0.04281698404788729	2.175204536425779e-11	downregulated set	1.9718496879564464	0.9795495807701324	0.9061143659293328	1.000000000050086	0.04281698404788729	2.175204536425779e-11	Interaction	HCT116
WNK1	Other	1	178	2	165	65	7531	0.6509075194468453	-0.6194755141894945	0.7874157416821637	1.0000000000401208	0.10379590722757408	1.7424240127308497e-11	1.4043822843822844	0.4899357025310874	0.4229280663533567	1.000000000050086	0.37373349324530647	2.175204536425779e-11	downregulated set	0.7120568317620501	-0.4899357025310874	0.4229280663533567	1.000000000050086	0.37373349324530647	2.175204536425779e-11	Interaction	HCT116
WNK3	Other	5	178	6	165	238	7531	0.88884430176565	-0.16999736958162137	0.6662181040063105	1.0000000000401208	0.1763835698387605	1.7424240127308497e-11	1.1506493506493505	0.20244825297275437	0.42557316269787543	1.000000000050086	0.3710257671315104	2.175204536425779e-11	downregulated set	0.869074492099323	-0.20244825297275437	0.42557316269787543	1.000000000050086	0.3710257671315104	2.175204536425779e-11	Interaction	HCT116
KHS1	STE	3	178	3	165	122	7531	1.0403849696076626	0.0571174619972299	0.5549124008578494	1.0000000000401208	0.25577556971825977	1.7424240127308497e-11	1.122354694485842	0.16652867871781182	0.504612435366555	1.000000000050086	0.29704205119353333	2.175204536425779e-11	downregulated set	0.8909839330766166	-0.16652867871781182	0.504612435366555	1.000000000050086	0.29704205119353333	2.175204536425779e-11	Interaction	HCT116
CDK10	CMGC	12	178	22	165	767	7531	0.6619398502849274	-0.5952279679428173	0.9553146980165588	1.0000000000401208	0.01985354035496662	1.7424240127308497e-11	1.3091699261190786	0.3886523666939057	0.11922136217570456	1.000000000050086	0.9236459204027644	2.175204536425779e-11	downregulated set	0.7638427831629266	-0.3886523666939057	0.11922136217570456	1.000000000050086	0.9236459204027644	2.175204536425779e-11	Interaction	HCT116
ATM	PIKK	4	178	5	165	433	7531	0.390845161792563	-1.3553309158877649	0.992222452307572	1.0000000000401208	0.00339094984270726	1.7424240127308497e-11	0.5270487787808804	-0.9239916042798204	0.9624699878167728	1.000000000050086	0.01661280397923461	2.175204536425779e-11	downregulated set	1.8973575886336476	0.9239916042798204	0.9624699878167728	1.000000000050086	0.01661280397923461	2.175204536425779e-11	Interaction	HCT116
CDK12	CMGC	24	178	31	165	1066	7531	0.9525475894344076	-0.07013692319905986	0.6334580754129999	1.0000000000401208	0.1982821230367363	1.7424240127308497e-11	1.3273125248735005	0.40850810318724107	0.06185678857630085	0.7150584031488505	1.2086126310479293	0.14565848529063843	downregulated set	0.7534020671546855	-0.40850810318724107	0.06185678857630085	0.7150584031488505	1.2086126310479293	0.14565848529063843	Interaction	HCT116
CDK13	CMGC	23	178	46	165	1231	7531	0.7905010085889794	-0.33916079158848456	0.9108471044065836	1.0000000000401208	0.04055451796151444	1.7424240127308497e-11	1.7055658124707678	0.7702504251320974	1.6127145161947e-4	0.00518994230778847	3.792442504907688	2.284837469810188	downregulated set	0.5863156922401899	-0.7702504251320974	1.6127145161947e-4	0.00518994230778847	3.792442504907688	2.284837469810188	Interaction	HCT116
CDK14	CMGC	16	178	29	165	999	7531	0.6776214416663855	-0.5614485689534584	0.9678193758208368	1.0000000000401208	0.01420568753031012	1.7424240127308497e-11	1.3249552582885915	0.4059436428946957	0.07128745453370362	0.7714320972754356	1.1469868923946398	0.1127022952345541	downregulated set	0.7547424667695366	-0.4059436428946957	0.07128745453370362	0.7714320972754356	1.1469868923946398	0.1127022952345541	Interaction	HCT116
MINK	STE	3	178	2	165	186	7531	0.68240304458137	-0.5513040115479153	0.8173891627292952	1.0000000000401208	0.08757112463527268	1.7424240127308497e-11	0.4907787552948843	-1.0268552955484895	0.9155963428228302	1.000000000050086	0.03829595070155352	2.175204536425779e-11	upregulated set	0.68240304458137	-0.5513040115479153	0.8173891627292952	1.0000000000401208	0.08757112463527268	1.7424240127308497e-11	Interaction	HCT116
HRI	Other	7	178	5	165	245	7531	1.208828250401284	0.2736092818939933	0.363677421602489	1.0000000000401208	0.4392836606660157	1.7424240127308497e-11	0.93147804576376	-0.10240632855566632	0.6262436248813584	1.000000000050086	0.20325668219126863	2.175204536425779e-11	upregulated set	1.208828250401284	0.2736092818939933	0.363677421602489	1.0000000000401208	0.4392836606660157	1.7424240127308497e-11	Interaction	HCT116
ATR	PIKK	10	178	3	165	272	7531	1.5554775280898878	0.6373575524759831	0.11704469062862782	1.0000000000401208	0.9316482819501588	1.7424240127308497e-11	0.5034090909090909	-0.9901968249696412	0.9385005932706104	1.000000000050086	0.02756544850446663	2.175204536425779e-11	upregulated set	1.5554775280898878	0.6373575524759831	0.11704469062862782	1.0000000000401208	0.9316482819501588	1.7424240127308497e-11	Interaction	HCT116
CDK16	CMGC	21	178	45	165	1155	7531	0.7692543411644536	-0.3784674146856995	0.9236506516657464	1.0000000000401208	0.03449225902060431	1.7424240127308497e-11	1.77827626918536	0.8304794755857967	7.454238638391e-5	0.00451726861486547	4.127596707949525	2.3451240837832392	downregulated set	0.5623423184172089	-0.8304794755857967	7.454238638391e-5	0.00451726861486547	4.127596707949525	2.3451240837832392	Interaction	HCT116
KHS2	STE	4	178	2	165	151	7531	1.1207679142793363	0.1644875595138811	0.48295896195779664	1.0000000000401208	0.31608977059935195	1.7424240127308497e-11	0.6045354204294602	-0.726101223765537	0.8448080327763993	1.000000000050086	0.07324196534307659	2.175204536425779e-11	upregulated set	1.1207679142793363	0.1644875595138811	0.48295896195779664	1.0000000000401208	0.31608977059935195	1.7424240127308497e-11	Interaction	HCT116
CK1G1	CK1	13	178	11	165	409	7531	1.344784483942749	0.42737498403830343	0.17659991374062176	1.0000000000401208	0.7530095128874487	1.7424240127308497e-11	1.2275468622656889	0.29577810125509035	0.28978427295711645	1.000000000050086	0.5379251880618061	2.175204536425779e-11	upregulated set	1.344784483942749	0.42737498403830343	0.17659991374062176	1.0000000000401208	0.7530095128874487	1.7424240127308497e-11	Interaction	HCT116
SMG1	PIKK	24	178	23	165	877	7531	1.157828654888345	0.21142176711538296	0.25673476416030455	1.0000000000401208	0.5905153200284062	1.7424240127308497e-11	1.1970077053315369	0.2594324391718219	0.2128564932661041	1.000000000050086	0.6719130969708679	2.175204536425779e-11	downregulated set	0.8354165103081177	-0.2594324391718219	0.2128564932661041	1.000000000050086	0.6719130969708679	2.175204536425779e-11	Interaction	HCT116
CK1E	CK1	4	178	9	165	290	7531	0.583572258814413	-0.7770167911759746	0.9133090309535016	1.0000000000401208	0.03938224795388601	1.7424240127308497e-11	1.416489028213166	0.5023194269869196	0.19211660877167547	1.000000000050086	0.7164350880998407	2.175204536425779e-11	downregulated set	0.7059708759350243	-0.5023194269869196	0.19211660877167547	1.000000000050086	0.7164350880998407	2.175204536425779e-11	Interaction	HCT116
MNK1	CAMK	1	178	0	165	41	7531	1.0319265552206085	0.04534029422087642	0.626111035877099	1.0000000000401208	0.2033486412423751	1.7424240127308497e-11	0.5566149297856615	-0.8452484890585417	0.9999999999928996	1.000000000050086	3.0836299398083935e-12	2.175204536425779e-11	upregulated set	1.0319265552206085	0.04534029422087642	0.626111035877099	1.0000000000401208	0.2033486412423751	1.7424240127308497e-11	Interaction	HCT116
CK1D	CK1	15	178	14	165	486	7531	1.305832986544597	0.38497039084169754	0.18099341602725527	1.0000000000401208	0.7423372231144569	1.7424240127308497e-11	1.3148023444319743	0.3948459340113654	0.18438161447764237	1.000000000050086	0.7342823865849403	2.175204536425779e-11	downregulated set	0.7605705939260579	-0.3948459340113654	0.18438161447764237	1.000000000050086	0.7342823865849403	2.175204536425779e-11	Interaction	HCT116
CK1G2	CK1	9	178	8	165	343	7531	1.110148393225669	0.15075253410845996	0.42579144297773536	1.0000000000401208	0.3708030707156701	1.7424240127308497e-11	1.0645463380157256	0.09023874938672942	0.4816358073411547	1.000000000050086	0.31728123281212606	2.175204536425779e-11	upregulated set	1.110148393225669	0.15075253410845996	0.42579144297773536	1.0000000000401208	0.3708030707156701	1.7424240127308497e-11	Interaction	HCT116
CK1A	CK1	8	178	9	165	449	7531	0.7538349891143865	-0.4076793359021871	0.836687337884848	1.0000000000401208	0.07743680341580571	1.7424240127308497e-11	0.9148815549706416	-0.12834311773929283	0.6553040019982206	1.000000000050086	0.18355717976179728	2.175204536425779e-11	downregulated set	1.0930376665338823	0.12834311773929283	0.6553040019982206	1.000000000050086	0.18355717976179728	2.175204536425779e-11	Interaction	HCT116
CK1G3	CK1	11	178	9	165	378	7531	1.2312139587420483	0.30008149325518446	0.2871700259623588	1.0000000000401208	0.5418608925581957	1.7424240127308497e-11	1.0867243867243863	0.1199860927807814	0.45028517058567474	1.000000000050086	0.346512355588391	2.175204536425779e-11	upregulated set	1.2312139587420483	0.30008149325518446	0.2871700259623588	1.0000000000401208	0.5418608925581957	1.7424240127308497e-11	Interaction	HCT116
MNK2	CAMK	4	178	1	165	71	7531	2.383605000791264	1.2531451793342778	0.09474788058186452	1.0000000000401208	1.0234304959973128	1.7424240127308497e-11	0.642851045667947	-0.6374436039451402	0.791490295799002	1.000000000050086	0.10155440551012912	2.175204536425779e-11	upregulated set	2.383605000791264	1.2531451793342778	0.09474788058186452	1.0000000000401208	1.0234304959973128	1.7424240127308497e-11	Interaction	HCT116
DSTYK	TKL	7	178	2	165	301	7531	0.9839299712568592	-0.02337245586313805	0.5719993063198294	1.0000000000401208	0.24260449788818728	1.7424240127308497e-11	0.30327192187657304	-1.7213161612001602	0.9902629649344012	1.000000000050086	0.0042494629225491	2.175204536425779e-11	upregulated set	0.9839299712568592	-0.02337245586313805	0.5719993063198294	1.0000000000401208	0.24260449788818728	1.7424240127308497e-11	Interaction	HCT116
ERK1	CMGC	30	178	66	165	1267	7531	1.0017913677358707	0.00258208530666892	0.5276416169244	1.0000000000401208	0.27766095746262753	1.7424240127308497e-11	2.3775848460931335	1.249496825777186	2.977651906855124e-12	9.022285277771023e-10	11.526126073463622	9.044683444961317	downregulated set	0.4205948745186562	-1.249496825777186	2.977651906855124e-12	9.022285277771023e-10	11.526126073463622	9.044683444961317	Interaction	HCT116
ERK2	CMGC	34	178	60	165	1389	7531	1.0356411936483283	0.05052425610790671	0.4423671903555808	1.0000000000401208	0.354217091413859	1.7424240127308497e-11	1.9715949996727535	0.979363227186668	6.53420937113091e-8	9.89932719726e-6	7.184806953841294	5.0043943210029695	downregulated set	0.5072035586243526	-0.979363227186668	6.53420937113091e-8	9.89932719726e-6	7.184806953841294	5.0043943210029695	Interaction	HCT116
ERK5	CMGC	25	178	41	165	1136	7531	0.9310957034340878	-0.10299863089099728	0.6811340467542429	1.0000000000401208	0.1667674107936821	1.7424240127308497e-11	1.6473058045241142	0.7201084006729435	8.2924341982368e-4	0.0204396276079504	3.08131796598949	1.6895270209289837	downregulated set	0.6070518280538004	-0.7201084006729435	8.2924341982368e-4	0.0204396276079504	3.08131796598949	1.6895270209289837	Interaction	HCT116
PBK	Other	6	178	3	165	277	7531	0.9164401898349084	-0.12588736648907226	0.6426606921472452	1.0000000000401208	0.19201826256915375	1.7424240127308497e-11	0.49432228421398094	-1.0164761497684904	0.9432711718036556	1.000000000050086	0.02536343824007607	2.175204536425779e-11	upregulated set	0.9164401898349084	-0.12588736648907226	0.6426606921472452	1.0000000000401208	0.19201826256915375	1.7424240127308497e-11	Interaction	HCT116
ERK7	CMGC	23	178	41	165	793	7531	1.2271207333833969	0.2952771991919944	0.18181395197425412	1.0000000000401208	0.7403727931000943	1.7424240127308497e-11	2.359822690970232	1.2386784644736473	2.0748315820807867e-7	2.095579897901e-5	6.683017150008015	4.678695776225372	downregulated set	0.4237606510974152	-1.2386784644736473	2.0748315820807867e-7	2.095579897901e-5	6.683017150008015	4.678695776225372	Interaction	HCT116
ANKRD3	TKL	4	178	0	165	226	7531	0.7488316595406185	-0.41728666357622773	0.7835127063150352	1.0000000000401208	0.10595395613507252	1.7424240127308497e-11	0.10097881469562885	-3.307875446855646	1.000000000050086	1.000000000050086	2.175204536425779e-11	2.175204536425779e-11	upregulated set	0.7488316595406185	-0.41728666357622773	0.7835127063150352	1.0000000000401208	0.10595395613507252	1.7424240127308497e-11	Interaction	HCT116
MST2	STE	5	178	2	165	183	7531	1.1559832995640695	0.2091205554422799	0.43898013127326113	1.0000000000401208	0.3575551359621121	1.7424240127308497e-11	0.49882430866037425	-1.0033963227245006	0.9109728106712572	1.000000000050086	0.04049458499369121	2.175204536425779e-11	upregulated set	1.1559832995640695	0.2091205554422799	0.43898013127326113	1.0000000000401208	0.3575551359621121	1.7424240127308497e-11	Interaction	HCT116
MST3	STE	0	178	1	165	84	7531	0.25183921883360083	-1.9894251239398004	1.0000000000260911	1.0000000000401208	1.1331233462839923e-11	1.7424240127308497e-11	0.5433621933621934	-0.8800139072192183	0.843145049711897	1.000000000050086	0.07409770548132605	2.175204536425779e-11	downregulated set	1.8403930420926835	0.8800139072192183	0.843145049711897	1.000000000050086	0.07409770548132605	2.175204536425779e-11	Interaction	HCT116
MST4	STE	2	178	2	165	188	7531	0.4500956251494143	-1.1516965528386771	0.9373754358917474	1.0000000000401208	0.02808643143928315	1.7424240127308497e-11	0.4855577047066409	-1.0422853361180957	0.9185531901546696	1.000000000050086	0.0368956901781765	2.175204536425779e-11	downregulated set	2.059487451865622	1.0422853361180957	0.9185531901546696	1.000000000050086	0.0368956901781765	2.175204536425779e-11	Interaction	HCT116
RIPK3	TKL	5	178	2	165	359	7531	0.5892616819504867	-0.7630196400967291	0.928475366714304	1.0000000000401208	0.03222961399416613	1.7424240127308497e-11	0.2542753439689373	-1.9755365182635092	0.9969243974588596	1.000000000050086	0.00133777550117354	2.175204536425779e-11	upregulated set	0.5892616819504867	-0.7630196400967291	0.928475366714304	1.0000000000401208	0.03222961399416613	1.7424240127308497e-11	Interaction	HCT116
RIPK2	TKL	13	178	6	165	499	7531	1.1022381842336355	0.1404360116427915	0.40258906306005726	1.0000000000401208	0.39513802755263977	1.7424240127308497e-11	0.5488067043177264	-0.8656299890565624	0.9645225835354392	1.000000000050086	0.0156875992383445	2.175204536425779e-11	upregulated set	1.1022381842336355	0.1404360116427915	0.40258906306005726	1.0000000000401208	0.39513802755263977	1.7424240127308497e-11	Interaction	HCT116
MST1	STE	3	178	2	165	163	7531	0.7786930447370235	-0.36087335467096143	0.7429293790631581	1.0000000000401208	0.12905246718269495	1.7424240127308497e-11	0.560029745305819	-0.8364246386715355	0.8736241787792441	1.000000000050086	0.0586753547617137	2.175204536425779e-11	upregulated set	0.7786930447370235	-0.36087335467096143	0.7429293790631581	1.0000000000401208	0.12905246718269495	1.7424240127308497e-11	Interaction	HCT116
ALK4	TKL	10	178	6	165	436	7531	0.9703896505514896	-0.04336393105060408	0.5852769262214041	1.0000000000401208	0.2326385970412048	1.7424240127308497e-11	0.6281067556296914	-0.6709183084962282	0.9189283451424716	1.000000000050086	0.03671835207687316	2.175204536425779e-11	upregulated set	0.9703896505514896	-0.04336393105060408	0.5852769262214041	1.0000000000401208	0.2326385970412048	1.7424240127308497e-11	Interaction	HCT116
ALK2	TKL	9	178	3	165	471	7531	0.8084520145995849	-0.3067659493315108	0.7869984806077363	1.0000000000401208	0.1040261060962251	1.7424240127308497e-11	0.2907160779772245	-1.782317233332085	0.9981927792998028	1.000000000050086	7.8557604632733e-4	2.175204536425779e-11	upregulated set	0.8084520145995849	-0.3067659493315108	0.7869984806077363	1.0000000000401208	0.1040261060962251	1.7424240127308497e-11	Interaction	HCT116
GAK	Other	12	178	3	165	352	7531	1.4423518896833505	0.5284231809228188	0.1355270499456826	1.0000000000401208	0.8679740149762369	1.7424240127308497e-11	0.3889979338842975	-1.3621656023565991	0.9840273514001406	1.000000000050086	0.00699283002692333	2.175204536425779e-11	upregulated set	1.4423518896833505	0.5284231809228188	0.1355270499456826	1.0000000000401208	0.8679740149762369	1.7424240127308497e-11	Interaction	HCT116
KIS	Other	31	178	33	165	1592	7531	0.8238559369883124	-0.27953601131781364	0.905047838695542	1.0000000000401208	0.04332846440540625	1.7424240127308497e-11	0.946105527638191	-0.0799269856256534	0.6688121332726558	1.000000000050086	0.17469585673296953	2.175204536425779e-11	downregulated set	1.056964546540964	0.0799269856256534	0.6688121332726558	1.000000000050086	0.17469585673296953	2.175204536425779e-11	Interaction	HCT116
SIK	CAMK	10	178	5	165	317	7531	1.3346684152695567	0.4164813635869152	0.22365349544625313	1.0000000000401208	0.6504243099162884	1.7424240127308497e-11	0.7199120542969124	-0.47410741969250286	0.8268459833189699	1.000000000050086	0.08257537898914398	2.175204536425779e-11	upregulated set	1.3346684152695567	0.4164813635869152	0.22365349544625313	1.0000000000401208	0.6504243099162884	1.7424240127308497e-11	Interaction	HCT116
FAM20C	FAM20	12	178	6	165	673	7531	0.7543950448269529	-0.4066078950502011	0.8780770964102778	1.0000000000401208	0.05646735075038064	1.7424240127308497e-11	0.4069161150884776	-1.297196678329619	0.9974272387879456	1.000000000050086	0.00111877578702748	2.175204536425779e-11	upregulated set	0.7543950448269529	-0.4066078950502011	0.8780770964102778	1.0000000000401208	0.05646735075038064	1.7424240127308497e-11	Interaction	HCT116
SGK3	AGC	1	178	0	165	47	7531	0.9001912502988286	-0.15169655283867736	0.6752773028217514	1.0000000000401208	0.17051784738469783	1.7424240127308497e-11	0.4855577047066409	-1.0422853361180957	0.9999999999754444	1.000000000050086	1.0664304587250423e-11	2.175204536425779e-11	upregulated set	0.9001912502988286	-0.15169655283867736	0.6752773028217514	1.0000000000401208	0.17051784738469783	1.7424240127308497e-11	Interaction	HCT116
SGK1	AGC	2	178	0	165	41	7531	2.063853110441217	1.0453402942208765	0.2615363787891481	1.0000000000401208	0.582467893762159	1.7424240127308497e-11	0.5566149297856615	-0.8452484890585417	0.9999999999928996	1.000000000050086	3.0836299398083935e-12	2.175204536425779e-11	upregulated set	2.063853110441217	1.0453402942208765	0.2615363787891481	1.0000000000401208	0.582467893762159	1.7424240127308497e-11	Interaction	HCT116
DLK	TKL	4	178	3	165	138	7531	1.2263475004070996	0.29436784206079064	0.41621107853837014	1.0000000000401208	0.38068636409544454	1.7424240127308497e-11	0.9922266139657444	-0.01125844049747109	0.586490911212806	1.000000000050086	0.23173871371164056	2.175204536425779e-11	upregulated set	1.2263475004070996	0.29436784206079064	0.41621107853837014	1.0000000000401208	0.38068636409544454	1.7424240127308497e-11	Interaction	HCT116
PKN3	AGC	2	178	0	165	100	7531	0.8461797752808988	-0.24096389093576484	0.6872029163284711	1.0000000000401208	0.1629150061286841	1.7424240127308497e-11	0.2282121212121212	-2.131552674215183	1.0000000000267577	1.000000000050086	1.162072456829157e-11	2.175204536425779e-11	upregulated set	0.8461797752808988	-0.24096389093576484	0.6872029163284711	1.0000000000401208	0.1629150061286841	1.7424240127308497e-11	Interaction	HCT116
MEK5	STE	4	178	0	165	112	7531	1.511035313001605	0.5955373767813558	0.279728634086641	1.0000000000401208	0.5532630753184197	1.7424240127308497e-11	0.2037608225108225	-2.2950514064980623	1.000000000033629	1.000000000050086	1.460493234619727e-11	2.175204536425779e-11	upregulated set	1.511035313001605	0.5955373767813558	0.279728634086641	1.0000000000401208	0.5532630753184197	1.7424240127308497e-11	Interaction	HCT116
TAO1	STE	6	178	5	165	145	7531	1.750716776443239	0.8079457095451816	0.13627444189531673	1.0000000000401208	0.8655855879264304	1.7424240127308497e-11	1.573876698014629	0.6543225204319698	0.21926073519811456	1.000000000050086	0.6590391340022055	2.175204536425779e-11	upregulated set	1.750716776443239	0.8079457095451816	0.13627444189531673	1.0000000000401208	0.8655855879264304	1.7424240127308497e-11	Interaction	HCT116
PRKX	AGC	5	178	7	165	233	7531	0.9079182138207068	-0.13936575092795797	0.648135385785006	1.0000000000401208	0.18833426703374223	1.7424240127308497e-11	1.3712316296007283	0.4554722929628658	0.2558584709743311	1.000000000050086	0.5920001998116329	2.175204536425779e-11	downregulated set	0.7292713925299239	-0.4554722929628658	0.2558584709743311	1.000000000050086	0.5920001998116329	2.175204536425779e-11	Interaction	HCT116
PERK	Other	7	178	4	165	182	7531	1.627268798617113	0.7024525806978676	0.1470512535661613	1.0000000000401208	0.8325312689158642	1.7424240127308497e-11	1.0031302031302032	0.00450887536084573	0.5685837880925291	1.000000000050086	0.2452055274143603	2.175204536425779e-11	upregulated set	1.627268798617113	0.7024525806978676	0.1470512535661613	1.0000000000401208	0.8325312689158642	1.7424240127308497e-11	Interaction	HCT116
CAMKK1	Other	4	178	5	165	226	7531	0.7488316595406185	-0.41728666357622773	0.7835127063150352	1.0000000000401208	0.10595395613507252	1.7424240127308497e-11	1.0097881469562886	0.01405264803171664	0.5555201495708251	1.000000000050086	0.2553001839081419	2.175204536425779e-11	downregulated set	0.990306732173682	-0.01405264803171664	0.5555201495708251	1.000000000050086	0.2553001839081419	2.175204536425779e-11	Interaction	HCT116
CAMKK2	Other	10	178	5	165	272	7531	1.5554775280898878	0.6373575524759831	0.11704469062862782	1.0000000000401208	0.9316482819501588	1.7424240127308497e-11	0.8390151515151516	-0.253231230803435	0.7143750644779479	1.000000000050086	0.14607371306216088	2.175204536425779e-11	upregulated set	1.5554775280898878	0.6373575524759831	0.11704469062862782	1.0000000000401208	0.9316482819501588	1.7424240127308497e-11	Interaction	HCT116
DNAPK	PIKK	15	178	9	165	658	7531	0.9644906253201734	-0.05216087928776315	0.5971638180880227	1.0000000000401208	0.22390651387525615	1.7424240127308497e-11	0.6242884774799667	-0.6797152567333875	0.9554686421215456	1.000000000050086	0.01978356164617473	2.175204536425779e-11	upregulated set	0.9644906253201734	-0.05216087928776315	0.5971638180880227	1.0000000000401208	0.22390651387525615	1.7424240127308497e-11	Interaction	HCT116
PAK1	STE	2	178	1	165	100	7531	0.8461797752808988	-0.24096389093576484	0.6872029163284711	1.0000000000401208	0.1629150061286841	1.7424240127308497e-11	0.4564242424242424	-1.131552674215183	0.8895801265245005	1.000000000050086	0.05081492791709173	2.175204536425779e-11	upregulated set	0.8461797752808988	-0.24096389093576484	0.6872029163284711	1.0000000000401208	0.1629150061286841	1.7424240127308497e-11	Interaction	HCT116
TAO3	STE	3	178	3	165	142	7531	0.8938518752967242	-0.16189231994456593	0.6557354043650258	1.0000000000401208	0.18327136733962873	1.7424240127308497e-11	0.9642765685019206	-0.05248110322398403	0.6055796270570407	1.000000000050086	0.21782874382095543	2.175204536425779e-11	downregulated set	1.0370468729252424	0.05248110322398403	0.6055796270570407	1.000000000050086	0.21782874382095543	2.175204536425779e-11	Interaction	HCT116
TAO2	STE	4	178	4	165	145	7531	1.167144517628826	0.22298320882402545	0.4524637172984324	1.0000000000401208	0.3444162407877241	1.7424240127308497e-11	1.2591013584117032	0.33239442554460746	0.3970995004723088	1.000000000050086	0.4011006592525519	2.175204536425779e-11	downregulated set	0.7942172354269021	-0.33239442554460746	0.3970995004723088	1.000000000050086	0.4011006592525519	2.175204536425779e-11	Interaction	HCT116
PAK6	STE	7	178	1	165	257	7531	1.152384907970096	0.20462267170268608	0.4094353983338322	1.0000000000401208	0.3878146124881879	1.7424240127308497e-11	0.17759698148803207	-2.4933210336343365	0.996614211355158	1.000000000050086	0.00147292423989598	2.175204536425779e-11	upregulated set	1.152384907970096	0.20462267170268608	0.4094353983338322	1.0000000000401208	0.3878146124881879	1.7424240127308497e-11	Interaction	HCT116
PAK3	STE	3	178	1	165	120	7531	1.0577247191011236	0.08096420395159769	0.5439207655654393	1.0000000000401208	0.2644643605664578	1.7424240127308497e-11	0.3803535353535354	-1.3945870800489766	0.9288743469676348	1.000000000050086	0.03204303101111362	2.175204536425779e-11	upregulated set	1.0577247191011236	0.08096420395159769	0.5439207655654393	1.0000000000401208	0.2644643605664578	1.7424240127308497e-11	Interaction	HCT116
PAK2	STE	5	178	2	165	176	7531	1.2019599080694587	0.2653887750890252	0.4069013279067642	1.0000000000401208	0.3905108928411381	1.7424240127308497e-11	0.51866391184573	-0.9471281030777554	0.8992529494364179	1.000000000050086	0.0461181290759118	2.175204536425779e-11	upregulated set	1.2019599080694587	0.2653887750890252	0.4069013279067642	1.0000000000401208	0.3905108928411381	1.7424240127308497e-11	Interaction	HCT116
P90RSK	AGC	1	178	1	165	29	7531	1.4589306470360326	0.544911303711388	0.5044843912535303	1.0000000000401208	0.2971522662899608	1.7424240127308497e-11	1.573876698014629	0.6543225204319698	0.47869914151125703	1.000000000050086	0.3199373513717347	2.175204536425779e-11	downregulated set	0.6353737883415217	-0.6543225204319698	0.47869914151125703	1.000000000050086	0.3199373513717347	2.175204536425779e-11	Interaction	HCT116
PAK5	STE	4	178	2	165	250	7531	0.6769438202247191	-0.5628919858231272	0.8440196140539621	1.0000000000401208	0.07364746074824872	1.7424240127308497e-11	0.36513939393939393	-1.453480769102545	0.9740038131976022	1.000000000050086	0.01143934286734407	2.175204536425779e-11	upregulated set	0.6769438202247191	-0.5628919858231272	0.8440196140539621	1.0000000000401208	0.07364746074824872	1.7424240127308497e-11	Interaction	HCT116
PAK4	STE	8	178	4	165	297	7531	1.1396360609843754	0.18857317803819393	0.4077137966701011	1.0000000000401208	0.3896445921624777	1.7424240127308497e-11	0.6147127844097541	-0.702015605241224	0.8922832144581064	1.000000000050086	0.04949727684117793	2.175204536425779e-11	upregulated set	1.1396360609843754	0.18857317803819393	0.4077137966701011	1.0000000000401208	0.3896445921624777	1.7424240127308497e-11	Interaction	HCT116
HIPK4	CMGC	15	178	19	165	722	7531	0.878995611441377	-0.1860721324396925	0.7355049409514938	1.0000000000401208	0.13341440543711527	1.7424240127308497e-11	1.201116427432217	0.2643760021159566	0.237300238360213	1.000000000050086	0.6247018255480499	2.175204536425779e-11	downregulated set	0.8325587571371663	-0.2643760021159566	0.237300238360213	1.000000000050086	0.6247018255480499	2.175204536425779e-11	Interaction	HCT116
ASK1	STE	16	178	11	165	238	7531	2.84430176565008	1.508074535531016	2.448208422104e-4	0.03709035759487613	3.611151612377527	1.430738979539203	2.1095238095238096	1.0769173708888955	0.01790777584723824	0.28558189903753617	1.746958350346041	0.5442693227965651	upregulated set	2.84430176565008	1.508074535531016	2.448208422104e-4	0.03709035759487613	3.611151612377527	1.430738979539203	Interaction	HCT116
MOK	CMGC	7	178	5	165	362	7531	0.8181296169842944	-0.2895986661866414	0.7556106528365407	1.0000000000401208	0.12170192788689883	1.7424240127308497e-11	0.6304202243428763	-0.6656142766363011	0.90076043918738	1.000000000050086	0.04539069600505698	2.175204536425779e-11	upregulated set	0.8181296169842944	-0.2895986661866414	0.7556106528365407	1.0000000000401208	0.12170192788689883	1.7424240127308497e-11	Interaction	HCT116
HIPK1	CMGC	10	178	12	165	501	7531	0.8444907936935119	-0.2438463994688861	0.7514037832164857	1.0000000000401208	0.12412662265311412	1.7424240127308497e-11	1.093231718381419	0.12859922308548982	0.4204134176297013	1.000000000050086	0.37632343177426647	2.175204536425779e-11	downregulated set	0.9147191608020182	-0.12859922308548982	0.4204134176297013	1.000000000050086	0.37632343177426647	2.175204536425779e-11	Interaction	HCT116
GCK	STE	6	178	3	165	173	7531	1.4673637721634083	0.5532265719233914	0.23263858488242148	1.0000000000401208	0.6333182525835425	1.7424240127308497e-11	0.7914871255911717	-0.33736221135602673	0.7332515876875436	1.000000000050086	0.1347469879816514	2.175204536425779e-11	upregulated set	1.4673637721634083	0.5532265719233914	0.23263858488242148	1.0000000000401208	0.6333182525835425	1.7424240127308497e-11	Interaction	HCT116
HIPK3	CMGC	23	178	18	165	775	7531	1.255621602029721	0.3284017547343731	0.15508199835158248	1.0000000000401208	0.8094386114082275	1.7424240127308497e-11	1.06008211143695	0.0841760168402543	0.4359385102568848	1.000000000050086	0.3605747642621589	2.175204536425779e-11	upregulated set	1.255621602029721	0.3284017547343731	0.15508199835158248	1.0000000000401208	0.8094386114082275	1.7424240127308497e-11	Interaction	HCT116
HIPK2	CMGC	10	178	16	165	642	7531	0.6590185165739088	-0.6016090933959809	0.942153870422486	1.0000000000401208	0.02587816342977947	1.7424240127308497e-11	1.1375059001227226	0.18587402843723885	0.3360569136085755	1.000000000050086	0.47358716554762714	2.175204536425779e-11	downregulated set	0.8791163192139158	-0.18587402843723885	0.3360569136085755	1.000000000050086	0.47358716554762714	2.175204536425779e-11	Interaction	HCT116
MOS	Other	11	178	4	165	391	7531	1.1902784562774793	0.25129912016890504	0.3244071082342504	1.0000000000401208	0.4889096383292857	1.7424240127308497e-11	0.4669301712779974	-1.0987212817478105	0.9733497055611308	1.000000000050086	0.01173109815988606	2.175204536425779e-11	upregulated set	1.1902784562774793	0.25129912016890504	0.3244071082342504	1.0000000000401208	0.4889096383292857	1.7424240127308497e-11	Interaction	HCT116
SSTK	CAMK	6	178	6	165	289	7531	0.8783873099801719	-0.1870708829405626	0.682168894819604	1.0000000000401208	0.16610808720974693	1.7424240127308497e-11	0.9475935828877006	-0.07765966621998066	0.61104125048156	1.000000000050086	0.2139294701963964	2.175204536425779e-11	downregulated set	1.0553047404063205	0.07765966621998066	0.61104125048156	1.000000000050086	0.2139294701963964	2.175204536425779e-11	Interaction	HCT116
CAMK4	CAMK	2	178	0	165	87	7531	0.972620431357355	-0.04005119700976841	0.6135148978759937	1.0000000000401208	0.21217488691125608	1.7424240127308497e-11	0.26231278300243815	-1.9306399802891865	1.0000000000154483	1.000000000050086	6.709115482999362e-12	2.175204536425779e-11	upregulated set	0.972620431357355	-0.04005119700976841	0.6135148978759937	1.0000000000401208	0.21217488691125608	1.7424240127308497e-11	Interaction	HCT116
MEK1	STE	10	178	1	165	396	7531	1.068408807172852	0.09546377364671273	0.4636232831022931	1.0000000000401208	0.33383476194714196	1.7424240127308497e-11	0.1152586470768289	-3.117053104520068	0.999854596848476	1.000000000050086	6.315237774686e-5	2.175204536425779e-11	upregulated set	1.068408807172852	0.09546377364671273	0.4636232831022931	1.0000000000401208	0.33383476194714196	1.7424240127308497e-11	Interaction	HCT116
PKN2	AGC	2	178	1	165	64	7531	1.3221558988764044	0.40289229883895983	0.45290732126950967	1.0000000000401208	0.3439906588682697	1.7424240127308497e-11	0.7131628787878788	-0.48769648444045816	0.7569996069142907	1.000000000050086	0.1209043460151172	2.175204536425779e-11	upregulated set	1.3221558988764044	0.40289229883895983	0.45290732126950967	1.0000000000401208	0.3439906588682697	1.7424240127308497e-11	Interaction	HCT116
MEK2	STE	18	178	6	165	316	7531	2.4100056890911676	1.269036552104169	6.7347814745035e-4	0.06802129289248551	3.171676491397114	1.1673551176144714	0.8666283084004602	-0.2065147318964049	0.6948461009839757	1.000000000050086	0.15811137511446713	2.175204536425779e-11	upregulated set	2.4100056890911676	1.269036552104169	6.7347814745035e-4	0.06802129289248551	3.171676491397114	1.1673551176144714	Interaction	HCT116
PKN1	AGC	4	178	4	165	104	7531	1.6272687986171133	0.7024525806978679	0.2389880341453579	1.0000000000401208	0.6216238431302583	1.7424240127308497e-11	1.7554778554778556	0.8118637974184499	0.20124466180165168	1.000000000050086	0.6962756308648586	2.175204536425779e-11	downregulated set	0.5696454654096401	-0.8118637974184499	0.20124466180165168	1.000000000050086	0.6962756308648586	2.175204536425779e-11	Interaction	HCT116
NEK11	Other	11	178	2	165	268	7531	1.736562971658561	0.7962347270184847	0.05793667233221934	0.8644923408177566	1.2370464526817404	0.06323885011165425	0.34061510628674807	-1.5537856748982306	0.9815483416458152	1.000000000050086	0.00808830636145722	2.175204536425779e-11	upregulated set	1.736562971658561	0.7962347270184847	0.05793667233221934	0.8644923408177566	1.2370464526817404	0.06323885011165425	Interaction	HCT116
MLK1	TKL	5	178	2	165	169	7531	1.2517452297054716	0.3239409574441379	0.3746207589353569	1.0000000000401208	0.4264081606466264	1.7424240127308497e-11	0.5401470324547247	-0.8885759207226425	0.886118205355402	1.000000000050086	0.05250834074341769	2.175204536425779e-11	upregulated set	1.2517452297054716	0.3239409574441379	0.3746207589353569	1.0000000000401208	0.4264081606466264	1.7424240127308497e-11	Interaction	HCT116
MLK2	TKL	5	178	2	165	155	7531	1.36480608916274	0.44869598845208464	0.31031100680560886	1.0000000000401208	0.5082028196135108	1.7424240127308497e-11	0.5889345063538612	-0.7638208897146956	0.8550155992910093	1.000000000050086	0.06802596173474389	2.175204536425779e-11	upregulated set	1.36480608916274	0.44869598845208464	0.31031100680560886	1.0000000000401208	0.5082028196135108	1.7424240127308497e-11	Interaction	HCT116
MLK3	TKL	5	178	5	165	207	7531	1.02195625033925	0.03133343622699709	0.5449826735366577	1.0000000000401208	0.26361730489223056	1.7424240127308497e-11	1.1024740155174937	0.14074465294757893	0.4789670784055078	1.000000000050086	0.3196943366025227	2.175204536425779e-11	downregulated set	0.9070508564599656	-0.14074465294757893	0.4789670784055078	1.000000000050086	0.3196943366025227	2.175204536425779e-11	Interaction	HCT116
YANK2	AGC	4	178	2	165	178	7531	0.9507637924504482	-0.0728411321274378	0.6102731877074641	1.0000000000401208	0.21447571030965343	1.7424240127308497e-11	0.5128362274429691	-0.9634299154068556	0.9027397599123648	1.000000000050086	0.04443742922489892	2.175204536425779e-11	upregulated set	0.9507637924504482	-0.0728411321274378	0.6102731877074641	1.0000000000401208	0.21447571030965343	1.7424240127308497e-11	Interaction	HCT116
YANK3	AGC	7	178	3	165	115	7531	2.5753297508549093	1.3647571699521888	0.0225749517418338	0.5653423859311951	1.64637316939885	0.24768845256225505	1.1906719367588932	0.25177596533632274	0.4663051679870492	1.000000000050086	0.33132977130120034	2.175204536425779e-11	upregulated set	2.5753297508549093	1.3647571699521888	0.0225749517418338	0.5653423859311951	1.64637316939885	0.24768845256225505	Interaction	HCT116
MLK4	TKL	5	178	4	165	147	7531	1.439081250477719	0.5251480488899578	0.2742950663834654	1.0000000000401208	0.5617820037760978	1.7424240127308497e-11	1.2419707276850134	0.31263117072317753	0.4068374490769589	1.000000000050086	0.39057907743338455	2.175204536425779e-11	upregulated set	1.439081250477719	0.5251480488899578	0.2742950663834654	1.0000000000401208	0.5617820037760978	1.7424240127308497e-11	Interaction	HCT116
MYLK4	CAMK	5	178	3	165	156	7531	1.3560573321809275	0.4394181748640738	0.3148643531024947	1.0000000000401208	0.5018765045816009	1.7424240127308497e-11	0.8777389277389277	-0.1881362025815503	0.6677193506831853	1.000000000050086	0.17540603761532114	2.175204536425779e-11	upregulated set	1.3560573321809275	0.4394181748640738	0.3148643531024947	1.0000000000401208	0.5018765045816009	1.7424240127308497e-11	Interaction	HCT116
DCAMKL1	CAMK	0	178	0	165	13	7531	1.6272687986171133	0.7024525806978679	1.0000000000077087	1.0000000000401208	3.3478556656201428e-12	1.7424240127308497e-11	1.7554778554778556	0.8118637974184499	0.9999999999979732	1.000000000050086	8.801898950974049e-13	2.175204536425779e-11	downregulated set	0.5696454654096401	-0.8118637974184499	0.9999999999979732	1.000000000050086	8.801898950974049e-13	2.175204536425779e-11	Interaction	HCT116
CHAK2	Alpha	5	178	2	165	263	7531	0.8043533985559875	-0.31409859556598	0.7473713039508179	1.0000000000401208	0.1264635813259113	1.7424240127308497e-11	0.347090678649614	-1.5266154737327606	0.9796960378973356	1.000000000050086	0.00890864832837434	2.175204536425779e-11	upregulated set	0.8043533985559875	-0.31409859556598	0.7473713039508179	1.0000000000401208	0.1264635813259113	1.7424240127308497e-11	Interaction	HCT116
DCAMKL2	CAMK	3	178	2	165	57	7531	2.226788882318155	1.1549647853953744	0.16063231815391943	1.0000000000401208	0.7941670731053856	1.7424240127308497e-11	1.6014885699096224	0.6794135013948002	0.362064455012877	1.000000000050086	0.4412141091224821	2.175204536425779e-11	upregulated set	2.226788882318155	1.1549647853953744	0.16063231815391943	1.0000000000401208	0.7941670731053856	1.7424240127308497e-11	Interaction	HCT116
CHAK1	Alpha	1	178	1	165	158	7531	0.26777840989901863	-1.900888449338143	0.9765619967122142	1.0000000000401208	0.01030018046078039	1.7424240127308497e-11	0.2888761028001534	-1.7914772326175612	0.9692618677228924	1.000000000050086	0.01355887275045446	2.175204536425779e-11	downregulated set	3.461691674412429	1.7914772326175612	0.9692618677228924	1.000000000050086	0.01355887275045446	2.175204536425779e-11	Interaction	HCT116
SLK	STE	5	178	1	165	174	7531	1.2157755391966938	0.281876897877594	0.39769006220025654	1.0000000000401208	0.4004552613789062	1.7424240127308497e-11	0.26231278300243815	-1.9306399802891865	0.9784368860596696	1.000000000050086	0.00946718320990236	2.175204536425779e-11	upregulated set	1.2157755391966938	0.281876897877594	0.39769006220025654	1.0000000000401208	0.4004552613789062	1.7424240127308497e-11	Interaction	HCT116
PIM1	CAMK	0	178	0	165	69	7531	0.3065868751017749	-1.7056321579392093	1.000000000007216	1.0000000000401208	3.1338714007935653e-12	1.7424240127308497e-11	0.3307422046552481	-1.596220941218627	1.0000000000105742	1.000000000050086	4.5923202611957835e-12	2.175204536425779e-11	downregulated set	3.023502854866552	1.596220941218627	1.0000000000105742	1.000000000050086	4.5923202611957835e-12	2.175204536425779e-11	Interaction	HCT116
NEK1	Other	4	178	2	165	74	7531	2.286972365624051	1.1934389332100102	0.10560529392126368	1.0000000000401208	0.9763143103707216	1.7424240127308497e-11	1.2335790335790335	0.30285014993059206	0.4876735049426677	1.000000000050086	0.3118708387692435	2.175204536425779e-11	upregulated set	2.286972365624051	1.1934389332100102	0.10560529392126368	1.0000000000401208	0.9763143103707216	1.7424240127308497e-11	Interaction	HCT116
NEK2	Other	7	178	2	165	222	7531	1.3340672132806966	0.4158313545464582	0.27792732515607277	1.0000000000401208	0.5560687523190488	1.7424240127308497e-11	0.4111930111930112	-1.282112350790564	0.9561051626239008	1.000000000050086	0.01949433676631734	2.175204536425779e-11	upregulated set	1.3340672132806966	0.4158313545464582	0.27792732515607277	1.0000000000401208	0.5560687523190488	1.7424240127308497e-11	Interaction	HCT116
PIM3	CAMK	3	178	4	165	95	7531	1.3360733293908928	0.41799919122916823	0.3952991943297129	1.0000000000401208	0.4030740708037951	1.7424240127308497e-11	1.9217862838915472	0.9424479072285942	0.16268445853759714	1.000000000050086	0.7886539338102203	2.175204536425779e-11	downregulated set	0.520349223210729	-0.9424479072285942	0.16268445853759714	1.000000000050086	0.7886539338102203	2.175204536425779e-11	Interaction	HCT116
NEK3	Other	11	178	4	165	256	7531	1.817964360955056	0.862323917476257	0.04474801755327021	0.8644923408177566	1.3492262002306743	0.06323885011165425	0.7131628787878788	-0.48769648444045816	0.8144277500223392	1.000000000050086	0.08914743702566909	2.175204536425779e-11	upregulated set	1.817964360955056	0.862323917476257	0.04474801755327021	0.8644923408177566	1.3492262002306743	0.06323885011165425	Interaction	HCT116
P70S6KB	AGC	1	178	1	165	33	7531	1.2820905686074229	0.35849817948050666	0.5488642168283424	1.0000000000401208	0.26053508209971815	1.7424240127308497e-11	1.3831037649219469	0.4679093962010887	0.5221601527187185	1.000000000050086	0.2821962732918426	2.175204536425779e-11	downregulated set	0.723011552250697	-0.4679093962010887	0.5221601527187185	1.000000000050086	0.2821962732918426	2.175204536425779e-11	Interaction	HCT116
PIM2	CAMK	1	178	0	165	43	7531	0.9839299712568592	-0.02337245586313805	0.6432713135503356	1.0000000000401208	0.19160581537186672	1.7424240127308497e-11	0.5307258632840028	-0.913961239142556	0.999999999989692	1.000000000050086	4.47664918163007e-12	2.175204536425779e-11	upregulated set	0.9839299712568592	-0.02337245586313805	0.6432713135503356	1.0000000000401208	0.19160581537186672	1.7424240127308497e-11	Interaction	HCT116
CDKL5	CMGC	4	178	3	165	224	7531	0.7555176565008025	-0.4044626232186443	0.7777248203352548	1.0000000000401208	0.10917404073546022	1.7424240127308497e-11	0.6112824675324675	-0.7100889057769061	0.8703396654362604	1.000000000050086	0.06031122320232161	2.175204536425779e-11	upregulated set	0.7555176565008025	-0.4044626232186443	0.7777248203352548	1.0000000000401208	0.10917404073546022	1.7424240127308497e-11	Interaction	HCT116
OSR1	STE	3	178	4	165	142	7531	0.8938518752967242	-0.16189231994456593	0.6557354043650258	1.0000000000401208	0.18327136733962873	1.7424240127308497e-11	1.285702091335894	0.3625563960548598	0.3824495589357714	1.000000000050086	0.4174258355963654	2.175204536425779e-11	downregulated set	0.7777851546939318	-0.3625563960548598	0.3824495589357714	1.000000000050086	0.4174258355963654	2.175204536425779e-11	Interaction	HCT116
DYRK1A	CMGC	19	178	18	165	804	7531	0.9998392867125048	-2.3187889638317e-4	0.5370033461654733	1.0000000000401208	0.2700230081241447	1.7424240127308497e-11	1.0218453188602443	0.0311768258229258	0.49969359799575247	1.000000000050086	0.3012962146417208	2.175204536425779e-11	downregulated set	0.978621696985792	-0.0311768258229258	0.49969359799575247	1.000000000050086	0.3012962146417208	2.175204536425779e-11	Interaction	HCT116
DYRK1B	CMGC	24	178	15	165	859	7531	1.1820904893330368	0.2413404784216526	0.22533484531034487	1.0000000000401208	0.6471716446904384	1.7424240127308497e-11	0.7970155572018204	-0.32732020997040295	0.8545823100625898	1.000000000050086	0.06824610136403367	2.175204536425779e-11	upregulated set	1.1820904893330368	0.2413404784216526	0.22533484531034487	1.0000000000401208	0.6471716446904384	1.7424240127308497e-11	Interaction	HCT116
LOK	STE	2	178	1	165	86	7531	0.9839299712568592	-0.02337245586313805	0.607332939284695	1.0000000000401208	0.2165731638607369	1.7424240127308497e-11	0.5307258632840028	-0.913961239142556	0.849872730869971	1.000000000050086	0.07064610536713797	2.175204536425779e-11	upregulated set	0.9839299712568592	-0.02337245586313805	0.607332939284695	1.0000000000401208	0.2165731638607369	1.7424240127308497e-11	Interaction	HCT116
VRK1	CK1	10	178	8	165	202	7531	2.094504394259651	1.0666089109745278	0.0247867111966669	0.5653423859311951	1.605781093397262	0.24768845256225505	1.8076207620762077	0.8540920328077473	0.08169882346192603	0.8251581169654528	1.0877841976618616	0.083462823879219	upregulated set	2.094504394259651	1.0666089109745278	0.0247867111966669	0.5653423859311951	1.605781093397262	0.24768845256225505	Interaction	HCT116
VRK2	CK1	26	178	16	165	465	7531	2.365663887882083	1.2422451109846586	5.429419720768e-5	0.01645114175392961	4.265246583953455	1.78380395545115	1.5704920169436298	0.6512166095641482	0.05248697754118173	0.6361421677991225	1.2799484353282566	0.19644581549798928	upregulated set	2.365663887882083	1.2422451109846586	5.429419720768e-5	0.01645114175392961	4.265246583953455	1.78380395545115	Interaction	HCT116
HGK	STE	4	178	1	165	148	7531	1.1434861828120255	0.1934389332100102	0.46778815347601455	1.0000000000401208	0.32995078069946504	1.7424240127308497e-11	0.3083947583947584	-1.697149850069408	0.961652372842194	1.000000000050086	0.016981892453453402	2.175204536425779e-11	upregulated set	1.1434861828120255	0.1934389332100102	0.46778815347601455	1.0000000000401208	0.32995078069946504	1.7424240127308497e-11	Interaction	HCT116
QIK	CAMK	4	178	4	165	328	7531	0.5159632776103042	-0.9546597057791236	0.9523459828188005	1.0000000000401208	0.02120524580497735	1.7424240127308497e-11	0.5566149297856615	-0.8452484890585417	0.9306162985355376	1.000000000050086	0.03122934563247149	2.175204536425779e-11	downregulated set	1.7965741601380958	0.8452484890585417	0.9306162985355376	1.000000000050086	0.03122934563247149	2.175204536425779e-11	Interaction	HCT116
MELK	CAMK	2	178	0	165	57	7531	1.4845259215454365	0.5700022846742182	0.39701648469903567	1.0000000000401208	0.4011914603270751	1.7424240127308497e-11	0.4003721424774056	-1.3205864986051998	1.0000000000057103	1.000000000050086	2.4800573784746626e-12	2.175204536425779e-11	upregulated set	1.4845259215454365	0.5700022846742182	0.39701648469903567	1.0000000000401208	0.4011914603270751	1.7424240127308497e-11	Interaction	HCT116
MAPKAPK3	CAMK	6	178	3	165	111	7531	2.286972365624051	1.1934389332100102	0.05329932186045247	0.8644923408177566	1.2732783165669928	0.06323885011165425	1.2335790335790335	0.30285014993059206	0.4438482965112307	1.000000000050086	0.35276544260173726	2.175204536425779e-11	upregulated set	2.286972365624051	1.1934389332100102	0.05329932186045247	0.8644923408177566	1.2732783165669928	0.06323885011165425	Interaction	HCT116
MAK	CMGC	9	178	12	165	446	7531	0.853768831561445	-0.2280825996390325	0.7318133553587373	1.0000000000401208	0.13559966904225418	1.7424240127308497e-11	1.228047289033836	0.29636611636039334	0.27720086415128986	1.000000000050086	0.557205420180174	2.175204536425779e-11	downregulated set	0.8143008896560882	-0.29636611636039334	0.27720086415128986	1.000000000050086	0.557205420180174	2.175204536425779e-11	Interaction	HCT116
MAPKAPK2	CAMK	5	178	6	165	188	7531	1.1252390628735358	0.170231542048685	0.4616635549894648	1.0000000000401208	0.3356744085151355	1.7424240127308497e-11	1.4566731141199225	0.5426771646030607	0.23693070023757865	1.000000000050086	0.6253786620297477	2.175204536425779e-11	downregulated set	0.6864958172885408	-0.5426771646030607	0.23693070023757865	1.000000000050086	0.6253786620297477	2.175204536425779e-11	Interaction	HCT116
MAPKAPK5	CAMK	12	178	5	165	248	7531	2.04720913374411	1.033658489173241	0.01706018500221636	0.5169236055671558	1.7680162636136267	0.2865736351113216	0.920210166177908	-0.119964699939971	0.6367841016709891	1.000000000050086	0.19600778798827656	2.175204536425779e-11	upregulated set	2.04720913374411	1.033658489173241	0.01706018500221636	0.5169236055671558	1.7680162636136267	0.2865736351113216	Interaction	HCT116
TNIK	STE	2	178	2	165	130	7531	0.6509075194468453	-0.6194755141894945	0.813863601498827	1.0000000000401208	0.08944837407886883	1.7424240127308497e-11	0.7021911421911422	-0.5100642974689126	0.7799097351803482	1.000000000050086	0.1079556585679045	2.175204536425779e-11	downregulated set	1.4241136635241003	0.5100642974689126	0.7799097351803482	1.000000000050086	0.1079556585679045	2.175204536425779e-11	Interaction	HCT116
RAF1	TKL	12	178	3	165	366	7531	1.3871799594768834	0.47215496127607376	0.16369795379671623	1.0000000000401208	0.7859567491790727	1.7424240127308497e-11	0.3741182314952807	-1.4184338220033443	0.9875206551244798	1.000000000050086	0.00545381184046842	2.175204536425779e-11	upregulated set	1.3871799594768834	0.47215496127607376	0.16369795379671623	1.0000000000401208	0.7859567491790727	1.7424240127308497e-11	Interaction	HCT116
TSSK1	CAMK	2	178	7	165	197	7531	0.42953288085324814	-1.2191595206174164	0.9475103532897252	1.0000000000401208	0.02341603586961935	1.7424240127308497e-11	1.621812028918628	0.6976066181607699	0.14821326771747012	1.000000000050086	0.82911291755391	2.175204536425779e-11	downregulated set	0.6165942675038413	-0.6976066181607699	0.14821326771747012	1.000000000050086	0.82911291755391	2.175204536425779e-11	Interaction	HCT116
TSSK2	CAMK	6	178	5	165	189	7531	1.343142500445871	0.42561237533904334	0.29532673054699243	1.0000000000401208	0.5296972424908348	1.7424240127308497e-11	1.2074715408048742	0.2719891862258317	0.40292307874015626	1.000000000050086	0.39477785625906714	2.175204536425779e-11	upregulated set	1.343142500445871	0.42561237533904334	0.29532673054699243	1.0000000000401208	0.5296972424908348	1.7424240127308497e-11	Interaction	HCT116
P70S6K	AGC	4	178	2	165	60	7531	2.8205992509363296	1.4960017032304416	0.05991531074974551	0.8644923408177566	1.22246218388004	0.06323885011165425	1.5214141414141416	0.6054129199510235	0.3852019231272902	1.000000000050086	0.4143115533193482	2.175204536425779e-11	upregulated set	2.8205992509363296	1.4960017032304416	0.05991531074974551	0.8644923408177566	1.22246218388004	0.06323885011165425	Interaction	HCT116
CDKL1	CMGC	1	178	0	165	164	7531	0.2579816388051521	-1.9546597057791235	0.979689060320926	1.0000000000401208	0.00891174146502679	1.7424240127308497e-11	0.13915373244641538	-2.845248489058542	1.0000000000384592	1.000000000050086	1.6702633884115024e-11	2.175204536425779e-11	upregulated set	0.2579816388051521	-1.9546597057791235	0.979689060320926	1.0000000000401208	0.00891174146502679	1.7424240127308497e-11	Interaction	HCT116
BRSK1	CAMK	8	178	4	165	366	7531	0.9247866396512556	-0.11280753944508248	0.6392912751992296	1.0000000000401208	0.1943012226092867	1.7424240127308497e-11	0.49882430866037425	-1.0033963227245006	0.960680095731166	1.000000000050086	0.01742120732443384	2.175204536425779e-11	upregulated set	0.9247866396512556	-0.11280753944508248	0.6392912751992296	1.0000000000401208	0.1943012226092867	1.7424240127308497e-11	Interaction	HCT116
BRSK2	CAMK	6	178	7	165	320	7531	0.7932935393258427	-0.3340732953272463	0.7706207993591984	1.0000000000401208	0.11315927338553654	1.7424240127308497e-11	0.9984280303030304	-0.00226965727021616	0.5567655510458205	1.000000000050086	0.25432764382411305	2.175204536425779e-11	downregulated set	1.0015744446762902	0.00226965727021616	0.5567655510458205	1.000000000050086	0.25432764382411305	2.175204536425779e-11	Interaction	HCT116
PRP4	CMGC	33	178	34	165	1298	7531	1.0756522567130071	0.105211750198275	0.35468379545531575	1.0000000000401208	0.4501586528167487	1.7424240127308497e-11	1.1955642713732082	0.25769168881074284	0.1520472370641529	1.000000000050086	0.8180214672573989	2.175204536425779e-11	downregulated set	0.8364251290743359	-0.25769168881074284	0.1520472370641529	1.000000000050086	0.8180214672573989	2.175204536425779e-11	Interaction	HCT116
CK1A2	CK1	7	178	2	165	195	7531	1.518784212042639	0.6029169071469533	0.1859571257622809	1.0000000000401208	0.7305871750896599	1.7424240127308497e-11	0.46812742812742814	-1.0950267981900688	0.9281567760935712	1.000000000050086	0.03237866037415519	2.175204536425779e-11	upregulated set	1.518784212042639	0.6029169071469533	0.1859571257622809	1.0000000000401208	0.7305871750896599	1.7424240127308497e-11	Interaction	HCT116
MSK1	AGC	5	178	6	165	171	7531	1.2371049346211973	0.3069678788404246	0.3838524699955459	1.0000000000401208	0.4158356604707464	1.7424240127308497e-11	1.6014885699096226	0.6794135013948004	0.17961146813461298	1.000000000050086	0.7456659372200866	2.175204536425779e-11	downregulated set	0.6244190678528747	-0.6794135013948004	0.17961146813461298	1.000000000050086	0.7456659372200866	2.175204536425779e-11	Interaction	HCT116
MSK2	AGC	4	178	2	165	80	7531	2.1154494382022473	1.0809642039515976	0.12891140456640354	1.0000000000401208	0.8897086596740437	1.7424240127308497e-11	1.141060606060606	0.1903754206721797	0.5282673605422263	1.000000000050086	0.2771462217459699	2.175204536425779e-11	upregulated set	2.1154494382022473	1.0809642039515976	0.12891140456640354	1.0000000000401208	0.8897086596740437	1.7424240127308497e-11	Interaction	HCT116
GRK1	AGC	10	178	6	165	427	7531	0.9908428281977738	-0.01327186589416815	0.5588173053130531	1.0000000000401208	0.2527301532278723	1.7424240127308497e-11	0.6413455397061953	-0.6408262433397925	0.9093645700179108	1.000000000050086	0.04126197045800615	2.175204536425779e-11	upregulated set	0.9908428281977738	-0.01327186589416815	0.5588173053130531	1.0000000000401208	0.2527301532278723	1.7424240127308497e-11	Interaction	HCT116
GRK3	AGC	9	178	8	165	350	7531	1.0879454253611556	0.12160618844894336	0.4491059648757735	1.0000000000401208	0.3476511767443874	1.7424240127308497e-11	1.043255411255411	0.06109240372721291	0.5042259288320913	1.000000000050086	0.2973748253411209	2.175204536425779e-11	upregulated set	1.0879454253611556	0.12160618844894336	0.4491059648757735	1.0000000000401208	0.3476511767443874	1.7424240127308497e-11	Interaction	HCT116
STK33	CAMK	3	178	2	165	140	7531	0.906621187800963	-0.14142821738485042	0.6464262224063062	1.0000000000401208	0.18948103463542776	1.7424240127308497e-11	0.652034632034632	-0.6169795013854247	0.8133221174904888	1.000000000050086	0.08973741733041202	2.175204536425779e-11	upregulated set	0.906621187800963	-0.14142821738485042	0.6464262224063062	1.0000000000401208	0.18948103463542776	1.7424240127308497e-11	Interaction	HCT116
GRK2	AGC	7	178	7	165	361	7531	0.8203959040119517	-0.2856078059906071	0.7531159975653946	1.0000000000401208	0.1231381270891574	1.7424240127308497e-11	0.8850331570553177	-0.176196589270025	0.6813626411010447	1.000000000050086	0.16662168234497948	2.175204536425779e-11	downregulated set	1.12990117040044	0.176196589270025	0.6813626411010447	1.000000000050086	0.16662168234497948	2.175204536425779e-11	Interaction	HCT116
GRK5	AGC	9	178	6	165	445	7531	0.8556874132054033	-0.22484422557248787	0.7294242010367599	1.0000000000401208	0.1370198316414298	1.7424240127308497e-11	0.6154034729315627	-0.7003955095730622	0.9276075846810872	1.000000000050086	0.03263570896497269	2.175204536425779e-11	upregulated set	0.8556874132054033	-0.22484422557248787	0.7294242010367599	1.0000000000401208	0.1370198316414298	1.7424240127308497e-11	Interaction	HCT116
IRAK1	TKL	11	178	5	165	390	7531	1.1933304523192163	0.2549936037266465	0.3215015400613014	1.0000000000401208	0.4928169423711027	1.7424240127308497e-11	0.5851592851592852	-0.7730987033027064	0.9315095237671828	1.000000000050086	0.03081270051181746	2.175204536425779e-11	upregulated set	1.1933304523192163	0.2549936037266465	0.3215015400613014	1.0000000000401208	0.4928169423711027	1.7424240127308497e-11	Interaction	HCT116
IRE2	Other	6	178	3	165	173	7531	1.4673637721634083	0.5532265719233914	0.23263858488242148	1.0000000000401208	0.6333182525835425	1.7424240127308497e-11	0.7914871255911717	-0.33736221135602673	0.7332515876875436	1.000000000050086	0.1347469879816514	2.175204536425779e-11	upregulated set	1.4673637721634083	0.5532265719233914	0.23263858488242148	1.0000000000401208	0.6333182525835425	1.7424240127308497e-11	Interaction	HCT116
GRK4	AGC	7	178	5	165	351	7531	0.8437690066903549	-0.2450799994079968	0.7271874930583488	1.0000000000401208	0.13835359917890297	1.7424240127308497e-11	0.6501769835103168	-0.6210956098576565	0.8857609027229411	1.000000000050086	0.05268349328406579	2.175204536425779e-11	upregulated set	0.8437690066903549	-0.2450799994079968	0.7271874930583488	1.0000000000401208	0.13835359917890297	1.7424240127308497e-11	Interaction	HCT116
GRK7	AGC	8	178	4	165	383	7531	0.8837386687006776	-0.17830828308599722	0.6882950802681149	1.0000000000401208	0.16222533464508418	1.7424240127308497e-11	0.476683281905214	-1.0688970663654151	0.9697803368001204	1.000000000050086	0.01332662585647925	2.175204536425779e-11	upregulated set	0.8837386687006776	-0.17830828308599722	0.6882950802681149	1.0000000000401208	0.16222533464508418	1.7424240127308497e-11	Interaction	HCT116
GRK6	AGC	10	178	7	165	461	7531	0.9177654829510834	-0.12380254670301565	0.6548204626860769	1.0000000000401208	0.18387775764617895	1.7424240127308497e-11	0.6930519950042727	-0.5289645028121919	0.8823826455590039	1.000000000050086	0.05434304205934107	2.175204536425779e-11	upregulated set	0.9177654829510834	-0.12380254670301565	0.6548204626860769	1.0000000000401208	0.18387775764617895	1.7424240127308497e-11	Interaction	HCT116
IRE1	Other	5	178	4	165	170	7531	1.24438202247191	0.3154294575886204	0.3792368634822126	1.0000000000401208	0.4210894539584926	1.7424240127308497e-11	1.073939393939394	0.10291257942184022	0.5155415543922086	1.000000000050086	0.28773632336611504	2.175204536425779e-11	upregulated set	1.24438202247191	0.3154294575886204	0.3792368634822126	1.0000000000401208	0.4210894539584926	1.7424240127308497e-11	Interaction	HCT116
PRPK	Other	9	178	5	165	382	7531	0.996808635802106	-0.00461152775447638	0.5531189709862099	1.0000000000401208	0.25718144575550583	1.7424240127308497e-11	0.5974139298746629	-0.7431972175888443	0.9237189832885002	1.000000000050086	0.03446013112789293	2.175204536425779e-11	upregulated set	0.996808635802106	-0.00461152775447638	0.5531189709862099	1.0000000000401208	0.25718144575550583	1.7424240127308497e-11	Interaction	HCT116
RIPK1	TKL	5	178	2	165	148	7531	1.4293577285150318	0.5153670280973726	0.27875024663079684	1.0000000000401208	0.5547847396914178	1.7424240127308497e-11	0.6167895167895168	-0.697149850069408	0.8367316871746902	1.000000000050086	0.07741378389520641	2.175204536425779e-11	upregulated set	1.4293577285150318	0.5153670280973726	0.27875024663079684	1.0000000000401208	0.5547847396914178	1.7424240127308497e-11	Interaction	HCT116
MARK4	CAMK	13	178	8	165	562	7531	0.9786776760366268	-0.03109430324087398	0.573885536614783	1.0000000000401208	0.2411747204482708	1.7424240127308497e-11	0.6497142240914483	-0.6221228046613841	0.9295995107985656	1.000000000050086	0.03170411350101152	2.175204536425779e-11	upregulated set	0.9786776760366268	-0.03109430324087398	0.573885536614783	1.0000000000401208	0.2411747204482708	1.7424240127308497e-11	Interaction	HCT116
MARK3	CAMK	16	178	10	165	588	7531	1.1512650003821752	0.20321995400259535	0.31960136904890935	1.0000000000401208	0.4953913690041246	1.7424240127308497e-11	0.7762317048031333	-0.36544073438946023	0.8355632641699828	1.000000000050086	0.07802066218021005	2.175204536425779e-11	upregulated set	1.1512650003821752	0.20321995400259535	0.31960136904890935	1.0000000000401208	0.4953913690041246	1.7424240127308497e-11	Interaction	HCT116
MARK2	CAMK	18	178	12	165	707	7531	1.0771736884763916	0.10725089547187323	0.4092101140391337	1.0000000000401208	0.38805364080273447	1.7424240127308497e-11	0.7746946123183747	-0.3683003885287008	0.856660682826192	1.000000000050086	0.06719116495798845	2.175204536425779e-11	upregulated set	1.0771736884763916	0.10725089547187323	0.4092101140391337	1.0000000000401208	0.38805364080273447	1.7424240127308497e-11	Interaction	HCT116
MARK1	CAMK	15	178	7	165	580	7531	1.0941979852770245	0.12987380443254384	0.400235736462176	1.0000000000401208	0.3976841364508831	1.7424240127308497e-11	0.5508568443051202	-0.8602506523977885	0.9729639322383252	1.000000000050086	0.01190325872465839	2.175204536425779e-11	upregulated set	1.0941979852770245	0.12987380443254384	0.400235736462176	1.0000000000401208	0.3976841364508831	1.7424240127308497e-11	Interaction	HCT116
NEK8	Other	3	178	1	165	109	7531	1.1644675806617877	0.2196704747831898	0.4808410169977258	1.0000000000401208	0.3179984929687367	1.7424240127308497e-11	0.41873783708646095	-1.2558808092173843	0.9093952813478758	1.000000000050086	0.04124730358362247	2.175204536425779e-11	upregulated set	1.1644675806617877	0.2196704747831898	0.4808410169977258	1.0000000000401208	0.3179984929687367	1.7424240127308497e-11	Interaction	HCT116
NEK9	Other	7	178	4	165	256	7531	1.1568864115168538	0.2102472208965639	0.4056189292566686	1.0000000000401208	0.39188178572627225	1.7424240127308497e-11	0.7131628787878788	-0.48769648444045816	0.8144277500223392	1.000000000050086	0.08914743702566909	2.175204536425779e-11	upregulated set	1.1568864115168538	0.2102472208965639	0.4056189292566686	1.0000000000401208	0.39188178572627225	1.7424240127308497e-11	Interaction	HCT116
NEK4	Other	7	178	2	165	176	7531	1.682743871297242	0.7508156022592668	0.13055053815971163	1.0000000000401208	0.8842213335743847	1.7424240127308497e-11	0.51866391184573	-0.9471281030777554	0.8992529494364179	1.000000000050086	0.0461181290759118	2.175204536425779e-11	upregulated set	1.682743871297242	0.7508156022592668	0.13055053815971163	1.0000000000401208	0.8842213335743847	1.7424240127308497e-11	Interaction	HCT116
NEK5	Other	6	178	2	165	113	7531	2.2464949786218553	1.1676758371449285	0.05699353934925587	0.8644923408177566	1.24417437211685	0.06323885011165425	0.8078305175650308	-0.3078754468556459	0.7111781324596805	1.000000000050086	0.14802160566284236	2.175204536425779e-11	upregulated set	2.2464949786218553	1.1676758371449285	0.05699353934925587	0.8644923408177566	1.24417437211685	0.06323885011165425	Interaction	HCT116
NEK6	Other	7	178	6	165	348	7531	0.8510428774376856	-0.2326962749521644	0.7190614212511747	1.0000000000401208	0.1432340111871355	1.7424240127308497e-11	0.7869383490073145	-0.34567747956803024	0.7776335323378749	1.000000000050086	0.1092250204643484	2.175204536425779e-11	upregulated set	0.8510428774376856	-0.2326962749521644	0.7190614212511747	1.0000000000401208	0.1432340111871355	1.7424240127308497e-11	Interaction	HCT116
NEK7	Other	7	178	4	165	295	7531	1.0039421062654732	0.00567607664736039	0.5508626333923191	1.0000000000401208	0.25895668607995637	1.7424240127308497e-11	0.6188803287108372	-0.6922676286896617	0.8892709263195561	1.000000000050086	0.05096590620608159	2.175204536425779e-11	upregulated set	1.0039421062654732	0.00567607664736039	0.5508626333923191	1.0000000000401208	0.25895668607995637	1.7424240127308497e-11	Interaction	HCT116
COT	STE	1	178	1	165	115	7531	0.3679042501221299	-1.4425977521054154	0.934812898217376	1.0000000000401208	0.02927530399698225	1.7424240127308497e-11	0.3968906455862978	-1.3331865353848331	0.9205983965662764	1.000000000050086	0.03592978586505645	2.175204536425779e-11	downregulated set	2.519585712388793	1.3331865353848331	0.9205983965662764	1.000000000050086	0.03592978586505645	2.175204536425779e-11	Interaction	HCT116
RSK4	AGC	5	178	3	165	64	7531	3.305389747191011	1.7248203937263225	0.0212237614178908	0.5653423859311951	1.673177645021387	0.24768845256225505	2.139488636363636	1.097266016280698	0.17322865446041188	1.000000000050086	0.7613802679495246	2.175204536425779e-11	upregulated set	3.305389747191011	1.7248203937263225	0.0212237614178908	0.5653423859311951	1.673177645021387	0.24768845256225505	Interaction	HCT116
CLK4	CMGC	13	178	11	165	557	7531	0.9874629334516772	-0.0182015003599796	0.560812702939841	1.0000000000401208	0.2511821577478959	1.7424240127308497e-11	0.901376421304608	-0.14979838314319255	0.6820543673866666	1.000000000050086	0.16618100582013282	2.175204536425779e-11	upregulated set	0.9874629334516772	-0.0182015003599796	0.560812702939841	1.0000000000401208	0.2511821577478959	1.7424240127308497e-11	Interaction	HCT116
CLK3	CMGC	8	178	8	165	571	7531	0.5927704205120132	-0.7544546365238829	0.9627503858037164	1.0000000000401208	0.01648629867002836	1.7424240127308497e-11	0.6394735445523537	-0.6450434198033007	0.9366013179281648	1.000000000050086	0.02844523544084168	2.175204536425779e-11	downregulated set	1.5637863497543485	0.6450434198033007	0.9366013179281648	1.000000000050086	0.02844523544084168	2.175204536425779e-11	Interaction	HCT116
RSK2	AGC	4	178	1	165	34	7531	4.977528089887641	2.3154294575886207	0.0109989086318039	0.3702965906040649	1.958650405632651	0.4314502865696708	1.3424242424242423	0.4248406743092027	0.5324503608634581	1.000000000050086	0.2737208742891442	2.175204536425779e-11	upregulated set	4.977528089887641	2.3154294575886207	0.0109989086318039	0.3702965906040649	1.958650405632651	0.4314502865696708	Interaction	HCT116
CLK2	CMGC	6	178	6	165	562	7531	0.4516973889399816	-1.1465715206608105	0.9924279780400512	1.0000000000401208	0.0033010008114229	1.7424240127308497e-11	0.4872856680685862	-1.037160303940228	0.9855440077772746	1.000000000050086	0.00632397827635882	2.175204536425779e-11	downregulated set	2.0521843048731907	1.037160303940228	0.9855440077772746	1.000000000050086	0.00632397827635882	2.175204536425779e-11	Interaction	HCT116
RSK3	AGC	1	178	1	165	14	7531	3.02207062600321	1.595537376781356	0.29582753370792375	1.0000000000401208	0.5289614071446502	1.7424240127308497e-11	3.26017316017316	1.704948593501938	0.27775616403810144	1.000000000050086	0.5563362943023817	2.175204536425779e-11	downregulated set	0.3067321736821139	-1.704948593501938	0.27775616403810144	1.000000000050086	0.5563362943023817	2.175204536425779e-11	Interaction	HCT116
CDK9	CMGC	27	178	35	165	1090	7531	1.0480208225956087	0.06766738133813979	0.4299969939615721	1.0000000000401208	0.3665345804912621	1.7424240127308497e-11	1.4655824298026132	0.5514741128402196	0.01314202120103449	0.22122402355074736	1.8813378365303104	0.6551677131313115	downregulated set	0.6823225904357229	-0.5514741128402196	0.01314202120103449	0.22122402355074736	1.8813378365303104	0.6551677131313115	Interaction	HCT116
CLK1	CMGC	9	178	13	165	613	7531	0.6211760177429111	-0.6869259634095092	0.9565713195837348	1.0000000000401208	0.01928264451072838	1.7424240127308497e-11	0.9679470067724554	-0.04700002999014743	0.5904077188053388	1.000000000050086	0.22884797331805615	2.175204536425779e-11	downregulated set	1.033114409160087	0.04700002999014743	0.5904077188053388	1.000000000050086	0.22884797331805615	2.175204536425779e-11	Interaction	HCT116
CDK8	CMGC	37	178	46	165	1634	7531	0.9580370772764156	-0.06184660367777366	0.6439275396184962	1.0000000000401208	0.1911630005196436	1.7424240127308497e-11	1.2849152479507435	0.36167320347087145	0.03814030031018465	0.5024569997385195	1.4186158917162697	0.2989010992315573	downregulated set	0.7782614468890903	-0.36167320347087145	0.03814030031018465	0.5024569997385195	1.4186158917162697	0.2989010992315573	Interaction	HCT116
CDK7	CMGC	25	178	31	165	991	7531	1.0673306953593578	0.09400724142719642	0.3981982095809059	1.0000000000401208	0.3999006970230265	1.7424240127308497e-11	1.4277650368467725	0.5137585787599288	0.02714144166986172	0.39161222980800486	1.5663670876771336	0.4071437539087479	downregulated set	0.7003953551128455	-0.5137585787599288	0.02714144166986172	0.39161222980800486	1.5663670876771336	0.4071437539087479	Interaction	HCT116
MAP3K15	STE	9	178	5	165	141	7531	2.7005737508964858	1.433265947882479	0.00778665085086287	0.2949194009764315	2.1086492983927365	0.5302966568823752	1.6185256823554697	0.6946802580481108	0.20389114875287173	1.000000000050086	0.6906016272440412	2.175204536425779e-11	upregulated set	2.7005737508964858	1.433265947882479	0.00778665085086287	0.2949194009764315	2.1086492983927365	0.5302966568823752	Interaction	HCT116
CDK6	CMGC	27	178	46	165	1215	7531	0.94019975031211	-0.08896079749071453	0.6667822257433519	1.0000000000401208	0.17601598557538586	1.7424240127308497e-11	1.728025938396309	0.7891248731234118	1.1885027729185e-4	0.00518994230778847	3.924999800673847	2.284837469810188	downregulated set	0.5786950171176527	-0.7891248731234118	1.1885027729185e-4	0.00518994230778847	3.924999800673847	2.284837469810188	Interaction	HCT116
CDK5	CMGC	23	178	40	165	1212	7531	0.8028933511328662	-0.3167197285769779	0.8958595420198898	1.0000000000401208	0.04776007617205498	1.7424240127308497e-11	1.5063506350635063	0.5910576269739536	0.00492143106257577	0.08771727129179169	2.3079085939378556	1.0569148868138247	downregulated set	0.6638560616120036	-0.5910576269739536	0.00492143106257577	0.08771727129179169	2.3079085939378556	1.0569148868138247	Interaction	HCT116
CDK4	CMGC	24	178	40	165	1012	7531	1.003375227605809	0.00486122486580608	0.5270110419347322	1.0000000000401208	0.27818028535465217	1.7424240127308497e-11	1.8040483890286263	0.8512380357525943	1.5848637781231e-4	0.00518994230778847	3.8000080602297066	2.284837469810188	downregulated set	0.5543088567255344	-0.8512380357525943	1.5848637781231e-4	0.00518994230778847	3.8000080602297066	2.284837469810188	Interaction	HCT116
CDK3	CMGC	19	178	31	165	1069	7531	0.7519838975835864	-0.4112263254379453	0.9298053352480762	1.0000000000401208	0.03160796615233874	1.7424240127308497e-11	1.3235876066558947	0.4044536882259265	0.0637180755281154	0.7150584031488505	1.195737349633956	0.14565848529063843	downregulated set	0.755522335636359	-0.4044536882259265	0.0637180755281154	0.7150584031488505	1.195737349633956	0.14565848529063843	Interaction	HCT116
MRCKB	AGC	3	178	0	165	43	7531	2.951789913770577	1.5615900448580182	0.08936222743531833	1.0000000000401208	1.0488460145700298	1.7424240127308497e-11	0.5307258632840028	-0.913961239142556	0.999999999989692	1.000000000050086	4.47664918163007e-12	2.175204536425779e-11	upregulated set	2.951789913770577	1.5615900448580182	0.08936222743531833	1.0000000000401208	1.0488460145700298	1.7424240127308497e-11	Interaction	HCT116
CDK2	CMGC	29	178	49	165	1537	7531	0.7982828068687726	-0.32502815572423904	0.9286483119769922	1.0000000000401208	0.03214872635664821	1.7424240127308497e-11	1.4550935509946572	0.541111909983979	0.00330210509509401	0.06253361523834285	2.4812091086949466	1.2038864628485664	downregulated set	0.6872410363694009	-0.541111909983979	0.00330210509509401	0.06253361523834285	2.4812091086949466	1.2038864628485664	Interaction	HCT116
MRCKA	AGC	2	178	0	165	67	7531	1.2629548884789537	0.33680310838118765	0.47595498933471914	1.0000000000401208	0.322434116203546	1.7424240127308497e-11	0.34061510628674807	-1.5537856748982306	1.0000000000133475	1.000000000050086	5.7967652669064326e-12	2.175204536425779e-11	upregulated set	1.2629548884789537	0.33680310838118765	0.47595498933471914	1.0000000000401208	0.322434116203546	1.7424240127308497e-11	Interaction	HCT116
AAK1	Other	18	178	11	165	601	7531	1.267157733365739	0.3415961195700868	0.18308471549641525	1.0000000000401208	0.7373479104915182	1.7424240127308497e-11	0.8353854686633388	-0.2594860465143463	0.7721710892586405	1.000000000050086	0.11228646276180997	2.175204536425779e-11	upregulated set	1.267157733365739	0.3415961195700868	0.18308471549641525	1.0000000000401208	0.7373479104915182	1.7424240127308497e-11	Interaction	HCT116
CDK1	CMGC	16	178	24	165	1101	7531	0.6148445233648675	-0.7017064547254089	0.990284170995256	1.0000000000401208	0.00424016279023167	1.7424240127308497e-11	0.9949302287176948	-0.00733273728367084	0.5450117053160138	1.000000000050086	0.26359417020122333	2.175204536425779e-11	downregulated set	1.0050956048333557	0.00733273728367084	0.5450117053160138	1.000000000050086	0.26359417020122333	2.175204536425779e-11	Interaction	HCT116
skMLCK	CAMK	4	178	5	165	215	7531	0.7871439770054873	-0.3453005507505003	0.7501764362341373	1.0000000000401208	0.12483658157986972	1.7424240127308497e-11	1.0614517265680057	0.08603876085744405	0.5117972470256301	1.000000000050086	0.29090205452697565	2.175204536425779e-11	downregulated set	0.9421059620236356	-0.08603876085744405	0.5117972470256301	1.000000000050086	0.29090205452697565	2.175204536425779e-11	Interaction	HCT116
AURB	Other	6	178	3	165	253	7531	1.003375227605809	0.00486122486580608	0.5556676874037328	1.0000000000401208	0.25518485711109057	1.7424240127308497e-11	0.5412145167085878	-0.8857275584136123	0.916830337632678	1.000000000050086	0.03771102446865995	2.175204536425779e-11	upregulated set	1.003375227605809	0.00486122486580608	0.5556676874037328	1.0000000000401208	0.25518485711109057	1.7424240127308497e-11	Interaction	HCT116
AURC	Other	7	178	5	165	216	7531	1.3711246358718268	0.4553597187330954	0.2564417366503003	1.0000000000401208	0.5910112906906276	1.7424240127308497e-11	1.0565375982042648	0.07934410828343572	0.5158444754755803	1.000000000050086	0.28748121624824935	2.175204536425779e-11	upregulated set	1.3711246358718268	0.4553597187330954	0.2564417366503003	1.0000000000401208	0.5910112906906276	1.7424240127308497e-11	Interaction	HCT116
BMPR1B	TKL	8	178	3	165	488	7531	0.6935899797384417	-0.5278450387239263	0.8943808979445987	1.0000000000401208	0.04847748495613653	1.7424240127308497e-11	0.2805886736214605	-1.8334713212821885	0.998693727412193	1.000000000050086	5.6767782851321e-4	2.175204536425779e-11	upregulated set	0.6935899797384417	-0.5278450387239263	0.8943808979445987	1.0000000000401208	0.04847748495613653	1.7424240127308497e-11	Interaction	HCT116
AURA	Other	7	178	7	165	414	7531	0.7153693752374749	-0.4832397366027611	0.8615242916278881	1.0000000000401208	0.06473247263125582	1.7424240127308497e-11	0.7717318108622456	-0.3738285198821792	0.8061712345789614	1.000000000050086	0.09357270219698732	2.175204536425779e-11	downregulated set	1.295786937799951	0.3738285198821792	0.8061712345789614	1.000000000050086	0.09357270219698732	2.175204536425779e-11	Interaction	HCT116
BMPR1A	TKL	13	178	5	165	512	7531	1.0742516678370786	0.10333201698005204	0.438532094314544	1.0000000000401208	0.3579986169532457	1.7424240127308497e-11	0.44572679924242425	-1.1657683895530957	0.9886063273575134	1.000000000050086	0.00497661425996859	2.175204536425779e-11	upregulated set	1.0742516678370786	0.10333201698005204	0.438532094314544	1.0000000000401208	0.3579986169532457	1.7424240127308497e-11	Interaction	HCT116
DYRK4	CMGC	22	178	15	165	1144	7531	0.8136343993085566	-0.2975474193021322	0.8763463264255267	1.0000000000401208	0.05732422952648643	1.7424240127308497e-11	0.5984583598219962	-0.7406772256103289	0.9919770670987028	1.000000000050086	0.00349836791397834	2.175204536425779e-11	upregulated set	0.8136343993085566	-0.2975474193021322	0.8763463264255267	1.0000000000401208	0.05732422952648643	1.7424240127308497e-11	Interaction	HCT116
GSK3B	CMGC	20	178	8	165	662	7531	1.2782171832037748	0.35413298691910466	0.15773979253651574	1.0000000000401208	0.802058734705034	1.7424240127308497e-11	0.5515700814794471	-0.8583838912476757	0.9797047761446293	1.000000000050086	0.00890477472318451	2.175204536425779e-11	upregulated set	1.2782171832037748	0.35413298691910466	0.15773979253651574	1.0000000000401208	0.802058734705034	1.7424240127308497e-11	Interaction	HCT116
DYRK3	CMGC	19	178	14	165	683	7531	1.1769704048563014	0.2350780439924549	0.265792114352098	1.0000000000401208	0.5754579080590968	1.7424240127308497e-11	0.9355694573849772	-0.09608333067294432	0.6423502747617046	1.000000000050086	0.19222808577490236	2.175204536425779e-11	upregulated set	1.1769704048563014	0.2350780439924549	0.265792114352098	1.0000000000401208	0.5754579080590968	1.7424240127308497e-11	Interaction	HCT116
GSK3A	CMGC	17	178	10	165	797	7531	0.9024501994840202	-0.14808077390117236	0.7070468844134248	1.0000000000401208	0.1505517870985312	1.7424240127308497e-11	0.5726778449488613	-0.8042043035435673	0.9834902986655496	1.000000000050086	0.00722991968648368	2.175204536425779e-11	upregulated set	0.9024501994840202	-0.14808077390117236	0.7070468844134248	1.0000000000401208	0.1505517870985312	1.7424240127308497e-11	Interaction	HCT116
BMPR2	TKL	7	178	6	165	382	7531	0.7752956056238601	-0.3671816071391848	0.8017820091652068	1.0000000000401208	0.09594369291953896	1.7424240127308497e-11	0.7168967158495954	-0.4801628117550507	0.8459988781685741	1.000000000050086	0.0726302128540272	2.175204536425779e-11	upregulated set	0.7752956056238601	-0.3671816071391848	0.8017820091652068	1.0000000000401208	0.09594369291953896	1.7424240127308497e-11	Interaction	HCT116
DYRK2	CMGC	21	178	13	165	954	7531	0.9313299413469012	-0.1026357343877913	0.6690426399044461	1.0000000000401208	0.1745462025833169	1.7424240127308497e-11	0.62196175592402	-0.6851022223048776	0.9800957347502816	1.000000000050086	0.0087315007941332	2.175204536425779e-11	upregulated set	0.9313299413469012	-0.1026357343877913	0.6690426399044461	1.0000000000401208	0.1745462025833169	1.7424240127308497e-11	Interaction	HCT116
PKCI	AGC	0	178	1	165	60	7531	0.3525749063670412	-1.5039982967695589	0.9999999999943068	1.0000000000401208	2.4725356242496666e-12	1.7424240127308497e-11	0.7607070707070708	-0.39458708004897647	0.7348032024364748	1.000000000050086	0.1338289596097528	2.175204536425779e-11	downregulated set	1.314566458637631	0.39458708004897647	0.7348032024364748	1.000000000050086	0.1338289596097528	2.175204536425779e-11	Interaction	HCT116
PKCH	AGC	0	178	1	165	53	7531	0.39914140343438625	-1.3250281557242392	0.9999999999917332	1.0000000000401208	3.5902393743660556e-12	1.7424240127308497e-11	0.861177815894797	-0.21561693900365725	0.6910044708808876	1.000000000050086	0.16051914267990108	2.175204536425779e-11	downregulated set	1.1612003717965742	0.21561693900365725	0.6910044708808876	1.000000000050086	0.16051914267990108	2.175204536425779e-11	Interaction	HCT116
LRRK2	TKL	9	178	4	165	285	7531	1.3360733293908928	0.41799919122916823	0.2388828864949082	1.0000000000401208	0.6218149618744211	1.7424240127308497e-11	0.640595427963849	-0.642514593492562	0.8730934700460501	1.000000000050086	0.05893925990009864	2.175204536425779e-11	upregulated set	1.3360733293908928	0.41799919122916823	0.2388828864949082	1.0000000000401208	0.6218149618744211	1.7424240127308497e-11	Interaction	HCT116
CK2A2	Other	13	178	5	165	671	7531	0.8196972487817946	-0.28683693922013165	0.8081355774758303	1.0000000000401208	0.09251577337111024	1.7424240127308497e-11	0.34010748317752787	-1.5559373457532797	0.9992094488199242	1.000000000050086	3.4346779750051e-4	2.175204536425779e-11	upregulated set	0.8196972487817946	-0.28683693922013165	0.8081355774758303	1.0000000000401208	0.09251577337111024	1.7424240127308497e-11	Interaction	HCT116
CK2A1	Other	13	178	4	165	668	7531	0.823378523851174	-0.2803722754940001	0.803202916467964	1.0000000000401208	0.09517472325228812	1.7424240127308497e-11	0.27330792959535477	-1.8714007769145105	0.999800498871691	1.000000000050086	8.665088291996e-5	2.175204536425779e-11	upregulated set	0.823378523851174	-0.2803722754940001	0.803202916467964	1.0000000000401208	0.09517472325228812	1.7424240127308497e-11	Interaction	HCT116
PKCT	AGC	0	178	0	165	28	7531	0.7555176565008025	-0.4044626232186443	0.9999999999996484	1.0000000000401208	1.5274947070206756e-13	1.7424240127308497e-11	0.81504329004329	-0.2950514064980622	1.0000000000019202	1.000000000050086	8.339503930744819e-13	2.175204536425779e-11	downregulated set	1.2269286947284557	0.2950514064980622	1.0000000000019202	1.000000000050086	8.339503930744819e-13	2.175204536425779e-11	Interaction	HCT116
DMPK1	AGC	2	178	1	165	50	7531	1.6923595505617977	0.7590361090642352	0.3386737627448699	1.0000000000401208	0.4702184471005388	1.7424240127308497e-11	0.9128484848484848	-0.13155267421518285	0.6700990004216972	1.000000000050086	0.17386102989525207	2.175204536425779e-11	upregulated set	1.6923595505617977	0.7590361090642352	0.3386737627448699	1.0000000000401208	0.4702184471005388	1.7424240127308497e-11	Interaction	HCT116
EEF2K	Alpha	5	178	3	165	145	7531	1.4589306470360324	0.5449113037113877	0.2654322803485936	1.0000000000401208	0.5760462618605521	1.7424240127308497e-11	0.9443260188087772	-0.08264307373423654	0.6195121546389214	1.000000000050086	0.20795016847947612	2.175204536425779e-11	upregulated set	1.4589306470360324	0.5449113037113877	0.2654322803485936	1.0000000000401208	0.5760462618605521	1.7424240127308497e-11	Interaction	HCT116
PKCZ	AGC	1	178	0	165	64	7531	0.6610779494382022	-0.5971077011610402	0.7823474322783857	1.0000000000401208	0.1066003384842611	1.7424240127308497e-11	0.3565814393939394	-1.487696484440458	1.0000000000046785	1.000000000050086	2.031741539276368e-12	2.175204536425779e-11	upregulated set	0.6610779494382022	-0.5971077011610402	0.7823474322783857	1.0000000000401208	0.1066003384842611	1.7424240127308497e-11	Interaction	HCT116
TLK2	Other	3	178	4	165	261	7531	0.4863102156786775	-1.0400511970097683	0.9470262943371872	1.0000000000401208	0.02363796257327112	1.7424240127308497e-11	0.6995007546731685	-0.5156024810103425	0.8258952157848027	1.000000000050086	0.08307504964469997	2.175204536425779e-11	downregulated set	1.4295910237684235	0.5156024810103425	0.8258952157848027	1.000000000050086	0.08307504964469997	2.175204536425779e-11	Interaction	HCT116
TLK1	Other	4	178	2	165	286	7531	0.5917341085880412	-0.7569790379394293	0.907872250292	1.0000000000401208	0.04197525819314746	1.7424240127308497e-11	0.3191777919050647	-1.6475678212188474	0.9869586902834664	1.000000000050086	0.00570102459215751	2.175204536425779e-11	upregulated set	0.5917341085880412	-0.7569790379394293	0.907872250292	1.0000000000401208	0.04197525819314746	1.7424240127308497e-11	Interaction	HCT116
PDHK4	PDHK	16	178	12	165	945	7531	0.7163426669044647	-0.48127822026947503	0.9430388304081888	1.0000000000401208	0.02547042445799444	1.7424240127308497e-11	0.5795863395863395	-0.786904502827737	0.988836780510128	1.000000000050086	0.0048753880526783	2.175204536425779e-11	upregulated set	0.7163426669044647	-0.48127822026947503	0.9430388304081888	1.0000000000401208	0.02547042445799444	1.7424240127308497e-11	Interaction	HCT116
PDHK1	PDHK	16	178	12	165	785	7531	0.8623488155728906	-0.21365654494002945	0.7673786232589146	1.0000000000401208	0.11499030303971174	1.7424240127308497e-11	0.6977185871453386	-0.5192828274982915	0.9315353143840784	1.000000000050086	0.0308006764076478	2.175204536425779e-11	upregulated set	0.8623488155728906	-0.21365654494002945	0.7673786232589146	1.0000000000401208	0.11499030303971174	1.7424240127308497e-11	Interaction	HCT116
CAMK1A	CAMK	1	178	1	165	42	7531	1.007356875334403	0.01057487606019952	0.634791384841093	1.0000000000401208	0.19736897596470543	1.7424240127308497e-11	1.0867243867243868	0.11998609278078168	0.6072233259277288	1.000000000050086	0.2166515537675137	2.175204536425779e-11	downregulated set	0.9201965210463418	-0.11998609278078168	0.6072233259277288	1.000000000050086	0.2166515537675137	2.175204536425779e-11	Interaction	HCT116
CAMK1B	CAMK	0	178	0	165	15	7531	1.4102996254681648	0.4960017032304414	1.000000000009548	1.0000000000401208	4.146608106159339e-12	1.7424240127308497e-11	1.5214141414141416	0.6054129199510235	0.9999999999949172	1.000000000050086	2.2074420036927395e-12	2.175204536425779e-11	downregulated set	0.6572832293188156	-0.6054129199510235	0.9999999999949172	1.000000000050086	2.2074420036927395e-12	2.175204536425779e-11	Interaction	HCT116
GCN2	Other	4	178	1	165	270	7531	0.6267998335414066	-0.673923298211871	0.8830214381264674	1.0000000000401208	0.05402875242808731	1.7424240127308497e-11	0.16904601571268238	-2.564512081491289	0.997471268157865	1.000000000050086	0.00109960517525524	2.175204536425779e-11	upregulated set	0.6267998335414066	-0.673923298211871	0.8830214381264674	1.0000000000401208	0.05402875242808731	1.7424240127308497e-11	Interaction	HCT116
smMLCK	CAMK	7	178	2	165	148	7531	2.0011008199210445	1.0007938552676143	0.06725263004309898	0.9262521319572268	1.1722907270746914	0.0332707793945925	0.6167895167895168	-0.697149850069408	0.8367316871746902	1.000000000050086	0.07741378389520641	2.175204536425779e-11	upregulated set	2.0011008199210445	1.0007938552676143	0.06725263004309898	0.9262521319572268	1.1722907270746914	0.0332707793945925	Interaction	HCT116
CAMK1D	CAMK	2	178	3	165	36	7531	2.3504993757802746	1.2329672973966477	0.21858698446685057	1.0000000000401208	0.6603757012267131	1.7424240127308497e-11	3.8035353535353535	1.9273410148383856	0.05039056437839999	0.6361421677991225	1.2976507774836397	0.19644581549798928	downregulated set	0.2629132917275262	-1.9273410148383856	0.05039056437839999	0.6361421677991225	1.2976507774836397	0.19644581549798928	Interaction	HCT116
AlphaK3	Alpha	9	178	7	165	321	7531	1.186233329833036	0.2463878131589693	0.3526324405335954	1.0000000000401208	0.452677737139756	1.7424240127308497e-11	0.9953176626073824	-0.00677104950515699	0.5600500639092911	1.000000000050086	0.2517731488728737	2.175204536425779e-11	upregulated set	1.186233329833036	0.2463878131589693	0.3526324405335954	1.0000000000401208	0.452677737139756	1.7424240127308497e-11	Interaction	HCT116
HUNK	CAMK	7	178	4	165	404	7531	0.7330765379908777	-0.4479642618552308	0.8446342907413459	1.0000000000401208	0.07333129092266455	1.7424240127308497e-11	0.4519051905190519	-1.1459079671922527	0.9783246236029934	1.000000000050086	0.00951701551217537	2.175204536425779e-11	upregulated set	0.7330765379908777	-0.4479642618552308	0.8446342907413459	1.0000000000401208	0.07333129092266455	1.7424240127308497e-11	Interaction	HCT116
JNK1	CMGC	46	178	28	165	1473	7531	1.3212583049192583	0.4019125398601237	0.02612143037305852	0.5653423859311951	1.583003045386322	0.24768845256225505	0.8676088790141744	-0.20488327741870313	0.8231385747282265	1.000000000050086	0.08452704550012449	2.175204536425779e-11	upregulated set	1.3212583049192583	0.4019125398601237	0.02612143037305852	0.5653423859311951	1.583003045386322	0.24768845256225505	Interaction	HCT116
caMLCK	CAMK	4	178	2	165	145	7531	1.167144517628826	0.22298320882402545	0.4524637172984324	1.0000000000401208	0.3444162407877241	1.7424240127308497e-11	0.6295506792058516	-0.6676055744553926	0.8282798606923244	1.000000000050086	0.0818228982167409	2.175204536425779e-11	upregulated set	1.167144517628826	0.22298320882402545	0.4524637172984324	1.0000000000401208	0.3444162407877241	1.7424240127308497e-11	Interaction	HCT116
JNK2	CMGC	42	178	26	165	1118	7531	1.589425338184157	0.6685052487745301	0.00155446400677936	0.1177506485135366	2.808419329483177	0.9290366923088345	1.0614517265680057	0.08603876085744375	0.4056296095202776	1.000000000050086	0.39187035056348496	2.175204536425779e-11	upregulated set	1.589425338184157	0.6685052487745301	0.00155446400677936	0.1177506485135366	2.808419329483177	0.9290366923088345	Interaction	HCT116
IRAK4	TKL	4	178	2	165	101	7531	1.6756035154077205	0.7446808160871652	0.2240913256760964	1.0000000000401208	0.6495749541919218	1.7424240127308497e-11	0.9038103810381038	-0.14590796719225274	0.6525802693092551	1.000000000050086	0.1853660611942574	2.175204536425779e-11	upregulated set	1.6756035154077205	0.7446808160871652	0.2240913256760964	1.0000000000401208	0.6495749541919218	1.7424240127308497e-11	Interaction	HCT116
MASTL	AGC	7	178	6	165	472	7531	0.6274638164159207	-0.6723958284652772	0.9323947496994712	1.0000000000401208	0.03040018065013941	1.7424240127308497e-11	0.5802003081664099	-0.78537703308114315	0.9489650918395108	1.000000000050086	0.02274976302087624	2.175204536425779e-11	upregulated set	0.6274638164159207	-0.6723958284652772	0.9323947496994712	1.0000000000401208	0.03040018065013941	1.7424240127308497e-11	Interaction	HCT116
JNK3	CMGC	46	178	31	165	1286	7531	1.5133852901602391	0.5977793275680257	0.00235695732321505	0.14283161378683223	2.627648281056501	0.845175656890215	1.1002450633865877	0.13782489861846978	0.31210452008360995	1.000000000050086	0.505699941577684	2.175204536425779e-11	upregulated set	1.5133852901602391	0.5977793275680257	0.00235695732321505	0.14283161378683223	2.627648281056501	0.845175656890215	Interaction	HCT116
TGFBR1	TKL	12	178	6	165	537	7531	0.945452262883686	-0.0809234784252963	0.6218938608908805	1.0000000000401208	0.2062837303618653	1.7424240127308497e-11	0.5099712205857457	-0.9715122617047144	0.9791946785940396	1.000000000050086	0.0091309553532569	2.175204536425779e-11	upregulated set	0.945452262883686	-0.0809234784252963	0.6218938608908805	1.0000000000401208	0.2062837303618653	1.7424240127308497e-11	Interaction	HCT116
TGFBR2	TKL	6	178	5	165	294	7531	0.8634487502866315	-0.2118175452762483	0.6977788127070724	1.0000000000401208	0.15628222156618343	1.7424240127308497e-11	0.7762317048031333	-0.36544073438946023	0.7746551731539134	1.000000000050086	0.11089157455497868	2.175204536425779e-11	upregulated set	0.8634487502866315	-0.2118175452762483	0.6977788127070724	1.0000000000401208	0.15628222156618343	1.7424240127308497e-11	Interaction	HCT116
LATS1	AGC	2	178	6	165	173	7531	0.4891212573878028	-1.031735928797765	0.9162843527592874	1.0000000000401208	0.03796972974877223	1.7424240127308497e-11	1.5829742511823437	0.6626377886439734	0.18604235567715063	1.000000000050086	0.7303881700683331	2.175204536425779e-11	downregulated set	0.6317222148453061	-0.6626377886439734	0.18604235567715063	1.000000000050086	0.7303881700683331	2.175204536425779e-11	Interaction	HCT116
LATS2	AGC	5	178	6	165	190	7531	1.1133944411590777	0.1549647853953745	0.4706663860956504	1.0000000000401208	0.32728681689300027	1.7424240127308497e-11	1.4413397129186605	0.5274104079497502	0.2440272998504553	1.000000000050086	0.6125615855006267	2.175204536425779e-11	downregulated set	0.693798964280972	-0.5274104079497502	0.2440272998504553	1.000000000050086	0.6125615855006267	2.175204536425779e-11	Interaction	HCT116
MYO3B	STE	0	178	1	165	110	7531	0.1923135852911134	-2.3784674146856997	1.0000000000401208	1.0000000000401208	1.7424240127308497e-11	1.7424240127308497e-11	0.41493112947658406	-1.2690561979651176	0.91136598772287	1.000000000050086	0.04030718336812469	2.175204536425779e-11	downregulated set	2.4100385075023234	1.2690561979651176	0.91136598772287	1.000000000050086	0.04030718336812469	2.175204536425779e-11	Interaction	HCT116
PKR	Other	2	178	2	165	78	7531	1.0848458657447422	0.11749007997671164	0.5552072062472099	1.0000000000401208	0.25554490564201987	1.7424240127308497e-11	1.1703185703185703	0.2269012966972936	0.5149773810603255	1.000000000050086	0.28821184570912745	2.175204536425779e-11	downregulated set	0.8544681981144602	-0.2269012966972936	0.5149773810603255	1.000000000050086	0.28821184570912745	2.175204536425779e-11	Interaction	HCT116
MYO3A	STE	5	178	1	165	203	7531	1.0420933193114517	0.05948447654114586	0.5279046339076693	1.0000000000401208	0.2774445257776025	1.7424240127308497e-11	0.22483952828780412	-2.1530324016256346	0.9886811557134534	1.000000000050086	0.00494374342821715	2.175204536425779e-11	upregulated set	1.0420933193114517	0.05948447654114586	0.5279046339076693	1.0000000000401208	0.2774445257776025	1.7424240127308497e-11	Interaction	HCT116
PKCE	AGC	0	178	1	165	53	7531	0.39914140343438625	-1.3250281557242392	0.9999999999917332	1.0000000000401208	3.5902393743660556e-12	1.7424240127308497e-11	0.861177815894797	-0.21561693900365725	0.6910044708808876	1.000000000050086	0.16051914267990108	2.175204536425779e-11	downregulated set	1.1612003717965742	0.21561693900365725	0.6910044708808876	1.000000000050086	0.16051914267990108	2.175204536425779e-11	Interaction	HCT116
PKCD	AGC	0	178	0	165	36	7531	0.5876248439450686	-0.7670327026033524	1.0000000000013285	1.0000000000401208	5.769571232384486e-13	1.7424240127308497e-11	0.6339225589225589	-0.6576214858827706	1.000000000004704	1.000000000050086	2.042927737888334e-12	2.175204536425779e-11	downregulated set	1.5774797503651574	0.6576214858827706	1.000000000004704	1.000000000050086	2.042927737888334e-12	2.175204536425779e-11	Interaction	HCT116
PKCG	AGC	0	178	0	165	65	7531	0.32545375972342266	-1.6194755141894943	1.000000000002844	1.0000000000401208	1.2351106191596938e-12	1.7424240127308497e-11	0.3510955710955711	-1.510064297468913	1.0000000000101827	1.000000000050086	4.4223093288442035e-12	2.175204536425779e-11	downregulated set	2.8482273270482006	1.510064297468913	1.0000000000101827	1.000000000050086	4.4223093288442035e-12	2.175204536425779e-11	Interaction	HCT116
PKCA	AGC	2	178	0	165	94	7531	0.9001912502988286	-0.15169655283867736	0.6547205926363726	1.0000000000401208	0.1839439991914925	1.7424240127308497e-11	0.24277885235332045	-2.0422853361180957	1.000000000026262	1.000000000050086	1.1405486677762582e-11	2.175204536425779e-11	upregulated set	0.9001912502988286	-0.15169655283867736	0.6547205926363726	1.0000000000401208	0.1839439991914925	1.7424240127308497e-11	Interaction	HCT116
CAMK1G	CAMK	1	178	3	165	48	7531	0.881437265917603	-0.1820702018821963	0.6828220933377166	1.0000000000401208	0.16569243533201447	1.7424240127308497e-11	2.852651515151515	1.5123035155595417	0.09565995250342418	0.9349988905979848	1.01926983909761	0.02918890442957773	downregulated set	0.35055105563670164	-1.5123035155595417	0.09565995250342418	0.9349988905979848	1.01926983909761	0.02918890442957773	Interaction	HCT116
PKCB	AGC	2	178	0	165	71	7531	1.191802500395632	0.2531451793342777	0.5057567903246671	1.0000000000401208	0.29605827765110443	1.7424240127308497e-11	0.3214255228339735	-1.6374436039451403	1.0000000000123717	1.000000000050086	5.3729433453617126e-12	2.175204536425779e-11	upregulated set	1.191802500395632	0.2531451793342777	0.5057567903246671	1.0000000000401208	0.29605827765110443	1.7424240127308497e-11	Interaction	HCT116
CAMK2B	CAMK	5	178	7	165	370	7531	0.5717430914060128	-0.8065610667899898	0.9391037443082336	1.0000000000401208	0.0272864278703942	1.7424240127308497e-11	0.8635053235053236	-0.21172302289916595	0.7055822583287755	1.000000000050086	0.1514523479538772	2.175204536425779e-11	downregulated set	1.1580704516569609	0.21172302289916595	0.7055822583287755	1.000000000050086	0.1514523479538772	2.175204536425779e-11	Interaction	HCT116
CAMK2D	CAMK	12	178	6	165	395	7531	1.2853363675152896	0.362145956495651	0.23046889208899304	1.0000000000401208	0.6373876859178016	1.7424240127308497e-11	0.6933026467203682	-0.5284428267837672	0.8672181570918568	1.000000000050086	0.06187163781416389	2.175204536425779e-11	upregulated set	1.2853363675152896	0.362145956495651	0.23046889208899304	1.0000000000401208	0.6373876859178016	1.7424240127308497e-11	Interaction	HCT116
ROCK1	AGC	2	178	0	165	25	7531	3.3847191011235953	1.759036109064235	0.12793585581927777	1.0000000000401208	0.8930077213374605	1.7424240127308497e-11	0.9128484848484848	-0.13155267421518285	1.0000000000114495	1.000000000050086	4.972554581253558e-12	2.175204536425779e-11	upregulated set	3.3847191011235953	1.759036109064235	0.12793585581927777	1.0000000000401208	0.8930077213374605	1.7424240127308497e-11	Interaction	HCT116
ROCK2	AGC	1	178	0	165	22	7531	1.9231358529111335	0.9434606802016628	0.4161271238720664	1.0000000000401208	0.38077397523313783	1.7424240127308497e-11	1.03732782369146	0.05287189692224465	0.9999999999966904	1.000000000050086	1.437330088900053e-12	2.175204536425779e-11	upregulated set	1.9231358529111335	0.9434606802016628	0.4161271238720664	1.0000000000401208	0.38077397523313783	1.7424240127308497e-11	Interaction	HCT116
CAMK2A	CAMK	8	178	7	165	326	7531	1.038257392982698	0.0541641446078823	0.5095970914695815	1.0000000000401208	0.292773059405665	1.7424240127308497e-11	0.9800520542851832	-0.02906971661393145	0.5763113031639596	1.000000000050086	0.2393428625397677	2.175204536425779e-11	upregulated set	1.038257392982698	0.0541641446078823	0.5095970914695815	1.0000000000401208	0.292773059405665	1.7424240127308497e-11	Interaction	HCT116
YSK1	STE	3	178	3	165	67	7531	1.8944323327184305	0.9217656091023438	0.21918789274587017	1.0000000000401208	0.6591834385949578	1.7424240127308497e-11	2.0436906377204886	1.031176825822926	0.18936654337076975	1.000000000050086	0.7226967482099365	2.175204536425779e-11	downregulated set	0.489310848492896	-1.031176825822926	0.18936654337076975	1.000000000050086	0.7226967482099365	2.175204536425779e-11	Interaction	HCT116
TTK	Other	8	178	2	165	170	7531	1.991011235955056	0.9935013627012582	0.05364091805044416	0.8644923408177566	1.2705037979190568	0.06323885011165425	0.536969696969697	-0.8970874205781598	0.8880866109107246	1.000000000050086	0.05154467745748999	2.175204536425779e-11	upregulated set	1.991011235955056	0.9935013627012582	0.05364091805044416	0.8644923408177566	1.2705037979190568	0.06323885011165425	Interaction	HCT116
YSK4	STE	7	178	2	165	297	7531	0.9971815533613284	-0.0040718999042019	0.5579572113527645	1.0000000000401208	0.25339910497981616	1.7424240127308497e-11	0.30735639220487704	-1.702015605241224	0.9894712709256522	1.000000000050086	0.0045968109164928	2.175204536425779e-11	upregulated set	0.9971815533613284	-0.0040718999042019	0.5579572113527645	1.0000000000401208	0.25339910497981616	1.7424240127308497e-11	Interaction	HCT116
LKB1	CAMK	9	178	10	165	349	7531	1.091062747496861	0.12573407407162016	0.44578077139720224	1.0000000000401208	0.35087866859735417	1.7424240127308497e-11	1.3078058522184597	0.3871483842372521	0.24101568644065263	1.000000000050086	0.6179546905665617	2.175204536425779e-11	downregulated set	0.7646394901075554	-0.3871483842372521	0.24101568644065263	1.000000000050086	0.6179546905665617	2.175204536425779e-11	Interaction	HCT116
CRIK	AGC	0	178	0	165	29	7531	0.7294653235180163	-0.45508869628861215	0.9999999999922826	1.0000000000401208	3.3516165427655376e-12	1.7424240127308497e-11	0.7869383490073145	-0.34567747956803024	1.0000000000070612	1.000000000050086	3.0666577763752808e-12	2.175204536425779e-11	downregulated set	1.2707475766830434	0.34567747956803024	1.0000000000070612	1.000000000050086	3.0666577763752808e-12	2.175204536425779e-11	Interaction	HCT116
PHKG1	CAMK	1	178	3	165	117	7531	0.3616152885815807	-1.4674724207444445	0.9378335868400298	1.0000000000401208	0.02787421783507709	1.7424240127308497e-11	1.1703185703185703	0.2269012966972936	0.4773858244109544	1.000000000050086	0.32113048116400184	2.175204536425779e-11	downregulated set	0.8544681981144602	-0.2269012966972936	0.4773858244109544	1.000000000050086	0.32113048116400184	2.175204536425779e-11	Interaction	HCT116
PHKG2	CAMK	2	178	2	165	114	7531	0.74226296077271825	-0.4299977153257819	0.7533156924000529	1.0000000000401208	0.12302298563821425	1.7424240127308497e-11	0.8007442849548112	-0.3205864986051999	0.7156703099285371	1.000000000050086	0.14528699941545978	2.175204536425779e-11	downregulated set	1.2488381357057496	0.3205864986051999	0.7156703099285371	1.000000000050086	0.14528699941545978	2.175204536425779e-11	Interaction	HCT116
IKKA	Other	9	178	7	165	461	7531	0.825988934655975	-0.27580564014806574	0.7659748880880843	1.0000000000401208	0.11578546815270284	1.7424240127308497e-11	0.6930519950042727	-0.5289645028121919	0.8823826455590039	1.000000000050086	0.05434304205934107	2.175204536425779e-11	upregulated set	0.825988934655975	-0.27580564014806574	0.7659748880880843	1.0000000000401208	0.11578546815270284	1.7424240127308497e-11	Interaction	HCT116
IKKB	Other	15	178	6	165	446	7531	1.4229480526024083	0.5088829945271737	0.11197028438553676	1.0000000000401208	0.9508972187556964	1.7424240127308497e-11	0.614023644516918	-0.7036338836396067	0.9285201253810484	1.000000000050086	0.03220867862617953	2.175204536425779e-11	upregulated set	1.4229480526024083	0.5088829945271737	0.11197028438553676	1.0000000000401208	0.9508972187556964	1.7424240127308497e-11	Interaction	HCT116
BUB1	Other	5	178	5	165	239	7531	0.885125287950731	-0.17604641425442635	0.6697619973750825	1.0000000000401208	0.17407949817943438	1.7424240127308497e-11	0.9548624318498796	-0.06663519753384417	0.6046314164256861	1.000000000050086	0.21850929079061593	2.175204536425779e-11	downregulated set	1.047271278714646	0.06663519753384417	0.6046314164256861	1.000000000050086	0.21850929079061593	2.175204536425779e-11	Interaction	HCT116
CAMK2G	CAMK	12	178	9	165	733	7531	0.6926437451139691	-0.5298145885736957	0.9345253578761528	1.0000000000401208	0.0294089097626543	1.7424240127308497e-11	0.5604117574103932	-0.8354408711319575	0.9824435564689143	1.000000000050086	0.00769239140367274	2.175204536425779e-11	upregulated set	0.6926437451139691	-0.5298145885736957	0.9345253578761528	1.0000000000401208	0.0294089097626543	1.7424240127308497e-11	Interaction	HCT116
SBK	Other	8	178	6	165	370	7531	0.9147889462496204	-0.12848916167735222	0.6511933878016886	1.0000000000401208	0.18629001790973224	1.7424240127308497e-11	0.7401474201474202	-0.43411544423561393	0.8240725395399332	1.000000000050086	0.08403455755614544	2.175204536425779e-11	upregulated set	0.9147889462496204	-0.12848916167735222	0.6511933878016886	1.0000000000401208	0.18629001790973224	1.7424240127308497e-11	Interaction	HCT116
IKKE	Other	13	178	6	165	536	7531	1.0261508468891498	0.03724282652227977	0.5045432855406707	1.0000000000401208	0.2971015690404442	1.7424240127308497e-11	0.5109226594301222	-0.9688231741770742	0.9788938460305924	1.000000000050086	0.00926440174412925	2.175204536425779e-11	upregulated set	1.0261508468891498	0.03724282652227977	0.5045432855406707	1.0000000000401208	0.2971015690404442	1.7424240127308497e-11	Interaction	HCT116
ACVR2B	TKL	12	178	4	165	452	7531	1.1232474893109277	0.16767583714492837	0.3849831749263681	1.0000000000401208	0.41455825022216114	1.7424240127308497e-11	0.4039152587825154	-1.307875446855646	0.9901287780167788	1.000000000050086	0.00430831656922143	2.175204536425779e-11	upregulated set	1.1232474893109277	0.16767583714492837	0.3849831749263681	1.0000000000401208	0.41455825022216114	1.7424240127308497e-11	Interaction	HCT116
ACVR2A	TKL	10	178	6	165	432	7531	0.9793747399084476	-0.03006710843714634	0.573599377671847	1.0000000000401208	0.2413913285289407	1.7424240127308497e-11	0.6339225589225589	-0.6576214858827706	0.914790819348153	1.000000000050086	0.03867820253319933	2.175204536425779e-11	upregulated set	0.9793747399084476	-0.03006710843714634	0.573599377671847	1.0000000000401208	0.2413913285289407	1.7424240127308497e-11	Interaction	HCT116
MTOR	PIKK	13	178	22	165	945	7531	0.5820284168598776	-0.7808385021283827	0.990588465124169	1.0000000000401208	0.00410673345238103	1.7424240127308497e-11	1.062574955908289	0.0875646150884043	0.4169650775004314	1.000000000050086	0.3799003174098709	2.175204536425779e-11	downregulated set	0.9411100783428494	-0.0875646150884043	0.4169650775004314	1.000000000050086	0.3799003174098709	2.175204536425779e-11	Interaction	HCT116
BCKDK	PDHK	17	178	7	165	696	7531	1.0334092083171895	0.0474116442405711	0.48252403949865774	1.0000000000401208	0.31648104509419295	1.7424240127308497e-11	0.4590473702542669	-1.123285058231582	0.9948708122574792	1.000000000050086	0.00223331037619019	2.175204536425779e-11	upregulated set	1.0334092083171895	0.0474116442405711	0.48252403949865774	1.0000000000401208	0.31648104509419295	1.7424240127308497e-11	Interaction	HCT116
NIK	STE	0	178	0	165	2	7531	10.577247191011235	3.4028922988389603	1.0000000000042315	1.0000000000401208	1.837718853006711e-12	1.7424240127308497e-11	11.41060606060606	3.512303515559542	1.0000000000014624	1.000000000050086	6.351060694715306e-13	2.175204536425779e-11	downregulated set	0.08763776390917541	-3.512303515559542	1.0000000000014624	1.000000000050086	6.351060694715306e-13	2.175204536425779e-11	Interaction	HCT116
PINK1	Other	22	178	41	165	1400	7531	0.6648555377207062	-0.5888871943560718	0.9895491493924674	1.0000000000401208	0.00456263017932897	1.7424240127308497e-11	1.3366709956709957	0.41864440834529665	0.02935998311928005	0.4043670402337208	1.5322441984564314	0.39322425077633255	downregulated set	0.7481272528832048	-0.41864440834529665	0.02935998311928005	0.4043670402337208	1.5322441984564314	0.39322425077633255	Interaction	HCT116
SNRK	CAMK	7	178	1	165	200	7531	1.480814606741573	0.5663910311218394	0.20196489751033497	1.0000000000401208	0.6947241065053459	1.7424240127308497e-11	0.2282121212121212	-2.131552674215183	0.9878993419919544	1.000000000050086	0.00528730383794934	2.175204536425779e-11	upregulated set	1.480814606741573	0.5663910311218394	0.20196489751033497	1.0000000000401208	0.6947241065053459	1.7424240127308497e-11	Interaction	HCT116
BIKE	Other	17	178	9	165	525	7531	1.3700053504547884	0.4541815275358142	0.12089153121823934	1.0000000000401208	0.917604121587608	1.7424240127308497e-11	0.7824415584415584	-0.3539450955516308	0.8179515980695408	1.000000000050086	0.0872723947556266	2.175204536425779e-11	upregulated set	1.3700053504547884	0.4541815275358142	0.12089153121823934	1.0000000000401208	0.917604121587608	1.7424240127308497e-11	Interaction	HCT116
PKACG	AGC	2	202	3	204	57	5904	1.0255341323606044	0.036375509143859563	0.5865011011825891	0.9764276574633216	0.23173116813997272	0.01035992762274248	1.523219814241486	0.6071241506453148	0.3243371397584418	1.0000000000209752	0.48900331753542187	9.109422979953436e-12	downregulated set	0.6565040650406505	-0.6071241506453148	0.3243371397584418	1.0000000000209752	0.48900331753542187	9.109422979953436e-12	Interaction	Caco2
ZAK	TKL	7	202	1	204	102	5904	2.005824111822947	1.00419510339471	0.06865236226226203	0.4727651310333044	1.1633445145115002	0.3253545624953826	0.2837370242214533	-1.817373677882595	0.970662731704098	1.0000000000209752	0.01293164465832698	9.109422979953436e-12	upregulated set	2.005824111822947	1.00419510339471	0.06865236226226203	0.4727651310333044	1.1633445145115002	0.3253545624953826	Interaction	Caco2
P38B	CMGC	23	202	70	204	1180	5904	0.5696929014935392	-0.8117436648835893	0.9995199246885456	1.0000000000377087	2.0854412111081e-4	1.6376691200432427e-11	1.7168494516450648	0.7797635367846634	1.94937829839e-6	1.9688720813773e-4	5.710103873061801	3.705782499279158	downregulated set	0.5824622531939605	-0.7797635367846634	1.94937829839e-6	1.9688720813773e-4	5.710103873061801	3.705782499279158	Interaction	Caco2
P38A	CMGC	20	202	56	204	973	5904	0.6007753910026152	-0.7351023765851478	0.9968824692427698	1.0000000000377087	0.00135604125518483	1.6376691200432427e-11	1.6656792213288194	0.7361105913653931	7.568312532027e-5	0.00359821114810196	4.1210009421278855	2.4439133552303405	downregulated set	0.6003556910569106	-0.7361105913653931	7.568312532027e-5	0.00359821114810196	4.1210009421278855	2.4439133552303405	Interaction	Caco2
P38D	CMGC	35	202	67	204	1314	5904	0.7785162077851621	-0.3612010200687618	0.9626351445011204	1.0000000000377087	0.01653828686779645	1.6376691200432427e-11	1.4756916465216223	0.5613912942243433	4.2074973598455e-4	0.01416524111147989	3.3759761478666683	1.8487760288036883	downregulated set	0.6776483436476156	-0.5613912942243433	4.2074973598455e-4	0.01416524111147989	3.3759761478666683	1.8487760288036883	Interaction	Caco2
PKACA	AGC	7	202	11	204	158	5904	1.2948991101641811	0.3728396971891027	0.30474559491497544	0.7858470963959131	0.5160625633730598	0.10466194715573784	2.014892032762472	1.0107025345490948	0.02545181717062074	0.2385936680744644	1.594281205115042	0.6223410860504591	downregulated set	0.4963045084996305	-1.0107025345490948	0.02545181717062074	0.2385936680744644	1.594281205115042	0.6223410860504591	Interaction	Caco2
PKACB	AGC	4	202	10	204	110	5904	1.0628262826282628	0.08790580978394175	0.5247711809027011	0.9647544003508288	0.2800300233248443	0.01558323188719524	2.6310160427807485	1.3956200454516032	0.0065670957475859	0.09961276410419996	2.1826266516970145	1.0016850087163756	downregulated set	0.38008130081300817	-1.3956200454516032	0.0065670957475859	0.09961276410419996	2.1826266516970145	1.0016850087163756	Interaction	Caco2
TBK1	Other	23	202	4	204	340	5904	1.9771694816540475	0.9834365432279124	0.00186838630370338	0.09435350833702084	2.728533324989396	1.0252419468707343	0.34048442906574394	-1.5543392720488014	0.9975043916298584	1.0000000000209752	0.00108518360470726	9.109422979953436e-12	upregulated set	1.9771694816540475	0.9834365432279124	0.00186838630370338	0.09435350833702084	2.728533324989396	1.0252419468707343	Interaction	Caco2
AKT2	AGC	2	202	0	204	19	5904	3.0766023970818135	1.621338009865016	0.15192632574757742	0.6444758106621902	0.8183669652005234	0.19079337853257777	0.761609907120743	-0.3928758493546852	1.0000000000079643	1.0000000000209752	3.4589461897662113e-12	9.109422979953436e-12	upregulated set	3.0766023970818135	1.621338009865016	0.15192632574757742	0.6444758106621902	0.8183669652005234	0.19079337853257777	Interaction	Caco2
AKT3	AGC	1	202	2	204	25	5904	1.1691089108910893	0.2254093335338768	0.5837683182810394	0.9764276574633216	0.23375947832552768	0.01035992762274248	2.315294117647059	1.211195474314176	0.2274005969744012	0.8801954981690381	0.6432083995324179	0.05542085700159564	downregulated set	0.43191056910569103	-1.211195474314176	0.2274005969744012	0.8801954981690381	0.6432083995324179	0.05542085700159564	Interaction	Caco2
P38G	CMGC	20	202	39	204	715	5904	0.8175586789448176	-0.29060581346978803	0.8562005396000858	1.0000000000377087	0.06742450279782498	1.6376691200432427e-11	1.5786096256684492	0.658654451285397	0.00313235583221639	0.06689795605660714	2.5041289084307703	1.174587151094618	downregulated set	0.6334688346883469	-0.658654451285397	0.00313235583221639	0.06689795605660714	2.5041289084307703	1.174587151094618	Interaction	Caco2
AKT1	AGC	0	202	2	204	25	5904	0.5845544554455446	-0.7745906664661232	1.0000000000199556	1.0000000000377087	8.666603807321229e-12	1.6376691200432427e-11	2.315294117647059	1.211195474314176	0.2274005969744012	0.8801954981690381	0.6432083995324179	0.05542085700159564	downregulated set	0.43191056910569103	-1.211195474314176	0.2274005969744012	0.8801954981690381	0.6432083995324179	0.05542085700159564	Interaction	Caco2
DRAK1	CAMK	14	202	13	204	197	5904	2.0770970498065036	1.0545686259098292	0.00985390255030333	0.2092373546622545	2.0063917369743223	0.6793607792909788	1.9098238280083608	0.9334395627736164	0.02298881881242969	0.2353174602188738	1.638483342624694	0.6283458475992296	upregulated set	2.0770970498065036	1.0545686259098292	0.00985390255030333	0.2092373546622545	2.0063917369743223	0.6793607792909788	Interaction	Caco2
PDK1	AGC	10	202	3	204	137	5904	2.133410421334104	1.093161535235437	0.02338241845169275	0.29520303295262107	1.6311105716213323	0.5298791848306333	0.6337483898668956	-0.6580179181504702	0.8529583499106664	1.0000000000209752	0.06907217498205605	9.109422979953436e-12	upregulated set	2.133410421334104	1.093161535235437	0.02338241845169275	0.29520303295262107	1.6311105716213323	0.5298791848306333	Interaction	Caco2
PKG1	AGC	16	202	13	204	273	5904	1.712980089217713	0.776508382388749	0.02924000891944544	0.32906849922860976	1.5340224992358822	0.4827136894648855	1.3781512605042014	0.4627342413101399	0.1592694676415833	0.7428277617033161	0.7978674715666632	0.12911187374047334	upregulated set	1.712980089217713	0.776508382388749	0.02924000891944544	0.32906849922860976	1.5340224992358822	0.4827136894648855	Interaction	Caco2
PKG2	AGC	6	202	10	204	115	5904	1.5249246663796816	0.6087379730853825	0.2110319951303219	0.7146133078000695	0.6756516951518774	0.14592890046170362	2.5166240409207163	1.3314897080318877	0.00869177628434414	0.11450470496331636	2.060891460414699	0.9411766679299868	downregulated set	0.39735772357723576	-1.3314897080318877	0.00869177628434414	0.11450470496331636	2.060891460414699	0.9411766679299868	Interaction	Caco2
DAPK1	CAMK	2	202	9	204	107	5904	0.5463125751827519	-0.8722014630925458	0.8813965505176693	1.0000000000377087	0.05482865350169909	1.6376691200432427e-11	2.4343045629466737	1.2835096791300658	0.01511112596404699	0.1907779652960933	1.820703174194811	0.7194717874041119	downregulated set	0.4107949412827462	-1.2835096791300658	0.01511112596404699	0.1907779652960933	1.820703174194811	0.7194717874041119	Interaction	Caco2
DAPK2	CAMK	3	202	9	204	85	5904	1.0315666860803727	0.04483708789205571	0.5616649085981656	0.9724826703156813	0.25052270889624045	0.01211812908022986	3.064359861591696	1.6155857293935112	0.00394909257790408	0.07478594069405863	2.4035026850526138	1.1261800392062336	downregulated set	0.32633242999096657	-1.6155857293935112	0.00394909257790408	0.07478594069405863	2.4035026850526138	1.1261800392062336	Interaction	Caco2
DAPK3	CAMK	5	202	8	204	98	5904	1.4912103455243484	0.5764837740807556	0.25430577540128674	0.7533918168218331	0.5946437766845825	0.12297910131940254	2.3625450180072027	1.2403418199736922	0.02485391184127584	0.2385936680744644	1.60460524647286	0.6223410860504591	downregulated set	0.4232723577235773	-1.2403418199736922	0.02485391184127584	0.2385936680744644	1.60460524647286	0.6223410860504591	Interaction	Caco2
STLK3	STE	4	202	2	204	129	5904	0.9062859774349528	-0.14196173211465288	0.647313890258157	1.0000000000377087	0.1888850736591187	1.6376691200432427e-11	0.4487004103967168	-1.1561755913343537	0.9374033538141188	1.0000000000209752	0.02807349700701893	9.109422979953436e-12	upregulated set	0.9062859774349528	-0.14196173211465288	0.647313890258157	1.0000000000377087	0.1888850736591187	1.6376691200432427e-11	Interaction	Caco2
HASPIN	Other	7	202	8	204	231	5904	0.8856885688568858	-0.17512859604985184	0.679597419085642	1.0000000000377087	0.16774827912464052	1.6376691200432427e-11	1.0022918258212377	0.00330262267284302	0.5496092417639789	1.0000000000209752	0.2599459731585609	9.109422979953436e-12	downregulated set	0.9977134146341464	-0.00330262267284302	0.5496092417639789	1.0000000000209752	0.2599459731585609	9.109422979953436e-12	Interaction	Caco2
PASK	CAMK	3	202	10	204	81	5904	1.0825082508250825	0.11437802114513276	0.5299082769214876	0.9647544003508288	0.27579929695433264	0.01558323188719524	3.5729847494553377	1.8371297560916384	8.401866636137e-4	0.02121471325624609	3.075624216353065	1.673362833898385	downregulated set	0.2798780487804878	-1.8371297560916384	8.401866636137e-4	0.02121471325624609	3.075624216353065	1.673362833898385	Interaction	Caco2
MPSK1	Other	8	202	12	204	267	5904	0.8757370119034374	-0.1914304083789528	0.6969892693878736	1.0000000000377087	0.15677390810214484	1.6376691200432427e-11	1.300727032385988	0.3793182331225027	0.22169084421781068	0.8801954981690381	0.6542522427799253	0.05542085700159564	downregulated set	0.7688008130081301	-0.3793182331225027	0.22169084421781068	0.8801954981690381	0.6542522427799253	0.05542085700159564	Interaction	Caco2
AMPKA2	CAMK	5	202	1	204	117	5904	1.2490479817212492	0.3208288986125593	0.3783026043892284	0.8817360702302786	0.42216066883684294	0.05466139264137468	0.24736048265460028	-2.0153130554945045	0.9825417787510996	1.0000000000209752	0.00764897388352743	9.109422979953436e-12	upregulated set	1.2490479817212492	0.3208288986125593	0.3783026043892284	0.8817360702302786	0.42216066883684294	0.05466139264137468	Interaction	Caco2
PRKD3	CAMK	1	202	0	204	33	5904	0.8856885688568857	-0.17512859604985206	0.6824044829425705	1.0000000000377087	0.16595812880591135	1.6376691200432427e-11	0.4385026737967914	-1.189342455269553	1.0000000000165652	1.0000000000209752	7.194172198667901e-12	9.109422979953436e-12	upregulated set	0.8856885688568857	-0.17512859604985206	0.6824044829425705	1.0000000000377087	0.16595812880591135	1.6376691200432427e-11	Interaction	Caco2
ULK2	Other	10	202	2	204	196	5904	1.4912103455243484	0.5764837740807556	0.14402798182108223	0.6417717425262929	0.8415531247802288	0.1926194089841601	0.29531812725090034	-1.7596581800263078	0.9913451241864404	1.0000000000209752	0.00377512509459895	9.109422979953436e-12	upregulated set	1.4912103455243484	0.5764837740807556	0.14402798182108223	0.6417717425262929	0.8415531247802288	0.1926194089841601	Interaction	Caco2
AMPKA1	CAMK	6	202	1	204	125	5904	1.4029306930693068	0.4884437393676704	0.2657633769951877	0.7596821059390744	0.5755048663757577	0.11936810313822296	0.23152941176470587	-2.1107326205731867	0.9867705676016836	1.0000000000209752	0.00578381268737388	9.109422979953436e-12	upregulated set	1.4029306930693068	0.4884437393676704	0.2657633769951877	0.7596821059390744	0.5755048663757577	0.11936810313822296	Interaction	Caco2
PRKD2	CAMK	3	202	4	204	63	5904	1.3917963224893917	0.4769481005298409	0.37387250142523465	0.878165642882528	0.4272764763233378	0.05642355812028176	1.8375350140056024	0.877771740588984	0.1846059724081573	0.8106610092706038	0.7337542527036678	0.09116071493861806	downregulated set	0.5442073170731707	-0.877771740588984	0.1846059724081573	0.8106610092706038	0.7337542527036678	0.09116071493861806	Interaction	Caco2
ULK1	Other	24	202	7	204	324	5904	2.165016501650165	1.1143780211451328	4.4789425022619e-4	0.02714239156370755	3.348824512708388	1.5663518885421015	0.6252723311546842	-0.67744341673812	0.9324153845807728	1.0000000000209752	0.03039056936058277	9.109422979953436e-12	upregulated set	2.165016501650165	1.1143780211451328	4.4789425022619e-4	0.02714239156370755	3.348824512708388	1.5663518885421015	Interaction	Caco2
PRKD1	CAMK	8	202	4	204	133	5904	1.7580585126181791	0.8139830878074118	0.0947582375851077	0.5694058271014018	1.0233830253467022	0.24457809274748452	0.8704113224237062	-0.20023077141228932	0.6776247606668087	1.0000000000209752	0.16901073310165027	9.109422979953436e-12	upregulated set	1.7580585126181791	0.8139830878074118	0.0947582375851077	0.5694058271014018	1.0233830253467022	0.24457809274748452	Interaction	Caco2
WNK4	Other	3	202	0	204	79	5904	1.1099135229978694	0.15044727585265455	0.5135621074326846	0.9647544003508288	0.2894070276572485	0.01558323188719524	0.18317200297840655	-2.4487290840882023	1.0000000000161795	1.0000000000209752	7.0267649504769915e-12	9.109422979953436e-12	upregulated set	1.1099135229978694	0.15044727585265455	0.5135621074326846	0.9647544003508288	0.2894070276572485	0.01558323188719524	Interaction	Caco2
NLK	CMGC	23	202	44	204	1090	5904	0.6167317649196112	-0.6972849402986746	0.9973863264011152	1.0000000000377087	0.00113659000701717	1.6376691200432427e-11	1.168267674042094	0.2243708630619093	0.15155065421545338	0.7402162138468777	0.8194421845253386	0.13064140626183554	downregulated set	0.8559682187730967	-0.2243708630619093	0.15155065421545338	0.7402162138468777	0.8194421845253386	0.13064140626183554	Interaction	Caco2
TTBK1	CK1	26	202	19	204	321	5904	2.367354492458592	1.2432757543273905	6.569872811295e-5	0.01990671461822588	4.182443038033389	1.7010004095310844	1.7130291368884003	0.776549690410183	0.01835154502210141	0.22242072566786908	1.7363273664894583	0.6528247466591912	upregulated set	2.367354492458592	1.2432757543273905	6.569872811295e-5	0.01990671461822588	4.182443038033389	1.7010004095310844	Interaction	Caco2
TTBK2	CK1	13	202	10	204	148	5904	2.5672999732405675	1.3602518758207438	0.00247628953425624	0.10718796126852038	2.606198577835112	0.969853989347064	1.9554848966613672	0.9675263933473128	0.03813189971052602	0.3122693408726861	1.4187115578722262	0.5054706534369161	upregulated set	2.5672999732405675	1.3602518758207438	0.00247628953425624	0.10718796126852038	2.606198577835112	0.969853989347064	Interaction	Caco2
NUAK1	CAMK	5	202	5	204	135	5904	1.0825082508250825	0.11437802114513276	0.4959646551082449	0.9647544003508288	0.3045492723775473	0.01558323188719524	1.0718954248366013	0.10016416192543189	0.5044523490192147	1.0000000000209752	0.2971798513009934	9.109422979953436e-12	upregulated set	1.0825082508250825	0.11437802114513276	0.4959646551082449	0.9647544003508288	0.3045492723775473	0.01558323188719524	Interaction	Caco2
NUAK2	CAMK	3	202	0	204	120	5904	0.7306930693069307	-0.4526625715787611	0.7797064436329882	1.0000000000377087	0.10806887667750786	1.6376691200432427e-11	0.12058823529411763	-3.051838931519618	1.0000000000007316	1.0000000000209752	3.1774590022919193e-13	9.109422979953436e-12	upregulated set	0.7306930693069307	-0.4526625715787611	0.7797064436329882	1.0000000000377087	0.10806887667750786	1.6376691200432427e-11	Interaction	Caco2
TAK1	TKL	6	202	0	204	132	5904	1.3285328532853284	0.409833904671304	0.3060394632828969	0.7858470963959131	0.5142225683519174	0.10466194715573784	0.10962566844919786	-3.1893424552695535	1.000000000007829	1.0000000000209752	3.400122214306925e-12	9.109422979953436e-12	upregulated set	1.3285328532853284	0.409833904671304	0.3060394632828969	0.7858470963959131	0.5142225683519174	0.10466194715573784	Interaction	Caco2
NIM1	CAMK	8	202	4	204	223	5904	1.0485281712027703	0.06836562338829663	0.4993500535507761	0.9647544003508288	0.30159489921349436	0.01558323188719524	0.5191242416249011	-0.9458482358314042	0.9498441859470214	1.0000000000209752	0.0223476312726175	9.109422979953436e-12	upregulated set	1.0485281712027703	0.06836562338829663	0.4993500535507761	0.9647544003508288	0.30159489921349436	0.01558323188719524	Interaction	Caco2
CDK17	CMGC	24	202	35	204	875	5904	0.8016746817538896	-0.3189111826899339	0.8989630294608534	1.0000000000377087	0.0462581685907974	1.6376691200432427e-11	1.1576470588235293	0.2111954743141756	0.2036332757497109	0.8690265148191888	0.6911512523978657	0.06096697261463599	downregulated set	0.8638211382113823	-0.2111954743141756	0.2036332757497109	0.8690265148191888	0.6911512523978657	0.06096697261463599	Interaction	Caco2
PLK4	Other	21	202	8	204	262	5904	2.342680069533671	1.2281599445499114	3.9453946607856e-4	0.02714239156370755	3.4039095474790058	1.5663518885421015	0.8837000449034575	-0.17837133744854983	0.6874897511210493	1.0000000000209752	0.16273377177370135	9.109422979953436e-12	upregulated set	2.342680069533671	1.2281599445499114	3.9453946607856e-4	0.02714239156370755	3.4039095474790058	1.5663518885421015	Interaction	Caco2
SRPK2	CMGC	10	202	8	204	369	5904	0.7920792079207921	-0.3362833878644323	0.8144753335448641	1.0000000000377087	0.0891220638018396	1.6376691200432427e-11	0.6274509803921569	-0.6724253419714956	0.9422243641474652	1.0000000000209752	0.02584566991523995	9.109422979953436e-12	upregulated set	0.7920792079207921	-0.3362833878644323	0.8144753335448641	1.0000000000377087	0.0891220638018396	1.6376691200432427e-11	Interaction	Caco2
CDK18	CMGC	25	202	37	204	823	5904	0.8878409104579961	-0.17162690733829955	0.7656137181749457	1.0000000000377087	0.11599029352496223	1.6376691200432427e-11	1.3011221499535417	0.37975640929622473	0.05914080011129217	0.39821472074936726	1.2281128042338352	0.39988268950687383	downregulated set	0.7685673478356404	-0.37975640929622473	0.05914080011129217	0.39821472074936726	1.2281128042338352	0.39988268950687383	Interaction	Caco2
PLK3	Other	11	202	10	204	324	5904	0.9922992299229922	-0.01115286093872623	0.5556727255616252	0.9676369876159336	0.25518091944420457	0.01428753922449922	0.8932461873638344	-0.1628702439083619	0.6863570672006523	1.0000000000209752	0.16344989016662131	9.109422979953436e-12	upregulated set	0.9922992299229922	-0.01115286093872623	0.5556727255616252	0.9676369876159336	0.25518091944420457	0.01428753922449922	Interaction	Caco2
SRPK3	CMGC	6	202	8	204	361	5904	0.48577932585502315	-1.0416270028574135	0.985092852508901	1.0000000000377087	0.00652283200827464	1.6376691200432427e-11	0.641355711259573	-0.6408033627982707	0.9331581277489932	1.0000000000209752	0.03004475690737098	9.109422979953436e-12	downregulated set	1.5591971544715448	0.6408033627982707	0.9331581277489932	1.0000000000209752	0.03004475690737098	9.109422979953436e-12	Interaction	Caco2
CDK19	CMGC	28	202	64	204	1300	5904	0.6295201827875095	-0.6676754625496114	0.9985857558350664	1.0000000000377087	6.1463316009046e-4	1.6376691200432427e-11	1.4247963800904977	0.5107557561730836	0.00151054740678463	0.0352073741735188	2.820865640346414	1.4533663641509458	downregulated set	0.701854674796748	-0.5107557561730836	0.00151054740678463	0.0352073741735188	2.820865640346414	1.4533663641509458	Interaction	Caco2
MEKK6	STE	0	202	2	204	81	5904	0.1804180418041804	-2.4705844795760235	1.0000000000377087	1.0000000000377087	1.6376691200432427e-11	1.6376691200432427e-11	0.7145969498910675	-0.4847983387957244	0.7714004926043205	1.0000000000209752	0.11272008813620732	9.109422979953436e-12	downregulated set	1.399390243902439	0.4847983387957244	0.7714004926043205	1.0000000000209752	0.11272008813620732	9.109422979953436e-12	Interaction	Caco2
MEKK1	STE	6	202	3	204	128	5904	1.370049504950495	0.4542280240297575	0.2828671984479659	0.783786771684875	0.5484174108285419	0.10580207057562956	0.6783088235294118	-0.5599858351899434	0.8197909030165833	1.0000000000209752	0.08629690523349612	9.109422979953436e-12	upregulated set	1.370049504950495	0.4542280240297575	0.2828671984479659	0.783786771684875	0.5484174108285419	0.10580207057562956	Interaction	Caco2
MEKK3	STE	4	202	2	204	95	5904	1.2306409588327254	0.2994099149776535	0.4156207654818338	0.9176412113364364	0.3813027621040778	0.03732709047066931	0.6092879256965944	-0.7148039442420474	0.8409357163683568	1.0000000000209752	0.07523720169737998	9.109422979953436e-12	upregulated set	1.2306409588327254	0.2994099149776535	0.4156207654818338	0.9176412113364364	0.3813027621040778	0.03732709047066931	Interaction	Caco2
PLK2	Other	11	202	9	204	336	5904	0.9568599717114568	-0.0636202808328617	0.6036780881932773	0.9873578896018324	0.21919458752146703	0.00552539919826187	0.7752100840336136	-0.3673407572475472	0.8234277715780368	1.0000000000209752	0.08437448973141265	9.109422979953436e-12	upregulated set	0.9568599717114568	-0.0636202808328617	0.6036780881932773	0.9873578896018324	0.21919458752146703	0.00552539919826187	Interaction	Caco2
MEKK2	STE	0	202	2	204	72	5904	0.20297029702970296	-2.3006594781337113	1.0000000000153213	1.0000000000377087	6.653955951913363e-12	1.6376691200432427e-11	0.8039215686274509	-0.31487333735341205	0.7138622336499678	1.0000000000209752	0.1463855934599143	9.109422979953436e-12	downregulated set	1.2439024390243905	0.31487333735341205	0.7138622336499678	1.0000000000209752	0.1463855934599143	9.109422979953436e-12	Interaction	Caco2
PLK1	Other	8	202	10	204	230	5904	1.0166164442531211	0.02377547236422635	0.5337542826974087	0.9647544003508288	0.27265862729358886	0.01558323188719524	1.2583120204603582	0.33148970803188776	0.28061046106134163	0.9447218855731836	0.5518961426571587	0.02469602359417856	downregulated set	0.7947154471544715	-0.33148970803188776	0.28061046106134163	0.9447218855731836	0.5518961426571587	0.02469602359417856	Interaction	Caco2
QSK	CAMK	9	202	9	204	339	5904	0.7759572417418733	-0.36595093838543025	0.8226965987180354	1.0000000000377087	0.08476029819768569	1.6376691200432427e-11	0.7683498178032275	-0.380164797605131	0.830980171583374	1.0000000000209752	0.08040933900128584	9.109422979953436e-12	upregulated set	0.7759572417418733	-0.36595093838543025	0.8226965987180354	1.0000000000377087	0.08476029819768569	1.6376691200432427e-11	Interaction	Caco2
BRAF	TKL	16	202	7	204	240	5904	1.9485148514851487	0.962374927700083	0.01035828488427002	0.2092373546622545	1.9847121487376025	0.6793607792909788	0.8441176470588236	-0.2444840094620138	0.7258127761118986	1.0000000000209752	0.13917539140404464	9.109422979953436e-12	upregulated set	1.9485148514851487	0.962374927700083	0.01035828488427002	0.2092373546622545	1.9847121487376025	0.6793607792909788	Interaction	Caco2
CDC7	Other	12	202	14	204	324	5904	1.0825082508250825	0.11437802114513276	0.4350138291059129	0.9190818586525104	0.3614969365880692	0.03664580615702487	1.2505446623093683	0.32255658326188	0.23831627727727947	0.8806077075001912	0.6228462938252499	0.05521751770666158	downregulated set	0.7996515679442507	-0.32255658326188	0.23831627727727947	0.8806077075001912	0.6228462938252499	0.05521751770666158	Interaction	Caco2
HPK1	STE	9	202	2	204	152	5904	1.73058884835852	0.7912630113073281	0.08517986549255592	0.5578792826896952	1.0696630500557291	0.25345976617630656	0.3808049535603715	-1.3928758493546851	0.9677109685207356	1.0000000000209752	0.01425433641088066	9.109422979953436e-12	upregulated set	1.73058884835852	0.7912630113073281	0.08517986549255592	0.5578792826896952	1.0696630500557291	0.25345976617630656	Interaction	Caco2
SRPK1	CMGC	11	202	6	204	381	5904	0.8438450144227021	-0.2449500455474235	0.7584099054569783	1.0000000000377087	0.12009600338990949	1.6376691200432427e-11	0.4557665585919407	-1.1336330226832656	0.9913522682028	1.0000000000209752	0.00377199541187941	9.109422979953436e-12	upregulated set	0.8438450144227021	-0.2449500455474235	0.7584099054569783	1.0000000000377087	0.12009600338990949	1.6376691200432427e-11	Interaction	Caco2
ICK	CMGC	3	202	11	204	213	5904	0.4116580672151722	-1.280481596196081	0.976896788452634	1.0000000000377087	0.01015131813721474	1.6376691200432427e-11	1.4946147473073736	0.5797736625003594	0.12842603510913853	0.6595438752215079	0.8913469251919034	0.18075630833174255	downregulated set	0.6690687361419069	-0.5797736625003594	0.12842603510913853	0.6595438752215079	0.8913469251919034	0.18075630833174255	Interaction	Caco2
NDR1	AGC	0	202	0	204	21	5904	0.695898161244696	-0.5230518994701588	1.000000000033959	1.0000000000377087	1.4748231407722246e-11	1.6376691200432427e-11	0.6890756302521008	-0.5372657586898598	1.0000000000209752	1.0000000000209752	9.109422979953436e-12	9.109422979953436e-12	upregulated set	0.695898161244696	-0.5230518994701588	1.000000000033959	1.0000000000377087	1.4748231407722246e-11	1.6376691200432427e-11	Interaction	Caco2
NDR2	AGC	6	202	10	204	99	5904	1.7713771377137713	0.8248714039501478	0.13376491092088622	0.6183943989279501	0.8736577953275251	0.2087344526694536	2.9233511586452763	1.5476231388966533	0.00331178000280233	0.06689795605660714	2.479938520541242	1.174587151094618	downregulated set	0.34207317073170734	-1.5476231388966533	0.00331178000280233	0.06689795605660714	2.479938520541242	1.174587151094618	Interaction	Caco2
CHK2	CAMK	2	202	1	204	19	5904	3.0766023970818135	1.621338009865016	0.15192632574757742	0.6444758106621902	0.8183669652005234	0.19079337853257777	1.523219814241486	0.6071241506453148	0.4936175983123688	1.0000000000209752	0.3066093653570866	9.109422979953436e-12	upregulated set	3.0766023970818135	1.621338009865016	0.15192632574757742	0.6444758106621902	0.8183669652005234	0.19079337853257777	Interaction	Caco2
CHK1	CAMK	6	202	3	204	127	5904	1.380837296328058	0.4655433372575916	0.2771370837019876	0.7775234848305762	0.5573053574022776	0.10928648438692236	0.6836498378879111	-0.5486705219621092	0.8157405218024396	1.0000000000209752	0.08844796363608853	9.109422979953436e-12	upregulated set	1.380837296328058	0.4655433372575916	0.2771370837019876	0.7775234848305762	0.5573053574022776	0.10928648438692236	Interaction	Caco2
WNK1	Other	4	202	1	204	52	5904	2.2482863670982485	1.1688258051675091	0.1131595539226428	0.5859885552751566	0.9463087732097144	0.23211086594331448	0.5565610859728507	-0.8453880540521916	0.836053309949774	1.0000000000209752	0.07776602940444671	9.109422979953436e-12	upregulated set	2.2482863670982485	1.1688258051675091	0.1131595539226428	0.5859885552751566	0.9463087732097144	0.23211086594331448	Interaction	Caco2
WNK3	Other	9	202	7	204	199	5904	1.3218568087964573	0.40256590420726457	0.2504853299012778	0.7533918168218331	0.6012177042457925	0.12297910131940254	1.0180313331362696	0.02578196560285574	0.5367931654022023	1.0000000000209752	0.2701930223603118	9.109422979953436e-12	upregulated set	1.3218568087964573	0.40256590420726457	0.2504853299012778	0.7533918168218331	0.6012177042457925	0.12297910131940254	Interaction	Caco2
KHS1	STE	6	202	3	204	90	5904	1.9485148514851485	0.9623749277000828	0.09756923823319633	0.5694058271014018	1.010687085728618	0.24457809274748452	0.9647058823529412	-0.05183893151961805	0.606022435546804	1.0000000000209752	0.2175112975270904	9.109422979953436e-12	upregulated set	1.9485148514851485	0.9623749277000828	0.09756923823319633	0.5694058271014018	1.010687085728618	0.24457809274748452	Interaction	Caco2
CDK10	CMGC	16	202	12	204	603	5904	0.7755282990985666	-0.36674866859148353	0.8838865163750441	1.0000000000377087	0.05360349118136123	1.6376691200432427e-11	0.5759438103599649	-0.7960000270900283	0.9885569201239516	1.0000000000209752	0.00499831938617288	9.109422979953436e-12	upregulated set	0.7755282990985666	-0.36674866859148353	0.8838865163750441	1.0000000000377087	0.05360349118136123	1.6376691200432427e-11	Interaction	Caco2
ATM	PIKK	8	202	6	204	337	5904	0.6938331815377383	-0.5273392578732572	0.8925322841282807	1.0000000000377087	0.04937606589903409	1.6376691200432427e-11	0.5152731715831733	-0.956590616371802	0.976362473368058	1.0000000000209752	0.01038892110488312	9.109422979953436e-12	upregulated set	0.6938331815377383	-0.5273392578732572	0.8925322841282807	1.0000000000377087	0.04937606589903409	1.6376691200432427e-11	Interaction	Caco2
CDK12	CMGC	23	202	20	204	891	5904	0.7544754475447545	-0.40645414215630776	0.9438517062698184	1.0000000000377087	0.0250962347356388	1.6376691200432427e-11	0.6496335908100614	-0.6223018625456591	0.9888518657799016	1.0000000000209752	0.00486876269288463	9.109422979953436e-12	upregulated set	0.7544754475447545	-0.40645414215630776	0.9438517062698184	1.0000000000377087	0.0250962347356388	1.6376691200432427e-11	Interaction	Caco2
CDK13	CMGC	23	202	30	204	1022	5904	0.6577667551490961	-0.6043520015720072	0.9916768208242214	1.0000000000377087	0.00362983772532901	1.6376691200432427e-11	0.8495452975710832	-0.23523722124020235	0.8568231797969793	1.0000000000209752	0.06710879296781115	9.109422979953436e-12	downregulated set	1.17710027100271	0.23523722124020235	0.8568231797969793	1.0000000000209752	0.06710879296781115	9.109422979953436e-12	Interaction	Caco2
CDK14	CMGC	22	202	27	204	795	5904	0.8088174855221372	-0.3061139082258191	0.8794342805536315	1.0000000000377087	0.05579660948603175	1.6376691200432427e-11	0.9829078801331854	-0.02487188391934859	0.5698310881510458	1.0000000000209752	0.24425386074036745	9.109422979953436e-12	downregulated set	1.0173893405600722	0.02487188391934859	0.5698310881510458	1.0000000000209752	0.24425386074036745	9.109422979953436e-12	Interaction	Caco2
MINK	STE	14	202	3	204	129	5904	3.172000921022335	1.6653931899429515	2.4689008144278e-4	0.02714239156370755	3.6074963570554734	1.5663518885421015	0.6730506155950752	-0.5712130906131976	0.8237657591493377	1.0000000000209752	0.0841962639959545	9.109422979953436e-12	upregulated set	3.172000921022335	1.6653931899429515	2.4689008144278e-4	0.02714239156370755	3.6074963570554734	1.5663518885421015	Interaction	Caco2
HRI	Other	7	202	4	204	200	5904	1.0229702970297032	0.03276425559148107	0.5317559828453133	0.9647544003508288	0.27428761510254673	0.01558323188719524	0.5788235294117647	-0.7888045256858242	0.9153160344829908	1.0000000000209752	0.03842892961161366	9.109422979953436e-12	upregulated set	1.0229702970297032	0.03276425559148107	0.5317559828453133	0.9647544003508288	0.27428761510254673	0.01558323188719524	Interaction	Caco2
ATR	PIKK	13	202	4	204	199	5904	1.9093487238171052	0.9330806209060446	0.02297956679986455	0.29520303295262107	1.638658162688713	0.5298791848306333	0.5817321903635826	-0.7815729564547484	0.913420602524509	1.0000000000209752	0.0393291969530175	9.109422979953436e-12	upregulated set	1.9093487238171052	0.9330806209060446	0.02297956679986455	0.29520303295262107	1.638658162688713	0.5298791848306333	Interaction	Caco2
CDK16	CMGC	31	202	42	204	938	5904	0.9659481939665182	-0.04998227881989998	0.6124235612592203	0.9923226687783088	0.21294810940416548	0.00334708743835942	1.295873573309921	0.37392497435228417	0.04768029225388619	0.343979251260179	1.321661091274089	0.4634677531696843	downregulated set	0.771680216802168	-0.37392497435228417	0.04768029225388619	0.343979251260179	1.321661091274089	0.4634677531696843	Interaction	Caco2
KHS2	STE	6	202	2	204	120	5904	1.4613861386138614	0.547337428421239	0.23790706427783312	0.7533918168218331	0.6235926620765139	0.12297910131940254	0.4823529411764706	-1.051838931519618	0.9193942875639644	1.0000000000209752	0.03649819896199331	9.109422979953436e-12	upregulated set	1.4613861386138614	0.547337428421239	0.23790706427783312	0.7533918168218331	0.6235926620765139	0.12297910131940254	Interaction	Caco2
CK1G1	CK1	17	202	16	204	275	5904	1.806804680468047	0.853440556146919	0.01609512481128201	0.2868719304599089	1.7933056511845875	0.5423119440605565	1.6838502673796791	0.7517638556768785	0.03335243867986569	0.28873682628569436	1.4768724056308575	0.5394978214788282	upregulated set	1.806804680468047	0.853440556146919	0.01609512481128201	0.2868719304599089	1.7933056511845875	0.5423119440605565	Interaction	Caco2
SMG1	PIKK	14	202	35	204	711	5904	0.575510715628525	-0.7970853042532096	0.9931882401084844	1.0000000000377087	0.00296843137102666	1.6376691200432427e-11	1.4246711342764955	0.5106289314144518	0.02207265433578384	0.2353174602188738	1.656145437836588	0.6283458475992296	downregulated set	0.7019163763066202	-0.5106289314144518	0.02207265433578384	0.2353174602188738	1.656145437836588	0.6283458475992296	Interaction	Caco2
CK1E	CK1	7	202	10	204	201	5904	1.0178808925668688	0.02556875418727699	0.5369419403034196	0.9647544003508288	0.2700726721571481	0.01558323188719524	1.4398595258999125	0.5259280677973344	0.1672545800400367	0.7678505720019867	0.7766219808314075	0.11472328787097125	downregulated set	0.6945121951219512	-0.5259280677973344	0.1672545800400367	0.7678505720019867	0.7766219808314075	0.11472328787097125	Interaction	Caco2
MNK1	CAMK	0	202	2	204	21	5904	0.695898161244696	-0.5230518994701588	1.000000000033959	1.0000000000377087	1.4748231407722246e-11	1.6376691200432427e-11	2.7563025210084033	1.46273424131014	0.17817465786586031	0.7939253137258188	0.7491540664701786	0.10022035067410992	downregulated set	0.3628048780487805	-1.46273424131014	0.17817465786586031	0.7939253137258188	0.7491540664701786	0.10022035067410992	Interaction	Caco2
CK1D	CK1	13	202	16	204	378	5904	1.005186232909005	0.00746281722862071	0.5348581676390576	0.9647544003508288	0.2717613678443082	0.01558323188719524	1.2250233426704014	0.29280923986782764	0.2419546487374493	0.8832802237041824	0.6162660292626236	0.05390149313639253	downregulated set	0.8163109756097562	-0.29280923986782764	0.2419546487374493	0.8832802237041824	0.6162660292626236	0.05390149313639253	Interaction	Caco2
CK1G2	CK1	6	202	4	204	250	5904	0.7014653465346534	-0.5115562606323296	0.858042333067758	1.0000000000377087	0.06649128492030054	1.6376691200432427e-11	0.46305882352941174	-1.110732620573187	0.9737422811152756	1.0000000000209752	0.01155597197132165	9.109422979953436e-12	upregulated set	0.7014653465346534	-0.5115562606323296	0.858042333067758	1.0000000000377087	0.06649128492030054	1.6376691200432427e-11	Interaction	Caco2
CK1A	CK1	13	202	10	204	318	5904	1.1948440127031572	0.25682228616533825	0.30051448547660453	0.7858470963959131	0.5221345891822555	0.10466194715573784	0.9100998890122086	-0.1359031963080926	0.6641177469314398	1.0000000000209752	0.1777549141424036	9.109422979953436e-12	upregulated set	1.1948440127031572	0.25682228616533825	0.30051448547660453	0.7858470963959131	0.5221345891822555	0.10466194715573784	Interaction	Caco2
CK1G3	CK1	7	202	15	204	284	5904	0.7204016176265515	-0.4731266741384764	0.8552953265790805	1.0000000000377087	0.06788390099374912	1.6376691200432427e-11	1.5285832642916322	0.6121951401927369	0.07408081614434849	0.4846466086042267	1.130294241700926	0.3145748219643794	downregulated set	0.65420054200542	-0.6121951401927369	0.07408081614434849	0.4846466086042267	1.130294241700926	0.3145748219643794	Interaction	Caco2
MNK2	CAMK	5	202	4	204	50	5904	2.922772277227723	1.5473374284212391	0.03442888316627442	0.3597224689441776	1.463077065084787	0.444032434481438	2.315294117647059	1.211195474314176	0.1050928222893666	0.5944583716568572	0.9784269447383628	0.2258785524712168	upregulated set	2.922772277227723	1.5473374284212391	0.03442888316627442	0.3597224689441776	1.463077065084787	0.444032434481438	Interaction	Caco2
DSTYK	TKL	7	202	2	204	230	5904	0.889539388721481	-0.1688696055781696	0.6753079150827452	1.0000000000377087	0.17049816001383925	1.6376691200432427e-11	0.25166240409207163	-1.990438386855475	0.996978137722676	1.0000000000209752	0.00131436502887086	9.109422979953436e-12	upregulated set	0.889539388721481	-0.1688696055781696	0.6753079150827452	1.0000000000377087	0.17049816001383925	1.6376691200432427e-11	Interaction	Caco2
ERK1	CMGC	19	202	79	204	1031	5904	0.5386292266472039	-0.8926355806159219	0.9995065664358612	1.0000000000377087	2.1434836177957e-4	1.6376691200432427e-11	2.217607120442745	1.1490037948978948	1.7772500682778509e-12	5.385067706881889e-10	11.750251460415132	9.268808831912828	downregulated set	0.4509365030359165	-1.1490037948978948	1.7772500682778509e-12	5.385067706881889e-10	11.750251460415132	9.268808831912828	Interaction	Caco2
ERK2	CMGC	31	202	69	204	1145	5904	0.791318258463401	-0.33767004928882965	0.939607747612982	1.0000000000377087	0.02705341086878916	1.6376691200432427e-11	1.744053429231955	0.8024442378827634	1.3776150823e-6	1.9688720813773e-4	5.8608721111529345	3.705782499279158	downregulated set	0.5733769294214681	-0.8024442378827634	1.3776150823e-6	1.9688720813773e-4	5.8608721111529345	3.705782499279158	Interaction	Caco2
ERK5	CMGC	16	202	58	204	946	5904	0.49433780587361065	-1.0164308500307937	0.99973858498256	1.0000000000377087	1.1354594151469e-4	1.6376691200432427e-11	1.7744061683870165	0.8273362858770773	8.58299595153e-6	6.5016194332899e-4	5.066361092324797	3.186978455150455	downregulated set	0.5635688253434259	-0.8273362858770773	8.58299595153e-6	6.5016194332899e-4	5.066361092324797	3.186978455150455	Interaction	Caco2
PBK	Other	10	202	11	204	206	5904	1.418821493799865	0.5046930910127453	0.17763445860072552	0.6758042722006141	0.7504727833291661	0.1701790670931028	1.5454026270702454	0.6279827555429793	0.10940676550257128	0.6027318172232563	0.9609558212422112	0.21987588223415025	downregulated set	0.6470805617147081	-0.6279827555429793	0.10940676550257128	0.6027318172232563	0.9609558212422112	0.21987588223415025	Interaction	Caco2
ERK7	CMGC	18	202	33	204	696	5904	0.7558893820416523	-0.4037529710978148	0.917774404135571	1.0000000000377087	0.03726405853685849	1.6376691200432427e-11	1.372210953346856	0.4565022875986257	0.04074909700435862	0.31635342307344666	1.38988201073675	0.4998274619354596	downregulated set	0.7287509238728751	-0.4565022875986257	0.04074909700435862	0.31635342307344666	1.38988201073675	0.4998274619354596	Interaction	Caco2
ANKRD3	TKL	6	202	3	204	174	5904	1.00785250938887	0.01128452818102923	0.5519097696388372	0.9676369876159336	0.2581319181965881	0.01428753922449922	0.4989858012170385	-1.0029293310386718	0.939679939532325	1.0000000000209752	0.02702004444763016	9.109422979953436e-12	upregulated set	1.00785250938887	0.01128452818102923	0.5519097696388372	0.9676369876159336	0.2581319181965881	0.01428753922449922	Interaction	Caco2
MST2	STE	5	202	2	204	153	5904	0.955154338963308	-0.06619422449668803	0.6045068352273918	0.9873578896018324	0.2185987841584514	0.00552539919826187	0.37831603229527105	-1.4023361786037514	0.9686415097211928	1.0000000000209752	0.01383692383316734	9.109422979953436e-12	upregulated set	0.955154338963308	-0.06619422449668803	0.6045068352273918	0.9873578896018324	0.2185987841584514	0.00552539919826187	Interaction	Caco2
MST3	STE	2	202	0	204	52	5904	1.1241431835491242	0.16882580516750928	0.5380973388095383	0.9647544003508288	0.2691391557758267	0.01558323188719524	0.27828054298642535	-1.8453880540521916	1.0000000000082772	1.0000000000209752	3.5947234970558112e-12	9.109422979953436e-12	upregulated set	1.1241431835491242	0.16882580516750928	0.5380973388095383	0.9647544003508288	0.2691391557758267	0.01558323188719524	Interaction	Caco2
MST4	STE	6	202	1	204	136	5904	1.289458357600466	0.36676518277941805	0.3295398442659781	0.8184473181359948	0.48209206787210807	0.08700927004455128	0.21280276816608995	-2.232411177161439	0.9909709411827384	1.0000000000209752	0.00393908039768996	9.109422979953436e-12	upregulated set	1.289458357600466	0.36676518277941805	0.3295398442659781	0.8184473181359948	0.48209206787210807	0.08700927004455128	Interaction	Caco2
RIPK3	TKL	11	202	7	204	260	5904	1.236557501904037	0.30632932891744424	0.284867561998314	0.783786771684875	0.5453570012596074	0.10580207057562956	0.7791855203619911	-0.35996122688194976	0.7962840161769892	1.0000000000209752	0.09893200178699788	9.109422979953436e-12	upregulated set	1.236557501904037	0.30632932891744424	0.284867561998314	0.783786771684875	0.5453570012596074	0.10580207057562956	Interaction	Caco2
RIPK2	TKL	18	202	11	204	368	5904	1.4296168747309512	0.5156285686939007	0.08670079714502432	0.5578792826896952	1.0619769095123268	0.25345976617630656	0.8650895140664963	-0.20907867333081495	0.7298889749997318	1.0000000000209752	0.13674319633436832	9.109422979953436e-12	upregulated set	1.4296168747309512	0.5156285686939007	0.08670079714502432	0.5578792826896952	1.0619769095123268	0.25345976617630656	Interaction	Caco2
MST1	STE	6	202	1	204	119	5904	1.4736666944005326	0.5594102607218141	0.2324473795742659	0.7492718724574741	0.6336753453417295	0.1253605704391232	0.2432031636183885	-2.039766099219043	0.9837107664406074	1.0000000000209752	0.00713257535270483	9.109422979953436e-12	upregulated set	1.4736666944005326	0.5594102607218141	0.2324473795742659	0.7492718724574741	0.6336753453417295	0.1253605704391232	Interaction	Caco2
ALK4	TKL	14	202	7	204	334	5904	1.225114128179285	0.2929161528921532	0.2610763721659818	0.7533918168218331	0.5832324307517694	0.12297910131940254	0.6065516026769989	-0.7212977063275477	0.94415757209496	1.0000000000209752	0.02495551949366823	9.109422979953436e-12	upregulated set	1.225114128179285	0.2929161528921532	0.2610763721659818	0.7533918168218331	0.5832324307517694	0.12297910131940254	Interaction	Caco2
ALK2	TKL	13	202	7	204	350	5904	1.0856011315417256	0.1184941296173646	0.42493087264877855	0.9190818586525104	0.3716817148179157	0.03664580615702487	0.5788235294117647	-0.7888045256858242	0.9592282522525156	1.0000000000209752	0.01807803839891241	9.109422979953436e-12	upregulated set	1.0856011315417256	0.1184941296173646	0.42493087264877855	0.9190818586525104	0.3716817148179157	0.03664580615702487	Interaction	Caco2
GAK	Other	13	202	6	204	283	5904	1.342616240422629	0.42504699861781126	0.1806605480140255	0.6758042722006141	0.7431366767167581	0.1701790670931028	0.6135938474329662	-0.7046440780218256	0.9269277236182366	1.0000000000209752	0.03295412826921818	9.109422979953436e-12	upregulated set	1.342616240422629	0.42504699861781126	0.1806605480140255	0.6758042722006141	0.7431366767167581	0.1701790670931028	Interaction	Caco2
KIS	Other	32	202	57	204	1321	5904	0.708014480479085	-0.4981492279382263	0.9908541046482175	1.0000000000377087	0.00399028720062405	1.6376691200432427e-11	1.2487865698891216	0.32052692700681473	0.03946826396512947	0.31470747319563763	1.4037519758833268	0.5020929439978319	downregulated set	0.8007773498787618	-0.32052692700681473	0.03946826396512947	0.31470747319563763	1.4037519758833268	0.5020929439978319	Interaction	Caco2
SIK	CAMK	7	202	7	204	235	5904	0.8706130187486835	-0.19989650119879415	0.6964006350712098	1.0000000000377087	0.15714084150675084	1.6376691200432427e-11	0.8620775969962453	-0.21411036041849515	0.7058571553747365	1.0000000000209752	0.15128317842310912	9.109422979953436e-12	upregulated set	0.8706130187486835	-0.19989650119879415	0.6964006350712098	1.0000000000377087	0.15714084150675084	1.6376691200432427e-11	Interaction	Caco2
FAM20C	FAM20	16	202	10	204	518	5904	0.9027868037769028	-0.14754276437795258	0.7002865548679068	1.0000000000377087	0.15472421179670426	1.6376691200432427e-11	0.5587099704746763	-0.8398285287102913	0.9861160275768176	1.0000000000209752	0.00607198245051021	9.109422979953436e-12	upregulated set	0.9027868037769028	-0.14754276437795258	0.7002865548679068	1.0000000000377087	0.15472421179670426	1.6376691200432427e-11	Interaction	Caco2
SGK3	AGC	1	202	5	204	32	5904	0.9133663366336634	-0.13073447669139865	0.6714771631477742	1.0000000000377087	0.1729687530437504	1.6376691200432427e-11	4.522058823529412	2.176979758976263	0.00722308570769374	0.09961276410419996	2.1412772318574693	1.0016850087163756	downregulated set	0.2211382113821138	-2.176979758976263	0.00722308570769374	0.09961276410419996	2.1412772318574693	1.0016850087163756	Interaction	Caco2
SGK1	AGC	0	202	1	204	31	5904	0.47141488342382626	-1.0849307870782738	1.000000000010138	1.0000000000377087	4.402829914020026e-12	1.6376691200432427e-11	0.9335863377609108	-0.09914464629797472	0.6637274601274772	1.0000000000209752	0.17801021409649564	9.109422979953436e-12	downregulated set	1.0711382113821135	0.09914464629797472	0.6637274601274772	1.0000000000209752	0.17801021409649564	9.109422979953436e-12	Interaction	Caco2
DLK	TKL	2	202	8	204	93	5904	0.628553177898435	-0.6698932877994301	0.8282922013020769	1.0000000000377087	0.08181642767574615	1.6376691200432427e-11	2.489563567362429	1.315892852980869	0.01916285275778848	0.22332093790807345	1.7175398373899684	0.6510705568584814	downregulated set	0.4016768292682927	-1.315892852980869	0.01916285275778848	0.22332093790807345	1.7175398373899684	0.6510705568584814	Interaction	Caco2
PKN3	AGC	1	202	1	204	69	5904	0.4235901851054671	-1.2392589334695676	0.9063849344685246	1.0000000000377087	0.04268732173640983	1.6376691200432427e-11	0.4194373401534527	-1.2534727926892686	0.9085185411224068	1.0000000000209752	0.04166620514738014	9.109422979953436e-12	upregulated set	0.4235901851054671	-1.2392589334695676	0.9063849344685246	1.0000000000377087	0.04268732173640983	1.6376691200432427e-11	Interaction	Caco2
MEK5	STE	3	202	0	204	96	5904	0.9133663366336632	-0.13073447669139898	0.6419983228411796	1.0000000000377087	0.19246610648219403	1.6376691200432427e-11	0.15073529411764705	-2.729910836632256	1.000000000010994	1.0000000000209752	4.774578152372389e-12	9.109422979953436e-12	upregulated set	0.9133663366336632	-0.13073447669139898	0.6419983228411796	1.0000000000377087	0.19246610648219403	1.6376691200432427e-11	Interaction	Caco2
TAO1	STE	9	202	1	204	113	5904	2.3278717252256196	1.2190115623357258	0.01928929560384352	0.2922328283982293	1.71468363139963	0.5342709985613061	0.25611660593440916	-1.9651272983262873	0.9799475235060604	1.0000000000209752	0.00879718028908604	9.109422979953436e-12	upregulated set	2.3278717252256196	1.2190115623357258	0.01928929560384352	0.2922328283982293	1.71468363139963	0.5342709985613061	Interaction	Caco2
PRKX	AGC	6	202	16	204	145	5904	1.209423011266644	0.2743189340148231	0.3831111067648304	0.8861272164102566	0.4166752572135904	0.05250392436704966	3.1935091277890466	1.675142574073966	8.312699022017e-5	0.00359821114810196	4.080257943718388	2.4439133552303405	downregulated set	0.313135162601626	-1.675142574073966	8.312699022017e-5	0.00359821114810196	4.080257943718388	2.4439133552303405	Interaction	Caco2
PERK	Other	5	202	8	204	149	5904	0.9807960661837996	-0.02797490226619779	0.5815055081765412	0.9764276574633216	0.23544616716193428	0.01035992762274248	1.5538886695617846	0.635883143626739	0.15390634149291518	0.7402162138468777	0.8127434853105588	0.13064140626183554	downregulated set	0.6435467479674796	-0.635883143626739	0.15390634149291518	0.7402162138468777	0.8127434853105588	0.13064140626183554	Interaction	Caco2
CAMKK1	Other	2	202	7	204	153	5904	0.3820617355853233	-1.3881223193840504	0.96726098519299	1.0000000000377087	0.01445632929179676	1.6376691200432427e-11	1.3241061130334488	0.40501874345385297	0.2864123920169748	0.9536588437488284	0.5430081956233822	0.02060695944217077	downregulated set	0.7552264808362369	-0.40501874345385297	0.2864123920169748	0.9536588437488284	0.5430081956233822	0.02060695944217077	Interaction	Caco2
CAMKK2	Other	8	202	8	204	207	5904	1.129573826947912	0.17577856580927598	0.4185439353518214	0.9176412113364364	0.3782589465611793	0.03732709047066931	1.1184995737425405	0.16156470658957495	0.42903168343955106	1.0000000000209752	0.3675106345405085	9.109422979953436e-12	upregulated set	1.129573826947912	0.17577856580927598	0.4185439353518214	0.9176412113364364	0.3782589465611793	0.03732709047066931	Interaction	Caco2
DNAPK	PIKK	12	202	6	204	515	5904	0.6810343170239354	-0.5542005980408233	0.941183070596725	1.0000000000377087	0.02632589323905555	1.6376691200432427e-11	0.3371787549971445	-1.568414457260524	0.9997186309100672	1.0000000000209752	1.2221423759682e-4	9.109422979953436e-12	upregulated set	0.6810343170239354	-0.5542005980408233	0.941183070596725	1.0000000000377087	0.02632589323905555	1.6376691200432427e-11	Interaction	Caco2
PAK1	STE	1	202	4	204	67	5904	0.4362346682429437	-1.1968236671491712	0.8997916556869499	1.0000000000377087	0.0458580386275715	1.6376691200432427e-11	1.7278314310798948	0.7889624736311281	0.21222995377909043	0.8801954981690381	0.6731933205152125	0.05542085700159564	downregulated set	0.578760162601626	-0.7889624736311281	0.21222995377909043	0.8801954981690381	0.6731933205152125	0.05542085700159564	Interaction	Caco2
TAO3	STE	8	202	4	204	104	5904	2.2482863670982485	1.1688258051675091	0.03155668362782257	0.34148839782965135	1.5009086441766668	0.46662404701658106	1.1131221719457014	0.15461194594780836	0.4895781626549414	1.0000000000209752	0.3101779618795821	9.109422979953436e-12	upregulated set	2.2482863670982485	1.1688258051675091	0.03155668362782257	0.34148839782965135	1.5009086441766668	0.46662404701658106	Interaction	Caco2
TAO2	STE	1	202	2	204	142	5904	0.20582903360758611	-2.280481596196081	0.9923157760903109	1.0000000000377087	0.00335010406475883	1.6376691200432427e-11	0.4076222038111019	-1.2946954554157817	0.9568306631883908	1.0000000000209752	0.01916491546254847	9.109422979953436e-12	downregulated set	2.453252032520325	1.2946954554157817	0.9568306631883908	1.0000000000209752	0.01916491546254847	9.109422979953436e-12	Interaction	Caco2
PAK6	STE	9	202	9	204	201	5904	1.3087040047288312	0.3881388335719852	0.2592177269168224	0.7533918168218331	0.5863353020340499	0.12297910131940254	1.2958735733099211	0.3739249743522845	0.26809280430738586	0.9311957943828888	0.5717148424570088	0.03095899412076421	upregulated set	1.3087040047288312	0.3881388335719852	0.2592177269168224	0.7533918168218331	0.5863353020340499	0.12297910131940254	Interaction	Caco2
PAK3	STE	3	202	5	204	96	5904	0.9133663366336632	-0.13073447669139898	0.6419983228411796	1.0000000000377087	0.19246610648219403	1.6376691200432427e-11	1.5073529411764703	0.5920172582551064	0.24782125577872105	0.8939266726303866	0.6058614466624974	0.04869810422207397	downregulated set	0.6634146341463416	-0.5920172582551064	0.24782125577872105	0.8939266726303866	0.6058614466624974	0.04869810422207397	Interaction	Caco2
PAK2	STE	7	202	5	204	129	5904	1.5860004605111675	0.6653931899429514	0.16334651698500363	0.6675716696457968	0.7868901214904738	0.1755021021569149	1.121751025991792	0.1657525035530086	0.4657095174560774	1.0000000000209752	0.33188488653276127	9.109422979953436e-12	upregulated set	1.5860004605111675	0.6653931899429514	0.16334651698500363	0.6675716696457968	0.7868901214904738	0.1755021021569149	Interaction	Caco2
P90RSK	AGC	0	202	2	204	13	5904	1.1241431835491242	0.16882580516750928	1.0000000000100535	1.0000000000377087	4.366281903038025e-12	1.6376691200432427e-11	4.452488687782806	2.154611945947808	0.08765485075025038	0.5420289750474666	1.0572240453913446	0.2659774969175533	downregulated set	0.22459349593495936	-2.154611945947808	0.08765485075025038	0.5420289750474666	1.0572240453913446	0.2659774969175533	Interaction	Caco2
PAK5	STE	8	202	6	204	183	5904	1.277714656711573	0.35356568502455904	0.29758186313469537	0.7858470963959131	0.5263935414747802	0.10466194715573784	0.9488910318225652	-0.07568567347398585	0.609589543191726	1.0000000000209752	0.214962491427449	9.109422979953436e-12	upregulated set	1.277714656711573	0.35356568502455904	0.29758186313469537	0.7858470963959131	0.5263935414747802	0.10466194715573784	Interaction	Caco2
PAK4	STE	10	202	6	204	224	5904	1.304809052333805	0.38383869613835975	0.24617971546398448	0.7533918168218331	0.6087477346093627	0.12297910131940254	0.7752100840336135	-0.36734075724754744	0.787763672278586	1.0000000000209752	0.10360405055495668	9.109422979953436e-12	upregulated set	1.304809052333805	0.38383869613835975	0.24617971546398448	0.7533918168218331	0.6087477346093627	0.12297910131940254	Interaction	Caco2
HIPK4	CMGC	13	202	32	204	577	5904	0.6585102184395216	-0.6027222671957889	0.9617481569476458	1.0000000000377087	0.0169386372834128	1.6376691200432427e-11	1.605056580691202	0.6826241554434181	0.00604254922722566	0.09961276410419996	2.218779802811023	1.0016850087163756	downregulated set	0.6230309959349594	-0.6826241554434181	0.00604254922722566	0.09961276410419996	2.218779802811023	1.0016850087163756	Interaction	Caco2
ASK1	STE	9	202	6	204	234	5904	1.124143183549124	0.168825805167509	0.4129715216285006	0.9176412113364364	0.3840798961063894	0.03732709047066931	0.7420814479638009	-0.4303505547733479	0.8202897395092723	1.0000000000209752	0.08603272073279541	9.109422979953436e-12	upregulated set	1.124143183549124	0.168825805167509	0.4129715216285006	0.9176412113364364	0.3840798961063894	0.03732709047066931	Interaction	Caco2
MOK	CMGC	6	202	10	204	262	5904	0.669337162723906	-0.5791949775076928	0.8855413222094949	1.0000000000377087	0.05279116842213014	1.6376691200432427e-11	1.104625056129322	0.14355675743881266	0.4240352004770397	1.0000000000209752	0.3725980897789773	9.109422979953436e-12	downregulated set	0.9052845528455284	-0.14355675743881266	0.4240352004770397	1.0000000000209752	0.3725980897789773	9.109422979953436e-12	Interaction	Caco2
HIPK1	CMGC	14	202	5	204	393	5904	1.041191142014965	0.05823494310759931	0.48036778182744816	0.9647544003508288	0.318426128337766	0.01558323188719524	0.36820835204310737	-1.4414057432823435	0.9978728424088888	1.0000000000209752	9.2479674725012e-4	9.109422979953436e-12	upregulated set	1.041191142014965	0.05823494310759931	0.48036778182744816	0.9647544003508288	0.318426128337766	0.01558323188719524	Interaction	Caco2
GCK	STE	10	202	4	204	131	5904	2.2311238757463534	1.1577706166585136	0.01801707263235897	0.2873248951370931	1.7443157706760126	0.5416267431265366	0.8837000449034575	-0.17837133744854983	0.6663221110318636	1.0000000000209752	0.17631577499570986	9.109422979953436e-12	upregulated set	2.2311238757463534	1.1577706166585136	0.01801707263235897	0.2873248951370931	1.7443157706760126	0.5416267431265366	Interaction	Caco2
HIPK3	CMGC	14	202	24	204	620	5904	0.6599808367933568	-0.599503959908032	0.9661898689033837	1.0000000000377087	0.01493752067109266	1.6376691200432427e-11	1.120303605313093	0.16388975953581916	0.3142212557417482	1.0000000000209752	0.5027644401136286	9.109422979953436e-12	downregulated set	0.8926151761517614	-0.16388975953581916	0.3142212557417482	1.0000000000209752	0.5027644401136286	9.109422979953436e-12	Interaction	Caco2
HIPK2	CMGC	11	202	16	204	496	5904	0.6481954647077611	-0.6254991684409765	0.9551181418412438	1.0000000000377087	0.01994290571850468	1.6376691200432427e-11	0.9335863377609108	-0.09914464629797472	0.6490761430755169	1.0000000000209752	0.18770435315675932	9.109422979953436e-12	downregulated set	1.0711382113821135	0.09914464629797472	0.6490761430755169	1.0000000000209752	0.18770435315675932	9.109422979953436e-12	Interaction	Caco2
MOS	Other	10	202	13	204	248	5904	1.1785372085595658	0.23699730780908865	0.3491092993589166	0.8552773963863103	0.45703858256229624	0.06789300552777483	1.51707779886148	0.6012950718431174	0.09622949557610522	0.571716414893331	1.0166917907214017	0.24281933831703287	downregulated set	0.6591619762351469	-0.6012950718431174	0.09622949557610522	0.571716414893331	1.0166917907214017	0.24281933831703287	Interaction	Caco2
SSTK	CAMK	9	202	5	204	197	5904	1.3352766748756093	0.41713870529453734	0.24185624226512664	0.7533918168218331	0.6164426990701763	0.12297910131940254	0.7345476261570618	-0.44507206048011344	0.8119560735002792	1.0000000000209752	0.0904674652815572	9.109422979953436e-12	upregulated set	1.3352766748756093	0.41713870529453734	0.24185624226512664	0.7533918168218331	0.6164426990701763	0.12297910131940254	Interaction	Caco2
CAMK4	CAMK	1	202	4	204	62	5904	0.47141488342382626	-1.0849307870782738	0.8812166161205849	1.0000000000377087	0.05491732243656112	1.6376691200432427e-11	1.8671726755218216	0.9008553537020254	0.17789546936448605	0.7939253137258188	0.7498351123717173	0.10022035067410992	downregulated set	0.5355691056910569	-0.9008553537020254	0.17789546936448605	0.7939253137258188	0.7498351123717173	0.10022035067410992	Interaction	Caco2
MEK1	STE	7	202	6	204	314	5904	0.651573437598537	-0.6180003035254213	0.9139394479161986	1.0000000000377087	0.03908257703093634	1.6376691200432427e-11	0.5530161109029599	-0.8546065840815705	0.9611750278691792	1.0000000000209752	0.01719752105529951	9.109422979953436e-12	upregulated set	0.651573437598537	-0.6180003035254213	0.9139394479161986	1.0000000000377087	0.03908257703093634	1.6376691200432427e-11	Interaction	Caco2
PKN2	AGC	4	202	1	204	35	5904	3.3403111739745404	1.739982506363635	0.03876488206018365	0.3852654880406245	1.4115615330072393	0.4142398932055882	0.826890756302521	-0.2742313528560661	0.7066746307760172	1.0000000000209752	0.15078049933441912	9.109422979953436e-12	upregulated set	3.3403111739745404	1.739982506363635	0.03876488206018365	0.3852654880406245	1.4115615330072393	0.4142398932055882	Interaction	Caco2
MEK2	STE	7	202	4	204	259	5904	0.78993845330479	-0.34018784232034843	0.7849715423568977	1.0000000000377087	0.10514608748581818	1.6376691200432427e-11	0.44696797637974106	-1.1617566235976535	0.978982731057092	1.0000000000209752	0.00922496894534012	9.109422979953436e-12	upregulated set	0.78993845330479	-0.34018784232034843	0.7849715423568977	1.0000000000377087	0.10514608748581818	1.6376691200432427e-11	Interaction	Caco2
PKN1	AGC	6	202	1	204	65	5904	2.697943640517898	1.431860211001303	0.02932293557482661	0.32906849922860976	1.5327925538082032	0.4827136894648855	0.44524886877828057	-1.167316148939554	0.8950422096219073	1.0000000000209752	0.0481564831493148	9.109422979953436e-12	upregulated set	2.697943640517898	1.431860211001303	0.02932293557482661	0.32906849922860976	1.5327925538082032	0.4827136894648855	Interaction	Caco2
NEK11	Other	13	202	1	204	204	5904	1.8625509609784507	0.897279899478198	0.02719294678478237	0.32906849922860976	1.565543727203744	0.4827136894648855	0.14186851211072665	-2.8173736778825953	0.999162216133128	1.0000000000209752	3.6399740728699e-4	9.109422979953436e-12	upregulated set	1.8625509609784507	0.897279899478198	0.02719294678478237	0.32906849922860976	1.565543727203744	0.4827136894648855	Interaction	Caco2
MLK1	TKL	6	202	2	204	116	5904	1.511778764083305	0.5962470289021854	0.21631929570821257	0.7146133078000695	0.664904739710975	0.14592890046170362	0.49898580121703856	-1.0029293310386718	0.9099213705695668	1.0000000000209752	0.04099613493511192	9.109422979953436e-12	upregulated set	1.511778764083305	0.5962470289021854	0.21631929570821257	0.7146133078000695	0.664904739710975	0.14592890046170362	Interaction	Caco2
MLK2	TKL	6	202	2	204	109	5904	1.6088654737033337	0.6860436992528312	0.18034355415638795	0.6758042722006141	0.7438993756319465	0.1701790670931028	0.5310307609282245	-0.9131326606880258	0.8908087623569272	1.0000000000209752	0.05021551972000892	9.109422979953436e-12	upregulated set	1.6088654737033337	0.6860436992528312	0.18034355415638795	0.6758042722006141	0.7438993756319465	0.1701790670931028	Interaction	Caco2
MLK3	TKL	5	202	3	204	162	5904	0.902090209020902	-0.14865638468866108	0.6535486215895776	1.0000000000377087	0.18472209698541672	1.6376691200432427e-11	0.5359477124183006	-0.8998358380745681	0.9187643443624663	1.0000000000209752	0.03679586735935749	9.109422979953436e-12	upregulated set	0.902090209020902	-0.14865638468866108	0.6535486215895776	1.0000000000377087	0.18472209698541672	1.6376691200432427e-11	Interaction	Caco2
YANK2	AGC	5	202	3	204	139	5904	1.0513569342545763	0.07225254547245626	0.5211197186682935	0.9647544003508288	0.2830624932373704	0.01558323188719524	0.6246297079983072	-0.6789269079134509	0.8595674780873063	1.0000000000209752	0.06572002449098789	9.109422979953436e-12	upregulated set	1.0513569342545763	0.07225254547245626	0.5211197186682935	0.9647544003508288	0.2830624932373704	0.01558323188719524	Interaction	Caco2
YANK3	AGC	3	202	4	204	75	5904	1.169108910891089	0.22540933353387657	0.4800056223555128	0.9647544003508288	0.31875367565842494	0.01558323188719524	1.5435294117647058	0.6262329735930195	0.2704463033191228	0.9311957943828888	0.5679189504729006	0.03095899412076421	downregulated set	0.6478658536585367	-0.6262329735930195	0.2704463033191228	0.9311957943828888	0.5679189504729006	0.03095899412076421	Interaction	Caco2
MLK4	TKL	4	202	4	204	109	5904	1.072576982468889	0.10108119853167498	0.5177732684695662	0.9647544003508288	0.28586037502095796	0.01558323188719524	1.062061521856449	0.08686733931197423	0.52535026676967	1.0000000000209752	0.27955104287430166	9.109422979953436e-12	upregulated set	1.072576982468889	0.10108119853167498	0.5177732684695662	0.9647544003508288	0.28586037502095796	0.01558323188719524	Interaction	Caco2
MYLK4	CAMK	2	202	7	204	125	5904	0.4676435643564356	-1.096518761353486	0.927503209411242	1.0000000000377087	0.03268457893428472	1.6376691200432427e-11	1.6207058823529412	0.6966223014844176	0.15182294982025513	0.7402162138468777	0.8186625747715891	0.13064140626183554	downregulated set	0.6170150987224158	-0.6966223014844176	0.15182294982025513	0.7402162138468777	0.8186625747715891	0.13064140626183554	Interaction	Caco2
DCAMKL1	CAMK	0	202	0	204	8	5904	1.8267326732673268	0.8692655233086014	1.0000000000097231	1.0000000000377087	4.2226935432696596e-12	1.6376691200432427e-11	1.8088235294117647	0.8550516640889004	1.000000000001347	1.0000000000209752	5.849610412108299e-13	9.109422979953436e-12	upregulated set	1.8267326732673268	0.8692655233086014	1.0000000000097231	1.0000000000377087	4.2226935432696596e-12	1.6376691200432427e-11	Interaction	Caco2
CHAK2	Alpha	7	202	3	204	199	5904	1.0281108512861337	0.03999582482255662	0.5265481919231909	0.9647544003508288	0.278561874186933	0.01558323188719524	0.43629914277268694	-1.196610455733592	0.968281890713928	1.0000000000209752	0.01399819046064685	9.109422979953436e-12	upregulated set	1.0281108512861337	0.03999582482255662	0.5265481919231909	0.9647544003508288	0.278561874186933	0.01558323188719524	Interaction	Caco2
DCAMKL2	CAMK	5	202	4	204	44	5904	3.3213321332133217	1.7317619995586668	0.02209634261045809	0.29520303295262107	1.6556796048462803	0.5298791848306333	2.6310160427807485	1.3956200454516032	0.07517620661517709	0.4846466086042267	1.123919592530967	0.3145748219643794	upregulated set	3.3213321332133217	1.7317619995586668	0.02209634261045809	0.29520303295262107	1.6556796048462803	0.5298791848306333	Interaction	Caco2
CHAK1	Alpha	4	202	3	204	106	5904	1.1029329348029142	0.1413450687454021	0.4965036000015873	0.9647544003508288	0.304077598215617	0.01558323188719524	0.8190899001109877	-0.2879062897531427	0.7117395703282737	1.0000000000209752	0.1476788881881251	9.109422979953436e-12	upregulated set	1.1029329348029142	0.1413450687454021	0.4965036000015873	0.9647544003508288	0.304077598215617	0.01558323188719524	Interaction	Caco2
SLK	STE	6	202	1	204	154	5904	1.1387424456731388	0.18744148333485616	0.4367913783695099	0.9190818586525104	0.35972594256408025	0.03664580615702487	0.1879297173414821	-2.411734876606001	0.99517497140434	1.0000000000209752	0.0021005549981832	9.109422979953436e-12	upregulated set	1.1387424456731388	0.18744148333485616	0.4367913783695099	0.9190818586525104	0.35972594256408025	0.03664580615702487	Interaction	Caco2
PIM1	CAMK	1	202	3	204	45	5904	0.6495049504950495	-0.6225875730210734	0.7884623045548472	1.0000000000377087	0.10321906494148758	1.6376691200432427e-11	1.9294117647058824	0.948161068480382	0.21521893836575137	0.8801954981690381	0.6671195152275059	0.05542085700159564	downregulated set	0.5182926829268293	-0.948161068480382	0.21521893836575137	0.8801954981690381	0.6671195152275059	0.05542085700159564	Interaction	Caco2
NEK1	Other	4	202	0	204	51	5904	2.2923704135119394	1.196840181337106	0.10770720624927578	0.5840888011007342	0.9677552388598843	0.23352112053103008	0.2837370242214533	-1.817373677882595	1.000000000002383	1.0000000000209752	1.0349162371037549e-12	9.109422979953436e-12	upregulated set	2.2923704135119394	1.196840181337106	0.10770720624927578	0.5840888011007342	0.9677552388598843	0.23352112053103008	Interaction	Caco2
NEK2	Other	7	202	1	204	169	5904	1.2106157361298262	0.2757410090840214	0.3641927706648077	0.8640856006788877	0.4386686793306189	0.06344323198752908	0.1712495649147233	-2.5458277721932836	0.99714192240538	1.0000000000209752	0.00124302450579926	9.109422979953436e-12	upregulated set	1.2106157361298262	0.2757410090840214	0.3641927706648077	0.8640856006788877	0.4386686793306189	0.06344323198752908	Interaction	Caco2
PIM3	CAMK	3	202	9	204	61	5904	1.4374289888005192	0.523490686466871	0.35565990740816866	0.8552773963863103	0.4489650889125169	0.06789300552777483	4.270009643201543	2.0942393279683267	4.8124696192534e-4	0.01458178294633804	3.317631999142085	1.8361893706397805	downregulated set	0.2341915085817525	-2.0942393279683267	4.8124696192534e-4	0.01458178294633804	3.317631999142085	1.8361893706397805	Interaction	Caco2
NEK3	Other	9	202	3	204	198	5904	1.3285328532853284	0.409833904671304	0.2461575202447974	0.7533918168218331	0.6087868917582638	0.12297910131940254	0.4385026737967914	-1.189342455269553	0.9674384128714326	1.0000000000209752	0.01437667261543902	9.109422979953436e-12	upregulated set	1.3285328532853284	0.409833904671304	0.2461575202447974	0.7533918168218331	0.6087868917582638	0.12297910131940254	Interaction	Caco2
P70S6KB	AGC	0	202	1	204	22	5904	0.6642664266426643	-0.5901660953286958	1.000000000023323	1.0000000000377087	1.012890997757099e-11	1.6376691200432427e-11	1.3155080213903745	0.3956200454516032	0.5428431376613682	1.0000000000209752	0.26532564792479624	9.109422979953436e-12	downregulated set	0.7601626016260163	-0.3956200454516032	0.5428431376613682	1.0000000000209752	0.26532564792479624	9.109422979953436e-12	Interaction	Caco2
PIM2	CAMK	3	202	1	204	32	5904	2.74009900990099	1.4542280240297576	0.1079481553933439	0.5840888011007342	0.966784774444494	0.23352112053103008	0.9044117647058824	-0.1449483359110995	0.6750177165678195	1.0000000000209752	0.17068482849242692	9.109422979953436e-12	upregulated set	2.74009900990099	1.4542280240297576	0.1079481553933439	0.5840888011007342	0.966784774444494	0.23352112053103008	Interaction	Caco2
CDKL5	CMGC	3	202	4	204	169	5904	0.5188353154842111	-0.9466514122524268	0.92882422822629	1.0000000000377087	0.03206646462203628	1.6376691200432427e-11	0.6849982596588932	-0.5458277721932838	0.8364432401037477	1.0000000000209752	0.07756352433230015	9.109422979953436e-12	downregulated set	1.4598577235772356	0.5458277721932838	0.8364432401037477	1.0000000000209752	0.07756352433230015	9.109422979953436e-12	Interaction	Caco2
OSR1	STE	7	202	3	204	132	5904	1.5499549954995502	0.6322263260077522	0.1764042026085425	0.6758042722006141	0.7534910725604448	0.1701790670931028	0.6577540106951871	-0.6043799545483969	0.8352464886656277	1.0000000000209752	0.07818534143822668	9.109422979953436e-12	upregulated set	1.5499549954995502	0.6322263260077522	0.1764042026085425	0.6758042722006141	0.7534910725604448	0.1701790670931028	Interaction	Caco2
DYRK1A	CMGC	22	202	26	204	640	5904	1.0047029702970296	0.00676904705853607	0.5255355858337173	0.9647544003508288	0.2793978710573206	0.01558323188719524	1.1757352941176469	0.23356328734263004	0.22464555677812212	0.8801954981690381	0.6485021668142301	0.05542085700159564	downregulated set	0.8505315822388995	-0.23356328734263004	0.22464555677812212	0.8801954981690381	0.6485021668142301	0.05542085700159564	Interaction	Caco2
DYRK1B	CMGC	23	202	18	204	688	5904	0.9770895694220586	-0.03343727533648358	0.5801223764862771	0.9764276574633216	0.2364803825980968	0.01035992762274248	0.7571819425444597	-0.40128808917088504	0.9163300150023956	1.0000000000209752	0.03794808759582819	9.109422979953436e-12	upregulated set	0.9770895694220586	-0.03343727533648358	0.5801223764862771	0.9764276574633216	0.2364803825980968	0.01035992762274248	Interaction	Caco2
LOK	STE	3	202	1	204	70	5904	1.2526166902404523	0.32494500708479096	0.4366268970040943	0.9190818586525104	0.3598895144797005	0.03664580615702487	0.4134453781512605	-1.274231352856066	0.9116093356817996	1.0000000000209752	0.04019123591122122	9.109422979953436e-12	upregulated set	1.2526166902404523	0.32494500708479096	0.4366268970040943	0.9190818586525104	0.3598895144797005	0.03664580615702487	Interaction	Caco2
VRK1	CK1	9	202	4	204	186	5904	1.4142446502714787	0.5000317136428822	0.1964867777580189	0.692273182100927	0.706666669410372	0.15972249215163478	0.6223908918406073	-0.6841071470191309	0.8851563115358376	1.0000000000209752	0.05298002959243012	9.109422979953436e-12	upregulated set	1.4142446502714787	0.5000317136428822	0.1964867777580189	0.692273182100927	0.706666669410372	0.15972249215163478	Interaction	Caco2
VRK2	CK1	15	202	12	204	440	5904	0.9963996399639964	-0.00520359460753993	0.545640886233617	0.9668373598174616	0.26309309436266	0.01464657625250884	0.7893048128342246	-0.341345548714603	0.8360738639281354	1.0000000000209752	0.07775535260961505	9.109422979953436e-12	upregulated set	0.9963996399639964	-0.00520359460753993	0.545640886233617	0.9668373598174616	0.26309309436266	0.01464657625250884	Interaction	Caco2
HGK	STE	8	202	0	204	119	5904	1.9648889258673767	0.974447760000658	0.05883305801236824	0.4442845106548353	1.2303785773582403	0.35233882755227447	0.12160158180919428	-3.039766099219043	1.0000000000069402	1.0000000000209752	3.014101929448495e-12	9.109422979953436e-12	upregulated set	1.9648889258673767	0.974447760000658	0.05883305801236824	0.4442845106548353	1.2303785773582403	0.35233882755227447	Interaction	Caco2
QIK	CAMK	9	202	4	204	232	5904	1.1338340730624787	0.1812095296233417	0.40338833468199287	0.9053827067306952	0.39427666501391334	0.04316780500661443	0.49898580121703856	-1.0029293310386718	0.9594297216058708	1.0000000000209752	0.01798683190984714	9.109422979953436e-12	upregulated set	1.1338340730624787	0.1812095296233417	0.40338833468199287	0.9053827067306952	0.39427666501391334	0.04316780500661443	Interaction	Caco2
MELK	CAMK	6	202	0	204	42	5904	4.175388967468176	2.061910601250997	0.00468638070688951	0.1419973354187523	2.329162433582558	0.8477198050802529	0.3445378151260504	-1.53726575868986	1.0000000000033458	1.0000000000209752	1.4530486266000625e-12	9.109422979953436e-12	upregulated set	4.175388967468176	2.061910601250997	0.00468638070688951	0.1419973354187523	2.329162433582558	0.8477198050802529	Interaction	Caco2
MAPKAPK3	CAMK	8	202	4	204	80	5904	2.9227722772277227	1.547337428421239	0.00831913253283842	0.19389978134231095	2.0799219568634433	0.712422680667975	1.4470588235294115	0.5331235692015381	0.30816064991135417	1.0000000000209752	0.5112228186267653	9.109422979953436e-12	upregulated set	2.9227722772277227	1.547337428421239	0.00831913253283842	0.19389978134231095	2.0799219568634433	0.712422680667975	Interaction	Caco2
MAK	CMGC	7	202	18	204	331	5904	0.6181089408034459	-0.6940669614410122	0.9371270564508152	1.0000000000377087	0.02820152312007526	1.6376691200432427e-11	1.5738404122978498	0.6542892587239952	0.0428068988317205	0.31635342307344666	1.3684862337180292	0.4998274619354596	downregulated set	0.6353884372177054	-0.6542892587239952	0.0428068988317205	0.31635342307344666	1.3684862337180292	0.4998274619354596	Interaction	Caco2
MAPKAPK2	CAMK	9	202	9	204	134	5904	1.9630560070932463	0.9731013342931412	0.04686182420614281	0.4260662286890213	1.3291808094812343	0.3705228879428296	1.9438103599648815	0.9588874750734404	0.04926320930453797	0.347133777192442	1.3074772989960863	0.45950312607336785	upregulated set	1.9630560070932463	0.9731013342931412	0.04686182420614281	0.4260662286890213	1.3291808094812343	0.3705228879428296	Interaction	Caco2
MAPKAPK5	CAMK	14	202	8	204	174	5904	2.3516558552406965	1.233676949517477	0.00360915190912865	0.13669662855824785	2.4425948381100966	0.8642421965997353	1.330628803245436	0.4121081682401721	0.2626318097026607	0.928589384011136	0.5806526737465902	0.03217628566202413	upregulated set	2.3516558552406965	1.233676949517477	0.00360915190912865	0.13669662855824785	2.4425948381100966	0.8642421965997353	Interaction	Caco2
TNIK	STE	8	202	1	204	109	5904	2.145153964937778	1.101081198531675	0.03941660108666455	0.3852654880406245	1.4043208278736206	0.4142398932055882	0.26551538046411227	-1.9131326606880257	0.9769699330825624	1.0000000000209752	0.01011880178507725	9.109422979953436e-12	upregulated set	2.145153964937778	1.101081198531675	0.03941660108666455	0.3852654880406245	1.4043208278736206	0.4142398932055882	Interaction	Caco2
RAF1	TKL	14	202	3	204	289	5904	1.4158758436397274	0.5016947628655267	0.12796122612492017	0.6154325637436636	0.8929216071567353	0.21081952810801208	0.3004274374109505	-1.7349115176906222	0.9974100218287388	1.0000000000209752	0.00112627236885543	9.109422979953436e-12	upregulated set	1.4158758436397274	0.5016947628655267	0.12796122612492017	0.6154325637436636	0.8929216071567353	0.21081952810801208	Interaction	Caco2
TSSK1	CAMK	4	202	4	204	138	5904	0.8471803702109342	-0.23925893346956767	0.6975728864942414	1.0000000000377087	0.15641040805653164	1.6376691200432427e-11	0.8388746803069054	-0.2534727926892686	0.7047139676081576	1.0000000000209752	0.15198712059151775	9.109422979953436e-12	upregulated set	0.8471803702109342	-0.23925893346956767	0.6975728864942414	1.0000000000377087	0.15641040805653164	1.6376691200432427e-11	Interaction	Caco2
TSSK2	CAMK	8	202	4	204	134	5904	1.7449386729717749	0.8031763328508289	0.09771981191179172	0.5694058271014018	1.0100173776149903	0.24457809274748452	0.8639157155399474	-0.21103752636887185	0.683176249026837	1.0000000000209752	0.16546724052731265	9.109422979953436e-12	upregulated set	1.7449386729717749	0.8031763328508289	0.09771981191179172	0.5694058271014018	1.0100173776149903	0.24457809274748452	Interaction	Caco2
P70S6K	AGC	0	202	3	204	47	5904	0.31093322098167264	-1.685323328369036	1.0000000000165403	1.0000000000377087	7.183371731042684e-12	1.6376691200432427e-11	1.8473091364205256	0.8854253131324193	0.2329498719886411	0.8801954981690381	0.6327375238705878	0.05542085700159564	downregulated set	0.5413279132791328	-0.8854253131324193	0.2329498719886411	0.8801954981690381	0.6327375238705878	0.05542085700159564	Interaction	Caco2
CDKL1	CMGC	3	202	1	204	105	5904	0.8350777934936351	-0.2600174936363651	0.6996522872792769	1.0000000000377087	0.15511774174865195	1.6376691200432427e-11	0.27563025210084036	-1.8591938535772221	0.973552684165665	1.0000000000209752	0.01164054150057101	9.109422979953436e-12	upregulated set	0.8350777934936351	-0.2600174936363651	0.6996522872792769	1.0000000000377087	0.15511774174865195	1.6376691200432427e-11	Interaction	Caco2
BRSK1	CAMK	8	202	5	204	266	5904	0.8790292563090896	-0.18601691219258829	0.6930858294309239	1.0000000000377087	0.15921298048181687	1.6376691200432427e-11	0.5440070765148164	-0.878302676524927	0.9530646693061388	1.0000000000209752	0.02087762971852074	9.109422979953436e-12	upregulated set	0.8790292563090896	-0.18601691219258829	0.6930858294309239	1.0000000000377087	0.15921298048181687	1.6376691200432427e-11	Interaction	Caco2
BRSK2	CAMK	12	202	4	204	239	5904	1.4675007249678942	0.5533612160490089	0.1268178301540674	0.6154325637436636	0.8968196818396176	0.21081952810801208	0.4843711543194684	-1.0458151438918482	0.9656874994505056	1.0000000000209752	0.01516339037664802	9.109422979953436e-12	upregulated set	1.4675007249678942	0.5533612160490089	0.1268178301540674	0.6154325637436636	0.8968196818396176	0.21081952810801208	Interaction	Caco2
PRP4	CMGC	32	202	46	204	1087	5904	0.8604297412261925	-0.21687070171870784	0.8466192980400957	1.0000000000377087	0.07231183633826087	1.6376691200432427e-11	1.2247415985713512	0.2924773951186041	0.08257011542853485	0.5212238536426262	1.0831771082835755	0.2829757171568579	downregulated set	0.8164987628137151	-0.2924773951186041	0.08257011542853485	0.5212238536426262	1.0831771082835755	0.2829757171568579	Interaction	Caco2
CK1A2	CK1	7	202	2	204	159	5904	1.2867550906034	0.3637374900818501	0.31007565868967185	0.786881562844736	0.5085323250612117	0.10409063037761762	0.36403995560488345	-1.457831291195455	0.9737071639971748	1.0000000000209752	0.011571634684057421	9.109422979953436e-12	upregulated set	1.2867550906034	0.3637374900818501	0.31007565868967185	0.786881562844736	0.5085323250612117	0.10409063037761762	Interaction	Caco2
MSK1	AGC	4	202	10	204	111	5904	1.0532512710730533	0.0748496569584954	0.5317207369630129	0.9647544003508288	0.27431640198976937	0.01558323188719524	2.6073131955484894	1.3825638926261568	0.00695574362089942	0.09961276410419996	2.157656433868955	1.0016850087163756	downregulated set	0.3835365853658537	-1.3825638926261568	0.00695574362089942	0.09961276410419996	2.157656433868955	1.0016850087163756	Interaction	Caco2
MSK2	AGC	2	202	5	204	46	5904	1.2707705553164013	0.3457035672515885	0.47509859960707135	0.9647544003508288	0.32321624969828083	0.01558323188719524	3.1457800511508953	1.6534178029192503	0.02677288684663956	0.2385936680744644	1.5723047975105091	0.6223410860504591	downregulated set	0.3178861788617886	-1.6534178029192503	0.02677288684663956	0.2385936680744644	1.5723047975105091	0.6223410860504591	Interaction	Caco2
GRK1	AGC	10	202	14	204	335	5904	0.8724693364858874	-0.19682366714917107	0.7137130976602333	1.0000000000377087	0.1464763332425513	1.6376691200432427e-11	1.2094820017559262	0.2743893008013698	0.27612035732956414	0.9400502052905386	0.5589015732594036	0.02684895140201129	downregulated set	0.8268002322880372	-0.2743893008013698	0.27612035732956414	0.9400502052905386	0.5589015732594036	0.02684895140201129	Interaction	Caco2
GRK3	AGC	9	202	9	204	257	5904	1.0235389297684632	0.03356597555703549	0.5218525325451693	0.9647544003508288	0.2824522045647985	0.01558323188719524	1.0135042343785765	0.01935211633733465	0.5335622087987565	1.0000000000209752	0.2728149382582697	9.109422979953436e-12	upregulated set	1.0235389297684632	0.03356597555703549	0.5218525325451693	0.9647544003508288	0.2824522045647985	0.01558323188719524	Interaction	Caco2
STK33	CAMK	8	202	2	204	116	5904	2.01570501877774	1.0112845281810292	0.05247398263548192	0.42971937131218985	1.2800559727566037	0.3668150683212935	0.49898580121703856	-1.0029293310386718	0.9099213705695668	1.0000000000209752	0.04099613493511192	9.109422979953436e-12	upregulated set	2.01570501877774	1.0112845281810292	0.05247398263548192	0.42971937131218985	1.2800559727566037	0.3668150683212935	Interaction	Caco2
GRK2	AGC	9	202	8	204	264	5904	0.9963996399639964	-0.00520359460753977	0.5538249385024467	0.9676369876159336	0.2566274920535248	0.01428753922449922	0.8770053475935828	-0.18934245526955307	0.6954276597971717	1.0000000000209752	0.1577480397695453	9.109422979953436e-12	upregulated set	0.9963996399639964	-0.00520359460753977	0.5538249385024467	0.9676369876159336	0.2566274920535248	0.01428753922449922	Interaction	Caco2
GRK5	AGC	15	202	12	204	329	5904	1.3325709470643112	0.4142123451818782	0.16524051228856357	0.6675716696457968	0.7818834672675199	0.1755021021569149	1.055605220811729	0.07807039107481528	0.4690654917515149	1.0000000000209752	0.32876651608962837	9.109422979953436e-12	upregulated set	1.3325709470643112	0.4142123451818782	0.16524051228856357	0.6675716696457968	0.7818834672675199	0.1755021021569149	Interaction	Caco2
IRAK1	TKL	15	202	9	204	305	5904	1.4374289888005194	0.5234906864668712	0.10795040548396408	0.5840888011007342	0.9667757220271348	0.23352112053103008	0.8540019286403087	-0.2276887669190357	0.7302128014952731	1.0000000000209752	0.13655055762290658	9.109422979953436e-12	upregulated set	1.4374289888005194	0.5234906864668712	0.10795040548396408	0.5840888011007342	0.9667757220271348	0.23352112053103008	Interaction	Caco2
IRE2	Other	7	202	3	204	127	5904	1.6109768457160678	0.6879357585940398	0.15489463588121158	0.6444758106621902	0.8099636219278673	0.19079337853257777	0.6836498378879111	-0.5486705219621092	0.8157405218024396	1.0000000000209752	0.08844796363608853	9.109422979953436e-12	upregulated set	1.6109768457160678	0.6879357585940398	0.15489463588121158	0.6444758106621902	0.8099636219278673	0.19079337853257777	Interaction	Caco2
GRK4	AGC	10	202	9	204	249	5904	1.1738041274006918	0.2311916861278827	0.3535767220035139	0.8552773963863103	0.4515163348303444	0.06789300552777483	1.046066619418852	0.06497473346313197	0.4960864686084131	1.0000000000209752	0.30444261873854517	9.109422979953436e-12	upregulated set	1.1738041274006918	0.2311916861278827	0.3535767220035139	0.8552773963863103	0.4515163348303444	0.06789300552777483	Interaction	Caco2
GRK7	AGC	10	202	4	204	289	5904	1.011339888314091	0.01626793569528487	0.5331130655417929	0.9647544003508288	0.2731806736499181	0.01558323188719524	0.400569916547934	-1.3198740184117783	0.9902115533068891	1.0000000000209752	0.00427201083814557	9.109422979953436e-12	upregulated set	1.011339888314091	0.01626793569528487	0.5331130655417929	0.9647544003508288	0.2731806736499181	0.01558323188719524	Interaction	Caco2
GRK6	AGC	13	202	16	204	349	5904	1.088711736503163	0.12262201524004113	0.4209641200520286	0.9176412113364364	0.3757549187188793	0.03732709047066931	1.32681611326479	0.4079684378792481	0.15935249013437472	0.7428277617033161	0.7976411455999228	0.12911187374047334	downregulated set	0.753683943089431	-0.4079684378792481	0.15935249013437472	0.7428277617033161	0.7976411455999228	0.12911187374047334	Interaction	Caco2
IRE1	Other	7	202	2	204	136	5904	1.5043680838672104	0.5891576041158662	0.1944851666447211	0.692273182100927	0.711113516651931	0.15972249215163478	0.4256055363321799	-1.232411177161439	0.9487093207323596	1.0000000000209752	0.02286683260921327	9.109422979953436e-12	upregulated set	1.5043680838672104	0.5891576041158662	0.1944851666447211	0.692273182100927	0.711113516651931	0.15972249215163478	Interaction	Caco2
PRPK	Other	11	202	7	204	285	5904	1.128087545596665	0.1738790328937947	0.3897529666289099	0.894660218852725	0.4092105704671205	0.04834187317066538	0.7108359133126936	-0.4924115229055993	0.8641307191876896	1.0000000000209752	0.06342055575286615	9.109422979953436e-12	upregulated set	1.128087545596665	0.1738790328937947	0.3897529666289099	0.894660218852725	0.4092105704671205	0.04834187317066538	Interaction	Caco2
RIPK1	TKL	3	202	1	204	110	5904	0.797119711971197	-0.3271316894949023	0.7285194454683255	1.0000000000377087	0.13755885165393064	1.6376691200432427e-11	0.26310160427807483	-1.9263080494357596	0.9777532164409004	1.0000000000209752	0.00977074670772962	9.109422979953436e-12	upregulated set	0.797119711971197	-0.3271316894949023	0.7285194454683255	1.0000000000377087	0.13755885165393064	1.6376691200432427e-11	Interaction	Caco2
MARK4	CAMK	12	202	10	204	423	5904	0.829155255951127	-0.2702858290901922	0.7855904835095939	1.0000000000377087	0.10480378614817304	1.6376691200432427e-11	0.6841885690446392	-0.5475340941436867	0.9220745540949096	1.0000000000209752	0.03523396276089073	9.109422979953436e-12	upregulated set	0.829155255951127	-0.2702858290901922	0.7855904835095939	1.0000000000377087	0.10480378614817304	1.6376691200432427e-11	Interaction	Caco2
MARK3	CAMK	18	202	13	204	442	5904	1.1902692531696608	0.25128796535948206	0.26081285621350053	0.7533918168218331	0.5836710047922312	0.12297910131940254	0.8512110726643598	-0.23241117716143905	0.7625179964522003	1.0000000000209752	0.11774990192523888	9.109422979953436e-12	upregulated set	1.1902692531696608	0.25128796535948206	0.26081285621350053	0.7533918168218331	0.5836710047922312	0.12297910131940254	Interaction	Caco2
MARK2	CAMK	21	202	16	204	538	5904	1.1408590673193713	0.19012058353073735	0.30099919233550987	0.7858470963959131	0.5214346697373922	0.10466194715573784	0.8607041329542969	-0.21641069846772373	0.7674468027358916	1.0000000000209752	0.11495171888525592	9.109422979953436e-12	upregulated set	1.1408590673193713	0.19012058353073735	0.30099919233550987	0.7858470963959131	0.5214346697373922	0.10466194715573784	Interaction	Caco2
MARK1	CAMK	17	202	12	204	426	5904	1.1663645237763214	0.2220187443331026	0.2960283276227338	0.7858470963959131	0.5286667283275769	0.10466194715573784	0.8152444076222037	-0.29469545541578174	0.8036813398892559	1.0000000000209752	0.0949161151326332	9.109422979953436e-12	upregulated set	1.1663645237763214	0.2220187443331026	0.2960283276227338	0.7858470963959131	0.5286667283275769	0.10466194715573784	Interaction	Caco2
NEK8	Other	6	202	0	204	79	5904	2.2198270459957388	1.1504472758526545	0.06158399157591776	0.4442845106548353	1.210532165656679	0.35233882755227447	0.18317200297840655	-2.4487290840882023	1.0000000000161795	1.0000000000209752	7.0267649504769915e-12	9.109422979953436e-12	upregulated set	2.2198270459957388	1.1504472758526545	0.06158399157591776	0.4442845106548353	1.210532165656679	0.35233882755227447	Interaction	Caco2
NEK9	Other	9	202	4	204	179	5904	1.469550306986006	0.5553747474866573	0.16972312968133563	0.6758042722006141	0.7702589684750523	0.1701790670931028	0.6467302004600723	-0.6287641131753559	0.8668537410425674	1.0000000000209752	0.06205417220829535	9.109422979953436e-12	upregulated set	1.469550306986006	0.5553747474866573	0.16972312968133563	0.6758042722006141	0.7702589684750523	0.1701790670931028	Interaction	Caco2
NEK4	Other	8	202	0	204	134	5904	1.7449386729717749	0.8031763328508289	0.09771981191179172	0.5694058271014018	1.0100173776149903	0.24457809274748452	0.10798946444249342	-3.2110375263688717	1.000000000002159	1.0000000000209752	9.37615595728749e-13	9.109422979953436e-12	upregulated set	1.7449386729717749	0.8031763328508289	0.09771981191179172	0.5694058271014018	1.0100173776149903	0.24457809274748452	Interaction	Caco2
NEK5	Other	4	202	0	204	78	5904	1.498857578065499	0.5838633044463528	0.2871298074489146	0.783786771684875	0.5419217202912772	0.10580207057562956	0.1855203619909502	-2.4303505547733484	1.0000000000097804	1.0000000000209752	4.247573191906492e-12	9.109422979953436e-12	upregulated set	1.498857578065499	0.5838633044463528	0.2871298074489146	0.783786771684875	0.5419217202912772	0.10580207057562956	Interaction	Caco2
NEK6	Other	15	202	3	204	272	5904	1.6118229470005825	0.6886932776667803	0.05223550346455101	0.42971937131218985	1.2820342150519353	0.3668150683212935	0.31920415224913495	-1.647448676440283	0.9957638583414806	1.0000000000209752	0.00184364067123108	9.109422979953436e-12	upregulated set	1.6118229470005825	0.6886932776667803	0.05223550346455101	0.42971937131218985	1.2820342150519353	0.3668150683212935	Interaction	Caco2
NEK7	Other	17	202	5	204	237	5904	2.0965033212181976	1.0679851156606814	0.00423601227749505	0.1419973354187523	2.3730427898203064	0.8477198050802529	0.6105733432613552	-0.7117634899219963	0.91315232229551	1.0000000000209752	0.039456772066294	9.109422979953436e-12	upregulated set	2.0965033212181976	1.0679851156606814	0.00423601227749505	0.1419973354187523	2.3730427898203064	0.8477198050802529	Interaction	Caco2
COT	STE	2	202	0	204	82	5904	0.712871287128713	-0.4882864813094822	0.7725494052793924	1.0000000000377087	0.1120737374641344	1.6376691200432427e-11	0.17647058823529413	-2.5025003405291835	1.0000000000185536	1.0000000000209752	8.057727444951207e-12	9.109422979953436e-12	upregulated set	0.712871287128713	-0.4882864813094822	0.7725494052793924	1.0000000000377087	0.1120737374641344	1.6376691200432427e-11	Interaction	Caco2
RSK4	AGC	4	202	8	204	29	5904	4.03141003755548	2.0112845281810294	0.02245915941813802	0.29520303295262107	1.6486065021660898	0.5298791848306333	7.983772819472617	2.997070668961329	2.261797716176e-5	0.00137064941600297	4.645546238790165	2.8630736146238784	downregulated set	0.1252540650406504	-2.997070668961329	2.261797716176e-5	0.00137064941600297	4.645546238790165	2.8630736146238784	Interaction	Caco2
CLK4	CMGC	16	202	8	204	460	5904	1.0166164442531211	0.02377547236422635	0.5122217746944114	0.9647544003508288	0.2905419634922999	0.01558323188719524	0.5033248081841433	-0.9904383868554748	0.9907834001837168	1.0000000000209752	0.00402127829633833	9.109422979953436e-12	upregulated set	1.0166164442531211	0.02377547236422635	0.5122217746944114	0.9647544003508288	0.2905419634922999	0.01558323188719524	Interaction	Caco2
CLK3	CMGC	20	202	8	204	464	5904	1.2598156367360875	0.3332126230683917	0.1761316020908264	0.6758042722006141	0.7541627145475897	0.1701790670931028	0.49898580121703856	-1.0029293310386718	0.9915548431496304	1.0000000000209752	0.00368325985650945	9.109422979953436e-12	upregulated set	1.2598156367360875	0.3332126230683917	0.1761316020908264	0.6758042722006141	0.7541627145475897	0.1701790670931028	Interaction	Caco2
RSK2	AGC	0	202	5	204	18	5904	0.8118811881188118	-0.3006594781337112	1.0000000000351446	1.0000000000377087	1.5263085842097256e-11	1.6376691200432427e-11	8.03921568627451	3.0070547575339504	8.1434706529836e-4	0.02121471325624609	3.0891904643737056	1.673362833898385	downregulated set	0.12439024390243902	-3.0070547575339504	8.1434706529836e-4	0.02121471325624609	3.0891904643737056	1.673362833898385	Interaction	Caco2
CLK2	CMGC	10	202	4	204	436	5904	0.6703606140430557	-0.5769907065809627	0.9326261832108084	1.0000000000377087	0.03029239601818862	1.6376691200432427e-11	0.26551538046411227	-1.9131326606880257	0.9998412904666972	1.0000000000209752	6.893214477775e-5	9.109422979953436e-12	upregulated set	0.6703606140430557	-0.5769907065809627	0.9326261832108084	1.0000000000377087	0.03029239601818862	1.6376691200432427e-11	Interaction	Caco2
RSK3	AGC	0	202	2	204	5	5904	2.9227722772277227	1.547337428421239	0.999999999996947	1.0000000000377087	1.3259020501394662e-12	1.6376691200432427e-11	11.576470588235294	3.533123569201538	0.02086683952254123	0.2341723101974071	1.6805433239034075	0.6304644595600898	downregulated set	0.08638211382113821	-3.533123569201538	0.02086683952254123	0.2341723101974071	1.6805433239034075	0.6304644595600898	Interaction	Caco2
CDK9	CMGC	23	202	23	204	911	5904	0.7379117714186347	-0.43847976443643655	0.9568123026045936	1.0000000000377087	0.01917324920125557	1.6376691200432427e-11	0.7306773422870795	-0.45269362365613747	0.9616240471659864	1.0000000000209752	0.01699468487865661	9.109422979953436e-12	upregulated set	0.7379117714186347	-0.43847976443643655	0.9568123026045936	1.0000000000377087	0.01917324920125557	1.6376691200432427e-11	Interaction	Caco2
CLK1	CMGC	19	202	9	204	487	5904	1.1403012991237522	0.18941507466984467	0.31441255225435616	0.787330606058429	0.5025001240003664	0.1038428658145115	0.5348472037685711	-0.9028012965511294	0.9880303364521136	1.0000000000209752	0.00522972064365761	9.109422979953436e-12	upregulated set	1.1403012991237522	0.18941507466984467	0.31441255225435616	0.787330606058429	0.5025001240003664	0.1038428658145115	Interaction	Caco2
CDK8	CMGC	26	202	62	204	1336	5904	0.5688029880832395	-0.8139990510243587	0.9998144802961768	1.0000000000377087	8.057765825746e-5	1.6376691200432427e-11	1.3430785487847832	0.42554368200172327	0.00723260993495841	0.09961276410419996	2.1407049563964744	1.0016850087163756	downregulated set	0.7445580907421978	-0.42554368200172327	0.00723260993495841	0.09961276410419996	2.1407049563964744	1.0016850087163756	Interaction	Caco2
CDK7	CMGC	13	202	38	204	826	5904	0.4600004794668329	-1.1202927299697518	0.9997344694739064	1.0000000000377087	1.1533375525339e-4	1.6376691200432427e-11	1.3314342686227034	0.4129812061130407	0.04228519055189635	0.31635342307344666	1.3738117079850816	0.4998274619354596	downregulated set	0.7510697475395806	-0.4129812061130407	0.04228519055189635	0.31635342307344666	1.3738117079850816	0.4998274619354596	Interaction	Caco2
MAP3K15	STE	7	202	5	204	94	5904	2.1765325468717087	1.1220315936885683	0.04921557097067903	0.4260662286890213	1.307897472094859	0.3705228879428296	1.539424280350438	0.6223909072986255	0.2352997866392478	0.8801954981690381	0.6283784666252509	0.05542085700159564	upregulated set	2.1765325468717087	1.1220315936885683	0.04921557097067903	0.4260662286890213	1.307897472094859	0.3705228879428296	Interaction	Caco2
CDK6	CMGC	29	202	30	204	1034	5904	0.8197330371335005	-0.28677395187876126	0.8981201046467943	1.0000000000377087	0.04666558170964995	1.6376691200432427e-11	0.839685971100239	-0.2520782106175155	0.8728312246978882	1.0000000000209752	0.05906972567426506	9.109422979953436e-12	downregulated set	1.190921409214092	0.2520782106175155	0.8728312246978882	1.0000000000209752	0.05906972567426506	9.109422979953436e-12	Interaction	Caco2
CDK5	CMGC	29	202	29	204	1016	5904	0.834255866531535	-0.2614381683359924	0.877181134646519	1.0000000000377087	0.05691071717579511	1.6376691200432427e-11	0.8260768874478925	-0.2756520275556933	0.8889832326420526	1.0000000000209752	0.05110643030054655	9.109422979953436e-12	upregulated set	0.834255866531535	-0.2614381683359924	0.877181134646519	1.0000000000377087	0.05691071717579511	1.6376691200432427e-11	Interaction	Caco2
CDK4	CMGC	18	202	26	204	852	5904	0.6174871008227583	-0.6955190954749247	0.9925104148331486	1.0000000000377087	0.00326492730456029	1.6376691200432427e-11	0.8831814415907207	-0.17921823799584585	0.7785369422014863	1.0000000000209752	0.10872077498590152	9.109422979953436e-12	downregulated set	1.132270168855535	0.17921823799584585	0.7785369422014863	1.0000000000209752	0.10872077498590152	9.109422979953436e-12	Interaction	Caco2
CDK3	CMGC	33	202	27	204	878	5904	1.098536277317937	0.13558251313169684	0.3116362625127667	0.786881562844736	0.5063520128322978	0.10409063037761762	0.8899906203939435	-0.1681379632829891	0.7694568581114574	1.0000000000209752	0.11381572516242568	9.109422979953436e-12	upregulated set	1.098536277317937	0.13558251313169684	0.3116362625127667	0.786881562844736	0.5063520128322978	0.10409063037761762	Interaction	Caco2
MRCKB	AGC	0	202	3	204	34	5904	0.42981945253348863	-1.2181973179417382	1.0000000000240676	1.0000000000377087	1.0452441842591952e-11	1.6376691200432427e-11	2.5536332179930796	1.3525513235597173	0.12488684585206164	0.6595438752215079	0.9034833028165148	0.18075630833174255	downregulated set	0.3915989159891599	-1.3525513235597173	0.12488684585206164	0.6595438752215079	0.9034833028165148	0.18075630833174255	Interaction	Caco2
CDK2	CMGC	37	202	37	204	1334	5904	0.8106639749432215	-0.30282406224703384	0.9382674594058638	1.0000000000377087	0.02767334543012093	1.6376691200432427e-11	0.8027162889143663	-0.3170379214667348	0.9463930519114442	1.0000000000209752	0.02392845680742562	9.109422979953436e-12	upregulated set	0.8106639749432215	-0.30282406224703384	0.9382674594058638	1.0000000000377087	0.02767334543012093	1.6376691200432427e-11	Interaction	Caco2
MRCKA	AGC	1	202	2	204	46	5904	0.6353852776582006	-0.6542964327484114	0.7955135610629661	1.0000000000377087	0.09935241256722276	1.6376691200432427e-11	1.258312020460358	0.3314897080318875	0.480127579774787	1.0000000000209752	0.31864334631165253	9.109422979953436e-12	downregulated set	0.7947154471544716	-0.3314897080318875	0.480127579774787	1.0000000000209752	0.31864334631165253	9.109422979953436e-12	Interaction	Caco2
AAK1	Other	24	202	14	204	498	5904	1.4085649528808302	0.4942260919616765	0.06026782055373072	0.4442845106548353	1.2199145135030942	0.35233882755227447	0.813607370659107	-0.2975953459215763	0.8215567689034396	1.0000000000209752	0.0853624217971633	9.109422979953436e-12	upregulated set	1.4085649528808302	0.4942260919616765	0.06026782055373072	0.4442845106548353	1.2199145135030942	0.35233882755227447	Interaction	Caco2
CDK1	CMGC	30	202	21	204	918	5904	0.955154338963308	-0.0661942244966882	0.6365273792476837	1.0000000000377087	0.19618291109837788	1.6376691200432427e-11	0.6620530565167243	-0.5949812565461473	0.9873824737990928	1.0000000000209752	0.00551458584637964	9.109422979953436e-12	upregulated set	0.955154338963308	-0.0661942244966882	0.6365273792476837	1.0000000000377087	0.19618291109837788	1.6376691200432427e-11	Interaction	Caco2
skMLCK	CAMK	4	202	6	204	133	5904	0.8790292563090896	-0.18601691219258829	0.6703024722803047	1.0000000000377087	0.1737291787925874	1.6376691200432427e-11	1.3056169836355591	0.3847317293088669	0.31969324662997123	1.0000000000209752	0.4952665378988349	9.109422979953436e-12	downregulated set	0.7659214092140922	-0.3847317293088669	0.31969324662997123	1.0000000000209752	0.4952665378988349	9.109422979953436e-12	Interaction	Caco2
AURB	Other	7	202	11	204	181	5904	1.1303539193698375	0.17677455828300007	0.4299477647093585	0.9190818586525104	0.3665843045982872	0.03664580615702487	1.7588560285992851	0.8146373956429924	0.0558795507828851	0.3848069065275952	1.2527470938480911	0.41475714183197343	downregulated set	0.5685513673318551	-0.8146373956429924	0.0558795507828851	0.3848069065275952	1.2527470938480911	0.41475714183197343	Interaction	Caco2
AURC	Other	8	202	9	204	161	5904	1.452309206075887	0.5383486451939844	0.19624481193775353	0.692273182100927	0.7072018157372985	0.15972249215163478	1.617829740591889	0.694059787416596	0.11466929270603408	0.6204427801772915	0.9405528662642884	0.20729826476818383	downregulated set	0.6181120144534779	-0.694059787416596	0.11466929270603408	0.6204427801772915	0.9405528662642884	0.20729826476818383	Interaction	Caco2
BMPR1B	TKL	12	202	7	204	360	5904	0.9742574257425742	-0.03762507229991724	0.5799778470670522	0.9764276574633216	0.23658859450650332	0.01035992762274248	0.5627450980392158	-0.8294465101831698	0.96668828750362	1.0000000000209752	0.01471354333259279	9.109422979953436e-12	upregulated set	0.9742574257425742	-0.03762507229991724	0.5799778470670522	0.9764276574633216	0.23658859450650332	0.01035992762274248	Interaction	Caco2
AURA	Other	6	202	15	204	301	5904	0.5826124140653268	-0.7793916527299446	0.9460071279070076	1.0000000000377087	0.02410559129480492	1.6376691200432427e-11	1.442251319132304	0.528322582937717	0.10594307613686564	0.5944583716568572	0.9749274211505532	0.2258785524712168	downregulated set	0.6933604336043361	-0.528322582937717	0.10594307613686564	0.5944583716568572	0.9749274211505532	0.2258785524712168	Interaction	Caco2
BMPR1A	TKL	12	202	7	204	378	5904	0.9278642149929278	-0.10801440019131522	0.6466139908284082	1.0000000000377087	0.1893549027652305	1.6376691200432427e-11	0.5359477124183006	-0.8998358380745681	0.9770784451403458	1.0000000000209752	0.0100705673723688	9.109422979953436e-12	upregulated set	0.9278642149929278	-0.10801440019131522	0.6466139908284082	1.0000000000377087	0.1893549027652305	1.6376691200432427e-11	Interaction	Caco2
DYRK4	CMGC	27	202	27	204	902	5904	0.8748874887488749	-0.1928305977833111	0.7987801275473828	1.0000000000377087	0.09757274826286429	1.6376691200432427e-11	0.8663101604278074	-0.20704445700301208	0.8143208585085724	1.0000000000209752	0.08920444078231358	9.109422979953436e-12	upregulated set	0.8748874887488749	-0.1928305977833111	0.7987801275473828	1.0000000000377087	0.09757274826286429	1.6376691200432427e-11	Interaction	Caco2
GSK3B	CMGC	12	202	17	204	528	5904	0.6642664266426642	-0.590166095328696	0.9522846538998876	1.0000000000377087	0.02123321428407306	1.6376691200432427e-11	0.9318181818181818	-0.10187961401921364	0.6548444369674498	1.0000000000209752	0.1838618575512589	9.109422979953436e-12	downregulated set	1.0731707317073171	0.10187961401921364	0.6548444369674498	1.0000000000209752	0.1838618575512589	9.109422979953436e-12	Interaction	Caco2
DYRK3	CMGC	16	202	18	204	547	5904	0.8549242492805039	-0.22613149948395525	0.7764637011797058	1.0000000000377087	0.10987884224814803	1.6376691200432427e-11	0.9523604688676204	-0.07042035726134359	0.6211728819630845	1.0000000000209752	0.20678751216895044	9.109422979953436e-12	downregulated set	1.0500225835591688	0.07042035726134359	0.6211728819630845	1.0000000000209752	0.20678751216895044	9.109422979953436e-12	Interaction	Caco2
GSK3A	CMGC	12	202	28	204	628	5904	0.5584915179416031	-0.8403927248618694	0.9920948831409544	1.0000000000377087	0.00344679029141943	1.6376691200432427e-11	1.29037092544024	0.36778583725487785	0.10192518926399548	0.5939102374421275	0.9917184734374191	0.22627918856991333	downregulated set	0.7749709639953541	-0.36778583725487785	0.10192518926399548	0.5939102374421275	0.9917184734374191	0.22627918856991333	Interaction	Caco2
BMPR2	TKL	5	202	9	204	297	5904	0.492049204920492	-1.0231255026048025	0.9751210873689042	1.0000000000377087	0.01094145167486733	1.6376691200432427e-11	0.8770053475935828	-0.18934245526955307	0.7016020224853561	1.0000000000209752	0.15390916771361812	9.109422979953436e-12	downregulated set	1.1402439024390243	0.18934245526955307	0.7016020224853561	1.0000000000209752	0.15390916771361812	9.109422979953436e-12	Interaction	Caco2
DYRK2	CMGC	25	202	23	204	772	5904	0.9464936130918792	-0.07933532418475434	0.6463248632198176	1.0000000000377087	0.18954913705044307	1.6376691200432427e-11	0.862237122828406	-0.213843417122167	0.8027201782467431	1.0000000000209752	0.0954358198797476	9.109422979953436e-12	upregulated set	0.9464936130918792	-0.07933532418475434	0.6463248632198176	1.0000000000377087	0.18954913705044307	1.6376691200432427e-11	Interaction	Caco2
PKCI	AGC	5	202	1	204	31	5904	4.714148834238263	2.236997307809089	0.00616635245613106	0.15570039951730935	2.2099716555131477	0.8077102730584675	0.9335863377609108	-0.09914464629797472	0.6637274601274772	1.0000000000209752	0.17801021409649564	9.109422979953436e-12	upregulated set	4.714148834238263	2.236997307809089	0.00616635245613106	0.15570039951730935	2.2099716555131477	0.8077102730584675	Interaction	Caco2
PKCH	AGC	3	202	1	204	24	5904	3.6534653465346527	1.8692655233086013	0.05826876338995972	0.4442845106548353	1.2345641986357043	0.35233882755227447	1.2058823529411764	0.2700891633677442	0.5729841840699479	1.0000000000209752	0.24185736558225288	9.109422979953436e-12	upregulated set	3.6534653465346527	1.8692655233086013	0.05826876338995972	0.4442845106548353	1.2345641986357043	0.35233882755227447	Interaction	Caco2
LRRK2	TKL	12	202	2	204	269	5904	1.3038389340792815	0.3827656614731334	0.21933675783962528	0.7146133078000695	0.6588885804100735	0.14592890046170362	0.21517603323857423	-2.216410698467724	0.999122440491973	1.0000000000209752	3.8128657718857e-4	9.109422979953436e-12	upregulated set	1.3038389340792815	0.3827656614731334	0.21933675783962528	0.7146133078000695	0.6588885804100735	0.14592890046170362	Interaction	Caco2
CK2A2	Other	12	202	9	204	494	5904	0.7099851685573415	-0.4941392075549203	0.9186114254864148	1.0000000000377087	0.03686815722547117	1.6376691200432427e-11	0.5272683972374376	-0.9233905660534646	0.989652555966598	1.0000000000209752	0.00451724935285057	9.109422979953436e-12	upregulated set	0.7099851685573415	-0.4941392075549203	0.9186114254864148	1.0000000000377087	0.03686815722547117	1.6376691200432427e-11	Interaction	Caco2
CK2A1	Other	13	202	10	204	496	5904	0.7660491855637177	-0.38449106893718166	0.871803941733972	1.0000000000377087	0.05958117171493592	1.6376691200432427e-11	0.5834914611005693	-0.7772165514106123	0.9786905428164266	1.0000000000209752	0.00935460829142897	9.109422979953436e-12	upregulated set	0.7660491855637177	-0.38449106893718166	0.871803941733972	1.0000000000377087	0.05958117171493592	1.6376691200432427e-11	Interaction	Caco2
PKCT	AGC	3	202	0	204	14	5904	6.263083451202263	2.6468731019721536	0.0172209779310977	0.2873248951370931	1.7639421898149923	0.5416267431265366	1.0336134453781514	0.04769674203129651	1.0000000000126346	1.0000000000209752	5.487119717400196e-12	9.109422979953436e-12	upregulated set	6.263083451202263	2.6468731019721536	0.0172209779310977	0.2873248951370931	1.7639421898149923	0.5416267431265366	Interaction	Caco2
DMPK1	AGC	3	202	1	204	36	5904	2.4356435643564356	1.2843030225874452	0.1373041378176227	0.6209425934140251	0.8623163746038669	0.20694854880238833	0.8039215686274509	-0.31487333735341205	0.7165294356801996	1.0000000000209752	0.144765963688278	9.109422979953436e-12	upregulated set	2.4356435643564356	1.2843030225874452	0.1373041378176227	0.6209425934140251	0.8623163746038669	0.20694854880238833	Interaction	Caco2
EEF2K	Alpha	7	202	1	204	122	5904	1.6770004869339394	0.7458831078033193	0.13469977006351389	0.6183943989279501	0.8706331456298899	0.2087344526694536	0.23722275795564127	-2.075685673473986	0.9853197837825278	1.0000000000209752	0.00642279712367438	9.109422979953436e-12	upregulated set	1.6770004869339394	0.7458831078033193	0.13469977006351389	0.6183943989279501	0.8706331456298899	0.2087344526694536	Interaction	Caco2
PKCZ	AGC	3	202	1	204	50	5904	1.7536633663366337	0.8103718342550328	0.2554496363580867	0.7533918168218331	0.5926947112153789	0.12297910131940254	0.5788235294117647	-0.7888045256858242	0.824424767719995	1.0000000000209752	0.08384896943704347	9.109422979953436e-12	upregulated set	1.7536633663366337	0.8103718342550328	0.2554496363580867	0.7533918168218331	0.5926947112153789	0.12297910131940254	Interaction	Caco2
TLK2	Other	6	202	1	204	219	5904	0.8007595280075952	-0.3205590355714161	0.7619838949428543	1.0000000000377087	0.1180542076779371	1.6376691200432427e-11	0.1321514907332796	-2.919735395512273	0.9995059816243738	1.0000000000209752	2.1460246764014e-4	9.109422979953436e-12	upregulated set	0.8007595280075952	-0.3205590355714161	0.7619838949428543	1.0000000000377087	0.1180542076779371	1.6376691200432427e-11	Interaction	Caco2
TLK1	Other	9	202	2	204	231	5904	1.1387424456731388	0.18744148333485616	0.3985985274099259	0.9013086104866236	0.39946431009846306	0.04512647996096565	0.2505729564553094	-1.996697377327157	0.9970713607009838	1.0000000000209752	0.00127375798764427	9.109422979953436e-12	upregulated set	1.1387424456731388	0.18744148333485616	0.3985985274099259	0.9013086104866236	0.39946431009846306	0.04512647996096565	Interaction	Caco2
PDHK4	PDHK	28	202	18	204	754	5904	1.0853796254957062	0.11819973209754134	0.3554800367451037	0.8552773963863103	0.4491847836118049	0.06789300552777483	0.6909034170697458	-0.5334440477374512	0.9671312745466826	1.0000000000209752	0.01451457251287688	9.109422979953436e-12	upregulated set	1.0853796254957062	0.11819973209754134	0.3554800367451037	0.8552773963863103	0.4491847836118049	0.06789300552777483	Interaction	Caco2
PDHK1	PDHK	25	202	15	204	587	5904	1.2447922816131698	0.3159050199732738	0.15526974976349794	0.6444758106621902	0.808913146914427	0.19079337853257777	0.7395530614290009	-0.4352744334126332	0.9144076317894028	1.0000000000209752	0.03886015790783904	9.109422979953436e-12	upregulated set	1.2447922816131698	0.3159050199732738	0.15526974976349794	0.6444758106621902	0.808913146914427	0.19079337853257777	Interaction	Caco2
CAMK1A	CAMK	5	202	2	204	30	5904	4.871287128712872	2.2843030225874457	0.00545346730827935	0.15021823585533123	2.263327285971451	0.8232773426273708	1.9294117647058824	0.948161068480382	0.2899513422332005	0.9549484423549974	0.5376748764894054	0.02002007533265562	upregulated set	4.871287128712872	2.2843030225874457	0.00545346730827935	0.15021823585533123	2.263327285971451	0.8232773426273708	Interaction	Caco2
CAMK1B	CAMK	2	202	1	204	8	5904	7.306930693069307	2.8692655233086013	0.04114491701807979	0.389590933014943	1.3856838092330055	0.40939115905060663	3.6176470588235294	1.8550516640889003	0.26356002318467886	0.928589384011136	0.5791204629207615	0.03217628566202413	upregulated set	7.306930693069307	2.8692655233086013	0.04114491701807979	0.389590933014943	1.3856838092330055	0.40939115905060663	Interaction	Caco2
GCN2	Other	10	202	6	204	190	5904	1.5383011985409067	0.6213380098650159	0.12561109076361937	0.6154325637436636	0.9009720131084432	0.21081952810801208	0.9139318885448916	-0.12984144352089125	0.6450263724981878	1.0000000000209752	0.19042252847125665	9.109422979953436e-12	upregulated set	1.5383011985409067	0.6213380098650159	0.12561109076361937	0.6154325637436636	0.9009720131084432	0.21081952810801208	Interaction	Caco2
smMLCK	CAMK	3	202	4	204	101	5904	0.8681501813547692	-0.2039834587220372	0.6749370410784774	1.0000000000377087	0.17073673678000378	1.6376691200432427e-11	1.1461852067559697	0.19684018133710568	0.4676027192378962	1.0000000000209752	0.33012297196148166	9.109422979953436e-12	downregulated set	0.8724593495934959	-0.19684018133710568	0.4676027192378962	1.0000000000209752	0.33012297196148166	9.109422979953436e-12	Interaction	Caco2
CAMK1D	CAMK	6	202	1	204	23	5904	7.624623331898407	2.9306660679727448	3.0571032863035e-4	0.02714239156370755	3.514689888093033	1.5663518885421015	1.258312020460358	0.3314897080318875	0.558169349643503	1.0000000000209752	0.253234015296626	9.109422979953436e-12	upregulated set	7.624623331898407	2.9306660679727448	3.0571032863035e-4	0.02714239156370755	3.514689888093033	1.5663518885421015	Interaction	Caco2
AlphaK3	Alpha	9	202	4	204	247	5904	1.0649777528360125	0.09082329316623591	0.47502130984728186	0.9647544003508288	0.3232869071298834	0.01558323188719524	0.4686830197666111	-1.0933155674957773	0.9717403791717544	1.0000000000209752	0.0124497504582623	9.109422979953436e-12	upregulated set	1.0649777528360125	0.09082329316623591	0.47502130984728186	0.9647544003508288	0.3232869071298834	0.01558323188719524	Interaction	Caco2
HUNK	CAMK	13	202	8	204	295	5904	1.2880013425071322	0.36513409720049	0.21890389220686543	0.7146133078000695	0.6597465164177407	0.14592890046170362	0.7848454636091724	-0.3495194801603033	0.801813929701779	1.0000000000209752	0.09592640313654746	9.109422979953436e-12	upregulated set	1.2880013425071322	0.36513409720049	0.21890389220686543	0.7146133078000695	0.6597465164177407	0.14592890046170362	Interaction	Caco2
JNK1	CMGC	33	202	51	204	1234	5904	0.7816165733267005	-0.3554670364823632	0.9548497466674366	1.0000000000377087	0.02006496279016799	1.6376691200432427e-11	1.1961102106969206	0.2583503269109782	0.09436210188541296	0.571716414893331	1.02520239390906	0.24281933831703287	downregulated set	0.8360433604336044	-0.2583503269109782	0.09436210188541296	0.571716414893331	1.02520239390906	0.24281933831703287	Interaction	Caco2
caMLCK	CAMK	5	202	8	204	99	5904	1.476147614761476	0.5618369981163539	0.26061110621246053	0.7533918168218331	0.584007080319487	0.12297910131940254	2.3386809269162208	1.2256950440092906	0.02612035755410006	0.2385936680744644	1.5830208824233871	0.6223410860504591	downregulated set	0.4275914634146342	-1.2256950440092906	0.02612035755410006	0.2385936680744644	1.5830208824233871	0.6223410860504591	Interaction	Caco2
JNK2	CMGC	24	202	44	204	942	5904	0.7446553572554707	-0.42535522558302574	0.9555442505011484	1.0000000000377087	0.01974919630809553	1.6376691200432427e-11	1.3518171599850133	0.43490003311341474	0.02329875843751226	0.2353174602188738	1.6326672213818725	0.6283458475992296	downregulated set	0.7397450110864744	-0.43490003311341474	0.02329875843751226	0.2353174602188738	1.6326672213818725	0.6283458475992296	Interaction	Caco2
IRAK4	TKL	4	202	3	204	68	5904	1.7192778101339543	0.7818026820582619	0.2144856302174901	0.7146133078000695	0.6686017987067562	0.14592890046170362	1.2768166089965398	0.3525513235597173	0.4249535338766518	1.0000000000209752	0.3716585548537011	9.109422979953436e-12	upregulated set	1.7192778101339543	0.7818026820582619	0.2144856302174901	0.7146133078000695	0.6686017987067562	0.14592890046170362	Interaction	Caco2
MASTL	AGC	17	202	6	204	359	5904	1.3840425825312337	0.4688883307358895	0.11603733767824884	0.5859885552751566	0.9354022440619758	0.23211086594331448	0.4836965426839259	-1.047825869012995	0.9855777323689336	1.0000000000209752	0.00630911729262038	9.109422979953436e-12	upregulated set	1.3840425825312337	0.4688883307358895	0.11603733767824884	0.5859885552751566	0.9354022440619758	0.23211086594331448	Interaction	Caco2
JNK3	CMGC	28	202	48	204	1079	5904	0.7584580515512164	-0.39885870412181135	0.9585666997528488	1.0000000000377087	0.01837766230937282	1.6376691200432427e-11	1.28746660851551	0.36453501532203975	0.03800842587113835	0.3122693408726861	1.4201201164435864	0.5054706534369161	downregulated set	0.7767191734417345	-0.36453501532203975	0.03800842587113835	0.3122693408726861	1.4201201164435864	0.5054706534369161	Interaction	Caco2
TGFBR1	TKL	17	202	5	204	395	5904	1.2579019927309187	0.33101952149447555	0.2026450506636315	0.7057637971388545	0.6932639988589903	0.1513406229753038	0.3663440059568131	-1.4487290840882028	0.997982379458613	1.0000000000209752	8.7712661989247e-4	9.109422979953436e-12	upregulated set	1.2579019927309187	0.33101952149447555	0.2026450506636315	0.7057637971388545	0.6932639988589903	0.1513406229753038	Interaction	Caco2
TGFBR2	TKL	5	202	7	204	230	5904	0.6353852776582006	-0.6542964327484114	0.8953401761957076	1.0000000000377087	0.04801192716952756	1.6376691200432427e-11	0.8808184143222508	-0.18308346479787033	0.6849777434688009	1.0000000000209752	0.1643235395232212	9.109422979953436e-12	downregulated set	1.1353077816492447	0.18308346479787033	0.6849777434688009	1.0000000000209752	0.1643235395232212	9.109422979953436e-12	Interaction	Caco2
LATS1	AGC	5	202	13	204	115	5904	1.2707705553164013	0.3457035672515885	0.36502626035279745	0.8640856006788877	0.4376758908419658	0.06344323198752908	3.271611253196931	1.7100013312856177	3.1460812261693e-4	0.01191578264411657	3.5022300688641095	1.923877427353748	downregulated set	0.3056597873671044	-1.7100013312856177	3.1460812261693e-4	0.01191578264411657	3.5022300688641095	1.923877427353748	Interaction	Caco2
LATS2	AGC	8	202	7	204	135	5904	1.732013201320132	0.7924499262577707	0.10073361859025698	0.5758921968461862	0.996825564882118	0.2396588059806019	1.500653594771242	0.5855909890956739	0.1961352287054733	0.8489853471108344	0.7074443937963033	0.07109980530825517	upregulated set	1.732013201320132	0.7924499262577707	0.10073361859025698	0.5758921968461862	0.996825564882118	0.2396588059806019	Interaction	Caco2
MYO3B	STE	9	202	2	204	106	5904	2.4815991033065568	1.3112700701877145	0.01354050043096137	0.256423226911331	1.8683652846620329	0.5910426388156526	0.5460599334073252	-0.8728687904742988	0.8815219777836871	1.0000000000209752	0.05476685555842583	9.109422979953436e-12	upregulated set	2.4815991033065568	1.3112700701877145	0.01354050043096137	0.256423226911331	1.8683652846620329	0.5910426388156526	Interaction	Caco2
PKR	Other	1	202	1	204	62	5904	0.47141488342382626	-1.0849307870782738	0.8812166161205849	1.0000000000377087	0.05491732243656112	1.6376691200432427e-11	0.4667931688804554	-1.0991446462979748	0.8836545226747006	1.0000000000209752	0.0537174954191675	9.109422979953436e-12	upregulated set	0.47141488342382626	-1.0849307870782738	0.8812166161205849	1.0000000000377087	0.05491732243656112	1.6376691200432427e-11	Interaction	Caco2
MYO3A	STE	11	202	3	204	188	5904	1.7101327153991994	0.7741082902682611	0.06500808249289769	0.4580802091941395	1.187032643913376	0.33905847099065745	0.4618272841051314	-1.1145746868675808	0.9577660939458802	1.0000000000209752	0.01874054156032407	9.109422979953436e-12	upregulated set	1.7101327153991994	0.7741082902682611	0.06500808249289769	0.4580802091941395	1.187032643913376	0.33905847099065745	Interaction	Caco2
PKCE	AGC	3	202	1	204	33	5904	2.657065706570657	1.409833904671304	0.11503845644689682	0.5859885552751566	0.939156954161232	0.23211086594331448	0.8770053475935828	-0.18934245526955307	0.6859307018891748	1.0000000000209752	0.16371975791911272	9.109422979953436e-12	upregulated set	2.657065706570657	1.409833904671304	0.11503845644689682	0.5859885552751566	0.939156954161232	0.23211086594331448	Interaction	Caco2
PKCD	AGC	1	202	1	204	25	5904	1.1691089108910893	0.2254093335338768	0.5837683182810394	0.9764276574633216	0.23375947832552768	0.01035992762274248	1.1576470588235297	0.21119547431417585	0.5873046224256209	1.0000000000209752	0.23113658099589857	9.109422979953436e-12	upregulated set	1.1691089108910893	0.2254093335338768	0.5837683182810394	0.9764276574633216	0.23375947832552768	0.01035992762274248	Interaction	Caco2
PKCG	AGC	4	202	1	204	38	5904	3.0766023970818135	1.621338009865016	0.04890507507081656	0.4260662286890213	1.310646070101652	0.3705228879428296	0.761609907120743	-0.3928758493546852	0.7352614467429512	1.0000000000209752	0.13355820555791806	9.109422979953436e-12	upregulated set	3.0766023970818135	1.621338009865016	0.04890507507081656	0.4260662286890213	1.310646070101652	0.3705228879428296	Interaction	Caco2
PKCA	AGC	4	202	2	204	65	5904	1.7986290936785987	0.8468977102801469	0.19378278638524343	0.692273182100927	0.7126848037038659	0.15972249215163478	0.8904977375565611	-0.16731614893955396	0.6611541444215125	1.0000000000209752	0.17969727535966531	9.109422979953436e-12	upregulated set	1.7986290936785987	0.8468977102801469	0.19378278638524343	0.692273182100927	0.7126848037038659	0.15972249215163478	Interaction	Caco2
CAMK1G	CAMK	3	202	1	204	38	5904	2.30745179781136	1.2063005105861722	0.1528992110791066	0.6444758106621902	0.8155947554305484	0.19079337853257777	0.761609907120743	-0.3928758493546852	0.7352614467429512	1.0000000000209752	0.13355820555791806	9.109422979953436e-12	upregulated set	2.30745179781136	1.2063005105861722	0.1528992110791066	0.6444758106621902	0.8155947554305484	0.19079337853257777	Interaction	Caco2
PKCB	AGC	1	202	0	204	56	5904	0.521923620933522	-0.9380893987490028	0.8543549040502034	1.0000000000377087	0.06836168334808593	1.6376691200432427e-11	0.25840336134453784	-1.9523032579687036	1.000000000006034	1.0000000000209752	2.6205598903506512e-12	9.109422979953436e-12	upregulated set	0.521923620933522	-0.9380893987490028	0.8543549040502034	1.0000000000377087	0.06836168334808593	1.6376691200432427e-11	Interaction	Caco2
CAMK2B	CAMK	10	202	12	204	270	5904	1.0825082508250825	0.11437802114513276	0.4484827129294104	0.9371742208111128	0.3482542924728607	0.0281796662055306	1.2862745098039217	0.3631985677592258	0.2323991659045174	0.8801954981690381	0.633765434989605	0.05542085700159564	downregulated set	0.7774390243902438	-0.3631985677592258	0.2323991659045174	0.8801954981690381	0.633765434989605	0.05542085700159564	Interaction	Caco2
CAMK2D	CAMK	15	202	6	204	289	5904	1.5170098324711363	0.601230436416441	0.07763583039174435	0.5227479246377453	1.109937797426949	0.2817076826999879	0.600854874821901	-0.7349115176906224	0.9351194094979172	1.0000000000209752	0.02913292861962438	9.109422979953436e-12	upregulated set	1.5170098324711363	0.601230436416441	0.07763583039174435	0.5227479246377453	1.109937797426949	0.2817076826999879	Interaction	Caco2
ROCK1	AGC	0	202	1	204	20	5904	0.7306930693069307	-0.4526625715787611	1.0000000000169142	1.0000000000377087	7.345764476407541e-12	1.6376691200432427e-11	1.4470588235294115	0.5331235692015381	0.5105857339870989	1.0000000000209752	0.2919313237605888	9.109422979953436e-12	downregulated set	0.6910569105691057	-0.5331235692015381	0.5105857339870989	1.0000000000209752	0.2919313237605888	9.109422979953436e-12	Interaction	Caco2
ROCK2	AGC	0	202	1	204	12	5904	1.2178217821782178	0.2843030225874451	1.0000000000133005	1.0000000000377087	5.776321524615776e-12	1.6376691200432427e-11	2.411764705882353	1.2700891633677442	0.3572778471048406	1.0000000000209752	0.446993911248972	9.109422979953436e-12	downregulated set	0.41463414634146345	-1.2700891633677442	0.3572778471048406	1.0000000000209752	0.446993911248972	9.109422979953436e-12	Interaction	Caco2
CAMK2A	CAMK	8	202	11	204	243	5904	0.9622295562889622	-0.05554698029717959	0.5951369815703177	0.9853907399770834	0.22538306201397867	0.00639152324210313	1.310094408133624	0.3896707791204169	0.22822616347686975	0.8801954981690381	0.6416345702494914	0.05542085700159564	downregulated set	0.7633037694013304	-0.3896707791204169	0.22822616347686975	0.8801954981690381	0.6416345702494914	0.05542085700159564	Interaction	Caco2
YSK1	STE	2	202	0	204	45	5904	1.299009900990099	0.3774124269789267	0.4641045048273572	0.9631757874156798	0.3333842160839475	0.01629444336607959	0.3215686274509804	-1.636801432240774	1.000000000019823	1.0000000000209752	8.609033457569141e-12	9.109422979953436e-12	upregulated set	1.299009900990099	0.3774124269789267	0.4641045048273572	0.9631757874156798	0.3333842160839475	0.01629444336607959	Interaction	Caco2
TTK	Other	8	202	4	204	138	5904	1.6943607404218683	0.7607410665304323	0.11008622479417218	0.5851951949584943	0.9582670213566816	0.2326992485268679	0.8388746803069054	-0.2534727926892686	0.7047139676081576	1.0000000000209752	0.15198712059151775	9.109422979953436e-12	upregulated set	1.6943607404218683	0.7607410665304323	0.11008622479417218	0.5851951949584943	0.9582670213566816	0.2326992485268679	Interaction	Caco2
YSK4	STE	11	202	2	204	216	5904	1.4884488448844886	0.5738096397824303	0.1308424099337648	0.6183943989279501	0.8832514653778638	0.2087344526694536	0.2679738562091503	-1.8998358380745684	0.9953244975666048	1.0000000000209752	0.00203530666397741	9.109422979953436e-12	upregulated set	1.4884488448844886	0.5738096397824303	0.1308424099337648	0.6183943989279501	0.8832514653778638	0.2087344526694536	Interaction	Caco2
LKB1	CAMK	10	202	9	204	291	5904	1.004389098703685	0.00631827528768006	0.5417976449199579	0.965674625945572	0.26616288708522357	0.01516917996119246	0.8950879320800487	-0.15989867737707078	0.6789488955049031	1.0000000000209752	0.1681629138424534	9.109422979953436e-12	upregulated set	1.004389098703685	0.00631827528768006	0.5417976449199579	0.965674625945572	0.26616288708522357	0.01516917996119246	Interaction	Caco2
CRIK	AGC	0	202	2	204	17	5904	0.8596389050669773	-0.21819731794173813	1.0000000000182423	1.0000000000377087	7.922625166889576e-12	1.6376691200432427e-11	3.404844290657439	1.767588822838561	0.13104626020949917	0.6617836140579708	0.882575368411032	0.17928399029237066	downregulated set	0.2936991869918699	-1.767588822838561	0.13104626020949917	0.6617836140579708	0.882575368411032	0.17928399029237066	Interaction	Caco2
PHKG1	CAMK	6	202	1	204	79	5904	2.2198270459957388	1.1504472758526545	0.06158399157591776	0.4442845106548353	1.210532165656679	0.35233882755227447	0.3663440059568131	-1.4487290840882028	0.935143584477558	1.0000000000209752	0.02912170125717056	9.109422979953436e-12	upregulated set	2.2198270459957388	1.1504472758526545	0.06158399157591776	0.4442845106548353	1.210532165656679	0.35233882755227447	Interaction	Caco2
PHKG2	CAMK	4	202	1	204	79	5904	1.4798846973304929	0.5654847751314985	0.29460989172560437	0.7858470963959131	0.5307526755187564	0.10466194715573784	0.3663440059568131	-1.4487290840882028	0.935143584477558	1.0000000000209752	0.02912170125717056	9.109422979953436e-12	upregulated set	1.4798846973304929	0.5654847751314985	0.29460989172560437	0.7858470963959131	0.5307526755187564	0.10466194715573784	Interaction	Caco2
IKKA	Other	10	202	12	204	328	5904	0.8910891089108912	-0.16635838642211984	0.6892690305993497	1.0000000000377087	0.16161123426072646	1.6376691200432427e-11	1.0588235294117647	0.08246216019197297	0.46491633260967713	1.0000000000209752	0.3326251966913714	9.109422979953436e-12	downregulated set	0.9444444444444444	-0.08246216019197297	0.46491633260967713	1.0000000000209752	0.3326251966913714	9.109422979953436e-12	Interaction	Caco2
IKKB	Other	13	202	15	204	311	5904	1.2217376078443858	0.288934471319091	0.2746989393669701	0.7775234848305762	0.5611430174194871	0.10928648438692236	1.3958766786457348	0.4811714895668165	0.12809846474965944	0.6595438752215079	0.8924560752104012	0.18075630833174255	downregulated set	0.7163956639566396	-0.4811714895668165	0.12809846474965944	0.6595438752215079	0.8924560752104012	0.18075630833174255	Interaction	Caco2
BUB1	Other	3	202	14	204	186	5904	0.47141488342382626	-1.0849307870782738	0.9534420509548494	1.0000000000377087	0.02070569770484843	1.6376691200432427e-11	2.1783681214421255	1.1232477750384735	0.00678359492528796	0.09961276410419996	2.1685400933817336	1.0016850087163756	downregulated set	0.4590592334494773	-1.1232477750384735	0.00678359492528796	0.09961276410419996	2.1685400933817336	1.0016850087163756	Interaction	Caco2
CAMK2G	CAMK	17	202	13	204	576	5904	0.8626237623762376	-0.21319663688337165	0.7704042552278115	1.0000000000377087	0.11328132710775073	1.6376691200432427e-11	0.6531862745098038	-0.61443361921232	0.9645074302486056	1.0000000000209752	0.01569442234509511	9.109422979953436e-12	upregulated set	0.8626237623762376	-0.21319663688337165	0.7704042552278115	1.0000000000377087	0.11328132710775073	1.6376691200432427e-11	Interaction	Caco2
SBK	Other	7	202	7	204	284	5904	0.7204016176265515	-0.4731266741384764	0.8552953265790805	1.0000000000377087	0.06788390099374912	1.6376691200432427e-11	0.7133388566694284	-0.48734053335817734	0.8618183299374448	1.0000000000209752	0.06458427317869217	9.109422979953436e-12	upregulated set	0.7204016176265515	-0.4731266741384764	0.8552953265790805	1.0000000000377087	0.06788390099374912	1.6376691200432427e-11	Interaction	Caco2
IKKE	Other	19	202	9	204	394	5904	1.4094587123686988	0.4951412172958105	0.08837691606965468	0.5578792826896952	1.0536611573030243	0.25345976617630656	0.6610928635413557	-0.5970751539251634	0.9297611422921216	1.0000000000209752	0.0316286083365741	9.109422979953436e-12	upregulated set	1.4094587123686988	0.4951412172958105	0.08837691606965468	0.5578792826896952	1.0536611573030243	0.25345976617630656	Interaction	Caco2
ACVR2B	TKL	9	202	7	204	341	5904	0.771406172875352	-0.37443740427325894	0.8277288303267577	1.0000000000377087	0.08211191778198434	1.6376691200432427e-11	0.5941003967569433	-0.751221342877668	0.951270596725423	1.0000000000209752	0.02169592686015381	9.109422979953436e-12	upregulated set	0.771406172875352	-0.37443740427325894	0.8277288303267577	1.0000000000377087	0.08211191778198434	1.6376691200432427e-11	Interaction	Caco2
ACVR2A	TKL	11	202	9	204	331	5904	0.9713140498339864	-0.04199026486131916	0.5839524948581131	0.9764276574633216	0.23362248175771425	0.01035992762274248	0.7869202061489249	-0.34571074127600476	0.8102779641596495	1.0000000000209752	0.09136597174819676	9.109422979953436e-12	upregulated set	0.9713140498339864	-0.04199026486131916	0.5839524948581131	0.9764276574633216	0.23362248175771425	0.01035992762274248	Interaction	Caco2
MTOR	PIKK	24	202	21	204	727	5904	0.9648766802402384	-0.05158352988983696	0.6061008827258773	0.9873578896018324	0.2174550834826506	0.00552539919826187	0.835989966825795	-0.2584424670519336	0.8347680851278102	1.0000000000209752	0.07843416324558199	9.109422979953436e-12	upregulated set	0.9648766802402384	-0.05158352988983696	0.6061008827258773	0.9873578896018324	0.2174550834826506	0.00552539919826187	Interaction	Caco2
BCKDK	PDHK	19	202	14	204	513	5904	1.0825082508250825	0.11437802114513276	0.3977298216833871	0.9013086104866236	0.400411844500623	0.04512647996096565	0.7898176814585485	-0.3404084294605492	0.8519430242379545	1.0000000000209752	0.06958944876200457	9.109422979953436e-12	upregulated set	1.0825082508250825	0.11437802114513276	0.3977298216833871	0.9013086104866236	0.400411844500623	0.04512647996096565	Interaction	Caco2
NIK	STE	0	202	0	204	2	5904	7.306930693069307	2.8692655233086013	1.0000000000112288	1.0000000000377087	4.876603998332594e-12	1.6376691200432427e-11	7.235294117647059	2.8550516640889003	0.9999999999965362	1.0000000000209752	1.5043026314524057e-12	9.109422979953436e-12	upregulated set	7.306930693069307	2.8692655233086013	1.0000000000112288	1.0000000000377087	4.876603998332594e-12	1.6376691200432427e-11	Interaction	Caco2
PINK1	Other	34	202	32	204	1172	5904	0.8479032203561654	-0.23802848986330705	0.8761876850780405	1.0000000000377087	0.05740285517546203	1.6376691200432427e-11	0.7902027705280065	-0.33970519033334734	0.9437746293048844	1.0000000000209752	0.02513170160738176	9.109422979953436e-12	upregulated set	0.8479032203561654	-0.23802848986330705	0.8761876850780405	1.0000000000377087	0.05740285517546203	1.6376691200432427e-11	Interaction	Caco2
SNRK	CAMK	8	202	1	204	158	5904	1.4798846973304929	0.5654847751314985	0.1836770034871641	0.678708927519643	0.7359452143191676	0.1683164382005793	0.18317200297840655	-2.4487290840882023	0.9958032793981156	1.0000000000209752	0.00182644783143653	9.109422979953436e-12	upregulated set	1.4798846973304929	0.5654847751314985	0.1836770034871641	0.678708927519643	0.7359452143191676	0.1683164382005793	Interaction	Caco2
BIKE	Other	18	202	10	204	427	5904	1.2320819904004452	0.3010982651304233	0.21754739375470003	0.7146133078000695	0.6624461152429363	0.14592890046170362	0.6777793084446894	-0.5611125006442276	0.9270272794920248	1.0000000000209752	0.03290748574920417	9.109422979953436e-12	upregulated set	1.2320819904004452	0.3010982651304233	0.21754739375470003	0.7146133078000695	0.6624461152429363	0.14592890046170362	Interaction	Caco2
PKACG	AGC	2	338	1	294	56	6594	0.6967455621301775	-0.5212961866694013	0.7825058770012561	1.0000000000220712	0.10651239200562772	9.585415017433892e-12	0.4005102040816326	-1.3200890952235813	0.9176489852403446	1.0000000000229456	0.03732341131020039	9.96516717375403e-12	upregulated set	0.6967455621301775	-0.5212961866694013	0.7825058770012561	1.0000000000220712	0.10651239200562772	9.585415017433892e-12	Interaction	DLD1
ZAK	TKL	2	338	3	294	109	6594	0.3579610227457793	-1.4821255893887235	0.9747628295103206	1.0000000000220712	0.01110104006008892	9.585415017433892e-12	0.617300131061599	-0.6959559972217472	0.8634983868117077	1.0000000000229456	0.06373846944502047	9.96516717375403e-12	downregulated set	1.6199575371549892	0.6959559972217472	0.8634983868117077	1.0000000000229456	0.06373846944502047	9.96516717375403e-12	Interaction	DLD1
P38B	CMGC	80	338	83	294	1239	6594	1.2596529936816767	0.3330263581349636	0.01723046310098433	1.0000000000220712	1.763703049917075	9.585415017433892e-12	1.5024789576847686	0.5873447860403459	7.940230987992e-5	0.00300736248670198	4.100166863397694	2.5218142218873334	downregulated set	0.6655667255007292	-0.5873447860403459	7.940230987992e-5	0.00300736248670198	4.100166863397694	2.5218142218873334	Interaction	DLD1
P38A	CMGC	55	338	77	294	1021	6594	1.0509188694225988	0.07165129803506112	0.3715663001407072	1.0000000000220712	0.4299636819943682	9.585415017433892e-12	1.691478942213516	0.7582852166511228	2.91913564439e-6	1.768996200503e-4	5.534745724044762	3.752273099878475	downregulated set	0.5911986103068906	-0.7582852166511228	2.91913564439e-6	1.768996200503e-4	5.534745724044762	3.752273099878475	Interaction	DLD1
P38D	CMGC	86	338	87	294	1359	6594	1.2345572579907782	0.30399374932290973	0.02117526074464221	1.0000000000220712	1.6741712332162828	9.585415017433892e-12	1.435824660990224	0.52187958191536	2.3619636235447e-4	0.00715674977934065	3.6267267952133713	2.1452841667110665	downregulated set	0.6964638699758401	-0.52187958191536	2.3619636235447e-4	0.00715674977934065	3.6267267952133713	2.1452841667110665	Interaction	DLD1
PKACA	AGC	7	338	8	294	172	6594	0.793965873125086	-0.3328510972562908	0.777593895285878	1.0000000000220712	0.10924715761632908	9.585415017433892e-12	1.043189368770764	0.06100107213192489	0.5053802978806876	1.0000000000229456	0.2963816929433773	9.96516717375403e-12	downregulated set	0.9585987261146496	-0.06100107213192489	0.5053802978806876	1.0000000000229456	0.2963816929433773	9.96516717375403e-12	Interaction	DLD1
PKACB	AGC	4	338	9	294	122	6594	0.6396352701522942	-0.6446786021746832	0.8699502630281798	1.0000000000220712	0.06050557624330122	9.585415017433892e-12	1.654566744730679	0.7264534907134489	0.10683950402724758	0.6474473944051203	0.9712681367376128	0.18879551257132648	downregulated set	0.6043878273177636	-0.7264534907134489	0.10683950402724758	0.6474473944051203	0.9712681367376128	0.18879551257132648	Interaction	DLD1
TBK1	Other	16	338	10	294	383	6594	0.8149921980008342	-0.2951418465367542	0.8276185623285777	1.0000000000220712	0.08216977727833347	9.585415017433892e-12	0.5856023871689668	-0.7720066602035718	0.9762445775008964	1.0000000000229456	0.01044136537377667	9.96516717375403e-12	upregulated set	0.8149921980008342	-0.2951418465367542	0.8276185623285777	1.0000000000220712	0.08216977727833347	9.585415017433892e-12	Interaction	DLD1
AKT2	AGC	0	338	0	294	19	6594	0.5133914668327624	-0.9618687780553826	1.000000000005103	1.0000000000220712	2.21621738362711e-12	9.585415017433892e-12	0.5902255639097744	-0.7606616866095626	1.000000000015482	1.0000000000229456	6.7237732604907456e-12	9.96516717375403e-12	downregulated set	1.694267515923567	0.7606616866095626	1.000000000015482	1.0000000000229456	6.7237732604907456e-12	9.96516717375403e-12	Interaction	DLD1
AKT3	AGC	1	338	0	294	33	6594	0.5911780527165142	-0.7583353839702505	0.8180024041846986	1.0000000000220712	0.08724541989516393	9.585415017433892e-12	0.3398268398268398	-1.5571282925244307	1.0000000000149816	1.0000000000229456	6.506413849532946e-12	9.96516717375403e-12	upregulated set	0.5911780527165142	-0.7583353839702505	0.8180024041846986	1.0000000000220712	0.08724541989516393	9.585415017433892e-12	Interaction	DLD1
P38G	CMGC	51	338	55	294	803	6594	1.2390444118578996	0.3092278998423839	0.06918057747951041	1.0000000000220712	1.160015817066988	9.585415017433892e-12	1.5362035225048924	0.6193693628413681	0.0010788630834097	0.02245907751261005	2.9670336673584248	1.648608085982431	downregulated set	0.6509554140127388	-0.6193693628413681	0.0010788630834097	0.02245907751261005	2.9670336673584248	1.648608085982431	Interaction	DLD1
AKT1	AGC	1	338	0	294	29	6594	0.6727198530912059	-0.5719222597393692	0.7775099320777656	1.0000000000220712	0.10929405449531536	9.585415017433892e-12	0.3866995073891626	-1.3707151682935492	1.0000000000219555	1.0000000000229456	9.535173556427572e-12	9.96516717375403e-12	upregulated set	0.6727198530912059	-0.5719222597393692	0.7775099320777656	1.0000000000220712	0.10929405449531536	9.585415017433892e-12	Interaction	DLD1
DRAK1	CAMK	18	338	11	294	220	6594	1.5961807423345886	0.6746240233058559	0.04189337953157324	1.0000000000220712	1.3778546037659696	9.585415017433892e-12	1.1214285714285714	0.16533773194666057	0.39860020981728167	1.0000000000229456	0.3994624770292501	9.96516717375403e-12	upregulated set	1.5961807423345886	0.6746240233058559	0.04189337953157324	1.0000000000220712	1.3778546037659696	9.585415017433892e-12	Interaction	DLD1
PDK1	AGC	9	338	6	294	134	6594	1.3102976243045128	0.3898945463727428	0.2624453365766554	1.0000000000220712	0.5809611398591445	9.585415017433892e-12	1.0042643923240937	0.00613913709740648	0.5554154680216739	1.0000000000229456	0.255382029549902	9.96516717375403e-12	upregulated set	1.3102976243045128	0.3898945463727428	0.2624453365766554	1.0000000000220712	0.5809611398591445	9.585415017433892e-12	Interaction	DLD1
PKG1	AGC	12	338	14	294	261	6594	0.8969598041216078	-0.15688476046052538	0.6877257818834199	1.0000000000220712	0.16258469425646363	9.585415017433892e-12	1.2030651340996168	0.26671475232174247	0.28541061676647234	1.0000000000229456	0.5445298759398838	9.96516717375403e-12	downregulated set	0.8312101910828026	-0.26671475232174247	0.28541061676647234	1.0000000000229456	0.5445298759398838	9.96516717375403e-12	Interaction	DLD1
PKG2	AGC	7	338	8	294	124	6594	1.101307501431571	0.13921734705893196	0.45773365012122685	1.0000000000220712	0.33938715939971087	9.585415017433892e-12	1.4470046082949308	0.5330695164471476	0.20173939811549385	0.9551099629530412	0.6952092792126885	0.0199466246942706	downregulated set	0.6910828025477708	-0.5330695164471476	0.20173939811549385	0.9551099629530412	0.6952092792126885	0.0199466246942706	Interaction	DLD1
DAPK1	CAMK	12	338	10	294	110	6594	2.1282409897794516	1.0896615225846995	0.01546686237417557	1.0000000000220712	1.810597778853136	9.585415017433892e-12	2.0389610389610393	1.0278342081967258	0.03186669758151148	0.37136959104607614	1.4966629411211774	0.4301936605896904	upregulated set	2.1282409897794516	1.0896615225846995	0.01546686237417557	1.0000000000220712	1.810597778853136	9.585415017433892e-12	Interaction	DLD1
DAPK2	CAMK	13	338	10	294	83	6594	3.055607043558851	1.6114590221823704	7.1813880403956e-4	0.2175960576239888	3.143791605893706	0.662348977391401	2.7022375215146304	1.4341544903744607	0.00603980479343208	0.0871457548766629	2.218977097555236	1.0597537637868504	upregulated set	3.055607043558851	1.6114590221823704	7.1813880403956e-4	0.2175960576239888	3.143791605893706	0.662348977391401	Interaction	DLD1
DAPK3	CAMK	9	338	8	294	107	6594	1.6409334734280816	0.7145167504293685	0.11218296568398645	1.0000000000220712	0.9500730831073398	9.585415017433892e-12	1.6769025367156207	0.7457988404328759	0.1175758650350118	0.67521532341795365	0.9296818173571304	0.17055771033923295	downregulated set	0.5963375796178344	-0.7457988404328759	0.1175758650350118	0.67521532341795365	0.9296818173571304	0.17055771033923295	Interaction	DLD1
STLK3	STE	10	338	3	294	158	6594	1.2347389708636056	0.3042060820984623	0.3034165008710247	1.0000000000220712	0.5179608044248113	9.585415017433892e-12	0.4258589511754069	-1.231552420621924	0.9712143955489602	1.0000000000229456	0.01268488901475711	9.96516717375403e-12	upregulated set	1.2347389708636056	0.3042060820984623	0.3034165008710247	1.0000000000220712	0.5179608044248113	9.585415017433892e-12	Interaction	DLD1
HASPIN	Other	9	338	11	294	264	6594	0.6650753093060785	-0.5884103825279382	0.9230733512424756	1.0000000000220712	0.03476378675945333	9.585415017433892e-12	0.9345238095238096	-0.09769667388713328	0.6327155842272436	1.0000000000229456	0.1987914684323576	9.96516717375403e-12	downregulated set	1.070063694267516	0.09769667388713328	0.6327155842272436	1.0000000000229456	0.1987914684323576	9.96516717375403e-12	Interaction	DLD1
PASK	CAMK	5	338	8	294	100	6594	0.9754437869822484	-0.03586935949915951	0.5864955607414273	1.0000000000220712	0.23173527076549932	9.585415017433892e-12	1.7942857142857145	0.8434096370592982	0.08967915182962614	0.6038396223194827	1.047308507878014	0.2190783931510527	downregulated set	0.5573248407643312	-0.8434096370592982	0.08967915182962614	0.6038396223194827	1.047308507878014	0.2190783931510527	Interaction	DLD1
MPSK1	Other	16	338	15	294	293	6594	1.0653310984106468	0.091301880965955	0.43891567533336073	1.0000000000220712	0.35761890858493195	9.585415017433892e-12	1.1482203803022917	0.1993995680202937	0.33573253334864583	1.0000000000229456	0.4740065724570762	9.96516717375403e-12	downregulated set	0.8709129511677282	-0.1993995680202937	0.33573253334864583	1.0000000000229456	0.4740065724570762	9.96516717375403e-12	Interaction	DLD1
AMPKA2	CAMK	5	338	8	294	129	6594	0.7561579744048438	-0.4032404251476889	0.78974325066896	1.0000000000220712	0.10251407698945164	9.585415017433892e-12	1.3909191583610188	0.47603857141076866	0.23025162493043128	1.0000000000229456	0.6377972962198012	9.96516717375403e-12	downregulated set	0.7189490445859873	-0.47603857141076866	0.23025162493043128	1.0000000000229456	0.6377972962198012	9.96516717375403e-12	Interaction	DLD1
PRKD3	CAMK	1	338	1	294	42	6594	0.46449704142011833	-1.106258687390557	0.884235709490707	1.0000000000220712	0.05343195027428577	9.585415017433892e-12	0.5340136054421768	-0.9050515959447376	0.8476472277514122	1.0000000000229456	0.07178485401359201	9.96516717375403e-12	downregulated set	1.8726114649681531	0.9050515959447376	0.8476472277514122	1.0000000000229456	0.07178485401359201	9.96516717375403e-12	Interaction	DLD1
ULK2	Other	5	338	5	294	194	6594	0.5028060757640456	-0.9919260119115624	0.9694579984556436	1.0000000000220712	0.01347100188603304	9.585415017433892e-12	0.5780559646539029	-0.7907189204657423	0.932447080645437	1.0000000000229456	0.03037580642096681	9.96516717375403e-12	downregulated set	1.729936305732484	0.7907189204657423	0.932447080645437	1.0000000000229456	0.03037580642096681	9.96516717375403e-12	Interaction	DLD1
AMPKA1	CAMK	7	338	9	294	131	6594	1.0424590089886625	0.05999065590835675	0.5130422751394411	1.0000000000220712	0.28984684716240244	9.585415017433892e-12	1.5408942202835332	0.6237678267388849	0.14351090013362688	0.7628737322892798	0.8431151115564345	0.11754733872662088	downregulated set	0.6489738145789101	-0.6237678267388849	0.14351090013362688	0.7628737322892798	0.8431151115564345	0.11754733872662088	Interaction	DLD1
PRKD2	CAMK	4	338	3	294	78	6594	1.0004551661356396	6.565165259547e-4	0.5722114218975655	1.0000000000220712	0.24244347750318304	9.585415017433892e-12	0.8626373626373626	-0.21317389130706935	0.6787746276242849	1.0000000000229456	0.16827439983802145	9.96516717375403e-12	upregulated set	1.0004551661356396	6.565165259547e-4	0.5722114218975655	1.0000000000220712	0.24244347750318304	9.585415017433892e-12	Interaction	DLD1
ULK1	Other	15	338	10	294	352	6594	0.8313441366325981	-0.26648228764057585	0.7985294775448348	1.0000000000220712	0.09770904734169292	9.585415017433892e-12	0.6371753246753248	-0.6502376969159118	0.9516311160513932	1.0000000000229456	0.02153136601635361	9.96516717375403e-12	upregulated set	0.8313441366325981	-0.26648228764057585	0.7985294775448348	1.0000000000220712	0.09770904734169292	9.585415017433892e-12	Interaction	DLD1
PRKD1	CAMK	7	338	6	294	167	6594	0.8177373064521845	-0.29029063502824504	0.7521340700383312	1.0000000000220712	0.12370473828061412	9.585415017433892e-12	0.8058169375534645	-0.31147596491887314	0.7549721598667181	1.0000000000229456	0.12206906299224986	9.96516717375403e-12	upregulated set	0.8177373064521845	-0.29029063502824504	0.7521340700383312	1.0000000000220712	0.12370473828061412	9.585415017433892e-12	Interaction	DLD1
WNK4	Other	2	338	3	294	89	6594	0.4384017020144937	-1.189674695578195	0.9412183507696184	1.0000000000220712	0.02630961404989212	9.585415017433892e-12	0.7560192616372391	-0.40350510341121887	0.75928809614657	1.0000000000229456	0.11959340878582994	9.96516717375403e-12	downregulated set	1.3227176220806796	0.40350510341121887	0.75928809614657	1.0000000000229456	0.11959340878582994	9.96516717375403e-12	Interaction	DLD1
NLK	CMGC	61	338	84	294	1135	6594	1.0484946432760731	0.06831949077281196	0.3687124451703966	1.0000000000220712	0.4333122033821853	9.585415017433892e-12	1.6599118942731277	0.7311066674345057	1.77034251781e-6	1.3410344572435e-4	5.751942700188898	3.8725600630145545	downregulated set	0.6024416135881105	-0.7311066674345057	1.77034251781e-6	1.3410344572435e-4	5.751942700188898	3.8725600630145545	Interaction	DLD1
TTBK1	CK1	11	338	17	294	361	6594	0.5944532773853038	-0.7503646728616707	0.9772599395416774	1.0000000000220712	0.00998990373925484	9.585415017433892e-12	1.0561931143648595	0.07887364119719133	0.44786340822215265	1.0000000000229456	0.3488544192618992	9.96516717375403e-12	downregulated set	0.9467965530161108	-0.07887364119719133	0.44786340822215265	1.0000000000229456	0.3488544192618992	9.96516717375403e-12	Interaction	DLD1
TTBK2	CK1	3	338	11	294	157	6594	0.3727810650887574	-1.4235995127822678	0.9864410916238529	1.0000000000220712	0.00592884487360932	9.585415017433892e-12	1.5714285714285716	0.6520766965796934	0.10369547966370224	0.642587009813983	0.9842401751432562	0.19206805815444955	downregulated set	0.6363636363636362	-0.6520766965796934	0.10369547966370224	0.642587009813983	0.9842401751432562	0.19206805815444955	Interaction	DLD1
NUAK1	CAMK	7	338	7	294	160	6594	0.8535133136094676	-0.22851443744155503	0.7131321558796829	1.0000000000220712	0.14682998031523217	9.585415017433892e-12	0.98125	-0.02730734599573541	0.5747879589515721	1.0000000000229456	0.2404923383381987	9.96516717375403e-12	downregulated set	1.019108280254777	0.02730734599573541	0.5747879589515721	1.0000000000229456	0.2404923383381987	9.96516717375403e-12	Interaction	DLD1
NUAK2	CAMK	7	338	11	294	134	6594	1.0191203744590656	0.02732446698803456	0.5361566596967089	1.0000000000220712	0.2707082951933123	9.585415017433892e-12	1.8411513859275053	0.8806082550135477	0.04527354603987624	0.42580559772358095	1.3441554881590836	0.3707886335400571	downregulated set	0.5431383902721483	-0.8806082550135477	0.04527354603987624	0.42580559772358095	1.3441554881590836	0.3707886335400571	Interaction	DLD1
TAK1	TKL	4	338	4	294	150	6594	0.5202366863905326	-0.9427599551076778	0.9473156193219124	1.0000000000220712	0.02350530199662034	9.585415017433892e-12	0.5980952380952381	-0.741552863661858	0.9007711151830948	1.0000000000229456	0.04538554868913401	9.96516717375403e-12	downregulated set	1.6719745222929936	0.741552863661858	0.9007711151830948	1.0000000000229456	0.04538554868913401	9.96516717375403e-12	Interaction	DLD1
NIM1	CAMK	13	338	11	294	243	6594	1.043684710351377	0.06168594992351436	0.48133655032097655	1.0000000000220712	0.31755115889190155	9.585415017433892e-12	1.0152851263962377	0.02188494186553919	0.5251396719238356	1.0000000000229456	0.27972517149242465	9.96516717375403e-12	upregulated set	1.043684710351377	0.06168594992351436	0.48133655032097655	1.0000000000220712	0.31755115889190155	9.585415017433892e-12	Interaction	DLD1
CDK17	CMGC	57	338	69	294	1003	6594	1.1086798775271818	0.14884285894076402	0.22562940999993297	1.0000000000220712	0.6466042922409306	9.585415017433892e-12	1.5429426007691212	0.6256843930000112	1.8745735738282e-4	0.00631106436522165	3.727097509587294	2.1998973905243138	downregulated set	0.6481122496076802	-0.6256843930000112	1.8745735738282e-4	0.00631106436522165	3.727097509587294	2.1998973905243138	Interaction	DLD1
PLK4	Other	10	338	12	294	298	6594	0.6546602597196298	-0.6111816901865964	0.9396354497912552	1.0000000000220712	0.02704060688133481	9.585415017433892e-12	0.903163950143816	-0.14694019290698251	0.6797286969932125	1.0000000000229456	0.16766439451394036	9.96516717375403e-12	downregulated set	1.1072186836518048	0.14694019290698251	0.6797286969932125	1.0000000000229456	0.16766439451394036	9.96516717375403e-12	Interaction	DLD1
SRPK2	CMGC	24	338	12	294	434	6594	1.0788318381370492	0.10947000366488004	0.386117646570206	1.0000000000220712	0.4132803495468018	9.585415017433892e-12	0.6201448321263989	-0.6893229048893004	0.9726025843752544	1.0000000000229456	0.01206458076987621	9.96516717375403e-12	upregulated set	1.0788318381370492	0.10947000366488004	0.386117646570206	1.0000000000220712	0.4132803495468018	9.585415017433892e-12	Interaction	DLD1
CDK18	CMGC	47	338	62	294	924	6594	0.9923345884884346	-0.01110145435021727	0.5472168306272654	1.0000000000220712	0.2618405535830066	9.585415017433892e-12	1.5049474335188622	0.5897130958048407	8.0895188787068e-4	0.01935588659748966	3.0920773071313836	1.7131869310058991	downregulated set	0.6644750359564413	-0.5897130958048407	8.0895188787068e-4	0.01935588659748966	3.0920773071313836	1.7131869310058991	Interaction	DLD1
PLK3	Other	18	338	11	294	370	6594	0.9490804413881336	-0.07539772368579689	0.6236130060335505	1.0000000000220712	0.20508483577039896	9.585415017433892e-12	0.6667953667953668	-0.5846840150449921	0.9404652883137812	1.0000000000229456	0.02665722921725219	9.96516717375403e-12	upregulated set	0.9490804413881336	-0.07539772368579689	0.6236130060335505	1.0000000000220712	0.20508483577039896	9.585415017433892e-12	Interaction	DLD1
SRPK3	CMGC	20	338	15	294	411	6594	0.9493370189608258	-0.07500775340611762	0.6265435811780043	1.0000000000220712	0.2030487149222788	9.585415017433892e-12	0.8185610010427529	-0.28883816123914147	0.8177022832461595	1.0000000000229456	0.08740478957842694	9.96516717375403e-12	upregulated set	0.9493370189608258	-0.07500775340611762	0.6265435811780043	1.0000000000220712	0.2030487149222788	9.585415017433892e-12	Interaction	DLD1
CDK19	CMGC	89	338	85	294	1389	6594	1.250028755096042	0.3219612823732082	0.0140557161822954	1.0000000000220712	1.852147020843113	9.585415017433892e-12	1.3725187699269772	0.456825878990332	0.00117556978482362	0.02245907751261005	2.9297515849446167	1.648608085982431	downregulated set	0.728587485949794	-0.456825878990332	0.00117556978482362	0.02245907751261005	2.9297515849446167	1.648608085982431	Interaction	DLD1
MEKK6	STE	4	338	4	294	90	6594	0.867061143984221	-0.20579436094147163	0.6798244942894838	1.0000000000220712	0.16760319170482998	9.585415017433892e-12	0.9968253968253968	-0.00458726949565179	0.5745432835637335	1.0000000000229456	0.24067724790729475	9.96516717375403e-12	downregulated set	1.003184713375796	0.00458726949565179	0.5745432835637335	1.0000000000229456	0.24067724790729475	9.96516717375403e-12	Interaction	DLD1
MEKK1	STE	8	338	2	294	139	6594	1.1228129922097825	0.16711766266469555	0.4270375485697603	1.0000000000220712	0.36953393663843737	9.585415017433892e-12	0.3227132579650565	-1.6316752458894848	0.9851642593262864	1.0000000000229456	0.00649135227236806	9.96516717375403e-12	upregulated set	1.1228129922097825	0.16711766266469555	0.4270375485697603	1.0000000000220712	0.36953393663843737	9.585415017433892e-12	Interaction	DLD1
MEKK3	STE	2	338	3	294	106	6594	0.36809199508764096	-1.4418617191749965	0.9712960890473952	1.0000000000220712	0.01264835996034016	9.585415017433892e-12	0.6347708894878706	-0.65569212700802	0.8509181090833698	1.0000000000229456	0.0701122336692339	9.96516717375403e-12	downregulated set	1.5753715498938428	0.65569212700802	0.8509181090833698	1.0000000000229456	0.0701122336692339	9.96516717375403e-12	Interaction	DLD1
PLK2	Other	16	338	12	294	417	6594	0.7485419948065217	-0.4178448380564605	0.9063448545174946	1.0000000000220712	0.04270652647577683	9.585415017433892e-12	0.645426515930113	-0.6316752458894846	0.9603980610488748	1.0000000000229456	0.01754872541282831	9.96516717375403e-12	upregulated set	0.7485419948065217	-0.4178448380564605	0.9063448545174946	1.0000000000220712	0.04270652647577683	9.585415017433892e-12	Interaction	DLD1
MEKK2	STE	3	338	2	294	74	6594	0.7909003678234447	-0.3384321295195906	0.7324862223240022	1.0000000000220712	0.13520053974509227	9.585415017433892e-12	0.6061776061776061	-0.7221875387949271	0.8421191770972438	1.0000000000229456	0.07462644259402688	9.96516717375403e-12	upregulated set	0.7909003678234447	-0.3384321295195906	0.7324862223240022	1.0000000000220712	0.13520053974509227	9.585415017433892e-12	Interaction	DLD1
PLK1	Other	8	338	8	294	238	6594	0.6557605290636965	-0.6087590279197405	0.919441334924293	1.0000000000220712	0.03647597575864289	9.585415017433892e-12	0.7539015606242497	-0.4075519364739206	0.832161598105402	1.0000000000229456	0.07979232953769728	9.96516717375403e-12	downregulated set	1.3264331210191085	0.4075519364739206	0.832161598105402	1.0000000000229456	0.07979232953769728	9.96516717375403e-12	Interaction	DLD1
QSK	CAMK	16	338	17	294	379	6594	0.8235936987712916	-0.27999530278288876	0.8158161224558453	1.0000000000220712	0.08840771624812142	9.585415017433892e-12	1.0060309084055783	0.0086746299132705	0.5272813934429378	1.0000000000229456	0.2779575536593055	9.96516717375403e-12	downregulated set	0.994005245410266	-0.0086746299132705	0.5272813934429378	1.0000000000229456	0.2779575536593055	9.96516717375403e-12	Interaction	DLD1
BRAF	TKL	15	338	13	294	243	6594	1.2042515888669734	0.26813682739094047	0.27641255530942177	1.0000000000220712	0.5584422341713511	9.585415017433892e-12	1.1998824221046442	0.26289304136933406	0.29836526557366977	1.0000000000229456	0.5252517369893068	9.96516717375403e-12	upregulated set	1.2042515888669734	0.26813682739094047	0.27641255530942177	1.0000000000220712	0.5584422341713511	9.585415017433892e-12	Interaction	DLD1
CDC7	Other	20	338	17	294	389	6594	1.0030270303159368	0.00436048528937336	0.52923517976515555	1.0000000000220712	0.2763512947376132	9.585415017433892e-12	0.9801689313257438	-0.02889767690182945	0.5701554006245093	1.0000000000229456	0.24400675759866505	9.96516717375403e-12	upregulated set	1.0030270303159368	0.00436048528937336	0.52923517976515555	1.0000000000220712	0.2763512947376132	9.585415017433892e-12	Interaction	DLD1
HPK1	STE	3	338	4	294	180	6594	0.32514792899408285	-1.6208318602203158	0.9946685017007324	1.0000000000220712	0.00232163470143702	9.585415017433892e-12	0.4984126984126984	-1.004587269495652	0.9584202644239028	1.0000000000229456	0.01844401232283578	9.96516717375403e-12	downregulated set	2.006369426751592	1.004587269495652	0.9584202644239028	1.0000000000229456	0.01844401232283578	9.96516717375403e-12	Interaction	DLD1
SRPK1	CMGC	24	338	12	294	443	6594	1.056914261290021	0.07985834755434101	0.4244791657163729	1.0000000000220712	0.3721436209358406	9.585415017433892e-12	0.6075459529184134	-0.7189345609998392	0.97759409197767	1.0000000000229456	0.00984143172227599	9.96516717375403e-12	upregulated set	1.056914261290021	0.07985834755434101	0.4244791657163729	1.0000000000220712	0.3721436209358406	9.585415017433892e-12	Interaction	DLD1
ICK	CMGC	12	338	13	294	262	6594	0.8935362934188535	-0.16240176542809123	0.6925493370795355	1.0000000000220712	0.1595492821073318	9.585415017433892e-12	1.1128680479825517	0.15428254343766465	0.392653314164159	1.0000000000229456	0.4059907325625255	9.96516717375403e-12	downregulated set	0.898579127878491	-0.15428254343766465	0.392653314164159	1.0000000000229456	0.4059907325625255	9.96516717375403e-12	Interaction	DLD1
NDR1	AGC	1	338	1	294	30	6594	0.6502958579881657	-0.6208318602203156	0.7884055627590177	1.0000000000220712	0.1032503201269644	9.585415017433892e-12	0.7476190476190476	-0.4196247687744956	0.7421193385790515	1.0000000000229456	0.12952625116442767	9.96516717375403e-12	downregulated set	1.3375796178343948	0.4196247687744956	0.7421193385790515	1.0000000000229456	0.12952625116442767	9.96516717375403e-12	Interaction	DLD1
NDR2	AGC	9	338	10	294	130	6594	1.3506144742831134	0.433615923802061	0.23683239626150637	1.0000000000220712	0.625558890820405	9.585415017433892e-12	1.7252747252747256	0.786826108692931	0.07568453074128899	0.5430145041804533	1.1209928774381404	0.2651885700402344	downregulated set	0.5796178343949043	-0.786826108692931	0.07568453074128899	0.5430145041804533	1.1209928774381404	0.2651885700402344	Interaction	DLD1
CHK2	CAMK	2	338	1	294	26	6594	1.5006827492034591	0.5856190172471107	0.39950793394296213	1.0000000000220712	0.3984745914853247	9.585415017433892e-12	0.8626373626373626	-0.21317389130706935	0.6927319554268976	1.0000000000229456	0.1594347780835756	9.96516717375403e-12	upregulated set	1.5006827492034591	0.5856190172471107	0.39950793394296213	1.0000000000220712	0.3984745914853247	9.585415017433892e-12	Interaction	DLD1
CHK1	CAMK	9	338	7	294	153	6594	1.1475809258614689	0.1985958941378636	0.3927134191313225	1.0000000000220712	0.4059242585077472	9.585415017433892e-12	1.026143790849673	0.0372329061989751	0.5287555073593179	1.0000000000229456	0.276745096111832	9.96516717375403e-12	upregulated set	1.1475809258614689	0.1985958941378636	0.3927134191313225	1.0000000000220712	0.4059242585077472	9.585415017433892e-12	Interaction	DLD1
WNK1	Other	2	338	3	294	61	6594	0.6396352701522942	-0.6446786021746832	0.8199519962781896	1.0000000000220712	0.08621157244767635	9.585415017433892e-12	1.103044496487119	0.14149098999229268	0.518789360921965	1.0000000000229456	0.28500893879508976	9.96516717375403e-12	downregulated set	0.9065817409766456	-0.14149098999229268	0.518789360921965	1.0000000000229456	0.28500893879508976	9.96516717375403e-12	Interaction	DLD1
WNK3	Other	12	338	13	294	211	6594	1.1095095207381027	0.1499220474021742	0.4048456132032364	1.0000000000220712	0.3927105622589878	9.585415017433892e-12	1.3818551117129316	0.4666063562679299	0.16060986557798976	0.8110798211688482	0.7942277813830679	0.0909364032644066	downregulated set	0.7236648701616855	-0.4666063562679299	0.16060986557798976	0.8110798211688482	0.7942277813830679	0.0909364032644066	Interaction	DLD1
KHS1	STE	3	338	1	294	111	6594	0.5272669118822965	-0.9233946302407467	0.9220626556282818	1.0000000000220712	0.0352395669408535	9.585415017433892e-12	0.20205920205920205	-2.3071500395160833	0.992745949913	1.0000000000229456	0.0031618760435035	9.96516717375403e-12	upregulated set	0.5272669118822965	-0.9233946302407467	0.9220626556282818	1.0000000000220712	0.0352395669408535	9.585415017433892e-12	Interaction	DLD1
CDK10	CMGC	27	338	46	294	732	6594	0.719589678921331	-0.4747536007323708	0.9737536338343868	1.0000000000220712	0.01155090862487063	9.585415017433892e-12	1.4094457455113194	0.49512794460699344	0.01278737960635249	0.17611709185112753	1.8932184421589944	0.7541984944788953	downregulated set	0.7094987538078094	-0.49512794460699344	0.01278737960635249	0.17611709185112753	1.8932184421589944	0.7541984944788953	Interaction	DLD1
ATM	PIKK	17	338	9	294	361	6594	0.9187005195954696	-0.12233345024862848	0.6729712637287089	1.0000000000220712	0.1720034800115361	9.585415017433892e-12	0.5591610605461022	-0.8386641986108356	0.98015988805445	1.0000000000229456	0.00870307447495113	9.96516717375403e-12	upregulated set	0.9187005195954696	-0.12233345024862848	0.6729712637287089	1.0000000000220712	0.1720034800115361	9.585415017433892e-12	Interaction	DLD1
CDK12	CMGC	52	338	41	294	976	6594	1.039407313997478	0.05576111596640894	0.4084274654616621	1.0000000000220712	0.38888506066600337	9.585415017433892e-12	0.9421838407494144	-0.08591950611077985	0.6825078054878274	1.0000000000229456	0.16589237745803745	9.96516717375403e-12	upregulated set	1.039407313997478	0.05576111596640894	0.4084274654616621	1.0000000000220712	0.38888506066600337	9.585415017433892e-12	Interaction	DLD1
CDK13	CMGC	53	338	54	294	1123	6594	0.9207216511141436	-0.11916302244919907	0.7618050639600307	1.0000000000220712	0.11815614477222626	9.585415017433892e-12	1.0784887418903448	0.1090111165968904	0.29870082825203564	1.0000000000229456	0.5247635731615563	9.96516717375403e-12	downregulated set	0.9272234017456946	-0.1090111165968904	0.29870082825203564	1.0000000000229456	0.5247635731615563	9.96516717375403e-12	Interaction	DLD1
CDK14	CMGC	51	338	59	294	882	6594	1.1280642434488588	0.17384923180217796	0.2048730319107679	1.0000000000220712	0.6885152054014265	9.585415017433892e-12	1.5003239390994494	0.5852740306383437	0.00119454923741788	0.02245907751261005	2.922795944618009	1.648608085982431	downregulated set	0.666522724819173	-0.5852740306383437	0.00119454923741788	0.02245907751261005	2.922795944618009	1.648608085982431	Interaction	DLD1
MINK	STE	4	338	1	294	180	6594	0.4335305719921105	-1.205794360941472	0.9816572020134676	1.0000000000220712	0.00804014282894223	9.585415017433892e-12	0.1246031746031746	-3.004587269495652	0.9996654417706928	1.0000000000229456	1.4532110340464e-4	9.96516717375403e-12	upregulated set	0.4335305719921105	-1.205794360941472	0.9816572020134676	1.0000000000220712	0.00804014282894223	9.585415017433892e-12	Interaction	DLD1
HRI	Other	13	338	3	294	224	6594	1.1322115384615383	0.17914353147169115	0.37107983169390046	1.0000000000220712	0.4305326490521083	9.585415017433892e-12	0.30038265306122447	-1.7351265945024252	0.9972126694449274	1.0000000000229456	0.00121221248367953	9.96516717375403e-12	upregulated set	1.1322115384615383	0.17914353147169115	0.37107983169390046	1.0000000000220712	0.4305326490521083	9.585415017433892e-12	Interaction	DLD1
ATR	PIKK	11	338	7	294	232	6594	0.924989798000408	-0.11249064110207178	0.6452154902449213	1.0000000000220712	0.19029521467560925	9.585415017433892e-12	0.6767241379310345	-0.5633602462359452	0.8915104477768208	1.0000000000229456	0.04987356288096095	9.96516717375403e-12	upregulated set	0.924989798000408	-0.11249064110207178	0.6452154902449213	1.0000000000220712	0.19029521467560925	9.585415017433892e-12	Interaction	DLD1
CDK16	CMGC	62	338	76	294	1064	6594	1.136795390843974	0.18497261027388864	0.15916930647558386	1.0000000000220712	0.7981406760044688	9.585415017433892e-12	1.6020408163265307	0.6799109047764189	2.289085800464e-5	9.9084713934374e-4	4.6403379286143425	3.003993340126294	downregulated set	0.6242038216560509	-0.6799109047764189	2.289085800464e-5	9.9084713934374e-4	4.6403379286143425	3.003993340126294	Interaction	DLD1
KHS2	STE	3	338	2	294	140	6594	0.41804733727810656	-1.2582617808356071	0.973577019311809	1.0000000000220712	0.01162968591178479	9.585415017433892e-12	0.32040816326530613	-1.6420171901109435	0.9857217332272672	1.0000000000229456	0.00624566800004329	9.96516717375403e-12	upregulated set	0.41804733727810656	-1.2582617808356071	0.973577019311809	1.0000000000220712	0.01162968591178479	9.585415017433892e-12	Interaction	DLD1
CK1G1	CK1	17	338	17	294	331	6594	1.0019664277159048	0.00283416983132468	0.5338975102106317	1.0000000000220712	0.2725421044357885	9.585415017433892e-12	1.1519205869659042	0.20404126127714456	0.31643878267617814	1.0000000000229456	0.4997102948643998	9.96516717375403e-12	downregulated set	0.8681153990258524	-0.20404126127714456	0.31643878267617814	1.0000000000229456	0.4997102948643998	9.96516717375403e-12	Interaction	DLD1
SMG1	PIKK	46	338	42	294	748	6594	1.1997436952188083	0.2627262315575792	0.11877646782807876	1.0000000000220712	0.9252695939064746	9.585415017433892e-12	1.2593582887700534	0.33268878972514643	0.07577911424489188	0.5430145041804533	1.1204504753450577	0.2651885700402344	downregulated set	0.7940552016985138	-0.33268878972514643	0.07577911424489188	0.5430145041804533	1.1204504753450577	0.2651885700402344	Interaction	DLD1
CK1E	CK1	10	338	14	294	253	6594	0.7711018078911056	-0.3750067444187447	0.8339389127354335	1.0000000000220712	0.07886576091330201	9.585415017433892e-12	1.2411067193675889	0.31162717419731684	0.24985983397526404	1.0000000000229456	0.6023035529368419	9.96516717375403e-12	downregulated set	0.8057324840764332	-0.31162717419731684	0.24985983397526404	1.0000000000229456	0.6023035529368419	9.96516717375403e-12	Interaction	DLD1
MNK1	CAMK	1	338	1	294	37	6594	0.5272669118822965	-0.9233946302407467	0.8511431659667191	1.0000000000220712	0.06999738355830626	9.585415017433892e-12	0.6061776061776061	-0.7221875387949271	0.8102695929160543	1.0000000000229456	0.09137045860806613	9.96516717375403e-12	downregulated set	1.649681528662421	0.7221875387949271	0.8102695929160543	1.0000000000229456	0.09137045860806613	9.96516717375403e-12	Interaction	DLD1
CK1D	CK1	19	338	21	294	441	6594	0.8405184559030714	-0.250648596725732	0.8090298012666018	1.0000000000220712	0.09203548050483304	9.585415017433892e-12	1.0680272108843536	0.09494840405526242	0.4143763526584438	1.0000000000229456	0.38260503657117767	9.96516717375403e-12	downregulated set	0.9363057324840766	-0.09494840405526242	0.4143763526584438	1.0000000000229456	0.38260503657117767	9.96516717375403e-12	Interaction	DLD1
CK1G2	CK1	9	338	9	294	291	6594	0.6033672909168548	-0.7288916060777685	0.9615187975138162	1.0000000000220712	0.01704222096608961	9.585415017433892e-12	0.6936671575846833	-0.5276845146319487	0.9011913084119648	1.0000000000229456	0.04518300550449311	9.96516717375403e-12	downregulated set	1.4416135881104035	0.5276845146319487	0.9011913084119648	1.0000000000229456	0.04518300550449311	9.96516717375403e-12	Interaction	DLD1
CK1A	CK1	16	338	13	294	382	6594	0.8171256854301558	-0.2913700926475457	0.8247210592482755	1.0000000000220712	0.0836929155877753	9.585415017433892e-12	0.7632759910246821	-0.3897232830606336	0.8706588932320125	1.0000000000229456	0.06015195957625056	9.96516717375403e-12	upregulated set	0.8171256854301558	-0.2913700926475457	0.8247210592482755	1.0000000000220712	0.0836929155877753	9.585415017433892e-12	Interaction	DLD1
CK1G3	CK1	19	338	15	294	326	6594	1.137020365194032	0.18525809460071097	0.3233168103304501	1.0000000000220712	0.4903717143678504	9.585415017433892e-12	1.0319894829097285	0.04542826821146379	0.4908211752424256	1.0000000000229456	0.30907670900012674	9.96516717375403e-12	upregulated set	1.137020365194032	0.18525809460071097	0.3233168103304501	1.0000000000220712	0.4903717143678504	9.585415017433892e-12	Interaction	DLD1
MNK2	CAMK	2	338	5	294	60	6594	0.6502958579881657	-0.6208318602203156	0.8129573917952397	1.0000000000220712	0.08993221577509046	9.585415017433892e-12	1.8690476190476193	0.9023033261128668	0.1432500735381275	0.7628737322892798	0.8439051464133139	0.11754733872662088	downregulated set	0.5350318471337578	-0.9023033261128668	0.1432500735381275	0.7628737322892798	0.8439051464133139	0.11754733872662088	Interaction	DLD1
DSTYK	TKL	13	338	1	294	252	6594	1.0064102564102566	0.00921853002937895	0.5326976048684108	1.0000000000220712	0.2735192558991784	9.585415017433892e-12	0.08900226757369614	-3.490014096665894	0.9999869623228024	1.0000000000229456	5.66222817499e-6	9.96516717375403e-12	upregulated set	1.0064102564102566	0.00921853002937895	0.5326976048684108	1.0000000000220712	0.2735192558991784	9.585415017433892e-12	Interaction	DLD1
ERK1	CMGC	62	338	111	294	1124	6594	1.0761123628629787	0.105828725554152	0.2898146780961149	1.0000000000220712	0.5378796228168151	9.585415017433892e-12	2.2149211997966445	1.147255372963203	1.5205274070793354e-16	4.6071980434503864e-14	15.818005747413274	13.336563118910968	downregulated set	0.45148333046422223	-1.147255372963203	1.5205274070793354e-16	4.6071980434503864e-14	15.818005747413274	13.336563118910968	Interaction	DLD1
ERK2	CMGC	73	338	104	294	1219	6594	1.1682919844085995	0.22440088364800811	0.08842017614048711	1.0000000000220712	1.0534486242778558	9.585415017433892e-12	1.9135122465721317	0.936223134354903	1.9296397689949838e-11	2.923404250027401e-9	10.71452375883664	8.534111125998317	downregulated set	0.5225992160705537	-0.936223134354903	1.9296397689949838e-11	2.923404250027401e-9	10.71452375883664	8.534111125998317	Interaction	DLD1
ERK5	CMGC	49	338	89	294	983	6594	0.9724668476526994	-0.04027902683716946	0.6063059084879224	1.0000000000220712	0.21730819951829428	9.585415017433892e-12	2.0306641476529577	1.02195165145984	6.164787081424665e-11	6.226434952238912e-9	10.210081918412806	8.205760544630163	downregulated set	0.492449724468618	-1.02195165145984	6.164787081424665e-11	6.226434952238912e-9	10.210081918412806	8.205760544630163	Interaction	DLD1
PBK	Other	16	338	13	294	234	6594	1.3339402215141858	0.41569401580479826	0.160270798368511	1.0000000000220712	0.7951455996839065	9.585415017433892e-12	1.246031746031746	0.31734082539171055	0.2561865408599416	1.0000000000229456	0.5914436902970303	9.96516717375403e-12	upregulated set	1.3339402215141858	0.41569401580479826	0.160270798368511	1.0000000000220712	0.7951455996839065	9.585415017433892e-12	Interaction	DLD1
ERK7	CMGC	37	338	60	294	750	6594	0.9624378698224852	-0.05523468436609041	0.6220565934220335	1.0000000000220712	0.2061701022982008	9.585415017433892e-12	1.7942857142857145	0.8434096370592984	9.4180923471e-6	4.7561366352866e-4	5.026037055490204	3.3227456773715423	downregulated set	0.5573248407643312	-0.8434096370592984	9.4180923471e-6	4.7561366352866e-4	5.026037055490204	3.3227456773715423	Interaction	DLD1
ANKRD3	TKL	7	338	4	294	175	6594	0.7803550295857988	-0.35779745438652166	0.7919190881916002	1.0000000000220712	0.10131918879811204	9.585415017433892e-12	0.5126530612244897	-0.9639452849983062	0.951694321294571	1.0000000000229456	0.02150252209107324	9.96516717375403e-12	upregulated set	0.7803550295857988	-0.35779745438652166	0.7919190881916002	1.0000000000220712	0.10131918879811204	9.585415017433892e-12	Interaction	DLD1
MST2	STE	9	338	3	294	165	6594	1.0641204948897256	0.08966152258469946	0.477150132025186	1.0000000000220712	0.3213449516697086	9.585415017433892e-12	0.40779220779220776	-1.2940938866906369	0.9772848652266716	1.0000000000229456	0.00997882690190147	9.96516717375403e-12	upregulated set	1.0641204948897256	0.08966152258469946	0.477150132025186	1.0000000000220712	0.3213449516697086	9.585415017433892e-12	Interaction	DLD1
MST3	STE	2	338	2	294	56	6594	0.6967455621301775	-0.5212961866694013	0.7825058770012561	1.0000000000220712	0.10651239200562772	9.585415017433892e-12	0.8010204081632653	-0.3200890952235813	0.7156231756010568	1.0000000000229456	0.1453156031624163	9.96516717375403e-12	downregulated set	1.248407643312102	0.3200890952235813	0.7156231756010568	1.0000000000229456	0.1453156031624163	9.96516717375403e-12	Interaction	DLD1
MST4	STE	8	338	4	294	167	6594	0.9345569216596392	-0.0976455570858492	0.6260980138695441	1.0000000000220712	0.20335767389714748	9.585415017433892e-12	0.5372112917023096	-0.8964384656400295	0.9388387440983216	1.0000000000229456	0.0274089961922064	9.96516717375403e-12	upregulated set	0.9345569216596392	-0.0976455570858492	0.6260980138695441	1.0000000000220712	0.20335767389714748	9.585415017433892e-12	Interaction	DLD1
RIPK3	TKL	12	338	6	294	263	6594	0.8901388170180214	-0.16789775318294323	0.6973285808492701	1.0000000000220712	0.15656253434943146	9.585415017433892e-12	0.5116784356328082	-0.9666906617371234	0.976349192169537	1.0000000000229456	0.0103948287371594	9.96516717375403e-12	upregulated set	0.8901388170180214	-0.16789775318294323	0.6973285808492701	1.0000000000220712	0.15656253434943146	9.585415017433892e-12	Interaction	DLD1
RIPK2	TKL	17	338	13	294	381	6594	0.87047477053534	-0.20012561085477956	0.7517668456262999	1.0000000000220712	0.1239168314275414	9.585415017433892e-12	0.7652793400824898	-0.3859416425182069	0.8684377248641966	1.0000000000229456	0.06126131909084112	9.96516717375403e-12	upregulated set	0.87047477053534	-0.20012561085477956	0.7517668456262999	1.0000000000220712	0.1239168314275414	9.585415017433892e-12	Interaction	DLD1
MST1	STE	6	338	2	294	142	6594	0.8243186932244354	-0.27872588339532284	0.7355513825379565	1.0000000000220712	0.1333869838837509	9.585415017433892e-12	0.31589537223340036	-1.6624812926706594	0.9867763517099786	1.0000000000229456	0.00578126701056152	9.96516717375403e-12	upregulated set	0.8243186932244354	-0.27872588339532284	0.7355513825379565	1.0000000000220712	0.1333869838837509	9.585415017433892e-12	Interaction	DLD1
ALK4	TKL	14	338	8	294	388	6594	0.703928506069664	-0.5064991847413205	0.9331349844923448	1.0000000000220712	0.03005552797927852	9.585415017433892e-12	0.46244477172312226	-1.1126470153531047	0.9958364261245496	1.0000000000229456	0.00181199196339486	9.96516717375403e-12	upregulated set	0.703928506069664	-0.5064991847413205	0.9331349844923448	1.0000000000220712	0.03005552797927852	9.585415017433892e-12	Interaction	DLD1
ALK2	TKL	19	338	7	294	423	6594	0.8762851987074572	-0.19052760428816137	0.7520427238118571	1.0000000000220712	0.12375748628511912	9.585415017433892e-12	0.37115839243498816	-1.429893104228323	0.999495568426813	1.0000000000229456	2.1912712069961e-4	9.96516717375403e-12	upregulated set	0.8762851987074572	-0.19052760428816137	0.7520427238118571	1.0000000000220712	0.12375748628511912	9.585415017433892e-12	Interaction	DLD1
GAK	Other	21	338	9	294	297	6594	1.3794154563385332	0.46405703736619747	0.09527952870393576	1.0000000000220712	1.0210003997388208	9.585415017433892e-12	0.6796536796536796	-0.5571282925244306	0.9128211241362184	1.0000000000229456	0.03961431820679811	9.96516717375403e-12	upregulated set	1.3794154563385332	0.46405703736619747	0.09527952870393576	1.0000000000220712	1.0210003997388208	9.585415017433892e-12	Interaction	DLD1
KIS	Other	79	338	66	294	1451	6594	1.062164840407962	0.08700767949856164	0.29726096810888536	1.0000000000220712	0.5268621121464894	9.585415017433892e-12	1.020183124938466	0.02882814212573189	0.45224715333217586	1.0000000000229456	0.3446241581243537	9.96516717375403e-12	upregulated set	1.062164840407962	0.08700767949856164	0.29726096810888536	1.0000000000220712	0.5268621121464894	9.585415017433892e-12	Interaction	DLD1
SIK	CAMK	12	338	15	294	260	6594	0.9004096495220757	-0.15134657691909514	0.6828582878892541	1.0000000000220712	0.16566941516678774	9.585415017433892e-12	1.293956043956044	0.37178860941408703	0.19635981859219984	0.9443972227529612	0.7069473777966689	0.02484529874794562	downregulated set	0.7728237791932059	-0.37178860941408703	0.19635981859219984	0.9443972227529612	0.7069473777966689	0.02484529874794562	Interaction	DLD1
FAM20C	FAM20	26	338	9	294	605	6594	0.838397965670693	-0.2542928786326616	0.8468859480258162	1.0000000000220712	0.07217507311461688	9.585415017433892e-12	0.33364817001180636	-1.5836005038856218	0.9999872342119308	1.0000000000229456	5.54414670342e-6	9.96516717375403e-12	upregulated set	0.838397965670693	-0.2542928786326616	0.8468859480258162	1.0000000000220712	0.07217507311461688	9.585415017433892e-12	Interaction	DLD1
SGK3	AGC	4	338	1	294	30	6594	2.6011834319526628	1.3791681397796844	0.0815803423808377	1.0000000000220712	1.088414476344292	9.585415017433892e-12	0.7476190476190476	-0.4196247687744956	0.7421193385790515	1.0000000000229456	0.12952625116442767	9.96516717375403e-12	upregulated set	2.6011834319526628	1.3791681397796844	0.0815803423808377	1.0000000000220712	1.088414476344292	9.585415017433892e-12	Interaction	DLD1
SGK1	AGC	1	338	1	294	33	6594	0.5911780527165142	-0.7583353839702505	0.8180024041846986	1.0000000000220712	0.08724541989516393	9.585415017433892e-12	0.6796536796536796	-0.5571282925244306	0.773892469877326	1.0000000000229456	0.111319379088635	9.96516717375403e-12	downregulated set	1.4713375796178343	0.5571282925244306	0.773892469877326	1.0000000000229456	0.111319379088635	9.96516717375403e-12	Interaction	DLD1
DLK	TKL	3	338	5	294	118	6594	0.49598836626216025	-1.011621813252482	0.939518328992002	1.0000000000220712	0.02709474286261731	9.585415017433892e-12	0.950363196125908	-0.07344912764045596	0.6086116316080701	1.0000000000229456	0.21565975178901112	9.96516717375403e-12	downregulated set	1.052229299363057	0.07344912764045596	0.6086116316080701	1.0000000000229456	0.21565975178901112	9.96516717375403e-12	Interaction	DLD1
PKN3	AGC	4	338	3	294	84	6594	0.9289940828402368	-0.10625868739055735	0.6284862662201607	1.0000000000220712	0.20170420814503703	9.585415017433892e-12	0.8010204081632653	-0.3200890952235813	0.724915563687084	1.0000000000229456	0.13971257599495915	9.96516717375403e-12	upregulated set	0.9289940828402368	-0.10625868739055735	0.6284862662201607	1.0000000000220712	0.20170420814503703	9.585415017433892e-12	Interaction	DLD1
MEK5	STE	7	338	2	294	99	6594	1.3794154563385337	0.4640570373661977	0.25859357010044703	1.0000000000220712	0.5873822780040083	9.585415017433892e-12	0.4531024531024531	-1.1420907932455866	0.9341813027474176	1.0000000000229456	0.02956882918576888	9.96516717375403e-12	upregulated set	1.3794154563385337	0.4640570373661977	0.25859357010044703	1.0000000000220712	0.5873822780040083	9.585415017433892e-12	Interaction	DLD1
TAO1	STE	3	338	2	294	143	6594	0.40927711341912526	-1.2888501006690305	0.9764748156814222	1.0000000000220712	0.01033895314584651	9.585415017433892e-12	0.31368631368631367	-1.6726055099443666	0.987274899804958	1.0000000000229456	0.00556190422446364	9.96516717375403e-12	upregulated set	0.40927711341912526	-1.2888501006690305	0.9764748156814222	1.0000000000220712	0.01033895314584651	9.585415017433892e-12	Interaction	DLD1
PRKX	AGC	6	338	11	294	176	6594	0.6650753093060785	-0.5884103825279382	0.8858187729278492	1.0000000000220712	0.05265512006324758	9.585415017433892e-12	1.4017857142857142	0.4872658268340228	0.17507387492157447	0.8696292475612635	0.7567786558805673	0.06066586238902921	downregulated set	0.713375796178344	-0.4872658268340228	0.17507387492157447	0.8696292475612635	0.7567786558805673	0.06066586238902921	Interaction	DLD1
PERK	Other	9	338	8	294	173	6594	1.0149126107329751	0.0213555091937907	0.5320916499032301	1.0000000000220712	0.2740135563908289	9.585415017433892e-12	1.037159372419488	0.05263759919729834	0.5117452357548931	1.0000000000229456	0.29094619184081916	9.96516717375403e-12	downregulated set	0.964171974522293	-0.05263759919729834	0.5117452357548931	1.0000000000229456	0.29094619184081916	9.96516717375403e-12	Interaction	DLD1
CAMKK1	Other	6	338	6	294	187	6594	0.625953232288074	-0.6758732237782774	0.9155435381468084	1.0000000000220712	0.0383209982467025	9.585415017433892e-12	0.7196333078686019	-0.47466613233245775	0.8392490581914925	1.0000000000229456	0.07610913744660741	9.96516717375403e-12	downregulated set	1.3895966029723994	0.47466613233245775	0.8392490581914925	1.0000000000229456	0.07610913744660741	9.96516717375403e-12	Interaction	DLD1
CAMKK2	Other	16	338	9	294	232	6594	1.3454397061824117	0.4280777402606308	0.1529082285542369	1.0000000000220712	0.8155691429752358	9.585415017433892e-12	0.8700738916256158	-0.20079016685123685	0.7081136551094471	1.0000000000229456	0.14989703069238042	9.96516717375403e-12	upregulated set	1.3454397061824117	0.4280777402606308	0.1529082285542369	1.0000000000220712	0.8155691429752358	9.585415017433892e-12	Interaction	DLD1
DNAPK	PIKK	31	338	11	294	594	6594	1.0181399796784412	0.02593592497431231	0.4884125088609448	1.0000000000220712	0.3112132217547643	9.585415017433892e-12	0.41534391534391535	-1.2676216753294456	0.9998286321224192	1.0000000000229456	7.443050128952e-5	9.96516717375403e-12	upregulated set	1.0181399796784412	0.02593592497431231	0.4884125088609448	1.0000000000220712	0.3112132217547643	9.585415017433892e-12	Interaction	DLD1
PAK1	STE	3	338	2	294	76	6594	0.7700872002491436	-0.3769062773342264	0.7483194645368231	1.0000000000220712	0.12591295819672435	9.585415017433892e-12	0.5902255639097744	-0.7606616866095626	0.852474096993688	1.0000000000229456	0.06931880846873929	9.96516717375403e-12	upregulated set	0.7700872002491436	-0.3769062773342264	0.7483194645368231	1.0000000000220712	0.12591295819672435	9.585415017433892e-12	Interaction	DLD1
TAO3	STE	5	338	3	294	132	6594	0.7389725658956428	-0.4364072890828883	0.8054682552719631	1.0000000000220712	0.0939515711130276	9.585415017433892e-12	0.5097402597402597	-0.9721657918032744	0.932612524420842	1.0000000000229456	0.03029875653074674	9.96516717375403e-12	upregulated set	0.7389725658956428	-0.4364072890828883	0.8054682552719631	1.0000000000220712	0.0939515711130276	9.585415017433892e-12	Interaction	DLD1
TAO2	STE	9	338	4	294	156	6594	1.1255120619025945	0.170581517968267	0.4138941542445121	1.0000000000220712	0.3831107074414229	9.585415017433892e-12	0.575091575091575	-0.7981363920282255	0.9161098838293767	1.0000000000229456	0.03805243126817207	9.96516717375403e-12	upregulated set	1.1255120619025945	0.170581517968267	0.4138941542445121	1.0000000000220712	0.3831107074414229	9.585415017433892e-12	Interaction	DLD1
PAK6	STE	8	338	8	294	207	6594	0.753966212160192	-0.4074282221111225	0.8310807899463997	1.0000000000220712	0.08035675609258995	9.585415017433892e-12	0.8668046928916493	-0.20622113066530257	0.7056212335641928	1.0000000000229456	0.15142835888387535	9.96516717375403e-12	downregulated set	1.1536624203821657	0.20622113066530257	0.7056212335641928	1.0000000000229456	0.15142835888387535	9.96516717375403e-12	Interaction	DLD1
PAK3	STE	4	338	4	294	94	6594	0.8301649250912753	-0.2685301162894345	0.7111944607455127	1.0000000000220712	0.14801163459834063	9.585415017433892e-12	0.9544072948328268	-0.06732302484361452	0.6077897443629293	1.0000000000229456	0.21624663233137265	9.96516717375403e-12	downregulated set	1.0477707006369428	0.06732302484361452	0.6077897443629293	1.0000000000229456	0.21624663233137265	9.96516717375403e-12	Interaction	DLD1
PAK2	STE	5	338	6	294	132	6594	0.7389725658956428	-0.4364072890828883	0.8054682552719631	1.0000000000220712	0.0939515711130276	9.585415017433892e-12	1.0194805194805194	0.02783420819672557	0.5411485599038993	1.0000000000229456	0.2666834929532914	9.96516717375403e-12	downregulated set	0.9808917197452228	-0.02783420819672557	0.5411485599038993	1.0000000000229456	0.2666834929532914	9.96516717375403e-12	Interaction	DLD1
P90RSK	AGC	2	338	3	294	23	6594	1.6964239773604322	0.7624967793311901	0.3462698280395629	1.0000000000220712	0.460585348724267	9.585415017433892e-12	2.9254658385093166	1.5486663714981663	0.09717914740975152	0.64011481880771115	1.0124269154897705	0.19374211866903937	downregulated set	0.3418259023354565	-1.5486663714981663	0.09717914740975152	0.64011481880771115	1.0124269154897705	0.19374211866903937	Interaction	DLD1
PAK5	STE	9	338	8	294	191	6594	0.9192663961089254	-0.12144509120523328	0.6467633895992986	1.0000000000220712	0.18925457155011688	9.585415017433892e-12	0.9394166043380704	-0.09016300120172582	0.6206672060040077	1.0000000000229456	0.2071412006879863	9.96516717375403e-12	downregulated set	1.0644904458598727	0.09016300120172582	0.6206672060040077	1.0000000000229456	0.2071412006879863	9.96516717375403e-12	Interaction	DLD1
PAK4	STE	11	338	10	294	242	6594	0.8867670790747714	-0.1733728832490943	0.6970689051306594	1.0000000000220712	0.1567242898518825	9.585415017433892e-12	0.9268004722550176	-0.10966931555320926	0.6404921733219242	1.0000000000229456	0.19348617287303088	9.96516717375403e-12	downregulated set	1.0789808917197452	0.10966931555320926	0.6404921733219242	1.0000000000229456	0.19348617287303088	9.96516717375403e-12	Interaction	DLD1
HIPK4	CMGC	32	338	26	294	673	6594	0.927613705302584	-0.10840395922211413	0.6964977779328124	1.0000000000220712	0.15708026478640302	9.585415017433892e-12	0.8664827000636808	-0.206757149635202	0.8022317054676912	1.0000000000229456	0.0957001780093652	9.96516717375403e-12	upregulated set	0.927613705302584	-0.10840395922211413	0.6964977779328124	1.0000000000220712	0.15708026478640302	9.585415017433892e-12	Interaction	DLD1
ASK1	STE	18	338	6	294	225	6594	1.5607100591715977	0.6422025456134783	0.04961384549458332	1.0000000000220712	1.304397110146772	9.585415017433892e-12	0.5980952380952381	-0.741552863661858	0.9348596343969358	1.0000000000229456	0.02925359189014199	9.96516717375403e-12	upregulated set	1.5607100591715977	0.6422025456134783	0.04961384549458332	1.0000000000220712	1.304397110146772	9.585415017433892e-12	Interaction	DLD1
MOK	CMGC	18	338	15	294	322	6594	1.0905582711602777	0.12506685871589818	0.3931972490751965	1.0000000000220712	0.4053895292825306	9.585415017433892e-12	1.0448092280390415	0.06323954432792452	0.4719994715581215	1.0000000000229456	0.3260584875937094	9.96516717375403e-12	upregulated set	1.0905582711602777	0.12506685871589818	0.3931972490751965	1.0000000000220712	0.4053895292825306	9.585415017433892e-12	Interaction	DLD1
HIPK1	CMGC	26	338	12	294	476	6594	1.0656108597285068	0.0916806902213516	0.4027093805978824	1.0000000000220712	0.3950082539424858	9.585415017433892e-12	0.5654261704681872	-0.8225894357527646	0.989640502840338	1.0000000000229456	0.00452253872240719	9.96516717375403e-12	upregulated set	1.0656108597285068	0.0916806902213516	0.4027093805978824	1.0000000000220712	0.3950082539424858	9.585415017433892e-12	Interaction	DLD1
GCK	STE	6	338	1	294	156	6594	0.7503413746017297	-0.4143809827528891	0.809420448922523	1.0000000000220712	0.09182582793799028	9.585415017433892e-12	0.14377289377289376	-2.798136392028226	0.999020976861124	1.0000000000229456	4.2539261547071e-4	9.96516717375403e-12	upregulated set	0.7503413746017297	-0.4143809827528891	0.809420448922523	1.0000000000220712	0.09182582793799028	9.585415017433892e-12	Interaction	DLD1
HIPK3	CMGC	41	338	37	294	712	6594	1.12340436141214	0.16787730903988882	0.24521785177218905	1.0000000000220712	0.6104479165192754	9.585415017433892e-12	1.165529695024077	0.2209857614965749	0.19120144317558832	0.9344199561645686	0.71850883402211	0.02945789501805887	downregulated set	0.8579789981063867	-0.2209857614965749	0.19120144317558832	0.9344199561645686	0.71850883402211	0.02945789501805887	Interaction	DLD1
HIPK2	CMGC	31	338	20	294	593	6594	1.019856910504206	0.02836675122907457	0.4846177427780627	1.0000000000220712	0.31460068955974585	9.585415017433892e-12	0.7564442303059504	-0.4026943728246183	0.9228894000448316	1.0000000000229456	0.03485034212497739	9.96516717375403e-12	upregulated set	1.019856910504206	0.02836675122907457	0.4846177427780627	1.0000000000220712	0.31460068955974585	9.585415017433892e-12	Interaction	DLD1
MOS	Other	21	338	9	294	328	6594	1.2490438735748304	0.3208241535488795	0.18495554385458984	1.0000000000220712	0.7329326466174554	9.585415017433892e-12	0.615418118466899	-0.7003611763417484	0.956081872549574	1.0000000000229456	0.01950491601466238	9.96516717375403e-12	upregulated set	1.2490438735748304	0.3208241535488795	0.18495554385458984	1.0000000000220712	0.7329326466174554	9.585415017433892e-12	Interaction	DLD1
SSTK	CAMK	11	338	10	294	238	6594	0.9016707274625828	-0.14932740928244323	0.6768891794474862	1.0000000000220712	0.16948242835186036	9.585415017433892e-12	0.9423769507803124	-0.08562384158655809	0.6202559770500831	1.0000000000229456	0.2074290419894704	9.96516717375403e-12	downregulated set	1.0611464968152864	0.08562384158655809	0.6202559770500831	1.0000000000229456	0.2074290419894704	9.96516717375403e-12	Interaction	DLD1
CAMK4	CAMK	4	338	3	294	67	6594	1.1647089993817892	0.2199695449304304	0.4580943947548532	1.0000000000220712	0.33904502222070776	9.585415017433892e-12	1.0042643923240937	0.00613913709740648	0.5800347909702467	1.0000000000229456	0.23654595631077285	9.96516717375403e-12	upregulated set	1.1647089993817892	0.2199695449304304	0.4580943947548532	1.0000000000220712	0.33904502222070776	9.585415017433892e-12	Interaction	DLD1
MEK1	STE	23	338	13	294	337	6594	1.3314662967710218	0.4130159102633575	0.10959450534042592	1.0000000000220712	0.9602112192107012	9.585415017433892e-12	0.8651971174226367	-0.2088992362067434	0.7391247568401129	1.0000000000229456	0.13128225086855524	9.96516717375403e-12	upregulated set	1.3314662967710218	0.4130159102633575	0.10959450534042592	1.0000000000220712	0.9602112192107012	9.585415017433892e-12	Interaction	DLD1
PKN2	AGC	1	338	3	294	41	6594	0.47582623755231634	-1.0714932692298809	0.8782637421184522	1.0000000000220712	0.05637504611376568	9.585415017433892e-12	1.6411149825783973	0.7146763229370955	0.28944015022079067	1.0000000000229456	0.5384412250833371	9.96516717375403e-12	downregulated set	0.6093418259023354	-0.7146763229370955	0.28944015022079067	1.0000000000229456	0.5384412250833371	9.96516717375403e-12	Interaction	DLD1
MEK2	STE	19	338	5	294	266	6594	1.3934911242603552	0.478703813330599	0.1015544915571281	1.0000000000220712	0.9933008638363447	9.585415017433892e-12	0.4215896885069818	-1.246088513779804	0.9918010409962196	1.0000000000229456	0.0035754402083727	9.96516717375403e-12	upregulated set	1.3934911242603552	0.478703813330599	0.1015544915571281	1.0000000000220712	0.9933008638363447	9.585415017433892e-12	Interaction	DLD1
PKN1	AGC	2	338	7	294	68	6594	0.5737904629307344	-0.8014041058621364	0.8626815847271186	1.0000000000220712	0.06414947255068526	9.585415017433892e-12	2.3088235294117645	1.2071579076412875	0.04011444035948689	0.42580559772358095	1.396699262304365	0.3707886335400571	downregulated set	0.4331210191082802	-1.2071579076412875	0.04011444035948689	0.42580559772358095	1.396699262304365	0.3707886335400571	Interaction	DLD1
NEK11	Other	9	338	5	294	214	6594	0.8204667367140408	-0.28548324957063165	0.7674633305278022	1.0000000000220712	0.1149423659874288	9.585415017433892e-12	0.5240320427236315	-0.9322730646797618	0.9610981977123914	1.0000000000229456	0.01723223715362559	9.96516717375403e-12	upregulated set	0.8204667367140408	-0.28548324957063165	0.7674633305278022	1.0000000000220712	0.1149423659874288	9.585415017433892e-12	Interaction	DLD1
MLK1	TKL	8	338	3	294	107	6594	1.4586075319360725	0.5445917489870558	0.1979084466251462	1.0000000000220712	0.703535669945147	9.585415017433892e-12	0.6288384512683577	-0.6692386588459681	0.8552192909909195	1.0000000000229456	0.06792251140496587	9.96516717375403e-12	upregulated set	1.4586075319360725	0.5445917489870558	0.1979084466251462	1.0000000000220712	0.703535669945147	9.585415017433892e-12	Interaction	DLD1
MLK2	TKL	5	338	4	294	112	6594	0.8709319526627218	-0.1993680917820389	0.6818823023438128	1.0000000000220712	0.16629058114088588	9.585415017433892e-12	0.8010204081632653	-0.3200890952235813	0.7364928687366925	1.0000000000229456	0.13283145395821036	9.96516717375403e-12	upregulated set	0.8709319526627218	-0.1993680917820389	0.6818823023438128	1.0000000000220712	0.16629058114088588	9.585415017433892e-12	Interaction	DLD1
MLK3	TKL	9	338	8	294	170	6594	1.032822833275322	0.04659280069281361	0.5116963066708036	1.0000000000220712	0.290987717673727	9.585415017433892e-12	1.0554621848739496	0.07787489069632118	0.49257708724433014	1.0000000000229456	0.30752579370435995	9.96516717375403e-12	downregulated set	0.947452229299363	-0.07787489069632118	0.49257708724433014	1.0000000000229456	0.30752579370435995	9.96516717375403e-12	Interaction	DLD1
YANK2	AGC	4	338	10	294	164	6594	0.47582623755231634	-1.0714932692298809	0.9674849621304428	1.0000000000220712	0.01435577660830011	9.585415017433892e-12	1.3675958188153312	0.4516419171033018	0.20899020052438116	0.9742158578290384	0.679874077324176	0.01134480546472657	downregulated set	0.7312101910828025	-0.4516419171033018	0.20899020052438116	0.9742158578290384	0.679874077324176	0.01134480546472657	Interaction	DLD1
YANK3	AGC	7	338	12	294	90	6594	1.5173570019723868	0.6015605611161325	0.19372105330648717	1.0000000000220712	0.7128231782588272	9.585415017433892e-12	2.9904761904761905	1.5803752312255044	0.00126008025648307	0.02245907751261005	2.899601793106462	1.648608085982431	downregulated set	0.3343949044585987	-1.5803752312255044	0.00126008025648307	0.02245907751261005	2.899601793106462	1.648608085982431	Interaction	DLD1
MLK4	TKL	8	338	3	294	105	6594	1.4863905325443787	0.5718132177220804	0.18546031176497388	1.0000000000220712	0.731749014488919	9.585415017433892e-12	0.6408163265306122	-0.6420171901109437	0.846506470958758	1.0000000000229456	0.0723697176602559	9.96516717375403e-12	upregulated set	1.4863905325443787	0.5718132177220804	0.18546031176497388	1.0000000000220712	0.731749014488919	9.585415017433892e-12	Interaction	DLD1
MYLK4	CAMK	5	338	11	294	136	6594	0.717238078663418	-0.4794760109747741	0.8249731106631911	1.0000000000220712	0.08356020669966498	9.585415017433892e-12	1.8140756302521008	0.8592346042209809	0.04915226400766107	0.42580559772358095	1.308456473286797	0.3707886335400571	downregulated set	0.5512449334105385	-0.8592346042209809	0.04915226400766107	0.42580559772358095	1.308456473286797	0.3707886335400571	Interaction	DLD1
DCAMKL1	CAMK	0	338	1	294	14	6594	0.6967455621301775	-0.5212961866694013	1.0000000000180458	1.0000000000220712	7.837185753354506e-12	9.585415017433892e-12	1.6020408163265305	0.6799109047764187	0.4805527316831194	1.0000000000229456	0.31825894967603624	9.96516717375403e-12	downregulated set	0.624203821656051	-0.6799109047764187	0.4805527316831194	1.0000000000229456	0.31825894967603624	9.96516717375403e-12	Interaction	DLD1
CHAK2	Alpha	9	338	9	294	225	6594	0.7803550295857988	-0.35779745438652166	0.8136587121986473	1.0000000000220712	0.08955772101954086	9.585415017433892e-12	0.8971428571428571	-0.15659036294070183	0.6745836617333978	1.0000000000229456	0.17096418153542642	9.96516717375403e-12	downregulated set	1.1146496815286624	0.15659036294070183	0.6745836617333978	1.0000000000229456	0.17096418153542642	9.96516717375403e-12	Interaction	DLD1
DCAMKL2	CAMK	4	338	3	294	47	6594	1.6603298501825503	0.7314698837105654	0.23631709565992395	1.0000000000220712	0.6265048594839686	9.585415017433892e-12	1.43161094224924	0.5176394758775416	0.3604283482842291	1.0000000000229456	0.4431810583721105	9.96516717375403e-12	upregulated set	1.6603298501825503	0.7314698837105654	0.23631709565992395	1.0000000000220712	0.6265048594839686	9.585415017433892e-12	Interaction	DLD1
CHAK1	Alpha	5	338	6	294	116	6594	0.8408998163640073	-0.2499941648520068	0.7101853682527651	1.0000000000220712	0.14862827958797148	9.585415017433892e-12	1.1600985221674875	0.2142473324276068	0.4213975887152469	1.0000000000229456	0.375307953803046	9.96516717375403e-12	downregulated set	0.8619957537154991	-0.2142473324276068	0.4213975887152469	1.0000000000229456	0.375307953803046	9.96516717375403e-12	Interaction	DLD1
SLK	STE	6	338	4	294	170	6594	0.6885485555168813	-0.5383697000283426	0.8661716266284957	1.0000000000220712	0.06239604665154575	9.585415017433892e-12	0.5277310924369748	-0.9221251093036787	0.94398552226750565	1.0000000000229456	0.02503466634552048	9.96516717375403e-12	upregulated set	0.6885485555168813	-0.5383697000283426	0.8661716266284957	1.0000000000220712	0.06239604665154575	9.585415017433892e-12	Interaction	DLD1
PIM1	CAMK	0	338	6	294	61	6594	0.15990881753807354	-2.6446786021746833	1.0000000000179106	1.0000000000220712	7.778458210642467e-12	9.585415017433892e-12	2.2060889929742387	1.1414909899922927	0.06523084610350273	0.5067934966502904	1.185546988245883	0.2951689667700768	downregulated set	0.4532908704883228	-1.1414909899922927	0.06523084610350273	0.5067934966502904	1.185546988245883	0.2951689667700768	Interaction	DLD1
NEK1	Other	1	338	2	294	61	6594	0.3198176350761471	-1.644678602174683	0.9555476969272492	1.0000000000220712	0.0197476299116279	9.585415017433892e-12	0.7353629976580796	-0.4434715107288635	0.7574383512245979	1.0000000000229456	0.12065270911280676	9.96516717375403e-12	downregulated set	1.3598726114649682	0.4434715107288635	0.7574383512245979	1.0000000000229456	0.12065270911280676	9.96516717375403e-12	Interaction	DLD1
NEK2	Other	3	338	5	294	174	6594	0.336359926545603	-1.571922259739369	0.9931776972212196	1.0000000000220712	0.00297304151629391	9.585415017433892e-12	0.6444991789819376	-0.633749574127343	0.8863854797615551	1.0000000000229456	0.05237736691064017	9.96516717375403e-12	downregulated set	1.551592356687898	0.633749574127343	0.8863854797615551	1.0000000000229456	0.05237736691064017	9.96516717375403e-12	Interaction	DLD1
PIM3	CAMK	5	338	9	294	84	6594	1.1612426035502958	0.21566940749680505	0.4391909018896015	1.0000000000220712	0.3573466651428186	9.585415017433892e-12	2.403061224489796	1.264873405497575	0.0172794892207645	0.2276384884300715	1.7624690993502985	0.6427543068655861	downregulated set	0.416135881104034	-1.264873405497575	0.0172794892207645	0.2276384884300715	1.7624690993502985	0.6427543068655861	Interaction	DLD1
NEK3	Other	11	338	4	294	190	6594	1.1294612270320772	0.17563474569455234	0.3908988082997753	1.0000000000220712	0.4079356535626891	9.585415017433892e-12	0.47218045112781953	-1.082589781496925	0.9693568730520844	1.0000000000229456	0.01351630606172428	9.96516717375403e-12	upregulated set	1.1294612270320772	0.17563474569455234	0.3908988082997753	1.0000000000220712	0.4079356535626891	9.585415017433892e-12	Interaction	DLD1
P70S6KB	AGC	1	338	0	294	25	6594	0.7803550295857988	-0.35779745438652166	0.7280407891003607	1.0000000000220712	0.13784428829003312	9.585415017433892e-12	0.44857142857142857	-1.1565903629407015	1.000000000011535	1.0000000000229456	5.009584755968779e-12	9.96516717375403e-12	upregulated set	0.7803550295857988	-0.35779745438652166	0.7280407891003607	1.0000000000220712	0.13784428829003312	9.585415017433892e-12	Interaction	DLD1
PIM2	CAMK	1	338	5	294	40	6594	0.4877218934911242	-1.0358693594991593	0.8719846554259639	1.0000000000220712	0.05949115740970966	9.585415017433892e-12	2.803571428571429	1.487265826834023	0.04148123205103919	0.42580559772358095	1.3821483529333956	0.3707886335400571	downregulated set	0.35668789808917195	-1.487265826834023	0.04148123205103919	0.42580559772358095	1.3821483529333956	0.3707886335400571	Interaction	DLD1
CDKL5	CMGC	4	338	9	294	196	6594	0.3981403212172443	-1.3286511087270052	0.989852575180008	1.0000000000220712	0.00442948272917544	9.585415017433892e-12	1.029883381924198	0.0424809841611269	0.5146700439549954	1.0000000000229456	0.2884711088503741	9.96516717375403e-12	downregulated set	0.9709837225760792	-0.0424809841611269	0.5146700439549954	1.0000000000229456	0.2884711088503741	9.96516717375403e-12	Interaction	DLD1
OSR1	STE	13	338	3	294	136	6594	1.8648190045248871	0.8990356122789559	0.02949963830487548	1.0000000000220712	1.530183308874708	9.585415017433892e-12	0.49474789915966383	-1.0152345136951606	0.940683688555424	1.0000000000229456	0.02655638657120529	9.96516717375403e-12	upregulated set	1.8648190045248871	0.8990356122789559	0.02949963830487548	1.0000000000220712	1.530183308874708	9.585415017433892e-12	Interaction	DLD1
DYRK1A	CMGC	41	338	26	294	725	6594	1.1032605590695777	0.14177355510398987	0.2827827563439533	1.0000000000220712	0.5485470766749712	9.585415017433892e-12	0.8043349753694582	-0.3141316399271817	0.8977728066062088	1.0000000000229456	0.04683355344508828	9.96516717375403e-12	upregulated set	1.1032605590695777	0.14177355510398987	0.2827827563439533	1.0000000000220712	0.5485470766749712	9.585415017433892e-12	Interaction	DLD1
DYRK1B	CMGC	39	338	14	294	823	6594	0.9244789232638564	-0.11328766617117424	0.7204545464725354	1.0000000000220712	0.14239341365478528	9.585415017433892e-12	0.3815309842041312	-1.3901278715299987	0.999997015277274	1.0000000000229456	1.29625054432e-6	9.96516717375403e-12	upregulated set	0.9244789232638564	-0.11328766617117424	0.7204545464725354	1.0000000000220712	0.14239341365478528	9.585415017433892e-12	Interaction	DLD1
LOK	STE	0	338	1	294	69	6594	0.141368664780036	-2.822465721389966	1.0000000000220712	1.0000000000220712	9.585415017433892e-12	9.585415017433892e-12	0.3250517598343685	-1.6212586299441465	0.953540958942057	1.0000000000229456	0.0206606472844975	9.96516717375403e-12	downregulated set	3.0764331210191083	1.6212586299441465	0.953540958942057	1.0000000000229456	0.0206606472844975	9.96516717375403e-12	Interaction	DLD1
VRK1	CK1	14	338	5	294	177	6594	1.5430749172600544	0.6258081073628099	0.0825126997296374	1.0000000000220712	1.08347920298904	9.585415017433892e-12	0.6335754640839387	-0.658411628361612	0.8946747478994194	1.0000000000229456	0.04833482039974873	9.96516717375403e-12	upregulated set	1.5430749172600544	0.6258081073628099	0.0825126997296374	1.0000000000220712	1.08347920298904	9.585415017433892e-12	Interaction	DLD1
VRK2	CK1	29	338	8	294	442	6594	1.2799941096147152	0.35613717112434345	0.11223663932041372	1.0000000000220712	0.9498653457791502	9.585415017433892e-12	0.40594699418228825	-1.3006367325574089	0.9991715047632372	1.0000000000229456	3.5996004279806e-4	9.96516717375403e-12	upregulated set	1.2799941096147152	0.35613717112434345	0.11223663932041372	1.0000000000220712	0.9498653457791502	9.585415017433892e-12	Interaction	DLD1
HGK	STE	3	338	1	294	146	6594	0.4008673097187323	-1.318803322770658	0.97906949053949	1.0000000000220712	0.00918648257192555	9.585415017433892e-12	0.15362035225048923	-2.7025587320459943	0.9984703507067776	1.0000000000229456	6.6482685298748e-4	9.96516717375403e-12	upregulated set	0.4008673097187323	-1.318803322770658	0.97906949053949	1.0000000000220712	0.00918648257192555	9.585415017433892e-12	Interaction	DLD1
QIK	CAMK	12	338	13	294	279	6594	0.8390914296621493	-0.25310007571982834	0.7675519247889979	1.0000000000220712	0.11489223489110904	9.585415017433892e-12	1.0450588837685613	0.0635842331459276	0.47907221325829547	1.0000000000229456	0.31959901799293744	9.96516717375403e-12	downregulated set	0.9568838804507592	-0.0635842331459276	0.47907221325829547	1.0000000000229456	0.31959901799293744	9.96516717375403e-12	Interaction	DLD1
MELK	CAMK	3	338	1	294	53	6594	1.104275985262923	0.14310078154616007	0.5189533777868024	1.0000000000220712	0.28487165694810773	9.585415017433892e-12	0.42318059299191374	-1.2406546277291763	0.906034331887708	1.0000000000229456	0.042855345516465	9.96516717375403e-12	upregulated set	1.104275985262923	0.14310078154616007	0.5189533777868024	1.0000000000220712	0.28487165694810773	9.585415017433892e-12	Interaction	DLD1
MAPKAPK3	CAMK	7	338	3	294	92	6594	1.4843709801903784	0.5698517013887945	0.2075479022741227	1.0000000000220712	0.6828816517596946	9.585415017433892e-12	0.7313664596273292	-0.45133362850183384	0.7781983873814398	1.0000000000229456	0.1089096734963829	9.96516717375403e-12	upregulated set	1.4843709801903784	0.5698517013887945	0.2075479022741227	1.0000000000220712	0.6828816517596946	9.585415017433892e-12	Interaction	DLD1
MAK	CMGC	17	338	17	294	388	6594	0.8547703287988776	-0.22639126554858524	0.7762204799324527	1.0000000000220712	0.11001490294576131	9.585415017433892e-12	0.9826951399116348	-0.02518417410276528	0.5659269110992835	1.0000000000229456	0.2472396538928454	9.96516717375403e-12	downregulated set	1.0176095916073435	0.02518417410276528	0.5659269110992835	1.0000000000229456	0.2472396538928454	9.96516717375403e-12	Interaction	DLD1
MAPKAPK2	CAMK	15	338	9	294	165	6594	1.7735341581495423	0.8266271167509055	0.02922206791332177	1.0000000000220712	1.5342890542618417	9.585415017433892e-12	1.2233766233766232	0.29086861403051933	0.32514940949187393	1.0000000000229456	0.4879170303832963	9.96516717375403e-12	upregulated set	1.7735341581495423	0.8266271167509055	0.02922206791332177	1.0000000000220712	1.5342890542618417	9.585415017433892e-12	Interaction	DLD1
MAPKAPK5	CAMK	12	338	6	294	201	6594	1.1647089993817894	0.2199695449304307	0.34472572357704456	1.0000000000220712	0.46252630814778234	9.585415017433892e-12	0.6695095948827292	-0.5788233636237496	0.8830756600727251	1.0000000000229456	0.0540020853868593	9.96516717375403e-12	upregulated set	1.1647089993817894	0.2199695449304307	0.34472572357704456	1.0000000000220712	0.46252630814778234	9.585415017433892e-12	Interaction	DLD1
TNIK	STE	5	338	0	294	127	6594	0.7680659740017703	-0.3806978564966008	0.7787234687738203	1.0000000000220712	0.10861673655930382	9.585415017433892e-12	0.08830146231721034	-3.501418859938143	1.0000000000051938	1.0000000000229456	2.255658377008936e-12	9.96516717375403e-12	upregulated set	0.7680659740017703	-0.3806978564966008	0.7787234687738203	1.0000000000220712	0.10861673655930382	9.585415017433892e-12	Interaction	DLD1
RAF1	TKL	15	338	7	294	310	6594	0.943977858369918	-0.08317507427751612	0.6266913530900975	1.0000000000220712	0.20294629753102209	9.585415017433892e-12	0.5064516129032257	-0.9815036563826108	0.9846954041162528	1.0000000000229456	0.00669808906499662	9.96516717375403e-12	upregulated set	0.943977858369918	-0.08317507427751612	0.6266913530900975	1.0000000000220712	0.20294629753102209	9.585415017433892e-12	Interaction	DLD1
TSSK1	CAMK	4	338	9	294	175	6594	0.4459171597633136	-1.1651523764441258	0.9780150979542368	1.0000000000220712	0.00965444080789768	9.585415017433892e-12	1.153469387755102	0.20597971644400628	0.3861872243649566	1.0000000000229456	0.4132020974120759	9.96516717375403e-12	downregulated set	0.8669497523000709	-0.20597971644400628	0.3861872243649566	1.0000000000229456	0.4132020974120759	9.96516717375403e-12	Interaction	DLD1
TSSK2	CAMK	7	338	9	294	174	6594	0.784839828606407	-0.34952983840292096	0.7872225687832327	1.0000000000220712	0.10390246366522995	9.585415017433892e-12	1.1600985221674878	0.21424733242760707	0.3800293470640108	1.0000000000229456	0.42018286449942033	9.96516717375403e-12	downregulated set	0.8619957537154989	-0.21424733242760707	0.3800293470640108	1.0000000000229456	0.42018286449942033	9.96516717375403e-12	Interaction	DLD1
P70S6K	AGC	1	338	3	294	56	6594	0.34837278106508873	-1.5212961866694013	0.9427997362213107	1.0000000000220712	0.02558054765561076	9.585415017433892e-12	1.201530612244898	0.2648734054975749	0.464288870403595	1.0000000000229456	0.33321172680170635	9.96516717375403e-12	downregulated set	0.832271762208068	-0.2648734054975749	0.464288870403595	1.0000000000229456	0.33321172680170635	9.96516717375403e-12	Interaction	DLD1
CDKL1	CMGC	5	338	5	294	146	6594	0.6681121828645538	-0.5818377286044519	0.866877558414027	1.0000000000220712	0.06204223984830134	9.585415017433892e-12	0.7681017612524462	-0.38063063715863193	0.7792670116044896	1.0000000000229456	0.1083137081844994	9.96516717375403e-12	downregulated set	1.3019108280254776	0.38063063715863193	0.7792670116044896	1.0000000000229456	0.1083137081844994	9.96516717375403e-12	Interaction	DLD1
BRSK1	CAMK	9	338	12	294	296	6594	0.5931752758675836	-0.7534696287984345	0.9663677836688264	1.0000000000220712	0.0148575567942103	9.585415017433892e-12	0.9092664092664092	-0.13722503807377096	0.6710508357092866	1.0000000000229456	0.1732445784424019	9.96516717375403e-12	downregulated set	1.0997876857749471	0.13722503807377096	0.6710508357092866	1.0000000000229456	0.1732445784424019	9.96516717375403e-12	Interaction	DLD1
BRSK2	CAMK	13	338	12	294	266	6594	0.9534412955465588	-0.06878398197189438	0.6090753708702904	1.0000000000220712	0.21532896167307655	9.585415017433892e-12	1.011815252416756	0.01694589205398933	0.5271736459419577	1.0000000000229456	0.27804630878594355	9.96516717375403e-12	downregulated set	0.9883227176220808	-0.01694589205398933	0.5271736459419577	1.0000000000229456	0.27804630878594355	9.96516717375403e-12	Interaction	DLD1
PRP4	CMGC	72	338	54	294	1141	6594	1.2310596435183505	0.29990066054183373	0.03721290348523137	1.0000000000220712	1.4293064434312912	9.585415017433892e-12	1.0614748967071492	0.08607025270880994	0.3424777491463269	1.0000000000229456	0.4653676394617115	9.96516717375403e-12	upregulated set	1.2310596435183505	0.29990066054183373	0.03721290348523137	1.0000000000220712	1.4293064434312912	9.585415017433892e-12	Interaction	DLD1
CK1A2	CK1	7	338	13	294	171	6594	0.7986089484065193	-0.3244388574400907	0.7726610817020669	1.0000000000220712	0.11201096225697744	9.585415017433892e-12	1.705096073517126	0.7698530300892171	0.05059076408597002	0.42580559772358095	1.2959287612750747	0.3707886335400571	downregulated set	0.5864772170504655	-0.7698530300892171	0.05059076408597002	0.42580559772358095	1.2959287612750747	0.3707886335400571	Interaction	DLD1
MSK1	AGC	7	338	9	294	133	6594	1.026782933665525	0.03813122194461779	0.5284984207729232	1.0000000000220712	0.2769563060871696	9.585415017433892e-12	1.5177228786251342	0.6019083927751456	0.1524373899123701	0.796353950749106	0.8169084959819971	0.09889386104262927	downregulated set	0.6588818117480538	-0.6019083927751456	0.1524373899123701	0.796353950749106	0.8169084959819971	0.09889386104262927	Interaction	DLD1
MSK2	AGC	3	338	5	294	59	6594	0.9919767325243204	-0.01162181325248214	0.5886515376035272	1.0000000000220712	0.23014171723304752	9.585415017433892e-12	1.900726392251816	0.926550872359544	0.13668210299966424	0.7529941310708775	0.8642883477389217	0.12320840873086056	downregulated set	0.5261146496815287	-0.926550872359544	0.13668210299966424	0.7529941310708775	0.8642883477389217	0.12320840873086056	Interaction	DLD1
GRK1	AGC	23	338	10	294	365	6594	1.229326416470779	0.2978680376778362	0.19007079455430792	1.0000000000220712	0.7210846097959008	9.585415017433892e-12	0.614481409001957	-0.7025587320459942	0.9638622783217462	1.0000000000229456	0.01598501592892162	9.96516717375403e-12	upregulated set	1.229326416470779	0.2978680376778362	0.19007079455430792	1.0000000000220712	0.7210846097959008	9.585415017433892e-12	Interaction	DLD1
GRK3	AGC	11	338	9	294	314	6594	0.6834319526627219	-0.5491303948661267	0.9272514492790898	1.0000000000220712	0.03280247920353716	9.585415017433892e-12	0.6428571428571429	-0.6374299206152917	0.9396757217781756	1.0000000000229456	0.02702199378312935	9.96516717375403e-12	upregulated set	0.6834319526627219	-0.5491303948661267	0.9272514492790898	1.0000000000220712	0.03280247920353716	9.585415017433892e-12	Interaction	DLD1
STK33	CAMK	2	338	4	294	115	6594	0.33928479547208645	-1.559431315556172	0.9805252146045732	1.0000000000220712	0.00854123379341366	9.585415017433892e-12	0.7801242236024845	-0.3582242241103524	0.7545175904996989	1.0000000000229456	0.122330630814964	9.96516717375403e-12	downregulated set	1.2818471337579618	0.3582242241103524	0.7545175904996989	1.0000000000229456	0.122330630814964	9.96516717375403e-12	Interaction	DLD1
GRK2	AGC	12	338	10	294	316	6594	0.7408433825181634	-0.4327595120677438	0.8846645090777242	1.0000000000220712	0.05322139538127728	9.585415017433892e-12	0.7097649186256781	-0.49458682645571767	0.8973178278077613	1.0000000000229456	0.04705370365031117	9.96516717375403e-12	upregulated set	0.7408433825181634	-0.4327595120677438	0.8846645090777242	1.0000000000220712	0.05322139538127728	9.585415017433892e-12	Interaction	DLD1
GRK5	AGC	24	338	12	294	393	6594	1.1913817245584717	0.2526357338507527	0.22450346530744456	1.0000000000220712	0.6487769510869995	9.585415017433892e-12	0.6848418756815703	-0.5461571747034275	0.9351447105685866	1.0000000000229456	0.02912117828419238	9.96516717375403e-12	upregulated set	1.1913817245584717	0.2526357338507527	0.22450346530744456	1.0000000000220712	0.6487769510869995	9.585415017433892e-12	Interaction	DLD1
IRAK1	TKL	14	338	16	294	326	6594	0.8378044796166553	-0.2553144967852703	0.782940073699637	1.0000000000220712	0.10627147760686668	9.585415017433892e-12	1.1007887817703768	0.1385376726029452	0.3886254730225285	1.0000000000229456	0.4104687363390409	9.96516717375403e-12	downregulated set	0.90843949044586	-0.1385376726029452	0.3886254730225285	1.0000000000229456	0.4104687363390409	9.96516717375403e-12	Interaction	DLD1
IRE2	Other	7	338	4	294	139	6594	0.9824613681835598	-0.02552741527770017	0.5736646102595273	1.0000000000220712	0.24134194119839017	9.585415017433892e-12	0.645426515930113	-0.6316752458894846	0.8661896643319303	1.0000000000229456	0.06238700272392044	9.96516717375403e-12	upregulated set	0.9824613681835598	-0.02552741527770017	0.5736646102595273	1.0000000000220712	0.24134194119839017	9.585415017433892e-12	Interaction	DLD1
GRK4	AGC	15	338	13	294	278	6594	1.052637180196671	0.07400825827321393	0.4611917166562559	1.0000000000220712	0.33611850155683914	9.585415017433892e-12	1.0488180883864338	0.0687644722516077	0.4740140420742601	1.0000000000229456	0.32420879270347597	9.96516717375403e-12	upregulated set	1.052637180196671	0.07400825827321393	0.4611917166562559	1.0000000000220712	0.33611850155683914	9.585415017433892e-12	Interaction	DLD1
GRK7	AGC	15	338	7	294	346	6594	0.8457605089441461	-0.2416788966400031	0.7779913441840114	1.0000000000220712	0.109025234879247	9.585415017433892e-12	0.453757225433526	-1.1400074787450978	0.994509631800102	1.0000000000229456	0.00239100638833529	9.96516717375403e-12	upregulated set	0.8457605089441461	-0.2416788966400031	0.7779913441840114	1.0000000000220712	0.109025234879247	9.585415017433892e-12	Interaction	DLD1
GRK6	AGC	22	338	13	294	412	6594	1.0417360831849256	0.05898982684228186	0.4569591623292269	1.0000000000220712	0.34012261036241714	9.585415017433892e-12	0.7076976421636616	-0.4987949822081033	0.924561023390416	1.0000000000229456	0.03406441901308123	9.96516717375403e-12	upregulated set	1.0417360831849256	0.05898982684228186	0.4569591623292269	1.0000000000220712	0.34012261036241714	9.585415017433892e-12	Interaction	DLD1
IRE1	Other	5	338	4	294	132	6594	0.7389725658956428	-0.4364072890828883	0.8054682552719631	1.0000000000220712	0.0939515711130276	9.585415017433892e-12	0.6796536796536796	-0.5571282925244306	0.8391859061474014	1.0000000000229456	0.07614181858691413	9.96516717375403e-12	upregulated set	0.7389725658956428	-0.4364072890828883	0.8054682552719631	1.0000000000220712	0.0939515711130276	9.585415017433892e-12	Interaction	DLD1
PRPK	Other	11	338	12	294	339	6594	0.6330313661831701	-0.6596511091108437	0.9600177522489048	1.0000000000220712	0.01772073609328784	9.585415017433892e-12	0.7939317319848292	-0.332913135581165	0.8266632271254011	1.0000000000229456	0.08267138088163109	9.96516717375403e-12	downregulated set	1.2595541401273886	0.332913135581165	0.8266632271254011	1.0000000000229456	0.08267138088163109	9.96516717375403e-12	Interaction	DLD1
RIPK1	TKL	6	338	6	294	113	6594	1.0358695082997331	0.0508422736941717	0.526511378787917	1.0000000000220712	0.2785922385499039	9.585415017433892e-12	1.190897597977244	0.25204936513999143	0.3982778846934437	1.0000000000229456	0.3998138081331167	9.96516717375403e-12	downregulated set	0.8397027600849256	-0.25204936513999143	0.3982778846934437	1.0000000000229456	0.3998138081331167	9.96516717375403e-12	Interaction	DLD1
MARK4	CAMK	15	338	21	294	470	6594	0.6226236938184564	-0.6835676155682785	0.9824039564808168	1.0000000000220712	0.00770989714516483	9.585415017433892e-12	1.002127659574468	0.00306630304778323	0.5301613433709241	1.0000000000229456	0.27559194196079423	9.96516717375403e-12	downregulated set	0.9978768577494692	-0.00306630304778323	0.5301613433709241	1.0000000000229456	0.27559194196079423	9.96516717375403e-12	Interaction	DLD1
MARK3	CAMK	17	338	19	294	505	6594	0.6567344308395336	-0.6066180010006147	0.9760054839455808	1.0000000000220712	0.01054774212776121	9.585415017433892e-12	0.8438472418670439	-0.24494623736154872	0.8057970488464358	1.0000000000229456	0.09377432750616072	9.96516717375403e-12	downregulated set	1.1850486087831045	0.24494623736154872	0.8057970488464358	1.0000000000229456	0.09377432750616072	9.96516717375403e-12	Interaction	DLD1
MARK2	CAMK	23	338	25	294	610	6594	0.7355805606751382	-0.4430447410050328	0.9520443013662682	1.0000000000220712	0.02134284217092323	9.585415017433892e-12	0.9192037470725996	-0.121543415841501	0.6977152938472059	1.0000000000229456	0.15632175722631458	9.96516717375403e-12	downregulated set	1.0878980891719745	0.121543415841501	0.6977152938472059	1.0000000000229456	0.15632175722631458	9.96516717375403e-12	Interaction	DLD1
MARK1	CAMK	19	338	19	294	482	6594	0.7690220727245942	-0.3789030873981733	0.9028542113148682	1.0000000000220712	0.0443823718715715	9.585415017433892e-12	0.8841138114997036	-0.17769599595235328	0.7404977370083727	1.0000000000229456	0.13047626436259455	9.96516717375403e-12	downregulated set	1.1310760978880323	0.17769599595235328	0.7404977370083727	1.0000000000229456	0.13047626436259455	9.96516717375403e-12	Interaction	DLD1
NEK8	Other	5	338	4	294	71	6594	1.3738644887073923	0.4582397107708833	0.3120251910684374	1.0000000000220712	0.5058103421983057	9.585415017433892e-12	1.2635814889336014	0.3375187073293407	0.39890221726859176	1.0000000000229456	0.39913354968956366	9.96516717375403e-12	upregulated set	1.3738644887073923	0.4582397107708833	0.3120251910684374	1.0000000000220712	0.5058103421983057	9.585415017433892e-12	Interaction	DLD1
NEK9	Other	9	338	8	294	194	6594	0.9050509363752822	-0.1439291053566122	0.6642957092669166	1.0000000000220712	0.17763855268824047	9.585415017433892e-12	0.9248895434462444	-0.11264701535310472	0.637545335949241	1.0000000000229456	0.19548892704691503	9.96516717375403e-12	downregulated set	1.0812101910828025	0.11264701535310472	0.637545335949241	1.0000000000229456	0.19548892704691503	9.96516717375403e-12	Interaction	DLD1
NEK4	Other	3	338	3	294	151	6594	0.3875935577412908	-1.36738350321572	0.9827995638845062	1.0000000000220712	0.00753504490928928	9.585415017433892e-12	0.44560075685903494	-1.1661764117699	0.963635355586866	1.0000000000229456	0.01608727420441677	9.96516717375403e-12	downregulated set	2.2441613588110405	1.1661764117699	0.963635355586866	1.0000000000229456	0.01608727420441677	9.96516717375403e-12	Interaction	DLD1
NEK5	Other	3	338	2	294	85	6594	0.6885485555168813	-0.5383697000283426	0.8104757269406304	1.0000000000220712	0.09125998737141734	9.585415017433892e-12	0.5277310924369748	-0.9221251093036787	0.891827844562913	1.0000000000229456	0.0497189722743203	9.96516717375403e-12	upregulated set	0.6885485555168813	-0.5383697000283426	0.8104757269406304	1.0000000000220712	0.09125998737141734	9.585415017433892e-12	Interaction	DLD1
NEK6	Other	13	338	10	294	290	6594	0.8745358090185676	-0.1934106364856393	0.7246418665701795	1.0000000000220712	0.1398765779813805	9.585415017433892e-12	0.7733990147783252	-0.3707151682935491	0.8325649882051691	1.0000000000229456	0.07958185641946543	9.96516717375403e-12	upregulated set	0.8745358090185676	-0.1934106364856393	0.7246418665701795	1.0000000000220712	0.1398765779813805	9.585415017433892e-12	Interaction	DLD1
NEK7	Other	13	338	9	294	242	6594	1.047997457088366	0.06763521625470054	0.4755604091255928	1.0000000000220712	0.32279430799359365	9.585415017433892e-12	0.8341204250295159	-0.26167240899825933	0.7520465828096619	1.0000000000229456	0.12375525777189864	9.96516717375403e-12	upregulated set	1.047997457088366	0.06763521625470054	0.4755604091255928	1.0000000000220712	0.32279430799359365	9.585415017433892e-12	Interaction	DLD1
COT	STE	5	338	0	294	92	6594	1.0602649858502702	0.08442487421855252	0.5151309196130529	1.0000000000220712	0.2880823817553682	9.585415017433892e-12	0.1218944099378882	-3.0362961292229897	1.0000000000115723	1.0000000000229456	5.025881890153341e-12	9.96516717375403e-12	upregulated set	1.0602649858502702	0.08442487421855252	0.5151309196130529	1.0000000000220712	0.2880823817553682	9.585415017433892e-12	Interaction	DLD1
RSK4	AGC	3	338	7	294	44	6594	1.330150618612157	0.41158961747206185	0.40389119622893416	1.0000000000220712	0.393735613209967	9.585415017433892e-12	3.568181818181818	1.8351891302543295	0.00553848301482753	0.08390801767463713	2.256609171825026	1.076196538986702	downregulated set	0.28025477707006374	-1.8351891302543295	0.00553848301482753	0.08390801767463713	2.256609171825026	1.076196538986702	Interaction	DLD1
CLK4	CMGC	28	338	13	294	545	6594	1.002290863688182	0.0033012377815184	0.5253159051654076	1.0000000000220712	0.279579449718501	9.585415017433892e-12	0.5349934469200525	-0.9024068746891736	0.9960880925764682	1.0000000000229456	0.00170225150796713	9.96516717375403e-12	upregulated set	1.002290863688182	0.0033012377815184	0.5253159051654076	1.0000000000220712	0.279579449718501	9.585415017433892e-12	Interaction	DLD1
CLK3	CMGC	30	338	14	294	556	6594	1.052637180196671	0.07400825827321393	0.41684286911279766	1.0000000000220712	0.38002762353351066	9.585415017433892e-12	0.5647482014388489	-0.8243203238318806	0.99382873024748	1.0000000000229456	0.00268845254159251	9.96516717375403e-12	upregulated set	1.052637180196671	0.07400825827321393	0.41684286911279766	1.0000000000220712	0.38002762353351066	9.585415017433892e-12	Interaction	DLD1
RSK2	AGC	4	338	4	294	28	6594	2.78698224852071	1.4787038133305987	0.06815837690649075	1.0000000000220712	1.1664807602153544	9.585415017433892e-12	3.204081632653061	1.679910904776419	0.04567266771027672	0.42580559772358095	1.3403436207990398	0.3707886335400571	downregulated set	0.3121019108280255	-1.679910904776419	0.04567266771027672	0.42580559772358095	1.3403436207990398	0.3707886335400571	Interaction	DLD1
CLK2	CMGC	26	338	11	294	532	6594	0.9534412955465588	-0.06878398197189438	0.6281508145715284	1.0000000000220712	0.2019360727074213	9.585415017433892e-12	0.4637486573576799	-1.1085849900298694	0.998937346322416	1.0000000000229456	4.6175001199818e-4	9.96516717375403e-12	upregulated set	0.9534412955465588	-0.06878398197189438	0.6281508145715284	1.0000000000220712	0.2019360727074213	9.585415017433892e-12	Interaction	DLD1
RSK3	AGC	1	338	2	294	11	6594	1.7735341581495427	0.8266271167509057	0.4513789430715869	1.0000000000220712	0.3454587047201937	9.585415017433892e-12	4.077922077922078	2.0278342081967256	0.10391671115803686	0.642587009813983	0.9833146066282408	0.19206805815444955	downregulated set	0.24522292993630573	-2.0278342081967256	0.10391671115803686	0.642587009813983	0.9833146066282408	0.19206805815444955	Interaction	DLD1
CDK9	CMGC	46	338	55	294	987	6594	0.9092282512904444	-0.13728558301118168	0.7750188995344294	1.0000000000220712	0.11068770670216312	9.585415017433892e-12	1.2498190765667971	0.3217192659022851	0.0505368461997132	0.42580559772358095	1.2963918641335304	0.3707886335400571	downregulated set	0.8001158077591197	-0.3217192659022851	0.0505368461997132	0.42580559772358095	1.2963918641335304	0.3707886335400571	Interaction	DLD1
CLK1	CMGC	22	338	15	294	599	6594	0.7165196431923028	-0.4809218387632854	0.9616387494271362	1.0000000000220712	0.01698804500510394	9.585415017433892e-12	0.5616503696637253	-0.8322557703462442	0.9955739460352184	1.0000000000229456	0.00192647731172871	9.96516717375403e-12	upregulated set	0.7165196431923028	-0.4809218387632854	0.9616387494271362	1.0000000000220712	0.01698804500510394	9.585415017433892e-12	Interaction	DLD1
CDK8	CMGC	84	338	85	294	1459	6594	1.1231977807609166	0.16761199024907217	0.13441676200396532	1.0000000000220712	0.8715465706280517	9.585415017433892e-12	1.3066679721923038	0.3858925950538336	0.00473214665856607	0.07546528618660639	2.3249418041922527	1.1222527766427768	downregulated set	0.7653053578119147	-0.3858925950538336	0.00473214665856607	0.07546528618660639	2.3249418041922527	1.1222527766427768	Interaction	DLD1
CDK7	CMGC	46	338	53	294	905	6594	0.9916113635620648	-0.012153290525352	0.5491750649704623	1.0000000000220712	0.2602891899195809	9.585415017433892e-12	1.313496448303078	0.39341229942665423	0.02557268676639329	0.30994096360868667	1.5922236409013208	0.5087210210710535	downregulated set	0.7613267636101431	-0.39341229942665423	0.02557268676639329	0.30994096360868667	1.5922236409013208	0.5087210210710535	Interaction	DLD1
MAP3K15	STE	7	338	9	294	107	6594	1.2762815904440634	0.35194667104466004	0.32072796137660237	1.0000000000220712	0.493863176204364	9.585415017433892e-12	1.8865153538050732	0.915723841875188	0.05915456717101242	0.4716798382320201	1.2280117189887765	0.3263526871032814	downregulated set	0.5300778485491862	-0.915723841875188	0.05915456717101242	0.4716798382320201	1.2280117189887765	0.3263526871032814	Interaction	DLD1
CDK6	CMGC	59	338	75	294	1158	6594	0.993975534230616	-0.00871775323919224	0.5433896683212858	1.0000000000220712	0.26488862324921114	9.585415017433892e-12	1.4526276831976317	0.5386649793406673	5.4414574609925e-4	0.01498874191527943	3.264284761608644	1.824234818264564	downregulated set	0.6884076433121019	-0.5386649793406673	5.4414574609925e-4	0.01498874191527943	3.264284761608644	1.824234818264564	Interaction	DLD1
CDK5	CMGC	59	338	64	294	1164	6594	0.9888519490026232	-0.01617355815823962	0.5603135522216779	1.0000000000220712	0.25156887318848387	9.585415017433892e-12	1.233186057928326	0.30239048392573914	0.04462546099066874	0.42580559772358095	1.3504172845006006	0.3707886335400571	downregulated set	0.8109076433121019	-0.30239048392573914	0.04462546099066874	0.42580559772358095	1.3504172845006006	0.3707886335400571	Interaction	DLD1
CDK4	CMGC	48	338	64	294	963	6594	0.9724050212907152	-0.04037075173409998	0.6056793439872034	1.0000000000220712	0.21775723720898385	9.585415017433892e-12	1.4905800326361074	0.5758738389905637	8.3045058009031e-4	0.01935588659748966	3.080686207201367	1.7131869310058991	downregulated set	0.6708797770700637	-0.5758738389905637	8.3045058009031e-4	0.01935588659748966	3.080686207201367	1.7131869310058991	Interaction	DLD1
CDK3	CMGC	53	338	55	294	1022	6594	1.0117127340520389	0.01679970901378091	0.4884678327947408	1.0000000000220712	0.31116403071638243	9.585415017433892e-12	1.2070170533967013	0.27144605942106137	0.08297071555989376	0.571366518514723	1.0810751644298977	0.24308521241377987	downregulated set	0.8284887087434857	-0.27144605942106137	0.08297071555989376	0.571366518514723	1.0810751644298977	0.24308521241377987	Interaction	DLD1
MRCKB	AGC	1	338	0	294	35	6594	0.557396449704142	-0.8432242815567634	0.8354023216342611	1.0000000000220712	0.07810432213823362	9.585415017433892e-12	0.32040816326530613	-1.6420171901109435	1.0000000000073714	1.0000000000229456	3.2013743234518032e-12	9.96516717375403e-12	upregulated set	0.557396449704142	-0.8432242815567634	0.8354023216342611	1.0000000000220712	0.07810432213823362	9.585415017433892e-12	Interaction	DLD1
CDK2	CMGC	74	338	86	294	1452	6594	0.9942539977505012	-0.0083136369785979	0.5441219137065192	1.0000000000220712	0.2643037831729869	9.585415017433892e-12	1.328414010232192	0.40970484354037	0.00282018425392028	0.0474731016076582	2.5497225165576727	1.3235523931586737	downregulated set	0.7527773663161014	-0.40970484354037	0.00282018425392028	0.0474731016076582	2.5497225165576727	1.3235523931586737	Interaction	DLD1
MRCKA	AGC	2	338	0	294	50	6594	0.7803550295857988	-0.35779745438652166	0.7287295239651929	1.0000000000220712	0.13743363498265238	9.585415017433892e-12	0.22428571428571428	-2.156590362940702	1.0000000000229456	1.0000000000229456	9.96516717375403e-12	9.96516717375403e-12	upregulated set	0.7803550295857988	-0.35779745438652166	0.7287295239651929	1.0000000000220712	0.13743363498265238	9.585415017433892e-12	Interaction	DLD1
AAK1	Other	32	338	15	294	536	6594	1.1647089993817892	0.2199695449304304	0.21648403224737284	1.0000000000220712	0.6645741314704232	9.585415017433892e-12	0.6276652452025586	-0.671932768015231	0.9814335892134034	1.0000000000229456	0.00813908252750819	9.96516717375403e-12	upregulated set	1.1647089993817892	0.2199695449304304	0.21648403224737284	1.0000000000220712	0.6645741314704232	9.585415017433892e-12	Interaction	DLD1
CDK1	CMGC	65	338	49	294	1060	6594	1.1962989840348333	0.2585779989660961	0.07445869153335616	1.0000000000220712	1.1280845999311664	9.585415017433892e-12	1.0367924528301886	0.0521271214986695	0.4187895085434606	1.0000000000229456	0.3780042067418931	9.96516717375403e-12	upregulated set	1.1962989840348333	0.2585779989660961	0.07445869153335616	1.0000000000220712	1.1280845999311664	9.585415017433892e-12	Interaction	DLD1
skMLCK	CAMK	3	338	6	294	167	6594	0.3504588456223648	-1.512683056364693	0.9909279246432332	1.0000000000220712	0.00395793286898672	9.585415017433892e-12	0.8058169375534645	-0.31147596491887314	0.7549721598667181	1.0000000000229456	0.12206906299224986	9.96516717375403e-12	downregulated set	1.2409766454352442	0.31147596491887314	0.7549721598667181	1.0000000000229456	0.12206906299224986	9.96516717375403e-12	Interaction	DLD1
AURB	Other	9	338	12	294	185	6594	0.9490804413881336	-0.07539772368579689	0.610236288947686	1.0000000000220712	0.2145019697170109	9.585415017433892e-12	1.4548262548262547	0.5408468670388669	0.13574558796297245	0.7529941310708775	0.8672742770575231	0.12320840873086056	downregulated set	0.6873673036093418	-0.5408468670388669	0.13574558796297245	0.7529941310708775	0.8672742770575231	0.12320840873086056	Interaction	DLD1
AURC	Other	12	338	12	294	175	6594	1.3377514792899408	0.4198101242770303	0.2011723118095912	1.0000000000220712	0.6964317932770658	9.585415017433892e-12	1.5379591836734692	0.6210172157228501	0.10288833686452434	0.642587009813983	0.9876338528610696	0.19206805815444955	downregulated set	0.6502123142250532	-0.6210172157228501	0.10288833686452434	0.642587009813983	0.9876338528610696	0.19206805815444955	Interaction	DLD1
BMPR1B	TKL	19	338	7	294	440	6594	0.842428725121033	-0.24737346469287091	0.8061256940817176	1.0000000000220712	0.09359723612285396	9.585415017433892e-12	0.3568181818181818	-1.486738964633033	0.9997111265973462	1.0000000000229456	1.2547424870042e-4	9.96516717375403e-12	upregulated set	0.842428725121033	-0.24737346469287091	0.8061256940817176	1.0000000000220712	0.09359723612285396	9.585415017433892e-12	Interaction	DLD1
AURA	Other	16	338	17	294	313	6594	0.9972588237518196	-0.00396011154441528	0.5424472185777396	1.0000000000220712	0.2656425133238837	9.585415017433892e-12	1.2181652213601095	0.284709821151744	0.24348942025951945	1.0000000000229456	0.6135199043578922	9.96516717375403e-12	downregulated set	0.8209067066316973	-0.284709821151744	0.24348942025951945	1.0000000000229456	0.6135199043578922	9.96516717375403e-12	Interaction	DLD1
BMPR1A	TKL	19	338	9	294	453	6594	0.8182530663427251	-0.2893809912144465	0.8415031289012221	1.0000000000220712	0.0749442648788776	9.585415017433892e-12	0.445600756859035	-1.1661764117698998	0.9983809475444564	1.0000000000229456	7.0371537725646e-4	9.96516717375403e-12	upregulated set	0.8182530663427251	-0.2893809912144465	0.8415031289012221	1.0000000000220712	0.0749442648788776	9.585415017433892e-12	Interaction	DLD1
DYRK4	CMGC	57	338	29	294	1034	6594	1.0754409256864248	0.10492827923800992	0.3023851437311739	1.0000000000220712	0.5194395496591394	9.585415017433892e-12	0.629041171594363	-0.6687736483533399	0.9982950792859492	1.0000000000229456	7.4106957028747e-4	9.96516717375403e-12	upregulated set	1.0754409256864248	0.10492827923800992	0.3023851437311739	1.0000000000220712	0.5194395496591394	9.585415017433892e-12	Interaction	DLD1
GSK3B	CMGC	37	338	27	294	575	6594	1.2553537432467201	0.32809395518541523	0.09779091491695464	1.0000000000220712	1.00970149065931	9.585415017433892e-12	1.053167701863354	0.07473518316575392	0.4224527967049793	1.0000000000229456	0.37422181044403185	9.96516717375403e-12	upregulated set	1.2553537432467201	0.32809395518541523	0.09779091491695464	1.0000000000220712	1.00970149065931	9.585415017433892e-12	Interaction	DLD1
DYRK3	CMGC	40	338	8	294	641	6594	1.2174025422555363	0.28380628365682425	0.12056530615898316	1.0000000000220712	0.9187776466849984	9.585415017433892e-12	0.2799197682193002	-1.8369147197847184	0.9999990575310514	1.0000000000229456	4.093092566012761e-7	9.96516717375403e-12	upregulated set	1.2174025422555363	0.28380628365682425	0.12056530615898316	1.0000000000220712	0.9187776466849984	9.585415017433892e-12	Interaction	DLD1
GSK3A	CMGC	37	338	21	294	708	6594	1.019531641761107	0.02790655093415548	0.47899494738803744	1.0000000000220712	0.31966906765655945	9.585415017433892e-12	0.6652542372881356	-0.5880223004702143	0.9841525961536248	1.0000000000229456	0.00693755753472409	9.96516717375403e-12	upregulated set	1.019531641761107	0.02790655093415548	0.47899494738803744	1.0000000000220712	0.31966906765655945	9.585415017433892e-12	Interaction	DLD1
BMPR2	TKL	16	338	10	294	332	6594	0.9401867826334924	-0.08898069595872181	0.6347878088448878	1.0000000000220712	0.1973714225004189	9.585415017433892e-12	0.6755593803786576	-0.5658455096255394	0.9257554708840444	1.0000000000229456	0.03350371274572911	9.96516717375403e-12	upregulated set	0.9401867826334924	-0.08898069595872181	0.6347878088448878	1.0000000000220712	0.1973714225004189	9.585415017433892e-12	Interaction	DLD1
DYRK2	CMGC	52	338	31	294	858	6594	1.1823561054330287	0.24166461602974976	0.12074295551596244	1.0000000000220712	0.9181381978003844	9.585415017433892e-12	0.8103563103563104	-0.30337170027864746	0.9100553269438396	1.0000000000229456	0.04093220388110772	9.96516717375403e-12	upregulated set	1.1823561054330287	0.24166461602974976	0.12074295551596244	1.0000000000220712	0.9181381978003844	9.585415017433892e-12	Interaction	DLD1
PKCI	AGC	1	338	4	294	34	6594	0.5737904629307344	-0.8014041058621364	0.8269202336130526	1.0000000000220712	0.08253638134523117	9.585415017433892e-12	2.638655462184874	1.3998029855836835	0.07706146428963528	0.5430145041804533	1.113162742962953	0.2651885700402344	downregulated set	0.3789808917197453	-1.3998029855836835	0.07706146428963528	0.5430145041804533	1.113162742962953	0.2651885700402344	Interaction	DLD1
PKCH	AGC	0	338	1	294	24	6594	0.4064349112426035	-1.2989037653329534	1.0000000000185854	1.0000000000220712	8.071517327722662e-12	9.585415017433892e-12	0.9345238095238094	-0.09769667388713343	0.6646103137372698	1.0000000000229456	0.1774329234177822	9.96516717375403e-12	downregulated set	1.070063694267516	0.09769667388713343	0.6646103137372698	1.0000000000229456	0.1774329234177822	9.96516717375403e-12	Interaction	DLD1
LRRK2	TKL	18	338	8	294	268	6594	1.3102976243045128	0.3898945463727428	0.1588494945056922	1.0000000000220712	0.7990141628559576	9.585415017433892e-12	0.6695095948827291	-0.5788233636237499	0.909898469806422	1.0000000000229456	0.04100706533035768	9.96516717375403e-12	upregulated set	1.3102976243045128	0.3898945463727428	0.1588494945056922	1.0000000000220712	0.7990141628559576	9.585415017433892e-12	Interaction	DLD1
CK2A2	Other	27	338	11	294	581	6594	0.9066086832537252	-0.14144811585285708	0.7273699806407482	1.0000000000220712	0.1382446267224676	9.585415017433892e-12	0.4246373248094419	-1.2356969079332083	0.9997460414265724	1.0000000000229456	1.103068143452e-4	9.96516717375403e-12	upregulated set	0.9066086832537252	-0.14144811585285708	0.7273699806407482	1.0000000000220712	0.1382446267224676	9.585415017433892e-12	Interaction	DLD1
CK2A1	Other	30	338	12	294	576	6594	1.016087278106509	0.02302432955440885	0.49397256344468926	1.0000000000220712	0.30629717228177483	9.585415017433892e-12	0.4672619047619047	-1.0976966738871334	0.9992491800194196	1.0000000000229456	3.2619944833034e-4	9.96516717375403e-12	upregulated set	1.016087278106509	0.02302432955440885	0.49397256344468926	1.0000000000220712	0.30629717228177483	9.585415017433892e-12	Interaction	DLD1
PKCT	AGC	0	338	1	294	16	6594	0.6096523668639053	-0.713941264611797	1.0000000000072236	1.0000000000220712	3.1371501141798228e-12	9.585415017433892e-12	1.4017857142857142	0.4872658268340228	0.5240451819076425	1.0000000000229456	0.28063126758258045	9.96516717375403e-12	downregulated set	0.713375796178344	-0.4872658268340228	0.5240451819076425	1.0000000000229456	0.28063126758258045	9.96516717375403e-12	Interaction	DLD1
DMPK1	AGC	6	338	1	294	43	6594	2.722168707857438	1.444756481407261	0.03067649447480985	1.0000000000220712	1.5131942704476338	9.585415017433892e-12	0.521594684385382	-0.9389989278680752	0.8541909406933395	1.0000000000229456	0.06844503888877339	9.96516717375403e-12	upregulated set	2.722168707857438	1.444756481407261	0.03067649447480985	1.0000000000220712	1.5131942704476338	9.585415017433892e-12	Interaction	DLD1
EEF2K	Alpha	7	338	2	294	129	6594	1.0586211641667815	0.08218640202255323	0.4974153978228078	1.0000000000220712	0.30328077498491174	9.585415017433892e-12	0.3477297895902547	-1.5239614285892311	0.9782950759016268	1.0000000000229456	0.00953013242361262	9.96516717375403e-12	upregulated set	1.0586211641667815	0.08218640202255323	0.4974153978228078	1.0000000000220712	0.30328077498491174	9.585415017433892e-12	Interaction	DLD1
PKCZ	AGC	1	338	5	294	38	6594	0.5133914668327624	-0.9618687780553826	0.8584413397425315	1.0000000000220712	0.06628937632896023	9.585415017433892e-12	2.9511278195488724	1.5612664082778	0.03498998319068099	0.39266536691764214	1.4560562661537395	0.405977401810422	downregulated set	0.33885350318471336	-1.5612664082778	0.03498998319068099	0.39266536691764214	1.4560562661537395	0.405977401810422	Interaction	DLD1
TLK2	Other	11	338	8	294	227	6594	0.9453640226259676	-0.08105813326541489	0.6176111228116774	1.0000000000220712	0.20928489121468333	9.585415017433892e-12	0.7904342353681559	-0.3392826604568923	0.7930603272413426	1.0000000000229456	0.10069377511429596	9.96516717375403e-12	upregulated set	0.9453640226259676	-0.08105813326541489	0.6176111228116774	1.0000000000220712	0.20928489121468333	9.585415017433892e-12	Interaction	DLD1
TLK1	Other	7	338	3	294	255	6594	0.5355377654020188	-0.9009397794130508	0.9753232899469652	1.0000000000220712	0.01085140505245207	9.585415017433892e-12	0.26386554621848735	-1.9221251093036793	0.9991261834079822	1.0000000000229456	3.7965962471669e-4	9.96516717375403e-12	upregulated set	0.5355377654020188	-0.9009397794130508	0.9753232899469652	1.0000000000220712	0.01085140505245207	9.585415017433892e-12	Interaction	DLD1
PDHK4	PDHK	36	338	19	294	825	6594	0.8512963959117805	-0.2322665723026628	0.8644993754678504	1.0000000000220712	0.06323531613322153	9.585415017433892e-12	0.5165367965367965	-0.95305696885557	0.9997068192741028	1.0000000000229456	1.2734543998407e-4	9.96516717375403e-12	upregulated set	0.8512963959117805	-0.2322665723026628	0.8644993754678504	1.0000000000220712	0.06323531613322153	9.585415017433892e-12	Interaction	DLD1
PDHK1	PDHK	23	338	21	294	666	6594	0.6737299429607122	-0.5697576756260463	0.984489449113544	1.0000000000220712	0.00678893388474652	9.585415017433892e-12	0.7072072072072072	-0.499795117458479	0.965271317747282	1.0000000000229456	0.01535059832574359	9.96516717375403e-12	downregulated set	1.414012738853503	0.499795117458479	0.965271317747282	1.0000000000229456	0.01535059832574359	9.96516717375403e-12	Interaction	DLD1
CAMK1A	CAMK	1	338	1	294	41	6594	0.47582623755231634	-1.0714932692298809	0.8782637421184522	1.0000000000220712	0.05637504611376568	9.585415017433892e-12	0.5470383275261325	-0.8702861777840607	0.8408108854136171	1.0000000000229456	0.07530167442455098	9.96516717375403e-12	downregulated set	1.8280254777070064	0.8702861777840607	0.8408108854136171	1.0000000000229456	0.07530167442455098	9.96516717375403e-12	Interaction	DLD1
CAMK1B	CAMK	0	338	3	294	12	6594	0.812869822485207	-0.2989037653329534	1.0000000000062426	1.0000000000220712	2.7111102394594498e-12	9.585415017433892e-12	5.607142857142857	2.487265826834023	0.02391299240144022	0.30190152906818285	1.6213660741511966	0.5201346873604975	downregulated set	0.178343949044586	-2.487265826834023	0.02391299240144022	0.30190152906818285	1.6213660741511966	0.5201346873604975	Interaction	DLD1
GCN2	Other	8	338	7	294	205	6594	0.7613219800837061	-0.3934213641172432	0.8234293568034943	1.0000000000220712	0.0843736536483586	9.585415017433892e-12	0.7658536585365853	-0.38485935061381926	0.8077944181789497	1.0000000000229456	0.09269915210989844	9.96516717375403e-12	downregulated set	1.3057324840764333	0.38485935061381926	0.8077944181789497	1.0000000000229456	0.09269915210989844	9.96516717375403e-12	Interaction	DLD1
smMLCK	CAMK	4	338	6	294	117	6594	0.6669701107570929	-0.5843059841952019	0.8487215695118108	1.0000000000220712	0.07123476047101716	9.585415017433892e-12	1.15018315018315	0.20186360797177447	0.4290824476239863	1.0000000000229456	0.367459250687461	9.96516717375403e-12	downregulated set	0.8694267515923567	-0.20186360797177447	0.4290824476239863	1.0000000000229456	0.367459250687461	9.96516717375403e-12	Interaction	DLD1
CAMK1D	CAMK	0	338	2	294	35	6594	0.278698224852071	-1.8432242815567637	1.0000000000027252	1.0000000000220712	1.183519099699237e-12	9.585415017433892e-12	1.2816326530612243	0.3579828098890565	0.4729386495736734	1.0000000000229456	0.3251951930459183	9.96516717375403e-12	downregulated set	0.7802547770700636	-0.3579828098890565	0.4729386495736734	1.0000000000229456	0.3251951930459183	9.96516717375403e-12	Interaction	DLD1
AlphaK3	Alpha	19	338	8	294	280	6594	1.3238165680473375	0.4047032318868223	0.14160024502022012	1.0000000000220712	0.8489359951572845	9.585415017433892e-12	0.6408163265306123	-0.6420171901109435	0.9310788363467756	1.0000000000229456	0.03101354486094693	9.96516717375403e-12	upregulated set	1.3238165680473375	0.4047032318868223	0.14160024502022012	1.0000000000220712	0.8489359951572845	9.585415017433892e-12	Interaction	DLD1
HUNK	CAMK	13	338	17	294	312	6594	0.8128698224852071	-0.2989037653329532	0.8094378790195264	1.0000000000220712	0.09181647592142744	9.585415017433892e-12	1.2220695970695972	0.2893264492221141	0.2396499780686916	1.0000000000229456	0.6204226064161811	9.96516717375403e-12	downregulated set	0.8182840014986886	-0.2893264492221141	0.2396499780686916	1.0000000000229456	0.6204226064161811	9.96516717375403e-12	Interaction	DLD1
JNK1	CMGC	78	338	66	294	1276	6594	1.192548830479865	0.254048340485582	0.05523199293215838	1.0000000000220712	1.2578092858760193	9.585415017433892e-12	1.1600985221674878	0.21424733242760707	0.10927184351658602	0.6492033055985404	0.9614917299138364	0.18761927750946775	upregulated set	1.192548830479865	0.254048340485582	0.05523199293215838	1.0000000000220712	1.2578092858760193	9.585415017433892e-12	Interaction	DLD1
caMLCK	CAMK	8	338	8	294	116	6594	1.3454397061824117	0.4280777402606308	0.25773627864591053	1.0000000000220712	0.5888244463819352	9.585415017433892e-12	1.5467980295566504	0.6292848317064509	0.15944370326593163	0.8110798211688482	0.7973926271946639	0.0909364032644066	downregulated set	0.6464968152866242	-0.6292848317064509	0.15944370326593163	0.8110798211688482	0.7973926271946639	0.0909364032644066	Interaction	DLD1
JNK2	CMGC	63	338	54	294	977	6594	1.257993010847117	0.3311239069197343	0.03542937555795123	1.0000000000220712	1.4506365020310878	9.585415017433892e-12	1.239654920309987	0.30993857702910627	0.05911409932016084	0.4716798382320201	1.2283089230670268	0.3263526871032814	upregulated set	1.257993010847117	0.3311239069197343	0.03542937555795123	1.0000000000220712	1.4506365020310878	9.585415017433892e-12	Interaction	DLD1
IRAK4	TKL	4	338	6	294	62	6594	1.2586371444932238	0.33186242500132773	0.4028791744088482	1.0000000000220712	0.39482518153958873	9.585415017433892e-12	2.170506912442396	1.1180320171683036	0.06910990396053407	0.5235075225010456	1.1604597105535182	0.28107707337917553	downregulated set	0.4607218683651806	-1.1180320171683036	0.06910990396053407	0.5235075225010456	1.1604597105535182	0.28107707337917553	Interaction	DLD1
MASTL	AGC	19	338	16	294	389	6594	0.95287567880014	-0.06964009615440336	0.6185496274522715	1.0000000000220712	0.20862545033715257	9.585415017433892e-12	0.9225119353654058	-0.11636051815216908	0.6645358950579092	1.0000000000229456	0.17748155557219336	9.96516717375403e-12	upregulated set	0.95287567880014	-0.06964009615440336	0.6185496274522715	1.0000000000220712	0.20862545033715257	9.585415017433892e-12	Interaction	DLD1
JNK3	CMGC	71	338	62	294	1130	6594	1.225778918154684	0.29369879759033485	0.0416204085192768	1.0000000000220712	1.3806936613469545	9.585415017433892e-12	1.2305941845764856	0.29935507991834825	0.04963231586291488	0.42580559772358095	1.3042354599826145	0.3707886335400571	downregulated set	0.8126155742757344	-0.29935507991834825	0.04963231586291488	0.42580559772358095	1.3042354599826145	0.3707886335400571	Interaction	DLD1
TGFBR1	TKL	27	338	6	294	475	6594	1.1089255683587669	0.1491625343333612	0.32364346482199624	1.0000000000220712	0.4899331580586886	9.585415017433892e-12	0.2833082706766917	-1.8195553756631313	0.9999767538820052	1.0000000000229456	1.009577811507e-5	9.96516717375403e-12	upregulated set	1.1089255683587669	0.1491625343333612	0.32364346482199624	1.0000000000220712	0.4899331580586886	9.585415017433892e-12	Interaction	DLD1
TGFBR2	TKL	14	338	6	294	265	6594	1.0306575862453948	0.04356510799524579	0.4959448768144133	1.0000000000220712	0.3045665917067749	9.585415017433892e-12	0.5078167115902965	-0.9776202218953824	0.9776355870315592	1.0000000000229456	0.00982299800768325	9.96516717375403e-12	upregulated set	1.0306575862453948	0.04356510799524579	0.4959448768144133	1.0000000000220712	0.3045665917067749	9.585415017433892e-12	Interaction	DLD1
LATS1	AGC	4	338	10	294	143	6594	0.545702817892167	-0.8738126013901865	0.9334161742302244	1.0000000000220712	0.0299246779333185	9.585415017433892e-12	1.5684315684315686	0.649322584942996	0.11810697076287638	0.67521532341795365	0.9277244692407488	0.17055771033923295	downregulated set	0.6375796178343949	-0.649322584942996	0.11810697076287638	0.67521532341795365	0.9277244692407488	0.17055771033923295	Interaction	DLD1
LATS2	AGC	15	338	6	294	175	6594	1.6721893491124258	0.7417382191643924	0.04397774985201909	1.0000000000220712	1.3567669953447452	9.585415017433892e-12	0.7689795918367346	-0.37898278427714993	0.7919586229013708	1.0000000000229456	0.10129750820221713	9.96516717375403e-12	upregulated set	1.6721893491124258	0.7417382191643924	0.04397774985201909	1.0000000000220712	1.3567669953447452	9.585415017433892e-12	Interaction	DLD1
MYO3B	STE	4	338	1	294	110	6594	0.7094136632598171	-0.49530097813645657	0.8141694534862195	1.0000000000220712	0.08928519578029599	9.585415017433892e-12	0.2038961038961039	-2.2940938866906366	0.9924169832944966	1.0000000000229456	0.00330581222734443	9.96516717375403e-12	upregulated set	0.7094136632598171	-0.49530097813645657	0.8141694534862195	1.0000000000220712	0.08928519578029599	9.585415017433892e-12	Interaction	DLD1
PKR	Other	3	338	2	294	64	6594	0.914478550295858	-0.1289787638906408	0.6415557218806411	1.0000000000220712	0.1927656173025696	9.585415017433892e-12	0.7008928571428571	-0.5127341731659772	0.7799001133501138	1.0000000000229456	0.10796101653866053	9.96516717375403e-12	upregulated set	0.914478550295858	-0.1289787638906408	0.6415557218806411	1.0000000000220712	0.1927656173025696	9.585415017433892e-12	Interaction	DLD1
MYO3A	STE	12	338	3	294	207	6594	1.130949318240288	0.17753427861003387	0.3806588696359138	1.0000000000220712	0.41946404636704193	9.585415017433892e-12	0.32505175983436846	-1.6212586299441465	0.9948140064389688	1.0000000000229456	0.00225810872947102	9.96516717375403e-12	upregulated set	1.130949318240288	0.17753427861003387	0.3806588696359138	1.0000000000220712	0.41946404636704193	9.585415017433892e-12	Interaction	DLD1
PKCE	AGC	1	338	1	294	40	6594	0.4877218934911242	-1.0358693594991593	0.8719846554259639	1.0000000000220712	0.05949115740970966	9.585415017433892e-12	0.5607142857142857	-0.8346622680533395	0.8336688741614944	1.0000000000229456	0.07900641300728879	9.96516717375403e-12	downregulated set	1.78343949044586	0.8346622680533395	0.8336688741614944	1.0000000000229456	0.07900641300728879	9.96516717375403e-12	Interaction	DLD1
PKCD	AGC	0	338	2	294	23	6594	0.424105994340108	-1.23750322066881	1.0000000000083833	1.0000000000220712	3.6408183499566745e-12	9.585415017433892e-12	1.950310559006211	0.96370387077701	0.289402673838656	1.0000000000229456	0.5384974606806671	9.96516717375403e-12	downregulated set	0.5127388535031847	-0.96370387077701	0.289402673838656	1.0000000000229456	0.5384974606806671	9.96516717375403e-12	Interaction	DLD1
PKCG	AGC	1	338	1	294	34	6594	0.5737904629307344	-0.8014041058621364	0.8269202336130526	1.0000000000220712	0.08253638134523117	9.585415017433892e-12	0.6596638655462185	-0.6001970144163166	0.7835912755201994	1.0000000000229456	0.10591040807103284	9.96516717375403e-12	downregulated set	1.515923566878981	0.6001970144163166	0.7835912755201994	1.0000000000229456	0.10591040807103284	9.96516717375403e-12	Interaction	DLD1
PKCA	AGC	3	338	3	294	53	6594	1.104275985262923	0.14310078154616007	0.5189533777868024	1.0000000000220712	0.28487165694810773	9.585415017433892e-12	1.2695417789757413	0.34430787299197996	0.4303342982929973	1.0000000000229456	0.3661940386123728	9.96516717375403e-12	downregulated set	0.7876857749469214	-0.34430787299197996	0.4303342982929973	1.0000000000229456	0.3661940386123728	9.96516717375403e-12	Interaction	DLD1
CAMK1G	CAMK	4	338	2	294	39	6594	2.000910332271279	1.0006565165259549	0.1558045007554501	1.0000000000220712	0.8074200009315938	9.585415017433892e-12	1.15018315018315	0.20186360797177447	0.5277556316893218	1.0000000000229456	0.27756712363177627	9.96516717375403e-12	upregulated set	2.000910332271279	1.0006565165259549	0.1558045007554501	1.0000000000220712	0.8074200009315938	9.585415017433892e-12	Interaction	DLD1
PKCB	AGC	2	338	0	294	47	6594	0.8301649250912753	-0.2685301162894345	0.6978513598438645	1.0000000000220712	0.15623707089255268	9.585415017433892e-12	0.23860182370820668	-2.0673230248436147	1.0000000000160507	1.0000000000229456	6.970737524671149e-12	9.96516717375403e-12	upregulated set	0.8301649250912753	-0.2685301162894345	0.6978513598438645	1.0000000000220712	0.15623707089255268	9.585415017433892e-12	Interaction	DLD1
CAMK2B	CAMK	20	338	9	294	329	6594	1.185949892987536	0.24604305654032368	0.2565544415171504	1.0000000000220712	0.5908204623584594	9.585415017433892e-12	0.6135475466782457	-0.7047529454589063	0.9570864856242726	1.0000000000229456	0.01904881610790178	9.96516717375403e-12	upregulated set	1.185949892987536	0.24604305654032368	0.2565544415171504	1.0000000000220712	0.5908204623584594	9.585415017433892e-12	Interaction	DLD1
CAMK2D	CAMK	16	338	12	294	358	6594	0.8719050609897193	-0.19775704187605353	0.7444271055503334	1.0000000000220712	0.12817782203156733	9.585415017433892e-12	0.7517956903431763	-0.4115874497090776	0.8747139854631806	1.0000000000229456	0.05813392965282467	9.96516717375403e-12	upregulated set	0.8719050609897193	-0.19775704187605353	0.7444271055503334	1.0000000000220712	0.12817782203156733	9.585415017433892e-12	Interaction	DLD1
ROCK1	AGC	2	338	0	294	20	6594	1.950887573964497	0.9641306405008406	0.29158353419632943	1.0000000000220712	0.5352370043924036	9.585415017433892e-12	0.5607142857142857	-0.8346622680533395	1.0000000000135438	1.0000000000229456	5.882011814948598e-12	9.96516717375403e-12	upregulated set	1.950887573964497	0.9641306405008406	0.29158353419632943	1.0000000000220712	0.5352370043924036	9.585415017433892e-12	Interaction	DLD1
ROCK2	AGC	1	338	1	294	18	6594	1.083826429980276	0.11613373394589044	0.6136621717764376	1.0000000000220712	0.2120706472800245	9.585415017433892e-12	1.2460317460317458	0.3173408253917103	0.5639074290358482	1.0000000000229456	0.24879218388651456	9.96516717375403e-12	downregulated set	0.8025477707006371	-0.3173408253917103	0.5639074290358482	1.0000000000229456	0.24879218388651456	9.96516717375403e-12	Interaction	DLD1
CAMK2A	CAMK	16	338	9	294	287	6594	1.0876028286910089	0.12115180871251528	0.4075097164985989	1.0000000000220712	0.3898620316567245	9.585415017433892e-12	0.7033349925335989	-0.5077160983993524	0.8927415378553584	1.0000000000229456	0.04927425771892788	9.96516717375403e-12	upregulated set	1.0876028286910089	0.12115180871251528	0.4075097164985989	1.0000000000220712	0.3898620316567245	9.585415017433892e-12	Interaction	DLD1
YSK1	STE	3	338	0	294	60	6594	0.9754437869822488	-0.03586935949915918	0.5996219549215288	1.0000000000220712	0.2221224740113663	9.585415017433892e-12	0.1869047619047619	-2.4196247687744954	1.000000000009052	1.0000000000229456	3.931273782879992e-12	9.96516717375403e-12	upregulated set	0.9754437869822488	-0.03586935949915918	0.5996219549215288	1.0000000000220712	0.2221224740113663	9.585415017433892e-12	Interaction	DLD1
TTK	Other	13	338	1	294	161	6594	1.5752508361204014	0.6555815754146782	0.0820390073936621	1.0000000000220712	1.085979602887571	9.585415017433892e-12	0.13930789707187222	-2.843651051280594	0.999216961593547	1.0000000000229456	3.4020247223142e-4	9.96516717375403e-12	upregulated set	1.5752508361204014	0.6555815754146782	0.0820390073936621	1.0000000000220712	1.085979602887571	9.585415017433892e-12	Interaction	DLD1
YSK4	STE	8	338	2	294	225	6594	0.6936489151873767	-0.5277224558288341	0.8887995930792169	1.0000000000220712	0.05119615290099972	9.585415017433892e-12	0.19936507936507936	-2.326515364383014	0.9995148791877874	1.0000000000229456	2.1073641224404e-4	9.96516717375403e-12	upregulated set	0.6936489151873767	-0.5277224558288341	0.8887995930792169	1.0000000000220712	0.05119615290099972	9.585415017433892e-12	Interaction	DLD1
LKB1	CAMK	19	338	13	294	308	6594	1.2034696073157614	0.26719970813688737	0.244441442482443	1.0000000000220712	0.6118251621134088	9.585415017433892e-12	0.9466604823747682	-0.07908099571978616	0.6195006630961055	1.0000000000229456	0.2079582244310566	9.96516717375403e-12	upregulated set	1.2034696073157614	0.26719970813688737	0.244441442482443	1.0000000000220712	0.6118251621134088	9.585415017433892e-12	Interaction	DLD1
CRIK	AGC	3	338	1	294	26	6594	2.251024123805189	1.170581517968267	0.1659017807696835	1.0000000000220712	0.7801489522860889	9.585415017433892e-12	0.8626373626373626	-0.21317389130706935	0.6927319554268976	1.0000000000229456	0.1594347780835756	9.96516717375403e-12	upregulated set	2.251024123805189	1.170581517968267	0.1659017807696835	1.0000000000220712	0.7801489522860889	9.585415017433892e-12	Interaction	DLD1
PHKG1	CAMK	1	338	3	294	84	6594	0.23224852071005916	-2.1062586873905573	0.9860965714739376	1.0000000000220712	0.00608055117999142	9.585415017433892e-12	0.8010204081632653	-0.3200890952235813	0.724915563687084	1.0000000000229456	0.13971257599495915	9.96516717375403e-12	downregulated set	1.248407643312102	0.3200890952235813	0.724915563687084	1.0000000000229456	0.13971257599495915	9.96516717375403e-12	Interaction	DLD1
PHKG2	CAMK	2	338	4	294	84	6594	0.46449704142011833	-1.106258687390557	0.9277578097037876	1.0000000000220712	0.03256538114842235	9.585415017433892e-12	1.0680272108843536	0.09494840405526242	0.5218688150980687	1.0000000000229456	0.2824386541609631	9.96516717375403e-12	downregulated set	0.9363057324840766	-0.09494840405526242	0.5218688150980687	1.0000000000229456	0.2824386541609631	9.96516717375403e-12	Interaction	DLD1
IKKA	Other	25	338	9	294	399	6594	1.222360635316101	0.28966998894058194	0.18469971305919905	1.0000000000220712	0.7335337792587476	9.585415017433892e-12	0.505907626208378	-0.9830541079460108	0.9926094808314097	1.0000000000229456	0.00322158098928867	9.96516717375403e-12	upregulated set	1.222360635316101	0.28966998894058194	0.18469971305919905	1.0000000000220712	0.7335337792587476	9.585415017433892e-12	Interaction	DLD1
IKKB	Other	23	338	11	294	389	6594	1.1534810848633277	0.20599434645902412	0.2776631355637714	1.0000000000220712	0.5564817762957809	9.585415017433892e-12	0.6342269555637166	-0.6569288995148717	0.9602828541565864	1.0000000000229456	0.01760082539181167	9.96516717375403e-12	upregulated set	1.1534810848633277	0.20599434645902412	0.2776631355637714	1.0000000000220712	0.5564817762957809	9.585415017433892e-12	Interaction	DLD1
BUB1	Other	10	338	10	294	225	6594	0.8670611439842209	-0.20579436094147183	0.7174047919202483	1.0000000000220712	0.14423572677132743	9.585415017433892e-12	0.996825396825397	-0.00458726949565163	0.5508818924318847	1.0000000000229456	0.25894150271500216	9.96516717375403e-12	downregulated set	1.003184713375796	0.00458726949565163	0.5508818924318847	1.0000000000229456	0.25894150271500216	9.96516717375403e-12	Interaction	DLD1
CAMK2G	CAMK	33	338	19	294	653	6594	0.9859003053725636	-0.02048632679977439	0.5616566155252914	1.0000000000220712	0.25052912137158256	9.585415017433892e-12	0.6525924305403632	-0.6157458412688224	0.9838900364413656	1.0000000000229456	0.00705343737695127	9.96516717375403e-12	upregulated set	0.9859003053725636	-0.02048632679977439	0.5616566155252914	1.0000000000220712	0.25052912137158256	9.585415017433892e-12	Interaction	DLD1
SBK	Other	19	338	10	294	333	6594	1.1131190361959593	0.1546078817605264	0.35578412602426934	1.0000000000220712	0.44881343268227175	9.585415017433892e-12	0.6735306735306736	-0.5701844453498767	0.9272857749108574	1.0000000000229456	0.03278640248933398	9.96516717375403e-12	upregulated set	1.1131190361959593	0.1546078817605264	0.35578412602426934	1.0000000000220712	0.44881343268227175	9.585415017433892e-12	Interaction	DLD1
IKKE	Other	17	338	13	294	442	6594	0.7503413746017296	-0.41438098275288937	0.9107267829235668	1.0000000000220712	0.04061189137531681	9.585415017433892e-12	0.6596638655462185	-0.6001970144163166	0.9582192376049709	1.0000000000229456	0.01853511431505121	9.96516717375403e-12	upregulated set	0.7503413746017296	-0.41438098275288937	0.9107267829235668	1.0000000000220712	0.04061189137531681	9.585415017433892e-12	Interaction	DLD1
ACVR2B	TKL	16	338	9	294	409	6594	0.7631834030178962	-0.3898982975535457	0.8910841509667238	1.0000000000220712	0.05008128072767486	9.585415017433892e-12	0.4935382465944813	-1.0187662046654136	0.9943669219385708	1.0000000000229456	0.00245333112675713	9.96516717375403e-12	upregulated set	0.7631834030178962	-0.3898982975535457	0.8910841509667238	1.0000000000220712	0.05008128072767486	9.585415017433892e-12	Interaction	DLD1
ACVR2A	TKL	15	338	10	294	396	6594	0.7389725658956429	-0.43640728908288806	0.9091831968075976	1.0000000000220712	0.04134859934518983	9.585415017433892e-12	0.5663780663780664	-0.8201626983582242	0.9826441791816196	1.0000000000229456	0.00760371410362717	9.96516717375403e-12	upregulated set	0.7389725658956429	-0.43640728908288806	0.9091831968075976	1.0000000000220712	0.04134859934518983	9.585415017433892e-12	Interaction	DLD1
MTOR	PIKK	43	338	36	294	835	6594	1.0046486907841123	0.00669110272888647	0.5132539070096488	1.0000000000220712	0.2896677359928834	9.585415017433892e-12	0.9669803250641572	-0.04844155908507943	0.6109850246657907	1.0000000000229456	0.21396943424961348	9.96516717375403e-12	upregulated set	1.0046486907841123	0.00669110272888647	0.5132539070096488	1.0000000000220712	0.2896677359928834	9.585415017433892e-12	Interaction	DLD1
BCKDK	PDHK	23	338	12	294	575	6594	0.7803550295857988	-0.35779745438652166	0.9106033066801292	1.0000000000220712	0.04067077696838891	9.585415017433892e-12	0.46807453416149064	-1.0951898182765585	0.9992277450888244	1.0000000000229456	3.3551561501793e-4	9.96516717375403e-12	upregulated set	0.7803550295857988	-0.35779745438652166	0.9106033066801292	1.0000000000220712	0.04067077696838891	9.585415017433892e-12	Interaction	DLD1
NIK	STE	0	338	0	294	4	6594	2.4386094674556213	1.2860587353882031	1.0000000000070517	1.0000000000220712	3.0624147355224765e-12	9.585415017433892e-12	2.8035714285714284	1.4872658268340229	1.000000000015897	1.0000000000229456	6.9040060639867274e-12	9.96516717375403e-12	downregulated set	0.356687898089172	-1.4872658268340229	1.000000000015897	1.0000000000229456	6.9040060639867274e-12	9.96516717375403e-12	Interaction	DLD1
PINK1	Other	77	338	62	294	1266	6594	1.186558793011582	0.24678358665476305	0.06205123433381412	1.0000000000220712	1.2072495750188772	9.585415017433892e-12	1.0983976529000228	0.13540044779255708	0.23132904546132005	1.0000000000229456	0.6357698341916651	9.96516717375403e-12	upregulated set	1.186558793011582	0.24678358665476305	0.06205123433381412	1.0000000000220712	1.2072495750188772	9.585415017433892e-12	Interaction	DLD1
SNRK	CAMK	9	338	4	294	163	6594	1.0771771880785568	0.10725558259943796	0.463180091578397	1.0000000000220712	0.33425011573886015	9.585415017433892e-12	0.5503943908851884	-0.8614623273970549	0.9313107240511888	1.0000000000229456	0.03090539611150188	9.96516717375403e-12	upregulated set	1.0771771880785568	0.10725558259943796	0.463180091578397	1.0000000000220712	0.33425011573886015	9.585415017433892e-12	Interaction	DLD1
BIKE	Other	30	338	15	294	453	6594	1.2919785258043026	0.3695820909504864	0.09909854504929289	1.0000000000220712	1.003932721717571	9.585415017433892e-12	0.7426679280983917	-0.4292108176036937	0.9071260178256668	1.0000000000229456	0.04233237661722511	9.96516717375403e-12	upregulated set	1.2919785258043026	0.3695820909504864	0.09909854504929289	1.0000000000220712	1.003932721717571	9.585415017433892e-12	Interaction	DLD1
PKACG	AGC	2	178	0	165	77	7531	1.0989347730920764	0.13610575814405856	0.5483594643117504	1.0000000000401208	0.2609346565017551	1.7424240127308497e-11	0.29637937819756	-1.7544830251353598	1.0000000000134874	1.000000000050086	5.857517897298475e-12	2.175204536425779e-11	upregulated set	1.0989347730920764	0.13610575814405856	0.5483594643117504	1.0000000000401208	0.2609346565017551	1.7424240127308497e-11	Interaction2	HCT116
ZAK	TKL	1	178	1	165	157	7531	0.2694840048665283	-1.8917284500526672	0.9759961531402536	1.0000000000401208	0.01055189408869038	1.7424240127308497e-11	0.2907160779772245	-1.782317233332085	0.9685739805969644	1.000000000050086	0.01386720185456304	2.175204536425779e-11	downregulated set	3.4397822334351345	1.782317233332085	0.9685739805969644	1.000000000050086	0.01386720185456304	2.175204536425779e-11	Interaction2	HCT116
P38B	CMGC	34	178	51	165	1422	7531	1.0116073262851817	0.01664939046988403	0.5015068717917475	1.0000000000401208	0.2997231117745896	1.7424240127308497e-11	1.6369645825342027	0.7110231079116222	1.7128522467948e-4	0.00518994230778847	3.766280098312493	2.284837469810188	downregulated set	0.6108867660727816	-0.7110231079116222	1.7128522467948e-4	0.00518994230778847	3.766280098312493	2.284837469810188	Interaction2	HCT116
P38A	CMGC	32	178	45	165	1196	7531	1.1320130772988617	0.17889062464085506	0.2531250693079996	1.0000000000401208	0.5966648405273691	1.7424240127308497e-11	1.7173152934022498	0.7801549376911115	1.6723953881634e-4	0.00518994230778847	3.776661038740575	2.284837469810188	downregulated set	0.5823042535298545	-0.7801549376911115	1.6723953881634e-4	0.00518994230778847	3.776661038740575	2.284837469810188	Interaction2	HCT116
P38D	CMGC	41	178	49	165	1533	7531	1.1315515585948093	0.17830232179826608	0.2150962449758174	1.0000000000401208	0.6673671712048967	1.7424240127308497e-11	1.4588902725889028	0.5448713780159727	0.00313130703652746	0.06253361523834285	2.5042743460745727	1.2038864628485664	downregulated set	0.6854525105753362	-0.5448713780159727	0.00313130703652746	0.06253361523834285	2.5042743460745727	1.2038864628485664	Interaction2	HCT116
PKACA	AGC	6	178	5	165	239	7531	1.0621503455408772	0.08698799157936749	0.5008279001441607	1.0000000000401208	0.3003114854263344	1.7424240127308497e-11	0.9548624318498796	-0.06663519753384417	0.6046314164256861	1.000000000050086	0.21850929079061593	2.175204536425779e-11	upregulated set	1.0621503455408772	0.08698799157936749	0.5008279001441607	1.0000000000401208	0.3003114854263344	1.7424240127308497e-11	Interaction2	HCT116
PKACB	AGC	2	178	5	165	172	7531	0.4919649856284295	-1.023372455863138	0.9146645964244492	1.0000000000401208	0.03873813066139373	1.7424240127308497e-11	1.326814658210007	0.4079668557448064	0.3301796070728029	1.000000000050086	0.48124975363303624	2.175204536425779e-11	downregulated set	0.7536847696189085	-0.4079668557448064	0.3301796070728029	1.000000000050086	0.48124975363303624	2.175204536425779e-11	Interaction2	HCT116
TBK1	Other	11	178	5	165	453	7531	1.0273705880893915	0.03895667743002206	0.5091962337393571	1.0000000000401208	0.29311481725770605	1.7424240127308497e-11	0.5037795170245501	-0.9891356295993308	0.9719682163640526	1.000000000050086	0.01234793639408838	2.175204536425779e-11	upregulated set	1.0273705880893915	0.03895667743002206	0.5091962337393571	1.0000000000401208	0.29311481725770605	1.7424240127308497e-11	Interaction2	HCT116
AKT2	AGC	2	178	0	165	22	7531	3.846271705822267	1.9434606802016623	0.10512327858359474	1.0000000000401208	0.9783011028018022	1.7424240127308497e-11	1.03732782369146	0.05287189692224465	0.9999999999966904	1.000000000050086	1.437330088900053e-12	2.175204536425779e-11	upregulated set	3.846271705822267	1.9434606802016623	0.10512327858359474	1.0000000000401208	0.9783011028018022	1.7424240127308497e-11	Interaction2	HCT116
AKT3	AGC	1	178	0	165	44	7531	0.9615679264555668	-0.05653931979833734	0.6515554239623521	1.0000000000401208	0.1860486355197375	1.7424240127308497e-11	0.51866391184573	-0.9471281030777554	0.9999999999778976	1.000000000050086	9.598963818550828e-12	2.175204536425779e-11	upregulated set	0.9615679264555668	-0.05653931979833734	0.6515554239623521	1.0000000000401208	0.1860486355197375	1.7424240127308497e-11	Interaction2	HCT116
P38G	CMGC	35	178	33	165	920	7531	1.6095810942843185	0.6866852648395513	0.00338850605796754	0.17111955592736125	2.469991733592046	0.7667003554733846	1.6371739130434784	0.7112075839736203	0.00328538950385603	0.06253361523834285	2.4834131346742163	1.2038864628485664	downregulated set	0.6108086575487982	-0.7112075839736203	0.00328538950385603	0.06253361523834285	2.4834131346742163	1.2038864628485664	Interaction2	HCT116
AKT1	AGC	0	178	0	165	40	7531	0.5288623595505618	-0.9190357960484024	1.000000000002109	1.0000000000401208	9.159182277313465e-13	1.7424240127308497e-11	0.570530303030303	-0.8096245793278204	0.999999999991936	1.000000000050086	3.502196276669022e-12	2.175204536425779e-11	downregulated set	1.752755278183508	0.8096245793278204	0.999999999991936	1.000000000050086	3.502196276669022e-12	2.175204536425779e-11	Interaction2	HCT116
DRAK1	CAMK	7	178	3	165	287	7531	1.0319265552206085	0.04534029422087611	0.522033641867952	1.0000000000401208	0.282301508478917	1.7424240127308497e-11	0.47709851124485264	-1.0676409103949898	0.951805459256702	1.000000000050086	0.02145180855358668	2.175204536425779e-11	upregulated set	1.0319265552206085	0.04534029422087611	0.522033641867952	1.0000000000401208	0.282301508478917	1.7424240127308497e-11	Interaction2	HCT116
PDK1	AGC	11	178	4	165	178	7531	2.6146004292387324	1.3865904865098593	0.0042614646085897	0.18446053948609709	2.3704411140166486	0.7340965255286003	1.0256724548859382	0.03657008459314437	0.551248889108843	1.000000000050086	0.2586522727248046	2.175204536425779e-11	upregulated set	2.6146004292387324	1.3865904865098593	0.0042614646085897	0.18446053948609709	2.3704411140166486	0.7340965255286003	Interaction2	HCT116
PKG1	AGC	10	178	7	165	351	7531	1.2053842952719356	0.26949317342176143	0.3225739405901688	1.0000000000401208	0.4913707203786266	1.7424240127308497e-11	0.9102477769144436	-0.13566878268741467	0.6530513281848368	1.000000000050086	0.18505268293413263	2.175204536425779e-11	upregulated set	1.2053842952719356	0.26949317342176143	0.3225739405901688	1.0000000000401208	0.4913707203786266	1.7424240127308497e-11	Interaction2	HCT116
PKG2	AGC	7	178	4	165	168	7531	1.762874531835206	0.8179297981178038	0.11010308701353866	1.0000000000401208	0.9582005043329652	1.7424240127308497e-11	1.0867243867243868	0.11998609278078168	0.5064145005036584	1.000000000050086	0.2954938673695269	2.175204536425779e-11	upregulated set	1.762874531835206	0.8179297981178038	0.11010308701353866	1.0000000000401208	0.9582005043329652	1.7424240127308497e-11	Interaction2	HCT116
DAPK1	CAMK	7	178	3	165	153	7531	1.935705368289638	0.9528593782039124	0.076829844159098007	0.9699767825086124	1.11447004772968	0.01323866093898101	0.8949494949494949	-0.1601218264119537	0.6550243259190004	1.000000000050086	0.18374257112849876	2.175204536425779e-11	upregulated set	1.935705368289638	0.9528593782039124	0.076829844159098007	0.9699767825086124	1.11447004772968	0.01323866093898101	Interaction2	HCT116
DAPK2	CAMK	6	178	3	165	122	7531	2.080769939215325	1.05711746199723	0.07548580461391602	0.9699767825086124	1.1221347113838174	0.01323866093898101	1.122354694485842	0.16652867871781182	0.504612435366555	1.000000000050086	0.29704205119353333	2.175204536425779e-11	upregulated set	2.080769939215325	1.05711746199723	0.07548580461391602	0.9699767825086124	1.1221347113838174	0.01323866093898101	Interaction2	HCT116
DAPK3	CAMK	5	178	4	165	147	7531	1.439081250477719	0.5251480488899578	0.2742950663834654	1.0000000000401208	0.5617820037760978	1.7424240127308497e-11	1.2419707276850134	0.31263117072317753	0.4068374490769589	1.000000000050086	0.39057907743338455	2.175204536425779e-11	upregulated set	1.439081250477719	0.5251480488899578	0.2742950663834654	1.0000000000401208	0.5617820037760978	1.7424240127308497e-11	Interaction2	HCT116
STLK3	STE	4	178	5	165	167	7531	1.0133889524322142	0.01918800636490765	0.5606524177159122	1.0000000000401208	0.25130630068818843	1.7424240127308497e-11	1.3665396479767735	0.45052731797285206	0.30898164758535474	1.000000000050086	0.5100673153619314	2.175204536425779e-11	downregulated set	0.7317753286416147	-0.45052731797285206	0.30898164758535474	1.000000000050086	0.5100673153619314	2.175204536425779e-11	Interaction2	HCT116
HASPIN	Other	7	178	5	165	276	7531	1.0730540628562122	0.10172276411839482	0.481389181714035	1.0000000000401208	0.31750367387546885	1.7424240127308497e-11	0.8268555116381203	-0.27429284633126483	0.7261098219490317	1.000000000050086	0.13899768858447092	2.175204536425779e-11	upregulated set	1.0730540628562122	0.10172276411839482	0.481389181714035	1.0000000000401208	0.31750367387546885	1.7424240127308497e-11	Interaction2	HCT116
PASK	CAMK	2	178	5	165	119	7531	0.71107544141252	-0.4919254644689837	0.7738516270372209	1.0000000000401208	0.11134229995794714	1.7424240127308497e-11	1.9177489177489175	0.9394138471389608	0.12723044925356175	1.000000000050086	0.8954089393143921	2.175204536425779e-11	downregulated set	0.5214446952595937	-0.9394138471389608	0.12723044925356175	1.000000000050086	0.8954089393143921	2.175204536425779e-11	Interaction2	HCT116
MPSK1	Other	12	178	10	165	339	7531	1.4976633190812367	0.5827133364237721	0.1119822799292184	1.0000000000401208	0.9508506946317216	1.7424240127308497e-11	1.346384195941718	0.4290901473105603	0.21554759034815615	1.000000000050086	0.6664568278523041	2.175204536425779e-11	upregulated set	1.4976633190812367	0.5827133364237721	0.1119822799292184	1.0000000000401208	0.9508506946317216	1.7424240127308497e-11	Interaction2	HCT116
AMPKA2	CAMK	2	178	1	165	163	7531	0.519128696491349	-0.9458358553921178	0.8987154890368613	1.0000000000401208	0.04637777333631897	1.7424240127308497e-11	0.2800148726529095	-1.8364246386715355	0.9724831555149892	1.000000000050086	0.01211791239839477	2.175204536425779e-11	upregulated set	0.519128696491349	-0.9458358553921178	0.8987154890368613	1.0000000000401208	0.04637777333631897	1.7424240127308497e-11	Interaction2	HCT116
PRKD3	CAMK	1	178	0	165	41	7531	1.0319265552206085	0.04534029422087642	0.626111035877099	1.0000000000401208	0.2033486412423751	1.7424240127308497e-11	0.5566149297856615	-0.8452484890585417	0.9999999999928996	1.000000000050086	3.0836299398083935e-12	2.175204536425779e-11	upregulated set	1.0319265552206085	0.04534029422087642	0.626111035877099	1.0000000000401208	0.2033486412423751	1.7424240127308497e-11	Interaction2	HCT116
ULK2	Other	3	178	2	165	265	7531	0.4789696841212635	-1.0619937498904453	0.9506199113673058	1.0000000000401208	0.02199309335876008	1.7424240127308497e-11	0.3444711263579188	-1.5375450338910197	0.9804575110749352	1.000000000050086	0.0085712220936203	2.175204536425779e-11	upregulated set	0.4789696841212635	-1.0619937498904453	0.9506199113673058	1.0000000000401208	0.02199309335876008	1.7424240127308497e-11	Interaction2	HCT116
AMPKA1	CAMK	4	178	3	165	165	7531	1.025672454885938	0.03657008459314406	0.5512754652134007	1.0000000000401208	0.25863133558084606	1.7424240127308497e-11	0.829862258953168	-0.26905619796511776	0.7037621372893268	1.000000000050086	0.1525741021053211	2.175204536425779e-11	upregulated set	1.025672454885938	0.03657008459314406	0.5512754652134007	1.0000000000401208	0.25863133558084606	1.7424240127308497e-11	Interaction2	HCT116
PRKD2	CAMK	0	178	2	165	78	7531	0.27121146643618554	-1.8825099200232884	1.0000000000181093	1.0000000000401208	7.864765518897431e-12	1.7424240127308497e-11	1.1703185703185703	0.2269012966972936	0.5149773810603255	1.000000000050086	0.28821184570912745	2.175204536425779e-11	downregulated set	0.8544681981144602	-0.2269012966972936	0.5149773810603255	1.000000000050086	0.28821184570912745	2.175204536425779e-11	Interaction2	HCT116
ULK1	Other	8	178	5	165	448	7531	0.7555176565008025	-0.4044626232186443	0.834934385780738	1.0000000000401208	0.07834765267570427	1.7424240127308497e-11	0.5094020562770563	-0.9731233116107	0.9698265242093154	1.000000000050086	0.01330594234854387	2.175204536425779e-11	upregulated set	0.7555176565008025	-0.4044626232186443	0.834934385780738	1.0000000000401208	0.07834765267570427	1.7424240127308497e-11	Interaction2	HCT116
PRKD1	CAMK	4	178	3	165	179	7531	0.945452262883686	-0.08092347842529647	0.6146123426724619	1.0000000000401208	0.21139872247092217	1.7424240127308497e-11	0.7649568308786185	-0.3865497609835584	0.7538279437034838	1.000000000050086	0.12272776769393198	2.175204536425779e-11	upregulated set	0.945452262883686	-0.08092347842529647	0.6146123426724619	1.0000000000401208	0.21139872247092217	1.7424240127308497e-11	Interaction2	HCT116
WNK4	Other	1	178	1	165	109	7531	0.3881558602205958	-1.3652920259379666	0.9248469997955284	1.0000000000401208	0.033930107953404	1.7424240127308497e-11	0.41873783708646095	-1.2558808092173843	0.9093952813478758	1.000000000050086	0.04124730358362247	2.175204536425779e-11	downregulated set	2.3881290665250297	1.2558808092173843	0.9093952813478758	1.000000000050086	0.04124730358362247	2.175204536425779e-11	Interaction2	HCT116
NLK	CMGC	36	178	51	165	1266	7531	1.2030992065605195	0.26675561085293104	0.13630684278800476	1.0000000000401208	0.8654823414472322	1.7424240127308497e-11	1.8386758581071376	0.8786671681026962	7.8376097544e-6	5.9369893889623e-4	5.10581636445162	3.2264337272772767	downregulated set	0.5438696524951768	-0.8786671681026962	7.8376097544e-6	5.9369893889623e-4	5.10581636445162	3.2264337272772767	Interaction2	HCT116
TTBK1	CK1	12	178	6	165	450	7531	1.128239700374532	0.1740736083430792	0.3792640006477398	1.0000000000401208	0.42105837813035496	1.7424240127308497e-11	0.6085656565656565	-0.7165151749363391	0.9320706827796686	1.000000000050086	0.03055115204816393	2.175204536425779e-11	upregulated set	1.128239700374532	0.1740736083430792	0.3792640006477398	1.0000000000401208	0.42105837813035496	1.7424240127308497e-11	Interaction2	HCT116
[truncated: 4,512 more rows]
