# Supplementary material for: Spike-in enhanced phosphoproteomics uncovers synergistic signaling responses to MEK inhibition in colon cancer cells
Source: Nat Commun. 2025 May 27;16:4884. doi: 10.1038/s41467-025-59404-y (PMC12106795; doi:10.1038/s41467-025-59404-y)
Supplement: Supplementary file 18 — Supplementary Data 15 [file 41467_2025_59404_MOESM18_ESM.csv]

	Date Time	Elapsed	Well	Image_Frame	Value	MEKi	PI3Ki	CellLine	Replicate
1	22.01.2024 17:00:00	0	B2	Image 1	5.455141	0	0	DLD1	Rep1
2	22.01.2024 17:00:00	0	B2	Image 2	5.955044	0	0	DLD1	Rep1
3	22.01.2024 17:00:00	0	B2	Image 3	5.163226	0	0	DLD1	Rep1
4	22.01.2024 17:00:00	0	B2	Image 4	4.700762	0	0	DLD1	Rep1
5	22.01.2024 17:00:00	0	C2	Image 1	9.553008	0	0	DLD1	Rep1
6	22.01.2024 17:00:00	0	C2	Image 2	6.53936	0	0	DLD1	Rep1
7	22.01.2024 17:00:00	0	C2	Image 3	5.205914	0	0	DLD1	Rep1
8	22.01.2024 17:00:00	0	C2	Image 4	5.383234	0	0	DLD1	Rep1
9	22.01.2024 17:00:00	0	D2	Image 1	5.433243	0	0.2	DLD1	Rep1
10	22.01.2024 17:00:00	0	D2	Image 2	6.59766	0	0.2	DLD1	Rep1
11	22.01.2024 17:00:00	0	D2	Image 3	4.53947	0	0.2	DLD1	Rep1
12	22.01.2024 17:00:00	0	D2	Image 4	5.065068	0	0.2	DLD1	Rep1
13	22.01.2024 17:00:00	0	E2	Image 1	5.419569	0	1	DLD1	Rep1
14	22.01.2024 17:00:00	0	E2	Image 2	5.982951	0	1	DLD1	Rep1
15	22.01.2024 17:00:00	0	E2	Image 3	5.188992	0	1	DLD1	Rep1
16	22.01.2024 17:00:00	0	E2	Image 4	3.436671	0	1	DLD1	Rep1
17	22.01.2024 17:00:00	0	F2	Image 1	12.55015	0	5	DLD1	Rep1
18	22.01.2024 17:00:00	0	F2	Image 2	4.558673	0	5	DLD1	Rep1
19	22.01.2024 17:00:00	0	F2	Image 3	4.71216	0	5	DLD1	Rep1
20	22.01.2024 17:00:00	0	F2	Image 4	3.717119	0	5	DLD1	Rep1
21	22.01.2024 17:00:00	0	B3	Image 1	5.175521	0	0	DLD1	Rep1
22	22.01.2024 17:00:00	0	B3	Image 2	6.579563	0	0	DLD1	Rep1
23	22.01.2024 17:00:00	0	B3	Image 3	4.833665	0	0	DLD1	Rep1
24	22.01.2024 17:00:00	0	B3	Image 4	6.380759	0	0	DLD1	Rep1
25	22.01.2024 17:00:00	0	C3	Image 1	5.294402	0	0	DLD1	Rep1
26	22.01.2024 17:00:00	0	C3	Image 2	7.481902	0	0	DLD1	Rep1
27	22.01.2024 17:00:00	0	C3	Image 3	5.322377	0	0	DLD1	Rep1
28	22.01.2024 17:00:00	0	C3	Image 4	4.65835	0	0	DLD1	Rep1
29	22.01.2024 17:00:00	0	D3	Image 1	6.11095	0	0.2	DLD1	Rep1
30	22.01.2024 17:00:00	0	D3	Image 2	5.951384	0	0.2	DLD1	Rep1
31	22.01.2024 17:00:00	0	D3	Image 3	4.828897	0	0.2	DLD1	Rep1
32	22.01.2024 17:00:00	0	D3	Image 4	4.173573	0	0.2	DLD1	Rep1
33	22.01.2024 17:00:00	0	E3	Image 1	5.009531	0	1	DLD1	Rep1
34	22.01.2024 17:00:00	0	E3	Image 2	6.650502	0	1	DLD1	Rep1
35	22.01.2024 17:00:00	0	E3	Image 3	4.358698	0	1	DLD1	Rep1
36	22.01.2024 17:00:00	0	E3	Image 4	4.534635	0	1	DLD1	Rep1
37	22.01.2024 17:00:00	0	F3	Image 1	4.891896	0	5	DLD1	Rep1
38	22.01.2024 17:00:00	0	F3	Image 2	5.019964	0	5	DLD1	Rep1
39	22.01.2024 17:00:00	0	F3	Image 3	4.662563	0	5	DLD1	Rep1
40	22.01.2024 17:00:00	0	F3	Image 4	4.247071	0	5	DLD1	Rep1
41	22.01.2024 17:00:00	0	B4	Image 1	5.366793	0.2	0	DLD1	Rep1
42	22.01.2024 17:00:00	0	B4	Image 2	5.495344	0.2	0	DLD1	Rep1
43	22.01.2024 17:00:00	0	B4	Image 3	4.786003	0.2	0	DLD1	Rep1
44	22.01.2024 17:00:00	0	B4	Image 4	5.793131	0.2	0	DLD1	Rep1
45	22.01.2024 17:00:00	0	C4	Image 1	4.762999	0.2	0	DLD1	Rep1
46	22.01.2024 17:00:00	0	C4	Image 2	5.335293	0.2	0	DLD1	Rep1
47	22.01.2024 17:00:00	0	C4	Image 3	4.885818	0.2	0	DLD1	Rep1
48	22.01.2024 17:00:00	0	C4	Image 4	4.652823	0.2	0	DLD1	Rep1
49	22.01.2024 17:00:00	0	D4	Image 1	5.391245	0.2	0.2	DLD1	Rep1
50	22.01.2024 17:00:00	0	D4	Image 2	5.9795	0.2	0.2	DLD1	Rep1
51	22.01.2024 17:00:00	0	D4	Image 3	5.476348	0.2	0.2	DLD1	Rep1
52	22.01.2024 17:00:00	0	D4	Image 4	5.082409	0.2	0.2	DLD1	Rep1
53	22.01.2024 17:00:00	0	E4	Image 1	4.841262	0.2	1	DLD1	Rep1
54	22.01.2024 17:00:00	0	E4	Image 2	5.616228	0.2	1	DLD1	Rep1
55	22.01.2024 17:00:00	0	E4	Image 3	5.543835	0.2	1	DLD1	Rep1
56	22.01.2024 17:00:00	0	E4	Image 4	5.622927	0.2	1	DLD1	Rep1
57	22.01.2024 17:00:00	0	F4	Image 1	5.281692	0.2	5	DLD1	Rep1
58	22.01.2024 17:00:00	0	F4	Image 2	5.742982	0.2	5	DLD1	Rep1
59	22.01.2024 17:00:00	0	F4	Image 3	5.497554	0.2	5	DLD1	Rep1
60	22.01.2024 17:00:00	0	F4	Image 4	4.935966	0.2	5	DLD1	Rep1
61	22.01.2024 17:00:00	0	B5	Image 1	5.768125	1	0	DLD1	Rep1
62	22.01.2024 17:00:00	0	B5	Image 2	5.601306	1	0	DLD1	Rep1
63	22.01.2024 17:00:00	0	B5	Image 3	5.349317	1	0	DLD1	Rep1
64	22.01.2024 17:00:00	0	B5	Image 4	5.273403	1	0	DLD1	Rep1
65	22.01.2024 17:00:00	0	C5	Image 1	4.301987	1	0	DLD1	Rep1
66	22.01.2024 17:00:00	0	C5	Image 2	5.668242	1	0	DLD1	Rep1
67	22.01.2024 17:00:00	0	C5	Image 3	4.110438	1	0	DLD1	Rep1
68	22.01.2024 17:00:00	0	C5	Image 4	5.428548	1	0	DLD1	Rep1
69	22.01.2024 17:00:00	0	D5	Image 1	4.452986	1	0.2	DLD1	Rep1
70	22.01.2024 17:00:00	0	D5	Image 2	4.114584	1	0.2	DLD1	Rep1
71	22.01.2024 17:00:00	0	D5	Image 3	6.174429	1	0.2	DLD1	Rep1
72	22.01.2024 17:00:00	0	D5	Image 4	4.604608	1	0.2	DLD1	Rep1
73	22.01.2024 17:00:00	0	E5	Image 1	4.265307	1	1	DLD1	Rep1
74	22.01.2024 17:00:00	0	E5	Image 2	5.270709	1	1	DLD1	Rep1
75	22.01.2024 17:00:00	0	E5	Image 3	4.810937	1	1	DLD1	Rep1
76	22.01.2024 17:00:00	0	E5	Image 4	5.295782	1	1	DLD1	Rep1
77	22.01.2024 17:00:00	0	F5	Image 1	4.894659	1	5	DLD1	Rep1
78	22.01.2024 17:00:00	0	F5	Image 2	5.272435	1	5	DLD1	Rep1
79	22.01.2024 17:00:00	0	F5	Image 3	4.73606	1	5	DLD1	Rep1
80	22.01.2024 17:00:00	0	F5	Image 4	4.307237	1	5	DLD1	Rep1
81	22.01.2024 21:00:00	4	B2	Image 1	6.42262	0	0	DLD1	Rep1
82	22.01.2024 21:00:00	4	B2	Image 2	7.327379	0	0	DLD1	Rep1
83	22.01.2024 21:00:00	4	B2	Image 3	5.843901	0	0	DLD1	Rep1
84	22.01.2024 21:00:00	4	B2	Image 4	6.028611	0	0	DLD1	Rep1
85	22.01.2024 21:00:00	4	C2	Image 1	11.0436	0	0	DLD1	Rep1
86	22.01.2024 21:00:00	4	C2	Image 2	8.93519	0	0	DLD1	Rep1
87	22.01.2024 21:00:00	4	C2	Image 3	6.820843	0	0	DLD1	Rep1
88	22.01.2024 21:00:00	4	C2	Image 4	6.783196	0	0	DLD1	Rep1
89	22.01.2024 21:00:00	4	D2	Image 1	7.104471	0	0.2	DLD1	Rep1
90	22.01.2024 21:00:00	4	D2	Image 2	7.66364	0	0.2	DLD1	Rep1
91	22.01.2024 21:00:00	4	D2	Image 3	6.526095	0	0.2	DLD1	Rep1
92	22.01.2024 21:00:00	4	D2	Image 4	6.405974	0	0.2	DLD1	Rep1
93	22.01.2024 21:00:00	4	E2	Image 1	6.494044	0	1	DLD1	Rep1
94	22.01.2024 21:00:00	4	E2	Image 2	7.866792	0	1	DLD1	Rep1
95	22.01.2024 21:00:00	4	E2	Image 3	6.45702	0	1	DLD1	Rep1
96	22.01.2024 21:00:00	4	E2	Image 4	5.365135	0	1	DLD1	Rep1
97	22.01.2024 21:00:00	4	F2	Image 1	14.34619	0	5	DLD1	Rep1
98	22.01.2024 21:00:00	4	F2	Image 2	6.438853	0	5	DLD1	Rep1
99	22.01.2024 21:00:00	4	F2	Image 3	6.395404	0	5	DLD1	Rep1
100	22.01.2024 21:00:00	4	F2	Image 4	5.373701	0	5	DLD1	Rep1
101	22.01.2024 21:00:00	4	B3	Image 1	6.660312	0	0	DLD1	Rep1
102	22.01.2024 21:00:00	4	B3	Image 2	9.330514	0	0	DLD1	Rep1
103	22.01.2024 21:00:00	4	B3	Image 3	6.371296	0	0	DLD1	Rep1
104	22.01.2024 21:00:00	4	B3	Image 4	8.18399	0	0	DLD1	Rep1
105	22.01.2024 21:00:00	4	C3	Image 1	7.386783	0	0	DLD1	Rep1
106	22.01.2024 21:00:00	4	C3	Image 2	9.708222	0	0	DLD1	Rep1
107	22.01.2024 21:00:00	4	C3	Image 3	6.933091	0	0	DLD1	Rep1
108	22.01.2024 21:00:00	4	C3	Image 4	6.731597	0	0	DLD1	Rep1
109	22.01.2024 21:00:00	4	D3	Image 1	7.848003	0	0.2	DLD1	Rep1
110	22.01.2024 21:00:00	4	D3	Image 2	7.531637	0	0.2	DLD1	Rep1
111	22.01.2024 21:00:00	4	D3	Image 3	6.222854	0	0.2	DLD1	Rep1
112	22.01.2024 21:00:00	4	D3	Image 4	5.820071	0	0.2	DLD1	Rep1
113	22.01.2024 21:00:00	4	E3	Image 1	6.743202	0	1	DLD1	Rep1
114	22.01.2024 21:00:00	4	E3	Image 2	8.333607	0	1	DLD1	Rep1
115	22.01.2024 21:00:00	4	E3	Image 3	5.948552	0	1	DLD1	Rep1
116	22.01.2024 21:00:00	4	E3	Image 4	6.458887	0	1	DLD1	Rep1
117	22.01.2024 21:00:00	4	F3	Image 1	6.466692	0	5	DLD1	Rep1
118	22.01.2024 21:00:00	4	F3	Image 2	6.455086	0	5	DLD1	Rep1
119	22.01.2024 21:00:00	4	F3	Image 3	6.323221	0	5	DLD1	Rep1
120	22.01.2024 21:00:00	4	F3	Image 4	5.849842	0	5	DLD1	Rep1
121	22.01.2024 21:00:00	4	B4	Image 1	6.781056	0.2	0	DLD1	Rep1
122	22.01.2024 21:00:00	4	B4	Image 2	7.070348	0.2	0	DLD1	Rep1
123	22.01.2024 21:00:00	4	B4	Image 3	6.819809	0.2	0	DLD1	Rep1
124	22.01.2024 21:00:00	4	B4	Image 4	7.562097	0.2	0	DLD1	Rep1
125	22.01.2024 21:00:00	4	C4	Image 1	6.36508	0.2	0	DLD1	Rep1
126	22.01.2024 21:00:00	4	C4	Image 2	6.834245	0.2	0	DLD1	Rep1
127	22.01.2024 21:00:00	4	C4	Image 3	6.77104	0.2	0	DLD1	Rep1
128	22.01.2024 21:00:00	4	C4	Image 4	6.377927	0.2	0	DLD1	Rep1
129	22.01.2024 21:00:00	4	D4	Image 1	6.976194	0.2	0.2	DLD1	Rep1
130	22.01.2024 21:00:00	4	D4	Image 2	7.53205	0.2	0.2	DLD1	Rep1
131	22.01.2024 21:00:00	4	D4	Image 3	6.835351	0.2	0.2	DLD1	Rep1
132	22.01.2024 21:00:00	4	D4	Image 4	6.627087	0.2	0.2	DLD1	Rep1
133	22.01.2024 21:00:00	4	E4	Image 1	6.357068	0.2	1	DLD1	Rep1
134	22.01.2024 21:00:00	4	E4	Image 2	7.367925	0.2	1	DLD1	Rep1
135	22.01.2024 21:00:00	4	E4	Image 3	7.195028	0.2	1	DLD1	Rep1
136	22.01.2024 21:00:00	4	E4	Image 4	7.757792	0.2	1	DLD1	Rep1
137	22.01.2024 21:00:00	4	F4	Image 1	6.904635	0.2	5	DLD1	Rep1
138	22.01.2024 21:00:00	4	F4	Image 2	7.199033	0.2	5	DLD1	Rep1
139	22.01.2024 21:00:00	4	F4	Image 3	7.22038	0.2	5	DLD1	Rep1
140	22.01.2024 21:00:00	4	F4	Image 4	7.222245	0.2	5	DLD1	Rep1
141	22.01.2024 21:00:00	4	B5	Image 1	7.590077	1	0	DLD1	Rep1
142	22.01.2024 21:00:00	4	B5	Image 2	7.545107	1	0	DLD1	Rep1
143	22.01.2024 21:00:00	4	B5	Image 3	6.974745	1	0	DLD1	Rep1
144	22.01.2024 21:00:00	4	B5	Image 4	7.271636	1	0	DLD1	Rep1
145	22.01.2024 21:00:00	4	C5	Image 1	5.716041	1	0	DLD1	Rep1
146	22.01.2024 21:00:00	4	C5	Image 2	7.228737	1	0	DLD1	Rep1
147	22.01.2024 21:00:00	4	C5	Image 3	5.046557	1	0	DLD1	Rep1
148	22.01.2024 21:00:00	4	C5	Image 4	7.402671	1	0	DLD1	Rep1
149	22.01.2024 21:00:00	4	D5	Image 1	6.218502	1	0.2	DLD1	Rep1
150	22.01.2024 21:00:00	4	D5	Image 2	5.446575	1	0.2	DLD1	Rep1
151	22.01.2024 21:00:00	4	D5	Image 3	8.238282	1	0.2	DLD1	Rep1
152	22.01.2024 21:00:00	4	D5	Image 4	6.531137	1	0.2	DLD1	Rep1
153	22.01.2024 21:00:00	4	E5	Image 1	5.555232	1	1	DLD1	Rep1
154	22.01.2024 21:00:00	4	E5	Image 2	6.597245	1	1	DLD1	Rep1
155	22.01.2024 21:00:00	4	E5	Image 3	6.404247	1	1	DLD1	Rep1
156	22.01.2024 21:00:00	4	E5	Image 4	6.552414	1	1	DLD1	Rep1
157	22.01.2024 21:00:00	4	F5	Image 1	6.432085	1	5	DLD1	Rep1
158	22.01.2024 21:00:00	4	F5	Image 2	7.106198	1	5	DLD1	Rep1
159	22.01.2024 21:00:00	4	F5	Image 3	6.304224	1	5	DLD1	Rep1
160	22.01.2024 21:00:00	4	F5	Image 4	6.159855	1	5	DLD1	Rep1
161	23.01.2024 01:00:00	8	B2	Image 1	8.703236	0	0	DLD1	Rep1
162	23.01.2024 01:00:00	8	B2	Image 2	9.121209	0	0	DLD1	Rep1
163	23.01.2024 01:00:00	8	B2	Image 3	7.451164	0	0	DLD1	Rep1
164	23.01.2024 01:00:00	8	B2	Image 4	8.425202	0	0	DLD1	Rep1
165	23.01.2024 01:00:00	8	C2	Image 1	11.15011	0	0	DLD1	Rep1
166	23.01.2024 01:00:00	8	C2	Image 2	10.86386	0	0	DLD1	Rep1
167	23.01.2024 01:00:00	8	C2	Image 3	8.830544	0	0	DLD1	Rep1
168	23.01.2024 01:00:00	8	C2	Image 4	9.024715	0	0	DLD1	Rep1
169	23.01.2024 01:00:00	8	D2	Image 1	9.057664	0	0.2	DLD1	Rep1
170	23.01.2024 01:00:00	8	D2	Image 2	9.263859	0	0.2	DLD1	Rep1
171	23.01.2024 01:00:00	8	D2	Image 3	8.443234	0	0.2	DLD1	Rep1
172	23.01.2024 01:00:00	8	D2	Image 4	7.944438	0	0.2	DLD1	Rep1
173	23.01.2024 01:00:00	8	E2	Image 1	8.702891	0	1	DLD1	Rep1
174	23.01.2024 01:00:00	8	E2	Image 2	9.525654	0	1	DLD1	Rep1
175	23.01.2024 01:00:00	8	E2	Image 3	8.435219	0	1	DLD1	Rep1
176	23.01.2024 01:00:00	8	E2	Image 4	7.262447	0	1	DLD1	Rep1
177	23.01.2024 01:00:00	8	F2	Image 1	14.58575	0	5	DLD1	Rep1
178	23.01.2024 01:00:00	8	F2	Image 2	7.802691	0	5	DLD1	Rep1
179	23.01.2024 01:00:00	8	F2	Image 3	8.143719	0	5	DLD1	Rep1
180	23.01.2024 01:00:00	8	F2	Image 4	6.424968	0	5	DLD1	Rep1
181	23.01.2024 01:00:00	8	B3	Image 1	8.628775	0	0	DLD1	Rep1
182	23.01.2024 01:00:00	8	B3	Image 2	11.54309	0	0	DLD1	Rep1
183	23.01.2024 01:00:00	8	B3	Image 3	8.332087	0	0	DLD1	Rep1
184	23.01.2024 01:00:00	8	B3	Image 4	10.57886	0	0	DLD1	Rep1
185	23.01.2024 01:00:00	8	C3	Image 1	9.099043	0	0	DLD1	Rep1
186	23.01.2024 01:00:00	8	C3	Image 2	11.66694	0	0	DLD1	Rep1
187	23.01.2024 01:00:00	8	C3	Image 3	8.709795	0	0	DLD1	Rep1
188	23.01.2024 01:00:00	8	C3	Image 4	8.536969	0	0	DLD1	Rep1
189	23.01.2024 01:00:00	8	D3	Image 1	9.921458	0	0.2	DLD1	Rep1
190	23.01.2024 01:00:00	8	D3	Image 2	9.386811	0	0.2	DLD1	Rep1
191	23.01.2024 01:00:00	8	D3	Image 3	8.24982	0	0.2	DLD1	Rep1
192	23.01.2024 01:00:00	8	D3	Image 4	7.514438	0	0.2	DLD1	Rep1
193	23.01.2024 01:00:00	8	E3	Image 1	8.81313	0	1	DLD1	Rep1
194	23.01.2024 01:00:00	8	E3	Image 2	10.13705	0	1	DLD1	Rep1
195	23.01.2024 01:00:00	8	E3	Image 3	7.395557	0	1	DLD1	Rep1
196	23.01.2024 01:00:00	8	E3	Image 4	7.900295	0	1	DLD1	Rep1
197	23.01.2024 01:00:00	8	F3	Image 1	8.464851	0	5	DLD1	Rep1
198	23.01.2024 01:00:00	8	F3	Image 2	7.445983	0	5	DLD1	Rep1
199	23.01.2024 01:00:00	8	F3	Image 3	8.495522	0	5	DLD1	Rep1
200	23.01.2024 01:00:00	8	F3	Image 4	7.940081	0	5	DLD1	Rep1
201	23.01.2024 01:00:00	8	B4	Image 1	8.58691	0.2	0	DLD1	Rep1
202	23.01.2024 01:00:00	8	B4	Image 2	9.103466	0.2	0	DLD1	Rep1
203	23.01.2024 01:00:00	8	B4	Image 3	8.709934	0.2	0	DLD1	Rep1
204	23.01.2024 01:00:00	8	B4	Image 4	9.4887	0.2	0	DLD1	Rep1
205	23.01.2024 01:00:00	8	C4	Image 1	8.210928	0.2	0	DLD1	Rep1
206	23.01.2024 01:00:00	8	C4	Image 2	8.638442	0.2	0	DLD1	Rep1
207	23.01.2024 01:00:00	8	C4	Image 3	8.892367	0.2	0	DLD1	Rep1
208	23.01.2024 01:00:00	8	C4	Image 4	8.540836	0.2	0	DLD1	Rep1
209	23.01.2024 01:00:00	8	D4	Image 1	8.645144	0.2	0.2	DLD1	Rep1
210	23.01.2024 01:00:00	8	D4	Image 2	9.256603	0.2	0.2	DLD1	Rep1
211	23.01.2024 01:00:00	8	D4	Image 3	9.050067	0.2	0.2	DLD1	Rep1
212	23.01.2024 01:00:00	8	D4	Image 4	8.474804	0.2	0.2	DLD1	Rep1
213	23.01.2024 01:00:00	8	E4	Image 1	8.165269	0.2	1	DLD1	Rep1
214	23.01.2024 01:00:00	8	E4	Image 2	9.385777	0.2	1	DLD1	Rep1
215	23.01.2024 01:00:00	8	E4	Image 3	9.296392	0.2	1	DLD1	Rep1
216	23.01.2024 01:00:00	8	E4	Image 4	9.844784	0.2	1	DLD1	Rep1
217	23.01.2024 01:00:00	8	F4	Image 1	8.722856	0.2	5	DLD1	Rep1
218	23.01.2024 01:00:00	8	F4	Image 2	8.794138	0.2	5	DLD1	Rep1
219	23.01.2024 01:00:00	8	F4	Image 3	9.401252	0.2	5	DLD1	Rep1
220	23.01.2024 01:00:00	8	F4	Image 4	9.034177	0.2	5	DLD1	Rep1
221	23.01.2024 01:00:00	8	B5	Image 1	9.45658	1	0	DLD1	Rep1
222	23.01.2024 01:00:00	8	B5	Image 2	9.446837	1	0	DLD1	Rep1
223	23.01.2024 01:00:00	8	B5	Image 3	8.693637	1	0	DLD1	Rep1
224	23.01.2024 01:00:00	8	B5	Image 4	9.427979	1	0	DLD1	Rep1
225	23.01.2024 01:00:00	8	C5	Image 1	6.801019	1	0	DLD1	Rep1
226	23.01.2024 01:00:00	8	C5	Image 2	9.469841	1	0	DLD1	Rep1
227	23.01.2024 01:00:00	8	C5	Image 3	6.853585	1	0	DLD1	Rep1
228	23.01.2024 01:00:00	8	C5	Image 4	9.053517	1	0	DLD1	Rep1
229	23.01.2024 01:00:00	8	D5	Image 1	7.907548	1	0.2	DLD1	Rep1
230	23.01.2024 01:00:00	8	D5	Image 2	7.146123	1	0.2	DLD1	Rep1
231	23.01.2024 01:00:00	8	D5	Image 3	10.04379	1	0.2	DLD1	Rep1
232	23.01.2024 01:00:00	8	D5	Image 4	8.045768	1	0.2	DLD1	Rep1
233	23.01.2024 01:00:00	8	E5	Image 1	7.401289	1	1	DLD1	Rep1
234	23.01.2024 01:00:00	8	E5	Image 2	8.223572	1	1	DLD1	Rep1
235	23.01.2024 01:00:00	8	E5	Image 3	8.637058	1	1	DLD1	Rep1
236	23.01.2024 01:00:00	8	E5	Image 4	8.773278	1	1	DLD1	Rep1
237	23.01.2024 01:00:00	8	F5	Image 1	7.82383	1	5	DLD1	Rep1
238	23.01.2024 01:00:00	8	F5	Image 2	8.629046	1	5	DLD1	Rep1
239	23.01.2024 01:00:00	8	F5	Image 3	8.244292	1	5	DLD1	Rep1
240	23.01.2024 01:00:00	8	F5	Image 4	8.126312	1	5	DLD1	Rep1
241	23.01.2024 05:00:00	12	B2	Image 1	10.14147	0	0	DLD1	Rep1
242	23.01.2024 05:00:00	12	B2	Image 2	10.58694	0	0	DLD1	Rep1
243	23.01.2024 05:00:00	12	B2	Image 3	9.276222	0	0	DLD1	Rep1
244	23.01.2024 05:00:00	12	B2	Image 4	9.540024	0	0	DLD1	Rep1
245	23.01.2024 05:00:00	12	C2	Image 1	13.71256	0	0	DLD1	Rep1
246	23.01.2024 05:00:00	12	C2	Image 2	12.77182	0	0	DLD1	Rep1
247	23.01.2024 05:00:00	12	C2	Image 3	11.03635	0	0	DLD1	Rep1
248	23.01.2024 05:00:00	12	C2	Image 4	10.45431	0	0	DLD1	Rep1
249	23.01.2024 05:00:00	12	D2	Image 1	11.30181	0	0.2	DLD1	Rep1
250	23.01.2024 05:00:00	12	D2	Image 2	11.11606	0	0.2	DLD1	Rep1
251	23.01.2024 05:00:00	12	D2	Image 3	10.35022	0	0.2	DLD1	Rep1
252	23.01.2024 05:00:00	12	D2	Image 4	9.219855	0	0.2	DLD1	Rep1
253	23.01.2024 05:00:00	12	E2	Image 1	10.25047	0	1	DLD1	Rep1
254	23.01.2024 05:00:00	12	E2	Image 2	11.22955	0	1	DLD1	Rep1
255	23.01.2024 05:00:00	12	E2	Image 3	9.434959	0	1	DLD1	Rep1
256	23.01.2024 05:00:00	12	E2	Image 4	8.169486	0	1	DLD1	Rep1
257	23.01.2024 05:00:00	12	F2	Image 1	15.03081	0	5	DLD1	Rep1
258	23.01.2024 05:00:00	12	F2	Image 2	9.122044	0	5	DLD1	Rep1
259	23.01.2024 05:00:00	12	F2	Image 3	9.701521	0	5	DLD1	Rep1
260	23.01.2024 05:00:00	12	F2	Image 4	7.940844	0	5	DLD1	Rep1
261	23.01.2024 05:00:00	12	B3	Image 1	10.25006	0	0	DLD1	Rep1
262	23.01.2024 05:00:00	12	B3	Image 2	13.9432	0	0	DLD1	Rep1
263	23.01.2024 05:00:00	12	B3	Image 3	10.38675	0	0	DLD1	Rep1
264	23.01.2024 05:00:00	12	B3	Image 4	12.71324	0	0	DLD1	Rep1
265	23.01.2024 05:00:00	12	C3	Image 1	11.1984	0	0	DLD1	Rep1
266	23.01.2024 05:00:00	12	C3	Image 2	13.64452	0	0	DLD1	Rep1
267	23.01.2024 05:00:00	12	C3	Image 3	10.61761	0	0	DLD1	Rep1
268	23.01.2024 05:00:00	12	C3	Image 4	10.16371	0	0	DLD1	Rep1
269	23.01.2024 05:00:00	12	D3	Image 1	12.00431	0	0.2	DLD1	Rep1
270	23.01.2024 05:00:00	12	D3	Image 2	11.27653	0	0.2	DLD1	Rep1
271	23.01.2024 05:00:00	12	D3	Image 3	9.820127	0	0.2	DLD1	Rep1
272	23.01.2024 05:00:00	12	D3	Image 4	8.709176	0	0.2	DLD1	Rep1
273	23.01.2024 05:00:00	12	E3	Image 1	10.40817	0	1	DLD1	Rep1
274	23.01.2024 05:00:00	12	E3	Image 2	11.71246	0	1	DLD1	Rep1
275	23.01.2024 05:00:00	12	E3	Image 3	9.721902	0	1	DLD1	Rep1
276	23.01.2024 05:00:00	12	E3	Image 4	9.569723	0	1	DLD1	Rep1
277	23.01.2024 05:00:00	12	F3	Image 1	9.846439	0	5	DLD1	Rep1
278	23.01.2024 05:00:00	12	F3	Image 2	8.448207	0	5	DLD1	Rep1
279	23.01.2024 05:00:00	12	F3	Image 3	9.962768	0	5	DLD1	Rep1
280	23.01.2024 05:00:00	12	F3	Image 4	9.149466	0	5	DLD1	Rep1
281	23.01.2024 05:00:00	12	B4	Image 1	10.46916	0.2	0	DLD1	Rep1
282	23.01.2024 05:00:00	12	B4	Image 2	10.20978	0.2	0	DLD1	Rep1
283	23.01.2024 05:00:00	12	B4	Image 3	10.21365	0.2	0	DLD1	Rep1
284	23.01.2024 05:00:00	12	B4	Image 4	11.53266	0.2	0	DLD1	Rep1
285	23.01.2024 05:00:00	12	C4	Image 1	10.15004	0.2	0	DLD1	Rep1
286	23.01.2024 05:00:00	12	C4	Image 2	10.28321	0.2	0	DLD1	Rep1
287	23.01.2024 05:00:00	12	C4	Image 3	10.86621	0.2	0	DLD1	Rep1
288	23.01.2024 05:00:00	12	C4	Image 4	9.748769	0.2	0	DLD1	Rep1
289	23.01.2024 05:00:00	12	D4	Image 1	10.10624	0.2	0.2	DLD1	Rep1
290	23.01.2024 05:00:00	12	D4	Image 2	10.59875	0.2	0.2	DLD1	Rep1
291	23.01.2024 05:00:00	12	D4	Image 3	10.85115	0.2	0.2	DLD1	Rep1
292	23.01.2024 05:00:00	12	D4	Image 4	9.680521	0.2	0.2	DLD1	Rep1
293	23.01.2024 05:00:00	12	E4	Image 1	9.660907	0.2	1	DLD1	Rep1
294	23.01.2024 05:00:00	12	E4	Image 2	11.05251	0.2	1	DLD1	Rep1
295	23.01.2024 05:00:00	12	E4	Image 3	11.21146	0.2	1	DLD1	Rep1
296	23.01.2024 05:00:00	12	E4	Image 4	11.06667	0.2	1	DLD1	Rep1
297	23.01.2024 05:00:00	12	F4	Image 1	10.2839	0.2	5	DLD1	Rep1
298	23.01.2024 05:00:00	12	F4	Image 2	10.37902	0.2	5	DLD1	Rep1
299	23.01.2024 05:00:00	12	F4	Image 3	10.66189	0.2	5	DLD1	Rep1
300	23.01.2024 05:00:00	12	F4	Image 4	10.91022	0.2	5	DLD1	Rep1
301	23.01.2024 05:00:00	12	B5	Image 1	11.68615	1	0	DLD1	Rep1
302	23.01.2024 05:00:00	12	B5	Image 2	11.41758	1	0	DLD1	Rep1
303	23.01.2024 05:00:00	12	B5	Image 3	10.44437	1	0	DLD1	Rep1
304	23.01.2024 05:00:00	12	B5	Image 4	10.90006	1	0	DLD1	Rep1
305	23.01.2024 05:00:00	12	C5	Image 1	8.543532	1	0	DLD1	Rep1
306	23.01.2024 05:00:00	12	C5	Image 2	11.40743	1	0	DLD1	Rep1
307	23.01.2024 05:00:00	12	C5	Image 3	8.25044	1	0	DLD1	Rep1
308	23.01.2024 05:00:00	12	C5	Image 4	10.57858	1	0	DLD1	Rep1
309	23.01.2024 05:00:00	12	D5	Image 1	9.738203	1	0.2	DLD1	Rep1
310	23.01.2024 05:00:00	12	D5	Image 2	8.332849	1	0.2	DLD1	Rep1
311	23.01.2024 05:00:00	12	D5	Image 3	12.17396	1	0.2	DLD1	Rep1
312	23.01.2024 05:00:00	12	D5	Image 4	9.42211	1	0.2	DLD1	Rep1
313	23.01.2024 05:00:00	12	E5	Image 1	8.712973	1	1	DLD1	Rep1
314	23.01.2024 05:00:00	12	E5	Image 2	9.800506	1	1	DLD1	Rep1
315	23.01.2024 05:00:00	12	E5	Image 3	9.841744	1	1	DLD1	Rep1
316	23.01.2024 05:00:00	12	E5	Image 4	10.2477	1	1	DLD1	Rep1
317	23.01.2024 05:00:00	12	F5	Image 1	9.482273	1	5	DLD1	Rep1
318	23.01.2024 05:00:00	12	F5	Image 2	9.945084	1	5	DLD1	Rep1
319	23.01.2024 05:00:00	12	F5	Image 3	9.809212	1	5	DLD1	Rep1
320	23.01.2024 05:00:00	12	F5	Image 4	10.05367	1	5	DLD1	Rep1
321	23.01.2024 09:00:00	16	B2	Image 1	12.11131	0	0	DLD1	Rep1
322	23.01.2024 09:00:00	16	B2	Image 2	12.47271	0	0	DLD1	Rep1
323	23.01.2024 09:00:00	16	B2	Image 3	11.08374	0	0	DLD1	Rep1
324	23.01.2024 09:00:00	16	B2	Image 4	11.39271	0	0	DLD1	Rep1
325	23.01.2024 09:00:00	16	C2	Image 1	14.8807	0	0	DLD1	Rep1
326	23.01.2024 09:00:00	16	C2	Image 2	14.52566	0	0	DLD1	Rep1
327	23.01.2024 09:00:00	16	C2	Image 3	12.96578	0	0	DLD1	Rep1
328	23.01.2024 09:00:00	16	C2	Image 4	11.2578	0	0	DLD1	Rep1
329	23.01.2024 09:00:00	16	D2	Image 1	12.38133	0	0.2	DLD1	Rep1
330	23.01.2024 09:00:00	16	D2	Image 2	12.8422	0	0.2	DLD1	Rep1
331	23.01.2024 09:00:00	16	D2	Image 3	11.58778	0	0.2	DLD1	Rep1
332	23.01.2024 09:00:00	16	D2	Image 4	11.24952	0	0.2	DLD1	Rep1
333	23.01.2024 09:00:00	16	E2	Image 1	11.8884	0	1	DLD1	Rep1
334	23.01.2024 09:00:00	16	E2	Image 2	12.95044	0	1	DLD1	Rep1
335	23.01.2024 09:00:00	16	E2	Image 3	11.0559	0	1	DLD1	Rep1
336	23.01.2024 09:00:00	16	E2	Image 4	9.33148	0	1	DLD1	Rep1
337	23.01.2024 09:00:00	16	F2	Image 1	21.27189	0	5	DLD1	Rep1
338	23.01.2024 09:00:00	16	F2	Image 2	10.3994	0	5	DLD1	Rep1
339	23.01.2024 09:00:00	16	F2	Image 3	11.34996	0	5	DLD1	Rep1
340	23.01.2024 09:00:00	16	F2	Image 4	8.969936	0	5	DLD1	Rep1
341	23.01.2024 09:00:00	16	B3	Image 1	11.67019	0	0	DLD1	Rep1
342	23.01.2024 09:00:00	16	B3	Image 2	16.30581	0	0	DLD1	Rep1
343	23.01.2024 09:00:00	16	B3	Image 3	11.76469	0	0	DLD1	Rep1
344	23.01.2024 09:00:00	16	B3	Image 4	14.55646	0	0	DLD1	Rep1
345	23.01.2024 09:00:00	16	C3	Image 1	12.93718	0	0	DLD1	Rep1
346	23.01.2024 09:00:00	16	C3	Image 2	14.28706	0	0	DLD1	Rep1
347	23.01.2024 09:00:00	16	C3	Image 3	12.53053	0	0	DLD1	Rep1
348	23.01.2024 09:00:00	16	C3	Image 4	11.79301	0	0	DLD1	Rep1
349	23.01.2024 09:00:00	16	D3	Image 1	13.69363	0	0.2	DLD1	Rep1
350	23.01.2024 09:00:00	16	D3	Image 2	12.77872	0	0.2	DLD1	Rep1
351	23.01.2024 09:00:00	16	D3	Image 3	11.39298	0	0.2	DLD1	Rep1
352	23.01.2024 09:00:00	16	D3	Image 4	10.18236	0	0.2	DLD1	Rep1
353	23.01.2024 09:00:00	16	E3	Image 1	12.09984	0	1	DLD1	Rep1
354	23.01.2024 09:00:00	16	E3	Image 2	13.31427	0	1	DLD1	Rep1
355	23.01.2024 09:00:00	16	E3	Image 3	11.30713	0	1	DLD1	Rep1
356	23.01.2024 09:00:00	16	E3	Image 4	10.96617	0	1	DLD1	Rep1
357	23.01.2024 09:00:00	16	F3	Image 1	11.56423	0	5	DLD1	Rep1
358	23.01.2024 09:00:00	16	F3	Image 2	9.582019	0	5	DLD1	Rep1
359	23.01.2024 09:00:00	16	F3	Image 3	11.79805	0	5	DLD1	Rep1
360	23.01.2024 09:00:00	16	F3	Image 4	10.26139	0	5	DLD1	Rep1
361	23.01.2024 09:00:00	16	B4	Image 1	11.79356	0.2	0	DLD1	Rep1
362	23.01.2024 09:00:00	16	B4	Image 2	12.14053	0.2	0	DLD1	Rep1
363	23.01.2024 09:00:00	16	B4	Image 3	12.1446	0.2	0	DLD1	Rep1
364	23.01.2024 09:00:00	16	B4	Image 4	13.90507	0.2	0	DLD1	Rep1
365	23.01.2024 09:00:00	16	C4	Image 1	11.84219	0.2	0	DLD1	Rep1
366	23.01.2024 09:00:00	16	C4	Image 2	11.86035	0.2	0	DLD1	Rep1
367	23.01.2024 09:00:00	16	C4	Image 3	12.44674	0.2	0	DLD1	Rep1
368	23.01.2024 09:00:00	16	C4	Image 4	10.90303	0.2	0	DLD1	Rep1
369	23.01.2024 09:00:00	16	D4	Image 1	11.46994	0.2	0.2	DLD1	Rep1
370	23.01.2024 09:00:00	16	D4	Image 2	12.00652	0.2	0.2	DLD1	Rep1
371	23.01.2024 09:00:00	16	D4	Image 3	12.84413	0.2	0.2	DLD1	Rep1
372	23.01.2024 09:00:00	16	D4	Image 4	11.69043	0.2	0.2	DLD1	Rep1
373	23.01.2024 09:00:00	16	E4	Image 1	11.35969	0.2	1	DLD1	Rep1
374	23.01.2024 09:00:00	16	E4	Image 2	12.80573	0.2	1	DLD1	Rep1
375	23.01.2024 09:00:00	16	E4	Image 3	12.75303	0.2	1	DLD1	Rep1
376	23.01.2024 09:00:00	16	E4	Image 4	13.69315	0.2	1	DLD1	Rep1
377	23.01.2024 09:00:00	16	F4	Image 1	11.41827	0.2	5	DLD1	Rep1
378	23.01.2024 09:00:00	16	F4	Image 2	11.75978	0.2	5	DLD1	Rep1
379	23.01.2024 09:00:00	16	F4	Image 3	12.71399	0.2	5	DLD1	Rep1
380	23.01.2024 09:00:00	16	F4	Image 4	12.77091	0.2	5	DLD1	Rep1
381	23.01.2024 09:00:00	16	B5	Image 1	13.25314	1	0	DLD1	Rep1
382	23.01.2024 09:00:00	16	B5	Image 2	13.0879	1	0	DLD1	Rep1
383	23.01.2024 09:00:00	16	B5	Image 3	11.94704	1	0	DLD1	Rep1
384	23.01.2024 09:00:00	16	B5	Image 4	13.39688	1	0	DLD1	Rep1
385	23.01.2024 09:00:00	16	C5	Image 1	10.12164	1	0	DLD1	Rep1
386	23.01.2024 09:00:00	16	C5	Image 2	12.58544	1	0	DLD1	Rep1
387	23.01.2024 09:00:00	16	C5	Image 3	9.825927	1	0	DLD1	Rep1
388	23.01.2024 09:00:00	16	C5	Image 4	12.21499	1	0	DLD1	Rep1
389	23.01.2024 09:00:00	16	D5	Image 1	11.05693	1	0.2	DLD1	Rep1
390	23.01.2024 09:00:00	16	D5	Image 2	9.725561	1	0.2	DLD1	Rep1
391	23.01.2024 09:00:00	16	D5	Image 3	14.03369	1	0.2	DLD1	Rep1
392	23.01.2024 09:00:00	16	D5	Image 4	10.66589	1	0.2	DLD1	Rep1
393	23.01.2024 09:00:00	16	E5	Image 1	9.991364	1	1	DLD1	Rep1
394	23.01.2024 09:00:00	16	E5	Image 2	11.47616	1	1	DLD1	Rep1
395	23.01.2024 09:00:00	16	E5	Image 3	11.44901	1	1	DLD1	Rep1
396	23.01.2024 09:00:00	16	E5	Image 4	12.68478	1	1	DLD1	Rep1
397	23.01.2024 09:00:00	16	F5	Image 1	11.21829	1	5	DLD1	Rep1
398	23.01.2024 09:00:00	16	F5	Image 2	11.64836	1	5	DLD1	Rep1
399	23.01.2024 09:00:00	16	F5	Image 3	11.22693	1	5	DLD1	Rep1
400	23.01.2024 09:00:00	16	F5	Image 4	11.23473	1	5	DLD1	Rep1
401	23.01.2024 13:00:00	20	B2	Image 1	13.81161	0	0	DLD1	Rep1
402	23.01.2024 13:00:00	20	B2	Image 2	13.98196	0	0	DLD1	Rep1
403	23.01.2024 13:00:00	20	B2	Image 3	12.38927	0	0	DLD1	Rep1
404	23.01.2024 13:00:00	20	B2	Image 4	12.85567	0	0	DLD1	Rep1
405	23.01.2024 13:00:00	20	C2	Image 1	15.78657	0	0	DLD1	Rep1
406	23.01.2024 13:00:00	20	C2	Image 2	16.75654	0	0	DLD1	Rep1
407	23.01.2024 13:00:00	20	C2	Image 3	14.65897	0	0	DLD1	Rep1
408	23.01.2024 13:00:00	20	C2	Image 4	13.64673	0	0	DLD1	Rep1
409	23.01.2024 13:00:00	20	D2	Image 1	14.25978	0	0.2	DLD1	Rep1
410	23.01.2024 13:00:00	20	D2	Image 2	14.04488	0	0.2	DLD1	Rep1
411	23.01.2024 13:00:00	20	D2	Image 3	13.93464	0	0.2	DLD1	Rep1
412	23.01.2024 13:00:00	20	D2	Image 4	12.35591	0	0.2	DLD1	Rep1
413	23.01.2024 13:00:00	20	E2	Image 1	13.08591	0	1	DLD1	Rep1
414	23.01.2024 13:00:00	20	E2	Image 2	14.64923	0	1	DLD1	Rep1
415	23.01.2024 13:00:00	20	E2	Image 3	12.61287	0	1	DLD1	Rep1
416	23.01.2024 13:00:00	20	E2	Image 4	10.81047	0	1	DLD1	Rep1
417	23.01.2024 13:00:00	20	F2	Image 1	19.04364	0	5	DLD1	Rep1
418	23.01.2024 13:00:00	20	F2	Image 2	11.7401	0	5	DLD1	Rep1
419	23.01.2024 13:00:00	20	F2	Image 3	12.75406	0	5	DLD1	Rep1
420	23.01.2024 13:00:00	20	F2	Image 4	10.10575	0	5	DLD1	Rep1
421	23.01.2024 13:00:00	20	B3	Image 1	13.57586	0	0	DLD1	Rep1
422	23.01.2024 13:00:00	20	B3	Image 2	17.91929	0	0	DLD1	Rep1
423	23.01.2024 13:00:00	20	B3	Image 3	13.83634	0	0	DLD1	Rep1
424	23.01.2024 13:00:00	20	B3	Image 4	17.45552	0	0	DLD1	Rep1
425	23.01.2024 13:00:00	20	C3	Image 1	14.74138	0	0	DLD1	Rep1
426	23.01.2024 13:00:00	20	C3	Image 2	16.83086	0	0	DLD1	Rep1
427	23.01.2024 13:00:00	20	C3	Image 3	14.59383	0	0	DLD1	Rep1
428	23.01.2024 13:00:00	20	C3	Image 4	13.71339	0	0	DLD1	Rep1
429	23.01.2024 13:00:00	20	D3	Image 1	15.47987	0	0.2	DLD1	Rep1
430	23.01.2024 13:00:00	20	D3	Image 2	15.0639	0	0.2	DLD1	Rep1
431	23.01.2024 13:00:00	20	D3	Image 3	12.99804	0	0.2	DLD1	Rep1
432	23.01.2024 13:00:00	20	D3	Image 4	11.62391	0	0.2	DLD1	Rep1
433	23.01.2024 13:00:00	20	E3	Image 1	13.56266	0	1	DLD1	Rep1
434	23.01.2024 13:00:00	20	E3	Image 2	15.50335	0	1	DLD1	Rep1
435	23.01.2024 13:00:00	20	E3	Image 3	12.89442	0	1	DLD1	Rep1
436	23.01.2024 13:00:00	20	E3	Image 4	12.23537	0	1	DLD1	Rep1
437	23.01.2024 13:00:00	20	F3	Image 1	14.11113	0	5	DLD1	Rep1
438	23.01.2024 13:00:00	20	F3	Image 2	10.92838	0	5	DLD1	Rep1
439	23.01.2024 13:00:00	20	F3	Image 3	13.52543	0	5	DLD1	Rep1
440	23.01.2024 13:00:00	20	F3	Image 4	11.78396	0	5	DLD1	Rep1
441	23.01.2024 13:00:00	20	B4	Image 1	13.72554	0.2	0	DLD1	Rep1
442	23.01.2024 13:00:00	20	B4	Image 2	13.5351	0.2	0	DLD1	Rep1
443	23.01.2024 13:00:00	20	B4	Image 3	13.70227	0.2	0	DLD1	Rep1
444	23.01.2024 13:00:00	20	B4	Image 4	15.5629	0.2	0	DLD1	Rep1
445	23.01.2024 13:00:00	20	C4	Image 1	13.36027	0.2	0	DLD1	Rep1
446	23.01.2024 13:00:00	20	C4	Image 2	13.42672	0.2	0	DLD1	Rep1
447	23.01.2024 13:00:00	20	C4	Image 3	14.64696	0.2	0	DLD1	Rep1
448	23.01.2024 13:00:00	20	C4	Image 4	12.80904	0.2	0	DLD1	Rep1
449	23.01.2024 13:00:00	20	D4	Image 1	12.74108	0.2	0.2	DLD1	Rep1
450	23.01.2024 13:00:00	20	D4	Image 2	13.79075	0.2	0.2	DLD1	Rep1
451	23.01.2024 13:00:00	20	D4	Image 3	14.85259	0.2	0.2	DLD1	Rep1
452	23.01.2024 13:00:00	20	D4	Image 4	13.49553	0.2	0.2	DLD1	Rep1
453	23.01.2024 13:00:00	20	E4	Image 1	12.87101	0.2	1	DLD1	Rep1
454	23.01.2024 13:00:00	20	E4	Image 2	14.90095	0.2	1	DLD1	Rep1
455	23.01.2024 13:00:00	20	E4	Image 3	14.83746	0.2	1	DLD1	Rep1
456	23.01.2024 13:00:00	20	E4	Image 4	15.06921	0.2	1	DLD1	Rep1
457	23.01.2024 13:00:00	20	F4	Image 1	13.16934	0.2	5	DLD1	Rep1
458	23.01.2024 13:00:00	20	F4	Image 2	13.61648	0.2	5	DLD1	Rep1
459	23.01.2024 13:00:00	20	F4	Image 3	14.97265	0.2	5	DLD1	Rep1
460	23.01.2024 13:00:00	20	F4	Image 4	14.79788	0.2	5	DLD1	Rep1
461	23.01.2024 13:00:00	20	B5	Image 1	14.97237	1	0	DLD1	Rep1
462	23.01.2024 13:00:00	20	B5	Image 2	15.19507	1	0	DLD1	Rep1
463	23.01.2024 13:00:00	20	B5	Image 3	13.80346	1	0	DLD1	Rep1
464	23.01.2024 13:00:00	20	B5	Image 4	14.22877	1	0	DLD1	Rep1
465	23.01.2024 13:00:00	20	C5	Image 1	11.91914	1	0	DLD1	Rep1
466	23.01.2024 13:00:00	20	C5	Image 2	14.28437	1	0	DLD1	Rep1
467	23.01.2024 13:00:00	20	C5	Image 3	11.19287	1	0	DLD1	Rep1
468	23.01.2024 13:00:00	20	C5	Image 4	13.67837	1	0	DLD1	Rep1
469	23.01.2024 13:00:00	20	D5	Image 1	13.10939	1	0.2	DLD1	Rep1
470	23.01.2024 13:00:00	20	D5	Image 2	11.24585	1	0.2	DLD1	Rep1
471	23.01.2024 13:00:00	20	D5	Image 3	15.65215	1	0.2	DLD1	Rep1
472	23.01.2024 13:00:00	20	D5	Image 4	12.74398	1	0.2	DLD1	Rep1
473	23.01.2024 13:00:00	20	E5	Image 1	11.24268	1	1	DLD1	Rep1
474	23.01.2024 13:00:00	20	E5	Image 2	12.34962	1	1	DLD1	Rep1
475	23.01.2024 13:00:00	20	E5	Image 3	13.11401	1	1	DLD1	Rep1
476	23.01.2024 13:00:00	20	E5	Image 4	13.8608	1	1	DLD1	Rep1
477	23.01.2024 13:00:00	20	F5	Image 1	12.53033	1	5	DLD1	Rep1
478	23.01.2024 13:00:00	20	F5	Image 2	13.3736	1	5	DLD1	Rep1
479	23.01.2024 13:00:00	20	F5	Image 3	12.90382	1	5	DLD1	Rep1
480	23.01.2024 13:00:00	20	F5	Image 4	12.9807	1	5	DLD1	Rep1
481	23.01.2024 17:00:00	24	B2	Image 1	15.29226	0	0	DLD1	Rep1
482	23.01.2024 17:00:00	24	B2	Image 2	14.12087	0	0	DLD1	Rep1
483	23.01.2024 17:00:00	24	B2	Image 3	13.18143	0	0	DLD1	Rep1
484	23.01.2024 17:00:00	24	B2	Image 4	13.79822	0	0	DLD1	Rep1
485	23.01.2024 17:00:00	24	C2	Image 1	15.88141	0	0	DLD1	Rep1
486	23.01.2024 17:00:00	24	C2	Image 2	17.58054	0	0	DLD1	Rep1
487	23.01.2024 17:00:00	24	C2	Image 3	15.18727	0	0	DLD1	Rep1
488	23.01.2024 17:00:00	24	C2	Image 4	14.89327	0	0	DLD1	Rep1
489	23.01.2024 17:00:00	24	D2	Image 1	14.10519	0	0.2	DLD1	Rep1
490	23.01.2024 17:00:00	24	D2	Image 2	14.00731	0	0.2	DLD1	Rep1
491	23.01.2024 17:00:00	24	D2	Image 3	13.93063	0	0.2	DLD1	Rep1
492	23.01.2024 17:00:00	24	D2	Image 4	12.65894	0	0.2	DLD1	Rep1
493	23.01.2024 17:00:00	24	E2	Image 1	13.73218	0	1	DLD1	Rep1
494	23.01.2024 17:00:00	24	E2	Image 2	13.42686	0	1	DLD1	Rep1
495	23.01.2024 17:00:00	24	E2	Image 3	12.32932	0	1	DLD1	Rep1
496	23.01.2024 17:00:00	24	E2	Image 4	10.87354	0	1	DLD1	Rep1
497	23.01.2024 17:00:00	24	F2	Image 1	13.54809	0	5	DLD1	Rep1
498	23.01.2024 17:00:00	24	F2	Image 2	10.20778	0	5	DLD1	Rep1
499	23.01.2024 17:00:00	24	F2	Image 3	11.89103	0	5	DLD1	Rep1
500	23.01.2024 17:00:00	24	F2	Image 4	10.45853	0	5	DLD1	Rep1
501	23.01.2024 17:00:00	24	B3	Image 1	15.02922	0	0	DLD1	Rep1
502	23.01.2024 17:00:00	24	B3	Image 2	19.28623	0	0	DLD1	Rep1
503	23.01.2024 17:00:00	24	B3	Image 3	15.29572	0	0	DLD1	Rep1
504	23.01.2024 17:00:00	24	B3	Image 4	19.59949	0	0	DLD1	Rep1
505	23.01.2024 17:00:00	24	C3	Image 1	15.57243	0	0	DLD1	Rep1
506	23.01.2024 17:00:00	24	C3	Image 2	15.94192	0	0	DLD1	Rep1
507	23.01.2024 17:00:00	24	C3	Image 3	15.7838	0	0	DLD1	Rep1
508	23.01.2024 17:00:00	24	C3	Image 4	15.45045	0	0	DLD1	Rep1
509	23.01.2024 17:00:00	24	D3	Image 1	15.92368	0	0.2	DLD1	Rep1
510	23.01.2024 17:00:00	24	D3	Image 2	14.56516	0	0.2	DLD1	Rep1
511	23.01.2024 17:00:00	24	D3	Image 3	13.63471	0	0.2	DLD1	Rep1
512	23.01.2024 17:00:00	24	D3	Image 4	12.76573	0	0.2	DLD1	Rep1
513	23.01.2024 17:00:00	24	E3	Image 1	14.03017	0	1	DLD1	Rep1
514	23.01.2024 17:00:00	24	E3	Image 2	15.68337	0	1	DLD1	Rep1
515	23.01.2024 17:00:00	24	E3	Image 3	12.81201	0	1	DLD1	Rep1
516	23.01.2024 17:00:00	24	E3	Image 4	13.03133	0	1	DLD1	Rep1
517	23.01.2024 17:00:00	24	F3	Image 1	13.41525	0	5	DLD1	Rep1
518	23.01.2024 17:00:00	24	F3	Image 2	9.635623	0	5	DLD1	Rep1
519	23.01.2024 17:00:00	24	F3	Image 3	13.28111	0	5	DLD1	Rep1
520	23.01.2024 17:00:00	24	F3	Image 4	11.3992	0	5	DLD1	Rep1
521	23.01.2024 17:00:00	24	B4	Image 1	14.07735	0.2	0	DLD1	Rep1
522	23.01.2024 17:00:00	24	B4	Image 2	14.40954	0.2	0	DLD1	Rep1
523	23.01.2024 17:00:00	24	B4	Image 3	13.85624	0.2	0	DLD1	Rep1
524	23.01.2024 17:00:00	24	B4	Image 4	16.62743	0.2	0	DLD1	Rep1
525	23.01.2024 17:00:00	24	C4	Image 1	13.81009	0.2	0	DLD1	Rep1
526	23.01.2024 17:00:00	24	C4	Image 2	13.75718	0.2	0	DLD1	Rep1
527	23.01.2024 17:00:00	24	C4	Image 3	15.42862	0.2	0	DLD1	Rep1
528	23.01.2024 17:00:00	24	C4	Image 4	12.89277	0.2	0	DLD1	Rep1
529	23.01.2024 17:00:00	24	D4	Image 1	12.50456	0.2	0.2	DLD1	Rep1
530	23.01.2024 17:00:00	24	D4	Image 2	14.26164	0.2	0.2	DLD1	Rep1
531	23.01.2024 17:00:00	24	D4	Image 3	15.94848	0.2	0.2	DLD1	Rep1
532	23.01.2024 17:00:00	24	D4	Image 4	13.6868	0.2	0.2	DLD1	Rep1
533	23.01.2024 17:00:00	24	E4	Image 1	12.46656	0.2	1	DLD1	Rep1
534	23.01.2024 17:00:00	24	E4	Image 2	13.88262	0.2	1	DLD1	Rep1
535	23.01.2024 17:00:00	24	E4	Image 3	15.15114	0.2	1	DLD1	Rep1
536	23.01.2024 17:00:00	24	E4	Image 4	14.70069	0.2	1	DLD1	Rep1
537	23.01.2024 17:00:00	24	F4	Image 1	12.46587	0.2	5	DLD1	Rep1
538	23.01.2024 17:00:00	24	F4	Image 2	11.71384	0.2	5	DLD1	Rep1
539	23.01.2024 17:00:00	24	F4	Image 3	14.19409	0.2	5	DLD1	Rep1
540	23.01.2024 17:00:00	24	F4	Image 4	13.7194	0.2	5	DLD1	Rep1
541	23.01.2024 17:00:00	24	B5	Image 1	15.41307	1	0	DLD1	Rep1
542	23.01.2024 17:00:00	24	B5	Image 2	15.72178	1	0	DLD1	Rep1
543	23.01.2024 17:00:00	24	B5	Image 3	14.24949	1	0	DLD1	Rep1
544	23.01.2024 17:00:00	24	B5	Image 4	13.6948	1	0	DLD1	Rep1
545	23.01.2024 17:00:00	24	C5	Image 1	12.36868	1	0	DLD1	Rep1
546	23.01.2024 17:00:00	24	C5	Image 2	14.86267	1	0	DLD1	Rep1
547	23.01.2024 17:00:00	24	C5	Image 3	11.98911	1	0	DLD1	Rep1
548	23.01.2024 17:00:00	24	C5	Image 4	14.1561	1	0	DLD1	Rep1
549	23.01.2024 17:00:00	24	D5	Image 1	13.47169	1	0.2	DLD1	Rep1
550	23.01.2024 17:00:00	24	D5	Image 2	11.72552	1	0.2	DLD1	Rep1
551	23.01.2024 17:00:00	24	D5	Image 3	15.70609	1	0.2	DLD1	Rep1
552	23.01.2024 17:00:00	24	D5	Image 4	12.55519	1	0.2	DLD1	Rep1
553	23.01.2024 17:00:00	24	E5	Image 1	10.13788	1	1	DLD1	Rep1
554	23.01.2024 17:00:00	24	E5	Image 2	12.35715	1	1	DLD1	Rep1
555	23.01.2024 17:00:00	24	E5	Image 3	11.66673	1	1	DLD1	Rep1
556	23.01.2024 17:00:00	24	E5	Image 4	15.07115	1	1	DLD1	Rep1
557	23.01.2024 17:00:00	24	F5	Image 1	11.27646	1	5	DLD1	Rep1
558	23.01.2024 17:00:00	24	F5	Image 2	12.24131	1	5	DLD1	Rep1
559	23.01.2024 17:00:00	24	F5	Image 3	12.24876	1	5	DLD1	Rep1
560	23.01.2024 17:00:00	24	F5	Image 4	13.86211	1	5	DLD1	Rep1
561	23.01.2024 21:00:00	28	B2	Image 1	19.91296	0	0	DLD1	Rep1
562	23.01.2024 21:00:00	28	B2	Image 2	17.42726	0	0	DLD1	Rep1
563	23.01.2024 21:00:00	28	B2	Image 3	17.38223	0	0	DLD1	Rep1
564	23.01.2024 21:00:00	28	B2	Image 4	17.90002	0	0	DLD1	Rep1
565	23.01.2024 21:00:00	28	C2	Image 1	19.91442	0	0	DLD1	Rep1
566	23.01.2024 21:00:00	28	C2	Image 2	21.32625	0	0	DLD1	Rep1
567	23.01.2024 21:00:00	28	C2	Image 3	20.17814	0	0	DLD1	Rep1
568	23.01.2024 21:00:00	28	C2	Image 4	20.3478	0	0	DLD1	Rep1
569	23.01.2024 21:00:00	28	D2	Image 1	16.51138	0	0.2	DLD1	Rep1
570	23.01.2024 21:00:00	28	D2	Image 2	17.62945	0	0.2	DLD1	Rep1
571	23.01.2024 21:00:00	28	D2	Image 3	16.90553	0	0.2	DLD1	Rep1
572	23.01.2024 21:00:00	28	D2	Image 4	14.14636	0	0.2	DLD1	Rep1
573	23.01.2024 21:00:00	28	E2	Image 1	16.59932	0	1	DLD1	Rep1
574	23.01.2024 21:00:00	28	E2	Image 2	16.20317	0	1	DLD1	Rep1
575	23.01.2024 21:00:00	28	E2	Image 3	14.92091	0	1	DLD1	Rep1
576	23.01.2024 21:00:00	28	E2	Image 4	13.56618	0	1	DLD1	Rep1
577	23.01.2024 21:00:00	28	F2	Image 1	18.45539	0	5	DLD1	Rep1
578	23.01.2024 21:00:00	28	F2	Image 2	12.09107	0	5	DLD1	Rep1
579	23.01.2024 21:00:00	28	F2	Image 3	14.75651	0	5	DLD1	Rep1
580	23.01.2024 21:00:00	28	F2	Image 4	12.24656	0	5	DLD1	Rep1
581	23.01.2024 21:00:00	28	B3	Image 1	19.04992	0	0	DLD1	Rep1
582	23.01.2024 21:00:00	28	B3	Image 2	24.13993	0	0	DLD1	Rep1
583	23.01.2024 21:00:00	28	B3	Image 3	20.0793	0	0	DLD1	Rep1
584	23.01.2024 21:00:00	28	B3	Image 4	25.545	0	0	DLD1	Rep1
585	23.01.2024 21:00:00	28	C3	Image 1	19.65068	0	0	DLD1	Rep1
586	23.01.2024 21:00:00	28	C3	Image 2	19.15499	0	0	DLD1	Rep1
587	23.01.2024 21:00:00	28	C3	Image 3	21.54357	0	0	DLD1	Rep1
588	23.01.2024 21:00:00	28	C3	Image 4	20.02211	0	0	DLD1	Rep1
589	23.01.2024 21:00:00	28	D3	Image 1	20.67362	0	0.2	DLD1	Rep1
590	23.01.2024 21:00:00	28	D3	Image 2	16.48741	0	0.2	DLD1	Rep1
591	23.01.2024 21:00:00	28	D3	Image 3	16.02357	0	0.2	DLD1	Rep1
592	23.01.2024 21:00:00	28	D3	Image 4	16.47015	0	0.2	DLD1	Rep1
593	23.01.2024 21:00:00	28	E3	Image 1	16.82588	0	1	DLD1	Rep1
594	23.01.2024 21:00:00	28	E3	Image 2	18.38936	0	1	DLD1	Rep1
595	23.01.2024 21:00:00	28	E3	Image 3	14.93424	0	1	DLD1	Rep1
596	23.01.2024 21:00:00	28	E3	Image 4	15.40631	0	1	DLD1	Rep1
597	23.01.2024 21:00:00	28	F3	Image 1	16.83749	0	5	DLD1	Rep1
598	23.01.2024 21:00:00	28	F3	Image 2	12.0155	0	5	DLD1	Rep1
599	23.01.2024 21:00:00	28	F3	Image 3	16.17318	0	5	DLD1	Rep1
600	23.01.2024 21:00:00	28	F3	Image 4	13.52854	0	5	DLD1	Rep1
601	23.01.2024 21:00:00	28	B4	Image 1	18.36739	0.2	0	DLD1	Rep1
602	23.01.2024 21:00:00	28	B4	Image 2	19.92754	0.2	0	DLD1	Rep1
603	23.01.2024 21:00:00	28	B4	Image 3	19.28306	0.2	0	DLD1	Rep1
604	23.01.2024 21:00:00	28	B4	Image 4	21.78547	0.2	0	DLD1	Rep1
605	23.01.2024 21:00:00	28	C4	Image 1	18.40241	0.2	0	DLD1	Rep1
606	23.01.2024 21:00:00	28	C4	Image 2	18.02967	0.2	0	DLD1	Rep1
607	23.01.2024 21:00:00	28	C4	Image 3	21.56437	0.2	0	DLD1	Rep1
608	23.01.2024 21:00:00	28	C4	Image 4	18.12507	0.2	0	DLD1	Rep1
609	23.01.2024 21:00:00	28	D4	Image 1	16.01914	0.2	0.2	DLD1	Rep1
610	23.01.2024 21:00:00	28	D4	Image 2	17.88531	0.2	0.2	DLD1	Rep1
611	23.01.2024 21:00:00	28	D4	Image 3	19.38487	0.2	0.2	DLD1	Rep1
612	23.01.2024 21:00:00	28	D4	Image 4	17.36585	0.2	0.2	DLD1	Rep1
613	23.01.2024 21:00:00	28	E4	Image 1	15.79265	0.2	1	DLD1	Rep1
614	23.01.2024 21:00:00	28	E4	Image 2	17.04942	0.2	1	DLD1	Rep1
615	23.01.2024 21:00:00	28	E4	Image 3	17.91508	0.2	1	DLD1	Rep1
616	23.01.2024 21:00:00	28	E4	Image 4	17.87957	0.2	1	DLD1	Rep1
617	23.01.2024 21:00:00	28	F4	Image 1	15.74457	0.2	5	DLD1	Rep1
618	23.01.2024 21:00:00	28	F4	Image 2	14.6839	0.2	5	DLD1	Rep1
619	23.01.2024 21:00:00	28	F4	Image 3	17.62537	0.2	5	DLD1	Rep1
620	23.01.2024 21:00:00	28	F4	Image 4	17.37179	0.2	5	DLD1	Rep1
621	23.01.2024 21:00:00	28	B5	Image 1	20.11314	1	0	DLD1	Rep1
622	23.01.2024 21:00:00	28	B5	Image 2	20.16599	1	0	DLD1	Rep1
623	23.01.2024 21:00:00	28	B5	Image 3	20.00912	1	0	DLD1	Rep1
624	23.01.2024 21:00:00	28	B5	Image 4	16.63309	1	0	DLD1	Rep1
625	23.01.2024 21:00:00	28	C5	Image 1	16.46386	1	0	DLD1	Rep1
626	23.01.2024 21:00:00	28	C5	Image 2	19.77757	1	0	DLD1	Rep1
627	23.01.2024 21:00:00	28	C5	Image 3	15.62341	1	0	DLD1	Rep1
628	23.01.2024 21:00:00	28	C5	Image 4	18.85375	1	0	DLD1	Rep1
629	23.01.2024 21:00:00	28	D5	Image 1	16.8895	1	0.2	DLD1	Rep1
630	23.01.2024 21:00:00	28	D5	Image 2	14.94944	1	0.2	DLD1	Rep1
631	23.01.2024 21:00:00	28	D5	Image 3	21.83397	1	0.2	DLD1	Rep1
632	23.01.2024 21:00:00	28	D5	Image 4	15.93342	1	0.2	DLD1	Rep1
633	23.01.2024 21:00:00	28	E5	Image 1	13.45615	1	1	DLD1	Rep1
634	23.01.2024 21:00:00	28	E5	Image 2	14.54872	1	1	DLD1	Rep1
635	23.01.2024 21:00:00	28	E5	Image 3	15.11529	1	1	DLD1	Rep1
636	23.01.2024 21:00:00	28	E5	Image 4	17.46574	1	1	DLD1	Rep1
637	23.01.2024 21:00:00	28	F5	Image 1	13.99577	1	5	DLD1	Rep1
638	23.01.2024 21:00:00	28	F5	Image 2	15.1767	1	5	DLD1	Rep1
639	23.01.2024 21:00:00	28	F5	Image 3	14.14829	1	5	DLD1	Rep1
640	23.01.2024 21:00:00	28	F5	Image 4	15.40692	1	5	DLD1	Rep1
641	24.01.2024 01:00:00	32	B2	Image 1	26.35825	0	0	DLD1	Rep1
642	24.01.2024 01:00:00	32	B2	Image 2	21.81414	0	0	DLD1	Rep1
643	24.01.2024 01:00:00	32	B2	Image 3	18.90769	0	0	DLD1	Rep1
644	24.01.2024 01:00:00	32	B2	Image 4	23.19767	0	0	DLD1	Rep1
645	24.01.2024 01:00:00	32	C2	Image 1	25.96216	0	0	DLD1	Rep1
646	24.01.2024 01:00:00	32	C2	Image 2	28.43902	0	0	DLD1	Rep1
647	24.01.2024 01:00:00	32	C2	Image 3	27.31964	0	0	DLD1	Rep1
648	24.01.2024 01:00:00	32	C2	Image 4	26.14631	0	0	DLD1	Rep1
649	24.01.2024 01:00:00	32	D2	Image 1	20.01871	0	0.2	DLD1	Rep1
650	24.01.2024 01:00:00	32	D2	Image 2	21.40224	0	0.2	DLD1	Rep1
651	24.01.2024 01:00:00	32	D2	Image 3	19.06076	0	0.2	DLD1	Rep1
652	24.01.2024 01:00:00	32	D2	Image 4	19.0051	0	0.2	DLD1	Rep1
653	24.01.2024 01:00:00	32	E2	Image 1	20.45666	0	1	DLD1	Rep1
654	24.01.2024 01:00:00	32	E2	Image 2	20.00525	0	1	DLD1	Rep1
655	24.01.2024 01:00:00	32	E2	Image 3	17.42146	0	1	DLD1	Rep1
656	24.01.2024 01:00:00	32	E2	Image 4	14.68592	0	1	DLD1	Rep1
657	24.01.2024 01:00:00	32	F2	Image 1	20.9473	0	5	DLD1	Rep1
658	24.01.2024 01:00:00	32	F2	Image 2	14.29839	0	5	DLD1	Rep1
659	24.01.2024 01:00:00	32	F2	Image 3	17.69071	0	5	DLD1	Rep1
660	24.01.2024 01:00:00	32	F2	Image 4	15.78484	0	5	DLD1	Rep1
661	24.01.2024 01:00:00	32	B3	Image 1	25.31561	0	0	DLD1	Rep1
662	24.01.2024 01:00:00	32	B3	Image 2	31.44084	0	0	DLD1	Rep1
663	24.01.2024 01:00:00	32	B3	Image 3	23.84339	0	0	DLD1	Rep1
664	24.01.2024 01:00:00	32	B3	Image 4	31.2788	0	0	DLD1	Rep1
665	24.01.2024 01:00:00	32	C3	Image 1	24.85577	0	0	DLD1	Rep1
666	24.01.2024 01:00:00	32	C3	Image 2	26.18506	0	0	DLD1	Rep1
667	24.01.2024 01:00:00	32	C3	Image 3	25.71197	0	0	DLD1	Rep1
668	24.01.2024 01:00:00	32	C3	Image 4	23.10697	0	0	DLD1	Rep1
669	24.01.2024 01:00:00	32	D3	Image 1	23.27586	0	0.2	DLD1	Rep1
670	24.01.2024 01:00:00	32	D3	Image 2	21.84142	0	0.2	DLD1	Rep1
671	24.01.2024 01:00:00	32	D3	Image 3	19.36927	0	0.2	DLD1	Rep1
672	24.01.2024 01:00:00	32	D3	Image 4	19.16286	0	0.2	DLD1	Rep1
673	24.01.2024 01:00:00	32	E3	Image 1	20.37833	0	1	DLD1	Rep1
674	24.01.2024 01:00:00	32	E3	Image 2	21.98166	0	1	DLD1	Rep1
675	24.01.2024 01:00:00	32	E3	Image 3	17.4752	0	1	DLD1	Rep1
676	24.01.2024 01:00:00	32	E3	Image 4	18.95978	0	1	DLD1	Rep1
677	24.01.2024 01:00:00	32	F3	Image 1	19.29501	0	5	DLD1	Rep1
678	24.01.2024 01:00:00	32	F3	Image 2	12.80055	0	5	DLD1	Rep1
679	24.01.2024 01:00:00	32	F3	Image 3	19.68549	0	5	DLD1	Rep1
680	24.01.2024 01:00:00	32	F3	Image 4	18.10863	0	5	DLD1	Rep1
681	24.01.2024 01:00:00	32	B4	Image 1	23.79351	0.2	0	DLD1	Rep1
682	24.01.2024 01:00:00	32	B4	Image 2	26.61479	0.2	0	DLD1	Rep1
683	24.01.2024 01:00:00	32	B4	Image 3	25.77282	0.2	0	DLD1	Rep1
684	24.01.2024 01:00:00	32	B4	Image 4	28.561	0.2	0	DLD1	Rep1
685	24.01.2024 01:00:00	32	C4	Image 1	23.0897	0.2	0	DLD1	Rep1
686	24.01.2024 01:00:00	32	C4	Image 2	25.25455	0.2	0	DLD1	Rep1
687	24.01.2024 01:00:00	32	C4	Image 3	28.78226	0.2	0	DLD1	Rep1
688	24.01.2024 01:00:00	32	C4	Image 4	23.59969	0.2	0	DLD1	Rep1
689	24.01.2024 01:00:00	32	D4	Image 1	20.34745	0.2	0.2	DLD1	Rep1
690	24.01.2024 01:00:00	32	D4	Image 2	21.92735	0.2	0.2	DLD1	Rep1
691	24.01.2024 01:00:00	32	D4	Image 3	22.80263	0.2	0.2	DLD1	Rep1
692	24.01.2024 01:00:00	32	D4	Image 4	21.30733	0.2	0.2	DLD1	Rep1
693	24.01.2024 01:00:00	32	E4	Image 1	19.2499	0.2	1	DLD1	Rep1
694	24.01.2024 01:00:00	32	E4	Image 2	21.298	0.2	1	DLD1	Rep1
695	24.01.2024 01:00:00	32	E4	Image 3	21.24834	0.2	1	DLD1	Rep1
696	24.01.2024 01:00:00	32	E4	Image 4	21.89433	0.2	1	DLD1	Rep1
697	24.01.2024 01:00:00	32	F4	Image 1	19.10768	0.2	5	DLD1	Rep1
698	24.01.2024 01:00:00	32	F4	Image 2	18.56383	0.2	5	DLD1	Rep1
699	24.01.2024 01:00:00	32	F4	Image 3	21.54481	0.2	5	DLD1	Rep1
700	24.01.2024 01:00:00	32	F4	Image 4	20.18498	0.2	5	DLD1	Rep1
701	24.01.2024 01:00:00	32	B5	Image 1	27.49323	1	0	DLD1	Rep1
702	24.01.2024 01:00:00	32	B5	Image 2	28.49413	1	0	DLD1	Rep1
703	24.01.2024 01:00:00	32	B5	Image 3	25.9076	1	0	DLD1	Rep1
704	24.01.2024 01:00:00	32	B5	Image 4	25.58369	1	0	DLD1	Rep1
705	24.01.2024 01:00:00	32	C5	Image 1	21.1946	1	0	DLD1	Rep1
706	24.01.2024 01:00:00	32	C5	Image 2	29.27408	1	0	DLD1	Rep1
707	24.01.2024 01:00:00	32	C5	Image 3	21.25863	1	0	DLD1	Rep1
708	24.01.2024 01:00:00	32	C5	Image 4	24.59265	1	0	DLD1	Rep1
709	24.01.2024 01:00:00	32	D5	Image 1	20.7005	1	0.2	DLD1	Rep1
710	24.01.2024 01:00:00	32	D5	Image 2	18.05896	1	0.2	DLD1	Rep1
711	24.01.2024 01:00:00	32	D5	Image 3	26.83997	1	0.2	DLD1	Rep1
712	24.01.2024 01:00:00	32	D5	Image 4	20.6547	1	0.2	DLD1	Rep1
713	24.01.2024 01:00:00	32	E5	Image 1	16.32951	1	1	DLD1	Rep1
714	24.01.2024 01:00:00	32	E5	Image 2	16.64124	1	1	DLD1	Rep1
715	24.01.2024 01:00:00	32	E5	Image 3	17.78218	1	1	DLD1	Rep1
716	24.01.2024 01:00:00	32	E5	Image 4	22.43866	1	1	DLD1	Rep1
717	24.01.2024 01:00:00	32	F5	Image 1	16.67212	1	5	DLD1	Rep1
718	24.01.2024 01:00:00	32	F5	Image 2	18.19421	1	5	DLD1	Rep1
719	24.01.2024 01:00:00	32	F5	Image 3	18.03334	1	5	DLD1	Rep1
720	24.01.2024 01:00:00	32	F5	Image 4	19.99841	1	5	DLD1	Rep1
721	24.01.2024 05:00:00	36	B2	Image 1	30.1432	0	0	DLD1	Rep1
722	24.01.2024 05:00:00	36	B2	Image 2	25.48298	0	0	DLD1	Rep1
723	24.01.2024 05:00:00	36	B2	Image 3	25.19866	0	0	DLD1	Rep1
724	24.01.2024 05:00:00	36	B2	Image 4	29.27932	0	0	DLD1	Rep1
725	24.01.2024 05:00:00	36	C2	Image 1	30.81876	0	0	DLD1	Rep1
726	24.01.2024 05:00:00	36	C2	Image 2	34.69351	0	0	DLD1	Rep1
727	24.01.2024 05:00:00	36	C2	Image 3	32.38685	0	0	DLD1	Rep1
728	24.01.2024 05:00:00	36	C2	Image 4	32.55042	0	0	DLD1	Rep1
729	24.01.2024 05:00:00	36	D2	Image 1	23.89975	0	0.2	DLD1	Rep1
730	24.01.2024 05:00:00	36	D2	Image 2	27.18957	0	0.2	DLD1	Rep1
731	24.01.2024 05:00:00	36	D2	Image 3	24.15803	0	0.2	DLD1	Rep1
732	24.01.2024 05:00:00	36	D2	Image 4	20.93122	0	0.2	DLD1	Rep1
733	24.01.2024 05:00:00	36	E2	Image 1	24.21605	0	1	DLD1	Rep1
734	24.01.2024 05:00:00	36	E2	Image 2	23.15988	0	1	DLD1	Rep1
735	24.01.2024 05:00:00	36	E2	Image 3	21.01604	0	1	DLD1	Rep1
736	24.01.2024 05:00:00	36	E2	Image 4	19.47599	0	1	DLD1	Rep1
737	24.01.2024 05:00:00	36	F2	Image 1	25.94765	0	5	DLD1	Rep1
738	24.01.2024 05:00:00	36	F2	Image 2	16.41855	0	5	DLD1	Rep1
739	24.01.2024 05:00:00	36	F2	Image 3	19.59887	0	5	DLD1	Rep1
740	24.01.2024 05:00:00	36	F2	Image 4	16.95471	0	5	DLD1	Rep1
741	24.01.2024 05:00:00	36	B3	Image 1	30.82001	0	0	DLD1	Rep1
742	24.01.2024 05:00:00	36	B3	Image 2	38.31806	0	0	DLD1	Rep1
743	24.01.2024 05:00:00	36	B3	Image 3	30.17316	0	0	DLD1	Rep1
744	24.01.2024 05:00:00	36	B3	Image 4	36.89359	0	0	DLD1	Rep1
745	24.01.2024 05:00:00	36	C3	Image 1	31.12587	0	0	DLD1	Rep1
746	24.01.2024 05:00:00	36	C3	Image 2	29.70483	0	0	DLD1	Rep1
747	24.01.2024 05:00:00	36	C3	Image 3	33.30508	0	0	DLD1	Rep1
748	24.01.2024 05:00:00	36	C3	Image 4	29.66277	0	0	DLD1	Rep1
749	24.01.2024 05:00:00	36	D3	Image 1	29.13932	0	0.2	DLD1	Rep1
750	24.01.2024 05:00:00	36	D3	Image 2	25.34662	0	0.2	DLD1	Rep1
751	24.01.2024 05:00:00	36	D3	Image 3	21.72856	0	0.2	DLD1	Rep1
752	24.01.2024 05:00:00	36	D3	Image 4	23.10579	0	0.2	DLD1	Rep1
753	24.01.2024 05:00:00	36	E3	Image 1	23.23739	0	1	DLD1	Rep1
754	24.01.2024 05:00:00	36	E3	Image 2	24.28264	0	1	DLD1	Rep1
755	24.01.2024 05:00:00	36	E3	Image 3	20.85523	0	1	DLD1	Rep1
756	24.01.2024 05:00:00	36	E3	Image 4	21.56754	0	1	DLD1	Rep1
757	24.01.2024 05:00:00	36	F3	Image 1	25.5064	0	5	DLD1	Rep1
758	24.01.2024 05:00:00	36	F3	Image 2	16.61403	0	5	DLD1	Rep1
759	24.01.2024 05:00:00	36	F3	Image 3	22.19012	0	5	DLD1	Rep1
760	24.01.2024 05:00:00	36	F3	Image 4	19.9984	0	5	DLD1	Rep1
761	24.01.2024 05:00:00	36	B4	Image 1	30.64931	0.2	0	DLD1	Rep1
762	24.01.2024 05:00:00	36	B4	Image 2	31.16904	0.2	0	DLD1	Rep1
763	24.01.2024 05:00:00	36	B4	Image 3	29.92595	0.2	0	DLD1	Rep1
764	24.01.2024 05:00:00	36	B4	Image 4	32.85001	0.2	0	DLD1	Rep1
765	24.01.2024 05:00:00	36	C4	Image 1	30.34434	0.2	0	DLD1	Rep1
766	24.01.2024 05:00:00	36	C4	Image 2	26.88418	0.2	0	DLD1	Rep1
767	24.01.2024 05:00:00	36	C4	Image 3	31.38588	0.2	0	DLD1	Rep1
768	24.01.2024 05:00:00	36	C4	Image 4	29.75146	0.2	0	DLD1	Rep1
769	24.01.2024 05:00:00	36	D4	Image 1	23.52488	0.2	0.2	DLD1	Rep1
770	24.01.2024 05:00:00	36	D4	Image 2	27.36847	0.2	0.2	DLD1	Rep1
771	24.01.2024 05:00:00	36	D4	Image 3	28.12769	0.2	0.2	DLD1	Rep1
772	24.01.2024 05:00:00	36	D4	Image 4	27.37166	0.2	0.2	DLD1	Rep1
773	24.01.2024 05:00:00	36	E4	Image 1	21.21677	0.2	1	DLD1	Rep1
774	24.01.2024 05:00:00	36	E4	Image 2	21.65306	0.2	1	DLD1	Rep1
775	24.01.2024 05:00:00	36	E4	Image 3	24.74636	0.2	1	DLD1	Rep1
776	24.01.2024 05:00:00	36	E4	Image 4	25.71535	0.2	1	DLD1	Rep1
777	24.01.2024 05:00:00	36	F4	Image 1	22.80179	0.2	5	DLD1	Rep1
778	24.01.2024 05:00:00	36	F4	Image 2	20.52173	0.2	5	DLD1	Rep1
779	24.01.2024 05:00:00	36	F4	Image 3	23.93734	0.2	5	DLD1	Rep1
780	24.01.2024 05:00:00	36	F4	Image 4	23.86736	0.2	5	DLD1	Rep1
781	24.01.2024 05:00:00	36	B5	Image 1	35.95275	1	0	DLD1	Rep1
782	24.01.2024 05:00:00	36	B5	Image 2	37.16705	1	0	DLD1	Rep1
783	24.01.2024 05:00:00	36	B5	Image 3	33.19987	1	0	DLD1	Rep1
784	24.01.2024 05:00:00	36	B5	Image 4	31.68082	1	0	DLD1	Rep1
785	24.01.2024 05:00:00	36	C5	Image 1	26.51843	1	0	DLD1	Rep1
786	24.01.2024 05:00:00	36	C5	Image 2	36.82077	1	0	DLD1	Rep1
787	24.01.2024 05:00:00	36	C5	Image 3	28.42631	1	0	DLD1	Rep1
788	24.01.2024 05:00:00	36	C5	Image 4	28.44232	1	0	DLD1	Rep1
789	24.01.2024 05:00:00	36	D5	Image 1	24.72439	1	0.2	DLD1	Rep1
790	24.01.2024 05:00:00	36	D5	Image 2	21.18265	1	0.2	DLD1	Rep1
791	24.01.2024 05:00:00	36	D5	Image 3	31.04893	1	0.2	DLD1	Rep1
792	24.01.2024 05:00:00	36	D5	Image 4	23.71477	1	0.2	DLD1	Rep1
793	24.01.2024 05:00:00	36	E5	Image 1	19.08433	1	1	DLD1	Rep1
794	24.01.2024 05:00:00	36	E5	Image 2	21.12808	1	1	DLD1	Rep1
795	24.01.2024 05:00:00	36	E5	Image 3	20.56248	1	1	DLD1	Rep1
796	24.01.2024 05:00:00	36	E5	Image 4	26.51228	1	1	DLD1	Rep1
797	24.01.2024 05:00:00	36	F5	Image 1	19.6875	1	5	DLD1	Rep1
798	24.01.2024 05:00:00	36	F5	Image 2	19.89977	1	5	DLD1	Rep1
799	24.01.2024 05:00:00	36	F5	Image 3	20.9308	1	5	DLD1	Rep1
800	24.01.2024 05:00:00	36	F5	Image 4	23.44682	1	5	DLD1	Rep1
801	24.01.2024 09:00:00	40	B2	Image 1	36.47518	0	0	DLD1	Rep1
802	24.01.2024 09:00:00	40	B2	Image 2	33.72065	0	0	DLD1	Rep1
803	24.01.2024 09:00:00	40	B2	Image 3	28.11594	0	0	DLD1	Rep1
804	24.01.2024 09:00:00	40	B2	Image 4	33.77404	0	0	DLD1	Rep1
805	24.01.2024 09:00:00	40	C2	Image 1	38.01316	0	0	DLD1	Rep1
806	24.01.2024 09:00:00	40	C2	Image 2	42.24034	0	0	DLD1	Rep1
807	24.01.2024 09:00:00	40	C2	Image 3	38.35653	0	0	DLD1	Rep1
808	24.01.2024 09:00:00	40	C2	Image 4	37.2042	0	0	DLD1	Rep1
809	24.01.2024 09:00:00	40	D2	Image 1	28.47252	0	0.2	DLD1	Rep1
810	24.01.2024 09:00:00	40	D2	Image 2	29.10727	0	0.2	DLD1	Rep1
811	24.01.2024 09:00:00	40	D2	Image 3	29.68971	0	0.2	DLD1	Rep1
812	24.01.2024 09:00:00	40	D2	Image 4	26.37137	0	0.2	DLD1	Rep1
813	24.01.2024 09:00:00	40	E2	Image 1	27.54317	0	1	DLD1	Rep1
814	24.01.2024 09:00:00	40	E2	Image 2	28.90141	0	1	DLD1	Rep1
815	24.01.2024 09:00:00	40	E2	Image 3	23.41906	0	1	DLD1	Rep1
816	24.01.2024 09:00:00	40	E2	Image 4	22.74066	0	1	DLD1	Rep1
817	24.01.2024 09:00:00	40	F2	Image 1	28.63007	0	5	DLD1	Rep1
818	24.01.2024 09:00:00	40	F2	Image 2	18.8818	0	5	DLD1	Rep1
819	24.01.2024 09:00:00	40	F2	Image 3	23.14842	0	5	DLD1	Rep1
820	24.01.2024 09:00:00	40	F2	Image 4	19.5157	0	5	DLD1	Rep1
821	24.01.2024 09:00:00	40	B3	Image 1	37.24062	0	0	DLD1	Rep1
822	24.01.2024 09:00:00	40	B3	Image 2	47.69231	0	0	DLD1	Rep1
823	24.01.2024 09:00:00	40	B3	Image 3	36.12691	0	0	DLD1	Rep1
824	24.01.2024 09:00:00	40	B3	Image 4	43.97677	0	0	DLD1	Rep1
825	24.01.2024 09:00:00	40	C3	Image 1	36.26057	0	0	DLD1	Rep1
826	24.01.2024 09:00:00	40	C3	Image 2	40.33757	0	0	DLD1	Rep1
827	24.01.2024 09:00:00	40	C3	Image 3	37.66344	0	0	DLD1	Rep1
828	24.01.2024 09:00:00	40	C3	Image 4	37.26949	0	0	DLD1	Rep1
829	24.01.2024 09:00:00	40	D3	Image 1	33.63935	0	0.2	DLD1	Rep1
830	24.01.2024 09:00:00	40	D3	Image 2	32.12037	0	0.2	DLD1	Rep1
831	24.01.2024 09:00:00	40	D3	Image 3	27.34416	0	0.2	DLD1	Rep1
832	24.01.2024 09:00:00	40	D3	Image 4	28.27137	0	0.2	DLD1	Rep1
833	24.01.2024 09:00:00	40	E3	Image 1	28.45712	0	1	DLD1	Rep1
834	24.01.2024 09:00:00	40	E3	Image 2	27.45827	0	1	DLD1	Rep1
835	24.01.2024 09:00:00	40	E3	Image 3	25.48975	0	1	DLD1	Rep1
836	24.01.2024 09:00:00	40	E3	Image 4	24.89617	0	1	DLD1	Rep1
837	24.01.2024 09:00:00	40	F3	Image 1	26.75454	0	5	DLD1	Rep1
838	24.01.2024 09:00:00	40	F3	Image 2	19.2155	0	5	DLD1	Rep1
839	24.01.2024 09:00:00	40	F3	Image 3	25.98171	0	5	DLD1	Rep1
840	24.01.2024 09:00:00	40	F3	Image 4	22.11856	0	5	DLD1	Rep1
841	24.01.2024 09:00:00	40	B4	Image 1	33.69605	0.2	0	DLD1	Rep1
842	24.01.2024 09:00:00	40	B4	Image 2	39.75712	0.2	0	DLD1	Rep1
843	24.01.2024 09:00:00	40	B4	Image 3	38.89444	0.2	0	DLD1	Rep1
844	24.01.2024 09:00:00	40	B4	Image 4	38.35536	0.2	0	DLD1	Rep1
845	24.01.2024 09:00:00	40	C4	Image 1	36.00374	0.2	0	DLD1	Rep1
846	24.01.2024 09:00:00	40	C4	Image 2	33.55397	0.2	0	DLD1	Rep1
847	24.01.2024 09:00:00	40	C4	Image 3	40.81882	0.2	0	DLD1	Rep1
848	24.01.2024 09:00:00	40	C4	Image 4	34.00785	0.2	0	DLD1	Rep1
849	24.01.2024 09:00:00	40	D4	Image 1	27.9961	0.2	0.2	DLD1	Rep1
850	24.01.2024 09:00:00	40	D4	Image 2	32.16173	0.2	0.2	DLD1	Rep1
851	24.01.2024 09:00:00	40	D4	Image 3	36.96272	0.2	0.2	DLD1	Rep1
852	24.01.2024 09:00:00	40	D4	Image 4	32.66025	0.2	0.2	DLD1	Rep1
853	24.01.2024 09:00:00	40	E4	Image 1	26.05693	0.2	1	DLD1	Rep1
854	24.01.2024 09:00:00	40	E4	Image 2	28.33037	0.2	1	DLD1	Rep1
855	24.01.2024 09:00:00	40	E4	Image 3	29.59425	0.2	1	DLD1	Rep1
856	24.01.2024 09:00:00	40	E4	Image 4	29.82841	0.2	1	DLD1	Rep1
857	24.01.2024 09:00:00	40	F4	Image 1	24.9589	0.2	5	DLD1	Rep1
858	24.01.2024 09:00:00	40	F4	Image 2	22.27129	0.2	5	DLD1	Rep1
859	24.01.2024 09:00:00	40	F4	Image 3	26.19232	0.2	5	DLD1	Rep1
860	24.01.2024 09:00:00	40	F4	Image 4	27.26866	0.2	5	DLD1	Rep1
861	24.01.2024 09:00:00	40	B5	Image 1	39.9544	1	0	DLD1	Rep1
862	24.01.2024 09:00:00	40	B5	Image 2	40.10865	1	0	DLD1	Rep1
863	24.01.2024 09:00:00	40	B5	Image 3	39.43757	1	0	DLD1	Rep1
864	24.01.2024 09:00:00	40	B5	Image 4	38.74676	1	0	DLD1	Rep1
865	24.01.2024 09:00:00	40	C5	Image 1	31.5321	1	0	DLD1	Rep1
866	24.01.2024 09:00:00	40	C5	Image 2	42.31501	1	0	DLD1	Rep1
867	24.01.2024 09:00:00	40	C5	Image 3	33.20996	1	0	DLD1	Rep1
868	24.01.2024 09:00:00	40	C5	Image 4	37.48018	1	0	DLD1	Rep1
869	24.01.2024 09:00:00	40	D5	Image 1	30.03378	1	0.2	DLD1	Rep1
870	24.01.2024 09:00:00	40	D5	Image 2	27.82977	1	0.2	DLD1	Rep1
871	24.01.2024 09:00:00	40	D5	Image 3	36.27273	1	0.2	DLD1	Rep1
872	24.01.2024 09:00:00	40	D5	Image 4	29.00711	1	0.2	DLD1	Rep1
873	24.01.2024 09:00:00	40	E5	Image 1	23.34163	1	1	DLD1	Rep1
874	24.01.2024 09:00:00	40	E5	Image 2	24.34329	1	1	DLD1	Rep1
875	24.01.2024 09:00:00	40	E5	Image 3	25.21572	1	1	DLD1	Rep1
876	24.01.2024 09:00:00	40	E5	Image 4	28.84808	1	1	DLD1	Rep1
877	24.01.2024 09:00:00	40	F5	Image 1	22.10011	1	5	DLD1	Rep1
878	24.01.2024 09:00:00	40	F5	Image 2	24.56883	1	5	DLD1	Rep1
879	24.01.2024 09:00:00	40	F5	Image 3	23.74412	1	5	DLD1	Rep1
880	24.01.2024 09:00:00	40	F5	Image 4	27.55409	1	5	DLD1	Rep1
881	24.01.2024 13:00:00	44	B2	Image 1	41.45101	0	0	DLD1	Rep1
882	24.01.2024 13:00:00	44	B2	Image 2	38.65205	0	0	DLD1	Rep1
883	24.01.2024 13:00:00	44	B2	Image 3	34.54168	0	0	DLD1	Rep1
884	24.01.2024 13:00:00	44	B2	Image 4	40.37487	0	0	DLD1	Rep1
885	24.01.2024 13:00:00	44	C2	Image 1	42.21996	0	0	DLD1	Rep1
886	24.01.2024 13:00:00	44	C2	Image 2	51.795	0	0	DLD1	Rep1
887	24.01.2024 13:00:00	44	C2	Image 3	44.2526	0	0	DLD1	Rep1
888	24.01.2024 13:00:00	44	C2	Image 4	43.69826	0	0	DLD1	Rep1
889	24.01.2024 13:00:00	44	D2	Image 1	32.74729	0	0.2	DLD1	Rep1
890	24.01.2024 13:00:00	44	D2	Image 2	35.6543	0	0.2	DLD1	Rep1
891	24.01.2024 13:00:00	44	D2	Image 3	33.3526	0	0.2	DLD1	Rep1
892	24.01.2024 13:00:00	44	D2	Image 4	30.83845	0	0.2	DLD1	Rep1
893	24.01.2024 13:00:00	44	E2	Image 1	30.1548	0	1	DLD1	Rep1
894	24.01.2024 13:00:00	44	E2	Image 2	29.59735	0	1	DLD1	Rep1
895	24.01.2024 13:00:00	44	E2	Image 3	28.90617	0	1	DLD1	Rep1
896	24.01.2024 13:00:00	44	E2	Image 4	26.76267	0	1	DLD1	Rep1
897	24.01.2024 13:00:00	44	F2	Image 1	32.91107	0	5	DLD1	Rep1
898	24.01.2024 13:00:00	44	F2	Image 2	22.01101	0	5	DLD1	Rep1
899	24.01.2024 13:00:00	44	F2	Image 3	25.55737	0	5	DLD1	Rep1
900	24.01.2024 13:00:00	44	F2	Image 4	22.56845	0	5	DLD1	Rep1
901	24.01.2024 13:00:00	44	B3	Image 1	42.42222	0	0	DLD1	Rep1
902	24.01.2024 13:00:00	44	B3	Image 2	55.65815	0	0	DLD1	Rep1
903	24.01.2024 13:00:00	44	B3	Image 3	42.63573	0	0	DLD1	Rep1
904	24.01.2024 13:00:00	44	B3	Image 4	51.75916	0	0	DLD1	Rep1
905	24.01.2024 13:00:00	44	C3	Image 1	43.00757	0	0	DLD1	Rep1
906	24.01.2024 13:00:00	44	C3	Image 2	47.20443	0	0	DLD1	Rep1
907	24.01.2024 13:00:00	44	C3	Image 3	44.23719	0	0	DLD1	Rep1
908	24.01.2024 13:00:00	44	C3	Image 4	40.07722	0	0	DLD1	Rep1
909	24.01.2024 13:00:00	44	D3	Image 1	40.00263	0	0.2	DLD1	Rep1
910	24.01.2024 13:00:00	44	D3	Image 2	39.1067	0	0.2	DLD1	Rep1
911	24.01.2024 13:00:00	44	D3	Image 3	32.19135	0	0.2	DLD1	Rep1
912	24.01.2024 13:00:00	44	D3	Image 4	32.14404	0	0.2	DLD1	Rep1
913	24.01.2024 13:00:00	44	E3	Image 1	30.14671	0	1	DLD1	Rep1
914	24.01.2024 13:00:00	44	E3	Image 2	31.64264	0	1	DLD1	Rep1
915	24.01.2024 13:00:00	44	E3	Image 3	28.43115	0	1	DLD1	Rep1
916	24.01.2024 13:00:00	44	E3	Image 4	32.23254	0	1	DLD1	Rep1
917	24.01.2024 13:00:00	44	F3	Image 1	31.23798	0	5	DLD1	Rep1
918	24.01.2024 13:00:00	44	F3	Image 2	20.76467	0	5	DLD1	Rep1
919	24.01.2024 13:00:00	44	F3	Image 3	26.05341	0	5	DLD1	Rep1
920	24.01.2024 13:00:00	44	F3	Image 4	24.48732	0	5	DLD1	Rep1
921	24.01.2024 13:00:00	44	B4	Image 1	39.78455	0.2	0	DLD1	Rep1
922	24.01.2024 13:00:00	44	B4	Image 2	41.03302	0.2	0	DLD1	Rep1
923	24.01.2024 13:00:00	44	B4	Image 3	43.96427	0.2	0	DLD1	Rep1
924	24.01.2024 13:00:00	44	B4	Image 4	47.61272	0.2	0	DLD1	Rep1
925	24.01.2024 13:00:00	44	C4	Image 1	43.28574	0.2	0	DLD1	Rep1
926	24.01.2024 13:00:00	44	C4	Image 2	40.63937	0.2	0	DLD1	Rep1
927	24.01.2024 13:00:00	44	C4	Image 3	44.67009	0.2	0	DLD1	Rep1
928	24.01.2024 13:00:00	44	C4	Image 4	39.13752	0.2	0	DLD1	Rep1
929	24.01.2024 13:00:00	44	D4	Image 1	32.14066	0.2	0.2	DLD1	Rep1
930	24.01.2024 13:00:00	44	D4	Image 2	33.63325	0.2	0.2	DLD1	Rep1
931	24.01.2024 13:00:00	44	D4	Image 3	42.66164	0.2	0.2	DLD1	Rep1
932	24.01.2024 13:00:00	44	D4	Image 4	36.0476	0.2	0.2	DLD1	Rep1
933	24.01.2024 13:00:00	44	E4	Image 1	27.89519	0.2	1	DLD1	Rep1
934	24.01.2024 13:00:00	44	E4	Image 2	32.12243	0.2	1	DLD1	Rep1
935	24.01.2024 13:00:00	44	E4	Image 3	31.48817	0.2	1	DLD1	Rep1
936	24.01.2024 13:00:00	44	E4	Image 4	34.59127	0.2	1	DLD1	Rep1
937	24.01.2024 13:00:00	44	F4	Image 1	28.82184	0.2	5	DLD1	Rep1
938	24.01.2024 13:00:00	44	F4	Image 2	24.03218	0.2	5	DLD1	Rep1
939	24.01.2024 13:00:00	44	F4	Image 3	28.43736	0.2	5	DLD1	Rep1
940	24.01.2024 13:00:00	44	F4	Image 4	28.43715	0.2	5	DLD1	Rep1
941	24.01.2024 13:00:00	44	B5	Image 1	47.43907	1	0	DLD1	Rep1
942	24.01.2024 13:00:00	44	B5	Image 2	45.62086	1	0	DLD1	Rep1
943	24.01.2024 13:00:00	44	B5	Image 3	44.1527	1	0	DLD1	Rep1
944	24.01.2024 13:00:00	44	B5	Image 4	41.09334	1	0	DLD1	Rep1
945	24.01.2024 13:00:00	44	C5	Image 1	38.83033	1	0	DLD1	Rep1
946	24.01.2024 13:00:00	44	C5	Image 2	45.16654	1	0	DLD1	Rep1
947	24.01.2024 13:00:00	44	C5	Image 3	36.16627	1	0	DLD1	Rep1
948	24.01.2024 13:00:00	44	C5	Image 4	41.99657	1	0	DLD1	Rep1
949	24.01.2024 13:00:00	44	D5	Image 1	37.31721	1	0.2	DLD1	Rep1
950	24.01.2024 13:00:00	44	D5	Image 2	27.3367	1	0.2	DLD1	Rep1
951	24.01.2024 13:00:00	44	D5	Image 3	41.61665	1	0.2	DLD1	Rep1
952	24.01.2024 13:00:00	44	D5	Image 4	34.84954	1	0.2	DLD1	Rep1
953	24.01.2024 13:00:00	44	E5	Image 1	24.19465	1	1	DLD1	Rep1
954	24.01.2024 13:00:00	44	E5	Image 2	25.95621	1	1	DLD1	Rep1
955	24.01.2024 13:00:00	44	E5	Image 3	28.5713	1	1	DLD1	Rep1
956	24.01.2024 13:00:00	44	E5	Image 4	33.24415	1	1	DLD1	Rep1
957	24.01.2024 13:00:00	44	F5	Image 1	24.58444	1	5	DLD1	Rep1
958	24.01.2024 13:00:00	44	F5	Image 2	27.99451	1	5	DLD1	Rep1
959	24.01.2024 13:00:00	44	F5	Image 3	25.99199	1	5	DLD1	Rep1
960	24.01.2024 13:00:00	44	F5	Image 4	31.00941	1	5	DLD1	Rep1
961	24.01.2024 17:00:00	48	B2	Image 1	48.59188	0	0	DLD1	Rep1
962	24.01.2024 17:00:00	48	B2	Image 2	46.16199	0	0	DLD1	Rep1
963	24.01.2024 17:00:00	48	B2	Image 3	39.48359	0	0	DLD1	Rep1
964	24.01.2024 17:00:00	48	B2	Image 4	46.19267	0	0	DLD1	Rep1
965	24.01.2024 17:00:00	48	C2	Image 1	49.00013	0	0	DLD1	Rep1
966	24.01.2024 17:00:00	48	C2	Image 2	57.48707	0	0	DLD1	Rep1
967	24.01.2024 17:00:00	48	C2	Image 3	49.10373	0	0	DLD1	Rep1
968	24.01.2024 17:00:00	48	C2	Image 4	46.76889	0	0	DLD1	Rep1
969	24.01.2024 17:00:00	48	D2	Image 1	40.0134	0	0.2	DLD1	Rep1
970	24.01.2024 17:00:00	48	D2	Image 2	41.95532	0	0.2	DLD1	Rep1
971	24.01.2024 17:00:00	48	D2	Image 3	38.80263	0	0.2	DLD1	Rep1
972	24.01.2024 17:00:00	48	D2	Image 4	35.49086	0	0.2	DLD1	Rep1
973	24.01.2024 17:00:00	48	E2	Image 1	36.10107	0	1	DLD1	Rep1
974	24.01.2024 17:00:00	48	E2	Image 2	36.57748	0	1	DLD1	Rep1
975	24.01.2024 17:00:00	48	E2	Image 3	30.78684	0	1	DLD1	Rep1
976	24.01.2024 17:00:00	48	E2	Image 4	29.25176	0	1	DLD1	Rep1
977	24.01.2024 17:00:00	48	F2	Image 1	35.13442	0	5	DLD1	Rep1
978	24.01.2024 17:00:00	48	F2	Image 2	21.62978	0	5	DLD1	Rep1
979	24.01.2024 17:00:00	48	F2	Image 3	27.64016	0	5	DLD1	Rep1
980	24.01.2024 17:00:00	48	F2	Image 4	24.49091	0	5	DLD1	Rep1
981	24.01.2024 17:00:00	48	B3	Image 1	48.95053	0	0	DLD1	Rep1
982	24.01.2024 17:00:00	48	B3	Image 2	61.36846	0	0	DLD1	Rep1
983	24.01.2024 17:00:00	48	B3	Image 3	47.72179	0	0	DLD1	Rep1
984	24.01.2024 17:00:00	48	B3	Image 4	57.02219	0	0	DLD1	Rep1
985	24.01.2024 17:00:00	48	C3	Image 1	50.26228	0	0	DLD1	Rep1
986	24.01.2024 17:00:00	48	C3	Image 2	47.93766	0	0	DLD1	Rep1
987	24.01.2024 17:00:00	48	C3	Image 3	48.46188	0	0	DLD1	Rep1
988	24.01.2024 17:00:00	48	C3	Image 4	47.98312	0	0	DLD1	Rep1
989	24.01.2024 17:00:00	48	D3	Image 1	45.23742	0	0.2	DLD1	Rep1
990	24.01.2024 17:00:00	48	D3	Image 2	40.56069	0	0.2	DLD1	Rep1
991	24.01.2024 17:00:00	48	D3	Image 3	37.95817	0	0.2	DLD1	Rep1
992	24.01.2024 17:00:00	48	D3	Image 4	37.45427	0	0.2	DLD1	Rep1
993	24.01.2024 17:00:00	48	E3	Image 1	35.42537	0	1	DLD1	Rep1
994	24.01.2024 17:00:00	48	E3	Image 2	39.38238	0	1	DLD1	Rep1
995	24.01.2024 17:00:00	48	E3	Image 3	30.44298	0	1	DLD1	Rep1
996	24.01.2024 17:00:00	48	E3	Image 4	35.64344	0	1	DLD1	Rep1
997	24.01.2024 17:00:00	48	F3	Image 1	34.34806	0	5	DLD1	Rep1
998	24.01.2024 17:00:00	48	F3	Image 2	24.05048	0	5	DLD1	Rep1
999	24.01.2024 17:00:00	48	F3	Image 3	27.81471	0	5	DLD1	Rep1
1000	24.01.2024 17:00:00	48	F3	Image 4	28.14303	0	5	DLD1	Rep1
1001	24.01.2024 17:00:00	48	B4	Image 1	45.00898	0.2	0	DLD1	Rep1
1002	24.01.2024 17:00:00	48	B4	Image 2	44.01926	0.2	0	DLD1	Rep1
1003	24.01.2024 17:00:00	48	B4	Image 3	45.42971	0.2	0	DLD1	Rep1
1004	24.01.2024 17:00:00	48	B4	Image 4	52.09031	0.2	0	DLD1	Rep1
1005	24.01.2024 17:00:00	48	C4	Image 1	42.82278	0.2	0	DLD1	Rep1
1006	24.01.2024 17:00:00	48	C4	Image 2	45.73178	0.2	0	DLD1	Rep1
1007	24.01.2024 17:00:00	48	C4	Image 3	50.10112	0.2	0	DLD1	Rep1
1008	24.01.2024 17:00:00	48	C4	Image 4	46.23549	0.2	0	DLD1	Rep1
1009	24.01.2024 17:00:00	48	D4	Image 1	37.8431	0.2	0.2	DLD1	Rep1
1010	24.01.2024 17:00:00	48	D4	Image 2	42.22951	0.2	0.2	DLD1	Rep1
1011	24.01.2024 17:00:00	48	D4	Image 3	45.97279	0.2	0.2	DLD1	Rep1
1012	24.01.2024 17:00:00	48	D4	Image 4	39.60178	0.2	0.2	DLD1	Rep1
1013	24.01.2024 17:00:00	48	E4	Image 1	31.67909	0.2	1	DLD1	Rep1
1014	24.01.2024 17:00:00	48	E4	Image 2	36.02812	0.2	1	DLD1	Rep1
1015	24.01.2024 17:00:00	48	E4	Image 3	31.66727	0.2	1	DLD1	Rep1
1016	24.01.2024 17:00:00	48	E4	Image 4	35.26221	0.2	1	DLD1	Rep1
1017	24.01.2024 17:00:00	48	F4	Image 1	28.92918	0.2	5	DLD1	Rep1
1018	24.01.2024 17:00:00	48	F4	Image 2	26.26001	0.2	5	DLD1	Rep1
1019	24.01.2024 17:00:00	48	F4	Image 3	31.08649	0.2	5	DLD1	Rep1
1020	24.01.2024 17:00:00	48	F4	Image 4	30.73801	0.2	5	DLD1	Rep1
1021	24.01.2024 17:00:00	48	B5	Image 1	50.81468	1	0	DLD1	Rep1
1022	24.01.2024 17:00:00	48	B5	Image 2	52.3818	1	0	DLD1	Rep1
1023	24.01.2024 17:00:00	48	B5	Image 3	43.78342	1	0	DLD1	Rep1
1024	24.01.2024 17:00:00	48	B5	Image 4	48.4234	1	0	DLD1	Rep1
1025	24.01.2024 17:00:00	48	C5	Image 1	39.88099	1	0	DLD1	Rep1
1026	24.01.2024 17:00:00	48	C5	Image 2	47.99659	1	0	DLD1	Rep1
1027	24.01.2024 17:00:00	48	C5	Image 3	40.50625	1	0	DLD1	Rep1
1028	24.01.2024 17:00:00	48	C5	Image 4	50.63936	1	0	DLD1	Rep1
1029	24.01.2024 17:00:00	48	D5	Image 1	41.4479	1	0.2	DLD1	Rep1
1030	24.01.2024 17:00:00	48	D5	Image 2	34.95655	1	0.2	DLD1	Rep1
1031	24.01.2024 17:00:00	48	D5	Image 3	48.64969	1	0.2	DLD1	Rep1
1032	24.01.2024 17:00:00	48	D5	Image 4	40.87305	1	0.2	DLD1	Rep1
1033	24.01.2024 17:00:00	48	E5	Image 1	26.59061	1	1	DLD1	Rep1
1034	24.01.2024 17:00:00	48	E5	Image 2	27.73113	1	1	DLD1	Rep1
1035	24.01.2024 17:00:00	48	E5	Image 3	29.07582	1	1	DLD1	Rep1
1036	24.01.2024 17:00:00	48	E5	Image 4	34.32969	1	1	DLD1	Rep1
1037	24.01.2024 17:00:00	48	F5	Image 1	25.19376	1	5	DLD1	Rep1
1038	24.01.2024 17:00:00	48	F5	Image 2	25.75797	1	5	DLD1	Rep1
1039	24.01.2024 17:00:00	48	F5	Image 3	25.69214	1	5	DLD1	Rep1
1040	24.01.2024 17:00:00	48	F5	Image 4	31.49873	1	5	DLD1	Rep1
1041	24.01.2024 21:00:00	52	B2	Image 1	54.23381	0	0	DLD1	Rep1
1042	24.01.2024 21:00:00	52	B2	Image 2	51.85835	0	0	DLD1	Rep1
1043	24.01.2024 21:00:00	52	B2	Image 3	48.02677	0	0	DLD1	Rep1
1044	24.01.2024 21:00:00	52	B2	Image 4	53.84519	0	0	DLD1	Rep1
1045	24.01.2024 21:00:00	52	C2	Image 1	56.44659	0	0	DLD1	Rep1
1046	24.01.2024 21:00:00	52	C2	Image 2	63.8534	0	0	DLD1	Rep1
1047	24.01.2024 21:00:00	52	C2	Image 3	56.91346	0	0	DLD1	Rep1
1048	24.01.2024 21:00:00	52	C2	Image 4	57.25256	0	0	DLD1	Rep1
1049	24.01.2024 21:00:00	52	D2	Image 1	44.8845	0	0.2	DLD1	Rep1
1050	24.01.2024 21:00:00	52	D2	Image 2	48.3812	0	0.2	DLD1	Rep1
1051	24.01.2024 21:00:00	52	D2	Image 3	45.0089	0	0.2	DLD1	Rep1
1052	24.01.2024 21:00:00	52	D2	Image 4	39.38963	0	0.2	DLD1	Rep1
1053	24.01.2024 21:00:00	52	E2	Image 1	38.98009	0	1	DLD1	Rep1
1054	24.01.2024 21:00:00	52	E2	Image 2	40.93771	0	1	DLD1	Rep1
1055	24.01.2024 21:00:00	52	E2	Image 3	35.12261	0	1	DLD1	Rep1
1056	24.01.2024 21:00:00	52	E2	Image 4	30.9031	0	1	DLD1	Rep1
1057	24.01.2024 21:00:00	52	F2	Image 1	36.13029	0	5	DLD1	Rep1
1058	24.01.2024 21:00:00	52	F2	Image 2	26.7041	0	5	DLD1	Rep1
1059	24.01.2024 21:00:00	52	F2	Image 3	29.25557	0	5	DLD1	Rep1
1060	24.01.2024 21:00:00	52	F2	Image 4	25.68931	0	5	DLD1	Rep1
1061	24.01.2024 21:00:00	52	B3	Image 1	56.83749	0	0	DLD1	Rep1
1062	24.01.2024 21:00:00	52	B3	Image 2	69.03279	0	0	DLD1	Rep1
1063	24.01.2024 21:00:00	52	B3	Image 3	52.96011	0	0	DLD1	Rep1
1064	24.01.2024 21:00:00	52	B3	Image 4	64.18704	0	0	DLD1	Rep1
1065	24.01.2024 21:00:00	52	C3	Image 1	54.18164	0	0	DLD1	Rep1
1066	24.01.2024 21:00:00	52	C3	Image 2	53.88698	0	0	DLD1	Rep1
1067	24.01.2024 21:00:00	52	C3	Image 3	55.6545	0	0	DLD1	Rep1
1068	24.01.2024 21:00:00	52	C3	Image 4	54.28886	0	0	DLD1	Rep1
1069	24.01.2024 21:00:00	52	D3	Image 1	50.11486	0	0.2	DLD1	Rep1
1070	24.01.2024 21:00:00	52	D3	Image 2	48.97001	0	0.2	DLD1	Rep1
1071	24.01.2024 21:00:00	52	D3	Image 3	41.86215	0	0.2	DLD1	Rep1
1072	24.01.2024 21:00:00	52	D3	Image 4	41.01188	0	0.2	DLD1	Rep1
1073	24.01.2024 21:00:00	52	E3	Image 1	40.50086	0	1	DLD1	Rep1
1074	24.01.2024 21:00:00	52	E3	Image 2	41.25242	0	1	DLD1	Rep1
1075	24.01.2024 21:00:00	52	E3	Image 3	34.66961	0	1	DLD1	Rep1
1076	24.01.2024 21:00:00	52	E3	Image 4	38.87088	0	1	DLD1	Rep1
1077	24.01.2024 21:00:00	52	F3	Image 1	36.26823	0	5	DLD1	Rep1
1078	24.01.2024 21:00:00	52	F3	Image 2	25.09663	0	5	DLD1	Rep1
1079	24.01.2024 21:00:00	52	F3	Image 3	32.89242	0	5	DLD1	Rep1
1080	24.01.2024 21:00:00	52	F3	Image 4	29.20832	0	5	DLD1	Rep1
1081	24.01.2024 21:00:00	52	B4	Image 1	50.25778	0.2	0	DLD1	Rep1
1082	24.01.2024 21:00:00	52	B4	Image 2	48.104	0.2	0	DLD1	Rep1
1083	24.01.2024 21:00:00	52	B4	Image 3	54.51682	0.2	0	DLD1	Rep1
1084	24.01.2024 21:00:00	52	B4	Image 4	56.42746	0.2	0	DLD1	Rep1
1085	24.01.2024 21:00:00	52	C4	Image 1	50.48353	0.2	0	DLD1	Rep1
1086	24.01.2024 21:00:00	52	C4	Image 2	49.52648	0.2	0	DLD1	Rep1
1087	24.01.2024 21:00:00	52	C4	Image 3	52.21674	0.2	0	DLD1	Rep1
1088	24.01.2024 21:00:00	52	C4	Image 4	49.94183	0.2	0	DLD1	Rep1
1089	24.01.2024 21:00:00	52	D4	Image 1	41.97267	0.2	0.2	DLD1	Rep1
1090	24.01.2024 21:00:00	52	D4	Image 2	48.85237	0.2	0.2	DLD1	Rep1
1091	24.01.2024 21:00:00	52	D4	Image 3	45.90489	0.2	0.2	DLD1	Rep1
1092	24.01.2024 21:00:00	52	D4	Image 4	48.43992	0.2	0.2	DLD1	Rep1
1093	24.01.2024 21:00:00	52	E4	Image 1	34.23933	0.2	1	DLD1	Rep1
1094	24.01.2024 21:00:00	52	E4	Image 2	34.54713	0.2	1	DLD1	Rep1
1095	24.01.2024 21:00:00	52	E4	Image 3	38.12271	0.2	1	DLD1	Rep1
1096	24.01.2024 21:00:00	52	E4	Image 4	40.27374	0.2	1	DLD1	Rep1
1097	24.01.2024 21:00:00	52	F4	Image 1	31.28702	0.2	5	DLD1	Rep1
1098	24.01.2024 21:00:00	52	F4	Image 2	27.16229	0.2	5	DLD1	Rep1
1099	24.01.2024 21:00:00	52	F4	Image 3	31.8607	0.2	5	DLD1	Rep1
1100	24.01.2024 21:00:00	52	F4	Image 4	28.73992	0.2	5	DLD1	Rep1
1101	24.01.2024 21:00:00	52	B5	Image 1	55.00406	1	0	DLD1	Rep1
1102	24.01.2024 21:00:00	52	B5	Image 2	57.00169	1	0	DLD1	Rep1
1103	24.01.2024 21:00:00	52	B5	Image 3	46.31499	1	0	DLD1	Rep1
1104	24.01.2024 21:00:00	52	B5	Image 4	52.48313	1	0	DLD1	Rep1
1105	24.01.2024 21:00:00	52	C5	Image 1	45.63515	1	0	DLD1	Rep1
1106	24.01.2024 21:00:00	52	C5	Image 2	58.35275	1	0	DLD1	Rep1
1107	24.01.2024 21:00:00	52	C5	Image 3	42.94471	1	0	DLD1	Rep1
1108	24.01.2024 21:00:00	52	C5	Image 4	51.95307	1	0	DLD1	Rep1
1109	24.01.2024 21:00:00	52	D5	Image 1	44.31372	1	0.2	DLD1	Rep1
1110	24.01.2024 21:00:00	52	D5	Image 2	34.62354	1	0.2	DLD1	Rep1
1111	24.01.2024 21:00:00	52	D5	Image 3	50.95297	1	0.2	DLD1	Rep1
1112	24.01.2024 21:00:00	52	D5	Image 4	45.63626	1	0.2	DLD1	Rep1
1113	24.01.2024 21:00:00	52	E5	Image 1	30.41826	1	1	DLD1	Rep1
1114	24.01.2024 21:00:00	52	E5	Image 2	31.00332	1	1	DLD1	Rep1
1115	24.01.2024 21:00:00	52	E5	Image 3	29.12695	1	1	DLD1	Rep1
1116	24.01.2024 21:00:00	52	E5	Image 4	39.8521	1	1	DLD1	Rep1
1117	24.01.2024 21:00:00	52	F5	Image 1	27.4779	1	5	DLD1	Rep1
1118	24.01.2024 21:00:00	52	F5	Image 2	25.05878	1	5	DLD1	Rep1
1119	24.01.2024 21:00:00	52	F5	Image 3	28.47307	1	5	DLD1	Rep1
1120	24.01.2024 21:00:00	52	F5	Image 4	32.3928	1	5	DLD1	Rep1
1121	25.01.2024 01:00:00	56	B2	Image 1	61.46517	0	0	DLD1	Rep1
1122	25.01.2024 01:00:00	56	B2	Image 2	57.51678	0	0	DLD1	Rep1
1123	25.01.2024 01:00:00	56	B2	Image 3	52.97372	0	0	DLD1	Rep1
1124	25.01.2024 01:00:00	56	B2	Image 4	59.46487	0	0	DLD1	Rep1
1125	25.01.2024 01:00:00	56	C2	Image 1	64.11388	0	0	DLD1	Rep1
1126	25.01.2024 01:00:00	56	C2	Image 2	64.90066	0	0	DLD1	Rep1
1127	25.01.2024 01:00:00	56	C2	Image 3	63.86543	0	0	DLD1	Rep1
1128	25.01.2024 01:00:00	56	C2	Image 4	61.73228	0	0	DLD1	Rep1
1129	25.01.2024 01:00:00	56	D2	Image 1	48.0705	0	0.2	DLD1	Rep1
1130	25.01.2024 01:00:00	56	D2	Image 2	53.61219	0	0.2	DLD1	Rep1
1131	25.01.2024 01:00:00	56	D2	Image 3	48.92835	0	0.2	DLD1	Rep1
1132	25.01.2024 01:00:00	56	D2	Image 4	46.09547	0	0.2	DLD1	Rep1
1133	25.01.2024 01:00:00	56	E2	Image 1	41.83487	0	1	DLD1	Rep1
1134	25.01.2024 01:00:00	56	E2	Image 2	44.1782	0	1	DLD1	Rep1
1135	25.01.2024 01:00:00	56	E2	Image 3	40.16108	0	1	DLD1	Rep1
1136	25.01.2024 01:00:00	56	E2	Image 4	36.12247	0	1	DLD1	Rep1
1137	25.01.2024 01:00:00	56	F2	Image 1	40.00532	0	5	DLD1	Rep1
1138	25.01.2024 01:00:00	56	F2	Image 2	29.75485	0	5	DLD1	Rep1
1139	25.01.2024 01:00:00	56	F2	Image 3	33.41346	0	5	DLD1	Rep1
1140	25.01.2024 01:00:00	56	F2	Image 4	28.34231	0	5	DLD1	Rep1
1141	25.01.2024 01:00:00	56	B3	Image 1	62.95818	0	0	DLD1	Rep1
1142	25.01.2024 01:00:00	56	B3	Image 2	76.82388	0	0	DLD1	Rep1
1143	25.01.2024 01:00:00	56	B3	Image 3	58.61889	0	0	DLD1	Rep1
1144	25.01.2024 01:00:00	56	B3	Image 4	73.82756	0	0	DLD1	Rep1
1145	25.01.2024 01:00:00	56	C3	Image 1	63.39446	0	0	DLD1	Rep1
1146	25.01.2024 01:00:00	56	C3	Image 2	63.76954	0	0	DLD1	Rep1
1147	25.01.2024 01:00:00	56	C3	Image 3	63.10186	0	0	DLD1	Rep1
1148	25.01.2024 01:00:00	56	C3	Image 4	63.66732	0	0	DLD1	Rep1
1149	25.01.2024 01:00:00	56	D3	Image 1	59.06167	0	0.2	DLD1	Rep1
1150	25.01.2024 01:00:00	56	D3	Image 2	53.63823	0	0.2	DLD1	Rep1
1151	25.01.2024 01:00:00	56	D3	Image 3	47.8873	0	0.2	DLD1	Rep1
1152	25.01.2024 01:00:00	56	D3	Image 4	47.04927	0	0.2	DLD1	Rep1
1153	25.01.2024 01:00:00	56	E3	Image 1	44.72424	0	1	DLD1	Rep1
1154	25.01.2024 01:00:00	56	E3	Image 2	48.09226	0	1	DLD1	Rep1
1155	25.01.2024 01:00:00	56	E3	Image 3	39.266	0	1	DLD1	Rep1
1156	25.01.2024 01:00:00	56	E3	Image 4	43.02318	0	1	DLD1	Rep1
1157	25.01.2024 01:00:00	56	F3	Image 1	37.49012	0	5	DLD1	Rep1
1158	25.01.2024 01:00:00	56	F3	Image 2	30.67121	0	5	DLD1	Rep1
1159	25.01.2024 01:00:00	56	F3	Image 3	36.86022	0	5	DLD1	Rep1
1160	25.01.2024 01:00:00	56	F3	Image 4	34.39993	0	5	DLD1	Rep1
1161	25.01.2024 01:00:00	56	B4	Image 1	56.61624	0.2	0	DLD1	Rep1
1162	25.01.2024 01:00:00	56	B4	Image 2	56.32003	0.2	0	DLD1	Rep1
1163	25.01.2024 01:00:00	56	B4	Image 3	58.6439	0.2	0	DLD1	Rep1
1164	25.01.2024 01:00:00	56	B4	Image 4	60.99829	0.2	0	DLD1	Rep1
1165	25.01.2024 01:00:00	56	C4	Image 1	58.00383	0.2	0	DLD1	Rep1
1166	25.01.2024 01:00:00	56	C4	Image 2	57.71572	0.2	0	DLD1	Rep1
1167	25.01.2024 01:00:00	56	C4	Image 3	63.42617	0.2	0	DLD1	Rep1
1168	25.01.2024 01:00:00	56	C4	Image 4	55.80288	0.2	0	DLD1	Rep1
1169	25.01.2024 01:00:00	56	D4	Image 1	48.9593	0.2	0.2	DLD1	Rep1
1170	25.01.2024 01:00:00	56	D4	Image 2	53.80872	0.2	0.2	DLD1	Rep1
1171	25.01.2024 01:00:00	56	D4	Image 3	57.41268	0.2	0.2	DLD1	Rep1
1172	25.01.2024 01:00:00	56	D4	Image 4	52.32586	0.2	0.2	DLD1	Rep1
1173	25.01.2024 01:00:00	56	E4	Image 1	38.08459	0.2	1	DLD1	Rep1
1174	25.01.2024 01:00:00	56	E4	Image 2	43.30708	0.2	1	DLD1	Rep1
1175	25.01.2024 01:00:00	56	E4	Image 3	42.1788	0.2	1	DLD1	Rep1
1176	25.01.2024 01:00:00	56	E4	Image 4	44.5383	0.2	1	DLD1	Rep1
1177	25.01.2024 01:00:00	56	F4	Image 1	33.19193	0.2	5	DLD1	Rep1
1178	25.01.2024 01:00:00	56	F4	Image 2	34.8664	0.2	5	DLD1	Rep1
1179	25.01.2024 01:00:00	56	F4	Image 3	33.90921	0.2	5	DLD1	Rep1
1180	25.01.2024 01:00:00	56	F4	Image 4	34.1246	0.2	5	DLD1	Rep1
1181	25.01.2024 01:00:00	56	B5	Image 1	61.79977	1	0	DLD1	Rep1
1182	25.01.2024 01:00:00	56	B5	Image 2	64.13289	1	0	DLD1	Rep1
1183	25.01.2024 01:00:00	56	B5	Image 3	54.03626	1	0	DLD1	Rep1
1184	25.01.2024 01:00:00	56	B5	Image 4	52.45848	1	0	DLD1	Rep1
1185	25.01.2024 01:00:00	56	C5	Image 1	50.20716	1	0	DLD1	Rep1
1186	25.01.2024 01:00:00	56	C5	Image 2	68.27324	1	0	DLD1	Rep1
1187	25.01.2024 01:00:00	56	C5	Image 3	51.94434	1	0	DLD1	Rep1
1188	25.01.2024 01:00:00	56	C5	Image 4	57.6168	1	0	DLD1	Rep1
1189	25.01.2024 01:00:00	56	D5	Image 1	50.65498	1	0.2	DLD1	Rep1
1190	25.01.2024 01:00:00	56	D5	Image 2	43.7415	1	0.2	DLD1	Rep1
1191	25.01.2024 01:00:00	56	D5	Image 3	57.88662	1	0.2	DLD1	Rep1
1192	25.01.2024 01:00:00	56	D5	Image 4	48.93105	1	0.2	DLD1	Rep1
1193	25.01.2024 01:00:00	56	E5	Image 1	32.65258	1	1	DLD1	Rep1
1194	25.01.2024 01:00:00	56	E5	Image 2	37.61929	1	1	DLD1	Rep1
1195	25.01.2024 01:00:00	56	E5	Image 3	34.72155	1	1	DLD1	Rep1
1196	25.01.2024 01:00:00	56	E5	Image 4	41.80793	1	1	DLD1	Rep1
1197	25.01.2024 01:00:00	56	F5	Image 1	29.74103	1	5	DLD1	Rep1
1198	25.01.2024 01:00:00	56	F5	Image 2	26.94151	1	5	DLD1	Rep1
1199	25.01.2024 01:00:00	56	F5	Image 3	30.53603	1	5	DLD1	Rep1
1200	25.01.2024 01:00:00	56	F5	Image 4	33.5666	1	5	DLD1	Rep1
1201	25.01.2024 05:00:00	60	B2	Image 1	65.32404	0	0	DLD1	Rep1
1202	25.01.2024 05:00:00	60	B2	Image 2	62.74294	0	0	DLD1	Rep1
1203	25.01.2024 05:00:00	60	B2	Image 3	58.76484	0	0	DLD1	Rep1
1204	25.01.2024 05:00:00	60	B2	Image 4	66.24433	0	0	DLD1	Rep1
1205	25.01.2024 05:00:00	60	C2	Image 1	68.22239	0	0	DLD1	Rep1
1206	25.01.2024 05:00:00	60	C2	Image 2	70.88071	0	0	DLD1	Rep1
1207	25.01.2024 05:00:00	60	C2	Image 3	67.53294	0	0	DLD1	Rep1
1208	25.01.2024 05:00:00	60	C2	Image 4	67.88378	0	0	DLD1	Rep1
1209	25.01.2024 05:00:00	60	D2	Image 1	56.248	0	0.2	DLD1	Rep1
1210	25.01.2024 05:00:00	60	D2	Image 2	60.79022	0	0.2	DLD1	Rep1
1211	25.01.2024 05:00:00	60	D2	Image 3	53.66848	0	0.2	DLD1	Rep1
1212	25.01.2024 05:00:00	60	D2	Image 4	51.37371	0	0.2	DLD1	Rep1
1213	25.01.2024 05:00:00	60	E2	Image 1	48.20175	0	1	DLD1	Rep1
1214	25.01.2024 05:00:00	60	E2	Image 2	50.38412	0	1	DLD1	Rep1
1215	25.01.2024 05:00:00	60	E2	Image 3	40.19735	0	1	DLD1	Rep1
1216	25.01.2024 05:00:00	60	E2	Image 4	39.87933	0	1	DLD1	Rep1
1217	25.01.2024 05:00:00	60	F2	Image 1	43.78536	0	5	DLD1	Rep1
1218	25.01.2024 05:00:00	60	F2	Image 2	30.20771	0	5	DLD1	Rep1
1219	25.01.2024 05:00:00	60	F2	Image 3	36.1937	0	5	DLD1	Rep1
1220	25.01.2024 05:00:00	60	F2	Image 4	30.55108	0	5	DLD1	Rep1
1221	25.01.2024 05:00:00	60	B3	Image 1	67.93668	0	0	DLD1	Rep1
1222	25.01.2024 05:00:00	60	B3	Image 2	80.56214	0	0	DLD1	Rep1
1223	25.01.2024 05:00:00	60	B3	Image 3	67.48653	0	0	DLD1	Rep1
1224	25.01.2024 05:00:00	60	B3	Image 4	78.93767	0	0	DLD1	Rep1
1225	25.01.2024 05:00:00	60	C3	Image 1	68.19987	0	0	DLD1	Rep1
1226	25.01.2024 05:00:00	60	C3	Image 2	64.24459	0	0	DLD1	Rep1
1227	25.01.2024 05:00:00	60	C3	Image 3	64.9216	0	0	DLD1	Rep1
1228	25.01.2024 05:00:00	60	C3	Image 4	68.37892	0	0	DLD1	Rep1
1229	25.01.2024 05:00:00	60	D3	Image 1	65.45396	0	0.2	DLD1	Rep1
1230	25.01.2024 05:00:00	60	D3	Image 2	60.99642	0	0.2	DLD1	Rep1
1231	25.01.2024 05:00:00	60	D3	Image 3	53.13667	0	0.2	DLD1	Rep1
1232	25.01.2024 05:00:00	60	D3	Image 4	51.4796	0	0.2	DLD1	Rep1
1233	25.01.2024 05:00:00	60	E3	Image 1	49.79644	0	1	DLD1	Rep1
1234	25.01.2024 05:00:00	60	E3	Image 2	47.21429	0	1	DLD1	Rep1
1235	25.01.2024 05:00:00	60	E3	Image 3	44.02713	0	1	DLD1	Rep1
1236	25.01.2024 05:00:00	60	E3	Image 4	46.34	0	1	DLD1	Rep1
1237	25.01.2024 05:00:00	60	F3	Image 1	41.0054	0	5	DLD1	Rep1
1238	25.01.2024 05:00:00	60	F3	Image 2	29.79657	0	5	DLD1	Rep1
1239	25.01.2024 05:00:00	60	F3	Image 3	41.14003	0	5	DLD1	Rep1
1240	25.01.2024 05:00:00	60	F3	Image 4	35.95517	0	5	DLD1	Rep1
1241	25.01.2024 05:00:00	60	B4	Image 1	59.35014	0.2	0	DLD1	Rep1
1242	25.01.2024 05:00:00	60	B4	Image 2	62.10598	0.2	0	DLD1	Rep1
1243	25.01.2024 05:00:00	60	B4	Image 3	62.88496	0.2	0	DLD1	Rep1
1244	25.01.2024 05:00:00	60	B4	Image 4	69.17592	0.2	0	DLD1	Rep1
1245	25.01.2024 05:00:00	60	C4	Image 1	60.74636	0.2	0	DLD1	Rep1
1246	25.01.2024 05:00:00	60	C4	Image 2	63.40751	0.2	0	DLD1	Rep1
1247	25.01.2024 05:00:00	60	C4	Image 3	66.08497	0.2	0	DLD1	Rep1
1248	25.01.2024 05:00:00	60	C4	Image 4	58.6783	0.2	0	DLD1	Rep1
1249	25.01.2024 05:00:00	60	D4	Image 1	52.48142	0.2	0.2	DLD1	Rep1
1250	25.01.2024 05:00:00	60	D4	Image 2	52.53322	0.2	0.2	DLD1	Rep1
1251	25.01.2024 05:00:00	60	D4	Image 3	62.1468	0.2	0.2	DLD1	Rep1
1252	25.01.2024 05:00:00	60	D4	Image 4	56.27217	0.2	0.2	DLD1	Rep1
1253	25.01.2024 05:00:00	60	E4	Image 1	43.50381	0.2	1	DLD1	Rep1
1254	25.01.2024 05:00:00	60	E4	Image 2	42.03202	0.2	1	DLD1	Rep1
1255	25.01.2024 05:00:00	60	E4	Image 3	45.97155	0.2	1	DLD1	Rep1
1256	25.01.2024 05:00:00	60	E4	Image 4	49.61967	0.2	1	DLD1	Rep1
1257	25.01.2024 05:00:00	60	F4	Image 1	33.90839	0.2	5	DLD1	Rep1
1258	25.01.2024 05:00:00	60	F4	Image 2	32.81816	0.2	5	DLD1	Rep1
1259	25.01.2024 05:00:00	60	F4	Image 3	35.21745	0.2	5	DLD1	Rep1
1260	25.01.2024 05:00:00	60	F4	Image 4	34.87945	0.2	5	DLD1	Rep1
1261	25.01.2024 05:00:00	60	B5	Image 1	66.33683	1	0	DLD1	Rep1
1262	25.01.2024 05:00:00	60	B5	Image 2	64.35088	1	0	DLD1	Rep1
1263	25.01.2024 05:00:00	60	B5	Image 3	63.00999	1	0	DLD1	Rep1
1264	25.01.2024 05:00:00	60	B5	Image 4	57.07304	1	0	DLD1	Rep1
1265	25.01.2024 05:00:00	60	C5	Image 1	53.76064	1	0	DLD1	Rep1
1266	25.01.2024 05:00:00	60	C5	Image 2	66.93613	1	0	DLD1	Rep1
1267	25.01.2024 05:00:00	60	C5	Image 3	58.20747	1	0	DLD1	Rep1
1268	25.01.2024 05:00:00	60	C5	Image 4	63.25742	1	0	DLD1	Rep1
1269	25.01.2024 05:00:00	60	D5	Image 1	54.54576	1	0.2	DLD1	Rep1
1270	25.01.2024 05:00:00	60	D5	Image 2	48.02746	1	0.2	DLD1	Rep1
1271	25.01.2024 05:00:00	60	D5	Image 3	59.21004	1	0.2	DLD1	Rep1
1272	25.01.2024 05:00:00	60	D5	Image 4	49.87525	1	0.2	DLD1	Rep1
1273	25.01.2024 05:00:00	60	E5	Image 1	34.29867	1	1	DLD1	Rep1
1274	25.01.2024 05:00:00	60	E5	Image 2	37.07981	1	1	DLD1	Rep1
1275	25.01.2024 05:00:00	60	E5	Image 3	36.73739	1	1	DLD1	Rep1
1276	25.01.2024 05:00:00	60	E5	Image 4	44.38342	1	1	DLD1	Rep1
1277	25.01.2024 05:00:00	60	F5	Image 1	27.30368	1	5	DLD1	Rep1
1278	25.01.2024 05:00:00	60	F5	Image 2	29.15443	1	5	DLD1	Rep1
1279	25.01.2024 05:00:00	60	F5	Image 3	32.28724	1	5	DLD1	Rep1
1280	25.01.2024 05:00:00	60	F5	Image 4	34.43116	1	5	DLD1	Rep1
1281	25.01.2024 09:00:00	64	B2	Image 1	70.25123	0	0	DLD1	Rep1
1282	25.01.2024 09:00:00	64	B2	Image 2	63.94355	0	0	DLD1	Rep1
1283	25.01.2024 09:00:00	64	B2	Image 3	64.72818	0	0	DLD1	Rep1
1284	25.01.2024 09:00:00	64	B2	Image 4	70.0172	0	0	DLD1	Rep1
1285	25.01.2024 09:00:00	64	C2	Image 1	72.93552	0	0	DLD1	Rep1
1286	25.01.2024 09:00:00	64	C2	Image 2	75.14154	0	0	DLD1	Rep1
1287	25.01.2024 09:00:00	64	C2	Image 3	74.53683	0	0	DLD1	Rep1
1288	25.01.2024 09:00:00	64	C2	Image 4	71.74949	0	0	DLD1	Rep1
1289	25.01.2024 09:00:00	64	D2	Image 1	61.51097	0	0.2	DLD1	Rep1
1290	25.01.2024 09:00:00	64	D2	Image 2	62.71322	0	0.2	DLD1	Rep1
1291	25.01.2024 09:00:00	64	D2	Image 3	58.0216	0	0.2	DLD1	Rep1
1292	25.01.2024 09:00:00	64	D2	Image 4	55.04945	0	0.2	DLD1	Rep1
1293	25.01.2024 09:00:00	64	E2	Image 1	51.82339	0	1	DLD1	Rep1
1294	25.01.2024 09:00:00	64	E2	Image 2	55.07356	0	1	DLD1	Rep1
1295	25.01.2024 09:00:00	64	E2	Image 3	47.62951	0	1	DLD1	Rep1
1296	25.01.2024 09:00:00	64	E2	Image 4	45.13028	0	1	DLD1	Rep1
1297	25.01.2024 09:00:00	64	F2	Image 1	47.66716	0	5	DLD1	Rep1
1298	25.01.2024 09:00:00	64	F2	Image 2	33.0752	0	5	DLD1	Rep1
1299	25.01.2024 09:00:00	64	F2	Image 3	37.49039	0	5	DLD1	Rep1
1300	25.01.2024 09:00:00	64	F2	Image 4	34.2966	0	5	DLD1	Rep1
1301	25.01.2024 09:00:00	64	B3	Image 1	72.0213	0	0	DLD1	Rep1
1302	25.01.2024 09:00:00	64	B3	Image 2	85.42495	0	0	DLD1	Rep1
1303	25.01.2024 09:00:00	64	B3	Image 3	71.2886	0	0	DLD1	Rep1
1304	25.01.2024 09:00:00	64	B3	Image 4	81.79148	0	0	DLD1	Rep1
1305	25.01.2024 09:00:00	64	C3	Image 1	72.29449	0	0	DLD1	Rep1
1306	25.01.2024 09:00:00	64	C3	Image 2	73.02496	0	0	DLD1	Rep1
1307	25.01.2024 09:00:00	64	C3	Image 3	72.30368	0	0	DLD1	Rep1
1308	25.01.2024 09:00:00	64	C3	Image 4	69.29742	0	0	DLD1	Rep1
1309	25.01.2024 09:00:00	64	D3	Image 1	67.81547	0	0.2	DLD1	Rep1
1310	25.01.2024 09:00:00	64	D3	Image 2	67.24095	0	0.2	DLD1	Rep1
1311	25.01.2024 09:00:00	64	D3	Image 3	56.37943	0	0.2	DLD1	Rep1
1312	25.01.2024 09:00:00	64	D3	Image 4	56.3036	0	0.2	DLD1	Rep1
1313	25.01.2024 09:00:00	64	E3	Image 1	53.70379	0	1	DLD1	Rep1
1314	25.01.2024 09:00:00	64	E3	Image 2	56.25794	0	1	DLD1	Rep1
1315	25.01.2024 09:00:00	64	E3	Image 3	48.95151	0	1	DLD1	Rep1
1316	25.01.2024 09:00:00	64	E3	Image 4	51.5464	0	1	DLD1	Rep1
1317	25.01.2024 09:00:00	64	F3	Image 1	45.58549	0	5	DLD1	Rep1
1318	25.01.2024 09:00:00	64	F3	Image 2	34.78068	0	5	DLD1	Rep1
1319	25.01.2024 09:00:00	64	F3	Image 3	42.56231	0	5	DLD1	Rep1
1320	25.01.2024 09:00:00	64	F3	Image 4	37.2487	0	5	DLD1	Rep1
1321	25.01.2024 09:00:00	64	B4	Image 1	66.42413	0.2	0	DLD1	Rep1
1322	25.01.2024 09:00:00	64	B4	Image 2	71.21655	0.2	0	DLD1	Rep1
1323	25.01.2024 09:00:00	64	B4	Image 3	67.34049	0.2	0	DLD1	Rep1
1324	25.01.2024 09:00:00	64	B4	Image 4	71.25214	0.2	0	DLD1	Rep1
1325	25.01.2024 09:00:00	64	C4	Image 1	66.41599	0.2	0	DLD1	Rep1
1326	25.01.2024 09:00:00	64	C4	Image 2	67.53107	0.2	0	DLD1	Rep1
1327	25.01.2024 09:00:00	64	C4	Image 3	71.33302	0.2	0	DLD1	Rep1
1328	25.01.2024 09:00:00	64	C4	Image 4	63.40654	0.2	0	DLD1	Rep1
1329	25.01.2024 09:00:00	64	D4	Image 1	58.45242	0.2	0.2	DLD1	Rep1
1330	25.01.2024 09:00:00	64	D4	Image 2	60.89563	0.2	0.2	DLD1	Rep1
1331	25.01.2024 09:00:00	64	D4	Image 3	68.06953	0.2	0.2	DLD1	Rep1
1332	25.01.2024 09:00:00	64	D4	Image 4	59.25785	0.2	0.2	DLD1	Rep1
1333	25.01.2024 09:00:00	64	E4	Image 1	45.69842	0.2	1	DLD1	Rep1
1334	25.01.2024 09:00:00	64	E4	Image 2	44.77398	0.2	1	DLD1	Rep1
1335	25.01.2024 09:00:00	64	E4	Image 3	51.95251	0.2	1	DLD1	Rep1
1336	25.01.2024 09:00:00	64	E4	Image 4	48.30715	0.2	1	DLD1	Rep1
1337	25.01.2024 09:00:00	64	F4	Image 1	37.78625	0.2	5	DLD1	Rep1
1338	25.01.2024 09:00:00	64	F4	Image 2	35.21475	0.2	5	DLD1	Rep1
1339	25.01.2024 09:00:00	64	F4	Image 3	37.29097	0.2	5	DLD1	Rep1
1340	25.01.2024 09:00:00	64	F4	Image 4	35.55564	0.2	5	DLD1	Rep1
1341	25.01.2024 09:00:00	64	B5	Image 1	68.15332	1	0	DLD1	Rep1
1342	25.01.2024 09:00:00	64	B5	Image 2	73.12899	1	0	DLD1	Rep1
1343	25.01.2024 09:00:00	64	B5	Image 3	64.65923	1	0	DLD1	Rep1
1344	25.01.2024 09:00:00	64	B5	Image 4	68.64825	1	0	DLD1	Rep1
1345	25.01.2024 09:00:00	64	C5	Image 1	59.28969	1	0	DLD1	Rep1
1346	25.01.2024 09:00:00	64	C5	Image 2	72.84012	1	0	DLD1	Rep1
1347	25.01.2024 09:00:00	64	C5	Image 3	57.78411	1	0	DLD1	Rep1
1348	25.01.2024 09:00:00	64	C5	Image 4	64.66759	1	0	DLD1	Rep1
1349	25.01.2024 09:00:00	64	D5	Image 1	59.89839	1	0.2	DLD1	Rep1
1350	25.01.2024 09:00:00	64	D5	Image 2	52.05507	1	0.2	DLD1	Rep1
1351	25.01.2024 09:00:00	64	D5	Image 3	68.54802	1	0.2	DLD1	Rep1
1352	25.01.2024 09:00:00	64	D5	Image 4	59.3343	1	0.2	DLD1	Rep1
1353	25.01.2024 09:00:00	64	E5	Image 1	35.55171	1	1	DLD1	Rep1
1354	25.01.2024 09:00:00	64	E5	Image 2	42.47112	1	1	DLD1	Rep1
1355	25.01.2024 09:00:00	64	E5	Image 3	41.77346	1	1	DLD1	Rep1
1356	25.01.2024 09:00:00	64	E5	Image 4	48.76913	1	1	DLD1	Rep1
1357	25.01.2024 09:00:00	64	F5	Image 1	28.44323	1	5	DLD1	Rep1
1358	25.01.2024 09:00:00	64	F5	Image 2	27.81208	1	5	DLD1	Rep1
1359	25.01.2024 09:00:00	64	F5	Image 3	30.90041	1	5	DLD1	Rep1
1360	25.01.2024 09:00:00	64	F5	Image 4	37.07615	1	5	DLD1	Rep1
1361	25.01.2024 13:00:00	68	B2	Image 1	75.29599	0	0	DLD1	Rep1
1362	25.01.2024 13:00:00	68	B2	Image 2	71.23598	0	0	DLD1	Rep1
1363	25.01.2024 13:00:00	68	B2	Image 3	66.21803	0	0	DLD1	Rep1
1364	25.01.2024 13:00:00	68	B2	Image 4	72.34954	0	0	DLD1	Rep1
1365	25.01.2024 13:00:00	68	C2	Image 1	77.88481	0	0	DLD1	Rep1
1366	25.01.2024 13:00:00	68	C2	Image 2	76.51434	0	0	DLD1	Rep1
1367	25.01.2024 13:00:00	68	C2	Image 3	79.15768	0	0	DLD1	Rep1
1368	25.01.2024 13:00:00	68	C2	Image 4	73.69308	0	0	DLD1	Rep1
1369	25.01.2024 13:00:00	68	D2	Image 1	66.57472	0	0.2	DLD1	Rep1
1370	25.01.2024 13:00:00	68	D2	Image 2	69.95441	0	0.2	DLD1	Rep1
1371	25.01.2024 13:00:00	68	D2	Image 3	64.22691	0	0.2	DLD1	Rep1
1372	25.01.2024 13:00:00	68	D2	Image 4	59.9922	0	0.2	DLD1	Rep1
1373	25.01.2024 13:00:00	68	E2	Image 1	56.49149	0	1	DLD1	Rep1
1374	25.01.2024 13:00:00	68	E2	Image 2	59.76141	0	1	DLD1	Rep1
1375	25.01.2024 13:00:00	68	E2	Image 3	52.65811	0	1	DLD1	Rep1
1376	25.01.2024 13:00:00	68	E2	Image 4	49.37106	0	1	DLD1	Rep1
1377	25.01.2024 13:00:00	68	F2	Image 1	51.10832	0	5	DLD1	Rep1
1378	25.01.2024 13:00:00	68	F2	Image 2	38.06497	0	5	DLD1	Rep1
1379	25.01.2024 13:00:00	68	F2	Image 3	43.05654	0	5	DLD1	Rep1
1380	25.01.2024 13:00:00	68	F2	Image 4	33.81417	0	5	DLD1	Rep1
1381	25.01.2024 13:00:00	68	B3	Image 1	76.18617	0	0	DLD1	Rep1
1382	25.01.2024 13:00:00	68	B3	Image 2	88.41277	0	0	DLD1	Rep1
1383	25.01.2024 13:00:00	68	B3	Image 3	77.17071	0	0	DLD1	Rep1
1384	25.01.2024 13:00:00	68	B3	Image 4	84.67298	0	0	DLD1	Rep1
1385	25.01.2024 13:00:00	68	C3	Image 1	77.99569	0	0	DLD1	Rep1
1386	25.01.2024 13:00:00	68	C3	Image 2	75.26194	0	0	DLD1	Rep1
1387	25.01.2024 13:00:00	68	C3	Image 3	74.16563	0	0	DLD1	Rep1
1388	25.01.2024 13:00:00	68	C3	Image 4	76.18687	0	0	DLD1	Rep1
1389	25.01.2024 13:00:00	68	D3	Image 1	73.17999	0	0.2	DLD1	Rep1
1390	25.01.2024 13:00:00	68	D3	Image 2	72.11352	0	0.2	DLD1	Rep1
1391	25.01.2024 13:00:00	68	D3	Image 3	63.0629	0	0.2	DLD1	Rep1
1392	25.01.2024 13:00:00	68	D3	Image 4	61.04408	0	0.2	DLD1	Rep1
1393	25.01.2024 13:00:00	68	E3	Image 1	58.79537	0	1	DLD1	Rep1
1394	25.01.2024 13:00:00	68	E3	Image 2	63.44896	0	1	DLD1	Rep1
1395	25.01.2024 13:00:00	68	E3	Image 3	53.79517	0	1	DLD1	Rep1
1396	25.01.2024 13:00:00	68	E3	Image 4	56.42946	0	1	DLD1	Rep1
1397	25.01.2024 13:00:00	68	F3	Image 1	48.9193	0	5	DLD1	Rep1
1398	25.01.2024 13:00:00	68	F3	Image 2	38.33215	0	5	DLD1	Rep1
1399	25.01.2024 13:00:00	68	F3	Image 3	46.68919	0	5	DLD1	Rep1
1400	25.01.2024 13:00:00	68	F3	Image 4	42.32295	0	5	DLD1	Rep1
1401	25.01.2024 13:00:00	68	B4	Image 1	71.07758	0.2	0	DLD1	Rep1
1402	25.01.2024 13:00:00	68	B4	Image 2	73.19061	0.2	0	DLD1	Rep1
1403	25.01.2024 13:00:00	68	B4	Image 3	73.07127	0.2	0	DLD1	Rep1
1404	25.01.2024 13:00:00	68	B4	Image 4	77.45952	0.2	0	DLD1	Rep1
1405	25.01.2024 13:00:00	68	C4	Image 1	72.56603	0.2	0	DLD1	Rep1
1406	25.01.2024 13:00:00	68	C4	Image 2	72.14964	0.2	0	DLD1	Rep1
1407	25.01.2024 13:00:00	68	C4	Image 3	76.60982	0.2	0	DLD1	Rep1
1408	25.01.2024 13:00:00	68	C4	Image 4	67.90776	0.2	0	DLD1	Rep1
1409	25.01.2024 13:00:00	68	D4	Image 1	61.16959	0.2	0.2	DLD1	Rep1
1410	25.01.2024 13:00:00	68	D4	Image 2	67.33629	0.2	0.2	DLD1	Rep1
1411	25.01.2024 13:00:00	68	D4	Image 3	72.49061	0.2	0.2	DLD1	Rep1
1412	25.01.2024 13:00:00	68	D4	Image 4	64.54539	0.2	0.2	DLD1	Rep1
1413	25.01.2024 13:00:00	68	E4	Image 1	47.71344	0.2	1	DLD1	Rep1
1414	25.01.2024 13:00:00	68	E4	Image 2	47.20787	0.2	1	DLD1	Rep1
1415	25.01.2024 13:00:00	68	E4	Image 3	53.20692	0.2	1	DLD1	Rep1
1416	25.01.2024 13:00:00	68	E4	Image 4	54.21453	0.2	1	DLD1	Rep1
1417	25.01.2024 13:00:00	68	F4	Image 1	37.32738	0.2	5	DLD1	Rep1
1418	25.01.2024 13:00:00	68	F4	Image 2	36.12766	0.2	5	DLD1	Rep1
1419	25.01.2024 13:00:00	68	F4	Image 3	40.1251	0.2	5	DLD1	Rep1
1420	25.01.2024 13:00:00	68	F4	Image 4	41.21864	0.2	5	DLD1	Rep1
1421	25.01.2024 13:00:00	68	B5	Image 1	76.29621	1	0	DLD1	Rep1
1422	25.01.2024 13:00:00	68	B5	Image 2	73.16631	1	0	DLD1	Rep1
1423	25.01.2024 13:00:00	68	B5	Image 3	71.68587	1	0	DLD1	Rep1
1424	25.01.2024 13:00:00	68	B5	Image 4	74.08183	1	0	DLD1	Rep1
1425	25.01.2024 13:00:00	68	C5	Image 1	61.01674	1	0	DLD1	Rep1
1426	25.01.2024 13:00:00	68	C5	Image 2	79.23097	1	0	DLD1	Rep1
1427	25.01.2024 13:00:00	68	C5	Image 3	64.12094	1	0	DLD1	Rep1
1428	25.01.2024 13:00:00	68	C5	Image 4	71.43269	1	0	DLD1	Rep1
1429	25.01.2024 13:00:00	68	D5	Image 1	62.20725	1	0.2	DLD1	Rep1
1430	25.01.2024 13:00:00	68	D5	Image 2	54.73564	1	0.2	DLD1	Rep1
1431	25.01.2024 13:00:00	68	D5	Image 3	72.60126	1	0.2	DLD1	Rep1
1432	25.01.2024 13:00:00	68	D5	Image 4	64.43701	1	0.2	DLD1	Rep1
1433	25.01.2024 13:00:00	68	E5	Image 1	41.40086	1	1	DLD1	Rep1
1434	25.01.2024 13:00:00	68	E5	Image 2	46.71647	1	1	DLD1	Rep1
1435	25.01.2024 13:00:00	68	E5	Image 3	42.78584	1	1	DLD1	Rep1
1436	25.01.2024 13:00:00	68	E5	Image 4	50.14513	1	1	DLD1	Rep1
1437	25.01.2024 13:00:00	68	F5	Image 1	29.4659	1	5	DLD1	Rep1
1438	25.01.2024 13:00:00	68	F5	Image 2	34.65725	1	5	DLD1	Rep1
1439	25.01.2024 13:00:00	68	F5	Image 3	31.48886	1	5	DLD1	Rep1
1440	25.01.2024 13:00:00	68	F5	Image 4	35.82055	1	5	DLD1	Rep1
1441	25.01.2024 17:00:00	72	B2	Image 1	76.52988	0	0	DLD1	Rep1
1442	25.01.2024 17:00:00	72	B2	Image 2	80.27277	0	0	DLD1	Rep1
1443	25.01.2024 17:00:00	72	B2	Image 3	71.01783	0	0	DLD1	Rep1
1444	25.01.2024 17:00:00	72	B2	Image 4	75.3393	0	0	DLD1	Rep1
1445	25.01.2024 17:00:00	72	C2	Image 1	85.15714	0	0	DLD1	Rep1
1446	25.01.2024 17:00:00	72	C2	Image 2	88.40544	0	0	DLD1	Rep1
1447	25.01.2024 17:00:00	72	C2	Image 3	80.27672	0	0	DLD1	Rep1
1448	25.01.2024 17:00:00	72	C2	Image 4	75.69144	0	0	DLD1	Rep1
1449	25.01.2024 17:00:00	72	D2	Image 1	75.0909	0	0.2	DLD1	Rep1
1450	25.01.2024 17:00:00	72	D2	Image 2	76.28945	0	0.2	DLD1	Rep1
1451	25.01.2024 17:00:00	72	D2	Image 3	68.03194	0	0.2	DLD1	Rep1
1452	25.01.2024 17:00:00	72	D2	Image 4	62.06419	0	0.2	DLD1	Rep1
1453	25.01.2024 17:00:00	72	E2	Image 1	62.59898	0	1	DLD1	Rep1
1454	25.01.2024 17:00:00	72	E2	Image 2	66.28696	0	1	DLD1	Rep1
1455	25.01.2024 17:00:00	72	E2	Image 3	59.83726	0	1	DLD1	Rep1
1456	25.01.2024 17:00:00	72	E2	Image 4	52.37379	0	1	DLD1	Rep1
1457	25.01.2024 17:00:00	72	F2	Image 1	51.35934	0	5	DLD1	Rep1
1458	25.01.2024 17:00:00	72	F2	Image 2	45.7454	0	5	DLD1	Rep1
1459	25.01.2024 17:00:00	72	F2	Image 3	47.96888	0	5	DLD1	Rep1
1460	25.01.2024 17:00:00	72	F2	Image 4	33.96697	0	5	DLD1	Rep1
1461	25.01.2024 17:00:00	72	B3	Image 1	79.61995	0	0	DLD1	Rep1
1462	25.01.2024 17:00:00	72	B3	Image 2	92.11269	0	0	DLD1	Rep1
1463	25.01.2024 17:00:00	72	B3	Image 3	76.26781	0	0	DLD1	Rep1
1464	25.01.2024 17:00:00	72	B3	Image 4	86.22333	0	0	DLD1	Rep1
1465	25.01.2024 17:00:00	72	C3	Image 1	84.48344	0	0	DLD1	Rep1
1466	25.01.2024 17:00:00	72	C3	Image 2	86.97053	0	0	DLD1	Rep1
1467	25.01.2024 17:00:00	72	C3	Image 3	74.70483	0	0	DLD1	Rep1
1468	25.01.2024 17:00:00	72	C3	Image 4	77.63318	0	0	DLD1	Rep1
1469	25.01.2024 17:00:00	72	D3	Image 1	80.78698	0	0.2	DLD1	Rep1
1470	25.01.2024 17:00:00	72	D3	Image 2	84.53912	0	0.2	DLD1	Rep1
1471	25.01.2024 17:00:00	72	D3	Image 3	69.82068	0	0.2	DLD1	Rep1
1472	25.01.2024 17:00:00	72	D3	Image 4	59.45014	0	0.2	DLD1	Rep1
1473	25.01.2024 17:00:00	72	E3	Image 1	65.58514	0	1	DLD1	Rep1
1474	25.01.2024 17:00:00	72	E3	Image 2	70.46522	0	1	DLD1	Rep1
1475	25.01.2024 17:00:00	72	E3	Image 3	62.112	0	1	DLD1	Rep1
1476	25.01.2024 17:00:00	72	E3	Image 4	58.32166	0	1	DLD1	Rep1
1477	25.01.2024 17:00:00	72	F3	Image 1	51.03579	0	5	DLD1	Rep1
1478	25.01.2024 17:00:00	72	F3	Image 2	44.72978	0	5	DLD1	Rep1
1479	25.01.2024 17:00:00	72	F3	Image 3	48.30273	0	5	DLD1	Rep1
1480	25.01.2024 17:00:00	72	F3	Image 4	44.86177	0	5	DLD1	Rep1
1481	25.01.2024 17:00:00	72	B4	Image 1	76.62093	0.2	0	DLD1	Rep1
1482	25.01.2024 17:00:00	72	B4	Image 2	79.0303	0.2	0	DLD1	Rep1
1483	25.01.2024 17:00:00	72	B4	Image 3	77.35079	0.2	0	DLD1	Rep1
1484	25.01.2024 17:00:00	72	B4	Image 4	83.45318	0.2	0	DLD1	Rep1
1485	25.01.2024 17:00:00	72	C4	Image 1	82.27122	0.2	0	DLD1	Rep1
1486	25.01.2024 17:00:00	72	C4	Image 2	81.78838	0.2	0	DLD1	Rep1
1487	25.01.2024 17:00:00	72	C4	Image 3	80.20225	0.2	0	DLD1	Rep1
1488	25.01.2024 17:00:00	72	C4	Image 4	65.61962	0.2	0	DLD1	Rep1
1489	25.01.2024 17:00:00	72	D4	Image 1	67.21561	0.2	0.2	DLD1	Rep1
1490	25.01.2024 17:00:00	72	D4	Image 2	72.23309	0.2	0.2	DLD1	Rep1
1491	25.01.2024 17:00:00	72	D4	Image 3	70.90186	0.2	0.2	DLD1	Rep1
1492	25.01.2024 17:00:00	72	D4	Image 4	70.10133	0.2	0.2	DLD1	Rep1
1493	25.01.2024 17:00:00	72	E4	Image 1	52.46836	0.2	1	DLD1	Rep1
1494	25.01.2024 17:00:00	72	E4	Image 2	52.59512	0.2	1	DLD1	Rep1
1495	25.01.2024 17:00:00	72	E4	Image 3	56.39575	0.2	1	DLD1	Rep1
1496	25.01.2024 17:00:00	72	E4	Image 4	58.93306	0.2	1	DLD1	Rep1
1497	25.01.2024 17:00:00	72	F4	Image 1	40.37065	0.2	5	DLD1	Rep1
1498	25.01.2024 17:00:00	72	F4	Image 2	39.73109	0.2	5	DLD1	Rep1
1499	25.01.2024 17:00:00	72	F4	Image 3	39.761	0.2	5	DLD1	Rep1
1500	25.01.2024 17:00:00	72	F4	Image 4	38.86633	0.2	5	DLD1	Rep1
1501	25.01.2024 17:00:00	72	B5	Image 1	82.8679	1	0	DLD1	Rep1
1502	25.01.2024 17:00:00	72	B5	Image 2	79.79843	1	0	DLD1	Rep1
1503	25.01.2024 17:00:00	72	B5	Image 3	73.02718	1	0	DLD1	Rep1
1504	25.01.2024 17:00:00	72	B5	Image 4	80.74739	1	0	DLD1	Rep1
1505	25.01.2024 17:00:00	72	C5	Image 1	72.74052	1	0	DLD1	Rep1
1506	25.01.2024 17:00:00	72	C5	Image 2	83.50933	1	0	DLD1	Rep1
1507	25.01.2024 17:00:00	72	C5	Image 3	67.74004	1	0	DLD1	Rep1
1508	25.01.2024 17:00:00	72	C5	Image 4	78.79504	1	0	DLD1	Rep1
1509	25.01.2024 17:00:00	72	D5	Image 1	67.15089	1	0.2	DLD1	Rep1
1510	25.01.2024 17:00:00	72	D5	Image 2	64.57664	1	0.2	DLD1	Rep1
1511	25.01.2024 17:00:00	72	D5	Image 3	71.02702	1	0.2	DLD1	Rep1
1512	25.01.2024 17:00:00	72	D5	Image 4	63.44882	1	0.2	DLD1	Rep1
1513	25.01.2024 17:00:00	72	E5	Image 1	43.50498	1	1	DLD1	Rep1
1514	25.01.2024 17:00:00	72	E5	Image 2	54.51198	1	1	DLD1	Rep1
1515	25.01.2024 17:00:00	72	E5	Image 3	46.7043	1	1	DLD1	Rep1
1516	25.01.2024 17:00:00	72	E5	Image 4	52.10993	1	1	DLD1	Rep1
1517	25.01.2024 17:00:00	72	F5	Image 1	33.00377	1	5	DLD1	Rep1
1518	25.01.2024 17:00:00	72	F5	Image 2	31.9246	1	5	DLD1	Rep1
1519	25.01.2024 17:00:00	72	F5	Image 3	30.91879	1	5	DLD1	Rep1
1520	25.01.2024 17:00:00	72	F5	Image 4	34.12439	1	5	DLD1	Rep1
1521	25.01.2024 21:00:00	76	B2	Image 1	82.81712	0	0	DLD1	Rep1
1522	25.01.2024 21:00:00	76	B2	Image 2	82.59456	0	0	DLD1	Rep1
1523	25.01.2024 21:00:00	76	B2	Image 3	73.83655	0	0	DLD1	Rep1
1524	25.01.2024 21:00:00	76	B2	Image 4	78.10033	0	0	DLD1	Rep1
1525	25.01.2024 21:00:00	76	C2	Image 1	86.9241	0	0	DLD1	Rep1
1526	25.01.2024 21:00:00	76	C2	Image 2	89.037	0	0	DLD1	Rep1
1527	25.01.2024 21:00:00	76	C2	Image 3	83.62249	0	0	DLD1	Rep1
1528	25.01.2024 21:00:00	76	C2	Image 4	80.72343	0	0	DLD1	Rep1
1529	25.01.2024 21:00:00	76	D2	Image 1	78.18019	0	0.2	DLD1	Rep1
1530	25.01.2024 21:00:00	76	D2	Image 2	79.97436	0	0.2	DLD1	Rep1
1531	25.01.2024 21:00:00	76	D2	Image 3	71.94193	0	0.2	DLD1	Rep1
1532	25.01.2024 21:00:00	76	D2	Image 4	67.65313	0	0.2	DLD1	Rep1
1533	25.01.2024 21:00:00	76	E2	Image 1	65.06969	0	1	DLD1	Rep1
1534	25.01.2024 21:00:00	76	E2	Image 2	70.8403	0	1	DLD1	Rep1
1535	25.01.2024 21:00:00	76	E2	Image 3	61.16206	0	1	DLD1	Rep1
1536	25.01.2024 21:00:00	76	E2	Image 4	59.11824	0	1	DLD1	Rep1
1537	25.01.2024 21:00:00	76	F2	Image 1	53.90707	0	5	DLD1	Rep1
1538	25.01.2024 21:00:00	76	F2	Image 2	54.30958	0	5	DLD1	Rep1
1539	25.01.2024 21:00:00	76	F2	Image 3	50.62776	0	5	DLD1	Rep1
1540	25.01.2024 21:00:00	76	F2	Image 4	35.88065	0	5	DLD1	Rep1
1541	25.01.2024 21:00:00	76	B3	Image 1	79.97098	0	0	DLD1	Rep1
1542	25.01.2024 21:00:00	76	B3	Image 2	93.69811	0	0	DLD1	Rep1
1543	25.01.2024 21:00:00	76	B3	Image 3	80.95441	0	0	DLD1	Rep1
1544	25.01.2024 21:00:00	76	B3	Image 4	88.2199	0	0	DLD1	Rep1
1545	25.01.2024 21:00:00	76	C3	Image 1	85.94772	0	0	DLD1	Rep1
1546	25.01.2024 21:00:00	76	C3	Image 2	88.61046	0	0	DLD1	Rep1
1547	25.01.2024 21:00:00	76	C3	Image 3	77.12153	0	0	DLD1	Rep1
1548	25.01.2024 21:00:00	76	C3	Image 4	78.66572	0	0	DLD1	Rep1
1549	25.01.2024 21:00:00	76	D3	Image 1	84.5689	0	0.2	DLD1	Rep1
1550	25.01.2024 21:00:00	76	D3	Image 2	86.62321	0	0.2	DLD1	Rep1
1551	25.01.2024 21:00:00	76	D3	Image 3	73.25555	0	0.2	DLD1	Rep1
1552	25.01.2024 21:00:00	76	D3	Image 4	64.35103	0	0.2	DLD1	Rep1
1553	25.01.2024 21:00:00	76	E3	Image 1	69.8385	0	1	DLD1	Rep1
1554	25.01.2024 21:00:00	76	E3	Image 2	72.43935	0	1	DLD1	Rep1
1555	25.01.2024 21:00:00	76	E3	Image 3	65.69572	0	1	DLD1	Rep1
1556	25.01.2024 21:00:00	76	E3	Image 4	62.84815	0	1	DLD1	Rep1
1557	25.01.2024 21:00:00	76	F3	Image 1	54.03597	0	5	DLD1	Rep1
1558	25.01.2024 21:00:00	76	F3	Image 2	49.05137	0	5	DLD1	Rep1
1559	25.01.2024 21:00:00	76	F3	Image 3	52.07891	0	5	DLD1	Rep1
1560	25.01.2024 21:00:00	76	F3	Image 4	46.99671	0	5	DLD1	Rep1
1561	25.01.2024 21:00:00	76	B4	Image 1	79.3024	0.2	0	DLD1	Rep1
1562	25.01.2024 21:00:00	76	B4	Image 2	79.33093	0.2	0	DLD1	Rep1
1563	25.01.2024 21:00:00	76	B4	Image 3	79.50045	0.2	0	DLD1	Rep1
1564	25.01.2024 21:00:00	76	B4	Image 4	89.04371	0.2	0	DLD1	Rep1
1565	25.01.2024 21:00:00	76	C4	Image 1	84.05455	0.2	0	DLD1	Rep1
1566	25.01.2024 21:00:00	76	C4	Image 2	85.88354	0.2	0	DLD1	Rep1
1567	25.01.2024 21:00:00	76	C4	Image 3	82.40688	0.2	0	DLD1	Rep1
1568	25.01.2024 21:00:00	76	C4	Image 4	71.2167	0.2	0	DLD1	Rep1
1569	25.01.2024 21:00:00	76	D4	Image 1	73.83316	0.2	0.2	DLD1	Rep1
1570	25.01.2024 21:00:00	76	D4	Image 2	74.91441	0.2	0.2	DLD1	Rep1
1571	25.01.2024 21:00:00	76	D4	Image 3	74.36768	0.2	0.2	DLD1	Rep1
1572	25.01.2024 21:00:00	76	D4	Image 4	74.83717	0.2	0.2	DLD1	Rep1
1573	25.01.2024 21:00:00	76	E4	Image 1	55.4626	0.2	1	DLD1	Rep1
1574	25.01.2024 21:00:00	76	E4	Image 2	62.27447	0.2	1	DLD1	Rep1
1575	25.01.2024 21:00:00	76	E4	Image 3	59.68584	0.2	1	DLD1	Rep1
1576	25.01.2024 21:00:00	76	E4	Image 4	63.14324	0.2	1	DLD1	Rep1
1577	25.01.2024 21:00:00	76	F4	Image 1	38.49594	0.2	5	DLD1	Rep1
1578	25.01.2024 21:00:00	76	F4	Image 2	46.36452	0.2	5	DLD1	Rep1
1579	25.01.2024 21:00:00	76	F4	Image 3	41.10335	0.2	5	DLD1	Rep1
1580	25.01.2024 21:00:00	76	F4	Image 4	41.73477	0.2	5	DLD1	Rep1
1581	25.01.2024 21:00:00	76	B5	Image 1	87.53806	1	0	DLD1	Rep1
1582	25.01.2024 21:00:00	76	B5	Image 2	78.44364	1	0	DLD1	Rep1
1583	25.01.2024 21:00:00	76	B5	Image 3	73.04936	1	0	DLD1	Rep1
1584	25.01.2024 21:00:00	76	B5	Image 4	82.78976	1	0	DLD1	Rep1
1585	25.01.2024 21:00:00	76	C5	Image 1	76.39823	1	0	DLD1	Rep1
1586	25.01.2024 21:00:00	76	C5	Image 2	88.74883	1	0	DLD1	Rep1
1587	25.01.2024 21:00:00	76	C5	Image 3	71.06087	1	0	DLD1	Rep1
1588	25.01.2024 21:00:00	76	C5	Image 4	80.47192	1	0	DLD1	Rep1
1589	25.01.2024 21:00:00	76	D5	Image 1	72.0065	1	0.2	DLD1	Rep1
1590	25.01.2024 21:00:00	76	D5	Image 2	64.76577	1	0.2	DLD1	Rep1
1591	25.01.2024 21:00:00	76	D5	Image 3	75.55578	1	0.2	DLD1	Rep1
1592	25.01.2024 21:00:00	76	D5	Image 4	72.28103	1	0.2	DLD1	Rep1
1593	25.01.2024 21:00:00	76	E5	Image 1	51.15045	1	1	DLD1	Rep1
1594	25.01.2024 21:00:00	76	E5	Image 2	59.06111	1	1	DLD1	Rep1
1595	25.01.2024 21:00:00	76	E5	Image 3	48.66704	1	1	DLD1	Rep1
1596	25.01.2024 21:00:00	76	E5	Image 4	55.32617	1	1	DLD1	Rep1
1597	25.01.2024 21:00:00	76	F5	Image 1	33.97851	1	5	DLD1	Rep1
1598	25.01.2024 21:00:00	76	F5	Image 2	33.46499	1	5	DLD1	Rep1
1599	25.01.2024 21:00:00	76	F5	Image 3	35.43532	1	5	DLD1	Rep1
1600	25.01.2024 21:00:00	76	F5	Image 4	38.14034	1	5	DLD1	Rep1
1601	26.01.2024 01:00:00	80	B2	Image 1	85.66147	0	0	DLD1	Rep1
1602	26.01.2024 01:00:00	80	B2	Image 2	86.36384	0	0	DLD1	Rep1
1603	26.01.2024 01:00:00	80	B2	Image 3	77.20545	0	0	DLD1	Rep1
1604	26.01.2024 01:00:00	80	B2	Image 4	81.13657	0	0	DLD1	Rep1
1605	26.01.2024 01:00:00	80	C2	Image 1	90.63791	0	0	DLD1	Rep1
1606	26.01.2024 01:00:00	80	C2	Image 2	90.90787	0	0	DLD1	Rep1
1607	26.01.2024 01:00:00	80	C2	Image 3	87.40971	0	0	DLD1	Rep1
1608	26.01.2024 01:00:00	80	C2	Image 4	82.9418	0	0	DLD1	Rep1
1609	26.01.2024 01:00:00	80	D2	Image 1	84.22317	0	0.2	DLD1	Rep1
1610	26.01.2024 01:00:00	80	D2	Image 2	84.20651	0	0.2	DLD1	Rep1
1611	26.01.2024 01:00:00	80	D2	Image 3	76.34318	0	0.2	DLD1	Rep1
1612	26.01.2024 01:00:00	80	D2	Image 4	70.60145	0	0.2	DLD1	Rep1
1613	26.01.2024 01:00:00	80	E2	Image 1	67.67938	0	1	DLD1	Rep1
1614	26.01.2024 01:00:00	80	E2	Image 2	76.46925	0	1	DLD1	Rep1
1615	26.01.2024 01:00:00	80	E2	Image 3	67.16891	0	1	DLD1	Rep1
1616	26.01.2024 01:00:00	80	E2	Image 4	61.64207	0	1	DLD1	Rep1
1617	26.01.2024 01:00:00	80	F2	Image 1	60.45631	0	5	DLD1	Rep1
1618	26.01.2024 01:00:00	80	F2	Image 2	56.98455	0	5	DLD1	Rep1
1619	26.01.2024 01:00:00	80	F2	Image 3	54.89031	0	5	DLD1	Rep1
1620	26.01.2024 01:00:00	80	F2	Image 4	41.94014	0	5	DLD1	Rep1
1621	26.01.2024 01:00:00	80	B3	Image 1	84.04239	0	0	DLD1	Rep1
1622	26.01.2024 01:00:00	80	B3	Image 2	95.03529	0	0	DLD1	Rep1
1623	26.01.2024 01:00:00	80	B3	Image 3	84.23967	0	0	DLD1	Rep1
1624	26.01.2024 01:00:00	80	B3	Image 4	91.23438	0	0	DLD1	Rep1
1625	26.01.2024 01:00:00	80	C3	Image 1	90.70657	0	0	DLD1	Rep1
1626	26.01.2024 01:00:00	80	C3	Image 2	90.99841	0	0	DLD1	Rep1
1627	26.01.2024 01:00:00	80	C3	Image 3	80.35304	0	0	DLD1	Rep1
1628	26.01.2024 01:00:00	80	C3	Image 4	82.95858	0	0	DLD1	Rep1
1629	26.01.2024 01:00:00	80	D3	Image 1	87.35514	0	0.2	DLD1	Rep1
1630	26.01.2024 01:00:00	80	D3	Image 2	88.99937	0	0.2	DLD1	Rep1
1631	26.01.2024 01:00:00	80	D3	Image 3	76.85406	0	0.2	DLD1	Rep1
1632	26.01.2024 01:00:00	80	D3	Image 4	68.42686	0	0.2	DLD1	Rep1
1633	26.01.2024 01:00:00	80	E3	Image 1	74.22771	0	1	DLD1	Rep1
1634	26.01.2024 01:00:00	80	E3	Image 2	76.05334	0	1	DLD1	Rep1
1635	26.01.2024 01:00:00	80	E3	Image 3	68.69191	0	1	DLD1	Rep1
1636	26.01.2024 01:00:00	80	E3	Image 4	65.59646	0	1	DLD1	Rep1
1637	26.01.2024 01:00:00	80	F3	Image 1	54.66235	0	5	DLD1	Rep1
1638	26.01.2024 01:00:00	80	F3	Image 2	52.06537	0	5	DLD1	Rep1
1639	26.01.2024 01:00:00	80	F3	Image 3	55.28584	0	5	DLD1	Rep1
1640	26.01.2024 01:00:00	80	F3	Image 4	49.14725	0	5	DLD1	Rep1
1641	26.01.2024 01:00:00	80	B4	Image 1	81.45239	0.2	0	DLD1	Rep1
1642	26.01.2024 01:00:00	80	B4	Image 2	85.37411	0.2	0	DLD1	Rep1
1643	26.01.2024 01:00:00	80	B4	Image 3	81.80495	0.2	0	DLD1	Rep1
1644	26.01.2024 01:00:00	80	B4	Image 4	91.45446	0.2	0	DLD1	Rep1
1645	26.01.2024 01:00:00	80	C4	Image 1	87.3867	0.2	0	DLD1	Rep1
1646	26.01.2024 01:00:00	80	C4	Image 2	84.00655	0.2	0	DLD1	Rep1
1647	26.01.2024 01:00:00	80	C4	Image 3	86.18735	0.2	0	DLD1	Rep1
1648	26.01.2024 01:00:00	80	C4	Image 4	73.63111	0.2	0	DLD1	Rep1
1649	26.01.2024 01:00:00	80	D4	Image 1	79.10878	0.2	0.2	DLD1	Rep1
1650	26.01.2024 01:00:00	80	D4	Image 2	76.68835	0.2	0.2	DLD1	Rep1
1651	26.01.2024 01:00:00	80	D4	Image 3	75.47537	0.2	0.2	DLD1	Rep1
1652	26.01.2024 01:00:00	80	D4	Image 4	77.44943	0.2	0.2	DLD1	Rep1
1653	26.01.2024 01:00:00	80	E4	Image 1	58.71594	0.2	1	DLD1	Rep1
1654	26.01.2024 01:00:00	80	E4	Image 2	62.66246	0.2	1	DLD1	Rep1
1655	26.01.2024 01:00:00	80	E4	Image 3	63.81305	0.2	1	DLD1	Rep1
1656	26.01.2024 01:00:00	80	E4	Image 4	65.72682	0.2	1	DLD1	Rep1
1657	26.01.2024 01:00:00	80	F4	Image 1	41.95871	0.2	5	DLD1	Rep1
1658	26.01.2024 01:00:00	80	F4	Image 2	46.23577	0.2	5	DLD1	Rep1
1659	26.01.2024 01:00:00	80	F4	Image 3	44.13662	0.2	5	DLD1	Rep1
1660	26.01.2024 01:00:00	80	F4	Image 4	44.89328	0.2	5	DLD1	Rep1
1661	26.01.2024 01:00:00	80	B5	Image 1	87.31135	1	0	DLD1	Rep1
1662	26.01.2024 01:00:00	80	B5	Image 2	86.28516	1	0	DLD1	Rep1
1663	26.01.2024 01:00:00	80	B5	Image 3	77.84785	1	0	DLD1	Rep1
1664	26.01.2024 01:00:00	80	B5	Image 4	83.17265	1	0	DLD1	Rep1
1665	26.01.2024 01:00:00	80	C5	Image 1	78.19144	1	0	DLD1	Rep1
1666	26.01.2024 01:00:00	80	C5	Image 2	91.89848	1	0	DLD1	Rep1
1667	26.01.2024 01:00:00	80	C5	Image 3	74.85223	1	0	DLD1	Rep1
1668	26.01.2024 01:00:00	80	C5	Image 4	84.46921	1	0	DLD1	Rep1
1669	26.01.2024 01:00:00	80	D5	Image 1	76.36487	1	0.2	DLD1	Rep1
1670	26.01.2024 01:00:00	80	D5	Image 2	69.56425	1	0.2	DLD1	Rep1
1671	26.01.2024 01:00:00	80	D5	Image 3	79.42287	1	0.2	DLD1	Rep1
1672	26.01.2024 01:00:00	80	D5	Image 4	74.91745	1	0.2	DLD1	Rep1
1673	26.01.2024 01:00:00	80	E5	Image 1	50.48339	1	1	DLD1	Rep1
1674	26.01.2024 01:00:00	80	E5	Image 2	58.31516	1	1	DLD1	Rep1
1675	26.01.2024 01:00:00	80	E5	Image 3	51.05209	1	1	DLD1	Rep1
1676	26.01.2024 01:00:00	80	E5	Image 4	58.37748	1	1	DLD1	Rep1
1677	26.01.2024 01:00:00	80	F5	Image 1	36.43858	1	5	DLD1	Rep1
1678	26.01.2024 01:00:00	80	F5	Image 2	35.53782	1	5	DLD1	Rep1
1679	26.01.2024 01:00:00	80	F5	Image 3	35.81889	1	5	DLD1	Rep1
1680	26.01.2024 01:00:00	80	F5	Image 4	38.48019	1	5	DLD1	Rep1
1681	26.01.2024 05:00:00	84	B2	Image 1	87.19371	0	0	DLD1	Rep1
1682	26.01.2024 05:00:00	84	B2	Image 2	88.44903	0	0	DLD1	Rep1
1683	26.01.2024 05:00:00	84	B2	Image 3	80.39567	0	0	DLD1	Rep1
1684	26.01.2024 05:00:00	84	B2	Image 4	85.21716	0	0	DLD1	Rep1
1685	26.01.2024 05:00:00	84	C2	Image 1	92.98015	0	0	DLD1	Rep1
1686	26.01.2024 05:00:00	84	C2	Image 2	93.005	0	0	DLD1	Rep1
1687	26.01.2024 05:00:00	84	C2	Image 3	89.49561	0	0	DLD1	Rep1
1688	26.01.2024 05:00:00	84	C2	Image 4	86.64318	0	0	DLD1	Rep1
1689	26.01.2024 05:00:00	84	D2	Image 1	86.07427	0	0.2	DLD1	Rep1
1690	26.01.2024 05:00:00	84	D2	Image 2	87.42284	0	0.2	DLD1	Rep1
1691	26.01.2024 05:00:00	84	D2	Image 3	78.33119	0	0.2	DLD1	Rep1
1692	26.01.2024 05:00:00	84	D2	Image 4	76.46953	0	0.2	DLD1	Rep1
1693	26.01.2024 05:00:00	84	E2	Image 1	73.95812	0	1	DLD1	Rep1
1694	26.01.2024 05:00:00	84	E2	Image 2	79.22786	0	1	DLD1	Rep1
1695	26.01.2024 05:00:00	84	E2	Image 3	69.5378	0	1	DLD1	Rep1
1696	26.01.2024 05:00:00	84	E2	Image 4	65.46059	0	1	DLD1	Rep1
1697	26.01.2024 05:00:00	84	F2	Image 1	60.772	0	5	DLD1	Rep1
1698	26.01.2024 05:00:00	84	F2	Image 2	58.127	0	5	DLD1	Rep1
1699	26.01.2024 05:00:00	84	F2	Image 3	56.79149	0	5	DLD1	Rep1
1700	26.01.2024 05:00:00	84	F2	Image 4	44.01864	0	5	DLD1	Rep1
1701	26.01.2024 05:00:00	84	B3	Image 1	87.69382	0	0	DLD1	Rep1
1702	26.01.2024 05:00:00	84	B3	Image 2	96.76605	0	0	DLD1	Rep1
1703	26.01.2024 05:00:00	84	B3	Image 3	86.44245	0	0	DLD1	Rep1
1704	26.01.2024 05:00:00	84	B3	Image 4	92.84544	0	0	DLD1	Rep1
1705	26.01.2024 05:00:00	84	C3	Image 1	93.20602	0	0	DLD1	Rep1
1706	26.01.2024 05:00:00	84	C3	Image 2	93.08659	0	0	DLD1	Rep1
1707	26.01.2024 05:00:00	84	C3	Image 3	83.44703	0	0	DLD1	Rep1
1708	26.01.2024 05:00:00	84	C3	Image 4	85.51558	0	0	DLD1	Rep1
1709	26.01.2024 05:00:00	84	D3	Image 1	89.062	0	0.2	DLD1	Rep1
1710	26.01.2024 05:00:00	84	D3	Image 2	91.44527	0	0.2	DLD1	Rep1
1711	26.01.2024 05:00:00	84	D3	Image 3	80.86973	0	0.2	DLD1	Rep1
1712	26.01.2024 05:00:00	84	D3	Image 4	72.27516	0	0.2	DLD1	Rep1
1713	26.01.2024 05:00:00	84	E3	Image 1	76.73843	0	1	DLD1	Rep1
1714	26.01.2024 05:00:00	84	E3	Image 2	80.71265	0	1	DLD1	Rep1
1715	26.01.2024 05:00:00	84	E3	Image 3	73.55962	0	1	DLD1	Rep1
1716	26.01.2024 05:00:00	84	E3	Image 4	70.80432	0	1	DLD1	Rep1
1717	26.01.2024 05:00:00	84	F3	Image 1	62.00997	0	5	DLD1	Rep1
1718	26.01.2024 05:00:00	84	F3	Image 2	54.48538	0	5	DLD1	Rep1
1719	26.01.2024 05:00:00	84	F3	Image 3	59.16211	0	5	DLD1	Rep1
1720	26.01.2024 05:00:00	84	F3	Image 4	53.79304	0	5	DLD1	Rep1
1721	26.01.2024 05:00:00	84	B4	Image 1	84.22592	0.2	0	DLD1	Rep1
1722	26.01.2024 05:00:00	84	B4	Image 2	86.71274	0.2	0	DLD1	Rep1
1723	26.01.2024 05:00:00	84	B4	Image 3	84.20493	0.2	0	DLD1	Rep1
1724	26.01.2024 05:00:00	84	B4	Image 4	91.99091	0.2	0	DLD1	Rep1
1725	26.01.2024 05:00:00	84	C4	Image 1	89.77584	0.2	0	DLD1	Rep1
1726	26.01.2024 05:00:00	84	C4	Image 2	90.6174	0.2	0	DLD1	Rep1
1727	26.01.2024 05:00:00	84	C4	Image 3	88.15428	0.2	0	DLD1	Rep1
1728	26.01.2024 05:00:00	84	C4	Image 4	78.55009	0.2	0	DLD1	Rep1
1729	26.01.2024 05:00:00	84	D4	Image 1	81.85207	0.2	0.2	DLD1	Rep1
1730	26.01.2024 05:00:00	84	D4	Image 2	82.9159	0.2	0.2	DLD1	Rep1
1731	26.01.2024 05:00:00	84	D4	Image 3	81.76047	0.2	0.2	DLD1	Rep1
1732	26.01.2024 05:00:00	84	D4	Image 4	82.88979	0.2	0.2	DLD1	Rep1
1733	26.01.2024 05:00:00	84	E4	Image 1	63.69599	0.2	1	DLD1	Rep1
1734	26.01.2024 05:00:00	84	E4	Image 2	70.61512	0.2	1	DLD1	Rep1
1735	26.01.2024 05:00:00	84	E4	Image 3	67.49812	0.2	1	DLD1	Rep1
1736	26.01.2024 05:00:00	84	E4	Image 4	68.29623	0.2	1	DLD1	Rep1
1737	26.01.2024 05:00:00	84	F4	Image 1	41.67482	0.2	5	DLD1	Rep1
1738	26.01.2024 05:00:00	84	F4	Image 2	44.39703	0.2	5	DLD1	Rep1
1739	26.01.2024 05:00:00	84	F4	Image 3	45.96112	0.2	5	DLD1	Rep1
1740	26.01.2024 05:00:00	84	F4	Image 4	46.10811	0.2	5	DLD1	Rep1
1741	26.01.2024 05:00:00	84	B5	Image 1	91.3018	1	0	DLD1	Rep1
1742	26.01.2024 05:00:00	84	B5	Image 2	87.41718	1	0	DLD1	Rep1
1743	26.01.2024 05:00:00	84	B5	Image 3	81.56319	1	0	DLD1	Rep1
1744	26.01.2024 05:00:00	84	B5	Image 4	85.85883	1	0	DLD1	Rep1
1745	26.01.2024 05:00:00	84	C5	Image 1	81.97709	1	0	DLD1	Rep1
1746	26.01.2024 05:00:00	84	C5	Image 2	92.40639	1	0	DLD1	Rep1
1747	26.01.2024 05:00:00	84	C5	Image 3	78.21307	1	0	DLD1	Rep1
1748	26.01.2024 05:00:00	84	C5	Image 4	87.04279	1	0	DLD1	Rep1
1749	26.01.2024 05:00:00	84	D5	Image 1	78.41069	1	0.2	DLD1	Rep1
1750	26.01.2024 05:00:00	84	D5	Image 2	74.73419	1	0.2	DLD1	Rep1
1751	26.01.2024 05:00:00	84	D5	Image 3	81.82291	1	0.2	DLD1	Rep1
1752	26.01.2024 05:00:00	84	D5	Image 4	80.67895	1	0.2	DLD1	Rep1
1753	26.01.2024 05:00:00	84	E5	Image 1	52.02517	1	1	DLD1	Rep1
1754	26.01.2024 05:00:00	84	E5	Image 2	63.19262	1	1	DLD1	Rep1
1755	26.01.2024 05:00:00	84	E5	Image 3	56.20476	1	1	DLD1	Rep1
1756	26.01.2024 05:00:00	84	E5	Image 4	59.21716	1	1	DLD1	Rep1
1757	26.01.2024 05:00:00	84	F5	Image 1	32.97408	1	5	DLD1	Rep1
1758	26.01.2024 05:00:00	84	F5	Image 2	33.66801	1	5	DLD1	Rep1
1759	26.01.2024 05:00:00	84	F5	Image 3	37.34271	1	5	DLD1	Rep1
1760	26.01.2024 05:00:00	84	F5	Image 4	38.00004	1	5	DLD1	Rep1
1761	26.01.2024 09:00:00	88	B2	Image 1	91.51932	0	0	DLD1	Rep1
1762	26.01.2024 09:00:00	88	B2	Image 2	90.17152	0	0	DLD1	Rep1
1763	26.01.2024 09:00:00	88	B2	Image 3	84.30378	0	0	DLD1	Rep1
1764	26.01.2024 09:00:00	88	B2	Image 4	87.50082	0	0	DLD1	Rep1
1765	26.01.2024 09:00:00	88	C2	Image 1	94.7346	0	0	DLD1	Rep1
1766	26.01.2024 09:00:00	88	C2	Image 2	95.28652	0	0	DLD1	Rep1
1767	26.01.2024 09:00:00	88	C2	Image 3	91.96658	0	0	DLD1	Rep1
1768	26.01.2024 09:00:00	88	C2	Image 4	90.60717	0	0	DLD1	Rep1
1769	26.01.2024 09:00:00	88	D2	Image 1	89.48075	0	0.2	DLD1	Rep1
1770	26.01.2024 09:00:00	88	D2	Image 2	91.01023	0	0.2	DLD1	Rep1
1771	26.01.2024 09:00:00	88	D2	Image 3	83.1261	0	0.2	DLD1	Rep1
1772	26.01.2024 09:00:00	88	D2	Image 4	81.10286	0	0.2	DLD1	Rep1
1773	26.01.2024 09:00:00	88	E2	Image 1	77.34871	0	1	DLD1	Rep1
1774	26.01.2024 09:00:00	88	E2	Image 2	83.0879	0	1	DLD1	Rep1
1775	26.01.2024 09:00:00	88	E2	Image 3	74.96518	0	1	DLD1	Rep1
1776	26.01.2024 09:00:00	88	E2	Image 4	70.4807	0	1	DLD1	Rep1
1777	26.01.2024 09:00:00	88	F2	Image 1	66.43678	0	5	DLD1	Rep1
1778	26.01.2024 09:00:00	88	F2	Image 2	59.86785	0	5	DLD1	Rep1
1779	26.01.2024 09:00:00	88	F2	Image 3	61.01217	0	5	DLD1	Rep1
1780	26.01.2024 09:00:00	88	F2	Image 4	43.97809	0	5	DLD1	Rep1
1781	26.01.2024 09:00:00	88	B3	Image 1	88.88441	0	0	DLD1	Rep1
1782	26.01.2024 09:00:00	88	B3	Image 2	97.9228	0	0	DLD1	Rep1
1783	26.01.2024 09:00:00	88	B3	Image 3	88.30632	0	0	DLD1	Rep1
1784	26.01.2024 09:00:00	88	B3	Image 4	95.10485	0	0	DLD1	Rep1
1785	26.01.2024 09:00:00	88	C3	Image 1	93.73756	0	0	DLD1	Rep1
1786	26.01.2024 09:00:00	88	C3	Image 2	93.91805	0	0	DLD1	Rep1
1787	26.01.2024 09:00:00	88	C3	Image 3	84.78613	0	0	DLD1	Rep1
1788	26.01.2024 09:00:00	88	C3	Image 4	88.32574	0	0	DLD1	Rep1
1789	26.01.2024 09:00:00	88	D3	Image 1	91.51855	0	0.2	DLD1	Rep1
1790	26.01.2024 09:00:00	88	D3	Image 2	94.73833	0	0.2	DLD1	Rep1
1791	26.01.2024 09:00:00	88	D3	Image 3	85.48816	0	0.2	DLD1	Rep1
1792	26.01.2024 09:00:00	88	D3	Image 4	75.85135	0	0.2	DLD1	Rep1
1793	26.01.2024 09:00:00	88	E3	Image 1	79.53994	0	1	DLD1	Rep1
1794	26.01.2024 09:00:00	88	E3	Image 2	84.60558	0	1	DLD1	Rep1
1795	26.01.2024 09:00:00	88	E3	Image 3	78.12216	0	1	DLD1	Rep1
1796	26.01.2024 09:00:00	88	E3	Image 4	72.99741	0	1	DLD1	Rep1
1797	26.01.2024 09:00:00	88	F3	Image 1	62.04734	0	5	DLD1	Rep1
1798	26.01.2024 09:00:00	88	F3	Image 2	56.92162	0	5	DLD1	Rep1
1799	26.01.2024 09:00:00	88	F3	Image 3	62.27591	0	5	DLD1	Rep1
1800	26.01.2024 09:00:00	88	F3	Image 4	57.39382	0	5	DLD1	Rep1
1801	26.01.2024 09:00:00	88	B4	Image 1	88.92158	0.2	0	DLD1	Rep1
1802	26.01.2024 09:00:00	88	B4	Image 2	91.72372	0.2	0	DLD1	Rep1
1803	26.01.2024 09:00:00	88	B4	Image 3	86.22857	0.2	0	DLD1	Rep1
1804	26.01.2024 09:00:00	88	B4	Image 4	94.18034	0.2	0	DLD1	Rep1
1805	26.01.2024 09:00:00	88	C4	Image 1	92.74418	0.2	0	DLD1	Rep1
1806	26.01.2024 09:00:00	88	C4	Image 2	90.67618	0.2	0	DLD1	Rep1
1807	26.01.2024 09:00:00	88	C4	Image 3	91.31644	0.2	0	DLD1	Rep1
1808	26.01.2024 09:00:00	88	C4	Image 4	79.92034	0.2	0	DLD1	Rep1
1809	26.01.2024 09:00:00	88	D4	Image 1	84.87276	0.2	0.2	DLD1	Rep1
1810	26.01.2024 09:00:00	88	D4	Image 2	87.0043	0.2	0.2	DLD1	Rep1
1811	26.01.2024 09:00:00	88	D4	Image 3	82.47581	0.2	0.2	DLD1	Rep1
1812	26.01.2024 09:00:00	88	D4	Image 4	85.62747	0.2	0.2	DLD1	Rep1
1813	26.01.2024 09:00:00	88	E4	Image 1	66.72289	0.2	1	DLD1	Rep1
1814	26.01.2024 09:00:00	88	E4	Image 2	69.55853	0.2	1	DLD1	Rep1
1815	26.01.2024 09:00:00	88	E4	Image 3	69.5546	0.2	1	DLD1	Rep1
1816	26.01.2024 09:00:00	88	E4	Image 4	71.20212	0.2	1	DLD1	Rep1
1817	26.01.2024 09:00:00	88	F4	Image 1	45.32824	0.2	5	DLD1	Rep1
1818	26.01.2024 09:00:00	88	F4	Image 2	46.08491	0.2	5	DLD1	Rep1
1819	26.01.2024 09:00:00	88	F4	Image 3	47.10889	0.2	5	DLD1	Rep1
1820	26.01.2024 09:00:00	88	F4	Image 4	50.12566	0.2	5	DLD1	Rep1
1821	26.01.2024 09:00:00	88	B5	Image 1	93.08044	1	0	DLD1	Rep1
1822	26.01.2024 09:00:00	88	B5	Image 2	90.4485	1	0	DLD1	Rep1
1823	26.01.2024 09:00:00	88	B5	Image 3	84.05967	1	0	DLD1	Rep1
1824	26.01.2024 09:00:00	88	B5	Image 4	89.9495	1	0	DLD1	Rep1
1825	26.01.2024 09:00:00	88	C5	Image 1	81.63848	1	0	DLD1	Rep1
1826	26.01.2024 09:00:00	88	C5	Image 2	93.87502	1	0	DLD1	Rep1
1827	26.01.2024 09:00:00	88	C5	Image 3	82.24545	1	0	DLD1	Rep1
1828	26.01.2024 09:00:00	88	C5	Image 4	88.50346	1	0	DLD1	Rep1
1829	26.01.2024 09:00:00	88	D5	Image 1	82.55761	1	0.2	DLD1	Rep1
1830	26.01.2024 09:00:00	88	D5	Image 2	80.14594	1	0.2	DLD1	Rep1
1831	26.01.2024 09:00:00	88	D5	Image 3	84.19961	1	0.2	DLD1	Rep1
1832	26.01.2024 09:00:00	88	D5	Image 4	82.67551	1	0.2	DLD1	Rep1
1833	26.01.2024 09:00:00	88	E5	Image 1	57.5701	1	1	DLD1	Rep1
1834	26.01.2024 09:00:00	88	E5	Image 2	65.79942	1	1	DLD1	Rep1
1835	26.01.2024 09:00:00	88	E5	Image 3	58.52391	1	1	DLD1	Rep1
1836	26.01.2024 09:00:00	88	E5	Image 4	63.99223	1	1	DLD1	Rep1
1837	26.01.2024 09:00:00	88	F5	Image 1	39.33942	1	5	DLD1	Rep1
1838	26.01.2024 09:00:00	88	F5	Image 2	34.47046	1	5	DLD1	Rep1
1839	26.01.2024 09:00:00	88	F5	Image 3	38.88981	1	5	DLD1	Rep1
1840	26.01.2024 09:00:00	88	F5	Image 4	38.29644	1	5	DLD1	Rep1
1841	26.01.2024 13:00:00	92	B2	Image 1	92.50248	0	0	DLD1	Rep1
1842	26.01.2024 13:00:00	92	B2	Image 2	91.57003	0	0	DLD1	Rep1
1843	26.01.2024 13:00:00	92	B2	Image 3	85.72356	0	0	DLD1	Rep1
1844	26.01.2024 13:00:00	92	B2	Image 4	90.59045	0	0	DLD1	Rep1
1845	26.01.2024 13:00:00	92	C2	Image 1	96.48788	0	0	DLD1	Rep1
1846	26.01.2024 13:00:00	92	C2	Image 2	97.20551	0	0	DLD1	Rep1
1847	26.01.2024 13:00:00	92	C2	Image 3	93.67435	0	0	DLD1	Rep1
1848	26.01.2024 13:00:00	92	C2	Image 4	91.76012	0	0	DLD1	Rep1
1849	26.01.2024 13:00:00	92	D2	Image 1	91.85953	0	0.2	DLD1	Rep1
1850	26.01.2024 13:00:00	92	D2	Image 2	92.99092	0	0.2	DLD1	Rep1
1851	26.01.2024 13:00:00	92	D2	Image 3	84.8872	0	0.2	DLD1	Rep1
1852	26.01.2024 13:00:00	92	D2	Image 4	83.92905	0	0.2	DLD1	Rep1
1853	26.01.2024 13:00:00	92	E2	Image 1	79.81784	0	1	DLD1	Rep1
1854	26.01.2024 13:00:00	92	E2	Image 2	84.84319	0	1	DLD1	Rep1
1855	26.01.2024 13:00:00	92	E2	Image 3	77.53841	0	1	DLD1	Rep1
1856	26.01.2024 13:00:00	92	E2	Image 4	72.55677	0	1	DLD1	Rep1
1857	26.01.2024 13:00:00	92	F2	Image 1	67.663	0	5	DLD1	Rep1
1858	26.01.2024 13:00:00	92	F2	Image 2	64.07072	0	5	DLD1	Rep1
1859	26.01.2024 13:00:00	92	F2	Image 3	63.01046	0	5	DLD1	Rep1
1860	26.01.2024 13:00:00	92	F2	Image 4	47.69251	0	5	DLD1	Rep1
1861	26.01.2024 13:00:00	92	B3	Image 1	90.37674	0	0	DLD1	Rep1
1862	26.01.2024 13:00:00	92	B3	Image 2	98.93809	0	0	DLD1	Rep1
1863	26.01.2024 13:00:00	92	B3	Image 3	91.20046	0	0	DLD1	Rep1
1864	26.01.2024 13:00:00	92	B3	Image 4	95.85454	0	0	DLD1	Rep1
1865	26.01.2024 13:00:00	92	C3	Image 1	95.93086	0	0	DLD1	Rep1
1866	26.01.2024 13:00:00	92	C3	Image 2	95.69013	0	0	DLD1	Rep1
1867	26.01.2024 13:00:00	92	C3	Image 3	87.44978	0	0	DLD1	Rep1
1868	26.01.2024 13:00:00	92	C3	Image 4	90.14415	0	0	DLD1	Rep1
1869	26.01.2024 13:00:00	92	D3	Image 1	94.47384	0	0.2	DLD1	Rep1
1870	26.01.2024 13:00:00	92	D3	Image 2	95.60268	0	0.2	DLD1	Rep1
1871	26.01.2024 13:00:00	92	D3	Image 3	89.01035	0	0.2	DLD1	Rep1
1872	26.01.2024 13:00:00	92	D3	Image 4	80.00614	0	0.2	DLD1	Rep1
1873	26.01.2024 13:00:00	92	E3	Image 1	82.81264	0	1	DLD1	Rep1
1874	26.01.2024 13:00:00	92	E3	Image 2	88.65667	0	1	DLD1	Rep1
1875	26.01.2024 13:00:00	92	E3	Image 3	80.87684	0	1	DLD1	Rep1
1876	26.01.2024 13:00:00	92	E3	Image 4	76.55428	0	1	DLD1	Rep1
1877	26.01.2024 13:00:00	92	F3	Image 1	64.2604	0	5	DLD1	Rep1
1878	26.01.2024 13:00:00	92	F3	Image 2	60.60261	0	5	DLD1	Rep1
1879	26.01.2024 13:00:00	92	F3	Image 3	65.73725	0	5	DLD1	Rep1
1880	26.01.2024 13:00:00	92	F3	Image 4	58.58442	0	5	DLD1	Rep1
1881	26.01.2024 13:00:00	92	B4	Image 1	90.11307	0.2	0	DLD1	Rep1
1882	26.01.2024 13:00:00	92	B4	Image 2	92.4888	0.2	0	DLD1	Rep1
1883	26.01.2024 13:00:00	92	B4	Image 3	88.78784	0.2	0	DLD1	Rep1
1884	26.01.2024 13:00:00	92	B4	Image 4	92.82244	0.2	0	DLD1	Rep1
1885	26.01.2024 13:00:00	92	C4	Image 1	94.38493	0.2	0	DLD1	Rep1
1886	26.01.2024 13:00:00	92	C4	Image 2	94.15851	0.2	0	DLD1	Rep1
1887	26.01.2024 13:00:00	92	C4	Image 3	93.61841	0.2	0	DLD1	Rep1
1888	26.01.2024 13:00:00	92	C4	Image 4	82.93862	0.2	0	DLD1	Rep1
1889	26.01.2024 13:00:00	92	D4	Image 1	86.23244	0.2	0.2	DLD1	Rep1
1890	26.01.2024 13:00:00	92	D4	Image 2	90.63197	0.2	0.2	DLD1	Rep1
1891	26.01.2024 13:00:00	92	D4	Image 3	86.08062	0.2	0.2	DLD1	Rep1
1892	26.01.2024 13:00:00	92	D4	Image 4	87.40232	0.2	0.2	DLD1	Rep1
1893	26.01.2024 13:00:00	92	E4	Image 1	67.04541	0.2	1	DLD1	Rep1
1894	26.01.2024 13:00:00	92	E4	Image 2	75.67472	0.2	1	DLD1	Rep1
1895	26.01.2024 13:00:00	92	E4	Image 3	75.37154	0.2	1	DLD1	Rep1
1896	26.01.2024 13:00:00	92	E4	Image 4	76.6422	0.2	1	DLD1	Rep1
1897	26.01.2024 13:00:00	92	F4	Image 1	45.46688	0.2	5	DLD1	Rep1
1898	26.01.2024 13:00:00	92	F4	Image 2	51.62764	0.2	5	DLD1	Rep1
1899	26.01.2024 13:00:00	92	F4	Image 3	49.38073	0.2	5	DLD1	Rep1
1900	26.01.2024 13:00:00	92	F4	Image 4	48.32967	0.2	5	DLD1	Rep1
1901	26.01.2024 13:00:00	92	B5	Image 1	94.21992	1	0	DLD1	Rep1
1902	26.01.2024 13:00:00	92	B5	Image 2	93.0508	1	0	DLD1	Rep1
1903	26.01.2024 13:00:00	92	B5	Image 3	86.04505	1	0	DLD1	Rep1
1904	26.01.2024 13:00:00	92	B5	Image 4	91.17628	1	0	DLD1	Rep1
1905	26.01.2024 13:00:00	92	C5	Image 1	83.59436	1	0	DLD1	Rep1
1906	26.01.2024 13:00:00	92	C5	Image 2	95.05567	1	0	DLD1	Rep1
1907	26.01.2024 13:00:00	92	C5	Image 3	83.09978	1	0	DLD1	Rep1
1908	26.01.2024 13:00:00	92	C5	Image 4	90.63867	1	0	DLD1	Rep1
1909	26.01.2024 13:00:00	92	D5	Image 1	86.45032	1	0.2	DLD1	Rep1
1910	26.01.2024 13:00:00	92	D5	Image 2	81.0476	1	0.2	DLD1	Rep1
1911	26.01.2024 13:00:00	92	D5	Image 3	85.86807	1	0.2	DLD1	Rep1
1912	26.01.2024 13:00:00	92	D5	Image 4	85.14174	1	0.2	DLD1	Rep1
1913	26.01.2024 13:00:00	92	E5	Image 1	60.39256	1	1	DLD1	Rep1
1914	26.01.2024 13:00:00	92	E5	Image 2	67.61799	1	1	DLD1	Rep1
1915	26.01.2024 13:00:00	92	E5	Image 3	57.65169	1	1	DLD1	Rep1
1916	26.01.2024 13:00:00	92	E5	Image 4	66.55939	1	1	DLD1	Rep1
1917	26.01.2024 13:00:00	92	F5	Image 1	38.58863	1	5	DLD1	Rep1
1918	26.01.2024 13:00:00	92	F5	Image 2	35.59047	1	5	DLD1	Rep1
1919	26.01.2024 13:00:00	92	F5	Image 3	40.6813	1	5	DLD1	Rep1
1920	26.01.2024 13:00:00	92	F5	Image 4	40.49361	1	5	DLD1	Rep1
1921	26.01.2024 17:00:00	96	B2	Image 1	93.83074	0	0	DLD1	Rep1
1922	26.01.2024 17:00:00	96	B2	Image 2	90.92921	0	0	DLD1	Rep1
1923	26.01.2024 17:00:00	96	B2	Image 3	90.03384	0	0	DLD1	Rep1
1924	26.01.2024 17:00:00	96	B2	Image 4	94.75221	0	0	DLD1	Rep1
1925	26.01.2024 17:00:00	96	C2	Image 1	98.69446	0	0	DLD1	Rep1
1926	26.01.2024 17:00:00	96	C2	Image 2	97.27391	0	0	DLD1	Rep1
1927	26.01.2024 17:00:00	96	C2	Image 3	94.1583	0	0	DLD1	Rep1
1928	26.01.2024 17:00:00	96	C2	Image 4	94.97596	0	0	DLD1	Rep1
1929	26.01.2024 17:00:00	96	D2	Image 1	94.32877	0	0.2	DLD1	Rep1
1930	26.01.2024 17:00:00	96	D2	Image 2	92.819	0	0.2	DLD1	Rep1
1931	26.01.2024 17:00:00	96	D2	Image 3	86.74451	0	0.2	DLD1	Rep1
1932	26.01.2024 17:00:00	96	D2	Image 4	88.85721	0	0.2	DLD1	Rep1
1933	26.01.2024 17:00:00	96	E2	Image 1	84.68901	0	1	DLD1	Rep1
1934	26.01.2024 17:00:00	96	E2	Image 2	85.74415	0	1	DLD1	Rep1
1935	26.01.2024 17:00:00	96	E2	Image 3	79.68369	0	1	DLD1	Rep1
1936	26.01.2024 17:00:00	96	E2	Image 4	75.53989	0	1	DLD1	Rep1
1937	26.01.2024 17:00:00	96	F2	Image 1	70.71949	0	5	DLD1	Rep1
1938	26.01.2024 17:00:00	96	F2	Image 2	57.52211	0	5	DLD1	Rep1
1939	26.01.2024 17:00:00	96	F2	Image 3	62.71046	0	5	DLD1	Rep1
1940	26.01.2024 17:00:00	96	F2	Image 4	50.89067	0	5	DLD1	Rep1
1941	26.01.2024 17:00:00	96	B3	Image 1	92.29566	0	0	DLD1	Rep1
1942	26.01.2024 17:00:00	96	B3	Image 2	99.65261	0	0	DLD1	Rep1
1943	26.01.2024 17:00:00	96	B3	Image 3	93.65549	0	0	DLD1	Rep1
1944	26.01.2024 17:00:00	96	B3	Image 4	97.17893	0	0	DLD1	Rep1
1945	26.01.2024 17:00:00	96	C3	Image 1	97.43727	0	0	DLD1	Rep1
1946	26.01.2024 17:00:00	96	C3	Image 2	95.39545	0	0	DLD1	Rep1
1947	26.01.2024 17:00:00	96	C3	Image 3	91.80862	0	0	DLD1	Rep1
1948	26.01.2024 17:00:00	96	C3	Image 4	93.34355	0	0	DLD1	Rep1
1949	26.01.2024 17:00:00	96	D3	Image 1	96.64621	0	0.2	DLD1	Rep1
1950	26.01.2024 17:00:00	96	D3	Image 2	96.55627	0	0.2	DLD1	Rep1
1951	26.01.2024 17:00:00	96	D3	Image 3	91.74914	0	0.2	DLD1	Rep1
1952	26.01.2024 17:00:00	96	D3	Image 4	83.5581	0	0.2	DLD1	Rep1
1953	26.01.2024 17:00:00	96	E3	Image 1	80.41969	0	1	DLD1	Rep1
1954	26.01.2024 17:00:00	96	E3	Image 2	88.97028	0	1	DLD1	Rep1
1955	26.01.2024 17:00:00	96	E3	Image 3	82.62274	0	1	DLD1	Rep1
1956	26.01.2024 17:00:00	96	E3	Image 4	81.27039	0	1	DLD1	Rep1
1957	26.01.2024 17:00:00	96	F3	Image 1	67.25201	0	5	DLD1	Rep1
1958	26.01.2024 17:00:00	96	F3	Image 2	62.42927	0	5	DLD1	Rep1
1959	26.01.2024 17:00:00	96	F3	Image 3	69.04929	0	5	DLD1	Rep1
1960	26.01.2024 17:00:00	96	F3	Image 4	65.4253	0	5	DLD1	Rep1
1961	26.01.2024 17:00:00	96	B4	Image 1	92.00506	0.2	0	DLD1	Rep1
1962	26.01.2024 17:00:00	96	B4	Image 2	93.86597	0.2	0	DLD1	Rep1
1963	26.01.2024 17:00:00	96	B4	Image 3	90.83318	0.2	0	DLD1	Rep1
1964	26.01.2024 17:00:00	96	B4	Image 4	95.50059	0.2	0	DLD1	Rep1
1965	26.01.2024 17:00:00	96	C4	Image 1	94.71063	0.2	0	DLD1	Rep1
1966	26.01.2024 17:00:00	96	C4	Image 2	94.97181	0.2	0	DLD1	Rep1
1967	26.01.2024 17:00:00	96	C4	Image 3	94.79131	0.2	0	DLD1	Rep1
1968	26.01.2024 17:00:00	96	C4	Image 4	88.42396	0.2	0	DLD1	Rep1
1969	26.01.2024 17:00:00	96	D4	Image 1	87.07048	0.2	0.2	DLD1	Rep1
1970	26.01.2024 17:00:00	96	D4	Image 2	92.50414	0.2	0.2	DLD1	Rep1
1971	26.01.2024 17:00:00	96	D4	Image 3	90.04827	0.2	0.2	DLD1	Rep1
1972	26.01.2024 17:00:00	96	D4	Image 4	90.25405	0.2	0.2	DLD1	Rep1
1973	26.01.2024 17:00:00	96	E4	Image 1	70.71051	0.2	1	DLD1	Rep1
1974	26.01.2024 17:00:00	96	E4	Image 2	77.99258	0.2	1	DLD1	Rep1
1975	26.01.2024 17:00:00	96	E4	Image 3	77.55981	0.2	1	DLD1	Rep1
1976	26.01.2024 17:00:00	96	E4	Image 4	77.09583	0.2	1	DLD1	Rep1
1977	26.01.2024 17:00:00	96	F4	Image 1	48.45511	0.2	5	DLD1	Rep1
1978	26.01.2024 17:00:00	96	F4	Image 2	50.04221	0.2	5	DLD1	Rep1
1979	26.01.2024 17:00:00	96	F4	Image 3	50.79701	0.2	5	DLD1	Rep1
1980	26.01.2024 17:00:00	96	F4	Image 4	53.85831	0.2	5	DLD1	Rep1
1981	26.01.2024 17:00:00	96	B5	Image 1	94.42583	1	0	DLD1	Rep1
1982	26.01.2024 17:00:00	96	B5	Image 2	91.64863	1	0	DLD1	Rep1
1983	26.01.2024 17:00:00	96	B5	Image 3	90.07556	1	0	DLD1	Rep1
1984	26.01.2024 17:00:00	96	B5	Image 4	91.28633	1	0	DLD1	Rep1
1985	26.01.2024 17:00:00	96	C5	Image 1	84.82821	1	0	DLD1	Rep1
1986	26.01.2024 17:00:00	96	C5	Image 2	96.72054	1	0	DLD1	Rep1
1987	26.01.2024 17:00:00	96	C5	Image 3	86.57023	1	0	DLD1	Rep1
1988	26.01.2024 17:00:00	96	C5	Image 4	90.77917	1	0	DLD1	Rep1
1989	26.01.2024 17:00:00	96	D5	Image 1	85.30814	1	0.2	DLD1	Rep1
1990	26.01.2024 17:00:00	96	D5	Image 2	81.52934	1	0.2	DLD1	Rep1
1991	26.01.2024 17:00:00	96	D5	Image 3	91.9107	1	0.2	DLD1	Rep1
1992	26.01.2024 17:00:00	96	D5	Image 4	87.80296	1	0.2	DLD1	Rep1
1993	26.01.2024 17:00:00	96	E5	Image 1	61.46426	1	1	DLD1	Rep1
1994	26.01.2024 17:00:00	96	E5	Image 2	61.96286	1	1	DLD1	Rep1
1995	26.01.2024 17:00:00	96	E5	Image 3	66.45536	1	1	DLD1	Rep1
1996	26.01.2024 17:00:00	96	E5	Image 4	70.48663	1	1	DLD1	Rep1
1997	26.01.2024 17:00:00	96	F5	Image 1	43.70634	1	5	DLD1	Rep1
1998	26.01.2024 17:00:00	96	F5	Image 2	38.4699	1	5	DLD1	Rep1
1999	26.01.2024 17:00:00	96	F5	Image 3	38.86163	1	5	DLD1	Rep1
[truncated: 15,121 more rows]
