# Supplementary material for: Spike-in enhanced phosphoproteomics uncovers synergistic signaling responses to MEK inhibition in colon cancer cells
Source: Nat Commun. 2025 May 27;16:4884. doi: 10.1038/s41467-025-59404-y (PMC12106795; doi:10.1038/s41467-025-59404-y)
Supplement: Supplementary file 21 — Source Data [file 41467_2025_59404_MOESM21_ESM.zip]

Archive with 41 entries (41 files):
- SourceData_Figure1D.csv
- __MACOSX/._SourceData_Figure1D.csv
- SourceData_Figure1E_Boxplot.csv
- __MACOSX/._SourceData_Figure1E_Boxplot.csv
- SourceData_Figure1E_Hist.csv
- __MACOSX/._SourceData_Figure1E_Hist.csv
- SourceData_Figure1E_Linegraph.csv
- __MACOSX/._SourceData_Figure1E_Linegraph.csv
- SourceData_Figure1F.csv
- SourceData_Figure1I.csv
- SourceData_Figure2C.csv
- SourceData_Figure2D.csv
- SourceData_Figure3C.csv
- SourceData_Figure3D_Caco2.csv
- SourceData_Figure3D_DLD-1.csv
- SourceData_Figure3D_HCT116.csv
- SourceData_Figure4A.csv
- __MACOSX/._SourceData_Figure4A.csv
- SourceData_Figure4B.csv
- SourceData_Figure4C.csv
- SourceData_Figure4E.csv
- SourceData_Figure5C_SuppFig14.csv
- SourceData_Figure6Bleft.csv
- SourceData_Figure6Bright.csv
- SourceData_Figure6C.csv
- SourceData_Figure6Dleft.csv
- SourceData_Figure6Dright.csv
- SourceData_Figure6E.csv
- SourceData_SuppFigure1A.csv
- __MACOSX/._SourceData_SuppFigure1A.csv
- SourceData_SuppFigure1B.csv
- __MACOSX/._SourceData_SuppFigure1B.csv
- SourceData_SuppFigure1C.csv
- __MACOSX/._SourceData_SuppFigure1C.csv
- SourceData_SuppFigure3.csv
- __MACOSX/._SourceData_SuppFigure3.csv
- SourceData_SuppFigure4.csv
- __MACOSX/._SourceData_SuppFigure4.csv
- SourceData_SuppFigure9.csv
- __MACOSX/._SourceData_SuppFigure9.csv
- SourceData_SuppFigure15C.csv
