# Supplementary material for: Spike-in enhanced phosphoproteomics uncovers synergistic signaling responses to MEK inhibition in colon cancer cells
Source: Nat Commun. 2025 May 27;16:4884. doi: 10.1038/s41467-025-59404-y (PMC12106795; doi:10.1038/s41467-025-59404-y)
Supplement: Supplementary file 21 — Source Data [file 41467_2025_59404_MOESM21_ESM.zip › SourceData_Figure1D.csv]

	phosseq	DIL	ExpRat	lowerlim	upperlim	method	SILACratio
1	AAAAAAAAAAGAAGGRGS(Phospho (STY))GPGR	1_1	0	0.6	1.4	Normal DIA-SILAC	-0.584690282435692
2	AAAAAAAAAAGAAGGRGS(Phospho (STY))GPGR	1_3	1.58496250072116	1.6	2.4	Normal DIA-SILAC	1.4897371215085
3	AAAAAALSGAGTPPAGGGAGGGGAGGGGS(Phospho (STY))PPGGWAVAR	1_1	0	0.6	1.4	Normal DIA-SILAC	0.917917005375259
4	AAAAAALSGAGTPPAGGGAGGGGAGGGGS(Phospho (STY))PPGGWAVAR	1_7	2.8073549220576	2.6	3.4	Normal DIA-SILAC	2.54326292586886
5	AAAAAALSGAGTPPAGGGAGGGGAGGGGS(Phospho (STY))PPGGWAVAR	1_31	4.95419631038687	4.6	5.4	Normal DIA-SILAC	4.25866070050951
6	AAAAAATAPPS(Phospho (STY))PGPAQPGPR	1_1	0	0.6	1.4	Normal DIA-SILAC	0.0442036194479269
7	AAAAAATAPPS(Phospho (STY))PGPAQPGPR	1_3	1.58496250072116	1.6	2.4	Normal DIA-SILAC	1.61247473887957
8	AAAAAATAPPS(Phospho (STY))PGPAQPGPR	1_7	2.8073549220576	2.6	3.4	Normal DIA-SILAC	3.0754240761993
9	AAAAAATAPPS(Phospho (STY))PGPAQPGPR	1_15	3.90689059560852	3.6	4.4	Normal DIA-SILAC	4.12534162105744
10	AAAAAATAPPS(Phospho (STY))PGPAQPGPR	1_31	4.95419631038687	4.6	5.4	Normal DIA-SILAC	5.15651380583548
11	AAAAGPGAALSPRPCDSDPATPGAQS(Phospho (STY))PK	1_1	0	0.6	1.4	Normal DIA-SILAC	0.181287195062767
12	AAAAPDSRVS(Phospho (STY))EEENLK	1_1	0	0.6	1.4	Normal DIA-SILAC	0.0413778869367979
13	AAAAPDSRVS(Phospho (STY))EEENLK	1_3	1.58496250072116	1.6	2.4	Normal DIA-SILAC	1.60752324392116
14	AAAAPDSRVS(Phospho (STY))EEENLK	1_7	2.8073549220576	2.6	3.4	Normal DIA-SILAC	2.85571868230518
15	AAAETQSLREQPEMEDANS(Phospho (STY))EK	1_1	0	0.6	1.4	Normal DIA-SILAC	-0.287326662664877
16	AAAETQSLREQPEMEDANS(Phospho (STY))EK	1_3	1.58496250072116	1.6	2.4	Normal DIA-SILAC	1.26819370769333
17	AAAETQSLREQPEMEDANS(Phospho (STY))EK	1_7	2.8073549220576	2.6	3.4	Normal DIA-SILAC	2.62991270299407
18	AAAETQSLREQPEMEDANS(Phospho (STY))EK	1_15	3.90689059560852	3.6	4.4	Normal DIA-SILAC	3.60497912462018
19	AAALS(Phospho (STY))LSTLASPK	1_1	0	0.6	1.4	Normal DIA-SILAC	0.233032342701437
20	AAALS(Phospho (STY))LSTLASPK	1_3	1.58496250072116	1.6	2.4	Normal DIA-SILAC	1.13767228817573
21	AAAMVPGRSES(Phospho (STY))WER	1_1	0	0.6	1.4	Normal DIA-SILAC	-0.180571935048213
22	AAAMVPGRSES(Phospho (STY))WER	1_3	1.58496250072116	1.6	2.4	Normal DIA-SILAC	1.3512616391236
23	AAAMVPGRSES(Phospho (STY))WER	1_7	2.8073549220576	2.6	3.4	Normal DIA-SILAC	2.5908387026015
24	AAAPQAPGRGS(Phospho (STY))LRK	1_1	0	0.6	1.4	Normal DIA-SILAC	-0.953158599641528
25	AAAPQAPGRGS(Phospho (STY))LRK	1_3	1.58496250072116	1.6	2.4	Normal DIA-SILAC	0.799003563957808
26	AAAPQAPGRGS(Phospho (STY))LRK	1_7	2.8073549220576	2.6	3.4	Normal DIA-SILAC	1.80892952119098
27	AAAS(Phospho (STY))PLRDCQAWK	1_1	0	0.6	1.4	Normal DIA-SILAC	-0.648151773413235
28	AAASVT(Phospho (STY))PPGSLELLQPGFSK	1_7	2.8073549220576	2.6	3.4	Normal DIA-SILAC	2.14565851072921
29	AAAT(Phospho (STY))PESQEPQAK	1_1	0	0.6	1.4	Normal DIA-SILAC	0.0109058775678361
30	AAAT(Phospho (STY))PESQEPQAK	1_3	1.58496250072116	1.6	2.4	Normal DIA-SILAC	1.54589647434064
31	AAAT(Phospho (STY))PESQEPQAK	1_7	2.8073549220576	2.6	3.4	Normal DIA-SILAC	2.86563598295566
32	AAAT(Phospho (STY))PESQEPQAK	1_15	3.90689059560852	3.6	4.4	Normal DIA-SILAC	3.66980686822782
33	AAATGNAS(Phospho (STY))PGKLEHSK	1_1	0	0.6	1.4	Normal DIA-SILAC	-0.0339791727439255
34	AAAVAAAGAGEPQS(Phospho (STY))PDELLPK	1_1	0	0.6	1.4	Normal DIA-SILAC	0.598086365662039
35	AAAVAAAGAGEPQS(Phospho (STY))PDELLPK	1_3	1.58496250072116	1.6	2.4	Normal DIA-SILAC	2.10168066548113
36	AAAVAAAGAGEPQS(Phospho (STY))PDELLPK	1_7	2.8073549220576	2.6	3.4	Normal DIA-SILAC	3.59641306577642
37	AAAVAAAGAGEPQS(Phospho (STY))PDELLPK	1_15	3.90689059560852	3.6	4.4	Normal DIA-SILAC	4.45201247502168
38	AAAVAAAGAGEPQS(Phospho (STY))PDELLPK	1_31	4.95419631038687	4.6	5.4	Normal DIA-SILAC	5.82853613864926
39	AAAVAAAGAGEPQS(Phospho (STY))PDELLPK	1_63	5.97727992349992	5.6	6.4	Normal DIA-SILAC	7.17884311119145
40	AAAVAAPLAAGGEEAAATTSVPGS(Phospho (STY))PGLPGRR	1_7	2.8073549220576	2.6	3.4	Normal DIA-SILAC	2.50082304102058
41	AADDDNGDGTSLFDVFSAS(Phospho (STY))PLK	1_1	0	0.6	1.4	Normal DIA-SILAC	0.141947440496108
42	AADDDNGDGTSLFDVFSAS(Phospho (STY))PLK	1_3	1.58496250072116	1.6	2.4	Normal DIA-SILAC	1.50419237926253
43	AADDDNGDGTSLFDVFSAS(Phospho (STY))PLK	1_7	2.8073549220576	2.6	3.4	Normal DIA-SILAC	2.14014877467507
44	AADGGERPLAAS(Phospho (STY))PPGTVK	1_1	0	0.6	1.4	Normal DIA-SILAC	0.926926187057247
45	AADIS(Phospho (STY))LDNLVEGK	1_1	0	0.6	1.4	Normal DIA-SILAC	-0.156199257362663
46	AADIS(Phospho (STY))LDNLVEGK	1_3	1.58496250072116	1.6	2.4	Normal DIA-SILAC	1.27810881948134
47	AADRLPNLSS(Phospho (STY))PSAEGPPGPPSGPAPR	1_1	0	0.6	1.4	Normal DIA-SILAC	0.165186308833909
48	AADRLPNLSS(Phospho (STY))PSAEGPPGPPSGPAPR	1_3	1.58496250072116	1.6	2.4	Normal DIA-SILAC	1.37030498109171
49	AADRLPNLSS(Phospho (STY))PSAEGPPGPPSGPAPR	1_7	2.8073549220576	2.6	3.4	Normal DIA-SILAC	2.86171961208247
50	AADRLPNLSS(Phospho (STY))PSAEGPPGPPSGPAPR	1_15	3.90689059560852	3.6	4.4	Normal DIA-SILAC	3.51115518473432
51	AADRLPNLSSPS(Phospho (STY))AEGPPGPPSGPAPR	1_3	1.58496250072116	1.6	2.4	Normal DIA-SILAC	1.40597841734639
52	AADS(Phospho (STY))DDGAVSAPAASDGGVSK	1_1	0	0.6	1.4	Normal DIA-SILAC	0.0401465751465162
53	AADS(Phospho (STY))DDGAVSAPAASDGGVSK	1_3	1.58496250072116	1.6	2.4	Normal DIA-SILAC	1.32833402103352
54	AADS(Phospho (STY))DDGAVSAPAASDGGVSK	1_7	2.8073549220576	2.6	3.4	Normal DIA-SILAC	2.62655125304976
55	AADS(Phospho (STY))DDGAVSAPAASDGGVSK	1_15	3.90689059560852	3.6	4.4	Normal DIA-SILAC	3.69084428600147
56	AADS(Phospho (STY))DDGAVSAPAASDGGVSK	1_31	4.95419631038687	4.6	5.4	Normal DIA-SILAC	4.80967525899086
57	AADVSVTHRPPLS(Phospho (STY))PK	1_1	0	0.6	1.4	Normal DIA-SILAC	-0.0627999979461033
58	AADVSVTHRPPLS(Phospho (STY))PK	1_3	1.58496250072116	1.6	2.4	Normal DIA-SILAC	1.58648546738274
59	AADVSVTHRPPLS(Phospho (STY))PK	1_7	2.8073549220576	2.6	3.4	Normal DIA-SILAC	3.13621870394157
60	AADVSVTHRPPLS(Phospho (STY))PK	1_15	3.90689059560852	3.6	4.4	Normal DIA-SILAC	4.08510235466191
61	AADVSVTHRPPLS(Phospho (STY))PK	1_31	4.95419631038687	4.6	5.4	Normal DIA-SILAC	5.13350581181713
62	AAEAGGAEEQYGFLTT(Phospho (STY))PTK	1_1	0	0.6	1.4	Normal DIA-SILAC	-0.283917464876881
63	AAEAGGAEEQYGFLTT(Phospho (STY))PTK	1_3	1.58496250072116	1.6	2.4	Normal DIA-SILAC	1.20884652764848
64	AAEAGGAEEQYGFLTT(Phospho (STY))PTK	1_7	2.8073549220576	2.6	3.4	Normal DIA-SILAC	2.36314096748757
65	AAEAGGAEEQYGFLTT(Phospho (STY))PTK	1_15	3.90689059560852	3.6	4.4	Normal DIA-SILAC	2.80101561942841
66	AAESETPGKS(Phospho (STY))PEK	1_1	0	0.6	1.4	Normal DIA-SILAC	0.31951280064249
67	AAESETPGKS(Phospho (STY))PEK	1_3	1.58496250072116	1.6	2.4	Normal DIA-SILAC	1.66485173035512
68	AAESETPGKS(Phospho (STY))PEK	1_7	2.8073549220576	2.6	3.4	Normal DIA-SILAC	2.79698736920289
69	AAESETPGKS(Phospho (STY))PEK	1_15	3.90689059560852	3.6	4.4	Normal DIA-SILAC	3.92490902271884
70	AAESLTAIPEPAS(Phospho (STY))PQLLETPIHASQIQK	1_1	0	0.6	1.4	Normal DIA-SILAC	0.415202516923566
71	AAESLTAIPEPAS(Phospho (STY))PQLLETPIHASQIQK	1_3	1.58496250072116	1.6	2.4	Normal DIA-SILAC	1.72102009010772
72	AAESLTAIPEPAS(Phospho (STY))PQLLETPIHASQIQK	1_15	3.90689059560852	3.6	4.4	Normal DIA-SILAC	3.53373323311449
73	AAGARPLTS(Phospho (STY))PESLSR	1_1	0	0.6	1.4	Normal DIA-SILAC	-0.0183501130154854
74	AAGARPLTS(Phospho (STY))PESLSR	1_3	1.58496250072116	1.6	2.4	Normal DIA-SILAC	1.53108505352437
75	AAGARPLTS(Phospho (STY))PESLSR	1_7	2.8073549220576	2.6	3.4	Normal DIA-SILAC	2.80660705402502
76	AAGDTTVIENSDVS(Phospho (STY))PETESSEK	1_1	0	0.6	1.4	Normal DIA-SILAC	-0.159264763459392
77	AAGDTTVIENSDVS(Phospho (STY))PETESSEK	1_3	1.58496250072116	1.6	2.4	Normal DIA-SILAC	1.41012592022762
78	AAGDTTVIENSDVS(Phospho (STY))PETESSEK	1_7	2.8073549220576	2.6	3.4	Normal DIA-SILAC	2.48332032364615
79	AAGDTTVIENSDVS(Phospho (STY))PETESSEK	1_15	3.90689059560852	3.6	4.4	Normal DIA-SILAC	3.38910421024028
80	AAGFKTS(Phospho (STY))PGRPLGTTK	1_3	1.58496250072116	1.6	2.4	Normal DIA-SILAC	1.43878020183307
81	AAGGAPS(Phospho (STY))PPPPVR	1_1	0	0.6	1.4	Normal DIA-SILAC	0.116380383636073
82	AAGGAPS(Phospho (STY))PPPPVRR	1_1	0	0.6	1.4	Normal DIA-SILAC	-0.463793313549721
83	AAGGAPS(Phospho (STY))PPPPVRR	1_3	1.58496250072116	1.6	2.4	Normal DIA-SILAC	1.11617826886019
84	AAGISLIVPGKS(Phospho (STY))PTR	1_1	0	0.6	1.4	Normal DIA-SILAC	-0.439902568082896
85	AAGISLIVPGKS(Phospho (STY))PTRK	1_1	0	0.6	1.4	Normal DIA-SILAC	-0.0515529469526868
86	AAGS(Phospho (STY))PSPLPAPDPAPK	1_1	0	0.6	1.4	Normal DIA-SILAC	-0.0205753591646682
87	AAGS(Phospho (STY))PSPLPAPDPAPK	1_3	1.58496250072116	1.6	2.4	Normal DIA-SILAC	1.42981733699185
88	AAGS(Phospho (STY))PSPLPAPDPAPK	1_7	2.8073549220576	2.6	3.4	Normal DIA-SILAC	2.57828980436653
89	AAGS(Phospho (STY))PSPLPAPDPAPK	1_15	3.90689059560852	3.6	4.4	Normal DIA-SILAC	3.96280557699206
90	AAGSPS(Phospho (STY))PLPAPDPAPK	1_1	0	0.6	1.4	Normal DIA-SILAC	-0.0482643294924856
91	AAGSPS(Phospho (STY))PLPAPDPAPK	1_7	2.8073549220576	2.6	3.4	Normal DIA-SILAC	2.81155210845404
92	AAGTAAALAFLS(Phospho (STY))QESR	1_1	0	0.6	1.4	Normal DIA-SILAC	0.220744278561794
93	AAHTEDINACTLTTS(Phospho (STY))PRLPVF	1_1	0	0.6	1.4	Normal DIA-SILAC	-0.184787500785823
94	AAITETQRKPS(Phospho (STY))EDEVLNK	1_1	0	0.6	1.4	Normal DIA-SILAC	-0.546636155352355
95	AAITETQRKPS(Phospho (STY))EDEVLNK	1_3	1.58496250072116	1.6	2.4	Normal DIA-SILAC	1.24628606659526
96	AAITETQRKPS(Phospho (STY))EDEVLNK	1_7	2.8073549220576	2.6	3.4	Normal DIA-SILAC	2.23218810025679
97	AAKLS(Phospho (STY))EGSQPAEEEEDQETPSR	1_1	0	0.6	1.4	Normal DIA-SILAC	-0.171606354950952
98	AAKVPS(Phospho (STY))TPPPK	1_3	1.58496250072116	1.6	2.4	Normal DIA-SILAC	1.41546158429004
99	AAKVPS(Phospho (STY))TPPPK	1_7	2.8073549220576	2.6	3.4	Normal DIA-SILAC	2.55604530546382
100	AAKVPS(Phospho (STY))TPPPK	1_15	3.90689059560852	3.6	4.4	Normal DIA-SILAC	3.85220713213254
101	AAKVPS(Phospho (STY))TPPPK	1_31	4.95419631038687	4.6	5.4	Normal DIA-SILAC	4.92781537162207
102	AAKVPST(Phospho (STY))PPPK	1_7	2.8073549220576	2.6	3.4	Normal DIA-SILAC	2.57331170693165
103	AALAPAKES(Phospho (STY))PR	1_1	0	0.6	1.4	Normal DIA-SILAC	-0.123004419735053
104	AALAPAKES(Phospho (STY))PR	1_3	1.58496250072116	1.6	2.4	Normal DIA-SILAC	1.31835831040012
105	AALAPAKES(Phospho (STY))PR	1_7	2.8073549220576	2.6	3.4	Normal DIA-SILAC	2.65219386731383
106	AALAPAKES(Phospho (STY))PR	1_15	3.90689059560852	3.6	4.4	Normal DIA-SILAC	3.69384540139902
107	AALAPAKES(Phospho (STY))PR	1_31	4.95419631038687	4.6	5.4	Normal DIA-SILAC	4.91736442440577
108	AALAPAKES(Phospho (STY))PRK	1_1	0	0.6	1.4	Normal DIA-SILAC	-0.2419763756658
109	AALAPAKES(Phospho (STY))PRK	1_3	1.58496250072116	1.6	2.4	Normal DIA-SILAC	1.62475167934236
110	AALAPAKES(Phospho (STY))PRK	1_7	2.8073549220576	2.6	3.4	Normal DIA-SILAC	2.66915274517442
111	AALAPAKES(Phospho (STY))PRK	1_15	3.90689059560852	3.6	4.4	Normal DIA-SILAC	3.84780363587628
112	AALAPAKES(Phospho (STY))PRK	1_31	4.95419631038687	4.6	5.4	Normal DIA-SILAC	4.64077827265212
113	AALDGGVASAAS(Phospho (STY))PESKPSPGTK	1_1	0	0.6	1.4	Normal DIA-SILAC	-0.27902379172205
114	AALDGGVASAAS(Phospho (STY))PESKPSPGTK	1_3	1.58496250072116	1.6	2.4	Normal DIA-SILAC	1.1723556478571
115	AALDGGVASAAS(Phospho (STY))PESKPSPGTK	1_7	2.8073549220576	2.6	3.4	Normal DIA-SILAC	2.61772167035121
116	AALDGGVASAAS(Phospho (STY))PESKPSPGTK	1_15	3.90689059560852	3.6	4.4	Normal DIA-SILAC	3.39604024458142
117	AALGHLAGEAAAAPGPGT(Phospho (STY))PCASR	1_1	0	0.6	1.4	Normal DIA-SILAC	0.781414040676283
118	AALHTTPDS(Phospho (STY))PAAQLER	1_1	0	0.6	1.4	Normal DIA-SILAC	0.137043932521367
119	AALHTTPDS(Phospho (STY))PAAQLER	1_3	1.58496250072116	1.6	2.4	Normal DIA-SILAC	1.63261744250324
120	AALHTTPDS(Phospho (STY))PAAQLER	1_7	2.8073549220576	2.6	3.4	Normal DIA-SILAC	2.92604279151151
121	AALHTTPDS(Phospho (STY))PAAQLER	1_15	3.90689059560852	3.6	4.4	Normal DIA-SILAC	3.93607268478983
122	AALHTTPDS(Phospho (STY))PAAQLER	1_31	4.95419631038687	4.6	5.4	Normal DIA-SILAC	4.96017278405813
123	AALLAQYADVT(Phospho (STY))DEEDEADEK	1_1	0	0.6	1.4	Normal DIA-SILAC	0.036611211355296
124	AALLAQYADVT(Phospho (STY))DEEDEADEK	1_3	1.58496250072116	1.6	2.4	Normal DIA-SILAC	1.51496953996069
125	AALLAQYADVT(Phospho (STY))DEEDEADEK	1_7	2.8073549220576	2.6	3.4	Normal DIA-SILAC	2.81630983881996
126	AALLAQYADVT(Phospho (STY))DEEDEADEK	1_15	3.90689059560852	3.6	4.4	Normal DIA-SILAC	3.99912680590959
127	AALLAQYADVT(Phospho (STY))DEEDEADEK	1_31	4.95419631038687	4.6	5.4	Normal DIA-SILAC	4.76862282289621
128	AALLKAS(Phospho (STY))PK	1_1	0	0.6	1.4	Normal DIA-SILAC	-0.393486323127067
129	AALLKAS(Phospho (STY))PK	1_3	1.58496250072116	1.6	2.4	Normal DIA-SILAC	1.20148405338694
130	AALLKAS(Phospho (STY))PK	1_7	2.8073549220576	2.6	3.4	Normal DIA-SILAC	2.56744864044611
131	AALLKAS(Phospho (STY))PK	1_15	3.90689059560852	3.6	4.4	Normal DIA-SILAC	3.76680446209166
132	AALLKAS(Phospho (STY))PK	1_31	4.95419631038687	4.6	5.4	Normal DIA-SILAC	4.78504000896162
133	AALLKAS(Phospho (STY))PKK	1_7	2.8073549220576	2.6	3.4	Normal DIA-SILAC	2.96793326041358
134	AALLKAS(Phospho (STY))PKK	1_15	3.90689059560852	3.6	4.4	Normal DIA-SILAC	4.07045933126544
135	AALQTAPES(Phospho (STY))ADDSPSQLSK	1_1	0	0.6	1.4	Normal DIA-SILAC	0.654806559646814
136	AALRSPDS(Phospho (STY))PK	1_1	0	0.6	1.4	Normal DIA-SILAC	-0.210421620326568
137	AALS(Phospho (STY))EEELEK	1_1	0	0.6	1.4	Normal DIA-SILAC	-0.00700789526091828
138	AALS(Phospho (STY))EEELEK	1_3	1.58496250072116	1.6	2.4	Normal DIA-SILAC	1.43914459918626
139	AALS(Phospho (STY))EEELEK	1_7	2.8073549220576	2.6	3.4	Normal DIA-SILAC	2.75143366821693
140	AALS(Phospho (STY))EEELEK	1_15	3.90689059560852	3.6	4.4	Normal DIA-SILAC	3.89252792291416
141	AALS(Phospho (STY))EEELEK	1_31	4.95419631038687	4.6	5.4	Normal DIA-SILAC	4.73740207222721
142	AALS(Phospho (STY))EEELEKK	1_1	0	0.6	1.4	Normal DIA-SILAC	-0.080127146761534
143	AALS(Phospho (STY))EEELEKK	1_3	1.58496250072116	1.6	2.4	Normal DIA-SILAC	1.35683259742425
144	AALS(Phospho (STY))EEELEKK	1_7	2.8073549220576	2.6	3.4	Normal DIA-SILAC	2.62266543583475
145	AALS(Phospho (STY))EEELEKK	1_15	3.90689059560852	3.6	4.4	Normal DIA-SILAC	3.50744857816078
146	AAMYDIISS(Phospho (STY))PSK	1_1	0	0.6	1.4	Normal DIA-SILAC	-0.092778730561604
147	AAMYDIISS(Phospho (STY))PSK	1_3	1.58496250072116	1.6	2.4	Normal DIA-SILAC	1.23784129229623
148	AAMYDIISS(Phospho (STY))PSK	1_7	2.8073549220576	2.6	3.4	Normal DIA-SILAC	2.55942442092159
149	AAMYDIISS(Phospho (STY))PSK	1_15	3.90689059560852	3.6	4.4	Normal DIA-SILAC	3.81896727829291
150	AAMYDIISS(Phospho (STY))PSK	1_31	4.95419631038687	4.6	5.4	Normal DIA-SILAC	4.70841760539306
151	AAPAPGKVGDVT(Phospho (STY))PQVK	1_1	0	0.6	1.4	Normal DIA-SILAC	0.0950898033904278
152	AAPAPGKVGDVT(Phospho (STY))PQVK	1_3	1.58496250072116	1.6	2.4	Normal DIA-SILAC	1.47281522832244
153	AAPCGSELPANS(Phospho (STY))PLKIPK	1_1	0	0.6	1.4	Normal DIA-SILAC	0.346915091615244
154	AAPCGSELPANS(Phospho (STY))PLKIPK	1_3	1.58496250072116	1.6	2.4	Normal DIA-SILAC	1.55368556840102
155	AAPCGSELPANS(Phospho (STY))PLKIPK	1_7	2.8073549220576	2.6	3.4	Normal DIA-SILAC	2.6039609683824
156	AAPCGSELPANS(Phospho (STY))PLKIPK	1_15	3.90689059560852	3.6	4.4	Normal DIA-SILAC	2.86109288989787
157	AAPEASS(Phospho (STY))PPAS(Phospho (STY))PLQHLLPGK	1_1	0	0.6	1.4	Normal DIA-SILAC	0.0238781502955772
158	AAPEASS(Phospho (STY))PPAS(Phospho (STY))PLQHLLPGK	1_3	1.58496250072116	1.6	2.4	Normal DIA-SILAC	1.63938442798034
159	AAPEASS(Phospho (STY))PPAS(Phospho (STY))PLQHLLPGK	1_7	2.8073549220576	2.6	3.4	Normal DIA-SILAC	2.80338705801162
160	AAPEASS(Phospho (STY))PPAS(Phospho (STY))PLQHLLPGK	1_15	3.90689059560852	3.6	4.4	Normal DIA-SILAC	3.73400811782507
161	AAPEASS(Phospho (STY))PPAS(Phospho (STY))PLQHLLPGK	1_31	4.95419631038687	4.6	5.4	Normal DIA-SILAC	4.88346750467776
162	AAPEASS(Phospho (STY))PPASPLQHLLPGK	1_1	0	0.6	1.4	Normal DIA-SILAC	0.123121434041525
163	AAPEASS(Phospho (STY))PPASPLQHLLPGK	1_3	1.58496250072116	1.6	2.4	Normal DIA-SILAC	1.68676244618646
164	AAPEASS(Phospho (STY))PPASPLQHLLPGK	1_7	2.8073549220576	2.6	3.4	Normal DIA-SILAC	2.97144945527465
165	AAPEASS(Phospho (STY))PPASPLQHLLPGK	1_15	3.90689059560852	3.6	4.4	Normal DIA-SILAC	3.98209320196229
166	AAPEASS(Phospho (STY))PPASPLQHLLPGK	1_31	4.95419631038687	4.6	5.4	Normal DIA-SILAC	5.18337898973788
167	AAPEEHDS(Phospho (STY))PTEASQPIVEEEETK	1_1	0	0.6	1.4	Normal DIA-SILAC	0.257422060897405
168	AAPEEHDS(Phospho (STY))PTEASQPIVEEEETK	1_3	1.58496250072116	1.6	2.4	Normal DIA-SILAC	1.85320363655544
169	AAPEEHDS(Phospho (STY))PTEASQPIVEEEETK	1_7	2.8073549220576	2.6	3.4	Normal DIA-SILAC	3.05705009522687
170	AAPEEHDS(Phospho (STY))PTEASQPIVEEEETK	1_15	3.90689059560852	3.6	4.4	Normal DIA-SILAC	3.82517136142944
171	AAPEEHDS(Phospho (STY))PTEASQPIVEEEETK	1_31	4.95419631038687	4.6	5.4	Normal DIA-SILAC	4.96005577758368
172	AAPPARADADPSPTS(Phospho (STY))PPTAR	1_3	1.58496250072116	1.6	2.4	Normal DIA-SILAC	1.65905306217006
173	AAPPPPALT(Phospho (STY))PDSQTVDSSCK	1_1	0	0.6	1.4	Normal DIA-SILAC	0.0736101182181635
174	AAPPPPALT(Phospho (STY))PDSQTVDSSCK	1_3	1.58496250072116	1.6	2.4	Normal DIA-SILAC	1.33486898696642
175	AAPPPPALT(Phospho (STY))PDSQTVDSSCK	1_7	2.8073549220576	2.6	3.4	Normal DIA-SILAC	2.7507178896932
176	AAPSTAPAEAT(Phospho (STY))PPKPGEAEAPPKHPGVLK	1_1	0	0.6	1.4	Normal DIA-SILAC	0.024759415340196
177	AAPVLPTTHNHKVPVLIS(Phospho (STY))PTLK	1_1	0	0.6	1.4	Normal DIA-SILAC	-0.365640977982592
178	AAPVLPTTHNHKVPVLIS(Phospho (STY))PTLK	1_3	1.58496250072116	1.6	2.4	Normal DIA-SILAC	1.51791706839847
179	AAQS(Phospho (STY))LDEMSQTITDLLSEQK	1_1	0	0.6	1.4	Normal DIA-SILAC	-0.220351962094924
180	AAQS(Phospho (STY))LDEMSQTITDLLSEQK	1_7	2.8073549220576	2.6	3.4	Normal DIA-SILAC	0.661504052178747
181	AAS(Phospho (STY))AAGAAGSAGGSSGAAGAAGGGAGAGTRPGDGGTASAGAAGPGAATK	1_1	0	0.6	1.4	Normal DIA-SILAC	0.29121868533628
182	AAS(Phospho (STY))AATAAPTATPAAQESGTIPK	1_1	0	0.6	1.4	Normal DIA-SILAC	0.0466585661985508
183	AAS(Phospho (STY))AATAAPTATPAAQESGTIPK	1_3	1.58496250072116	1.6	2.4	Normal DIA-SILAC	1.30290708221169
184	AAS(Phospho (STY))AATAAPTATPAAQESGTIPK	1_7	2.8073549220576	2.6	3.4	Normal DIA-SILAC	2.38769496023675
185	AAS(Phospho (STY))AATAAPTATPAAQESGTIPK	1_15	3.90689059560852	3.6	4.4	Normal DIA-SILAC	3.39724906321568
186	AAS(Phospho (STY))DSNPAGPLRDK	1_1	0	0.6	1.4	Normal DIA-SILAC	-0.0815511779056613
187	AAS(Phospho (STY))DSNPAGPLRDK	1_3	1.58496250072116	1.6	2.4	Normal DIA-SILAC	1.2467706790619
188	AAS(Phospho (STY))DTERDGLAPEK	1_1	0	0.6	1.4	Normal DIA-SILAC	-0.137841949286851
189	AAS(Phospho (STY))DTERDGLAPEK	1_3	1.58496250072116	1.6	2.4	Normal DIA-SILAC	1.36408338341613
190	AAS(Phospho (STY))DTERDGLAPEK	1_7	2.8073549220576	2.6	3.4	Normal DIA-SILAC	2.56101275696864
191	AAS(Phospho (STY))GFNAMEDAQTLRK	1_1	0	0.6	1.4	Normal DIA-SILAC	0.0736839980939786
192	AAS(Phospho (STY))IFGGAKPVDTAAR	1_1	0	0.6	1.4	Normal DIA-SILAC	1.04922328787499
193	AAS(Phospho (STY))IFGGAKPVDTAAR	1_3	1.58496250072116	1.6	2.4	Normal DIA-SILAC	2.32799782769375
194	AAS(Phospho (STY))LNYLNQPSAAPLQVSR	1_1	0	0.6	1.4	Normal DIA-SILAC	-0.151620689643814
195	AAS(Phospho (STY))LTEDR	1_1	0	0.6	1.4	Normal DIA-SILAC	0.00191992050163327
196	AAS(Phospho (STY))LTEDR	1_3	1.58496250072116	1.6	2.4	Normal DIA-SILAC	1.14386908759089
197	AAS(Phospho (STY))LTEDR	1_15	3.90689059560852	3.6	4.4	Normal DIA-SILAC	4.04679923720015
198	AAS(Phospho (STY))LTEDRDR	1_1	0	0.6	1.4	Normal DIA-SILAC	0.119828808466866
199	AAS(Phospho (STY))LTEDRDR	1_3	1.58496250072116	1.6	2.4	Normal DIA-SILAC	1.71715656782518
200	AAS(Phospho (STY))LTEDRDR	1_7	2.8073549220576	2.6	3.4	Normal DIA-SILAC	3.05368785798918
201	AAS(Phospho (STY))LTEDRDR	1_15	3.90689059560852	3.6	4.4	Normal DIA-SILAC	4.09323362176953
202	AAS(Phospho (STY))LTEDRDR	1_31	4.95419631038687	4.6	5.4	Normal DIA-SILAC	5.17895225268746
203	AAS(Phospho (STY))PAKPSSLDLVPNLPK	1_1	0	0.6	1.4	Normal DIA-SILAC	-0.0793841746959832
204	AAS(Phospho (STY))PAKPSSLDLVPNLPK	1_3	1.58496250072116	1.6	2.4	Normal DIA-SILAC	1.07109453842493
205	AAS(Phospho (STY))PAKPSSLDLVPNLPK	1_7	2.8073549220576	2.6	3.4	Normal DIA-SILAC	2.60965202527524
206	AAS(Phospho (STY))PAKPSSLDLVPNLPK	1_15	3.90689059560852	3.6	4.4	Normal DIA-SILAC	3.21941433296059
207	AAS(Phospho (STY))PGRCLPK	1_1	0	0.6	1.4	Normal DIA-SILAC	-0.255461739773985
208	AAS(Phospho (STY))PGRCLPK	1_3	1.58496250072116	1.6	2.4	Normal DIA-SILAC	1.36976312371227
209	AAS(Phospho (STY))PGRCLPK	1_7	2.8073549220576	2.6	3.4	Normal DIA-SILAC	2.66528825519439
210	AAS(Phospho (STY))PGRCLPK	1_15	3.90689059560852	3.6	4.4	Normal DIA-SILAC	3.92203921496656
211	AAS(Phospho (STY))PGRCLPK	1_31	4.95419631038687	4.6	5.4	Normal DIA-SILAC	4.57647262747267
212	AAS(Phospho (STY))PPASASDLIEQQQK	1_1	0	0.6	1.4	Normal DIA-SILAC	-0.213028983026243
213	AAS(Phospho (STY))PPASASDLIEQQQK	1_3	1.58496250072116	1.6	2.4	Normal DIA-SILAC	1.34000278547493
214	AAS(Phospho (STY))PPASASDLIEQQQK	1_7	2.8073549220576	2.6	3.4	Normal DIA-SILAC	2.84139961774858
215	AAS(Phospho (STY))PPASASDLIEQQQK	1_15	3.90689059560852	3.6	4.4	Normal DIA-SILAC	3.64181585271897
216	AAS(Phospho (STY))PPRPLLSNASATPVGR	1_7	2.8073549220576	2.6	3.4	Normal DIA-SILAC	2.76091646345761
217	AAS(Phospho (STY))PPSYTLDLGESQLAPPPSK	1_3	1.58496250072116	1.6	2.4	Normal DIA-SILAC	1.87495768836725
218	AAS(Phospho (STY))PPSYTLDLGESQLAPPPSK	1_7	2.8073549220576	2.6	3.4	Normal DIA-SILAC	2.69519922447694
219	AAS(Phospho (STY))PQDLAGGYTSSLACHR	1_1	0	0.6	1.4	Normal DIA-SILAC	-0.340722564394564
220	AAS(Phospho (STY))PQDLAGGYTSSLACHR	1_7	2.8073549220576	2.6	3.4	Normal DIA-SILAC	2.93639215050321
221	AAS(Phospho (STY))PS(Phospho (STY))PQSVR	1_7	2.8073549220576	2.6	3.4	Normal DIA-SILAC	2.69348121489226
222	AAS(Phospho (STY))PS(Phospho (STY))PQSVR	1_15	3.90689059560852	3.6	4.4	Normal DIA-SILAC	3.73348029351735
223	AAS(Phospho (STY))PS(Phospho (STY))PQSVRR	1_1	0	0.6	1.4	Normal DIA-SILAC	0.0906453010518972
224	AAS(Phospho (STY))PS(Phospho (STY))PQSVRR	1_3	1.58496250072116	1.6	2.4	Normal DIA-SILAC	1.53890108029978
225	AAS(Phospho (STY))PS(Phospho (STY))PQSVRR	1_7	2.8073549220576	2.6	3.4	Normal DIA-SILAC	2.86140781622488
226	AAS(Phospho (STY))PS(Phospho (STY))PQSVRR	1_15	3.90689059560852	3.6	4.4	Normal DIA-SILAC	3.84621792229737
227	AAS(Phospho (STY))PSPQSVR	1_1	0	0.6	1.4	Normal DIA-SILAC	-0.31774381911306
228	AAS(Phospho (STY))PSPQSVR	1_3	1.58496250072116	1.6	2.4	Normal DIA-SILAC	1.05974438513385
229	AAS(Phospho (STY))PSPQSVR	1_7	2.8073549220576	2.6	3.4	Normal DIA-SILAC	2.53032090946606
230	AAS(Phospho (STY))PSPQSVR	1_15	3.90689059560852	3.6	4.4	Normal DIA-SILAC	3.58696749703256
231	AAS(Phospho (STY))PSPQSVR	1_31	4.95419631038687	4.6	5.4	Normal DIA-SILAC	4.79563767024652
232	AAS(Phospho (STY))PVLLSSNSQK	1_1	0	0.6	1.4	Normal DIA-SILAC	-0.155867692126357
233	AAS(Phospho (STY))PVLLSSNSQKS	1_1	0	0.6	1.4	Normal DIA-SILAC	0.0056891435698111
234	AAS(Phospho (STY))PVLLSSNSQKS	1_3	1.58496250072116	1.6	2.4	Normal DIA-SILAC	1.67533154126225
235	AAS(Phospho (STY))PVLLSSNSQKS	1_7	2.8073549220576	2.6	3.4	Normal DIA-SILAC	2.87154870612475
236	AAS(Phospho (STY))PVLLSSNSQKS	1_15	3.90689059560852	3.6	4.4	Normal DIA-SILAC	3.1417529344071
237	AAS(Phospho (STY))QDHVRGFLEK	1_1	0	0.6	1.4	Normal DIA-SILAC	-0.712027658672756
238	AAS(Phospho (STY))QDHVRGFLEK	1_7	2.8073549220576	2.6	3.4	Normal DIA-SILAC	2.02772613336598
239	AAS(Phospho (STY))SLNLSNGETESVK	1_1	0	0.6	1.4	Normal DIA-SILAC	1.52719347911842
240	AAS(Phospho (STY))SPDGFFWTQGSPKPGTASPK	1_1	0	0.6	1.4	Normal DIA-SILAC	-0.10546486977229
241	AAS(Phospho (STY))VPCSVAPEK	1_3	1.58496250072116	1.6	2.4	Normal DIA-SILAC	1.43778801159909
242	AAS(Phospho (STY))VPCSVAPEK	1_7	2.8073549220576	2.6	3.4	Normal DIA-SILAC	1.56444486031378
243	AASAAAASAAAASAASGSPGPGEGS(Phospho (STY))AGGEK	1_1	0	0.6	1.4	Normal DIA-SILAC	-0.146783404184947
244	AASAAAASAAAASAASGSPGPGEGS(Phospho (STY))AGGEK	1_7	2.8073549220576	2.6	3.4	Normal DIA-SILAC	2.83471213907843
245	AASAAAASAAAASAASGSPGPGEGS(Phospho (STY))AGGEK	1_15	3.90689059560852	3.6	4.4	Normal DIA-SILAC	3.93495246683077
246	AASAATAAPTAT(Phospho (STY))PAAQESGTIPK	1_1	0	0.6	1.4	Normal DIA-SILAC	-0.300958256634364
247	AASADS(Phospho (STY))TTEGTPADGFTVLSTK	1_1	0	0.6	1.4	Normal DIA-SILAC	-0.28605484113895
248	AASADSTTEGT(Phospho (STY))PADGFTVLSTK	1_1	0	0.6	1.4	Normal DIA-SILAC	0.376675718332494
249	AASEVAGVVANAPS(Phospho (STY))PPESSSLCASK	1_1	0	0.6	1.4	Normal DIA-SILAC	0.0373378484797248
250	AASEVAGVVANAPS(Phospho (STY))PPESSSLCASK	1_3	1.58496250072116	1.6	2.4	Normal DIA-SILAC	0.901244194108604
251	AASEVAGVVANAPS(Phospho (STY))PPESSSLCASK	1_7	2.8073549220576	2.6	3.4	Normal DIA-SILAC	2.00447447403707
252	AASEVAGVVANAPS(Phospho (STY))PPESSSLCASK	1_15	3.90689059560852	3.6	4.4	Normal DIA-SILAC	3.23474778068485
253	AASEVAGVVANAPS(Phospho (STY))PPESSSLCASK	1_31	4.95419631038687	4.6	5.4	Normal DIA-SILAC	3.54349429699608
254	AASSS(Phospho (STY))SPGSPVASSPSR	1_1	0	0.6	1.4	Normal DIA-SILAC	0.0460366952174053
255	AASVAAATTS(Phospho (STY))PTPR	1_1	0	0.6	1.4	Normal DIA-SILAC	-0.377939827715839
256	AATEPILAATGS(Phospho (STY))PAAVPPEK	1_3	1.58496250072116	1.6	2.4	Normal DIA-SILAC	1.51407719103612
257	AATESVPCS(Phospho (STY))PSPLAGEIR	1_3	1.58496250072116	1.6	2.4	Normal DIA-SILAC	1.88327151198611
258	AATSGVPSIYAPSTYAHLS(Phospho (STY))PAK	1_1	0	0.6	1.4	Normal DIA-SILAC	0.0386549730488806
259	AATSGVPSIYAPSTYAHLS(Phospho (STY))PAK	1_3	1.58496250072116	1.6	2.4	Normal DIA-SILAC	1.40225442675663
260	AATSGVPSIYAPSTYAHLS(Phospho (STY))PAK	1_7	2.8073549220576	2.6	3.4	Normal DIA-SILAC	2.44576490010213
261	AATSGVPSIYAPSTYAHLS(Phospho (STY))PAK	1_15	3.90689059560852	3.6	4.4	Normal DIA-SILAC	3.13355781716854
262	AATSGVPSIYAPSTYAHLS(Phospho (STY))PAK	1_31	4.95419631038687	4.6	5.4	Normal DIA-SILAC	3.39251804154859
263	AAVFQDTIIS(Phospho (STY))PR	1_1	0	0.6	1.4	Normal DIA-SILAC	-0.147324374530584
264	AAVLS(Phospho (STY))DS(Phospho (STY))EDEEK	1_1	0	0.6	1.4	Normal DIA-SILAC	-0.205157848900974
265	AAVLS(Phospho (STY))DS(Phospho (STY))EDEEK	1_3	1.58496250072116	1.6	2.4	Normal DIA-SILAC	1.55651595728069
266	AAVLS(Phospho (STY))DS(Phospho (STY))EDEEK	1_7	2.8073549220576	2.6	3.4	Normal DIA-SILAC	2.8566441170017
267	AAVLS(Phospho (STY))DS(Phospho (STY))EDEEK	1_15	3.90689059560852	3.6	4.4	Normal DIA-SILAC	3.61548130711193
268	AAVLS(Phospho (STY))DS(Phospho (STY))EDEEK	1_31	4.95419631038687	4.6	5.4	Normal DIA-SILAC	5.10319525127738
269	AAVLS(Phospho (STY))DSEDEEK	1_1	0	0.6	1.4	Normal DIA-SILAC	-0.456690120609364
270	AAVLSDS(Phospho (STY))EDEEK	1_1	0	0.6	1.4	Normal DIA-SILAC	-0.254987264510755
271	AAVLSDS(Phospho (STY))EDEEK	1_3	1.58496250072116	1.6	2.4	Normal DIA-SILAC	1.24998746450519
272	AAVLSDS(Phospho (STY))EDEEK	1_7	2.8073549220576	2.6	3.4	Normal DIA-SILAC	2.01274397627559
273	AAVLSDS(Phospho (STY))EDEEK	1_15	3.90689059560852	3.6	4.4	Normal DIA-SILAC	2.84266537067976
274	AAVQELSSS(Phospho (STY))ILAGEDPEER	1_1	0	0.6	1.4	Normal DIA-SILAC	-0.335801172691731
275	AAVQELSSS(Phospho (STY))ILAGEDPEER	1_3	1.58496250072116	1.6	2.4	Normal DIA-SILAC	1.03027046255363
276	AAVVTS(Phospho (STY))PPPTTAPHK	1_1	0	0.6	1.4	Normal DIA-SILAC	-0.0130679624291309
277	AAVVTS(Phospho (STY))PPPTTAPHK	1_3	1.58496250072116	1.6	2.4	Normal DIA-SILAC	1.24446614843052
278	AAVVTS(Phospho (STY))PPPTTAPHK	1_7	2.8073549220576	2.6	3.4	Normal DIA-SILAC	2.56195431640963
279	AAVVTS(Phospho (STY))PPPTTAPHK	1_15	3.90689059560852	3.6	4.4	Normal DIA-SILAC	3.91977005411882
280	AAVVTS(Phospho (STY))PPPTTAPHK	1_31	4.95419631038687	4.6	5.4	Normal DIA-SILAC	4.7593499341048
281	ACPEEPAAPS(Phospho (STY))PEPR	1_1	0	0.6	1.4	Normal DIA-SILAC	-0.0689951645926279
282	ACS(Phospho (STY))TLSLSGPELK	1_1	0	0.6	1.4	Normal DIA-SILAC	0.403237241609623
283	ACSMPQELPQS(Phospho (STY))PR	1_1	0	0.6	1.4	Normal DIA-SILAC	-0.0196875493125832
284	ACSMPQELPQS(Phospho (STY))PR	1_3	1.58496250072116	1.6	2.4	Normal DIA-SILAC	1.49267409552942
285	ADDQGCIEEQGVEDS(Phospho (STY))ANEDSVDAKPDR	1_3	1.58496250072116	1.6	2.4	Normal DIA-SILAC	1.3419716246859
286	ADDQGCIEEQGVEDS(Phospho (STY))ANEDSVDAKPDR	1_15	3.90689059560852	3.6	4.4	Normal DIA-SILAC	2.67659717554269
287	ADEAALALQPGGS(Phospho (STY))PSAAGADR	1_1	0	0.6	1.4	Normal DIA-SILAC	0.171627137041606
288	ADEAALALQPGGS(Phospho (STY))PSAAGADR	1_3	1.58496250072116	1.6	2.4	Normal DIA-SILAC	1.47607539506426
289	ADEAALALQPGGS(Phospho (STY))PSAAGADR	1_7	2.8073549220576	2.6	3.4	Normal DIA-SILAC	2.90927068684087
290	ADEAALALQPGGS(Phospho (STY))PSAAGADR	1_15	3.90689059560852	3.6	4.4	Normal DIA-SILAC	3.74852564753696
291	ADEAALALQPGGS(Phospho (STY))PSAAGADR	1_31	4.95419631038687	4.6	5.4	Normal DIA-SILAC	4.88792976043579
292	ADEAS(Phospho (STY))ELACPTPK	1_3	1.58496250072116	1.6	2.4	Normal DIA-SILAC	0.82136775089561
293	ADEASELACPT(Phospho (STY))PK	1_1	0	0.6	1.4	Normal DIA-SILAC	-0.399873569430908
294	ADEASELACPT(Phospho (STY))PK	1_3	1.58496250072116	1.6	2.4	Normal DIA-SILAC	1.28755014724299
295	ADEASELACPT(Phospho (STY))PK	1_7	2.8073549220576	2.6	3.4	Normal DIA-SILAC	2.68745695797271
296	ADEASELACPT(Phospho (STY))PK	1_15	3.90689059560852	3.6	4.4	Normal DIA-SILAC	3.79609815168561
297	ADEASELACPT(Phospho (STY))PK	1_31	4.95419631038687	4.6	5.4	Normal DIA-SILAC	4.94022179987522
298	ADEASELACPT(Phospho (STY))PK	1_63	5.97727992349992	5.6	6.4	Normal DIA-SILAC	6.03417348668755
299	ADEPSSEES(Phospho (STY))DLEIDK	1_1	0	0.6	1.4	Normal DIA-SILAC	-0.0890425495449278
300	ADHSFS(Phospho (STY))DGVPSDSVEAAK	1_1	0	0.6	1.4	Normal DIA-SILAC	0.0799145721454139
301	ADHSFS(Phospho (STY))DGVPSDSVEAAK	1_3	1.58496250072116	1.6	2.4	Normal DIA-SILAC	1.45021858678861
302	ADHSFS(Phospho (STY))DGVPSDSVEAAK	1_7	2.8073549220576	2.6	3.4	Normal DIA-SILAC	2.84413104650631
303	ADHSFS(Phospho (STY))DGVPSDSVEAAK	1_15	3.90689059560852	3.6	4.4	Normal DIA-SILAC	3.73390923257763
304	ADHSFS(Phospho (STY))DGVPSDSVEAAK	1_31	4.95419631038687	4.6	5.4	Normal DIA-SILAC	4.79937775617544
305	ADIKS(Phospho (STY))PSLDVTVPEAELNLETPEISVGGK	1_1	0	0.6	1.4	Normal DIA-SILAC	-0.351229427887887
306	ADIKS(Phospho (STY))PSLDVTVPEAELNLETPEISVGGK	1_7	2.8073549220576	2.6	3.4	Normal DIA-SILAC	2.45157079899967
307	ADLSLADALTEPS(Phospho (STY))PDIEGEIKR	1_3	1.58496250072116	1.6	2.4	Normal DIA-SILAC	1.11082415761078
308	ADRDQS(Phospho (STY))PFSK	1_1	0	0.6	1.4	Normal DIA-SILAC	0.146793123202011
309	ADRDQS(Phospho (STY))PFSK	1_3	1.58496250072116	1.6	2.4	Normal DIA-SILAC	1.51404795954175
310	ADS(Phospho (STY))DGAKPEPVAMAR	1_1	0	0.6	1.4	Normal DIA-SILAC	-0.245654298999144
311	ADS(Phospho (STY))DGAKPEPVAMAR	1_3	1.58496250072116	1.6	2.4	Normal DIA-SILAC	1.36235979678474
312	ADS(Phospho (STY))DGAKPEPVAMAR	1_7	2.8073549220576	2.6	3.4	Normal DIA-SILAC	2.64626967263969
313	ADS(Phospho (STY))DGAKPEPVAMAR	1_15	3.90689059560852	3.6	4.4	Normal DIA-SILAC	3.80462944571652
314	ADS(Phospho (STY))DGAKPEPVAMAR	1_31	4.95419631038687	4.6	5.4	Normal DIA-SILAC	4.83193521369276
315	ADS(Phospho (STY))LLAVVK	1_1	0	0.6	1.4	Normal DIA-SILAC	-0.108721145256894
316	ADS(Phospho (STY))LLAVVK	1_3	1.58496250072116	1.6	2.4	Normal DIA-SILAC	0.770809443362354
317	ADS(Phospho (STY))LLAVVK	1_7	2.8073549220576	2.6	3.4	Normal DIA-SILAC	2.62279037111411
318	ADS(Phospho (STY))PVNGLPK	1_1	0	0.6	1.4	Normal DIA-SILAC	-0.183500532154472
319	ADS(Phospho (STY))PVNGLPK	1_3	1.58496250072116	1.6	2.4	Normal DIA-SILAC	1.1959068782592
320	ADS(Phospho (STY))PVNGLPK	1_7	2.8073549220576	2.6	3.4	Normal DIA-SILAC	2.50255802386635
321	ADS(Phospho (STY))PVNGLPK	1_15	3.90689059560852	3.6	4.4	Normal DIA-SILAC	3.442775068844
322	ADSEGSNSGGT(Phospho (STY))WPK	1_1	0	0.6	1.4	Normal DIA-SILAC	-0.0682369743395155
323	ADSEGSNSGGT(Phospho (STY))WPK	1_7	2.8073549220576	2.6	3.4	Normal DIA-SILAC	2.98934622399427
324	ADSGPTQPPLSLS(Phospho (STY))PAPETK	1_1	0	0.6	1.4	Normal DIA-SILAC	0.123066468847959
325	ADSGPTQPPLSLS(Phospho (STY))PAPETK	1_3	1.58496250072116	1.6	2.4	Normal DIA-SILAC	0.307381622422347
326	ADSS(Phospho (STY))PALSLR	1_1	0	0.6	1.4	Normal DIA-SILAC	0.0105382330412888
327	ADSS(Phospho (STY))PALSLR	1_3	1.58496250072116	1.6	2.4	Normal DIA-SILAC	1.69945694358091
328	ADSS(Phospho (STY))PALSLR	1_7	2.8073549220576	2.6	3.4	Normal DIA-SILAC	2.45767880575258
329	ADSS(Phospho (STY))PALSLR	1_15	3.90689059560852	3.6	4.4	Normal DIA-SILAC	3.59443810746539
330	ADSS(Phospho (STY))PALSLR	1_31	4.95419631038687	4.6	5.4	Normal DIA-SILAC	3.95474091589179
331	ADTSS(Phospho (STY))QGALVFLSK	1_1	0	0.6	1.4	Normal DIA-SILAC	-0.0592950170458495
332	ADVGRLS(Phospho (STY))PEVK	1_1	0	0.6	1.4	Normal DIA-SILAC	-0.193455941283022
333	ADVGRLS(Phospho (STY))PEVK	1_3	1.58496250072116	1.6	2.4	Normal DIA-SILAC	1.30708749819701
334	ADVGRLS(Phospho (STY))PEVK	1_7	2.8073549220576	2.6	3.4	Normal DIA-SILAC	2.72816674473163
335	ADVGRLS(Phospho (STY))PEVK	1_15	3.90689059560852	3.6	4.4	Normal DIA-SILAC	3.65314380533367
336	ADVGRLS(Phospho (STY))PEVK	1_31	4.95419631038687	4.6	5.4	Normal DIA-SILAC	4.61615848298813
337	ADVQLFMDDDSYSHHS(Phospho (STY))GLEYADPEK	1_3	1.58496250072116	1.6	2.4	Normal DIA-SILAC	1.47994985402873
338	ADVQLFMDDDSYSHHS(Phospho (STY))GLEYADPEK	1_7	2.8073549220576	2.6	3.4	Normal DIA-SILAC	2.03720030134996
339	ADVVPQQADPEFPRAS(Phospho (STY))PR	1_1	0	0.6	1.4	Normal DIA-SILAC	-1.78983826662018
340	AEAEAGS(Phospho (STY))PRPDPR	1_1	0	0.6	1.4	Normal DIA-SILAC	-0.163294712786389
341	AEAEAGS(Phospho (STY))PRPDPR	1_3	1.58496250072116	1.6	2.4	Normal DIA-SILAC	1.42267271555909
342	AEAEAGS(Phospho (STY))PRPDPR	1_7	2.8073549220576	2.6	3.4	Normal DIA-SILAC	2.4704572005429
343	AEAEAGS(Phospho (STY))PRPDPR	1_15	3.90689059560852	3.6	4.4	Normal DIA-SILAC	3.40849500467592
344	AEAEGVPTT(Phospho (STY))PGPASGSTFR	1_1	0	0.6	1.4	Normal DIA-SILAC	0.192851154054969
345	AEAPAGPALGLPS(Phospho (STY))PEAESGVDR	1_1	0	0.6	1.4	Normal DIA-SILAC	0.0846484969407636
346	AEAPAGPALGLPS(Phospho (STY))PEAESGVDR	1_3	1.58496250072116	1.6	2.4	Normal DIA-SILAC	1.56146831603391
347	AEAPAGPALGLPS(Phospho (STY))PEAESGVDR	1_7	2.8073549220576	2.6	3.4	Normal DIA-SILAC	2.87344535957352
348	AEAPAGPALGLPS(Phospho (STY))PEAESGVDR	1_15	3.90689059560852	3.6	4.4	Normal DIA-SILAC	3.9839501350443
349	AEAPAGPALGLPS(Phospho (STY))PEAESGVDR	1_31	4.95419631038687	4.6	5.4	Normal DIA-SILAC	5.13435048183565
350	AEAPLPS(Phospho (STY))PK	1_1	0	0.6	1.4	Normal DIA-SILAC	3.40196644092769
351	AEAPLPS(Phospho (STY))PK	1_3	1.58496250072116	1.6	2.4	Normal DIA-SILAC	3.06494559263763
352	AEAPLPS(Phospho (STY))PK	1_7	2.8073549220576	2.6	3.4	Normal DIA-SILAC	4.1097300078804
353	AEAPLPS(Phospho (STY))PK	1_15	3.90689059560852	3.6	4.4	Normal DIA-SILAC	3.95476219635108
354	AEAPS(Phospho (STY))S(Phospho (STY))PDVAPAGK	1_1	0	0.6	1.4	Normal DIA-SILAC	-0.013689613847668
355	AEAPS(Phospho (STY))S(Phospho (STY))PDVAPAGK	1_3	1.58496250072116	1.6	2.4	Normal DIA-SILAC	1.51106322555218
356	AEAPS(Phospho (STY))S(Phospho (STY))PDVAPAGK	1_7	2.8073549220576	2.6	3.4	Normal DIA-SILAC	3.1480052613032
357	AEAPSS(Phospho (STY))PDVAPAGK	1_1	0	0.6	1.4	Normal DIA-SILAC	-0.102940727133607
358	AEAPSS(Phospho (STY))PDVAPAGK	1_3	1.58496250072116	1.6	2.4	Normal DIA-SILAC	1.36509171489858
359	AEAPSS(Phospho (STY))PDVAPAGK	1_7	2.8073549220576	2.6	3.4	Normal DIA-SILAC	2.66012806494706
360	AEAPSS(Phospho (STY))PDVAPAGK	1_15	3.90689059560852	3.6	4.4	Normal DIA-SILAC	3.56397866097731
361	AEAPSS(Phospho (STY))PDVAPAGK	1_31	4.95419631038687	4.6	5.4	Normal DIA-SILAC	4.30080259491043
362	AEASSANLGS(Phospho (STY))GCEEK	1_1	0	0.6	1.4	Normal DIA-SILAC	0.367816459474427
363	AEASSGDHPT(Phospho (STY))DTEMK	1_1	0	0.6	1.4	Normal DIA-SILAC	0.512437466291539
364	AEASSLGRQS(Phospho (STY))PR	1_1	0	0.6	1.4	Normal DIA-SILAC	-0.147368672903361
365	AEASSLGRQS(Phospho (STY))PR	1_3	1.58496250072116	1.6	2.4	Normal DIA-SILAC	1.34021221377501
366	AEASSLGRQS(Phospho (STY))PR	1_7	2.8073549220576	2.6	3.4	Normal DIA-SILAC	2.74391337029026
367	AEAVAAPIS(Phospho (STY))PWTMAATIQAMER	1_1	0	0.6	1.4	Normal DIA-SILAC	0.221320986831168
368	AECGRGGAAGGALPTS(Phospho (STY))PGPALGAK	1_1	0	0.6	1.4	Normal DIA-SILAC	0.588050005299911
369	AECGRGGAAGGALPTS(Phospho (STY))PGPALGAK	1_7	2.8073549220576	2.6	3.4	Normal DIA-SILAC	2.56684458418628
370	AECTARLPEASQS(Phospho (STY))PLVLK	1_1	0	0.6	1.4	Normal DIA-SILAC	-0.488219687862181
371	AECTARLPEASQS(Phospho (STY))PLVLK	1_3	1.58496250072116	1.6	2.4	Normal DIA-SILAC	1.26149521967698
372	AEDEPDAKS(Phospho (STY))PK	1_3	1.58496250072116	1.6	2.4	Normal DIA-SILAC	1.19610946822901
373	AEDEPDAKS(Phospho (STY))PK	1_7	2.8073549220576	2.6	3.4	Normal DIA-SILAC	2.61133886853791
374	AEDGATPS(Phospho (STY))PSNETPK	1_1	0	0.6	1.4	Normal DIA-SILAC	-0.103756300045204
375	AEDGATPS(Phospho (STY))PSNETPK	1_3	1.58496250072116	1.6	2.4	Normal DIA-SILAC	1.32664961540247
376	AEDGATPS(Phospho (STY))PSNETPK	1_7	2.8073549220576	2.6	3.4	Normal DIA-SILAC	2.49858597468322
377	AEDGATPS(Phospho (STY))PSNETPK	1_31	4.95419631038687	4.6	5.4	Normal DIA-SILAC	4.01438279514718
378	AEDGATPSPSNET(Phospho (STY))PK	1_7	2.8073549220576	2.6	3.4	Normal DIA-SILAC	3.54373543476475
379	AEDVSSAAPS(Phospho (STY))PR	1_1	0	0.6	1.4	Normal DIA-SILAC	0.176750012697827
380	AEDVSSAAPS(Phospho (STY))PR	1_3	1.58496250072116	1.6	2.4	Normal DIA-SILAC	1.69724913115534
381	AEDVSSAAPS(Phospho (STY))PR	1_7	2.8073549220576	2.6	3.4	Normal DIA-SILAC	2.7815696382433
382	AEDVSSAAPS(Phospho (STY))PR	1_15	3.90689059560852	3.6	4.4	Normal DIA-SILAC	3.79912797170253
383	AEDVSSAAPS(Phospho (STY))PR	1_31	4.95419631038687	4.6	5.4	Normal DIA-SILAC	5.11160206240886
384	AEEKS(Phospho (STY))PISINVK	1_1	0	0.6	1.4	Normal DIA-SILAC	-0.404800511783463
385	AEEKS(Phospho (STY))PISINVK	1_3	1.58496250072116	1.6	2.4	Normal DIA-SILAC	0.861946574564973
386	AEEKS(Phospho (STY))PISINVK	1_7	2.8073549220576	2.6	3.4	Normal DIA-SILAC	2.04250972996282
387	AEEKS(Phospho (STY))PISINVK	1_15	3.90689059560852	3.6	4.4	Normal DIA-SILAC	2.77499175328309
388	AEEKS(Phospho (STY))PISINVK	1_31	4.95419631038687	4.6	5.4	Normal DIA-SILAC	4.43191469438845
389	AEELS(Phospho (STY))PAALSPSLEPIR	1_1	0	0.6	1.4	Normal DIA-SILAC	0.189808937758614
390	AEELSPAALS(Phospho (STY))PSLEPIR	1_1	0	0.6	1.4	Normal DIA-SILAC	0.0448365026206186
391	AEELSPAALS(Phospho (STY))PSLEPIR	1_3	1.58496250072116	1.6	2.4	Normal DIA-SILAC	1.5385252373776
392	AEENTDQAS(Phospho (STY))PQEDYAGFER	1_1	0	0.6	1.4	Normal DIA-SILAC	-0.331359789847177
393	AEENTDQAS(Phospho (STY))PQEDYAGFER	1_3	1.58496250072116	1.6	2.4	Normal DIA-SILAC	1.34215953539767
394	AEENTDQAS(Phospho (STY))PQEDYAGFER	1_7	2.8073549220576	2.6	3.4	Normal DIA-SILAC	2.3710859754593
395	AEENTDQAS(Phospho (STY))PQEDYAGFER	1_15	3.90689059560852	3.6	4.4	Normal DIA-SILAC	3.61089298866768
396	AEENTDQAS(Phospho (STY))PQEDYAGFER	1_31	4.95419631038687	4.6	5.4	Normal DIA-SILAC	4.25395530732039
397	AEEPPS(Phospho (STY))PPVPK	1_1	0	0.6	1.4	Normal DIA-SILAC	-0.0479663542617369
398	AEEPPS(Phospho (STY))PPVPK	1_3	1.58496250072116	1.6	2.4	Normal DIA-SILAC	1.76228298729331
399	AEEPPS(Phospho (STY))PPVPK	1_7	2.8073549220576	2.6	3.4	Normal DIA-SILAC	2.00923214131598
400	AEFTS(Phospho (STY))PPSLFK	1_1	0	0.6	1.4	Normal DIA-SILAC	0.01485007283203
401	AEFTS(Phospho (STY))PPSLFK	1_3	1.58496250072116	1.6	2.4	Normal DIA-SILAC	1.61732351662388
402	AEFTS(Phospho (STY))PPSLFK	1_7	2.8073549220576	2.6	3.4	Normal DIA-SILAC	2.97783203432728
403	AEFTS(Phospho (STY))PPSLFK	1_15	3.90689059560852	3.6	4.4	Normal DIA-SILAC	3.74695483233667
404	AEGDSAGTAGT(Phospho (STY))PGGTPAGDK	1_1	0	0.6	1.4	Normal DIA-SILAC	0.39101675256816
405	AEGDSAGTAGT(Phospho (STY))PGGTPAGDK	1_3	1.58496250072116	1.6	2.4	Normal DIA-SILAC	2.10020886385548
406	AEGDSAGTAGT(Phospho (STY))PGGTPAGDK	1_7	2.8073549220576	2.6	3.4	Normal DIA-SILAC	2.47753104528177
407	AEGEPQEES(Phospho (STY))PLK	1_1	0	0.6	1.4	Normal DIA-SILAC	-0.0781628931259987
408	AEGEPQEES(Phospho (STY))PLK	1_3	1.58496250072116	1.6	2.4	Normal DIA-SILAC	1.47548883556309
409	AEGEPQEES(Phospho (STY))PLK	1_7	2.8073549220576	2.6	3.4	Normal DIA-SILAC	2.81554852264998
410	AEGEPQEES(Phospho (STY))PLK	1_15	3.90689059560852	3.6	4.4	Normal DIA-SILAC	3.80781848258366
411	AEGEPQEES(Phospho (STY))PLK	1_31	4.95419631038687	4.6	5.4	Normal DIA-SILAC	4.8736848984159
412	AEISS(Phospho (STY))IR	1_1	0	0.6	1.4	Normal DIA-SILAC	0.269655968904735
413	AEISS(Phospho (STY))IR	1_3	1.58496250072116	1.6	2.4	Normal DIA-SILAC	0.937389712554041
414	AEISS(Phospho (STY))IRENK	1_1	0	0.6	1.4	Normal DIA-SILAC	-0.261457846429371
415	AEISS(Phospho (STY))IRENK	1_3	1.58496250072116	1.6	2.4	Normal DIA-SILAC	0.11609727082988
416	AEISS(Phospho (STY))IRENK	1_7	2.8073549220576	2.6	3.4	Normal DIA-SILAC	0.374666679543916
417	AELEEMEEVHPSDEEEEDAT(Phospho (STY))K	1_1	0	0.6	1.4	Normal DIA-SILAC	-0.439064466117192
418	AELGMGDSTSQS(Phospho (STY))PPIKR	1_1	0	0.6	1.4	Normal DIA-SILAC	-0.119044096230443
419	AELGMGDSTSQS(Phospho (STY))PPIKR	1_3	1.58496250072116	1.6	2.4	Normal DIA-SILAC	1.34117835030789
420	AENNS(Phospho (STY))EVGASGYGVPGPTWDR	1_1	0	0.6	1.4	Normal DIA-SILAC	0.535357131188852
421	AENNS(Phospho (STY))EVGASGYGVPGPTWDR	1_3	1.58496250072116	1.6	2.4	Normal DIA-SILAC	1.56473033795595
422	AEPAS(Phospho (STY))PAQDAQEPPAPPPPLPPYASCSPR	1_15	3.90689059560852	3.6	4.4	Normal DIA-SILAC	3.85531350940856
423	AEPPS(Phospho (STY))PVHCVAAAAPTATVSEK	1_1	0	0.6	1.4	Normal DIA-SILAC	0.0524619181803892
424	AEPPS(Phospho (STY))PVHCVAAAAPTATVSEK	1_3	1.58496250072116	1.6	2.4	Normal DIA-SILAC	1.44601596846951
425	AEPPS(Phospho (STY))PVHCVAAAAPTATVSEK	1_7	2.8073549220576	2.6	3.4	Normal DIA-SILAC	2.68468927873039
426	AEPPS(Phospho (STY))PVHCVAAAAPTATVSEK	1_15	3.90689059560852	3.6	4.4	Normal DIA-SILAC	3.65929304362375
427	AEPPS(Phospho (STY))PVHCVAAAAPTATVSEK	1_31	4.95419631038687	4.6	5.4	Normal DIA-SILAC	4.59191467428185
428	AEPPS(Phospho (STY))PVHCVAAAAPTATVSEKEPFGK	1_1	0	0.6	1.4	Normal DIA-SILAC	-0.242937395579405
429	AEPPS(Phospho (STY))PVHCVAAAAPTATVSEKEPFGK	1_3	1.58496250072116	1.6	2.4	Normal DIA-SILAC	1.35112357575185
430	AEPPS(Phospho (STY))PVHCVAAAAPTATVSEKEPFGK	1_7	2.8073549220576	2.6	3.4	Normal DIA-SILAC	2.58645706252538
431	AEPPS(Phospho (STY))PVHCVAAAAPTATVSEKEPFGK	1_15	3.90689059560852	3.6	4.4	Normal DIA-SILAC	3.5620056989597
432	AEPPS(Phospho (STY))PVHCVAAAAPTATVSEKEPFGK	1_31	4.95419631038687	4.6	5.4	Normal DIA-SILAC	4.61992875498538
433	AEPSAATQSHSISSSSFGAEPSAPGGGGS(Phospho (STY))PGACPALGTK	1_31	4.95419631038687	4.6	5.4	Normal DIA-SILAC	3.58762794534979
434	AEPSEVDMNS(Phospho (STY))PK	1_1	0	0.6	1.4	Normal DIA-SILAC	-0.630206017642336
435	AEPSEVDMNS(Phospho (STY))PK	1_3	1.58496250072116	1.6	2.4	Normal DIA-SILAC	1.51176787283519
436	AEPSEVDMNS(Phospho (STY))PK	1_7	2.8073549220576	2.6	3.4	Normal DIA-SILAC	2.74158015093163
437	AERLS(Phospho (STY))PPAPSGSER	1_1	0	0.6	1.4	Normal DIA-SILAC	-0.45718165510809
438	AERLS(Phospho (STY))PPAPSGSER	1_3	1.58496250072116	1.6	2.4	Normal DIA-SILAC	1.16410331706825
439	AES(Phospho (STY))EEMETSQAGSK	1_1	0	0.6	1.4	Normal DIA-SILAC	-0.176115715899468
440	AES(Phospho (STY))EEMETSQAGSK	1_3	1.58496250072116	1.6	2.4	Normal DIA-SILAC	1.02773336308722
441	AES(Phospho (STY))EEMETSQAGSK	1_7	2.8073549220576	2.6	3.4	Normal DIA-SILAC	1.94179027076505
442	AES(Phospho (STY))GPDLR	1_1	0	0.6	1.4	Normal DIA-SILAC	-0.25884858093328
443	AES(Phospho (STY))GPDLR	1_3	1.58496250072116	1.6	2.4	Normal DIA-SILAC	1.22802528231509
444	AES(Phospho (STY))GPDLR	1_7	2.8073549220576	2.6	3.4	Normal DIA-SILAC	2.60648688755947
445	AES(Phospho (STY))GPDLR	1_15	3.90689059560852	3.6	4.4	Normal DIA-SILAC	3.79273931893719
446	AES(Phospho (STY))GPDLR	1_31	4.95419631038687	4.6	5.4	Normal DIA-SILAC	4.40776606673259
447	AES(Phospho (STY))GPDLRYEVTSGGGGTSR	1_1	0	0.6	1.4	Normal DIA-SILAC	-0.371373664383264
448	AES(Phospho (STY))GPDLRYEVTSGGGGTSR	1_3	1.58496250072116	1.6	2.4	Normal DIA-SILAC	0.899100099388374
449	AES(Phospho (STY))GPDLRYEVTSGGGGTSR	1_7	2.8073549220576	2.6	3.4	Normal DIA-SILAC	2.2190406891236
450	AES(Phospho (STY))GPDLRYEVTSGGGGTSR	1_15	3.90689059560852	3.6	4.4	Normal DIA-SILAC	2.81178012478214
451	AES(Phospho (STY))LPLSSNLQSK	1_1	0	0.6	1.4	Normal DIA-SILAC	0.882944050833375
452	AES(Phospho (STY))PAEKVPEESVLPLVQK	1_1	0	0.6	1.4	Normal DIA-SILAC	-0.13810877923741
453	AES(Phospho (STY))PAEKVPEESVLPLVQK	1_3	1.58496250072116	1.6	2.4	Normal DIA-SILAC	1.37751505160927
454	AES(Phospho (STY))PAEKVPEESVLPLVQK	1_7	2.8073549220576	2.6	3.4	Normal DIA-SILAC	2.75923628951142
455	AES(Phospho (STY))PAEKVPEESVLPLVQK	1_15	3.90689059560852	3.6	4.4	Normal DIA-SILAC	3.84781331379283
456	AES(Phospho (STY))PAEKVPEESVLPLVQK	1_31	4.95419631038687	4.6	5.4	Normal DIA-SILAC	4.90160333962472
457	AES(Phospho (STY))PDLR	1_1	0	0.6	1.4	Normal DIA-SILAC	-0.0617761272047319
458	AES(Phospho (STY))PDLR	1_3	1.58496250072116	1.6	2.4	Normal DIA-SILAC	1.43472060338481
459	AES(Phospho (STY))PDLR	1_7	2.8073549220576	2.6	3.4	Normal DIA-SILAC	2.5986601207975
460	AES(Phospho (STY))PDLR	1_15	3.90689059560852	3.6	4.4	Normal DIA-SILAC	3.65874842028061
461	AES(Phospho (STY))PDLR	1_31	4.95419631038687	4.6	5.4	Normal DIA-SILAC	4.65368002566294
462	AES(Phospho (STY))PEEVACR	1_1	0	0.6	1.4	Normal DIA-SILAC	-0.0934050938679503
463	AES(Phospho (STY))PEEVACR	1_3	1.58496250072116	1.6	2.4	Normal DIA-SILAC	1.59790578474978
464	AES(Phospho (STY))PEEVACRK	1_1	0	0.6	1.4	Normal DIA-SILAC	-0.224030471708173
465	AES(Phospho (STY))PEEVACRK	1_3	1.58496250072116	1.6	2.4	Normal DIA-SILAC	1.30254652828494
466	AES(Phospho (STY))PEEVACRK	1_7	2.8073549220576	2.6	3.4	Normal DIA-SILAC	2.46272978450782
467	AES(Phospho (STY))PEEVACRK	1_15	3.90689059560852	3.6	4.4	Normal DIA-SILAC	3.53788544694388
468	AES(Phospho (STY))PESSAIESTQSTPQK	1_1	0	0.6	1.4	Normal DIA-SILAC	-0.605760942713452
469	AES(Phospho (STY))PESSAIESTQSTPQK	1_3	1.58496250072116	1.6	2.4	Normal DIA-SILAC	0.504601495892996
470	AES(Phospho (STY))PESSAIESTQSTPQK	1_7	2.8073549220576	2.6	3.4	Normal DIA-SILAC	1.06538434647898
471	AES(Phospho (STY))PESSAIESTQSTPQK	1_15	3.90689059560852	3.6	4.4	Normal DIA-SILAC	1.20162653389968
472	AES(Phospho (STY))PESSAIESTQSTPQK	1_31	4.95419631038687	4.6	5.4	Normal DIA-SILAC	0.782674870658222
473	AES(Phospho (STY))PSPAPPPGLR	1_1	0	0.6	1.4	Normal DIA-SILAC	0.0874994077812769
474	AES(Phospho (STY))PSPAPPPGLR	1_3	1.58496250072116	1.6	2.4	Normal DIA-SILAC	1.47314910279129
475	AES(Phospho (STY))PSPAPPPGLR	1_7	2.8073549220576	2.6	3.4	Normal DIA-SILAC	2.63870953731405
476	AES(Phospho (STY))PSPAPPPGLRGTLDLQVIR	1_1	0	0.6	1.4	Normal DIA-SILAC	-0.139889194422739
477	AES(Phospho (STY))PSPAPPPGLRGTLDLQVIR	1_3	1.58496250072116	1.6	2.4	Normal DIA-SILAC	1.38278573672771
478	AES(Phospho (STY))PSPAPPPGLRGTLDLQVIR	1_7	2.8073549220576	2.6	3.4	Normal DIA-SILAC	2.47778726157425
479	AES(Phospho (STY))PTPGMAQGMEPGAGQEGAMFVHAR	1_1	0	0.6	1.4	Normal DIA-SILAC	-0.0325494921088367
480	AES(Phospho (STY))PTPGMAQGMEPGAGQEGAMFVHAR	1_3	1.58496250072116	1.6	2.4	Normal DIA-SILAC	0.991666488737578
481	AES(Phospho (STY))PTPGMAQGMEPGAGQEGAMFVHAR	1_7	2.8073549220576	2.6	3.4	Normal DIA-SILAC	1.87207985106344
482	AES(Phospho (STY))QLNCLDEAHVNEK	1_1	0	0.6	1.4	Normal DIA-SILAC	0.340155516413254
483	AES(Phospho (STY))QLNCLDEAHVNEK	1_3	1.58496250072116	1.6	2.4	Normal DIA-SILAC	1.96658979630181
484	AES(Phospho (STY))QLNCLDEAHVNEK	1_7	2.8073549220576	2.6	3.4	Normal DIA-SILAC	2.5206392615029
485	AESLRS(Phospho (STY))PR	1_1	0	0.6	1.4	Normal DIA-SILAC	-0.169746284187096
486	AESLRS(Phospho (STY))PR	1_7	2.8073549220576	2.6	3.4	Normal DIA-SILAC	2.76545647586659
487	AESSESFTMASS(Phospho (STY))PAQR	1_1	0	0.6	1.4	Normal DIA-SILAC	-0.118045110792599
488	AESSESFTMASS(Phospho (STY))PAQR	1_3	1.58496250072116	1.6	2.4	Normal DIA-SILAC	1.43180528363772
489	AESSESFTMASS(Phospho (STY))PAQR	1_7	2.8073549220576	2.6	3.4	Normal DIA-SILAC	2.78604196268429
490	AESSESFTMASS(Phospho (STY))PAQR	1_15	3.90689059560852	3.6	4.4	Normal DIA-SILAC	3.79454467739294
491	AESSESFTMASS(Phospho (STY))PAQR	1_31	4.95419631038687	4.6	5.4	Normal DIA-SILAC	4.88628404154342
492	AESSESFTMASS(Phospho (STY))PAQRR	1_1	0	0.6	1.4	Normal DIA-SILAC	-0.128886173872924
493	AESSESFTMASS(Phospho (STY))PAQRR	1_3	1.58496250072116	1.6	2.4	Normal DIA-SILAC	1.31951497544314
494	AESSESFTMASS(Phospho (STY))PAQRR	1_7	2.8073549220576	2.6	3.4	Normal DIA-SILAC	2.54439349471417
495	AET(Phospho (STY))PPLPIPPPPPDIQPLER	1_1	0	0.6	1.4	Normal DIA-SILAC	-0.197283595064777
496	AET(Phospho (STY))PPLPIPPPPPDIQPLER	1_3	1.58496250072116	1.6	2.4	Normal DIA-SILAC	1.36766102896916
497	AET(Phospho (STY))PPLPIPPPPPDIQPLER	1_7	2.8073549220576	2.6	3.4	Normal DIA-SILAC	2.43960416611003
498	AET(Phospho (STY))PPLPIPPPPPDIQPLER	1_15	3.90689059560852	3.6	4.4	Normal DIA-SILAC	3.39139657842853
499	AET(Phospho (STY))PTAAEDDNEGDK	1_1	0	0.6	1.4	Normal DIA-SILAC	-0.0883169377422391
500	AET(Phospho (STY))PTAAEDDNEGDK	1_3	1.58496250072116	1.6	2.4	Normal DIA-SILAC	1.00937767310651
501	AET(Phospho (STY))PTAAEDDNEGDK	1_7	2.8073549220576	2.6	3.4	Normal DIA-SILAC	2.51200040550853
502	AET(Phospho (STY))PTESVSEPEVATK	1_1	0	0.6	1.4	Normal DIA-SILAC	-0.35984082508454
503	AET(Phospho (STY))PTESVSEPEVATK	1_3	1.58496250072116	1.6	2.4	Normal DIA-SILAC	0.961988964536192
504	AET(Phospho (STY))PTESVSEPEVATK	1_7	2.8073549220576	2.6	3.4	Normal DIA-SILAC	2.35152911446228
505	AETPHGAEEECRHGGVCAPAAVATS(Phospho (STY))PPGAIPK	1_1	0	0.6	1.4	Normal DIA-SILAC	-0.269000190365135
506	AETPHGAEEECRHGGVCAPAAVATS(Phospho (STY))PPGAIPK	1_3	1.58496250072116	1.6	2.4	Normal DIA-SILAC	-0.211278211756955
507	AETSEGSGSAPAVPEASAS(Phospho (STY))PK	1_1	0	0.6	1.4	Normal DIA-SILAC	0.256507385031208
508	AETSEGSGSAPAVPEASAS(Phospho (STY))PK	1_3	1.58496250072116	1.6	2.4	Normal DIA-SILAC	1.7183285779039
509	AETSEGSGSAPAVPEASAS(Phospho (STY))PK	1_7	2.8073549220576	2.6	3.4	Normal DIA-SILAC	2.8575306925466
510	AETSEGSGSAPAVPEASAS(Phospho (STY))PK	1_15	3.90689059560852	3.6	4.4	Normal DIA-SILAC	3.72109483526314
511	AETSEGSGSAPAVPEASAS(Phospho (STY))PK	1_31	4.95419631038687	4.6	5.4	Normal DIA-SILAC	4.88471161931658
512	AEVAS(Phospho (STY))EKLTASEQAHPQEPAESAHEPR	1_1	0	0.6	1.4	Normal DIA-SILAC	-0.170970341247743
513	AEVAS(Phospho (STY))EKLTASEQAHPQEPAESAHEPR	1_7	2.8073549220576	2.6	3.4	Normal DIA-SILAC	2.51032822413883
514	AFAGPLS(Phospho (STY))PAK	1_1	0	0.6	1.4	Normal DIA-SILAC	-0.114422316707111
515	AFAGPLS(Phospho (STY))PAK	1_3	1.58496250072116	1.6	2.4	Normal DIA-SILAC	1.20995157775517
516	AFAGPLS(Phospho (STY))PAK	1_7	2.8073549220576	2.6	3.4	Normal DIA-SILAC	2.65372203348717
517	AFGSGIDIKPGT(Phospho (STY))PPIAGR	1_1	0	0.6	1.4	Normal DIA-SILAC	-0.664105794891012
518	AFGSGIDIKPGT(Phospho (STY))PPIAGR	1_3	1.58496250072116	1.6	2.4	Normal DIA-SILAC	0.0975807472009539
519	AFGSGIDIKPGT(Phospho (STY))PPIAGR	1_7	2.8073549220576	2.6	3.4	Normal DIA-SILAC	0.250964135011557
520	AFGSGIDIKPGT(Phospho (STY))PPIAGR	1_15	3.90689059560852	3.6	4.4	Normal DIA-SILAC	0.373571877175765
521	AFHAALRNS(Phospho (STY))PVNTK	1_1	0	0.6	1.4	Normal DIA-SILAC	-0.0771468545991204
522	AFHAALRNS(Phospho (STY))PVNTK	1_3	1.58496250072116	1.6	2.4	Normal DIA-SILAC	1.37180112412969
523	AFHAALRNS(Phospho (STY))PVNTK	1_7	2.8073549220576	2.6	3.4	Normal DIA-SILAC	2.53685231072849
524	AFLAELEQNS(Phospho (STY))PK	1_1	0	0.6	1.4	Normal DIA-SILAC	-0.0462115887961023
525	AFLAELEQNS(Phospho (STY))PK	1_3	1.58496250072116	1.6	2.4	Normal DIA-SILAC	1.41684221524287
526	AFLAELEQNS(Phospho (STY))PK	1_7	2.8073549220576	2.6	3.4	Normal DIA-SILAC	2.66466018890123
527	AFLAELEQNS(Phospho (STY))PK	1_15	3.90689059560852	3.6	4.4	Normal DIA-SILAC	3.56409410308259
528	AFLAELEQNS(Phospho (STY))PK	1_31	4.95419631038687	4.6	5.4	Normal DIA-SILAC	4.92660581770153
529	AFLASLS(Phospho (STY))PAMVVPEDQLTR	1_1	0	0.6	1.4	Normal DIA-SILAC	-2.2216398019811
530	AFLS(Phospho (STY))PPTLLEGPLR	1_3	1.58496250072116	1.6	2.4	Normal DIA-SILAC	0.805768727081119
531	AFLS(Phospho (STY))PPTLLEGPLR	1_7	2.8073549220576	2.6	3.4	Normal DIA-SILAC	2.16680868061251
532	AFMES(Phospho (STY))PK	1_3	1.58496250072116	1.6	2.4	Normal DIA-SILAC	1.24526488392369
533	AFMES(Phospho (STY))PK	1_7	2.8073549220576	2.6	3.4	Normal DIA-SILAC	3.24522013483436
534	AFMGT(Phospho (STY))PVQK	1_1	0	0.6	1.4	Normal DIA-SILAC	-0.249787763769594
535	AFMGT(Phospho (STY))PVQK	1_3	1.58496250072116	1.6	2.4	Normal DIA-SILAC	1.07414295657393
536	AFMGT(Phospho (STY))PVQK	1_7	2.8073549220576	2.6	3.4	Normal DIA-SILAC	2.17828864160438
537	AFNRRS(Phospho (STY))PLTR	1_1	0	0.6	1.4	Normal DIA-SILAC	0.156952957751262
538	AFNRRS(Phospho (STY))PLTR	1_3	1.58496250072116	1.6	2.4	Normal DIA-SILAC	1.44477301635343
539	AFNRRS(Phospho (STY))PLTR	1_7	2.8073549220576	2.6	3.4	Normal DIA-SILAC	3.17358740547052
540	AFNRRS(Phospho (STY))PLTR	1_15	3.90689059560852	3.6	4.4	Normal DIA-SILAC	3.88313161901765
541	AFS(Phospho (STY))DPFVEAEK	1_1	0	0.6	1.4	Normal DIA-SILAC	-0.104472782152777
542	AFS(Phospho (STY))DPFVEAEK	1_3	1.58496250072116	1.6	2.4	Normal DIA-SILAC	1.49569797864889
543	AFS(Phospho (STY))DPFVEAEK	1_7	2.8073549220576	2.6	3.4	Normal DIA-SILAC	2.61963311325738
544	AFS(Phospho (STY))DPFVEAEK	1_15	3.90689059560852	3.6	4.4	Normal DIA-SILAC	3.82349588732062
545	AFS(Phospho (STY))EDEALAQQENR	1_1	0	0.6	1.4	Normal DIA-SILAC	0.7073471558194
546	AFS(Phospho (STY))EDEALAQQENR	1_3	1.58496250072116	1.6	2.4	Normal DIA-SILAC	1.46090659159252
547	AFS(Phospho (STY))LASADLLR	1_1	0	0.6	1.4	Normal DIA-SILAC	0.526378977573322
548	AFSRGGS(Phospho (STY))LESR	1_1	0	0.6	1.4	Normal DIA-SILAC	-0.151919645525461
549	AFSRGGS(Phospho (STY))LESR	1_3	1.58496250072116	1.6	2.4	Normal DIA-SILAC	1.34206836541252
550	AFSRGGS(Phospho (STY))LESR	1_7	2.8073549220576	2.6	3.4	Normal DIA-SILAC	2.45004973630195
551	AFSSRS(Phospho (STY))YTSGPGSR	1_3	1.58496250072116	1.6	2.4	Normal DIA-SILAC	2.38873211522889
552	AFSSRS(Phospho (STY))YTSGPGSR	1_7	2.8073549220576	2.6	3.4	Normal DIA-SILAC	3.64446562128611
553	AFT(Phospho (STY))PFSGPK	1_1	0	0.6	1.4	Normal DIA-SILAC	-0.25559328429876
554	AFTGREFDELNPS(Phospho (STY))AQR	1_1	0	0.6	1.4	Normal DIA-SILAC	0.00474058808810535
555	AFTGREFDELNPS(Phospho (STY))AQR	1_3	1.58496250072116	1.6	2.4	Normal DIA-SILAC	1.54629781208958
556	AFTGREFDELNPS(Phospho (STY))AQR	1_7	2.8073549220576	2.6	3.4	Normal DIA-SILAC	2.35336106937282
557	AFVDRT(Phospho (STY))PPPAAVAQR	1_1	0	0.6	1.4	Normal DIA-SILAC	-0.142513982058572
558	AFVDRT(Phospho (STY))PPPAAVAQR	1_3	1.58496250072116	1.6	2.4	Normal DIA-SILAC	1.11967876098397
559	AFVDRT(Phospho (STY))PPPAAVAQR	1_7	2.8073549220576	2.6	3.4	Normal DIA-SILAC	2.77191360891779
560	AFVDRT(Phospho (STY))PPPAAVAQR	1_15	3.90689059560852	3.6	4.4	Normal DIA-SILAC	1.79931259506201
561	AFVEDS(Phospho (STY))EDEDGAGEGGSSLLQK	1_1	0	0.6	1.4	Normal DIA-SILAC	-0.141059906139766
562	AFVEDS(Phospho (STY))EDEDGAGEGGSSLLQK	1_3	1.58496250072116	1.6	2.4	Normal DIA-SILAC	1.2842405003884
563	AFVEDS(Phospho (STY))EDEDGAGEGGSSLLQK	1_7	2.8073549220576	2.6	3.4	Normal DIA-SILAC	2.58533713686693
564	AFVEDS(Phospho (STY))EDEDGAGEGGSSLLQK	1_15	3.90689059560852	3.6	4.4	Normal DIA-SILAC	3.60896952814185
565	AFVEDS(Phospho (STY))EDEDGAGEGGSSLLQK	1_31	4.95419631038687	4.6	5.4	Normal DIA-SILAC	4.69390041429306
566	AGAGMITQHSSNAS(Phospho (STY))PINR	1_1	0	0.6	1.4	Normal DIA-SILAC	-0.300710805679693
567	AGAGMITQHSSNAS(Phospho (STY))PINR	1_3	1.58496250072116	1.6	2.4	Normal DIA-SILAC	1.25025402471208
568	AGAGMITQHSSNAS(Phospho (STY))PINR	1_7	2.8073549220576	2.6	3.4	Normal DIA-SILAC	2.43391099597031
569	AGAGSAAVSGAGT(Phospho (STY))PVAGPTGR	1_1	0	0.6	1.4	Normal DIA-SILAC	-0.100817242684646
570	AGAGSAAVSGAGT(Phospho (STY))PVAGPTGR	1_3	1.58496250072116	1.6	2.4	Normal DIA-SILAC	1.20806645797799
571	AGAGSAAVSGAGT(Phospho (STY))PVAGPTGR	1_7	2.8073549220576	2.6	3.4	Normal DIA-SILAC	2.52264057336769
572	AGAGSAAVSGAGT(Phospho (STY))PVAGPTGR	1_15	3.90689059560852	3.6	4.4	Normal DIA-SILAC	3.82024017853729
573	AGAPGALS(Phospho (STY))PSYDGGLHGLQSK	1_1	0	0.6	1.4	Normal DIA-SILAC	-0.129207595077611
574	AGAPGALS(Phospho (STY))PSYDGGLHGLQSK	1_3	1.58496250072116	1.6	2.4	Normal DIA-SILAC	1.52244353756351
575	AGAPGALS(Phospho (STY))PSYDGGLHGLQSK	1_7	2.8073549220576	2.6	3.4	Normal DIA-SILAC	2.36474657796663
576	AGAPGALS(Phospho (STY))PSYDGGLHGLQSK	1_15	3.90689059560852	3.6	4.4	Normal DIA-SILAC	3.27276998097137
577	AGAVPSS(Phospho (STY))PSTPAPPSAK	1_3	1.58496250072116	1.6	2.4	Normal DIA-SILAC	1.48358858958877
578	AGAVPSS(Phospho (STY))PSTPAPPSAK	1_7	2.8073549220576	2.6	3.4	Normal DIA-SILAC	2.87849392486921
579	AGDLLEDS(Phospho (STY))PK	1_1	0	0.6	1.4	Normal DIA-SILAC	0.0930795109119795
580	AGDLLEDS(Phospho (STY))PK	1_3	1.58496250072116	1.6	2.4	Normal DIA-SILAC	1.47638261142021
581	AGDLLEDS(Phospho (STY))PK	1_7	2.8073549220576	2.6	3.4	Normal DIA-SILAC	2.72810640614025
582	AGDLLEDS(Phospho (STY))PK	1_15	3.90689059560852	3.6	4.4	Normal DIA-SILAC	3.57879266461756
583	AGDLLEDS(Phospho (STY))PKRPK	1_1	0	0.6	1.4	Normal DIA-SILAC	-0.129668697407526
584	AGDLLEDS(Phospho (STY))PKRPK	1_3	1.58496250072116	1.6	2.4	Normal DIA-SILAC	1.44917734330938
585	AGDLLEDS(Phospho (STY))PKRPK	1_7	2.8073549220576	2.6	3.4	Normal DIA-SILAC	2.66879602422303
586	AGDLLEDS(Phospho (STY))PKRPK	1_15	3.90689059560852	3.6	4.4	Normal DIA-SILAC	3.77710388303129
587	AGDLLEDS(Phospho (STY))PKRPK	1_31	4.95419631038687	4.6	5.4	Normal DIA-SILAC	4.79560471268698
588	AGDNIPEEQPVASTPTTVS(Phospho (STY))DGENKK	1_3	1.58496250072116	1.6	2.4	Normal DIA-SILAC	0.825978121314648
589	AGDNIPEEQPVASTPTTVS(Phospho (STY))DGENKK	1_15	3.90689059560852	3.6	4.4	Normal DIA-SILAC	1.86754806105958
590	AGDRNS(Phospho (STY))EDDGVVMTFSSVK	1_1	0	0.6	1.4	Normal DIA-SILAC	-0.11522475573208
591	AGDRNS(Phospho (STY))EDDGVVMTFSSVK	1_3	1.58496250072116	1.6	2.4	Normal DIA-SILAC	1.40661293929744
592	AGDRNS(Phospho (STY))EDDGVVMTFSSVK	1_7	2.8073549220576	2.6	3.4	Normal DIA-SILAC	2.69161437974851
593	AGDRNS(Phospho (STY))EDDGVVMTFSSVK	1_15	3.90689059560852	3.6	4.4	Normal DIA-SILAC	3.76021319354238
594	AGDRNS(Phospho (STY))EDDGVVMTFSSVK	1_31	4.95419631038687	4.6	5.4	Normal DIA-SILAC	4.87488803071864
595	AGDSAVLVLPPS(Phospho (STY))PGPR	1_1	0	0.6	1.4	Normal DIA-SILAC	0.129471507216787
596	AGDSAVLVLPPS(Phospho (STY))PGPR	1_3	1.58496250072116	1.6	2.4	Normal DIA-SILAC	1.47438166451935
597	AGDSAVLVLPPS(Phospho (STY))PGPR	1_7	2.8073549220576	2.6	3.4	Normal DIA-SILAC	2.81756570714625
598	AGDSAVLVLPPS(Phospho (STY))PGPR	1_15	3.90689059560852	3.6	4.4	Normal DIA-SILAC	3.92388026220736
599	AGDTS(Phospho (STY))DQEGHSLEEK	1_15	3.90689059560852	3.6	4.4	Normal DIA-SILAC	3.49499698097665
600	AGEPDGES(Phospho (STY))LDEQPSSSSSK	1_1	0	0.6	1.4	Normal DIA-SILAC	0.526164836184573
601	AGEPDGES(Phospho (STY))LDEQPSSSSSK	1_3	1.58496250072116	1.6	2.4	Normal DIA-SILAC	1.81367562716827
602	AGEPDGES(Phospho (STY))LDEQPSSSSSK	1_7	2.8073549220576	2.6	3.4	Normal DIA-SILAC	2.98104115917089
603	AGEPDGES(Phospho (STY))LDEQPSSSSSK	1_15	3.90689059560852	3.6	4.4	Normal DIA-SILAC	3.81051904246248
604	AGEPNS(Phospho (STY))PDAEEANSPDVTAGCDPAGVHPPR	1_1	0	0.6	1.4	Normal DIA-SILAC	0.16551019168094
605	AGEQQLS(Phospho (STY))EPEDMEMEAGDTDDPPR	1_3	1.58496250072116	1.6	2.4	Normal DIA-SILAC	1.93588551110983
606	AGEQQLS(Phospho (STY))EPEDMEMEAGDTDDPPR	1_7	2.8073549220576	2.6	3.4	Normal DIA-SILAC	2.22591368763595
607	AGETRFT(Phospho (STY))DTR	1_1	0	0.6	1.4	Normal DIA-SILAC	0.335446966629371
608	AGETRFT(Phospho (STY))DTR	1_3	1.58496250072116	1.6	2.4	Normal DIA-SILAC	1.86336515437672
609	AGETRFT(Phospho (STY))DTR	1_7	2.8073549220576	2.6	3.4	Normal DIA-SILAC	3.01961995360774
610	AGETRFT(Phospho (STY))DTR	1_15	3.90689059560852	3.6	4.4	Normal DIA-SILAC	3.71468813223061
611	AGETRFT(Phospho (STY))DTR	1_31	4.95419631038687	4.6	5.4	Normal DIA-SILAC	4.84345630690086
612	AGETRFT(Phospho (STY))DTRK	1_1	0	0.6	1.4	Normal DIA-SILAC	0.576431584787902
613	AGFQTEDFSLYACAS(Phospho (STY))PK	1_1	0	0.6	1.4	Normal DIA-SILAC	-0.318025228498933
614	AGFQTEDFSLYACAS(Phospho (STY))PK	1_3	1.58496250072116	1.6	2.4	Normal DIA-SILAC	1.28025413024413
615	AGGGDLLLPPS(Phospho (STY))PK	1_1	0	0.6	1.4	Normal DIA-SILAC	-0.000290943951861789
616	AGGGDLLLPPS(Phospho (STY))PK	1_3	1.58496250072116	1.6	2.4	Normal DIA-SILAC	1.55232876233989
617	AGGGDLLLPPS(Phospho (STY))PK	1_7	2.8073549220576	2.6	3.4	Normal DIA-SILAC	2.97663808168869
618	AGGGGGLGAGS(Phospho (STY))PALSGGQGR	1_1	0	0.6	1.4	Normal DIA-SILAC	1.44351394597741
619	AGGGGGLGAGS(Phospho (STY))PALSGGQGR	1_3	1.58496250072116	1.6	2.4	Normal DIA-SILAC	2.75551745999239
620	AGGLDWPEATEVS(Phospho (STY))PSR	1_1	0	0.6	1.4	Normal DIA-SILAC	0.304073697332388
621	AGGLDWPEATEVS(Phospho (STY))PSR	1_3	1.58496250072116	1.6	2.4	Normal DIA-SILAC	1.44716262444239
622	AGGLDWPEATEVS(Phospho (STY))PSR	1_7	2.8073549220576	2.6	3.4	Normal DIA-SILAC	2.77953445714288
623	AGGLDWPEATEVS(Phospho (STY))PSR	1_15	3.90689059560852	3.6	4.4	Normal DIA-SILAC	3.54725628919746
624	AGGLDWPEATEVS(Phospho (STY))PSR	1_31	4.95419631038687	4.6	5.4	Normal DIA-SILAC	4.23758708234907
625	AGGPATPLS(Phospho (STY))PTRLSR	1_1	0	0.6	1.4	Normal DIA-SILAC	-0.0742751492514675
626	AGGPATPLS(Phospho (STY))PTRLSR	1_3	1.58496250072116	1.6	2.4	Normal DIA-SILAC	1.34080405187092
627	AGGPTTPLS(Phospho (STY))PTRLSR	1_1	0	0.6	1.4	Normal DIA-SILAC	-0.0303087266330293
628	AGGPTTPLS(Phospho (STY))PTRLSR	1_3	1.58496250072116	1.6	2.4	Normal DIA-SILAC	1.35135828750058
629	AGGPTTPLS(Phospho (STY))PTRLSR	1_7	2.8073549220576	2.6	3.4	Normal DIA-SILAC	2.87395960792564
630	AGGS(Phospho (STY))VESLR	1_1	0	0.6	1.4	Normal DIA-SILAC	-0.075998795353379
631	AGGSAALS(Phospho (STY))PSK	1_1	0	0.6	1.4	Normal DIA-SILAC	-0.32287883266257
632	AGGSAALS(Phospho (STY))PSK	1_3	1.58496250072116	1.6	2.4	Normal DIA-SILAC	0.990553454539904
633	AGGSAALS(Phospho (STY))PSK	1_7	2.8073549220576	2.6	3.4	Normal DIA-SILAC	2.42018448780535
634	AGGSAALS(Phospho (STY))PSK	1_15	3.90689059560852	3.6	4.4	Normal DIA-SILAC	3.44571770769531
635	AGGSAALS(Phospho (STY))PSK	1_31	4.95419631038687	4.6	5.4	Normal DIA-SILAC	4.34045921941174
636	AGGSAALS(Phospho (STY))PSKK	1_1	0	0.6	1.4	Normal DIA-SILAC	-0.0741086984297678
637	AGGSAALS(Phospho (STY))PSKK	1_3	1.58496250072116	1.6	2.4	Normal DIA-SILAC	1.52029652899363
638	AGGSAALS(Phospho (STY))PSKK	1_7	2.8073549220576	2.6	3.4	Normal DIA-SILAC	2.25095773125132
639	AGGSAALS(Phospho (STY))PSKK	1_15	3.90689059560852	3.6	4.4	Normal DIA-SILAC	2.94513509665021
640	AGHDDVPPLS(Phospho (STY))PLLPPMQNNQIQR	1_1	0	0.6	1.4	Normal DIA-SILAC	0.269267951621119
641	AGHDDVPPLS(Phospho (STY))PLLPPMQNNQIQR	1_3	1.58496250072116	1.6	2.4	Normal DIA-SILAC	1.38748177675828
642	AGHDDVPPLS(Phospho (STY))PLLPPMQNNQIQR	1_7	2.8073549220576	2.6	3.4	Normal DIA-SILAC	2.26780519057194
643	AGISTTSVCEGQIANPS(Phospho (STY))PISR	1_1	0	0.6	1.4	Normal DIA-SILAC	-0.390694543193589
644	AGKLS(Phospho (STY))PLK	1_1	0	0.6	1.4	Normal DIA-SILAC	0.0318827001127624
645	AGKLS(Phospho (STY))PLK	1_3	1.58496250072116	1.6	2.4	Normal DIA-SILAC	1.31580104434009
646	AGKLS(Phospho (STY))PLK	1_7	2.8073549220576	2.6	3.4	Normal DIA-SILAC	2.69897756930767
647	AGLESGAEPGDGDS(Phospho (STY))DTTK	1_1	0	0.6	1.4	Normal DIA-SILAC	-0.081421801185327
648	AGLESGAEPGDGDS(Phospho (STY))DTTK	1_3	1.58496250072116	1.6	2.4	Normal DIA-SILAC	1.55396126726577
649	AGLESGAEPGDGDS(Phospho (STY))DTTK	1_7	2.8073549220576	2.6	3.4	Normal DIA-SILAC	2.95933068147674
650	AGLESGAEPGDGDS(Phospho (STY))DTTK	1_15	3.90689059560852	3.6	4.4	Normal DIA-SILAC	3.97576593482393
651	AGLESGAEPGDGDS(Phospho (STY))DTTK	1_31	4.95419631038687	4.6	5.4	Normal DIA-SILAC	4.62992078578749
652	AGLESGAEPGDGDS(Phospho (STY))DTTKK	1_1	0	0.6	1.4	Normal DIA-SILAC	-0.0723082673066628
653	AGLESGAEPGDGDS(Phospho (STY))DTTKK	1_3	1.58496250072116	1.6	2.4	Normal DIA-SILAC	1.19062055611055
654	AGLESGAEPGDGDS(Phospho (STY))DTTKK	1_7	2.8073549220576	2.6	3.4	Normal DIA-SILAC	2.2791726440376
655	AGLGS(Phospho (STY))PERPPK	1_1	0	0.6	1.4	Normal DIA-SILAC	0.02054033659115
656	AGLGS(Phospho (STY))PERPPK	1_3	1.58496250072116	1.6	2.4	Normal DIA-SILAC	1.53943722779746
657	AGLGS(Phospho (STY))PERPPK	1_7	2.8073549220576	2.6	3.4	Normal DIA-SILAC	2.96663084852773
658	AGLGS(Phospho (STY))PERPPK	1_15	3.90689059560852	3.6	4.4	Normal DIA-SILAC	3.94726634985591
659	AGLGS(Phospho (STY))PERPPK	1_31	4.95419631038687	4.6	5.4	Normal DIA-SILAC	4.9713131008813
660	AGLGSPERPPKTSPGS(Phospho (STY))PR	1_1	0	0.6	1.4	Normal DIA-SILAC	-0.0559091323241239
661	AGLGSPERPPKTSPGS(Phospho (STY))PR	1_3	1.58496250072116	1.6	2.4	Normal DIA-SILAC	1.31709396508977
662	AGLGSPERPPKTSPGS(Phospho (STY))PR	1_7	2.8073549220576	2.6	3.4	Normal DIA-SILAC	2.70711007724379
663	AGLQMKS(Phospho (STY))PEK	1_7	2.8073549220576	2.6	3.4	Normal DIA-SILAC	2.16885306348302
664	AGLQMKS(Phospho (STY))PEKK	1_1	0	0.6	1.4	Normal DIA-SILAC	-0.16037363662535
665	AGLQMKS(Phospho (STY))PEKK	1_3	1.58496250072116	1.6	2.4	Normal DIA-SILAC	1.1445352747798
666	AGLQMKS(Phospho (STY))PEKK	1_7	2.8073549220576	2.6	3.4	Normal DIA-SILAC	2.09498145762036
667	AGLS(Phospho (STY))PAEPLLSR	1_1	0	0.6	1.4	Normal DIA-SILAC	-0.0596696371344417
668	AGLS(Phospho (STY))PAEPLLSR	1_3	1.58496250072116	1.6	2.4	Normal DIA-SILAC	1.51465636742452
669	AGLS(Phospho (STY))PANCQSDRVNLEK	1_1	0	0.6	1.4	Normal DIA-SILAC	-0.0776648886858314
670	AGLS(Phospho (STY))PANCQSDRVNLEK	1_3	1.58496250072116	1.6	2.4	Normal DIA-SILAC	1.40267525390214
671	AGLS(Phospho (STY))PANCQSDRVNLEK	1_7	2.8073549220576	2.6	3.4	Normal DIA-SILAC	2.71328057151635
672	AGLS(Phospho (STY))PANCQSDRVNLEK	1_15	3.90689059560852	3.6	4.4	Normal DIA-SILAC	3.7376644504875
673	AGMSSNQSISS(Phospho (STY))PVLDAVPR	1_1	0	0.6	1.4	Normal DIA-SILAC	-0.207721814250401
674	AGMSSNQSISS(Phospho (STY))PVLDAVPR	1_3	1.58496250072116	1.6	2.4	Normal DIA-SILAC	1.4936423962065
675	AGMSSNQSISS(Phospho (STY))PVLDAVPR	1_7	2.8073549220576	2.6	3.4	Normal DIA-SILAC	2.15804373296571
676	AGMSYYNSPGLHVQHMGTSHGITRPS(Phospho (STY))PR	1_1	0	0.6	1.4	Normal DIA-SILAC	-0.256509075959877
677	AGNALT(Phospho (STY))PELAPVQIK	1_1	0	0.6	1.4	Normal DIA-SILAC	-0.245711221736536
678	AGNALT(Phospho (STY))PELAPVQIK	1_3	1.58496250072116	1.6	2.4	Normal DIA-SILAC	0.658934698041629
679	AGNNMLLVGVHGPRT(Phospho (STY))PCEEILVK	1_1	0	0.6	1.4	Normal DIA-SILAC	-0.170795118196774
680	AGPDLPSLPSHALEDEGWAAAAPS(Phospho (STY))PGSAR	1_1	0	0.6	1.4	Normal DIA-SILAC	-0.213868357469732
681	AGPDLPSLPSHALEDEGWAAAAPS(Phospho (STY))PGSAR	1_3	1.58496250072116	1.6	2.4	Normal DIA-SILAC	0.998259345369671
682	AGPDLPSLPSHALEDEGWAAAAPS(Phospho (STY))PGSAR	1_7	2.8073549220576	2.6	3.4	Normal DIA-SILAC	2.50731838179985
683	AGPDLPSLPSHALEDEGWAAAAPS(Phospho (STY))PGSAR	1_15	3.90689059560852	3.6	4.4	Normal DIA-SILAC	3.83644823810912
684	AGPDLPSLPSHALEDEGWAAAAPS(Phospho (STY))PGSAR	1_31	4.95419631038687	4.6	5.4	Normal DIA-SILAC	4.54717291779588
685	AGPNASIIS(Phospho (STY))LK	1_1	0	0.6	1.4	Normal DIA-SILAC	0.292402316772107
686	AGPSAQEPGSQT(Phospho (STY))PLK	1_1	0	0.6	1.4	Normal DIA-SILAC	0.676221881505614
687	AGPSAQEPGSQT(Phospho (STY))PLK	1_3	1.58496250072116	1.6	2.4	Normal DIA-SILAC	1.20720233110673
688	AGQTQPNPGILPIQPALT(Phospho (STY))PRK	1_1	0	0.6	1.4	Normal DIA-SILAC	0.396720743128166
689	AGQTQPNPGILPIQPALT(Phospho (STY))PRK	1_3	1.58496250072116	1.6	2.4	Normal DIA-SILAC	1.73196234057559
690	AGRPSKPPS(Phospho (STY))PK	1_7	2.8073549220576	2.6	3.4	Normal DIA-SILAC	-1.143772572458
691	AGRPSKPPS(Phospho (STY))PK	1_15	3.90689059560852	3.6	4.4	Normal DIA-SILAC	2.27606611058801
692	AGS(Phospho (STY))FITGIDVTSK	1_1	0	0.6	1.4	Normal DIA-SILAC	-0.791333981453497
693	AGS(Phospho (STY))ISTLDSLDFAR	1_1	0	0.6	1.4	Normal DIA-SILAC	-0.273461067743506
694	AGS(Phospho (STY))ISTLDSLDFAR	1_3	1.58496250072116	1.6	2.4	Normal DIA-SILAC	1.13804590395487
695	AGS(Phospho (STY))ISTLDSLDFAR	1_7	2.8073549220576	2.6	3.4	Normal DIA-SILAC	2.40206462258522
696	AGS(Phospho (STY))ISTLDSLDFAR	1_15	3.90689059560852	3.6	4.4	Normal DIA-SILAC	2.9789144079707
697	AGS(Phospho (STY))LKDPEIAELFFK	1_3	1.58496250072116	1.6	2.4	Normal DIA-SILAC	0.198983741335752
698	AGS(Phospho (STY))PAPSNRLNDS(Phospho (STY))PTLK	1_1	0	0.6	1.4	Normal DIA-SILAC	-0.127224344350502
699	AGS(Phospho (STY))PAPSNRLNDS(Phospho (STY))PTLK	1_3	1.58496250072116	1.6	2.4	Normal DIA-SILAC	1.2698801642572
700	AGS(Phospho (STY))PAPSNRLNDS(Phospho (STY))PTLK	1_7	2.8073549220576	2.6	3.4	Normal DIA-SILAC	2.50535613128253
701	AGS(Phospho (STY))PDVLR	1_1	0	0.6	1.4	Normal DIA-SILAC	0.136736375711418
702	AGS(Phospho (STY))PDVLR	1_3	1.58496250072116	1.6	2.4	Normal DIA-SILAC	1.5436376925773
703	AGS(Phospho (STY))PDVLR	1_7	2.8073549220576	2.6	3.4	Normal DIA-SILAC	2.80264222899729
704	AGS(Phospho (STY))PDVLR	1_15	3.90689059560852	3.6	4.4	Normal DIA-SILAC	4.04375024810232
705	AGS(Phospho (STY))PDVLR	1_31	4.95419631038687	4.6	5.4	Normal DIA-SILAC	4.50550215722978
706	AGS(Phospho (STY))PFSPPPSSSSLTGEAAISR	1_1	0	0.6	1.4	Normal DIA-SILAC	0.197344415059631
707	AGS(Phospho (STY))PFSPPPSSSSLTGEAAISR	1_3	1.58496250072116	1.6	2.4	Normal DIA-SILAC	1.34352530601782
708	AGS(Phospho (STY))PFSPPPSSSSLTGEAAISR	1_7	2.8073549220576	2.6	3.4	Normal DIA-SILAC	2.22457195698805
709	AGS(Phospho (STY))PFSPPPSSSSLTGEAAISR	1_15	3.90689059560852	3.6	4.4	Normal DIA-SILAC	2.89559992279684
710	AGS(Phospho (STY))PSRDVGPSLGLK	1_1	0	0.6	1.4	Normal DIA-SILAC	-0.040142686959458
711	AGSPFS(Phospho (STY))PPPSSSSLTGEAAISR	1_1	0	0.6	1.4	Normal DIA-SILAC	0.595181103975341
712	AGSPFS(Phospho (STY))PPPSSSSLTGEAAISR	1_3	1.58496250072116	1.6	2.4	Normal DIA-SILAC	1.81017660103119
713	AGSRLS(Phospho (STY))AEER	1_1	0	0.6	1.4	Normal DIA-SILAC	0.0471733934139475
714	AGSRLS(Phospho (STY))AEER	1_3	1.58496250072116	1.6	2.4	Normal DIA-SILAC	1.24336295050574
715	AGSRLS(Phospho (STY))AEER	1_7	2.8073549220576	2.6	3.4	Normal DIA-SILAC	2.40164844916637
716	AGSRLS(Phospho (STY))AEER	1_15	3.90689059560852	3.6	4.4	Normal DIA-SILAC	3.12620558091189
717	AGSVELPAPS(Phospho (STY))PMPQLPPDTLEMR	1_3	1.58496250072116	1.6	2.4	Normal DIA-SILAC	1.02157468576567
718	AGT(Phospho (STY))PVSELTK	1_1	0	0.6	1.4	Normal DIA-SILAC	-0.0654654554605719
719	AGT(Phospho (STY))PVSELTK	1_3	1.58496250072116	1.6	2.4	Normal DIA-SILAC	1.51348978067992
720	AGT(Phospho (STY))PVSELTK	1_7	2.8073549220576	2.6	3.4	Normal DIA-SILAC	2.65881078882776
721	AGT(Phospho (STY))PVSELTK	1_15	3.90689059560852	3.6	4.4	Normal DIA-SILAC	3.9296745009355
722	AGTRTDSREDEIS(Phospho (STY))PPPPNPVVK	1_1	0	0.6	1.4	Normal DIA-SILAC	0.00927957630165776
723	AGTRTDSREDEIS(Phospho (STY))PPPPNPVVK	1_3	1.58496250072116	1.6	2.4	Normal DIA-SILAC	1.63124945598062
724	AGTRTDSREDEIS(Phospho (STY))PPPPNPVVK	1_7	2.8073549220576	2.6	3.4	Normal DIA-SILAC	2.92545669571851
725	AGTRTDSREDEIS(Phospho (STY))PPPPNPVVK	1_15	3.90689059560852	3.6	4.4	Normal DIA-SILAC	3.65221575562761
726	AGTRTDSREDEIS(Phospho (STY))PPPPNPVVK	1_31	4.95419631038687	4.6	5.4	Normal DIA-SILAC	5.14175934378698
727	AGVVNGTGAPGQS(Phospho (STY))PGAGR	1_1	0	0.6	1.4	Normal DIA-SILAC	-0.289140440659947
728	AGVVNGTGAPGQS(Phospho (STY))PGAGR	1_3	1.58496250072116	1.6	2.4	Normal DIA-SILAC	-0.0718187862363726
729	AGVVNGTGAPGQS(Phospho (STY))PGAGR	1_7	2.8073549220576	2.6	3.4	Normal DIA-SILAC	2.28084974589591
730	AGYLRS(Phospho (STY))PSWTR	1_1	0	0.6	1.4	Normal DIA-SILAC	0.0327210040625834
731	AHLDHIPDYTPPLLTTIS(Phospho (STY))PEQESDERK	1_1	0	0.6	1.4	Normal DIA-SILAC	-0.0546018013846244
732	AHLDHIPDYTPPLLTTIS(Phospho (STY))PEQESDERK	1_3	1.58496250072116	1.6	2.4	Normal DIA-SILAC	1.48695679958837
733	AHLDHIPDYTPPLLTTIS(Phospho (STY))PEQESDERK	1_15	3.90689059560852	3.6	4.4	Normal DIA-SILAC	3.00354671527749
734	AHLGS(Phospho (STY))SDNVATMSNEER	1_1	0	0.6	1.4	Normal DIA-SILAC	-0.110474397589139
735	AHLGS(Phospho (STY))SDNVATMSNEER	1_3	1.58496250072116	1.6	2.4	Normal DIA-SILAC	1.28073990798183
736	AHLGS(Phospho (STY))SDNVATMSNEER	1_7	2.8073549220576	2.6	3.4	Normal DIA-SILAC	2.20329160760451
737	AHLGS(Phospho (STY))SDNVATMSNEER	1_15	3.90689059560852	3.6	4.4	Normal DIA-SILAC	3.08470028151377
738	AHLPLGQSNS(Phospho (STY))CGSVLPPSLAAMAK	1_1	0	0.6	1.4	Normal DIA-SILAC	-0.102639152696139
739	AHLPLGQSNS(Phospho (STY))CGSVLPPSLAAMAK	1_3	1.58496250072116	1.6	2.4	Normal DIA-SILAC	1.28008500841726
740	AHLPLGQSNS(Phospho (STY))CGSVLPPSLAAMAK	1_7	2.8073549220576	2.6	3.4	Normal DIA-SILAC	2.48451724673332
741	AHLPLGQSNS(Phospho (STY))CGSVLPPSLAAMAK	1_15	3.90689059560852	3.6	4.4	Normal DIA-SILAC	3.59250835707066
742	AHLPLGQSNS(Phospho (STY))CGSVLPPSLAAMAK	1_31	4.95419631038687	4.6	5.4	Normal DIA-SILAC	4.28750801104301
743	AHLS(Phospho (STY))ENELEALEK	1_1	0	0.6	1.4	Normal DIA-SILAC	0.022972915061431
744	AHLS(Phospho (STY))ENELEALEK	1_3	1.58496250072116	1.6	2.4	Normal DIA-SILAC	1.65446774099833
745	AHLS(Phospho (STY))ENELEALEK	1_7	2.8073549220576	2.6	3.4	Normal DIA-SILAC	2.81307323450592
746	AHLS(Phospho (STY))ENELEALEK	1_15	3.90689059560852	3.6	4.4	Normal DIA-SILAC	3.75954253782018
747	AHLTVGQAAAGGS(Phospho (STY))GNLLTER	1_1	0	0.6	1.4	Normal DIA-SILAC	0.310357189806638
748	AHLTVGQAAAGGS(Phospho (STY))GNLLTER	1_3	1.58496250072116	1.6	2.4	Normal DIA-SILAC	1.78255437823071
749	AHLTVGQAAAGGS(Phospho (STY))GNLLTER	1_7	2.8073549220576	2.6	3.4	Normal DIA-SILAC	2.85392776003077
750	AHLTVGQAAAGGS(Phospho (STY))GNLLTER	1_15	3.90689059560852	3.6	4.4	Normal DIA-SILAC	3.16634391849731
751	AHQGTGAGIS(Phospho (STY))PVILNSGEGK	1_1	0	0.6	1.4	Normal DIA-SILAC	-0.131493900638016
752	AHQGTGAGIS(Phospho (STY))PVILNSGEGK	1_3	1.58496250072116	1.6	2.4	Normal DIA-SILAC	1.27452957861559
753	AHQGTGAGIS(Phospho (STY))PVILNSGEGK	1_7	2.8073549220576	2.6	3.4	Normal DIA-SILAC	2.07827405050508
754	AHS(Phospho (STY))DSNLSASAAER	1_1	0	0.6	1.4	Normal DIA-SILAC	0.34234698947962
755	AHS(Phospho (STY))ILNFLK	1_1	0	0.6	1.4	Normal DIA-SILAC	0.564558021246146
756	AHS(Phospho (STY))IQIMK	1_1	0	0.6	1.4	Normal DIA-SILAC	0.0893450294570851
757	AHS(Phospho (STY))IQIMK	1_7	2.8073549220576	2.6	3.4	Normal DIA-SILAC	2.65219621507017
758	AHS(Phospho (STY))PASLSFASYR	1_1	0	0.6	1.4	Normal DIA-SILAC	-0.0030900452269207
759	AHS(Phospho (STY))PASLSFASYR	1_3	1.58496250072116	1.6	2.4	Normal DIA-SILAC	1.15827343124491
760	AHS(Phospho (STY))PASLSFASYR	1_7	2.8073549220576	2.6	3.4	Normal DIA-SILAC	2.41964700301918
761	AHS(Phospho (STY))PASLSFASYR	1_15	3.90689059560852	3.6	4.4	Normal DIA-SILAC	2.81492379504611
762	AHS(Phospho (STY))PVAVQVPGMQNNIADPEELFTK	1_1	0	0.6	1.4	Normal DIA-SILAC	-0.144656207865818
763	AHS(Phospho (STY))PVAVQVPGMQNNIADPEELFTK	1_3	1.58496250072116	1.6	2.4	Normal DIA-SILAC	1.19880490872244
764	AHS(Phospho (STY))PVAVQVPGMQNNIADPEELFTK	1_7	2.8073549220576	2.6	3.4	Normal DIA-SILAC	2.37494552468261
765	AHS(Phospho (STY))PVAVQVPGMQNNIADPEELFTK	1_15	3.90689059560852	3.6	4.4	Normal DIA-SILAC	3.20589254562663
766	AHS(Phospho (STY))PVAVQVPGMQNNIADPEELFTK	1_31	4.95419631038687	4.6	5.4	Normal DIA-SILAC	4.03678745407012
767	AHS(Phospho (STY))SPASLQLGAVSPGTLTPTGVVSGPAATPTAQHLR	1_3	1.58496250072116	1.6	2.4	Normal DIA-SILAC	1.38733711071251
768	AHS(Phospho (STY))SPASLQLGAVSPGTLTPTGVVSGPAATPTAQHLR	1_7	2.8073549220576	2.6	3.4	Normal DIA-SILAC	2.56737920598937
769	AHS(Phospho (STY))SPASLQLGAVSPGTLTPTGVVSGPAATPTAQHLR	1_15	3.90689059560852	3.6	4.4	Normal DIA-SILAC	3.76843098681784
770	AHS(Phospho (STY))SPASLQLGAVSPGTLTPTGVVSGPAATPTAQHLR	1_31	4.95419631038687	4.6	5.4	Normal DIA-SILAC	3.82832922999236
771	AHSLGGLDPAFTS(Phospho (STY))TEDLNCK	1_1	0	0.6	1.4	Normal DIA-SILAC	0.159089925737365
772	AHSLGGLDPAFTS(Phospho (STY))TEDLNCK	1_3	1.58496250072116	1.6	2.4	Normal DIA-SILAC	1.4883654765608
773	AHSLGGLDPAFTS(Phospho (STY))TEDLNCK	1_15	3.90689059560852	3.6	4.4	Normal DIA-SILAC	3.06822335382014
774	AHSTMTGS(Phospho (STY))GVDAR	1_1	0	0.6	1.4	Normal DIA-SILAC	-0.560680082527611
775	AHTVEEVNT(Phospho (STY))DEDQK	1_1	0	0.6	1.4	Normal DIA-SILAC	-0.191714476092658
776	AHTVEEVNT(Phospho (STY))DEDQK	1_3	1.58496250072116	1.6	2.4	Normal DIA-SILAC	0.941964417620738
777	AIGGEFS(Phospho (STY))DTNAAVEGTPLPK	1_3	1.58496250072116	1.6	2.4	Normal DIA-SILAC	0.775026588317992
778	AIGGEFS(Phospho (STY))DTNAAVEGTPLPK	1_7	2.8073549220576	2.6	3.4	Normal DIA-SILAC	1.59035537288465
779	AIGGIILTAS(Phospho (STY))HNPGGPNGDFGIK	1_1	0	0.6	1.4	Normal DIA-SILAC	0.198052864085628
780	AIGGIILTAS(Phospho (STY))HNPGGPNGDFGIK	1_3	1.58496250072116	1.6	2.4	Normal DIA-SILAC	1.71969215206558
781	AIGGIILTAS(Phospho (STY))HNPGGPNGDFGIK	1_7	2.8073549220576	2.6	3.4	Normal DIA-SILAC	3.12522821351874
782	AIGGIILTAS(Phospho (STY))HNPGGPNGDFGIK	1_15	3.90689059560852	3.6	4.4	Normal DIA-SILAC	4.02113573665809
783	AIGGIILTAS(Phospho (STY))HNPGGPNGDFGIK	1_31	4.95419631038687	4.6	5.4	Normal DIA-SILAC	5.17966966328534
784	AIGSTSKPQES(Phospho (STY))PK	1_1	0	0.6	1.4	Normal DIA-SILAC	-0.125033543943609
785	AIGSTSKPQES(Phospho (STY))PK	1_3	1.58496250072116	1.6	2.4	Normal DIA-SILAC	1.38652238569772
786	AIGSTSKPQES(Phospho (STY))PK	1_7	2.8073549220576	2.6	3.4	Normal DIA-SILAC	2.7261771444904
787	AIGSTSKPQES(Phospho (STY))PK	1_15	3.90689059560852	3.6	4.4	Normal DIA-SILAC	3.73273529172665
788	AIGSTSKPQES(Phospho (STY))PK	1_31	4.95419631038687	4.6	5.4	Normal DIA-SILAC	4.66834301195241
789	AIMEMPSFYS(Phospho (STY))HGLPRCSPYK	1_15	3.90689059560852	3.6	4.4	Normal DIA-SILAC	3.13898805304226
790	AINGPTSAS(Phospho (STY))GDDISK	1_1	0	0.6	1.4	Normal DIA-SILAC	-0.196817347548241
791	AINGPTSAS(Phospho (STY))GDDISK	1_3	1.58496250072116	1.6	2.4	Normal DIA-SILAC	1.28994888704208
792	AINGPTSAS(Phospho (STY))GDDISK	1_7	2.8073549220576	2.6	3.4	Normal DIA-SILAC	2.49663461477194
793	AIPADS(Phospho (STY))PTDQEPK	1_1	0	0.6	1.4	Normal DIA-SILAC	0.0610425002664492
794	AIPADS(Phospho (STY))PTDQEPK	1_3	1.58496250072116	1.6	2.4	Normal DIA-SILAC	1.40319595785588
795	AIPADS(Phospho (STY))PTDQEPK	1_7	2.8073549220576	2.6	3.4	Normal DIA-SILAC	2.29220810482077
796	AIPVS(Phospho (STY))PSAVEEDEDEDGHTVVATAR	1_3	1.58496250072116	1.6	2.4	Normal DIA-SILAC	1.50495197218879
797	AIPVS(Phospho (STY))PSAVEEDEDEDGHTVVATAR	1_7	2.8073549220576	2.6	3.4	Normal DIA-SILAC	2.85951237079428
798	AIPVS(Phospho (STY))PSAVEEDEDEDGHTVVATAR	1_15	3.90689059560852	3.6	4.4	Normal DIA-SILAC	3.83833962274276
799	AIQEGANSIVSSLHQAAAAACLS(Phospho (STY))R	1_7	2.8073549220576	2.6	3.4	Normal DIA-SILAC	2.73001650761186
800	AIRLELQGPRGS(Phospho (STY))PNAR	1_1	0	0.6	1.4	Normal DIA-SILAC	-0.0678713223887997
801	AIRLELQGPRGS(Phospho (STY))PNAR	1_3	1.58496250072116	1.6	2.4	Normal DIA-SILAC	1.5483558941902
802	AIRLELQGPRGS(Phospho (STY))PNAR	1_7	2.8073549220576	2.6	3.4	Normal DIA-SILAC	2.86030927516233
803	AIRLELQGPRGS(Phospho (STY))PNAR	1_15	3.90689059560852	3.6	4.4	Normal DIA-SILAC	3.89956030183775
804	AIRLELQGPRGS(Phospho (STY))PNAR	1_31	4.95419631038687	4.6	5.4	Normal DIA-SILAC	4.96505268410924
805	AIS(Phospho (STY))SANLLVR	1_1	0	0.6	1.4	Normal DIA-SILAC	-0.15696487262859
806	AIS(Phospho (STY))SANLLVR	1_3	1.58496250072116	1.6	2.4	Normal DIA-SILAC	1.34713390867261
807	AIS(Phospho (STY))SANLLVR	1_7	2.8073549220576	2.6	3.4	Normal DIA-SILAC	2.61206147332579
808	AIS(Phospho (STY))SANLLVR	1_15	3.90689059560852	3.6	4.4	Normal DIA-SILAC	3.77023779100548
809	AIS(Phospho (STY))SANLLVR	1_31	4.95419631038687	4.6	5.4	Normal DIA-SILAC	4.72072847226798
810	AIS(Phospho (STY))SANLLVR	1_63	5.97727992349992	5.6	6.4	Normal DIA-SILAC	5.48895444752286
811	AIS(Phospho (STY))SDMFFGR	1_1	0	0.6	1.4	Normal DIA-SILAC	0.0907444219253474
812	AIS(Phospho (STY))SDMFFGR	1_3	1.58496250072116	1.6	2.4	Normal DIA-SILAC	1.61259380716395
813	AIS(Phospho (STY))SDMFFGR	1_7	2.8073549220576	2.6	3.4	Normal DIA-SILAC	2.97261261586297
814	AIS(Phospho (STY))SDMFFGR	1_15	3.90689059560852	3.6	4.4	Normal DIA-SILAC	3.85786062455943
815	AIS(Phospho (STY))SDMFFGR	1_31	4.95419631038687	4.6	5.4	Normal DIA-SILAC	5.03000261140819
816	AIS(Phospho (STY))TGSLASSTLNK	1_1	0	0.6	1.4	Normal DIA-SILAC	-0.331187822488717
817	AIS(Phospho (STY))TGSLASSTLNK	1_3	1.58496250072116	1.6	2.4	Normal DIA-SILAC	0.109285301495536
818	AIS(Phospho (STY))TGSLASSTLNK	1_7	2.8073549220576	2.6	3.4	Normal DIA-SILAC	1.79679564333968
819	AIT(Phospho (STY))PPLPESTVPFSNGVLK	1_1	0	0.6	1.4	Normal DIA-SILAC	0.0514411777570664
820	AIT(Phospho (STY))PPLPESTVPFSNGVLK	1_3	1.58496250072116	1.6	2.4	Normal DIA-SILAC	1.5911510723547
821	AIT(Phospho (STY))PPLPESTVPFSNGVLK	1_7	2.8073549220576	2.6	3.4	Normal DIA-SILAC	2.90558796323132
822	AIT(Phospho (STY))PPLPESTVPFSNGVLK	1_15	3.90689059560852	3.6	4.4	Normal DIA-SILAC	4.02934660051343
823	AIT(Phospho (STY))PPLPESTVPFSNGVLK	1_31	4.95419631038687	4.6	5.4	Normal DIA-SILAC	4.66081276993417
824	AIT(Phospho (STY))PPQQPYK	1_1	0	0.6	1.4	Normal DIA-SILAC	-0.0563763834860141
825	AIT(Phospho (STY))PPQQPYK	1_3	1.58496250072116	1.6	2.4	Normal DIA-SILAC	1.32946773743784
826	AIT(Phospho (STY))PPQQPYK	1_7	2.8073549220576	2.6	3.4	Normal DIA-SILAC	2.76679792625857
827	AIT(Phospho (STY))PPQQPYK	1_15	3.90689059560852	3.6	4.4	Normal DIA-SILAC	4.07298348868845
828	AIT(Phospho (STY))PQAQEELQK	1_1	0	0.6	1.4	Normal DIA-SILAC	-0.0377708624130745
829	AIT(Phospho (STY))PQAQEELQK	1_3	1.58496250072116	1.6	2.4	Normal DIA-SILAC	1.31270965824546
830	AIT(Phospho (STY))PQAQEELQK	1_7	2.8073549220576	2.6	3.4	Normal DIA-SILAC	2.60218630348202
831	AIT(Phospho (STY))PQAQEELQK	1_15	3.90689059560852	3.6	4.4	Normal DIA-SILAC	3.52425763367987
832	AIT(Phospho (STY))PQAQEELQK	1_31	4.95419631038687	4.6	5.4	Normal DIA-SILAC	4.14844499674888
833	AITGAS(Phospho (STY))LADIMAK	1_1	0	0.6	1.4	Normal DIA-SILAC	0.225695996799974
834	AITGAS(Phospho (STY))LADIMAK	1_3	1.58496250072116	1.6	2.4	Normal DIA-SILAC	1.64515692119984
835	AITGAS(Phospho (STY))LADIMAK	1_7	2.8073549220576	2.6	3.4	Normal DIA-SILAC	2.90103905328179
836	AITSLLGGGS(Phospho (STY))PK	1_1	0	0.6	1.4	Normal DIA-SILAC	-0.301246401410596
837	AITSLLGGGS(Phospho (STY))PK	1_3	1.58496250072116	1.6	2.4	Normal DIA-SILAC	1.26434445716326
838	AITSLLGGGS(Phospho (STY))PK	1_7	2.8073549220576	2.6	3.4	Normal DIA-SILAC	2.54141402321635
839	AITSLLGGGS(Phospho (STY))PK	1_15	3.90689059560852	3.6	4.4	Normal DIA-SILAC	3.73666181942866
840	AITSLLGGGS(Phospho (STY))PK	1_31	4.95419631038687	4.6	5.4	Normal DIA-SILAC	4.8009156595036
841	AITSLLGGGS(Phospho (STY))PK	1_63	5.97727992349992	5.6	6.4	Normal DIA-SILAC	5.48366903850857
842	AKADS(Phospho (STY))PVNGLPK	1_1	0	0.6	1.4	Normal DIA-SILAC	-0.267776375925018
843	AKADS(Phospho (STY))PVNGLPK	1_3	1.58496250072116	1.6	2.4	Normal DIA-SILAC	1.49544571405905
844	AKADS(Phospho (STY))PVNGLPK	1_7	2.8073549220576	2.6	3.4	Normal DIA-SILAC	2.87026952190864
845	AKADS(Phospho (STY))PVNGLPK	1_15	3.90689059560852	3.6	4.4	Normal DIA-SILAC	3.8642712903784
846	AKEVELVS(Phospho (STY))E	1_1	0	0.6	1.4	Normal DIA-SILAC	-0.197445907081995
847	AKEVELVS(Phospho (STY))E	1_3	1.58496250072116	1.6	2.4	Normal DIA-SILAC	1.42963976735265
848	AKEVELVS(Phospho (STY))E	1_7	2.8073549220576	2.6	3.4	Normal DIA-SILAC	2.83497172942709
849	AKEVELVS(Phospho (STY))E	1_15	3.90689059560852	3.6	4.4	Normal DIA-SILAC	3.88533254347492
850	AKEVELVS(Phospho (STY))E	1_31	4.95419631038687	4.6	5.4	Normal DIA-SILAC	5.02296898594521
851	AKEVELVS(Phospho (STY))E	1_63	5.97727992349992	5.6	6.4	Normal DIA-SILAC	6.09902891029786
852	AKLEAQEMPSQLFTLGASEHS(Phospho (STY))PLK	1_3	1.58496250072116	1.6	2.4	Normal DIA-SILAC	1.19411458466182
853	AKLEAQEMPSQLFTLGASEHS(Phospho (STY))PLK	1_7	2.8073549220576	2.6	3.4	Normal DIA-SILAC	1.60534226516286
854	AKPAMPQDSVPS(Phospho (STY))PR	1_1	0	0.6	1.4	Normal DIA-SILAC	-0.122671553671728
855	AKPAMPQDSVPS(Phospho (STY))PR	1_3	1.58496250072116	1.6	2.4	Normal DIA-SILAC	1.41147811233113
856	AKPAMPQDSVPS(Phospho (STY))PR	1_7	2.8073549220576	2.6	3.4	Normal DIA-SILAC	2.66938088266822
857	AKPAMPQDSVPS(Phospho (STY))PR	1_15	3.90689059560852	3.6	4.4	Normal DIA-SILAC	3.75130110558162
858	AKPAMPQDSVPS(Phospho (STY))PR	1_31	4.95419631038687	4.6	5.4	Normal DIA-SILAC	4.68908427857932
859	AKPCGVRLS(Phospho (STY))GEAR	1_1	0	0.6	1.4	Normal DIA-SILAC	-0.293052453455679
860	AKPCGVRLS(Phospho (STY))GEAR	1_3	1.58496250072116	1.6	2.4	Normal DIA-SILAC	1.17073783152809
861	AKPCGVRLS(Phospho (STY))GEAR	1_15	3.90689059560852	3.6	4.4	Normal DIA-SILAC	3.21013604474756
862	AKPPADPAAAAS(Phospho (STY))PCR	1_1	0	0.6	1.4	Normal DIA-SILAC	-1.5351236362133
863	AKPPADPAAAAS(Phospho (STY))PCRAAAGGQGSAVAAEAEPGK	1_31	4.95419631038687	4.6	5.4	Normal DIA-SILAC	4.99632906984309
864	AKPS(Phospho (STY))PAPPSTTTAPDASGPQK	1_1	0	0.6	1.4	Normal DIA-SILAC	0.156258497704334
865	AKPS(Phospho (STY))PAPPSTTTAPDASGPQK	1_7	2.8073549220576	2.6	3.4	Normal DIA-SILAC	1.24022157759392
866	AKPS(Phospho (STY))PAPPSTTTAPDASGPQK	1_15	3.90689059560852	3.6	4.4	Normal DIA-SILAC	1.31135116552569
867	AKPVGS(Phospho (STY))PLFK	1_1	0	0.6	1.4	Normal DIA-SILAC	-0.1660114757539
868	AKPVGS(Phospho (STY))PLFK	1_3	1.58496250072116	1.6	2.4	Normal DIA-SILAC	1.2799428517823
869	AKPVGS(Phospho (STY))PLFK	1_7	2.8073549220576	2.6	3.4	Normal DIA-SILAC	2.92230933881483
870	AKPVGS(Phospho (STY))PLFK	1_15	3.90689059560852	3.6	4.4	Normal DIA-SILAC	3.63586551460084
871	AKS(Phospho (STY))PENSTLEEILGQYQR	1_1	0	0.6	1.4	Normal DIA-SILAC	-1.79100981765807
872	AKS(Phospho (STY))PQPPVEEEDEHFDDTVVCLDTYNCDLHFK	1_3	1.58496250072116	1.6	2.4	Normal DIA-SILAC	1.97867412741156
873	AKS(Phospho (STY))PTPESSTIASYVTLRK	1_1	0	0.6	1.4	Normal DIA-SILAC	-0.181618131121797
874	AKS(Phospho (STY))PTPESSTIASYVTLRK	1_3	1.58496250072116	1.6	2.4	Normal DIA-SILAC	1.24047070079609
875	AKS(Phospho (STY))PTPESSTIASYVTLRK	1_7	2.8073549220576	2.6	3.4	Normal DIA-SILAC	2.57710006978957
876	AKS(Phospho (STY))VDEIAK	1_1	0	0.6	1.4	Normal DIA-SILAC	-0.162579236846449
877	AKS(Phospho (STY))VDEIAK	1_3	1.58496250072116	1.6	2.4	Normal DIA-SILAC	1.30019986066946
878	AKS(Phospho (STY))VDEIAK	1_7	2.8073549220576	2.6	3.4	Normal DIA-SILAC	2.65905394654355
879	AKS(Phospho (STY))VDEIAK	1_15	3.90689059560852	3.6	4.4	Normal DIA-SILAC	3.56119861840097
880	AKT(Phospho (STY))PVTLK	1_1	0	0.6	1.4	Normal DIA-SILAC	-0.138105449542352
881	AKT(Phospho (STY))PVTLK	1_3	1.58496250072116	1.6	2.4	Normal DIA-SILAC	1.3447829104086
882	AKT(Phospho (STY))PVTLK	1_7	2.8073549220576	2.6	3.4	Normal DIA-SILAC	2.75390223513398
883	AKT(Phospho (STY))PVTLK	1_15	3.90689059560852	3.6	4.4	Normal DIA-SILAC	3.57747230937554
884	ALAAVPSAGSVQRVPS(Phospho (STY))GAAGGK	1_1	0	0.6	1.4	Normal DIA-SILAC	0.402414950140711
885	ALAAVPSAGSVQRVPS(Phospho (STY))GAAGGK	1_3	1.58496250072116	1.6	2.4	Normal DIA-SILAC	2.2705158701618
886	ALAMPGRPES(Phospho (STY))PPVFR	1_1	0	0.6	1.4	Normal DIA-SILAC	-0.201172658304726
887	ALAMPGRPES(Phospho (STY))PPVFR	1_3	1.58496250072116	1.6	2.4	Normal DIA-SILAC	1.25769982889331
888	ALAMPGRPES(Phospho (STY))PPVFR	1_7	2.8073549220576	2.6	3.4	Normal DIA-SILAC	2.60206599814608
889	ALASEKS(Phospho (STY))PTADAKPAPK	1_1	0	0.6	1.4	Normal DIA-SILAC	-0.0560154549320831
890	ALASEKS(Phospho (STY))PTADAKPAPK	1_3	1.58496250072116	1.6	2.4	Normal DIA-SILAC	1.37696399548451
891	ALASEKS(Phospho (STY))PTADAKPAPK	1_7	2.8073549220576	2.6	3.4	Normal DIA-SILAC	2.74606751414474
892	ALASQLQDS(Phospho (STY))LK	1_1	0	0.6	1.4	Normal DIA-SILAC	-0.0537449942450028
893	ALASQLQDS(Phospho (STY))LK	1_3	1.58496250072116	1.6	2.4	Normal DIA-SILAC	0.869549095671336
894	ALASQLQDS(Phospho (STY))LK	1_7	2.8073549220576	2.6	3.4	Normal DIA-SILAC	3.08491474506385
895	ALASQLQDS(Phospho (STY))LK	1_15	3.90689059560852	3.6	4.4	Normal DIA-SILAC	4.01200240745052
896	ALDEVTSSQPPPLPPPPPPAQETQEPS(Phospho (STY))PILDSEETR	1_1	0	0.6	1.4	Normal DIA-SILAC	-0.14065977540052
897	ALDEVTSSQPPPLPPPPPPAQETQEPS(Phospho (STY))PILDSEETR	1_3	1.58496250072116	1.6	2.4	Normal DIA-SILAC	1.45692188485493
898	ALDIDS(Phospho (STY))DEESEPK	1_1	0	0.6	1.4	Normal DIA-SILAC	-0.18184357019586
899	ALDIDS(Phospho (STY))DEESEPK	1_3	1.58496250072116	1.6	2.4	Normal DIA-SILAC	1.16034263460925
900	ALDIDS(Phospho (STY))DEESEPK	1_7	2.8073549220576	2.6	3.4	Normal DIA-SILAC	2.82201569354119
901	ALDVSAS(Phospho (STY))DDEIAR	1_1	0	0.6	1.4	Normal DIA-SILAC	-0.181395890195636
902	ALDVSAS(Phospho (STY))DDEIAR	1_3	1.58496250072116	1.6	2.4	Normal DIA-SILAC	1.1089355263679
903	ALDVSAS(Phospho (STY))DDEIAR	1_7	2.8073549220576	2.6	3.4	Normal DIA-SILAC	2.69342573256978
904	ALDVSAS(Phospho (STY))DDEIAR	1_15	3.90689059560852	3.6	4.4	Normal DIA-SILAC	3.50962339808825
905	ALEEGDGSVSGSS(Phospho (STY))PR	1_1	0	0.6	1.4	Normal DIA-SILAC	-0.0279674855621807
906	ALEEGDGSVSGSS(Phospho (STY))PR	1_3	1.58496250072116	1.6	2.4	Normal DIA-SILAC	1.12168588049821
907	ALEEGDGSVSGSS(Phospho (STY))PR	1_7	2.8073549220576	2.6	3.4	Normal DIA-SILAC	2.11250719555147
908	ALEIS(Phospho (STY))PR	1_1	0	0.6	1.4	Normal DIA-SILAC	0.124318996231434
909	ALEIS(Phospho (STY))PR	1_3	1.58496250072116	1.6	2.4	Normal DIA-SILAC	1.37877779203552
910	ALEIS(Phospho (STY))PR	1_7	2.8073549220576	2.6	3.4	Normal DIA-SILAC	2.12300159597593
911	ALELNMLS(Phospho (STY))LK	1_1	0	0.6	1.4	Normal DIA-SILAC	0.287306955939403
912	ALELNMLS(Phospho (STY))LK	1_3	1.58496250072116	1.6	2.4	Normal DIA-SILAC	2.13559866636903
913	ALENDFFNS(Phospho (STY))PPRK	1_1	0	0.6	1.4	Normal DIA-SILAC	0.0582906494748037
914	ALENDFFNS(Phospho (STY))PPRK	1_3	1.58496250072116	1.6	2.4	Normal DIA-SILAC	1.56132063182574
915	ALENDFFNS(Phospho (STY))PPRK	1_7	2.8073549220576	2.6	3.4	Normal DIA-SILAC	2.80125286651871
916	ALES(Phospho (STY))PERPFLAILGGAK	1_1	0	0.6	1.4	Normal DIA-SILAC	-0.032054817292999
917	ALES(Phospho (STY))PERPFLAILGGAK	1_3	1.58496250072116	1.6	2.4	Normal DIA-SILAC	1.50018757833916
918	ALES(Phospho (STY))PERPFLAILGGAK	1_7	2.8073549220576	2.6	3.4	Normal DIA-SILAC	2.82634404059492
919	ALES(Phospho (STY))PERPFLAILGGAK	1_15	3.90689059560852	3.6	4.4	Normal DIA-SILAC	3.60731035891816
920	ALES(Phospho (STY))PERPFLAILGGAK	1_31	4.95419631038687	4.6	5.4	Normal DIA-SILAC	4.80016361550788
921	ALETIPIT(Phospho (STY))PVER	1_1	0	0.6	1.4	Normal DIA-SILAC	-0.0528484703284286
922	ALETIPIT(Phospho (STY))PVER	1_3	1.58496250072116	1.6	2.4	Normal DIA-SILAC	1.3300807010212
923	ALEYSNGIFDCQS(Phospho (STY))PTSPFMGSLR	1_1	0	0.6	1.4	Normal DIA-SILAC	-0.219055701731235
924	ALEYSNGIFDCQS(Phospho (STY))PTSPFMGSLR	1_3	1.58496250072116	1.6	2.4	Normal DIA-SILAC	1.04652745873783
925	ALFHQFS(Phospho (STY))LK	1_1	0	0.6	1.4	Normal DIA-SILAC	0.0458182398397517
926	ALFHQFS(Phospho (STY))LK	1_3	1.58496250072116	1.6	2.4	Normal DIA-SILAC	1.80430059057492
927	ALHSFIT(Phospho (STY))PPTTPQLR	1_1	0	0.6	1.4	Normal DIA-SILAC	0.0479059431776174
928	ALHSFIT(Phospho (STY))PPTTPQLR	1_3	1.58496250072116	1.6	2.4	Normal DIA-SILAC	1.23226581103786
929	ALIRS(Phospho (STY))PSLAK	1_1	0	0.6	1.4	Normal DIA-SILAC	0.206998766364422
930	ALIRS(Phospho (STY))PSLAK	1_3	1.58496250072116	1.6	2.4	Normal DIA-SILAC	1.6441447770286
931	ALIRS(Phospho (STY))PSLAK	1_7	2.8073549220576	2.6	3.4	Normal DIA-SILAC	2.93915607837534
932	ALIRS(Phospho (STY))PSLAK	1_15	3.90689059560852	3.6	4.4	Normal DIA-SILAC	4.28848317021864
933	ALIRSPS(Phospho (STY))LAK	1_1	0	0.6	1.4	Normal DIA-SILAC	-0.0777551111667457
934	ALLS(Phospho (STY))SPEGEEK	1_3	1.58496250072116	1.6	2.4	Normal DIA-SILAC	-3.42221484219057
935	ALLS(Phospho (STY))SPEGEEK	1_15	3.90689059560852	3.6	4.4	Normal DIA-SILAC	-0.930957316073279
936	ALLSLRS(Phospho (STY))PK	1_1	0	0.6	1.4	Normal DIA-SILAC	-0.346542358242594
937	ALLSLRS(Phospho (STY))PK	1_3	1.58496250072116	1.6	2.4	Normal DIA-SILAC	1.0940994135132
938	ALLSLRS(Phospho (STY))PK	1_7	2.8073549220576	2.6	3.4	Normal DIA-SILAC	2.43382258377695
939	ALLT(Phospho (STY))PVAIAAGRK	1_1	0	0.6	1.4	Normal DIA-SILAC	-0.317503955327857
940	ALLT(Phospho (STY))PVAIAAGRK	1_3	1.58496250072116	1.6	2.4	Normal DIA-SILAC	1.32535671841239
941	ALLT(Phospho (STY))PVAIAAGRK	1_7	2.8073549220576	2.6	3.4	Normal DIA-SILAC	2.62663103510988
942	ALMGS(Phospho (STY))PQLVAAVVR	1_1	0	0.6	1.4	Normal DIA-SILAC	-0.223188949429404
943	ALMGS(Phospho (STY))PQLVAAVVR	1_3	1.58496250072116	1.6	2.4	Normal DIA-SILAC	1.28836283469147
944	ALMGS(Phospho (STY))PQLVAAVVR	1_7	2.8073549220576	2.6	3.4	Normal DIA-SILAC	2.63576878336168
945	ALMGS(Phospho (STY))PQLVAAVVR	1_15	3.90689059560852	3.6	4.4	Normal DIA-SILAC	3.67458323046077
946	ALNHSVEDIEPDLLT(Phospho (STY))PR	1_1	0	0.6	1.4	Normal DIA-SILAC	0.0803765959819407
947	ALNHSVEDIEPDLLT(Phospho (STY))PR	1_3	1.58496250072116	1.6	2.4	Normal DIA-SILAC	1.10553564119898
948	ALNHSVEDIEPDLLT(Phospho (STY))PR	1_7	2.8073549220576	2.6	3.4	Normal DIA-SILAC	2.33345951605774
949	ALNHSVEDIEPDLLT(Phospho (STY))PR	1_15	3.90689059560852	3.6	4.4	Normal DIA-SILAC	2.35444687949802
950	ALPAAHIPAPPHEGS(Phospho (STY))PR	1_1	0	0.6	1.4	Normal DIA-SILAC	0.0071408698023936
951	ALPLPQSLPPDFRLEPT(Phospho (STY))APALSPR	1_3	1.58496250072116	1.6	2.4	Normal DIA-SILAC	1.31788417239188
952	ALPLS(Phospho (STY))PRK	1_1	0	0.6	1.4	Normal DIA-SILAC	-0.0587320003811562
953	ALPLS(Phospho (STY))PRK	1_3	1.58496250072116	1.6	2.4	Normal DIA-SILAC	1.55240808120582
954	ALPLS(Phospho (STY))PRK	1_7	2.8073549220576	2.6	3.4	Normal DIA-SILAC	2.83171231524515
955	ALPLS(Phospho (STY))PRK	1_31	4.95419631038687	4.6	5.4	Normal DIA-SILAC	4.75307796962627
956	ALPPLPRPPT(Phospho (STY))PK	1_1	0	0.6	1.4	Normal DIA-SILAC	0.255433388892132
957	ALPPLPRPPT(Phospho (STY))PK	1_3	1.58496250072116	1.6	2.4	Normal DIA-SILAC	1.45258978806294
958	ALPPLPRPPT(Phospho (STY))PK	1_7	2.8073549220576	2.6	3.4	Normal DIA-SILAC	2.48420549607542
959	ALPPLPRPPT(Phospho (STY))PK	1_15	3.90689059560852	3.6	4.4	Normal DIA-SILAC	3.94772632856266
960	ALPQT(Phospho (STY))PRPR	1_1	0	0.6	1.4	Normal DIA-SILAC	-0.0956837407999936
961	ALPQT(Phospho (STY))PRPR	1_3	1.58496250072116	1.6	2.4	Normal DIA-SILAC	1.5822758823779
962	ALPQT(Phospho (STY))PRPR	1_7	2.8073549220576	2.6	3.4	Normal DIA-SILAC	2.90762585573672
963	ALPQT(Phospho (STY))PRPR	1_15	3.90689059560852	3.6	4.4	Normal DIA-SILAC	4.07398776518945
964	ALPQT(Phospho (STY))PRPR	1_31	4.95419631038687	4.6	5.4	Normal DIA-SILAC	5.17386242839762
965	ALQHTES(Phospho (STY))PSETNKPHSK	1_3	1.58496250072116	1.6	2.4	Normal DIA-SILAC	3.22846902931295
966	ALQLSNS(Phospho (STY))PGASSAFLK	1_1	0	0.6	1.4	Normal DIA-SILAC	-0.29379607767034
967	ALQLSNS(Phospho (STY))PGASSAFLK	1_3	1.58496250072116	1.6	2.4	Normal DIA-SILAC	1.12130226413559
968	ALQS(Phospho (STY))PKRPR	1_1	0	0.6	1.4	Normal DIA-SILAC	0.169318323287343
969	ALQTS(Phospho (STY))PQPPEGPGLPR	1_1	0	0.6	1.4	Normal DIA-SILAC	-1.26750064169111
970	ALQTS(Phospho (STY))PQPPEGPGLPR	1_3	1.58496250072116	1.6	2.4	Normal DIA-SILAC	-1.44585995997869
971	ALRAS(Phospho (STY))ESGI	1_1	0	0.6	1.4	Normal DIA-SILAC	0.0354644991819715
972	ALRAS(Phospho (STY))ESGI	1_3	1.58496250072116	1.6	2.4	Normal DIA-SILAC	1.63588284673453
973	ALRAS(Phospho (STY))ESGI	1_7	2.8073549220576	2.6	3.4	Normal DIA-SILAC	2.81423683476379
974	ALRAS(Phospho (STY))ESGI	1_15	3.90689059560852	3.6	4.4	Normal DIA-SILAC	3.95242171909769
975	ALRAS(Phospho (STY))ESGI	1_31	4.95419631038687	4.6	5.4	Normal DIA-SILAC	4.99416332715133
976	ALRPPTS(Phospho (STY))PGVFGALQNFK	1_1	0	0.6	1.4	Normal DIA-SILAC	0.0383326027050392
977	ALRPPTS(Phospho (STY))PGVFGALQNFK	1_3	1.58496250072116	1.6	2.4	Normal DIA-SILAC	1.2678562921831
978	ALRPPTS(Phospho (STY))PGVFGALQNFK	1_7	2.8073549220576	2.6	3.4	Normal DIA-SILAC	2.76464674014877
979	ALS(Phospho (STY))GRAS(Phospho (STY))PVPAPSSGLHAAVR	1_1	0	0.6	1.4	Normal DIA-SILAC	0.27133356994175
980	ALS(Phospho (STY))GRAS(Phospho (STY))PVPAPSSGLHAAVR	1_3	1.58496250072116	1.6	2.4	Normal DIA-SILAC	1.80263571383843
981	ALS(Phospho (STY))GRAS(Phospho (STY))PVPAPSSGLHAAVR	1_7	2.8073549220576	2.6	3.4	Normal DIA-SILAC	2.99180300455153
982	ALS(Phospho (STY))GRAS(Phospho (STY))PVPAPSSGLHAAVR	1_15	3.90689059560852	3.6	4.4	Normal DIA-SILAC	3.99804609477088
983	ALS(Phospho (STY))LGTIPSLTR	1_1	0	0.6	1.4	Normal DIA-SILAC	0.0739321005354531
984	ALS(Phospho (STY))LGTIPSLTR	1_3	1.58496250072116	1.6	2.4	Normal DIA-SILAC	1.43549493350965
985	ALS(Phospho (STY))LGTIPSLTR	1_7	2.8073549220576	2.6	3.4	Normal DIA-SILAC	2.4514697248977
986	ALS(Phospho (STY))LGTIPSLTR	1_15	3.90689059560852	3.6	4.4	Normal DIA-SILAC	3.73847901903843
987	ALS(Phospho (STY))MPLNGLK	1_1	0	0.6	1.4	Normal DIA-SILAC	0.600870014852509
988	ALS(Phospho (STY))MTHGSVK	1_1	0	0.6	1.4	Normal DIA-SILAC	0.395406826383357
989	ALS(Phospho (STY))MTHGSVK	1_3	1.58496250072116	1.6	2.4	Normal DIA-SILAC	1.46479492541987
990	ALS(Phospho (STY))MTHGSVK	1_7	2.8073549220576	2.6	3.4	Normal DIA-SILAC	2.48348366034695
991	ALS(Phospho (STY))MTHGSVK	1_15	3.90689059560852	3.6	4.4	Normal DIA-SILAC	3.13915634028924
992	ALS(Phospho (STY))PAELR	1_1	0	0.6	1.4	Normal DIA-SILAC	-1.40787775297978
993	ALS(Phospho (STY))PAELR	1_3	1.58496250072116	1.6	2.4	Normal DIA-SILAC	0.33554675200244
994	ALS(Phospho (STY))PAELR	1_7	2.8073549220576	2.6	3.4	Normal DIA-SILAC	0.831539911720352
995	ALS(Phospho (STY))PAELR	1_15	3.90689059560852	3.6	4.4	Normal DIA-SILAC	3.29339960191863
996	ALS(Phospho (STY))PGLEESGLGLLAR	1_1	0	0.6	1.4	Normal DIA-SILAC	0.219718162857269
997	ALS(Phospho (STY))PGLEESGLGLLAR	1_3	1.58496250072116	1.6	2.4	Normal DIA-SILAC	1.46085707766598
998	ALS(Phospho (STY))PGLEESGLGLLAR	1_7	2.8073549220576	2.6	3.4	Normal DIA-SILAC	2.8929797495038
999	ALS(Phospho (STY))PLPTR	1_1	0	0.6	1.4	Normal DIA-SILAC	0.126800195376721
1000	ALS(Phospho (STY))PLPTR	1_3	1.58496250072116	1.6	2.4	Normal DIA-SILAC	2.12568983400151
1001	ALS(Phospho (STY))PLPTR	1_7	2.8073549220576	2.6	3.4	Normal DIA-SILAC	2.73688450544557
1002	ALS(Phospho (STY))PLPTR	1_15	3.90689059560852	3.6	4.4	Normal DIA-SILAC	3.60668148607432
1003	ALS(Phospho (STY))PVIPLIPR	1_1	0	0.6	1.4	Normal DIA-SILAC	-0.0390288265641136
1004	ALS(Phospho (STY))PVIPLIPR	1_3	1.58496250072116	1.6	2.4	Normal DIA-SILAC	1.29281914154656
1005	ALS(Phospho (STY))PVIPLIPR	1_7	2.8073549220576	2.6	3.4	Normal DIA-SILAC	2.64613804589197
1006	ALS(Phospho (STY))PVIPLIPR	1_15	3.90689059560852	3.6	4.4	Normal DIA-SILAC	3.56186934746009
1007	ALS(Phospho (STY))PVIPLIPR	1_31	4.95419631038687	4.6	5.4	Normal DIA-SILAC	4.72038899067313
1008	ALS(Phospho (STY))SDSILSPAPDAR	1_1	0	0.6	1.4	Normal DIA-SILAC	0.199883061737213
1009	ALS(Phospho (STY))SDSILSPAPDAR	1_3	1.58496250072116	1.6	2.4	Normal DIA-SILAC	1.73906615857663
1010	ALS(Phospho (STY))SDSILSPAPDAR	1_7	2.8073549220576	2.6	3.4	Normal DIA-SILAC	3.11873783297636
1011	ALS(Phospho (STY))SDSILSPAPDAR	1_15	3.90689059560852	3.6	4.4	Normal DIA-SILAC	4.21237688435061
1012	ALS(Phospho (STY))SDSILSPAPDAR	1_31	4.95419631038687	4.6	5.4	Normal DIA-SILAC	5.08612054722416
1013	ALS(Phospho (STY))SDSILSPAPDAR	1_63	5.97727992349992	5.6	6.4	Normal DIA-SILAC	6.3383266872725
1014	ALS(Phospho (STY))TDCTPSGDLSPLSR	1_3	1.58496250072116	1.6	2.4	Normal DIA-SILAC	1.42937638225694
1015	ALS(Phospho (STY))TDCTPSGDLSPLSR	1_7	2.8073549220576	2.6	3.4	Normal DIA-SILAC	2.5561955521588
1016	ALS(Phospho (STY))TDCTPSGDLSPLSR	1_15	3.90689059560852	3.6	4.4	Normal DIA-SILAC	3.92263654852799
1017	ALS(Phospho (STY))VGNIDDALQCYSEAIK	1_3	1.58496250072116	1.6	2.4	Normal DIA-SILAC	1.27262521021359
1018	ALS(Phospho (STY))VGNIDDALQCYSEAIK	1_7	2.8073549220576	2.6	3.4	Normal DIA-SILAC	2.53937186740982
1019	ALSGGGSVAS(Phospho (STY))PPPSPAMPK	1_1	0	0.6	1.4	Normal DIA-SILAC	-0.217609397722781
1020	ALSGRAS(Phospho (STY))PVPAPSSGLHAAVR	1_1	0	0.6	1.4	Normal DIA-SILAC	-0.358500748729578
1021	ALSGRAS(Phospho (STY))PVPAPSSGLHAAVR	1_3	1.58496250072116	1.6	2.4	Normal DIA-SILAC	0.833176074740432
1022	ALSGTS(Phospho (STY))PDDVQPGPSVGPPSK	1_1	0	0.6	1.4	Normal DIA-SILAC	0.0641105432770531
1023	ALSGTS(Phospho (STY))PDDVQPGPSVGPPSK	1_3	1.58496250072116	1.6	2.4	Normal DIA-SILAC	1.81941573252264
1024	ALSGTS(Phospho (STY))PDDVQPGPSVGPPSK	1_7	2.8073549220576	2.6	3.4	Normal DIA-SILAC	2.70010856716356
1025	ALSGTS(Phospho (STY))PDDVQPGPSVGPPSK	1_15	3.90689059560852	3.6	4.4	Normal DIA-SILAC	3.7998001785235
1026	ALSGVLEQDRVQS(Phospho (STY))LK	1_1	0	0.6	1.4	Normal DIA-SILAC	0.311128446137588
1027	ALSSAVQASPTS(Phospho (STY))PGGSPSSPSSGQR	1_7	2.8073549220576	2.6	3.4	Normal DIA-SILAC	2.28347727877572
1028	ALSSDSILS(Phospho (STY))PAPDAR	1_1	0	0.6	1.4	Normal DIA-SILAC	0.148058210333319
1029	ALSSDSILS(Phospho (STY))PAPDAR	1_3	1.58496250072116	1.6	2.4	Normal DIA-SILAC	1.24927537999127
1030	ALSSGGSITS(Phospho (STY))PPLS(Phospho (STY))PALPK	1_1	0	0.6	1.4	Normal DIA-SILAC	0.0802259358515553
1031	ALSSGGSITS(Phospho (STY))PPLS(Phospho (STY))PALPK	1_3	1.58496250072116	1.6	2.4	Normal DIA-SILAC	1.40365015671512
1032	ALSSGGSITS(Phospho (STY))PPLS(Phospho (STY))PALPK	1_15	3.90689059560852	3.6	4.4	Normal DIA-SILAC	3.35269581163518
1033	ALSSGGSITS(Phospho (STY))PPLSPALPK	1_1	0	0.6	1.4	Normal DIA-SILAC	-0.00680548712768944
1034	ALSSGGSITS(Phospho (STY))PPLSPALPK	1_3	1.58496250072116	1.6	2.4	Normal DIA-SILAC	1.47259196364096
1035	ALSSGGSITS(Phospho (STY))PPLSPALPK	1_15	3.90689059560852	3.6	4.4	Normal DIA-SILAC	3.98368794845922
1036	ALSSGGSITS(Phospho (STY))PPLSPALPK	1_31	4.95419631038687	4.6	5.4	Normal DIA-SILAC	5.09199505031716
1037	ALSSGGSITS(Phospho (STY))PPLSPALPK	1_63	5.97727992349992	5.6	6.4	Normal DIA-SILAC	6.1065641070326
1038	ALSSLHGDDQDS(Phospho (STY))EDEVLTIPEVK	1_1	0	0.6	1.4	Normal DIA-SILAC	0.0973913700327402
1039	ALSSLHGDDQDS(Phospho (STY))EDEVLTIPEVK	1_3	1.58496250072116	1.6	2.4	Normal DIA-SILAC	1.54378439233625
1040	ALSSLHGDDQDS(Phospho (STY))EDEVLTIPEVK	1_7	2.8073549220576	2.6	3.4	Normal DIA-SILAC	2.67773715752332
1041	ALSSLHGDDQDS(Phospho (STY))EDEVLTIPEVK	1_15	3.90689059560852	3.6	4.4	Normal DIA-SILAC	3.65105822091929
1042	ALSSLHGDDQDS(Phospho (STY))EDEVLTIPEVK	1_31	4.95419631038687	4.6	5.4	Normal DIA-SILAC	4.36605114190486
1043	ALSYAS(Phospho (STY))LDK	1_1	0	0.6	1.4	Normal DIA-SILAC	-0.20960690136013
1044	ALSYAS(Phospho (STY))LDK	1_3	1.58496250072116	1.6	2.4	Normal DIA-SILAC	1.15765259461618
1045	ALSYAS(Phospho (STY))LDK	1_7	2.8073549220576	2.6	3.4	Normal DIA-SILAC	2.42599244818699
1046	ALSYAS(Phospho (STY))LDK	1_15	3.90689059560852	3.6	4.4	Normal DIA-SILAC	3.69053068233706
1047	ALTDDS(Phospho (STY))DENEEEDAFTDQK	1_1	0	0.6	1.4	Normal DIA-SILAC	-0.0914416209756655
1048	ALTDDS(Phospho (STY))DENEEEDAFTDQK	1_3	1.58496250072116	1.6	2.4	Normal DIA-SILAC	1.38805220899785
1049	ALTDDS(Phospho (STY))DENEEEDAFTDQK	1_7	2.8073549220576	2.6	3.4	Normal DIA-SILAC	2.51938065034165
1050	ALTDDS(Phospho (STY))DENEEEDAFTDQK	1_15	3.90689059560852	3.6	4.4	Normal DIA-SILAC	3.5191055415715
1051	ALTSFLPAPTQLS(Phospho (STY))QDQLEAEEK	1_1	0	0.6	1.4	Normal DIA-SILAC	0.145831657652862
1052	ALTSFLPAPTQLS(Phospho (STY))QDQLEAEEK	1_3	1.58496250072116	1.6	2.4	Normal DIA-SILAC	-0.118008553788174
1053	ALVAT(Phospho (STY))PGK	1_1	0	0.6	1.4	Normal DIA-SILAC	-0.229942745323526
1054	ALVAT(Phospho (STY))PGK	1_3	1.58496250072116	1.6	2.4	Normal DIA-SILAC	1.43820519738233
1055	ALVAT(Phospho (STY))PGK	1_7	2.8073549220576	2.6	3.4	Normal DIA-SILAC	2.32152985527199
1056	ALVAT(Phospho (STY))PGKK	1_1	0	0.6	1.4	Normal DIA-SILAC	-0.113872610571168
1057	ALVAT(Phospho (STY))PGKK	1_3	1.58496250072116	1.6	2.4	Normal DIA-SILAC	1.49358736453909
1058	ALVAT(Phospho (STY))PGKK	1_7	2.8073549220576	2.6	3.4	Normal DIA-SILAC	2.80884355131369
1059	ALVAT(Phospho (STY))PGKK	1_15	3.90689059560852	3.6	4.4	Normal DIA-SILAC	3.89901634795247
1060	ALVAT(Phospho (STY))PGKK	1_31	4.95419631038687	4.6	5.4	Normal DIA-SILAC	4.92296324129846
1061	ALVAT(Phospho (STY))PGKK	1_63	5.97727992349992	5.6	6.4	Normal DIA-SILAC	5.85110876776361
1062	ALVEFESNPEETREPGS(Phospho (STY))PPSVQR	1_1	0	0.6	1.4	Normal DIA-SILAC	-0.0751729628433331
1063	ALVEFESNPEETREPGS(Phospho (STY))PPSVQR	1_3	1.58496250072116	1.6	2.4	Normal DIA-SILAC	1.58906406564651
1064	ALVEFESNPEETREPGS(Phospho (STY))PPSVQR	1_7	2.8073549220576	2.6	3.4	Normal DIA-SILAC	2.85848145575918
1065	ALVEFESNPEETREPGS(Phospho (STY))PPSVQR	1_15	3.90689059560852	3.6	4.4	Normal DIA-SILAC	3.92542313805142
1066	ALVHQLS(Phospho (STY))NESR	1_1	0	0.6	1.4	Normal DIA-SILAC	-0.218989603240063
1067	ALVHQLS(Phospho (STY))NESR	1_3	1.58496250072116	1.6	2.4	Normal DIA-SILAC	1.26932557590594
1068	ALVHQLS(Phospho (STY))NESR	1_7	2.8073549220576	2.6	3.4	Normal DIA-SILAC	2.57790126493413
1069	ALVTVSRS(Phospho (STY))PPGSGASTPVGPWDQAVQR	1_1	0	0.6	1.4	Normal DIA-SILAC	-0.366640233755552
1070	ALVVPEPEPDSDS(Phospho (STY))NQER	1_1	0	0.6	1.4	Normal DIA-SILAC	0.202484026450241
1071	ALVVPEPEPDSDS(Phospho (STY))NQER	1_3	1.58496250072116	1.6	2.4	Normal DIA-SILAC	1.55924365242794
1072	ALVVPEPEPDSDS(Phospho (STY))NQER	1_7	2.8073549220576	2.6	3.4	Normal DIA-SILAC	2.87352462843708
1073	ALVVPEPEPDSDS(Phospho (STY))NQERK	1_1	0	0.6	1.4	Normal DIA-SILAC	0.0699487571251362
1074	ALVVPEPEPDSDS(Phospho (STY))NQERK	1_3	1.58496250072116	1.6	2.4	Normal DIA-SILAC	1.59426116933954
1075	ALVVPEPEPDSDS(Phospho (STY))NQERK	1_7	2.8073549220576	2.6	3.4	Normal DIA-SILAC	2.73161421041467
1076	ALVVPEPEPDSDS(Phospho (STY))NQERK	1_15	3.90689059560852	3.6	4.4	Normal DIA-SILAC	3.90355436183971
1077	AMADELS(Phospho (STY))EK	1_1	0	0.6	1.4	Normal DIA-SILAC	0.0429323576169694
1078	AMADELS(Phospho (STY))EK	1_3	1.58496250072116	1.6	2.4	Normal DIA-SILAC	1.44569305424019
1079	AMADELS(Phospho (STY))EK	1_7	2.8073549220576	2.6	3.4	Normal DIA-SILAC	2.78126577375927
1080	AMADELS(Phospho (STY))EK	1_15	3.90689059560852	3.6	4.4	Normal DIA-SILAC	3.88560409211516
1081	AMADELS(Phospho (STY))EK	1_31	4.95419631038687	4.6	5.4	Normal DIA-SILAC	4.7281727157332
1082	AMDT(Phospho (STY))PKPAVSDEK	1_1	0	0.6	1.4	Normal DIA-SILAC	-0.405053018647577
1083	AMEAETAS(Phospho (STY))AEPEVVLGR	1_1	0	0.6	1.4	Normal DIA-SILAC	1.10728267860039
1084	AMEAETAS(Phospho (STY))AEPEVVLGR	1_3	1.58496250072116	1.6	2.4	Normal DIA-SILAC	1.35205873220554
1085	AMGISIPS(Phospho (STY))PVMENNFVDLTEDTEEPKK	1_1	0	0.6	1.4	Normal DIA-SILAC	-0.137634664112719
1086	AMGISIPS(Phospho (STY))PVMENNFVDLTEDTEEPKK	1_3	1.58496250072116	1.6	2.4	Normal DIA-SILAC	1.23354032301336
1087	AMGISIPS(Phospho (STY))PVMENNFVDLTEDTEEPKK	1_31	4.95419631038687	4.6	5.4	Normal DIA-SILAC	2.10982464595623
1088	AMHT(Phospho (STY))PKPSVGEEK	1_3	1.58496250072116	1.6	2.4	Normal DIA-SILAC	1.12811396065068
1089	AMLDQLMGTS(Phospho (STY))R	1_1	0	0.6	1.4	Normal DIA-SILAC	0.270819734760119
1090	AMLDQLMGTS(Phospho (STY))R	1_3	1.58496250072116	1.6	2.4	Normal DIA-SILAC	1.8411142352344
1091	AMLDQLMGTS(Phospho (STY))R	1_7	2.8073549220576	2.6	3.4	Normal DIA-SILAC	3.20881193909312
1092	AMLDQLMGTS(Phospho (STY))R	1_15	3.90689059560852	3.6	4.4	Normal DIA-SILAC	4.19856800884002
1093	AMLDQLMGTS(Phospho (STY))R	1_31	4.95419631038687	4.6	5.4	Normal DIA-SILAC	5.41821613392253
1094	AMLDSGIYPPGS(Phospho (STY))PGK	1_1	0	0.6	1.4	Normal DIA-SILAC	-0.0639565288428941
1095	AMLDSGIYPPGS(Phospho (STY))PGK	1_3	1.58496250072116	1.6	2.4	Normal DIA-SILAC	1.3442566089968
1096	AMLDSGIYPPGS(Phospho (STY))PGK	1_7	2.8073549220576	2.6	3.4	Normal DIA-SILAC	2.68123981557763
1097	AMLDSGIYPPGS(Phospho (STY))PGK	1_15	3.90689059560852	3.6	4.4	Normal DIA-SILAC	4.27022592071329
1098	AMLSEQNRAS(Phospho (STY))PLPSGLLTPPQSGK	1_1	0	0.6	1.4	Normal DIA-SILAC	0.201509339235419
1099	AMLSEQNRAS(Phospho (STY))PLPSGLLTPPQSGK	1_3	1.58496250072116	1.6	2.4	Normal DIA-SILAC	1.12748094835756
1100	AMQCIQIPNGDLQNS(Phospho (STY))PPPACRK	1_3	1.58496250072116	1.6	2.4	Normal DIA-SILAC	0.816106423524099
1101	AMS(Phospho (STY))EVTSLHEDDWR	1_1	0	0.6	1.4	Normal DIA-SILAC	-0.791031721574608
1102	AMS(Phospho (STY))EVTSLHEDDWR	1_3	1.58496250072116	1.6	2.4	Normal DIA-SILAC	-1.13997972314878
1103	AMS(Phospho (STY))LNTLNVDAPR	1_1	0	0.6	1.4	Normal DIA-SILAC	0.684081312862642
1104	AMS(Phospho (STY))LNTLNVDAPR	1_3	1.58496250072116	1.6	2.4	Normal DIA-SILAC	1.91996067059852
1105	AMS(Phospho (STY))TTSISSPQPGK	1_1	0	0.6	1.4	Normal DIA-SILAC	0.438436182104774
1106	AMS(Phospho (STY))TTSISSPQPGK	1_3	1.58496250072116	1.6	2.4	Normal DIA-SILAC	1.63381438566104
1107	AMSEVTS(Phospho (STY))LHEDDWR	1_1	0	0.6	1.4	Normal DIA-SILAC	0.107573517234324
1108	AMSEVTS(Phospho (STY))LHEDDWR	1_3	1.58496250072116	1.6	2.4	Normal DIA-SILAC	1.39384341610476
1109	AMSEVTS(Phospho (STY))LHEDDWR	1_7	2.8073549220576	2.6	3.4	Normal DIA-SILAC	2.83247890756084
1110	AMTLS(Phospho (STY))PQEEVAAGQMASSSR	1_1	0	0.6	1.4	Normal DIA-SILAC	0.479655109285793
1111	AMTLS(Phospho (STY))PQEEVAAGQMASSSR	1_3	1.58496250072116	1.6	2.4	Normal DIA-SILAC	1.69993343538712
1112	AMTLS(Phospho (STY))PQEEVAAGQMASSSR	1_7	2.8073549220576	2.6	3.4	Normal DIA-SILAC	2.62063687777009
1113	AMTLS(Phospho (STY))PQEEVAAGQMASSSR	1_15	3.90689059560852	3.6	4.4	Normal DIA-SILAC	3.36325930899622
1114	ANAS(Phospho (STY))PQKPLDLK	1_1	0	0.6	1.4	Normal DIA-SILAC	-0.320379193115727
1115	ANAS(Phospho (STY))PQKPLDLK	1_3	1.58496250072116	1.6	2.4	Normal DIA-SILAC	1.19852474951007
1116	ANAS(Phospho (STY))PQKPLDLK	1_7	2.8073549220576	2.6	3.4	Normal DIA-SILAC	2.65835949556213
1117	ANLQQAIVT(Phospho (STY))PLKPVDNTYYK	1_1	0	0.6	1.4	Normal DIA-SILAC	-0.55177533230407
1118	ANLQQAIVT(Phospho (STY))PLKPVDNTYYK	1_3	1.58496250072116	1.6	2.4	Normal DIA-SILAC	0.556206681423298
1119	ANNLHSGDNFQLNDS(Phospho (STY))EIER	1_1	0	0.6	1.4	Normal DIA-SILAC	0.0933707691243671
1120	ANNLHSGDNFQLNDS(Phospho (STY))EIER	1_3	1.58496250072116	1.6	2.4	Normal DIA-SILAC	1.1699133859143
1121	ANNLHSGDNFQLNDS(Phospho (STY))EIER	1_7	2.8073549220576	2.6	3.4	Normal DIA-SILAC	1.6740094384892
1122	ANNS(Phospho (STY))PALTGNSQPQHQAAAAAAQQQQQCGGGGATKPAVSGK	1_3	1.58496250072116	1.6	2.4	Normal DIA-SILAC	0.914374783477147
1123	ANNS(Phospho (STY))PALTGNSQPQHQAAAAAAQQQQQCGGGGATKPAVSGK	1_15	3.90689059560852	3.6	4.4	Normal DIA-SILAC	3.19773904775534
1124	ANNS(Phospho (STY))PALTGNSQPQHQAAAAAAQQQQQCGGGGATKPAVSGK	1_31	4.95419631038687	4.6	5.4	Normal DIA-SILAC	4.54066738396798
1125	ANNSQEPS(Phospho (STY))PQLASSVASTR	1_1	0	0.6	1.4	Normal DIA-SILAC	-0.1932054023201
1126	ANQIS(Phospho (STY))PSNSSLK	1_1	0	0.6	1.4	Normal DIA-SILAC	-0.198942810829611
1127	ANQIS(Phospho (STY))PSNSSLK	1_3	1.58496250072116	1.6	2.4	Normal DIA-SILAC	1.55503861514997
1128	ANQIS(Phospho (STY))PSNSSLK	1_7	2.8073549220576	2.6	3.4	Normal DIA-SILAC	2.47788772945565
1129	ANS(Phospho (STY))EASSSEGQSSLSSLEK	1_1	0	0.6	1.4	Normal DIA-SILAC	-0.318719666596218
1130	ANS(Phospho (STY))EASSSEGQSSLSSLEK	1_3	1.58496250072116	1.6	2.4	Normal DIA-SILAC	0.161279636842029
1131	ANS(Phospho (STY))FVGTAQYVSPELLTEK	1_1	0	0.6	1.4	Normal DIA-SILAC	-0.147634971146417
1132	ANS(Phospho (STY))FVGTAQYVSPELLTEK	1_3	1.58496250072116	1.6	2.4	Normal DIA-SILAC	1.50932294139928
1133	ANS(Phospho (STY))FVGTAQYVSPELLTEK	1_7	2.8073549220576	2.6	3.4	Normal DIA-SILAC	2.6959217790524
1134	ANS(Phospho (STY))FVGTAQYVSPELLTEK	1_15	3.90689059560852	3.6	4.4	Normal DIA-SILAC	4.13989983844832
1135	ANS(Phospho (STY))FVGTAQYVSPELLTEK	1_31	4.95419631038687	4.6	5.4	Normal DIA-SILAC	4.69600521390066
1136	ANS(Phospho (STY))FVGTAQYVSPELLTEK	1_63	5.97727992349992	5.6	6.4	Normal DIA-SILAC	5.16196372896962
1137	ANS(Phospho (STY))GGVDLDSSGEFASIEK	1_1	0	0.6	1.4	Normal DIA-SILAC	0.0514272926010524
1138	ANS(Phospho (STY))GGVDLDSSGEFASIEK	1_3	1.58496250072116	1.6	2.4	Normal DIA-SILAC	1.77806161589211
1139	ANS(Phospho (STY))GGVDLDSSGEFASIEK	1_7	2.8073549220576	2.6	3.4	Normal DIA-SILAC	2.65570055199411
1140	ANS(Phospho (STY))GGVDLDSSGEFASIEK	1_15	3.90689059560852	3.6	4.4	Normal DIA-SILAC	3.48475115638126
1141	ANS(Phospho (STY))LDNERCPDAR	1_1	0	0.6	1.4	Normal DIA-SILAC	-0.129377177600689
1142	ANS(Phospho (STY))LDNERCPDAR	1_3	1.58496250072116	1.6	2.4	Normal DIA-SILAC	1.24490917743098
1143	ANS(Phospho (STY))LDNERCPDAR	1_7	2.8073549220576	2.6	3.4	Normal DIA-SILAC	2.42739429902791
1144	ANS(Phospho (STY))LGDLYAQK	1_1	0	0.6	1.4	Normal DIA-SILAC	-0.208145475597264
1145	ANS(Phospho (STY))LGDLYAQK	1_3	1.58496250072116	1.6	2.4	Normal DIA-SILAC	1.14117580200362
1146	ANS(Phospho (STY))LGDLYAQK	1_7	2.8073549220576	2.6	3.4	Normal DIA-SILAC	1.59363033836062
1147	ANS(Phospho (STY))LGDLYAQK	1_15	3.90689059560852	3.6	4.4	Normal DIA-SILAC	1.77362843652808
1148	ANS(Phospho (STY))LGDLYAQK	1_31	4.95419631038687	4.6	5.4	Normal DIA-SILAC	1.84092830032298
1149	ANS(Phospho (STY))MEGLMPR	1_1	0	0.6	1.4	Normal DIA-SILAC	-0.126979289913817
1150	ANS(Phospho (STY))MEGLMPR	1_3	1.58496250072116	1.6	2.4	Normal DIA-SILAC	1.29494232499001
1151	ANS(Phospho (STY))PEKPPEAGAAHKPR	1_1	0	0.6	1.4	Normal DIA-SILAC	0.256879885557824
1152	ANS(Phospho (STY))PEKPPEAGAAHKPR	1_3	1.58496250072116	1.6	2.4	Normal DIA-SILAC	1.74001699218921
1153	ANS(Phospho (STY))PEKPPEAGAAHKPR	1_7	2.8073549220576	2.6	3.4	Normal DIA-SILAC	2.87651791546209
1154	ANS(Phospho (STY))PEKPPEAGAAHKPR	1_15	3.90689059560852	3.6	4.4	Normal DIA-SILAC	4.0762770016976
1155	ANS(Phospho (STY))PEKPPEAGAAHKPR	1_31	4.95419631038687	4.6	5.4	Normal DIA-SILAC	4.92224312292187
1156	ANSTSDSVFTETPS(Phospho (STY))PVLK	1_1	0	0.6	1.4	Normal DIA-SILAC	0.163672962994701
1157	ANSTSDSVFTETPS(Phospho (STY))PVLK	1_3	1.58496250072116	1.6	2.4	Normal DIA-SILAC	1.15054138514979
1158	ANSTSDSVFTETPS(Phospho (STY))PVLK	1_7	2.8073549220576	2.6	3.4	Normal DIA-SILAC	2.45094424669477
1159	ANSWQLVET(Phospho (STY))PEK	1_1	0	0.6	1.4	Normal DIA-SILAC	-0.0665379733511227
1160	ANSWQLVET(Phospho (STY))PEK	1_3	1.58496250072116	1.6	2.4	Normal DIA-SILAC	1.06046505679232
1161	ANSWQLVET(Phospho (STY))PEK	1_7	2.8073549220576	2.6	3.4	Normal DIA-SILAC	2.57145335472386
1162	ANT(Phospho (STY))PELK	1_3	1.58496250072116	1.6	2.4	Normal DIA-SILAC	0.266239345752031
1163	ANT(Phospho (STY))PELK	1_7	2.8073549220576	2.6	3.4	Normal DIA-SILAC	1.29659383647434
1164	ANTLS(Phospho (STY))PVRFFVDK	1_3	1.58496250072116	1.6	2.4	Normal DIA-SILAC	0.989088067447234
1165	ANTLSHFPIECQEPPQPARGS(Phospho (STY))PGVSQRK	1_1	0	0.6	1.4	Normal DIA-SILAC	-0.170865465144314
1166	APAGPSLEETSVSS(Phospho (STY))PK	1_1	0	0.6	1.4	Normal DIA-SILAC	-0.0342198825940365
1167	APAGPSLEETSVSS(Phospho (STY))PK	1_3	1.58496250072116	1.6	2.4	Normal DIA-SILAC	1.58407694673604
1168	APAGPSLEETSVSS(Phospho (STY))PK	1_7	2.8073549220576	2.6	3.4	Normal DIA-SILAC	2.58411667761814
1169	APAGPSLEETSVSS(Phospho (STY))PK	1_15	3.90689059560852	3.6	4.4	Normal DIA-SILAC	3.79886200455908
1170	APAPLGTVADSLRAS(Phospho (STY))DGQLQAK	1_3	1.58496250072116	1.6	2.4	Normal DIA-SILAC	1.81842975984767
1171	APEPDLMS(Phospho (STY))PTRK	1_1	0	0.6	1.4	Normal DIA-SILAC	-0.142529406891601
1172	APEPDLMS(Phospho (STY))PTRK	1_3	1.58496250072116	1.6	2.4	Normal DIA-SILAC	1.45578623867078
1173	APEPDLMS(Phospho (STY))PTRK	1_7	2.8073549220576	2.6	3.4	Normal DIA-SILAC	2.71074473102057
1174	APEPDLMS(Phospho (STY))PTRK	1_15	3.90689059560852	3.6	4.4	Normal DIA-SILAC	4.03425820710616
1175	APGS(Phospho (STY))PRGQHEPSKPPPAGETVTGGFGAK	1_1	0	0.6	1.4	Normal DIA-SILAC	-0.0736646979956909
1176	APGS(Phospho (STY))PRGQHEPSKPPPAGETVTGGFGAK	1_3	1.58496250072116	1.6	2.4	Normal DIA-SILAC	1.55185774419962
1177	APIDTS(Phospho (STY))DVEEK	1_1	0	0.6	1.4	Normal DIA-SILAC	-0.0812486649466449
1178	APIDTS(Phospho (STY))DVEEK	1_3	1.58496250072116	1.6	2.4	Normal DIA-SILAC	1.52193543447638
1179	APIDTS(Phospho (STY))DVEEK	1_7	2.8073549220576	2.6	3.4	Normal DIA-SILAC	2.863442427187
1180	APIDTS(Phospho (STY))DVEEK	1_15	3.90689059560852	3.6	4.4	Normal DIA-SILAC	3.91327458923837
1181	APIDTS(Phospho (STY))DVEEK	1_31	4.95419631038687	4.6	5.4	Normal DIA-SILAC	4.98028898860571
1182	APLKPYPVS(Phospho (STY))PSDK	1_1	0	0.6	1.4	Normal DIA-SILAC	-0.147302192380545
1183	APLKPYPVS(Phospho (STY))PSDK	1_3	1.58496250072116	1.6	2.4	Normal DIA-SILAC	1.39354580536274
1184	APLKPYPVS(Phospho (STY))PSDK	1_7	2.8073549220576	2.6	3.4	Normal DIA-SILAC	2.73217321983885
1185	APLS(Phospho (STY))PSLLIR	1_1	0	0.6	1.4	Normal DIA-SILAC	-0.276907987496678
1186	APLS(Phospho (STY))PSLLIR	1_7	2.8073549220576	2.6	3.4	Normal DIA-SILAC	2.73779380650786
1187	APNT(Phospho (STY))PDILEIEFKK	1_3	1.58496250072116	1.6	2.4	Normal DIA-SILAC	1.27481990281099
1188	APNT(Phospho (STY))PDILEIEFKK	1_7	2.8073549220576	2.6	3.4	Normal DIA-SILAC	1.9112487943718
1189	APPPPSS(Phospho (STY))PPPGGAPDGSEPSPDFPALLVEK	1_1	0	0.6	1.4	Normal DIA-SILAC	-0.555963761256602
1190	APPPPSS(Phospho (STY))PPPGGAPDGSEPSPDFPALLVEK	1_3	1.58496250072116	1.6	2.4	Normal DIA-SILAC	0.0531214227919695
1191	APPPPSS(Phospho (STY))PPPGGAPDGSEPSPDFPALLVEK	1_7	2.8073549220576	2.6	3.4	Normal DIA-SILAC	1.03941893854185
1192	APPPPSS(Phospho (STY))PPPGGAPDGSEPSPDFPALLVEK	1_15	3.90689059560852	3.6	4.4	Normal DIA-SILAC	1.26851477184588
1193	APRGDVTAEEAAGAS(Phospho (STY))PAK	1_1	0	0.6	1.4	Normal DIA-SILAC	0.185894612569199
1194	APRGDVTAEEAAGAS(Phospho (STY))PAK	1_3	1.58496250072116	1.6	2.4	Normal DIA-SILAC	1.44619068413049
1195	APRGDVTAEEAAGAS(Phospho (STY))PAK	1_7	2.8073549220576	2.6	3.4	Normal DIA-SILAC	2.84805982899428
1196	APRGDVTAEEAAGAS(Phospho (STY))PAK	1_15	3.90689059560852	3.6	4.4	Normal DIA-SILAC	3.80788751769304
1197	APRGDVTAEEAAGAS(Phospho (STY))PAK	1_31	4.95419631038687	4.6	5.4	Normal DIA-SILAC	5.0718401014096
1198	APS(Phospho (STY))VATVGSICDLNLK	1_1	0	0.6	1.4	Normal DIA-SILAC	0.247774498884734
1199	APSEEELHGDQTDFGQGSQS(Phospho (STY))PQK	1_1	0	0.6	1.4	Normal DIA-SILAC	-0.0959784180113216
1200	APSEEELHGDQTDFGQGSQS(Phospho (STY))PQK	1_3	1.58496250072116	1.6	2.4	Normal DIA-SILAC	1.33282907540437
1201	APSEEELHGDQTDFGQGSQS(Phospho (STY))PQK	1_7	2.8073549220576	2.6	3.4	Normal DIA-SILAC	2.53028930812553
1202	APSEEELHGDQTDFGQGSQS(Phospho (STY))PQK	1_15	3.90689059560852	3.6	4.4	Normal DIA-SILAC	3.39822841144014
1203	APST(Phospho (STY))PVPPSPAPAPGLTK	1_1	0	0.6	1.4	Normal DIA-SILAC	0.0873924014967791
1204	APTTVEDRVGDSTPVSEKPVSAAVDANASES(Phospho (STY))P	1_1	0	0.6	1.4	Normal DIA-SILAC	0.0414465066863792
1205	APTTVEDRVGDSTPVSEKPVSAAVDANASES(Phospho (STY))P	1_3	1.58496250072116	1.6	2.4	Normal DIA-SILAC	1.42015232524936
1206	APTTVEDRVGDSTPVSEKPVSAAVDANASES(Phospho (STY))P	1_7	2.8073549220576	2.6	3.4	Normal DIA-SILAC	2.70673073928083
1207	APTTVEDRVGDSTPVSEKPVSAAVDANASES(Phospho (STY))P	1_15	3.90689059560852	3.6	4.4	Normal DIA-SILAC	3.60523163750614
1208	APTTVEDRVGDSTPVSEKPVSAAVDANASES(Phospho (STY))P	1_31	4.95419631038687	4.6	5.4	Normal DIA-SILAC	4.70730330435269
1209	APVPGT(Phospho (STY))PDSLSSGSSR	1_1	0	0.6	1.4	Normal DIA-SILAC	1.30539224896927
1210	APVPGT(Phospho (STY))PDSLSSGSSR	1_3	1.58496250072116	1.6	2.4	Normal DIA-SILAC	2.74911405941563
1211	APVPGT(Phospho (STY))PDSLSSGSSR	1_7	2.8073549220576	2.6	3.4	Normal DIA-SILAC	4.05898086773201
1212	APVPGT(Phospho (STY))PDSLSSGSSRDVQGTDASLDEELDRVK	1_3	1.58496250072116	1.6	2.4	Normal DIA-SILAC	1.78756789093997
1213	APVPSTCSSTFPEELS(Phospho (STY))PPSHQAK	1_1	0	0.6	1.4	Normal DIA-SILAC	0.0929092202605826
1214	APVPSTCSSTFPEELS(Phospho (STY))PPSHQAK	1_3	1.58496250072116	1.6	2.4	Normal DIA-SILAC	1.45277124794991
1215	APVPSTCSSTFPEELS(Phospho (STY))PPSHQAK	1_7	2.8073549220576	2.6	3.4	Normal DIA-SILAC	3.03707171707151
1216	APVPSTCSSTFPEELS(Phospho (STY))PPSHQAK	1_15	3.90689059560852	3.6	4.4	Normal DIA-SILAC	3.89947195534116
1217	APVPSTCSSTFPEELS(Phospho (STY))PPSHQAK	1_31	4.95419631038687	4.6	5.4	Normal DIA-SILAC	4.91033368027881
1218	APVQPQQS(Phospho (STY))PAAAPGGTDEK	1_1	0	0.6	1.4	Normal DIA-SILAC	0.50673753365982
1219	APVQPQQS(Phospho (STY))PAAAPGGTDEK	1_3	1.58496250072116	1.6	2.4	Normal DIA-SILAC	1.16992964308676
1220	APVQPQQS(Phospho (STY))PAAAPGGTDEK	1_7	2.8073549220576	2.6	3.4	Normal DIA-SILAC	2.08523096913653
1221	APVQPQQS(Phospho (STY))PAAAPGGTDEK	1_15	3.90689059560852	3.6	4.4	Normal DIA-SILAC	2.6698553775331
1222	APVQPQQS(Phospho (STY))PAAAPGGTDEK	1_31	4.95419631038687	4.6	5.4	Normal DIA-SILAC	2.95574112183467
1223	APVQPQQS(Phospho (STY))PAAAPGGTDEKPSGK	1_1	0	0.6	1.4	Normal DIA-SILAC	-0.11276631869593
1224	APVQPQQS(Phospho (STY))PAAAPGGTDEKPSGK	1_3	1.58496250072116	1.6	2.4	Normal DIA-SILAC	1.49934923062218
1225	APVQPQQS(Phospho (STY))PAAAPGGTDEKPSGK	1_7	2.8073549220576	2.6	3.4	Normal DIA-SILAC	2.81816308234465
1226	APVQPQQS(Phospho (STY))PAAAPGGTDEKPSGK	1_15	3.90689059560852	3.6	4.4	Normal DIA-SILAC	3.94070788347542
1227	APVQPQQS(Phospho (STY))PAAAPGGTDEKPSGK	1_31	4.95419631038687	4.6	5.4	Normal DIA-SILAC	5.13323334503799
1228	APVSSTESVIQSNTPT(Phospho (STY))PPPSQPLNETAEEESR	1_7	2.8073549220576	2.6	3.4	Normal DIA-SILAC	2.45335071925209
1229	APVSSTESVIQSNTPT(Phospho (STY))PPPSQPLNETAEEESR	1_15	3.90689059560852	3.6	4.4	Normal DIA-SILAC	3.99613811184263
1230	APYS(Phospho (STY))PTTSK	1_3	1.58496250072116	1.6	2.4	Normal DIA-SILAC	1.30589264648185
1231	APYS(Phospho (STY))PTTSK	1_7	2.8073549220576	2.6	3.4	Normal DIA-SILAC	2.55000254038518
1232	AQAAAPAS(Phospho (STY))VPAQAPK	1_1	0	0.6	1.4	Normal DIA-SILAC	0.0784246375401187
1233	AQAAAPAS(Phospho (STY))VPAQAPK	1_3	1.58496250072116	1.6	2.4	Normal DIA-SILAC	1.41619403073323
1234	AQAAAPAS(Phospho (STY))VPAQAPK	1_7	2.8073549220576	2.6	3.4	Normal DIA-SILAC	2.96030252277673
1235	AQAVS(Phospho (STY))EEEEEEEGK	1_1	0	0.6	1.4	Normal DIA-SILAC	0.0592627748972791
1236	AQAVS(Phospho (STY))EEEEEEEGK	1_3	1.58496250072116	1.6	2.4	Normal DIA-SILAC	1.76647330656942
1237	AQAVS(Phospho (STY))EEEEEEEGK	1_7	2.8073549220576	2.6	3.4	Normal DIA-SILAC	3.08301288389627
1238	AQAVS(Phospho (STY))EEEEEEEGK	1_15	3.90689059560852	3.6	4.4	Normal DIA-SILAC	4.09992169544927
1239	AQAVS(Phospho (STY))EEEEEEEGK	1_31	4.95419631038687	4.6	5.4	Normal DIA-SILAC	5.17268887601474
1240	AQAVS(Phospho (STY))EEEEEEEGK	1_63	5.97727992349992	5.6	6.4	Normal DIA-SILAC	6.37125548006402
1241	AQCETLS(Phospho (STY))PDGLPEEQPQTTK	1_1	0	0.6	1.4	Normal DIA-SILAC	-0.321518375726101
1242	AQCETLS(Phospho (STY))PDGLPEEQPQTTK	1_3	1.58496250072116	1.6	2.4	Normal DIA-SILAC	1.13521216922815
1243	AQCETLS(Phospho (STY))PDGLPEEQPQTTK	1_7	2.8073549220576	2.6	3.4	Normal DIA-SILAC	1.97710580143988
1244	AQDIIGHHQS(Phospho (STY))EDR	1_1	0	0.6	1.4	Normal DIA-SILAC	0.142160829660832
1245	AQENYEGSEEVS(Phospho (STY))PPQTK	1_1	0	0.6	1.4	Normal DIA-SILAC	0.157914356965539
1246	AQENYEGSEEVS(Phospho (STY))PPQTK	1_3	1.58496250072116	1.6	2.4	Normal DIA-SILAC	1.29108693358571
1247	AQENYEGSEEVS(Phospho (STY))PPQTK	1_7	2.8073549220576	2.6	3.4	Normal DIA-SILAC	2.95779055327132
1248	AQFRQS(Phospho (STY))WPTK	1_1	0	0.6	1.4	Normal DIA-SILAC	0.128057557996557
1249	AQFSVAGVHTVPGS(Phospho (STY))PQAR	1_1	0	0.6	1.4	Normal DIA-SILAC	0.165275057708731
1250	AQFSVAGVHTVPGS(Phospho (STY))PQAR	1_3	1.58496250072116	1.6	2.4	Normal DIA-SILAC	1.39239828258464
1251	AQGEPVAGHES(Phospho (STY))PK	1_1	0	0.6	1.4	Normal DIA-SILAC	-0.176419027375216
1252	AQGEPVAGHES(Phospho (STY))PK	1_3	1.58496250072116	1.6	2.4	Normal DIA-SILAC	1.13459186762547
1253	AQGEPVAGHES(Phospho (STY))PK	1_7	2.8073549220576	2.6	3.4	Normal DIA-SILAC	2.54487068180767
1254	AQGEPVAGHES(Phospho (STY))PK	1_15	3.90689059560852	3.6	4.4	Normal DIA-SILAC	3.40881632663614
1255	AQGEPVAGHES(Phospho (STY))PKIPYEK	1_1	0	0.6	1.4	Normal DIA-SILAC	-0.07242662255246
1256	AQGEPVAGHES(Phospho (STY))PKIPYEK	1_3	1.58496250072116	1.6	2.4	Normal DIA-SILAC	1.45082550577666
1257	AQGEPVAGHES(Phospho (STY))PKIPYEK	1_7	2.8073549220576	2.6	3.4	Normal DIA-SILAC	2.74181333020424
1258	AQGEPVAGHES(Phospho (STY))PKIPYEK	1_15	3.90689059560852	3.6	4.4	Normal DIA-SILAC	3.80313271535354
1259	AQGEPVAGHES(Phospho (STY))PKIPYEK	1_31	4.95419631038687	4.6	5.4	Normal DIA-SILAC	4.76375403897108
1260	AQGVRS(Phospho (STY))PLLR	1_1	0	0.6	1.4	Normal DIA-SILAC	-0.121005822064878
1261	AQGVRS(Phospho (STY))PLLR	1_3	1.58496250072116	1.6	2.4	Normal DIA-SILAC	1.48590502866085
1262	AQGVRS(Phospho (STY))PLLR	1_7	2.8073549220576	2.6	3.4	Normal DIA-SILAC	2.90094868522342
1263	AQGVRS(Phospho (STY))PLLR	1_15	3.90689059560852	3.6	4.4	Normal DIA-SILAC	3.71526943428933
1264	AQGVRS(Phospho (STY))PLLR	1_31	4.95419631038687	4.6	5.4	Normal DIA-SILAC	4.06377957234758
1265	AQKLPDLS(Phospho (STY))PVENK	1_1	0	0.6	1.4	Normal DIA-SILAC	-0.176361862085975
1266	AQKLPDLS(Phospho (STY))PVENK	1_3	1.58496250072116	1.6	2.4	Normal DIA-SILAC	1.32216831007754
1267	AQKLPDLS(Phospho (STY))PVENK	1_7	2.8073549220576	2.6	3.4	Normal DIA-SILAC	2.60700278689582
1268	AQKLPDLS(Phospho (STY))PVENK	1_15	3.90689059560852	3.6	4.4	Normal DIA-SILAC	3.98161629478287
1269	AQLEPVAS(Phospho (STY))PAK	1_1	0	0.6	1.4	Normal DIA-SILAC	0.338890233438688
1270	AQLEPVAS(Phospho (STY))PAK	1_3	1.58496250072116	1.6	2.4	Normal DIA-SILAC	1.55617570921034
1271	AQLEPVAS(Phospho (STY))PAK	1_7	2.8073549220576	2.6	3.4	Normal DIA-SILAC	3.39193843562505
1272	AQLEPVAS(Phospho (STY))PAK	1_15	3.90689059560852	3.6	4.4	Normal DIA-SILAC	4.16638147463279
1273	AQLEPVAS(Phospho (STY))PAKKPK	1_1	0	0.6	1.4	Normal DIA-SILAC	-0.0145547759788101
1274	AQLEPVAS(Phospho (STY))PAKKPK	1_3	1.58496250072116	1.6	2.4	Normal DIA-SILAC	1.40163923803669
1275	AQLEPVAS(Phospho (STY))PAKKPK	1_7	2.8073549220576	2.6	3.4	Normal DIA-SILAC	2.76750068430932
1276	AQLEPVAS(Phospho (STY))PAKKPK	1_15	3.90689059560852	3.6	4.4	Normal DIA-SILAC	3.72571253657816
1277	AQLEPVAS(Phospho (STY))PAKKPK	1_31	4.95419631038687	4.6	5.4	Normal DIA-SILAC	4.95442433347942
1278	AQLGINEDHS(Phospho (STY))EGDEK	1_1	0	0.6	1.4	Normal DIA-SILAC	0.156135142012501
1279	AQLGINEDHS(Phospho (STY))EGDEK	1_3	1.58496250072116	1.6	2.4	Normal DIA-SILAC	1.3763113881934
1280	AQLGINEDHS(Phospho (STY))EGDEK	1_7	2.8073549220576	2.6	3.4	Normal DIA-SILAC	2.58063054585969
1281	AQLS(Phospho (STY))PAAAAGHCSWNMALGGGTATLK	1_7	2.8073549220576	2.6	3.4	Normal DIA-SILAC	2.12785658068064
1282	AQLYLPSTS(Phospho (STY))PPHEGLDGFAQELSR	1_1	0	0.6	1.4	Normal DIA-SILAC	0.0377150873856803
1283	AQLYLPSTS(Phospho (STY))PPHEGLDGFAQELSR	1_3	1.58496250072116	1.6	2.4	Normal DIA-SILAC	1.15050563704573
1284	AQQELVPPQQQAS(Phospho (STY))PPQLPK	1_1	0	0.6	1.4	Normal DIA-SILAC	-0.0727122049746539
1285	AQQELVPPQQQAS(Phospho (STY))PPQLPK	1_3	1.58496250072116	1.6	2.4	Normal DIA-SILAC	1.43359187984247
1286	AQQELVPPQQQAS(Phospho (STY))PPQLPK	1_7	2.8073549220576	2.6	3.4	Normal DIA-SILAC	2.8668622936041
1287	AQQELVPPQQQAS(Phospho (STY))PPQLPK	1_15	3.90689059560852	3.6	4.4	Normal DIA-SILAC	3.94298164440122
1288	AQQQEEQGS(Phospho (STY))VNDVK	1_1	0	0.6	1.4	Normal DIA-SILAC	0.245315283010613
1289	AQQQEEQGS(Phospho (STY))VNDVK	1_3	1.58496250072116	1.6	2.4	Normal DIA-SILAC	1.61917252074204
1290	AQQQEEQGS(Phospho (STY))VNDVK	1_7	2.8073549220576	2.6	3.4	Normal DIA-SILAC	2.8816096212563
1291	AQQQEEQGS(Phospho (STY))VNDVK	1_15	3.90689059560852	3.6	4.4	Normal DIA-SILAC	3.91520006234874
1292	AQQQEEQGS(Phospho (STY))VNDVK	1_31	4.95419631038687	4.6	5.4	Normal DIA-SILAC	5.03746741312951
1293	AQRENS(Phospho (STY))PAAFPDREGVPPTALFHPMPVLPK	1_1	0	0.6	1.4	Normal DIA-SILAC	-0.178708775938851
1294	AQRENS(Phospho (STY))PAAFPDREGVPPTALFHPMPVLPK	1_3	1.58496250072116	1.6	2.4	Normal DIA-SILAC	1.41899664626014
1295	AQRHS(Phospho (STY))DSS(Phospho (STY))LEEK	1_7	2.8073549220576	2.6	3.4	Normal DIA-SILAC	2.77527236991315
1296	AQRHS(Phospho (STY))DSSLEEK	1_1	0	0.6	1.4	Normal DIA-SILAC	-0.189741905855989
1297	AQRHS(Phospho (STY))DSSLEEK	1_3	1.58496250072116	1.6	2.4	Normal DIA-SILAC	1.28862123177906
1298	AQRHS(Phospho (STY))DSSLEEK	1_7	2.8073549220576	2.6	3.4	Normal DIA-SILAC	2.60390567668768
1299	AQRHS(Phospho (STY))DSSLEEK	1_15	3.90689059560852	3.6	4.4	Normal DIA-SILAC	3.66549518320378
1300	AQS(Phospho (STY))FDVASVPPVAEWAVPQSSR	1_1	0	0.6	1.4	Normal DIA-SILAC	-0.0293854622710724
1301	AQS(Phospho (STY))FDVASVPPVAEWAVPQSSR	1_3	1.58496250072116	1.6	2.4	Normal DIA-SILAC	1.42722680299112
1302	AQS(Phospho (STY))LGLLGDEHWATDPDMYLQSPQSER	1_7	2.8073549220576	2.6	3.4	Normal DIA-SILAC	0.39163950984697
1303	AQS(Phospho (STY))LGPAEFQGASQR	1_1	0	0.6	1.4	Normal DIA-SILAC	0.557157255757574
1304	AQS(Phospho (STY))LKAPSIATIK	1_1	0	0.6	1.4	Normal DIA-SILAC	0.180646873521528
1305	AQS(Phospho (STY))LLSTDR	1_1	0	0.6	1.4	Normal DIA-SILAC	-1.06846572653713
1306	AQS(Phospho (STY))LLSTDREASIDILHSIVK	1_7	2.8073549220576	2.6	3.4	Normal DIA-SILAC	2.23949051745221
1307	AQS(Phospho (STY))PGAVEEILDRENK	1_1	0	0.6	1.4	Normal DIA-SILAC	0.291815951680658
1308	AQS(Phospho (STY))PGAVEEILDRENK	1_3	1.58496250072116	1.6	2.4	Normal DIA-SILAC	1.69062017433919
1309	AQS(Phospho (STY))PGAVEEILDRENK	1_7	2.8073549220576	2.6	3.4	Normal DIA-SILAC	2.98052938925196
1310	AQS(Phospho (STY))PGAVEEILDRENK	1_15	3.90689059560852	3.6	4.4	Normal DIA-SILAC	3.89892439479547
1311	AQS(Phospho (STY))PGAVEEILDRENK	1_31	4.95419631038687	4.6	5.4	Normal DIA-SILAC	4.67902627840743
1312	AQS(Phospho (STY))PGS(Phospho (STY))PLHAR	1_1	0	0.6	1.4	Normal DIA-SILAC	-0.0622222998053518
1313	AQS(Phospho (STY))PGS(Phospho (STY))PLHAR	1_3	1.58496250072116	1.6	2.4	Normal DIA-SILAC	1.4028841233871
1314	AQS(Phospho (STY))PGS(Phospho (STY))PLHAR	1_7	2.8073549220576	2.6	3.4	Normal DIA-SILAC	2.73757300665519
1315	AQS(Phospho (STY))PGSPLHAR	1_1	0	0.6	1.4	Normal DIA-SILAC	-0.0327719703257306
1316	AQS(Phospho (STY))PGSPLHAR	1_3	1.58496250072116	1.6	2.4	Normal DIA-SILAC	1.49788891994715
1317	AQS(Phospho (STY))PPVPARK	1_1	0	0.6	1.4	Normal DIA-SILAC	-0.0687421973639912
1318	AQS(Phospho (STY))PPVPARK	1_3	1.58496250072116	1.6	2.4	Normal DIA-SILAC	1.55200089776179
1319	AQS(Phospho (STY))PVSGPNVAHLTDGATLNDR	1_1	0	0.6	1.4	Normal DIA-SILAC	0.389437485345654
1320	AQS(Phospho (STY))SPAAPASLSAPEPASQAR	1_7	2.8073549220576	2.6	3.4	Normal DIA-SILAC	2.66325191253118
1321	AQS(Phospho (STY))SPAAPASLSAPEPASQAR	1_15	3.90689059560852	3.6	4.4	Normal DIA-SILAC	3.82822317249905
1322	AQS(Phospho (STY))SPAAPASLSAPEPASQAR	1_31	4.95419631038687	4.6	5.4	Normal DIA-SILAC	4.84622104471653
1323	AQS(Phospho (STY))SPASATFPVSVQEPPTKPR	1_1	0	0.6	1.4	Normal DIA-SILAC	0.0120339241426717
1324	AQS(Phospho (STY))SPASATFPVSVQEPPTKPR	1_3	1.58496250072116	1.6	2.4	Normal DIA-SILAC	1.59259099513267
1325	AQS(Phospho (STY))TDS(Phospho (STY))LGTSGSLQSK	1_1	0	0.6	1.4	Normal DIA-SILAC	0.22901145624644
1326	AQS(Phospho (STY))TDS(Phospho (STY))LGTSGSLQSK	1_3	1.58496250072116	1.6	2.4	Normal DIA-SILAC	1.76319476178011
1327	AQS(Phospho (STY))TDS(Phospho (STY))LGTSGSLQSK	1_7	2.8073549220576	2.6	3.4	Normal DIA-SILAC	2.91505652801576
1328	AQS(Phospho (STY))TDS(Phospho (STY))LGTSGSLQSK	1_15	3.90689059560852	3.6	4.4	Normal DIA-SILAC	4.1703370057976
1329	AQS(Phospho (STY))TDSLGTSGSLQSK	1_15	3.90689059560852	3.6	4.4	Normal DIA-SILAC	3.66851425966795
1330	AQS(Phospho (STY))VHSLVPQER	1_1	0	0.6	1.4	Normal DIA-SILAC	-1.04151397596874
1331	AQS(Phospho (STY))YDIQAWKK	1_1	0	0.6	1.4	Normal DIA-SILAC	-0.0137482927215655
1332	AQS(Phospho (STY))YDIQAWKK	1_3	1.58496250072116	1.6	2.4	Normal DIA-SILAC	0.752922674108098
1333	AQS(Phospho (STY))YDIQAWKK	1_7	2.8073549220576	2.6	3.4	Normal DIA-SILAC	1.99766641191779
1334	AQS(Phospho (STY))YPDNHQEFSDYDNPIFEK	1_1	0	0.6	1.4	Normal DIA-SILAC	-0.164997028337911
1335	AQS(Phospho (STY))YPDNHQEFSDYDNPIFEK	1_3	1.58496250072116	1.6	2.4	Normal DIA-SILAC	1.56663071263391
1336	AQS(Phospho (STY))YPDNHQEFSDYDNPIFEK	1_7	2.8073549220576	2.6	3.4	Normal DIA-SILAC	2.72979447511207
1337	AQS(Phospho (STY))YPDNHQEFSDYDNPIFEK	1_15	3.90689059560852	3.6	4.4	Normal DIA-SILAC	4.15705424614661
1338	AQSLVISPPAPS(Phospho (STY))PR	1_1	0	0.6	1.4	Normal DIA-SILAC	-0.341258505236375
1339	AQSLVISPPAPS(Phospho (STY))PR	1_3	1.58496250072116	1.6	2.4	Normal DIA-SILAC	1.06355372395801
1340	AQSLVISPPAPS(Phospho (STY))PR	1_7	2.8073549220576	2.6	3.4	Normal DIA-SILAC	2.51523408650043
1341	AQSLVISPPAPS(Phospho (STY))PRK	1_1	0	0.6	1.4	Normal DIA-SILAC	-0.366643311906192
1342	AQSLVISPPAPS(Phospho (STY))PRK	1_3	1.58496250072116	1.6	2.4	Normal DIA-SILAC	1.16642810162249
1343	AQSLVISPPAPS(Phospho (STY))PRK	1_7	2.8073549220576	2.6	3.4	Normal DIA-SILAC	2.60928923755814
1344	AQSPGS(Phospho (STY))PLHAR	1_3	1.58496250072116	1.6	2.4	Normal DIA-SILAC	2.47047902317117
1345	AQSVS(Phospho (STY))PVQAPPPGGSAQLLPGK	1_1	0	0.6	1.4	Normal DIA-SILAC	-0.393558274582784
1346	AQSVS(Phospho (STY))PVQAPPPGGSAQLLPGK	1_3	1.58496250072116	1.6	2.4	Normal DIA-SILAC	1.26265062177427
1347	AQT(Phospho (STY))PPGPSLSGSK	1_1	0	0.6	1.4	Normal DIA-SILAC	-0.0135844070634359
1348	AQT(Phospho (STY))PPGPSLSGSK	1_3	1.58496250072116	1.6	2.4	Normal DIA-SILAC	1.41880956945642
1349	AQT(Phospho (STY))PPGPSLSGSK	1_7	2.8073549220576	2.6	3.4	Normal DIA-SILAC	2.78156526502389
1350	AQT(Phospho (STY))PPGPSLSGSK	1_15	3.90689059560852	3.6	4.4	Normal DIA-SILAC	3.89948263554893
1351	AQT(Phospho (STY))PPGPSLSGSK	1_31	4.95419631038687	4.6	5.4	Normal DIA-SILAC	5.08347053024113
1352	AQT(Phospho (STY))PPGPSLSGSKS(Phospho (STY))PCPQEK	1_1	0	0.6	1.4	Normal DIA-SILAC	-0.171618679732459
1353	AQT(Phospho (STY))PPGPSLSGSKS(Phospho (STY))PCPQEK	1_3	1.58496250072116	1.6	2.4	Normal DIA-SILAC	1.33464567806743
1354	AQT(Phospho (STY))PPGPSLSGSKS(Phospho (STY))PCPQEK	1_7	2.8073549220576	2.6	3.4	Normal DIA-SILAC	2.612836473651
1355	AQTLPTSVVTITSESS(Phospho (STY))PGK	1_1	0	0.6	1.4	Normal DIA-SILAC	0.0178661694672221
1356	AQTLPTSVVTITSESS(Phospho (STY))PGKR	1_1	0	0.6	1.4	Normal DIA-SILAC	-0.0647411318198663
1357	AQTSYGFAMLAES(Phospho (STY))PHTR	1_1	0	0.6	1.4	Normal DIA-SILAC	-0.0305081842281528
1358	AQTSYGFAMLAES(Phospho (STY))PHTR	1_3	1.58496250072116	1.6	2.4	Normal DIA-SILAC	1.13063497091998
1359	AQVLATIHGHAGAFPAAGDAGEGAPGGGSS(Phospho (STY))PER	1_1	0	0.6	1.4	Normal DIA-SILAC	-0.00699121440233155
1360	AQVLATIHGHAGAFPAAGDAGEGAPGGGSS(Phospho (STY))PER	1_3	1.58496250072116	1.6	2.4	Normal DIA-SILAC	1.54855511366453
1361	AQVLATIHGHAGAFPAAGDAGEGAPGGGSS(Phospho (STY))PER	1_15	3.90689059560852	3.6	4.4	Normal DIA-SILAC	3.39449637168567
1362	AQVLATIHGHAGAFPAAGDAGEGAPGGGSS(Phospho (STY))PERVAR	1_1	0	0.6	1.4	Normal DIA-SILAC	0.109803079449406
1363	AQVLHVPAPFPGTPGPAS(Phospho (STY))PPAFPAK	1_1	0	0.6	1.4	Normal DIA-SILAC	0.114600277063458
1364	AQVLHVPAPFPGTPGPAS(Phospho (STY))PPAFPAK	1_3	1.58496250072116	1.6	2.4	Normal DIA-SILAC	1.42300745175843
1365	AQVLHVPAPFPGTPGPAS(Phospho (STY))PPAFPAK	1_7	2.8073549220576	2.6	3.4	Normal DIA-SILAC	2.5063502234383
1366	AQVLHVPAPFPGTPGPAS(Phospho (STY))PPAFPAK	1_15	3.90689059560852	3.6	4.4	Normal DIA-SILAC	4.19115815001695
1367	AQVLHVPAPFPGTPGPAS(Phospho (STY))PPAFPAK	1_31	4.95419631038687	4.6	5.4	Normal DIA-SILAC	3.40569172753355
1368	AQVPGPLT(Phospho (STY))PEMEAR	1_1	0	0.6	1.4	Normal DIA-SILAC	-0.273917201323761
1369	AQVPGPLT(Phospho (STY))PEMEAR	1_3	1.58496250072116	1.6	2.4	Normal DIA-SILAC	0.608419609300099
1370	AQYEDIANRS(Phospho (STY))R	1_1	0	0.6	1.4	Normal DIA-SILAC	-0.101872338888586
1371	AQYEDIANRS(Phospho (STY))R	1_3	1.58496250072116	1.6	2.4	Normal DIA-SILAC	1.42109960394507
1372	AQYEDIANRS(Phospho (STY))R	1_7	2.8073549220576	2.6	3.4	Normal DIA-SILAC	2.83164361092558
1373	AQYEDIANRS(Phospho (STY))R	1_15	3.90689059560852	3.6	4.4	Normal DIA-SILAC	3.92886185174983
1374	AQYEDIANRS(Phospho (STY))R	1_31	4.95419631038687	4.6	5.4	Normal DIA-SILAC	4.77839907278655
1375	AQYGHPS(Phospho (STY))PLGMAAR	1_1	0	0.6	1.4	Normal DIA-SILAC	-3.10919230949743
1376	ARAGGGPTLQCPPPSS(Phospho (STY))PEK	1_1	0	0.6	1.4	Normal DIA-SILAC	-0.497257891825817
1377	ARAVS(Phospho (STY))PLDPSK	1_1	0	0.6	1.4	Normal DIA-SILAC	-0.145254317409699
1378	AREAAAGIQWS(Phospho (STY))EEETEDEEEEK	1_1	0	0.6	1.4	Normal DIA-SILAC	-0.646307451808836
1379	AREAAAGIQWS(Phospho (STY))EEETEDEEEEK	1_3	1.58496250072116	1.6	2.4	Normal DIA-SILAC	1.25979236602981
1380	AREAAAGIQWS(Phospho (STY))EEETEDEEEEK	1_7	2.8073549220576	2.6	3.4	Normal DIA-SILAC	2.44843874733014
1381	AREAAAGIQWS(Phospho (STY))EEETEDEEEEK	1_15	3.90689059560852	3.6	4.4	Normal DIA-SILAC	3.35610346136112
1382	AREES(Phospho (STY))WGPPR	1_1	0	0.6	1.4	Normal DIA-SILAC	-0.098368268469083
1383	ARFLPS(Phospho (STY))PVVIK	1_1	0	0.6	1.4	Normal DIA-SILAC	-0.0356626933267102
1384	ARFLPS(Phospho (STY))PVVIK	1_3	1.58496250072116	1.6	2.4	Normal DIA-SILAC	1.71124769029982
1385	ARFLPS(Phospho (STY))PVVIK	1_7	2.8073549220576	2.6	3.4	Normal DIA-SILAC	2.63511812335033
1386	ARFLPS(Phospho (STY))PVVIKK	1_1	0	0.6	1.4	Normal DIA-SILAC	-0.0166255478207506
1387	ARFLPS(Phospho (STY))PVVIKK	1_3	1.58496250072116	1.6	2.4	Normal DIA-SILAC	1.14432752782926
1388	ARFLPS(Phospho (STY))PVVIKK	1_7	2.8073549220576	2.6	3.4	Normal DIA-SILAC	2.41929934601272
1389	ARGDS(Phospho (STY))EALDEES	1_1	0	0.6	1.4	Normal DIA-SILAC	-0.0927056596457563
1390	ARGDS(Phospho (STY))EALDEES	1_3	1.58496250072116	1.6	2.4	Normal DIA-SILAC	1.42517497199944
1391	ARGDS(Phospho (STY))EALDEES	1_7	2.8073549220576	2.6	3.4	Normal DIA-SILAC	2.74364105760954
1392	ARGDS(Phospho (STY))EALDEES	1_15	3.90689059560852	3.6	4.4	Normal DIA-SILAC	3.68963446231891
1393	ARGDS(Phospho (STY))EALDEES	1_31	4.95419631038687	4.6	5.4	Normal DIA-SILAC	4.81657647434336
1394	ARGGS(Phospho (STY))PAPLPAK	1_1	0	0.6	1.4	Normal DIA-SILAC	0.304871910836634
1395	ARGS(Phospho (STY))PPTSSNIVQGQIK	1_1	0	0.6	1.4	Normal DIA-SILAC	-0.0767800597446737
1396	ARGS(Phospho (STY))PPTSSNIVQGQIK	1_3	1.58496250072116	1.6	2.4	Normal DIA-SILAC	1.44839480858699
1397	ARGS(Phospho (STY))PPTSSNIVQGQIK	1_7	2.8073549220576	2.6	3.4	Normal DIA-SILAC	2.64508860182427
1398	ARHDS(Phospho (STY))PDLAPNVTYSLPR	1_1	0	0.6	1.4	Normal DIA-SILAC	-0.114987576945723
1399	ARHDS(Phospho (STY))PDLAPNVTYSLPR	1_3	1.58496250072116	1.6	2.4	Normal DIA-SILAC	1.38403622835839
1400	ARHDS(Phospho (STY))PDLAPNVTYSLPR	1_7	2.8073549220576	2.6	3.4	Normal DIA-SILAC	2.71309459208858
1401	ARHDS(Phospho (STY))PDLAPNVTYSLPR	1_15	3.90689059560852	3.6	4.4	Normal DIA-SILAC	3.64652559804744
1402	ARHDS(Phospho (STY))PDLAPNVTYSLPR	1_31	4.95419631038687	4.6	5.4	Normal DIA-SILAC	4.85312763233379
1403	ARHQNS(Phospho (STY))LPELEAAEAGAPGSGPVDLFR	1_1	0	0.6	1.4	Normal DIA-SILAC	-0.344587138015621
1404	ARHQNS(Phospho (STY))LPELEAAEAGAPGSGPVDLFR	1_3	1.58496250072116	1.6	2.4	Normal DIA-SILAC	1.57399661109734
1405	ARHQNS(Phospho (STY))LPELEAAEAGAPGSGPVDLFR	1_7	2.8073549220576	2.6	3.4	Normal DIA-SILAC	1.8955103246275
1406	ARHQNS(Phospho (STY))LPELEAAEAGAPGSGPVDLFR	1_15	3.90689059560852	3.6	4.4	Normal DIA-SILAC	2.36211978343231
1407	ARIGS(Phospho (STY))DPLAYEPK	1_1	0	0.6	1.4	Normal DIA-SILAC	0.110105165573664
1408	ARIGS(Phospho (STY))DPLAYEPK	1_3	1.58496250072116	1.6	2.4	Normal DIA-SILAC	1.68008443264128
1409	ARIGS(Phospho (STY))DPLAYEPK	1_7	2.8073549220576	2.6	3.4	Normal DIA-SILAC	2.55803752741933
1410	ARKLS(Phospho (STY))SAMSAAK	1_1	0	0.6	1.4	Normal DIA-SILAC	0.0340201995609363
1411	ARKLS(Phospho (STY))SAMSAAK	1_3	1.58496250072116	1.6	2.4	Normal DIA-SILAC	1.18265938738304
1412	ARKLS(Phospho (STY))SAMSAAK	1_7	2.8073549220576	2.6	3.4	Normal DIA-SILAC	2.03006033420575
1413	ARKLS(Phospho (STY))SAMSAAK	1_15	3.90689059560852	3.6	4.4	Normal DIA-SILAC	2.59846610873339
1414	ARLGDAS(Phospho (STY))DTEAADGER	1_3	1.58496250072116	1.6	2.4	Normal DIA-SILAC	1.32410429192547
1415	ARLGDAS(Phospho (STY))DTEAADGER	1_7	2.8073549220576	2.6	3.4	Normal DIA-SILAC	2.33603313349658
1416	ARLLPEGEETLES(Phospho (STY))DDEK	1_1	0	0.6	1.4	Normal DIA-SILAC	0.0584896778216726
1417	ARLLPEGEETLES(Phospho (STY))DDEK	1_3	1.58496250072116	1.6	2.4	Normal DIA-SILAC	1.49635945333169
1418	ARLLPEGEETLES(Phospho (STY))DDEK	1_15	3.90689059560852	3.6	4.4	Normal DIA-SILAC	3.83532254206929
1419	ARLSASTASELS(Phospho (STY))PK	1_3	1.58496250072116	1.6	2.4	Normal DIA-SILAC	1.18737963220797
1420	ARLSYS(Phospho (STY))DK	1_7	2.8073549220576	2.6	3.4	Normal DIA-SILAC	2.65541183134362
1421	ARLSYS(Phospho (STY))DK	1_15	3.90689059560852	3.6	4.4	Normal DIA-SILAC	3.86749241765185
1422	ARLTEGCS(Phospho (STY))FR	1_1	0	0.6	1.4	Normal DIA-SILAC	-0.418627174632385
1423	ARLTEGCS(Phospho (STY))FR	1_3	1.58496250072116	1.6	2.4	Normal DIA-SILAC	0.841469951269743
1424	ARMESMNRPYTSLVPPLS(Phospho (STY))PQPK	1_1	0	0.6	1.4	Normal DIA-SILAC	0.0315404464080677
1425	ARNLQDGQIS(Phospho (STY))DTGDLGEDIASN	1_1	0	0.6	1.4	Normal DIA-SILAC	-0.0198637863968956
1426	ARNLQDGQIS(Phospho (STY))DTGDLGEDIASN	1_3	1.58496250072116	1.6	2.4	Normal DIA-SILAC	1.08344552335749
1427	ARNLQDGQIS(Phospho (STY))DTGDLGEDIASN	1_15	3.90689059560852	3.6	4.4	Normal DIA-SILAC	3.60809268528172
1428	ARNLQDGQIS(Phospho (STY))DTGDLGEDIASN	1_31	4.95419631038687	4.6	5.4	Normal DIA-SILAC	4.42157224525779
1429	ARNLQDGQISDTGDLGEDIAS(Phospho (STY))N	1_3	1.58496250072116	1.6	2.4	Normal DIA-SILAC	1.24586280802549
1430	ARNLQDGQISDTGDLGEDIAS(Phospho (STY))N	1_7	2.8073549220576	2.6	3.4	Normal DIA-SILAC	2.44188962630083
1431	ARQEEGADAS(Phospho (STY))EEDPTPAGEEDVK	1_1	0	0.6	1.4	Normal DIA-SILAC	-0.0612212762963223
1432	ARQEEGADAS(Phospho (STY))EEDPTPAGEEDVK	1_3	1.58496250072116	1.6	2.4	Normal DIA-SILAC	0.971803536443571
1433	ARQEEGADAS(Phospho (STY))EEDPTPAGEEDVK	1_7	2.8073549220576	2.6	3.4	Normal DIA-SILAC	2.25382047367713
1434	ARQEEGADAS(Phospho (STY))EEDPTPAGEEDVK	1_15	3.90689059560852	3.6	4.4	Normal DIA-SILAC	3.35091795965085
1435	ARQPS(Phospho (STY))PFVDDCK	1_1	0	0.6	1.4	Normal DIA-SILAC	0.80819266679093
1436	ARQPS(Phospho (STY))PFVDDCK	1_3	1.58496250072116	1.6	2.4	Normal DIA-SILAC	1.76512927418163
1437	ARQPS(Phospho (STY))PFVDDCK	1_7	2.8073549220576	2.6	3.4	Normal DIA-SILAC	2.11388063098556
1438	ARS(Phospho (STY))MDSSDLSDGAVTLQEYLELKK	1_1	0	0.6	1.4	Normal DIA-SILAC	-0.400256054127612
1439	ARS(Phospho (STY))MDSSDLSDGAVTLQEYLELKK	1_3	1.58496250072116	1.6	2.4	Normal DIA-SILAC	1.01969443520353
1440	ARS(Phospho (STY))MDSSDLSDGAVTLQEYLELKK	1_7	2.8073549220576	2.6	3.4	Normal DIA-SILAC	2.04399062507126
1441	ARS(Phospho (STY))MDSSDLSDGAVTLQEYLELKK	1_15	3.90689059560852	3.6	4.4	Normal DIA-SILAC	2.71124064636681
1442	ARS(Phospho (STY))PPQPLGELK	1_1	0	0.6	1.4	Normal DIA-SILAC	-0.0506075951815907
1443	ARS(Phospho (STY))PPQPLGELK	1_3	1.58496250072116	1.6	2.4	Normal DIA-SILAC	1.55850311368188
1444	ARS(Phospho (STY))PPQPLGELK	1_7	2.8073549220576	2.6	3.4	Normal DIA-SILAC	2.65574091056941
1445	ARS(Phospho (STY))PPQPLGELK	1_15	3.90689059560852	3.6	4.4	Normal DIA-SILAC	3.70646524973923
1446	ARS(Phospho (STY))VDALDDLTPPSTAESGSR	1_1	0	0.6	1.4	Normal DIA-SILAC	0.0374526524773421
1447	ARS(Phospho (STY))VDALDDLTPPSTAESGSR	1_3	1.58496250072116	1.6	2.4	Normal DIA-SILAC	1.56496687585378
1448	ARS(Phospho (STY))VDALDDLTPPSTAESGSR	1_7	2.8073549220576	2.6	3.4	Normal DIA-SILAC	2.31058389460078
1449	ARSDEGQLS(Phospho (STY))PATR	1_1	0	0.6	1.4	Normal DIA-SILAC	-0.0246458015588196
1450	ARSDEGQLS(Phospho (STY))PATR	1_3	1.58496250072116	1.6	2.4	Normal DIA-SILAC	1.43634000814541
1451	ARSDEGQLS(Phospho (STY))PATR	1_7	2.8073549220576	2.6	3.4	Normal DIA-SILAC	2.6979893733368
1452	ARSWS(Phospho (STY))PPPEVSR	1_1	0	0.6	1.4	Normal DIA-SILAC	-0.254329346240023
1453	ARSWS(Phospho (STY))PPPEVSR	1_3	1.58496250072116	1.6	2.4	Normal DIA-SILAC	1.31010950113925
1454	ARSWS(Phospho (STY))PPPEVSR	1_7	2.8073549220576	2.6	3.4	Normal DIA-SILAC	2.39505805655274
1455	ARSWS(Phospho (STY))PPPEVSR	1_15	3.90689059560852	3.6	4.4	Normal DIA-SILAC	3.7505477583142
1456	ARVAEPGAEATSSTGEES(Phospho (STY))GSEHPPAVPMHNK	1_3	1.58496250072116	1.6	2.4	Normal DIA-SILAC	1.22676911863827
1457	ARVDHGAEIITQS(Phospho (STY))PGR	1_1	0	0.6	1.4	Normal DIA-SILAC	-0.802532813651001
1458	ARVDHGAEIITQS(Phospho (STY))PGR	1_3	1.58496250072116	1.6	2.4	Normal DIA-SILAC	0.219868262686687
1459	ARVGGS(Phospho (STY))DEEASGIPSR	1_1	0	0.6	1.4	Normal DIA-SILAC	0.0415126968459608
1460	ARVGGS(Phospho (STY))DEEASGIPSR	1_3	1.58496250072116	1.6	2.4	Normal DIA-SILAC	1.43950347251795
1461	ARVGGS(Phospho (STY))DEEASGIPSR	1_7	2.8073549220576	2.6	3.4	Normal DIA-SILAC	2.86592664103992
1462	ARVGGS(Phospho (STY))DEEASGIPSR	1_15	3.90689059560852	3.6	4.4	Normal DIA-SILAC	3.7859669191512
1463	ARVGGS(Phospho (STY))DEEASGIPSR	1_31	4.95419631038687	4.6	5.4	Normal DIA-SILAC	5.09790931107318
1464	AS(Phospho (STY))APHGPLDMAPFAR	1_1	0	0.6	1.4	Normal DIA-SILAC	-0.025030556314365
1465	AS(Phospho (STY))DPGLPAEEPK	1_3	1.58496250072116	1.6	2.4	Normal DIA-SILAC	2.47404395460051
1466	AS(Phospho (STY))GVAVSDGVIK	1_1	0	0.6	1.4	Normal DIA-SILAC	1.6997229871239
1467	AS(Phospho (STY))GVAVSDGVIK	1_3	1.58496250072116	1.6	2.4	Normal DIA-SILAC	3.14850940280201
1468	AS(Phospho (STY))GVAVSDGVIK	1_7	2.8073549220576	2.6	3.4	Normal DIA-SILAC	4.52284472373042
1469	AS(Phospho (STY))GVAVSDGVIK	1_15	3.90689059560852	3.6	4.4	Normal DIA-SILAC	5.68572927346268
1470	AS(Phospho (STY))GVAVSDGVIK	1_31	4.95419631038687	4.6	5.4	Normal DIA-SILAC	6.94648202348043
1471	AS(Phospho (STY))GVQVADEVCR	1_1	0	0.6	1.4	Normal DIA-SILAC	1.22782561349228
1472	AS(Phospho (STY))GVQVADEVCR	1_3	1.58496250072116	1.6	2.4	Normal DIA-SILAC	2.17889767897165
1473	AS(Phospho (STY))GVQVADEVCR	1_7	2.8073549220576	2.6	3.4	Normal DIA-SILAC	4.09418533827182
1474	AS(Phospho (STY))LSLAPVNIFK	1_1	0	0.6	1.4	Normal DIA-SILAC	0.231703626874084
1475	AS(Phospho (STY))LSLAPVNIFK	1_3	1.58496250072116	1.6	2.4	Normal DIA-SILAC	1.99388124653399
1476	AS(Phospho (STY))PAGTAGGPGAGAAAGGTGPLAAR	1_1	0	0.6	1.4	Normal DIA-SILAC	-0.11901020045064
1477	AS(Phospho (STY))PAGTAGGPGAGAAAGGTGPLAAR	1_3	1.58496250072116	1.6	2.4	Normal DIA-SILAC	-0.0803132955638344
1478	AS(Phospho (STY))PALVAKDPGTVANK	1_1	0	0.6	1.4	Normal DIA-SILAC	-1.37940257199017
1479	AS(Phospho (STY))PALVAKDPGTVANK	1_3	1.58496250072116	1.6	2.4	Normal DIA-SILAC	-0.126665369195377
1480	AS(Phospho (STY))PAPGSGHPEGPGAHLDMNSLDR	1_1	0	0.6	1.4	Normal DIA-SILAC	0.543378186670921
1481	AS(Phospho (STY))PAPGSGHPEGPGAHLDMNSLDR	1_3	1.58496250072116	1.6	2.4	Normal DIA-SILAC	2.03606484528182
1482	AS(Phospho (STY))PAPGSGHPEGPGAHLDMNSLDR	1_7	2.8073549220576	2.6	3.4	Normal DIA-SILAC	3.39242042787234
1483	AS(Phospho (STY))PAPGSGHPEGPGAHLDMNSLDRAQAAK	1_1	0	0.6	1.4	Normal DIA-SILAC	-0.0585204416853855
1484	AS(Phospho (STY))PAPGSGHPEGPGAHLDMNSLDRAQAAK	1_3	1.58496250072116	1.6	2.4	Normal DIA-SILAC	1.40663666506058
1485	AS(Phospho (STY))PAPGSGHPEGPGAHLDMNSLDRAQAAK	1_7	2.8073549220576	2.6	3.4	Normal DIA-SILAC	2.88417383233173
1486	AS(Phospho (STY))PDQNASTHTPQSSVK	1_1	0	0.6	1.4	Normal DIA-SILAC	-0.156456048585312
1487	AS(Phospho (STY))PDQNASTHTPQSSVK	1_3	1.58496250072116	1.6	2.4	Normal DIA-SILAC	1.10234827176341
1488	AS(Phospho (STY))PDQNASTHTPQSSVK	1_7	2.8073549220576	2.6	3.4	Normal DIA-SILAC	2.49988640397267
1489	AS(Phospho (STY))PDQNASTHTPQSSVK	1_15	3.90689059560852	3.6	4.4	Normal DIA-SILAC	3.48236204303052
1490	AS(Phospho (STY))PDQNASTHTPQSSVK	1_31	4.95419631038687	4.6	5.4	Normal DIA-SILAC	4.57845464910566
1491	AS(Phospho (STY))PEPELQLRPYQMEVAQPALEGK	1_1	0	0.6	1.4	Normal DIA-SILAC	-0.0234003920557538
1492	AS(Phospho (STY))PEPELQLRPYQMEVAQPALEGK	1_3	1.58496250072116	1.6	2.4	Normal DIA-SILAC	0.408609424647189
1493	AS(Phospho (STY))PEPPGPESSSR	1_1	0	0.6	1.4	Normal DIA-SILAC	0.0420286742880241
1494	AS(Phospho (STY))PEPPGPESSSR	1_3	1.58496250072116	1.6	2.4	Normal DIA-SILAC	1.48559248643479
1495	AS(Phospho (STY))PEPPGPESSSR	1_7	2.8073549220576	2.6	3.4	Normal DIA-SILAC	2.8396970792143
1496	AS(Phospho (STY))PEPPGPESSSR	1_15	3.90689059560852	3.6	4.4	Normal DIA-SILAC	4.08264285877472
1497	AS(Phospho (STY))PEPQRENASPAPGTTAEEAMSR	1_3	1.58496250072116	1.6	2.4	Normal DIA-SILAC	1.48831369952668
1498	AS(Phospho (STY))PEPQRENASPAPGTTAEEAMSR	1_7	2.8073549220576	2.6	3.4	Normal DIA-SILAC	2.68485779010219
1499	AS(Phospho (STY))PEPQRENASPAPGTTAEEAMSR	1_15	3.90689059560852	3.6	4.4	Normal DIA-SILAC	3.44334423913587
1500	AS(Phospho (STY))PGLLPVANGNSLNK	1_1	0	0.6	1.4	Normal DIA-SILAC	0.192381325679292
1501	AS(Phospho (STY))PGLLPVANGNSLNK	1_3	1.58496250072116	1.6	2.4	Normal DIA-SILAC	1.43162065567076
1502	AS(Phospho (STY))PGLLPVANGNSLNK	1_7	2.8073549220576	2.6	3.4	Normal DIA-SILAC	1.65450070092824
1503	AS(Phospho (STY))PLPFEPWQR	1_1	0	0.6	1.4	Normal DIA-SILAC	-1.58916813937417
1504	AS(Phospho (STY))PLPPPPPPPGAEPACPGSSAAAPEYK	1_3	1.58496250072116	1.6	2.4	Normal DIA-SILAC	0.271804129943156
1505	AS(Phospho (STY))PPACPSEEDESLK	1_1	0	0.6	1.4	Normal DIA-SILAC	0.0956199265777507
1506	AS(Phospho (STY))PPESDGFSDVRK	1_7	2.8073549220576	2.6	3.4	Normal DIA-SILAC	2.64183753380369
1507	AS(Phospho (STY))PPLQDSASQTYESMCLEK	1_3	1.58496250072116	1.6	2.4	Normal DIA-SILAC	1.23165127643932
1508	AS(Phospho (STY))PSLERPEK	1_1	0	0.6	1.4	Normal DIA-SILAC	-0.187880129773647
1509	AS(Phospho (STY))PSLERPEK	1_3	1.58496250072116	1.6	2.4	Normal DIA-SILAC	1.46394772687113
1510	AS(Phospho (STY))PSLERPEK	1_7	2.8073549220576	2.6	3.4	Normal DIA-SILAC	2.93407973205896
1511	AS(Phospho (STY))PSLERPEK	1_15	3.90689059560852	3.6	4.4	Normal DIA-SILAC	3.93207663633472
1512	AS(Phospho (STY))PSLERPEK	1_31	4.95419631038687	4.6	5.4	Normal DIA-SILAC	4.94197894002084
1513	AS(Phospho (STY))PTLDFTER	1_1	0	0.6	1.4	Normal DIA-SILAC	-0.294063044716142
1514	AS(Phospho (STY))PTLDFTER	1_3	1.58496250072116	1.6	2.4	Normal DIA-SILAC	1.19761895035252
1515	AS(Phospho (STY))PTLDFTER	1_7	2.8073549220576	2.6	3.4	Normal DIA-SILAC	2.75347851649544
1516	ASAGRLT(Phospho (STY))PESQSK	1_1	0	0.6	1.4	Normal DIA-SILAC	0.0541769472580072
1517	ASAGRLT(Phospho (STY))PESQSK	1_3	1.58496250072116	1.6	2.4	Normal DIA-SILAC	1.61370678577383
1518	ASAGRLT(Phospho (STY))PESQSK	1_15	3.90689059560852	3.6	4.4	Normal DIA-SILAC	3.71230762186598
1519	ASALSEHISPVVVIPAEASS(Phospho (STY))PDSEPVLEK	1_1	0	0.6	1.4	Normal DIA-SILAC	-0.0359564389351587
1520	ASAPERT(Phospho (STY))PS(Phospho (STY))PAPK	1_3	1.58496250072116	1.6	2.4	Normal DIA-SILAC	1.55072773588247
1521	ASAPERT(Phospho (STY))PS(Phospho (STY))PAPK	1_7	2.8073549220576	2.6	3.4	Normal DIA-SILAC	2.78974719285864
1522	ASAPERTPS(Phospho (STY))PAPK	1_1	0	0.6	1.4	Normal DIA-SILAC	0.185167171711369
1523	ASAPERTPS(Phospho (STY))PAPK	1_3	1.58496250072116	1.6	2.4	Normal DIA-SILAC	1.65113737357832
1524	ASAPERTPS(Phospho (STY))PAPK	1_7	2.8073549220576	2.6	3.4	Normal DIA-SILAC	3.04657387895771
1525	ASAPERTPS(Phospho (STY))PAPK	1_15	3.90689059560852	3.6	4.4	Normal DIA-SILAC	4.11772759380735
1526	ASAPERTPS(Phospho (STY))PAPK	1_31	4.95419631038687	4.6	5.4	Normal DIA-SILAC	5.16787723504514
1527	ASAPS(Phospho (STY))PNAQVACDHCLK	1_1	0	0.6	1.4	Normal DIA-SILAC	-0.077973833800619
1528	ASAPS(Phospho (STY))PNAQVACDHCLK	1_3	1.58496250072116	1.6	2.4	Normal DIA-SILAC	1.47649834653778
1529	ASAPS(Phospho (STY))PNAQVACDHCLK	1_7	2.8073549220576	2.6	3.4	Normal DIA-SILAC	2.88744100515594
1530	ASAPS(Phospho (STY))PNAQVACDHCLK	1_31	4.95419631038687	4.6	5.4	Normal DIA-SILAC	4.7819901087312
1531	ASASGSGAQVGGPISSGS(Phospho (STY))SASSVTVTR	1_7	2.8073549220576	2.6	3.4	Normal DIA-SILAC	2.86622485156826
1532	ASASGSGAQVGGPISSGSS(Phospho (STY))ASSVTVTR	1_1	0	0.6	1.4	Normal DIA-SILAC	0.335338682333658
1533	ASASGSGAQVGGPISSGSS(Phospho (STY))ASSVTVTR	1_7	2.8073549220576	2.6	3.4	Normal DIA-SILAC	1.85370589250217
1534	ASASGSGAQVGGPISSGSS(Phospho (STY))ASSVTVTR	1_15	3.90689059560852	3.6	4.4	Normal DIA-SILAC	3.34234658796001
1535	ASASGSGAQVGGPISSGSS(Phospho (STY))ASSVTVTR	1_31	4.95419631038687	4.6	5.4	Normal DIA-SILAC	4.11118649081815
1536	ASASGSGAQVGGPISSGSSASS(Phospho (STY))VTVTR	1_3	1.58496250072116	1.6	2.4	Normal DIA-SILAC	1.70510527783879
1537	ASAVS(Phospho (STY))PANLPAVLLQPR	1_1	0	0.6	1.4	Normal DIA-SILAC	-0.0908957985927186
1538	ASAVS(Phospho (STY))PANLPAVLLQPR	1_3	1.58496250072116	1.6	2.4	Normal DIA-SILAC	1.41561314514599
1539	ASAVS(Phospho (STY))PANLPAVLLQPR	1_7	2.8073549220576	2.6	3.4	Normal DIA-SILAC	2.75229558859318
1540	ASAVS(Phospho (STY))PANLPAVLLQPR	1_15	3.90689059560852	3.6	4.4	Normal DIA-SILAC	3.73781847942983
1541	ASAVS(Phospho (STY))PANLPAVLLQPR	1_31	4.95419631038687	4.6	5.4	Normal DIA-SILAC	4.39714852793658
1542	ASAVSELS(Phospho (STY))PR	1_1	0	0.6	1.4	Normal DIA-SILAC	-0.269842644934377
1543	ASAVSELS(Phospho (STY))PR	1_3	1.58496250072116	1.6	2.4	Normal DIA-SILAC	1.43519807271234
1544	ASAVSELS(Phospho (STY))PR	1_7	2.8073549220576	2.6	3.4	Normal DIA-SILAC	2.81991183029719
1545	ASAVSELS(Phospho (STY))PR	1_15	3.90689059560852	3.6	4.4	Normal DIA-SILAC	3.88227466897282
1546	ASAVSELS(Phospho (STY))PR	1_31	4.95419631038687	4.6	5.4	Normal DIA-SILAC	4.95176429735848
1547	ASAVSELS(Phospho (STY))PR	1_63	5.97727992349992	5.6	6.4	Normal DIA-SILAC	5.91674404799373
1548	ASCAS(Phospho (STY))IDIEDATQHLR	1_1	0	0.6	1.4	Normal DIA-SILAC	0.256600633404101
1549	ASCAS(Phospho (STY))IDIEDATQHLR	1_3	1.58496250072116	1.6	2.4	Normal DIA-SILAC	1.39100080197904
1550	ASEAASPLPDS(Phospho (STY))PGDK	1_1	0	0.6	1.4	Normal DIA-SILAC	-0.628148178431085
1551	ASEAASPLPDS(Phospho (STY))PGDK	1_3	1.58496250072116	1.6	2.4	Normal DIA-SILAC	0.839110858644424
1552	ASEENLLSSSSVPS(Phospho (STY))ADRDSSPTTNSK	1_31	4.95419631038687	4.6	5.4	Normal DIA-SILAC	4.459546963016
1553	ASEKPVS(Phospho (STY))PK	1_1	0	0.6	1.4	Normal DIA-SILAC	-0.145482860175999
1554	ASEKPVS(Phospho (STY))PK	1_3	1.58496250072116	1.6	2.4	Normal DIA-SILAC	1.2097272258478
1555	ASEKPVS(Phospho (STY))PK	1_7	2.8073549220576	2.6	3.4	Normal DIA-SILAC	2.11481228046939
1556	ASEKPVS(Phospho (STY))PK	1_15	3.90689059560852	3.6	4.4	Normal DIA-SILAC	2.39406603124806
1557	ASEPLLS(Phospho (STY))PPPFGESRK	1_1	0	0.6	1.4	Normal DIA-SILAC	0.173055227782406
1558	ASEPLLS(Phospho (STY))PPPFGESRK	1_3	1.58496250072116	1.6	2.4	Normal DIA-SILAC	1.56452409646854
1559	ASFSRPTFLQLS(Phospho (STY))PGGLR	1_1	0	0.6	1.4	Normal DIA-SILAC	-0.748597651975102
1560	ASGDPGASGMS(Phospho (STY))PR	1_1	0	0.6	1.4	Normal DIA-SILAC	-1.43730057420764
1561	ASGDPGASGMS(Phospho (STY))PR	1_3	1.58496250072116	1.6	2.4	Normal DIA-SILAC	-1.29022497532227
1562	ASGEHS(Phospho (STY))PGSGAAR	1_1	0	0.6	1.4	Normal DIA-SILAC	-0.523622774299689
1563	ASGQAFELILS(Phospho (STY))PR	1_1	0	0.6	1.4	Normal DIA-SILAC	-0.0554114830537995
1564	ASGQAFELILS(Phospho (STY))PR	1_3	1.58496250072116	1.6	2.4	Normal DIA-SILAC	1.08583089968843
1565	ASGQAFELILS(Phospho (STY))PR	1_7	2.8073549220576	2.6	3.4	Normal DIA-SILAC	2.96854051726302
1566	ASHLRPPS(Phospho (STY))PLLVR	1_1	0	0.6	1.4	Normal DIA-SILAC	-0.156956987989843
1567	ASHLRPPS(Phospho (STY))PLLVR	1_3	1.58496250072116	1.6	2.4	Normal DIA-SILAC	1.38878007766039
1568	ASHLRPPS(Phospho (STY))PLLVR	1_7	2.8073549220576	2.6	3.4	Normal DIA-SILAC	2.68536014509701
1569	ASHLRPPS(Phospho (STY))PLLVR	1_15	3.90689059560852	3.6	4.4	Normal DIA-SILAC	3.5718033637982
1570	ASHLRPPS(Phospho (STY))PLLVR	1_31	4.95419631038687	4.6	5.4	Normal DIA-SILAC	4.80284856021313
1571	ASIANSDGPTAGSQT(Phospho (STY))PPFK	1_1	0	0.6	1.4	Normal DIA-SILAC	0.181516284733554
1572	ASIANSDGPTAGSQT(Phospho (STY))PPFK	1_3	1.58496250072116	1.6	2.4	Normal DIA-SILAC	1.43863675227418
1573	ASIANSDGPTAGSQT(Phospho (STY))PPFK	1_7	2.8073549220576	2.6	3.4	Normal DIA-SILAC	2.93207336283405
1574	ASIANSDGPTAGSQT(Phospho (STY))PPFK	1_15	3.90689059560852	3.6	4.4	Normal DIA-SILAC	3.16944029206632
1575	ASISVHS(Phospho (STY))PQK	1_1	0	0.6	1.4	Normal DIA-SILAC	-0.249322689976996
1576	ASISVHS(Phospho (STY))PQK	1_3	1.58496250072116	1.6	2.4	Normal DIA-SILAC	1.12835000694447
1577	ASLEVSRS(Phospho (STY))PR	1_1	0	0.6	1.4	Normal DIA-SILAC	-0.0164906788101596
1578	ASLEVSRS(Phospho (STY))PR	1_3	1.58496250072116	1.6	2.4	Normal DIA-SILAC	1.54895894191371
1579	ASLEVSRS(Phospho (STY))PR	1_7	2.8073549220576	2.6	3.4	Normal DIA-SILAC	2.92344563186418
1580	ASLEVSRS(Phospho (STY))PR	1_15	3.90689059560852	3.6	4.4	Normal DIA-SILAC	3.91538637064612
1581	ASLEVSRS(Phospho (STY))PR	1_31	4.95419631038687	4.6	5.4	Normal DIA-SILAC	4.9242337262133
1582	ASLEVSRS(Phospho (STY))PR	1_63	5.97727992349992	5.6	6.4	Normal DIA-SILAC	6.15090301307215
1583	ASLEVSRS(Phospho (STY))PRR	1_1	0	0.6	1.4	Normal DIA-SILAC	0.0200338115798367
1584	ASLEVSRS(Phospho (STY))PRR	1_3	1.58496250072116	1.6	2.4	Normal DIA-SILAC	1.56051828718736
1585	ASLEVSRS(Phospho (STY))PRR	1_7	2.8073549220576	2.6	3.4	Normal DIA-SILAC	2.78938552188017
1586	ASLEVSRS(Phospho (STY))PRR	1_15	3.90689059560852	3.6	4.4	Normal DIA-SILAC	3.82941215273242
1587	ASLGQAS(Phospho (STY))IQNGK	1_3	1.58496250072116	1.6	2.4	Normal DIA-SILAC	1.81365022662439
1588	ASLGS(Phospho (STY))LEGEAEAEASSPK	1_1	0	0.6	1.4	Normal DIA-SILAC	0.250202952961537
1589	ASLGS(Phospho (STY))LEGEAEAEASSPK	1_3	1.58496250072116	1.6	2.4	Normal DIA-SILAC	1.66269732479432
1590	ASLGS(Phospho (STY))LEGEAEAEASSPK	1_7	2.8073549220576	2.6	3.4	Normal DIA-SILAC	2.9943105018508
1591	ASLGS(Phospho (STY))LEGEAEAEASSPK	1_15	3.90689059560852	3.6	4.4	Normal DIA-SILAC	3.97655496175282
1592	ASLGS(Phospho (STY))LEGEAEAEASSPK	1_31	4.95419631038687	4.6	5.4	Normal DIA-SILAC	4.89893691268382
1593	ASLGSLEGEAEAEASS(Phospho (STY))PK	1_1	0	0.6	1.4	Normal DIA-SILAC	0.265086901200019
1594	ASLGSLEGEAEAEASS(Phospho (STY))PK	1_3	1.58496250072116	1.6	2.4	Normal DIA-SILAC	1.78407993391453
1595	ASLGSLEGEAEAEASS(Phospho (STY))PK	1_7	2.8073549220576	2.6	3.4	Normal DIA-SILAC	3.22139789924936
1596	ASLGSLEGEAEAEASS(Phospho (STY))PK	1_15	3.90689059560852	3.6	4.4	Normal DIA-SILAC	4.21273568851511
1597	ASLGSLEGEAEAEASS(Phospho (STY))PK	1_31	4.95419631038687	4.6	5.4	Normal DIA-SILAC	5.41850675454469
1598	ASLLT(Phospho (STY))DEEDVDMALDQR	1_1	0	0.6	1.4	Normal DIA-SILAC	-0.649103534458635
1599	ASLLT(Phospho (STY))DEEDVDMALDQR	1_3	1.58496250072116	1.6	2.4	Normal DIA-SILAC	1.40348977696121
1600	ASLLT(Phospho (STY))DEEDVDMALDQR	1_7	2.8073549220576	2.6	3.4	Normal DIA-SILAC	2.34343675238673
1601	ASLLT(Phospho (STY))DEEDVDMALDQR	1_15	3.90689059560852	3.6	4.4	Normal DIA-SILAC	2.66267027012887
1602	ASLVALPEQTAS(Phospho (STY))EEETPPPLLTK	1_7	2.8073549220576	2.6	3.4	Normal DIA-SILAC	2.8349452336747
1603	ASLVS(Phospho (STY))EEEEDEEEDK	1_1	0	0.6	1.4	Normal DIA-SILAC	0.0756533806927743
1604	ASLVS(Phospho (STY))EEEEDEEEDK	1_3	1.58496250072116	1.6	2.4	Normal DIA-SILAC	1.51717704158358
1605	ASLVS(Phospho (STY))EEEEDEEEDK	1_7	2.8073549220576	2.6	3.4	Normal DIA-SILAC	2.83349247460124
1606	ASLVS(Phospho (STY))EEEEDEEEDK	1_15	3.90689059560852	3.6	4.4	Normal DIA-SILAC	3.70059473285059
1607	ASNSWNASSS(Phospho (STY))PGEAREDGPEGLDK	1_1	0	0.6	1.4	Normal DIA-SILAC	0.365200992144681
1608	ASNSWNASSS(Phospho (STY))PGEAREDGPEGLDK	1_7	2.8073549220576	2.6	3.4	Normal DIA-SILAC	2.34510403254933
1609	ASPGTPLS(Phospho (STY))PGSLR	1_1	0	0.6	1.4	Normal DIA-SILAC	0.242837898983584
1610	ASPGTPLS(Phospho (STY))PGSLR	1_3	1.58496250072116	1.6	2.4	Normal DIA-SILAC	1.52071855259218
1611	ASPGTPLS(Phospho (STY))PGSLR	1_7	2.8073549220576	2.6	3.4	Normal DIA-SILAC	2.82757948081876
1612	ASPGTPLS(Phospho (STY))PGSLR	1_15	3.90689059560852	3.6	4.4	Normal DIA-SILAC	3.6604548889869
1613	ASPSCSS(Phospho (STY))PTRDSSGVPVSK	1_1	0	0.6	1.4	Normal DIA-SILAC	0.0702308468623364
1614	ASPVTSPAAAFPTAS(Phospho (STY))PANK	1_1	0	0.6	1.4	Normal DIA-SILAC	-0.109744119566638
1615	ASPVTSPAAAFPTAS(Phospho (STY))PANK	1_7	2.8073549220576	2.6	3.4	Normal DIA-SILAC	2.54011840936588
1616	ASPVTTS(Phospho (STY))PTAATTQNPVLSK	1_1	0	0.6	1.4	Normal DIA-SILAC	-0.175558218097792
1617	ASPVTTS(Phospho (STY))PTAATTQNPVLSK	1_3	1.58496250072116	1.6	2.4	Normal DIA-SILAC	1.32345269699479
1618	ASPVTTS(Phospho (STY))PTAATTQNPVLSK	1_7	2.8073549220576	2.6	3.4	Normal DIA-SILAC	2.51999223833611
1619	ASPVTTS(Phospho (STY))PTAATTQNPVLSK	1_15	3.90689059560852	3.6	4.4	Normal DIA-SILAC	3.56257950818892
1620	ASPVTTS(Phospho (STY))PTAATTQNPVLSK	1_31	4.95419631038687	4.6	5.4	Normal DIA-SILAC	4.52713088621907
1621	ASQCNVS(Phospho (STY))LKK	1_3	1.58496250072116	1.6	2.4	Normal DIA-SILAC	1.5087685516461
1622	ASQCNVS(Phospho (STY))LKK	1_7	2.8073549220576	2.6	3.4	Normal DIA-SILAC	2.93797239032829
1623	ASQGLLSSIENSES(Phospho (STY))DSSEAK	1_1	0	0.6	1.4	Normal DIA-SILAC	-0.242133671809684
1624	ASQGLLSSIENSES(Phospho (STY))DSSEAK	1_3	1.58496250072116	1.6	2.4	Normal DIA-SILAC	1.10664062658833
1625	ASQGLLSSIENSES(Phospho (STY))DSSEAK	1_15	3.90689059560852	3.6	4.4	Normal DIA-SILAC	2.91499172111021
1626	ASREDSGLFS(Phospho (STY))PIR	1_1	0	0.6	1.4	Normal DIA-SILAC	-0.451910795810155
1627	ASREDSGLFS(Phospho (STY))PIR	1_3	1.58496250072116	1.6	2.4	Normal DIA-SILAC	0.548697936321714
1628	ASS(Phospho (STY))FADMMGILK	1_1	0	0.6	1.4	Normal DIA-SILAC	-0.266558849591093
1629	ASS(Phospho (STY))FADMMGILK	1_3	1.58496250072116	1.6	2.4	Normal DIA-SILAC	1.29993601233842
1630	ASS(Phospho (STY))FADMMGILK	1_7	2.8073549220576	2.6	3.4	Normal DIA-SILAC	2.51167792184151
1631	ASS(Phospho (STY))FADMMGILK	1_15	3.90689059560852	3.6	4.4	Normal DIA-SILAC	3.39706211118523
1632	ASS(Phospho (STY))FADMMGILK	1_31	4.95419631038687	4.6	5.4	Normal DIA-SILAC	3.32404406909399
1633	ASS(Phospho (STY))FLDTSK	1_1	0	0.6	1.4	Normal DIA-SILAC	0.179887244615913
1634	ASS(Phospho (STY))FSGISILTR	1_1	0	0.6	1.4	Normal DIA-SILAC	-0.0707585342380331
1635	ASS(Phospho (STY))FSGISILTR	1_3	1.58496250072116	1.6	2.4	Normal DIA-SILAC	1.42809930894088
1636	ASS(Phospho (STY))FSGISILTR	1_7	2.8073549220576	2.6	3.4	Normal DIA-SILAC	2.2975591340639
1637	ASS(Phospho (STY))LEDLVLK	1_1	0	0.6	1.4	Normal DIA-SILAC	-0.243728229101795
1638	ASS(Phospho (STY))LEDLVLK	1_3	1.58496250072116	1.6	2.4	Normal DIA-SILAC	1.2775580988498
1639	ASS(Phospho (STY))LEDLVLK	1_7	2.8073549220576	2.6	3.4	Normal DIA-SILAC	2.57482621264623
1640	ASS(Phospho (STY))LEDLVLK	1_15	3.90689059560852	3.6	4.4	Normal DIA-SILAC	3.49862321642515
1641	ASS(Phospho (STY))LEDLVLK	1_31	4.95419631038687	4.6	5.4	Normal DIA-SILAC	4.45393302223064
1642	ASS(Phospho (STY))LGEIDESSELR	1_1	0	0.6	1.4	Normal DIA-SILAC	-0.0410177853417958
1643	ASS(Phospho (STY))LNENVDHSALLK	1_1	0	0.6	1.4	Normal DIA-SILAC	-0.087706181025875
1644	ASS(Phospho (STY))LNENVDHSALLK	1_3	1.58496250072116	1.6	2.4	Normal DIA-SILAC	1.35259877078845
1645	ASS(Phospho (STY))LNFLNK	1_1	0	0.6	1.4	Normal DIA-SILAC	-0.775131648285891
1646	ASS(Phospho (STY))LPGSLQR	1_1	0	0.6	1.4	Normal DIA-SILAC	-0.0746362674459118
1647	ASS(Phospho (STY))LPGSLQR	1_7	2.8073549220576	2.6	3.4	Normal DIA-SILAC	2.52959356667489
1648	ASS(Phospho (STY))LSESSPPK	1_3	1.58496250072116	1.6	2.4	Normal DIA-SILAC	0.972916182424367
1649	ASS(Phospho (STY))PGYIDSPTYSR	1_7	2.8073549220576	2.6	3.4	Normal DIA-SILAC	2.52862029286395
1650	ASS(Phospho (STY))PSLIER	1_1	0	0.6	1.4	Normal DIA-SILAC	-0.0362275848113309
1651	ASS(Phospho (STY))PSLIER	1_3	1.58496250072116	1.6	2.4	Normal DIA-SILAC	1.54013679438937
1652	ASS(Phospho (STY))PSLIER	1_7	2.8073549220576	2.6	3.4	Normal DIA-SILAC	2.77934651889587
1653	ASS(Phospho (STY))PSLIER	1_15	3.90689059560852	3.6	4.4	Normal DIA-SILAC	3.88154520790533
1654	ASSHSSS(Phospho (STY))PVPQGSSSDVFFK	1_1	0	0.6	1.4	Normal DIA-SILAC	-0.0562302294709426
1655	ASSHSSS(Phospho (STY))PVPQGSSSDVFFK	1_3	1.58496250072116	1.6	2.4	Normal DIA-SILAC	1.19152168895387
1656	ASSHSSS(Phospho (STY))PVPQGSSSDVFFK	1_7	2.8073549220576	2.6	3.4	Normal DIA-SILAC	1.89525380656228
1657	ASSPHGLGSPLVAS(Phospho (STY))PR	1_1	0	0.6	1.4	Normal DIA-SILAC	1.61498643297637
1658	ASSPHGLGSPLVAS(Phospho (STY))PR	1_3	1.58496250072116	1.6	2.4	Normal DIA-SILAC	2.95936063515042
1659	ASSPSPLTIGT(Phospho (STY))PESQRKPSIILSK	1_3	1.58496250072116	1.6	2.4	Normal DIA-SILAC	1.36286328616137
1660	ASSPSPLTIGT(Phospho (STY))PESQRKPSIILSK	1_15	3.90689059560852	3.6	4.4	Normal DIA-SILAC	3.73334360074699
1661	ASSRVS(Phospho (STY))GSFPEDSSK	1_1	0	0.6	1.4	Normal DIA-SILAC	0.119613736239043
1662	ASSSGPRS(Phospho (STY))PLDQR	1_1	0	0.6	1.4	Normal DIA-SILAC	-0.0584892891176182
1663	ASSSGPRS(Phospho (STY))PLDQR	1_3	1.58496250072116	1.6	2.4	Normal DIA-SILAC	1.41251788401046
1664	ASSSGPRS(Phospho (STY))PLDQR	1_15	3.90689059560852	3.6	4.4	Normal DIA-SILAC	3.13220960616386
1665	ASSSS(Phospho (STY))GTIVQEAYGK	1_7	2.8073549220576	2.6	3.4	Normal DIA-SILAC	1.38595123394958
1666	ASTAPGAEAS(Phospho (STY))PSPCITER	1_1	0	0.6	1.4	Normal DIA-SILAC	0.270162065624347
1667	ASTAPGAEAS(Phospho (STY))PSPCITER	1_3	1.58496250072116	1.6	2.4	Normal DIA-SILAC	1.54434020787501
1668	ASTAPGAEAS(Phospho (STY))PSPCITER	1_7	2.8073549220576	2.6	3.4	Normal DIA-SILAC	2.63245730475955
1669	ASTAPGAEAS(Phospho (STY))PSPCITER	1_15	3.90689059560852	3.6	4.4	Normal DIA-SILAC	4.01290724285912
1670	ASTAPGAEAS(Phospho (STY))PSPCITER	1_31	4.95419631038687	4.6	5.4	Normal DIA-SILAC	4.80230950545827
1671	ASTAS(Phospho (STY))PCNNNINAATAVALQEPRK	1_1	0	0.6	1.4	Normal DIA-SILAC	0.038885642790817
1672	ASTAS(Phospho (STY))PCNNNINAATAVALQEPRK	1_3	1.58496250072116	1.6	2.4	Normal DIA-SILAC	1.42836539916965
1673	ASTAS(Phospho (STY))PCNNNINAATAVALQEPRK	1_7	2.8073549220576	2.6	3.4	Normal DIA-SILAC	2.68442975219175
1674	ASTAS(Phospho (STY))PCNNNINAATAVALQEPRK	1_15	3.90689059560852	3.6	4.4	Normal DIA-SILAC	3.85630523147097
1675	ASTSDYQVISDRQT(Phospho (STY))PK	1_1	0	0.6	1.4	Normal DIA-SILAC	-0.142358241752947
1676	ASTSDYQVISDRQT(Phospho (STY))PK	1_3	1.58496250072116	1.6	2.4	Normal DIA-SILAC	1.2283103696211
1677	ASTSDYQVISDRQT(Phospho (STY))PK	1_7	2.8073549220576	2.6	3.4	Normal DIA-SILAC	2.49220447731943
1678	ASTSDYQVISDRQT(Phospho (STY))PKK	1_1	0	0.6	1.4	Normal DIA-SILAC	-0.347762642890136
1679	ASTSDYQVISDRQT(Phospho (STY))PKK	1_3	1.58496250072116	1.6	2.4	Normal DIA-SILAC	1.16313321531193
1680	ASTVS(Phospho (STY))PGGYMVPK	1_1	0	0.6	1.4	Normal DIA-SILAC	-0.794374800057616
1681	ASTVS(Phospho (STY))PGGYMVPK	1_3	1.58496250072116	1.6	2.4	Normal DIA-SILAC	-0.632679405174613
1682	ASTVS(Phospho (STY))PGGYMVPK	1_7	2.8073549220576	2.6	3.4	Normal DIA-SILAC	-0.558244133534659
1683	ASVSQTSPQSASS(Phospho (STY))PR	1_1	0	0.6	1.4	Normal DIA-SILAC	0.224745641030515
1684	ASVSQTSPQSASS(Phospho (STY))PR	1_3	1.58496250072116	1.6	2.4	Normal DIA-SILAC	1.82743270163344
1685	ASVSQTSPQSASS(Phospho (STY))PR	1_7	2.8073549220576	2.6	3.4	Normal DIA-SILAC	2.93650938276339
1686	ASVVDPSTESSPAPQEGSEQPASPAS(Phospho (STY))PLSSR	1_15	3.90689059560852	3.6	4.4	Normal DIA-SILAC	5.04118662274972
1687	ASYHFSPEELDENTS(Phospho (STY))PLLGDAR	1_1	0	0.6	1.4	Normal DIA-SILAC	-0.322111131830447
1688	ASYHFSPEELDENTS(Phospho (STY))PLLGDAR	1_7	2.8073549220576	2.6	3.4	Normal DIA-SILAC	2.18226347709005
1689	ASYHFSPEELDENTS(Phospho (STY))PLLGDAR	1_15	3.90689059560852	3.6	4.4	Normal DIA-SILAC	3.58558448609009
1690	ATAAETS(Phospho (STY))AS(Phospho (STY))EPEAESK	1_1	0	0.6	1.4	Normal DIA-SILAC	0.0942626364066114
1691	ATAAETS(Phospho (STY))AS(Phospho (STY))EPEAESK	1_3	1.58496250072116	1.6	2.4	Normal DIA-SILAC	1.62791224400983
1692	ATAAETS(Phospho (STY))AS(Phospho (STY))EPEAESK	1_7	2.8073549220576	2.6	3.4	Normal DIA-SILAC	2.81876561250016
1693	ATAAETS(Phospho (STY))AS(Phospho (STY))EPEAESK	1_15	3.90689059560852	3.6	4.4	Normal DIA-SILAC	4.11400067484241
1694	ATAAETS(Phospho (STY))ASEPEAESK	1_7	2.8073549220576	2.6	3.4	Normal DIA-SILAC	2.64737205044206
1695	ATAAETS(Phospho (STY))ASEPEAESK	1_15	3.90689059560852	3.6	4.4	Normal DIA-SILAC	3.65437970792707
1696	ATAAETSAS(Phospho (STY))EPEAESK	1_1	0	0.6	1.4	Normal DIA-SILAC	-0.209253312806947
1697	ATAAETSAS(Phospho (STY))EPEAESK	1_3	1.58496250072116	1.6	2.4	Normal DIA-SILAC	1.3183145444906
1698	ATAAETSAS(Phospho (STY))EPEAESK	1_7	2.8073549220576	2.6	3.4	Normal DIA-SILAC	2.61230855520055
1699	ATAAETSAS(Phospho (STY))EPEAESK	1_15	3.90689059560852	3.6	4.4	Normal DIA-SILAC	3.48966656472107
1700	ATAAETSAS(Phospho (STY))EPEAESK	1_31	4.95419631038687	4.6	5.4	Normal DIA-SILAC	4.67210578382651
1701	ATADTPAPASSGLS(Phospho (STY))PK	1_1	0	0.6	1.4	Normal DIA-SILAC	-0.206126273028545
1702	ATADTPAPASSGLS(Phospho (STY))PK	1_3	1.58496250072116	1.6	2.4	Normal DIA-SILAC	1.17154161700435
1703	ATADTPAPASSGLS(Phospho (STY))PK	1_7	2.8073549220576	2.6	3.4	Normal DIA-SILAC	2.71184829265455
1704	ATADTPAPASSGLS(Phospho (STY))PK	1_15	3.90689059560852	3.6	4.4	Normal DIA-SILAC	3.62256906581302
1705	ATAPQTQHVS(Phospho (STY))PMR	1_1	0	0.6	1.4	Normal DIA-SILAC	-0.152769445023851
1706	ATAPQTQHVS(Phospho (STY))PMRQVEPPAK	1_1	0	0.6	1.4	Normal DIA-SILAC	0.0882495693501442
1707	ATAPQTQHVS(Phospho (STY))PMRQVEPPAK	1_3	1.58496250072116	1.6	2.4	Normal DIA-SILAC	1.33736736874738
1708	ATAPQTQHVS(Phospho (STY))PMRQVEPPAK	1_7	2.8073549220576	2.6	3.4	Normal DIA-SILAC	2.75404498546082
1709	ATAPQTQHVS(Phospho (STY))PMRQVEPPAK	1_15	3.90689059560852	3.6	4.4	Normal DIA-SILAC	3.75936013791093
1710	ATDELATKLS(Phospho (STY))R	1_1	0	0.6	1.4	Normal DIA-SILAC	-0.132468334553338
1711	ATDELATKLS(Phospho (STY))R	1_3	1.58496250072116	1.6	2.4	Normal DIA-SILAC	1.15361765945665
1712	ATDIPASAS(Phospho (STY))PPPVAGVPFFK	1_1	0	0.6	1.4	Normal DIA-SILAC	0.318321316078112
1713	ATDIPASAS(Phospho (STY))PPPVAGVPFFK	1_3	1.58496250072116	1.6	2.4	Normal DIA-SILAC	1.15829569980329
1714	ATDIPASAS(Phospho (STY))PPPVAGVPFFK	1_7	2.8073549220576	2.6	3.4	Normal DIA-SILAC	2.18427869855768
1715	ATDTS(Phospho (STY))QGELVHPK	1_1	0	0.6	1.4	Normal DIA-SILAC	-0.350045254079415
1716	ATDTS(Phospho (STY))QGELVHPK	1_3	1.58496250072116	1.6	2.4	Normal DIA-SILAC	1.51223940436143
1717	ATEDGEEDEVS(Phospho (STY))AGEK	1_1	0	0.6	1.4	Normal DIA-SILAC	0.105080732532656
1718	ATEDGEEDEVS(Phospho (STY))AGEK	1_3	1.58496250072116	1.6	2.4	Normal DIA-SILAC	1.37925239996625
1719	ATEDGEEDEVS(Phospho (STY))AGEK	1_7	2.8073549220576	2.6	3.4	Normal DIA-SILAC	2.56396327009998
1720	ATEDGEEDEVS(Phospho (STY))AGEK	1_15	3.90689059560852	3.6	4.4	Normal DIA-SILAC	3.50411418769564
1721	ATEDGEEDEVS(Phospho (STY))AGEK	1_31	4.95419631038687	4.6	5.4	Normal DIA-SILAC	4.59728317703501
1722	ATFSGS(Phospho (STY))AGRLCPSCPASSPK	1_1	0	0.6	1.4	Normal DIA-SILAC	0.0594982282486299
1723	ATGPVLISTADFEGPMPSAPPEAES(Phospho (STY))PLASTSK	1_1	0	0.6	1.4	Normal DIA-SILAC	0.0979183901412081
1724	ATGPVLISTADFEGPMPSAPPEAES(Phospho (STY))PLASTSK	1_3	1.58496250072116	1.6	2.4	Normal DIA-SILAC	1.36556902519723
1725	ATIS(Phospho (STY))DEEIERQLK	1_3	1.58496250072116	1.6	2.4	Normal DIA-SILAC	1.47595451595584
1726	ATIS(Phospho (STY))DEEIERQLK	1_7	2.8073549220576	2.6	3.4	Normal DIA-SILAC	2.41992721605201
1727	ATLPS(Phospho (STY))PDKLPGFK	1_1	0	0.6	1.4	Normal DIA-SILAC	-0.116944149635759
1728	ATLPS(Phospho (STY))PDKLPGFK	1_3	1.58496250072116	1.6	2.4	Normal DIA-SILAC	1.34335977114597
1729	ATLPS(Phospho (STY))PDKLPGFK	1_7	2.8073549220576	2.6	3.4	Normal DIA-SILAC	2.55743418160843
1730	ATLPS(Phospho (STY))PDKLPGFK	1_15	3.90689059560852	3.6	4.4	Normal DIA-SILAC	3.55770829342498
1731	ATNES(Phospho (STY))EDEIPQLVPIGK	1_1	0	0.6	1.4	Normal DIA-SILAC	-0.0255167648351539
1732	ATNES(Phospho (STY))EDEIPQLVPIGK	1_3	1.58496250072116	1.6	2.4	Normal DIA-SILAC	1.57230496730398
1733	ATNES(Phospho (STY))EDEIPQLVPIGK	1_7	2.8073549220576	2.6	3.4	Normal DIA-SILAC	3.00810803763237
1734	ATNES(Phospho (STY))EDEIPQLVPIGK	1_15	3.90689059560852	3.6	4.4	Normal DIA-SILAC	4.18786029984231
1735	ATNES(Phospho (STY))EDEIPQLVPIGK	1_31	4.95419631038687	4.6	5.4	Normal DIA-SILAC	4.94382310780962
1736	ATNES(Phospho (STY))EDEIPQLVPIGK	1_63	5.97727992349992	5.6	6.4	Normal DIA-SILAC	6.42180898748333
1737	ATNES(Phospho (STY))EDEIPQLVPIGK	1_127	6.98868468677217	6.6	7.4	Normal DIA-SILAC	7.45069702299162
1738	ATNES(Phospho (STY))EDEIPQLVPIGKK	1_1	0	0.6	1.4	Normal DIA-SILAC	-0.139951736877955
1739	ATNES(Phospho (STY))EDEIPQLVPIGKK	1_3	1.58496250072116	1.6	2.4	Normal DIA-SILAC	1.44803944604406
1740	ATNES(Phospho (STY))EDEIPQLVPIGKK	1_7	2.8073549220576	2.6	3.4	Normal DIA-SILAC	2.79190777590192
1741	ATNES(Phospho (STY))EDEIPQLVPIGKK	1_15	3.90689059560852	3.6	4.4	Normal DIA-SILAC	3.88252490338221
1742	ATNES(Phospho (STY))EDEIPQLVPIGKK	1_31	4.95419631038687	4.6	5.4	Normal DIA-SILAC	4.86761840841128
1743	ATNES(Phospho (STY))EDEIPQLVPIGKK	1_63	5.97727992349992	5.6	6.4	Normal DIA-SILAC	5.92730644234493
1744	ATS(Phospho (STY))FEESERK	1_1	0	0.6	1.4	Normal DIA-SILAC	0.178947639944605
1745	ATS(Phospho (STY))FEESERK	1_3	1.58496250072116	1.6	2.4	Normal DIA-SILAC	1.54226850259292
1746	ATS(Phospho (STY))FEESERK	1_7	2.8073549220576	2.6	3.4	Normal DIA-SILAC	2.9028162037529
1747	ATS(Phospho (STY))FEESERK	1_15	3.90689059560852	3.6	4.4	Normal DIA-SILAC	3.88992791683052
1748	ATS(Phospho (STY))FEESERK	1_31	4.95419631038687	4.6	5.4	Normal DIA-SILAC	4.81531508043065
1749	ATS(Phospho (STY))PAPDADSCCK	1_7	2.8073549220576	2.6	3.4	Normal DIA-SILAC	2.96575181473263
1750	ATS(Phospho (STY))PEAGGGGGALK	1_3	1.58496250072116	1.6	2.4	Normal DIA-SILAC	1.1520233173952
1751	ATS(Phospho (STY))PQKS(Phospho (STY))PSVPK	1_1	0	0.6	1.4	Normal DIA-SILAC	-0.022348983413066
1752	ATSACAPISS(Phospho (STY))PK	1_3	1.58496250072116	1.6	2.4	Normal DIA-SILAC	1.66544183390778
1753	ATSATS(Phospho (STY))PHAPGFPAEGR	1_1	0	0.6	1.4	Normal DIA-SILAC	-0.0699856135035518
1754	ATSATS(Phospho (STY))PHAPGFPAEGR	1_3	1.58496250072116	1.6	2.4	Normal DIA-SILAC	1.43757785161387
1755	ATSEEDVSIKS(Phospho (STY))PICEK	1_1	0	0.6	1.4	Normal DIA-SILAC	-0.205496789564525
1756	ATSEEDVSIKS(Phospho (STY))PICEK	1_3	1.58496250072116	1.6	2.4	Normal DIA-SILAC	1.1674456209808
1757	ATSEEDVSIKS(Phospho (STY))PICEK	1_7	2.8073549220576	2.6	3.4	Normal DIA-SILAC	2.56669401120987
1758	ATSEEDVSIKS(Phospho (STY))PICEK	1_15	3.90689059560852	3.6	4.4	Normal DIA-SILAC	3.32622054502429
1759	ATSPQKS(Phospho (STY))PSVPK	1_1	0	0.6	1.4	Normal DIA-SILAC	-0.0943539639744813
1760	ATSPQKS(Phospho (STY))PSVPK	1_3	1.58496250072116	1.6	2.4	Normal DIA-SILAC	1.35755588253197
1761	ATSPQKS(Phospho (STY))PSVPK	1_7	2.8073549220576	2.6	3.4	Normal DIA-SILAC	2.75380199332387
1762	ATSPQKS(Phospho (STY))PSVPK	1_15	3.90689059560852	3.6	4.4	Normal DIA-SILAC	3.82327746708769
1763	ATSPQKS(Phospho (STY))PSVPK	1_31	4.95419631038687	4.6	5.4	Normal DIA-SILAC	4.95690680434147
1764	ATSSHPNSTS(Phospho (STY))LK	1_3	1.58496250072116	1.6	2.4	Normal DIA-SILAC	1.1918600423113
1765	ATSVALPGWS(Phospho (STY))PSETR	1_1	0	0.6	1.4	Normal DIA-SILAC	-0.259518474228482
1766	ATSVALPGWS(Phospho (STY))PSETR	1_3	1.58496250072116	1.6	2.4	Normal DIA-SILAC	1.24222120883516
1767	ATSVALPGWS(Phospho (STY))PSETR	1_7	2.8073549220576	2.6	3.4	Normal DIA-SILAC	2.14549957714629
1768	ATT(Phospho (STY))PSLPSVDNEFK	1_1	0	0.6	1.4	Normal DIA-SILAC	0.126297502128308
1769	ATTATMATSGS(Phospho (STY))ARK	1_1	0	0.6	1.4	Normal DIA-SILAC	-0.236130694000328
1770	ATTATMATSGS(Phospho (STY))ARK	1_3	1.58496250072116	1.6	2.4	Normal DIA-SILAC	1.2294101184017
1771	ATTATMATSGS(Phospho (STY))ARK	1_7	2.8073549220576	2.6	3.4	Normal DIA-SILAC	2.62928051375098
1772	ATTATMATSGS(Phospho (STY))ARK	1_15	3.90689059560852	3.6	4.4	Normal DIA-SILAC	3.50567513443128
1773	ATTPASTANSDVATIPTDT(Phospho (STY))PLK	1_1	0	0.6	1.4	Normal DIA-SILAC	0.827627650369259
1774	ATTPPNQGRPDS(Phospho (STY))PVYANLQELK	1_1	0	0.6	1.4	Normal DIA-SILAC	-0.233500507431785
1775	ATTPPNQGRPDS(Phospho (STY))PVYANLQELK	1_3	1.58496250072116	1.6	2.4	Normal DIA-SILAC	1.55620405489142
1776	ATVPVAAATAAEGEGS(Phospho (STY))PPAVAAVAGPPAAAEVGGGVGGSSR	1_1	0	0.6	1.4	Normal DIA-SILAC	-0.0219121977355711
1777	ATVPVAAATAAEGEGS(Phospho (STY))PPAVAAVAGPPAAAEVGGGVGGSSR	1_3	1.58496250072116	1.6	2.4	Normal DIA-SILAC	1.28877096919127
1778	ATVPVAAATAAEGEGS(Phospho (STY))PPAVAAVAGPPAAAEVGGGVGGSSR	1_7	2.8073549220576	2.6	3.4	Normal DIA-SILAC	2.24196661191903
1779	ATVT(Phospho (STY))PS(Phospho (STY))PVK	1_1	0	0.6	1.4	Normal DIA-SILAC	-0.0817913836298906
1780	ATVT(Phospho (STY))PS(Phospho (STY))PVK	1_3	1.58496250072116	1.6	2.4	Normal DIA-SILAC	1.34878833743898
1781	ATVT(Phospho (STY))PS(Phospho (STY))PVK	1_7	2.8073549220576	2.6	3.4	Normal DIA-SILAC	2.77907570539537
1782	ATVT(Phospho (STY))PS(Phospho (STY))PVK	1_15	3.90689059560852	3.6	4.4	Normal DIA-SILAC	3.81740744539034
1783	ATVT(Phospho (STY))PS(Phospho (STY))PVK	1_31	4.95419631038687	4.6	5.4	Normal DIA-SILAC	4.80062492512535
1784	ATVTPS(Phospho (STY))PVK	1_1	0	0.6	1.4	Normal DIA-SILAC	-0.311533365017139
1785	ATVTPS(Phospho (STY))PVK	1_3	1.58496250072116	1.6	2.4	Normal DIA-SILAC	1.47917146743381
1786	ATVTPS(Phospho (STY))PVK	1_7	2.8073549220576	2.6	3.4	Normal DIA-SILAC	2.62793954542165
1787	ATVTPS(Phospho (STY))PVK	1_15	3.90689059560852	3.6	4.4	Normal DIA-SILAC	3.74927821962283
1788	ATVTPS(Phospho (STY))PVK	1_31	4.95419631038687	4.6	5.4	Normal DIA-SILAC	4.84232291978143
1789	ATVTPS(Phospho (STY))PVK	1_63	5.97727992349992	5.6	6.4	Normal DIA-SILAC	5.81287123908804
1790	AVAAAAAAAVT(Phospho (STY))PAAIAAATTTLAQEEPVAAPEPK	1_1	0	0.6	1.4	Normal DIA-SILAC	-0.17062853292426
1791	AVAAAAAAAVT(Phospho (STY))PAAIAAATTTLAQEEPVAAPEPK	1_3	1.58496250072116	1.6	2.4	Normal DIA-SILAC	1.11410384771592
1792	AVAAAAAAAVT(Phospho (STY))PAAIAAATTTLAQEEPVAAPEPK	1_7	2.8073549220576	2.6	3.4	Normal DIA-SILAC	2.72048273513911
1793	AVAAAAAAAVT(Phospho (STY))PAAIAAATTTLAQEEPVAAPEPK	1_15	3.90689059560852	3.6	4.4	Normal DIA-SILAC	3.61296667741964
1794	AVAAAAAAAVT(Phospho (STY))PAAIAAATTTLAQEEPVAAPEPK	1_31	4.95419631038687	4.6	5.4	Normal DIA-SILAC	4.61673153324617
1795	AVAGNIS(Phospho (STY))DPGLQK	1_1	0	0.6	1.4	Normal DIA-SILAC	-0.492657723236876
1796	AVAGNIS(Phospho (STY))DPGLQK	1_3	1.58496250072116	1.6	2.4	Normal DIA-SILAC	0.489678705199344
1797	AVAGNIS(Phospho (STY))DPGLQK	1_7	2.8073549220576	2.6	3.4	Normal DIA-SILAC	2.17865616459465
1798	AVAGVMITAS(Phospho (STY))HNR	1_1	0	0.6	1.4	Normal DIA-SILAC	-0.0386281645039603
1799	AVALDSDNIS(Phospho (STY))LK	1_1	0	0.6	1.4	Normal DIA-SILAC	0.0200745292007853
1800	AVALDSDNIS(Phospho (STY))LK	1_3	1.58496250072116	1.6	2.4	Normal DIA-SILAC	1.61711333692608
1801	AVALDSDNIS(Phospho (STY))LK	1_7	2.8073549220576	2.6	3.4	Normal DIA-SILAC	2.6762863487497
1802	AVAS(Phospho (STY))PEATVSQTDENK	1_1	0	0.6	1.4	Normal DIA-SILAC	-0.0912729779106091
1803	AVAS(Phospho (STY))PEATVSQTDENK	1_3	1.58496250072116	1.6	2.4	Normal DIA-SILAC	1.36831988175556
1804	AVAS(Phospho (STY))PEATVSQTDENK	1_7	2.8073549220576	2.6	3.4	Normal DIA-SILAC	3.15546432444762
1805	AVASS(Phospho (STY))PAATNSEVK	1_1	0	0.6	1.4	Normal DIA-SILAC	-0.622681132003192
1806	AVAVGRPS(Phospho (STY))NEELR	1_1	0	0.6	1.4	Normal DIA-SILAC	-0.672845906215665
1807	AVCSTY(Phospho (STY))LQSR	1_1	0	0.6	1.4	Normal DIA-SILAC	-0.0821528461466338
1808	AVCSTY(Phospho (STY))LQSR	1_3	1.58496250072116	1.6	2.4	Normal DIA-SILAC	1.18015461624906
1809	AVCSTY(Phospho (STY))LQSR	1_7	2.8073549220576	2.6	3.4	Normal DIA-SILAC	2.18903901462028
1810	AVDITT(Phospho (STY))PK	1_3	1.58496250072116	1.6	2.4	Normal DIA-SILAC	1.23919204565849
1811	AVDITT(Phospho (STY))PK	1_7	2.8073549220576	2.6	3.4	Normal DIA-SILAC	2.68996384977081
1812	AVDITT(Phospho (STY))PK	1_15	3.90689059560852	3.6	4.4	Normal DIA-SILAC	3.88347432563461
1813	AVEARS(Phospho (STY))PGLQK	1_1	0	0.6	1.4	Normal DIA-SILAC	-0.234653203327567
1814	AVEARS(Phospho (STY))PGLQK	1_3	1.58496250072116	1.6	2.4	Normal DIA-SILAC	1.38735406082951
1815	AVEARS(Phospho (STY))PGLQK	1_7	2.8073549220576	2.6	3.4	Normal DIA-SILAC	2.58042323063041
1816	AVEFSSGAKS(Phospho (STY))PSK	1_1	0	0.6	1.4	Normal DIA-SILAC	-0.0999170077868713
1817	AVEFSSGAKS(Phospho (STY))PSK	1_3	1.58496250072116	1.6	2.4	Normal DIA-SILAC	1.30984508887862
1818	AVEFSSGAKS(Phospho (STY))PSK	1_7	2.8073549220576	2.6	3.4	Normal DIA-SILAC	2.68360339202487
1819	AVEFSSGAKS(Phospho (STY))PSK	1_15	3.90689059560852	3.6	4.4	Normal DIA-SILAC	3.45194953644268
1820	AVFPS(Phospho (STY))IVGRPR	1_3	1.58496250072116	1.6	2.4	Normal DIA-SILAC	1.46177174683559
1821	AVGMPSPVS(Phospho (STY))PK	1_3	1.58496250072116	1.6	2.4	Normal DIA-SILAC	1.26658696295014
1822	AVGMPSPVS(Phospho (STY))PK	1_7	2.8073549220576	2.6	3.4	Normal DIA-SILAC	2.46091165136404
1823	AVGMPSPVS(Phospho (STY))PK	1_15	3.90689059560852	3.6	4.4	Normal DIA-SILAC	3.36125286895601
1824	AVGPAS(Phospho (STY))ILK	1_1	0	0.6	1.4	Normal DIA-SILAC	0.554097919965678
1825	AVGPAS(Phospho (STY))ILK	1_3	1.58496250072116	1.6	2.4	Normal DIA-SILAC	1.85875778942801
1826	AVGPAS(Phospho (STY))ILK	1_7	2.8073549220576	2.6	3.4	Normal DIA-SILAC	3.42607948199166
1827	AVIT(Phospho (STY))PDFEK	1_1	0	0.6	1.4	Normal DIA-SILAC	-0.132777077050685
1828	AVKRPNEDS(Phospho (STY))DEDEEK	1_1	0	0.6	1.4	Normal DIA-SILAC	0.260310228257258
1829	AVKRPNEDS(Phospho (STY))DEDEEK	1_3	1.58496250072116	1.6	2.4	Normal DIA-SILAC	1.60146824060276
1830	AVKRPNEDS(Phospho (STY))DEDEEK	1_7	2.8073549220576	2.6	3.4	Normal DIA-SILAC	2.74912972225576
1831	AVKRPNEDS(Phospho (STY))DEDEEK	1_15	3.90689059560852	3.6	4.4	Normal DIA-SILAC	3.98284393367054
1832	AVKRPNEDS(Phospho (STY))DEDEEK	1_31	4.95419631038687	4.6	5.4	Normal DIA-SILAC	5.01418625688595
1833	AVLFCLS(Phospho (STY))EDK	1_1	0	0.6	1.4	Normal DIA-SILAC	-0.290006383049319
1834	AVLFCLS(Phospho (STY))EDK	1_3	1.58496250072116	1.6	2.4	Normal DIA-SILAC	0.720704492874713
1835	AVLFCLS(Phospho (STY))EDKK	1_1	0	0.6	1.4	Normal DIA-SILAC	-0.299371325463969
1836	AVLFCLS(Phospho (STY))EDKK	1_3	1.58496250072116	1.6	2.4	Normal DIA-SILAC	0.776362457683221
1837	AVLSDS(Phospho (STY))PQLSEGK	1_3	1.58496250072116	1.6	2.4	Normal DIA-SILAC	1.54873526352045
1838	AVLSDS(Phospho (STY))PQLSEGK	1_15	3.90689059560852	3.6	4.4	Normal DIA-SILAC	2.75919645022878
1839	AVPALGKS(Phospho (STY))PPHHSGFQQYQQADASK	1_1	0	0.6	1.4	Normal DIA-SILAC	-0.258868757605179
1840	AVPALGKS(Phospho (STY))PPHHSGFQQYQQADASK	1_3	1.58496250072116	1.6	2.4	Normal DIA-SILAC	1.35856761700149
1841	AVPALGKS(Phospho (STY))PPHHSGFQQYQQADASK	1_7	2.8073549220576	2.6	3.4	Normal DIA-SILAC	2.48479883879985
1842	AVPALGKS(Phospho (STY))PPHHSGFQQYQQADASK	1_15	3.90689059560852	3.6	4.4	Normal DIA-SILAC	3.73433755310997
1843	AVPIAVADEGES(Phospho (STY))ESEDDDLKPR	1_7	2.8073549220576	2.6	3.4	Normal DIA-SILAC	2.78411661598848
1844	AVPIGT(Phospho (STY))PPK	1_1	0	0.6	1.4	Normal DIA-SILAC	0.456039886088131
1845	AVPIGT(Phospho (STY))PPK	1_3	1.58496250072116	1.6	2.4	Normal DIA-SILAC	1.85253527000265
1846	AVPIGT(Phospho (STY))PPK	1_7	2.8073549220576	2.6	3.4	Normal DIA-SILAC	3.28297160049142
1847	AVPMAPAPAS(Phospho (STY))PGSSNDSSAR	1_1	0	0.6	1.4	Normal DIA-SILAC	0.0166326752133929
1848	AVPMAPAPAS(Phospho (STY))PGSSNDSSAR	1_3	1.58496250072116	1.6	2.4	Normal DIA-SILAC	1.55621549552762
1849	AVPMAPAPAS(Phospho (STY))PGSSNDSSAR	1_7	2.8073549220576	2.6	3.4	Normal DIA-SILAC	2.82775683823425
1850	AVPMAPAPAS(Phospho (STY))PGSSNDSSAR	1_15	3.90689059560852	3.6	4.4	Normal DIA-SILAC	4.03864527619344
1851	AVPMAPAPAS(Phospho (STY))PGSSNDSSAR	1_31	4.95419631038687	4.6	5.4	Normal DIA-SILAC	5.14310596655752
1852	AVPS(Phospho (STY))PTTGEEGSVHSR	1_1	0	0.6	1.4	Normal DIA-SILAC	0.242115414110922
1853	AVPS(Phospho (STY))PTTGEEGSVHSR	1_3	1.58496250072116	1.6	2.4	Normal DIA-SILAC	1.57851700322115
1854	AVPS(Phospho (STY))PTTGEEGSVHSR	1_7	2.8073549220576	2.6	3.4	Normal DIA-SILAC	2.95640045334031
1855	AVPVES(Phospho (STY))PVQKV	1_1	0	0.6	1.4	Normal DIA-SILAC	-0.400367272205845
1856	AVPVES(Phospho (STY))PVQKV	1_3	1.58496250072116	1.6	2.4	Normal DIA-SILAC	1.39529336931175
1857	AVPVES(Phospho (STY))PVQKV	1_7	2.8073549220576	2.6	3.4	Normal DIA-SILAC	2.74884301190002
1858	AVPVES(Phospho (STY))PVQKV	1_15	3.90689059560852	3.6	4.4	Normal DIA-SILAC	3.32261165520684
1859	AVQLMQQVASNGATLPSALSAS(Phospho (STY))K	1_1	0	0.6	1.4	Normal DIA-SILAC	-0.902737600599954
1860	AVQLMQQVASNGATLPSALSAS(Phospho (STY))K	1_3	1.58496250072116	1.6	2.4	Normal DIA-SILAC	0.699587985170248
1861	AVS(Phospho (STY))AECLGPPLDISTK	1_1	0	0.6	1.4	Normal DIA-SILAC	-0.38229663109394
1862	AVS(Phospho (STY))AECLGPPLDISTK	1_3	1.58496250072116	1.6	2.4	Normal DIA-SILAC	1.16395491333005
1863	AVS(Phospho (STY))AECLGPPLDISTK	1_7	2.8073549220576	2.6	3.4	Normal DIA-SILAC	2.09492547622739
1864	AVS(Phospho (STY))LDSPVSVGSSPPVK	1_1	0	0.6	1.4	Normal DIA-SILAC	0.00562969482358709
1865	AVS(Phospho (STY))LDSPVSVGSSPPVK	1_3	1.58496250072116	1.6	2.4	Normal DIA-SILAC	1.42872240632137
1866	AVS(Phospho (STY))LDSPVSVGSSPPVK	1_7	2.8073549220576	2.6	3.4	Normal DIA-SILAC	2.51659426911672
1867	AVS(Phospho (STY))LDSPVSVGSSPPVK	1_15	3.90689059560852	3.6	4.4	Normal DIA-SILAC	3.12605834356346
1868	AVS(Phospho (STY))LDSPVSVGSSPPVK	1_31	4.95419631038687	4.6	5.4	Normal DIA-SILAC	4.38709379921264
1869	AVS(Phospho (STY))PLLLTTTNSSEGLSMGNYIGLINR	1_7	2.8073549220576	2.6	3.4	Normal DIA-SILAC	0.0592680396348319
1870	AVS(Phospho (STY))VSSMSEFQR	1_1	0	0.6	1.4	Normal DIA-SILAC	-0.110230117645185
1871	AVS(Phospho (STY))VSSMSEFQR	1_3	1.58496250072116	1.6	2.4	Normal DIA-SILAC	1.2932419549166
1872	AVS(Phospho (STY))VSSMSEFQR	1_7	2.8073549220576	2.6	3.4	Normal DIA-SILAC	2.09455105859992
1873	AVS(Phospho (STY))VSSMSEFQR	1_15	3.90689059560852	3.6	4.4	Normal DIA-SILAC	3.20603467850042
1874	AVSLLTS(Phospho (STY))PAAGIK	1_1	0	0.6	1.4	Normal DIA-SILAC	-0.0854913565350526
1875	AVSTVVVTTAPS(Phospho (STY))PK	1_1	0	0.6	1.4	Normal DIA-SILAC	-0.258027879063057
1876	AVSTVVVTTAPS(Phospho (STY))PK	1_3	1.58496250072116	1.6	2.4	Normal DIA-SILAC	1.25645351716026
1877	AVSTVVVTTAPS(Phospho (STY))PK	1_7	2.8073549220576	2.6	3.4	Normal DIA-SILAC	2.54749106245474
1878	AVSTVVVTTAPS(Phospho (STY))PK	1_15	3.90689059560852	3.6	4.4	Normal DIA-SILAC	3.52474929456843
1879	AVSTVVVTTAPS(Phospho (STY))PK	1_31	4.95419631038687	4.6	5.4	Normal DIA-SILAC	4.52767100684187
1880	AVT(Phospho (STY))PENHESMTSIFPSAAVGLK	1_3	1.58496250072116	1.6	2.4	Normal DIA-SILAC	0.83311642273367
1881	AVT(Phospho (STY))PENHESMTSIFPSAAVGLK	1_7	2.8073549220576	2.6	3.4	Normal DIA-SILAC	1.2201740075054
1882	AVT(Phospho (STY))PVPTK	1_1	0	0.6	1.4	Normal DIA-SILAC	0.00279326890491226
1883	AVT(Phospho (STY))PVPTK	1_3	1.58496250072116	1.6	2.4	Normal DIA-SILAC	1.38582363752064
1884	AVT(Phospho (STY))PVPTK	1_7	2.8073549220576	2.6	3.4	Normal DIA-SILAC	2.69988382347172
1885	AVT(Phospho (STY))PVPTK	1_15	3.90689059560852	3.6	4.4	Normal DIA-SILAC	3.34658982061112
1886	AVT(Phospho (STY))PVPTK	1_31	4.95419631038687	4.6	5.4	Normal DIA-SILAC	4.4899117926174
1887	AVT(Phospho (STY))PVSQGSNSSSADPK	1_1	0	0.6	1.4	Normal DIA-SILAC	0.116302093074774
1888	AVT(Phospho (STY))PVSQGSNSSSADPK	1_3	1.58496250072116	1.6	2.4	Normal DIA-SILAC	1.05565927663696
1889	AVTIANS(Phospho (STY))PSKPSEK	1_1	0	0.6	1.4	Normal DIA-SILAC	-0.145615502821805
1890	AVTIANS(Phospho (STY))PSKPSEK	1_3	1.58496250072116	1.6	2.4	Normal DIA-SILAC	1.46323611796483
1891	AVTIANS(Phospho (STY))PSKPSEK	1_7	2.8073549220576	2.6	3.4	Normal DIA-SILAC	2.87060545690417
1892	AVTIANS(Phospho (STY))PSKPSEK	1_15	3.90689059560852	3.6	4.4	Normal DIA-SILAC	4.00089534202371
1893	AVTIANS(Phospho (STY))PSKPSEK	1_31	4.95419631038687	4.6	5.4	Normal DIA-SILAC	4.9785401400088
1894	AVTTVTQSTPVPGPSVPPPEELQVS(Phospho (STY))PGPR	1_1	0	0.6	1.4	Normal DIA-SILAC	0.113591990941868
1895	AVTTVTQSTPVPGPSVPPPEELQVS(Phospho (STY))PGPR	1_3	1.58496250072116	1.6	2.4	Normal DIA-SILAC	1.17517759931909
1896	AVTTVTQSTPVPGPSVPPPEELQVS(Phospho (STY))PGPR	1_7	2.8073549220576	2.6	3.4	Normal DIA-SILAC	2.35828498950209
1897	AVTTVTQSTPVPGPSVPPPEELQVS(Phospho (STY))PGPR	1_15	3.90689059560852	3.6	4.4	Normal DIA-SILAC	2.75559643143159
1898	AVTTVTQSTPVPGPSVPPPEELQVS(Phospho (STY))PGPR	1_31	4.95419631038687	4.6	5.4	Normal DIA-SILAC	3.53495701990884
1899	AVVS(Phospho (STY))PPKFVFGSESVK	1_1	0	0.6	1.4	Normal DIA-SILAC	-0.160203801575858
1900	AVVS(Phospho (STY))PPKFVFGSESVK	1_3	1.58496250072116	1.6	2.4	Normal DIA-SILAC	1.35529652345062
1901	AVVS(Phospho (STY))PPKFVFGSESVK	1_7	2.8073549220576	2.6	3.4	Normal DIA-SILAC	2.66250206752084
1902	AWAAALENSS(Phospho (STY))PK	1_3	1.58496250072116	1.6	2.4	Normal DIA-SILAC	1.04191141087918
1903	AYGGS(Phospho (STY))ATIVNKPK	1_1	0	0.6	1.4	Normal DIA-SILAC	-0.0492612123085333
1904	AYGGS(Phospho (STY))ATIVNKPK	1_3	1.58496250072116	1.6	2.4	Normal DIA-SILAC	1.4754924816036
1905	AYGGS(Phospho (STY))ATIVNKPK	1_7	2.8073549220576	2.6	3.4	Normal DIA-SILAC	1.80857785212279
1906	AYGVPVKPMT(Phospho (STY))PK	1_1	0	0.6	1.4	Normal DIA-SILAC	-0.362366196897972
1907	AYGVPVKPMT(Phospho (STY))PK	1_3	1.58496250072116	1.6	2.4	Normal DIA-SILAC	1.20922679977723
1908	AYGVPVKPMT(Phospho (STY))PK	1_7	2.8073549220576	2.6	3.4	Normal DIA-SILAC	2.71400706438409
1909	AYILVT(Phospho (STY))PLK	1_1	0	0.6	1.4	Normal DIA-SILAC	0.0705319908277552
1910	AYILVT(Phospho (STY))PLK	1_3	1.58496250072116	1.6	2.4	Normal DIA-SILAC	1.17528776502694
1911	AYILVT(Phospho (STY))PLK	1_7	2.8073549220576	2.6	3.4	Normal DIA-SILAC	2.47001964399232
1912	AYILVT(Phospho (STY))PLK	1_15	3.90689059560852	3.6	4.4	Normal DIA-SILAC	3.33276003546534
1913	AYLGYQAVPSGSSGSLSTSSSSS(Phospho (STY))PPGTPSPADAK	1_31	4.95419631038687	4.6	5.4	Normal DIA-SILAC	3.76900980041175
1914	AYS(Phospho (STY))FCGTVEYMAPEVVNR	1_7	2.8073549220576	2.6	3.4	Normal DIA-SILAC	2.54657822039126
1915	AYS(Phospho (STY))PEYR	1_1	0	0.6	1.4	Normal DIA-SILAC	0.0199960015979365
1916	AYS(Phospho (STY))PEYR	1_3	1.58496250072116	1.6	2.4	Normal DIA-SILAC	1.31726592264501
1917	AYS(Phospho (STY))PEYR	1_7	2.8073549220576	2.6	3.4	Normal DIA-SILAC	2.80482146412626
1918	AYS(Phospho (STY))PEYR	1_15	3.90689059560852	3.6	4.4	Normal DIA-SILAC	3.80662321510981
1919	AYS(Phospho (STY))QEEITQGFEETGDTLYAPYSTHFQLQNQPPQK	1_1	0	0.6	1.4	Normal DIA-SILAC	-0.0468397978186
1920	AYSS(Phospho (STY))PSTTPEAR	1_1	0	0.6	1.4	Normal DIA-SILAC	-0.0015049167905107
1921	AYSS(Phospho (STY))PSTTPEAR	1_7	2.8073549220576	2.6	3.4	Normal DIA-SILAC	2.36590863755995
1922	AYT(Phospho (STY))PVVVTLWYR	1_1	0	0.6	1.4	Normal DIA-SILAC	0.11369763736352
1923	AYT(Phospho (STY))PVVVTLWYR	1_3	1.58496250072116	1.6	2.4	Normal DIA-SILAC	1.06220633941002
1924	AYT(Phospho (STY))PVVVTLWYR	1_7	2.8073549220576	2.6	3.4	Normal DIA-SILAC	2.32015022078014
1925	AYT(Phospho (STY))PVVVTQWYR	1_3	1.58496250072116	1.6	2.4	Normal DIA-SILAC	1.49589659634814
1926	AYT(Phospho (STY))PVVVTQWYRAPELLLGAK	1_7	2.8073549220576	2.6	3.4	Normal DIA-SILAC	2.56849172283187
1927	CALSSPSLAFT(Phospho (STY))PPIK	1_7	2.8073549220576	2.6	3.4	Normal DIA-SILAC	2.05200424607447
1928	CALSSPSLAFT(Phospho (STY))PPIK	1_15	3.90689059560852	3.6	4.4	Normal DIA-SILAC	3.28317931803031
1929	CAPSAGS(Phospho (STY))PAAAVGR	1_1	0	0.6	1.4	Normal DIA-SILAC	-0.170606910552719
1930	CAPSAGS(Phospho (STY))PAAAVGR	1_3	1.58496250072116	1.6	2.4	Normal DIA-SILAC	1.2761949415131
1931	CAPSAGS(Phospho (STY))PAAAVGR	1_7	2.8073549220576	2.6	3.4	Normal DIA-SILAC	2.67014053359494
1932	CAPSAGS(Phospho (STY))PAAAVGR	1_15	3.90689059560852	3.6	4.4	Normal DIA-SILAC	3.92588106884357
1933	CAPSAGSPAAAVGRES(Phospho (STY))PGAAATSSSGPQAQQHR	1_1	0	0.6	1.4	Normal DIA-SILAC	0.0177275079664954
1934	CCCPEALY(Phospho (STY))AAGK	1_1	0	0.6	1.4	Normal DIA-SILAC	1.16780912083896
1935	CDILVQEELLAS(Phospho (STY))PK	1_1	0	0.6	1.4	Normal DIA-SILAC	-0.211570884603571
1936	CDILVQEELLAS(Phospho (STY))PK	1_3	1.58496250072116	1.6	2.4	Normal DIA-SILAC	1.13746901051711
1937	CDILVQEELLAS(Phospho (STY))PK	1_7	2.8073549220576	2.6	3.4	Normal DIA-SILAC	2.1952493188863
1938	CDILVQEELLAS(Phospho (STY))PK	1_15	3.90689059560852	3.6	4.4	Normal DIA-SILAC	3.31685787510109
1939	CDILVQEELLAS(Phospho (STY))PKK	1_1	0	0.6	1.4	Normal DIA-SILAC	-0.225922593052265
1940	CDILVQEELLAS(Phospho (STY))PKK	1_3	1.58496250072116	1.6	2.4	Normal DIA-SILAC	1.31199260859775
1941	CDILVQEELLAS(Phospho (STY))PKK	1_7	2.8073549220576	2.6	3.4	Normal DIA-SILAC	2.58261808488753
1942	CDILVQEELLAS(Phospho (STY))PKK	1_15	3.90689059560852	3.6	4.4	Normal DIA-SILAC	3.53078301903279
1943	CDILVQEELLAS(Phospho (STY))PKK	1_31	4.95419631038687	4.6	5.4	Normal DIA-SILAC	4.66122747676707
1944	CDSLLHFTENLFPS(Phospho (STY))PNKK	1_1	0	0.6	1.4	Normal DIA-SILAC	-0.521012901497913
1945	CETSAS(Phospho (STY))ELER	1_1	0	0.6	1.4	Normal DIA-SILAC	0.111481936082362
1946	CETSAS(Phospho (STY))ELER	1_3	1.58496250072116	1.6	2.4	Normal DIA-SILAC	1.96411588484651
1947	CGFTT(Phospho (STY))TLVNLAQTK	1_1	0	0.6	1.4	Normal DIA-SILAC	0.0513282591060575
1948	CGS(Phospho (STY))SEDLHDSVR	1_3	1.58496250072116	1.6	2.4	Normal DIA-SILAC	1.36843253990806
1949	CGS(Phospho (STY))SEDLHDSVR	1_7	2.8073549220576	2.6	3.4	Normal DIA-SILAC	2.75885104389288
1950	CGSGPVHISGQHLVAVEEDAES(Phospho (STY))EDEEEEDVK	1_1	0	0.6	1.4	Normal DIA-SILAC	-0.0337568826118128
1951	CGSGPVHISGQHLVAVEEDAES(Phospho (STY))EDEEEEDVK	1_3	1.58496250072116	1.6	2.4	Normal DIA-SILAC	1.3602589516867
1952	CGSGPVHISGQHLVAVEEDAES(Phospho (STY))EDEEEEDVK	1_7	2.8073549220576	2.6	3.4	Normal DIA-SILAC	2.74523473879199
1953	CGSGPVHISGQHLVAVEEDAES(Phospho (STY))EDEEEEDVK	1_15	3.90689059560852	3.6	4.4	Normal DIA-SILAC	4.12712417461091
1954	CGSGPVHISGQHLVAVEEDAES(Phospho (STY))EDEEEEDVK	1_31	4.95419631038687	4.6	5.4	Normal DIA-SILAC	5.053209291597
1955	CGSS(Phospho (STY))EDLHDSVR	1_1	0	0.6	1.4	Normal DIA-SILAC	-0.104726231170696
1956	CGSS(Phospho (STY))EDLHDSVR	1_3	1.58496250072116	1.6	2.4	Normal DIA-SILAC	1.53501724652272
1957	CGSS(Phospho (STY))EDLHDSVR	1_7	2.8073549220576	2.6	3.4	Normal DIA-SILAC	2.52714611566836
1958	CHS(Phospho (STY))LGYNFIHK	1_1	0	0.6	1.4	Normal DIA-SILAC	0.158550913749693
1959	CHS(Phospho (STY))LGYNFIHK	1_3	1.58496250072116	1.6	2.4	Normal DIA-SILAC	1.23084028391807
1960	CHS(Phospho (STY))LGYNFIHK	1_7	2.8073549220576	2.6	3.4	Normal DIA-SILAC	2.27556935768655
1961	CIACQAAKLS(Phospho (STY))PR	1_1	0	0.6	1.4	Normal DIA-SILAC	-0.260208882396497
1962	CIACQAAKLS(Phospho (STY))PR	1_3	1.58496250072116	1.6	2.4	Normal DIA-SILAC	1.38293068720638
1963	CIACQAAKLS(Phospho (STY))PR	1_7	2.8073549220576	2.6	3.4	Normal DIA-SILAC	2.58537514415176
1964	CIACQAAKLS(Phospho (STY))PR	1_15	3.90689059560852	3.6	4.4	Normal DIA-SILAC	3.57559580793391
1965	CIACQAAKLS(Phospho (STY))PR	1_31	4.95419631038687	4.6	5.4	Normal DIA-SILAC	4.54009270895034
1966	CLS(Phospho (STY))DPGPHPEPGEGEPFFPK	1_1	0	0.6	1.4	Normal DIA-SILAC	-0.128853395970487
1967	CLS(Phospho (STY))DPGPHPEPGEGEPFFPK	1_3	1.58496250072116	1.6	2.4	Normal DIA-SILAC	1.34557689232443
1968	CLS(Phospho (STY))DPGPHPEPGEGEPFFPK	1_7	2.8073549220576	2.6	3.4	Normal DIA-SILAC	2.55477896554949
1969	CLS(Phospho (STY))PDDSTVK	1_1	0	0.6	1.4	Normal DIA-SILAC	-0.424075182054307
1970	CLS(Phospho (STY))PDDSTVK	1_3	1.58496250072116	1.6	2.4	Normal DIA-SILAC	1.46943931513252
1971	CLS(Phospho (STY))PDDSTVK	1_7	2.8073549220576	2.6	3.4	Normal DIA-SILAC	2.610425740573
1972	CLSTT(Phospho (STY))PPGDMAHAR	1_1	0	0.6	1.4	Normal DIA-SILAC	0.275020060496235
1973	CLSTT(Phospho (STY))PPGDMAHAR	1_7	2.8073549220576	2.6	3.4	Normal DIA-SILAC	1.70562799561879
1974	CLT(Phospho (STY))PLVPEDLRK	1_1	0	0.6	1.4	Normal DIA-SILAC	-0.274261630035938
1975	CLVAGLLS(Phospho (STY))PR	1_1	0	0.6	1.4	Normal DIA-SILAC	-0.179196878557619
1976	CLVAGLLS(Phospho (STY))PR	1_3	1.58496250072116	1.6	2.4	Normal DIA-SILAC	1.53468556442742
1977	CLVAGLLS(Phospho (STY))PR	1_7	2.8073549220576	2.6	3.4	Normal DIA-SILAC	2.22283423189411
1978	CLVPAS(Phospho (STY))PEQHVEVDK	1_1	0	0.6	1.4	Normal DIA-SILAC	-0.796412720915974
1979	CLVPAS(Phospho (STY))PEQHVEVDK	1_7	2.8073549220576	2.6	3.4	Normal DIA-SILAC	0.935594022728739
1980	CMMAQYNRHDS(Phospho (STY))PEDVK	1_1	0	0.6	1.4	Normal DIA-SILAC	-0.12316808788989
1981	CMMAQYNRHDS(Phospho (STY))PEDVK	1_3	1.58496250072116	1.6	2.4	Normal DIA-SILAC	1.23946138006943
1982	CMMAQYNRHDS(Phospho (STY))PEDVK	1_7	2.8073549220576	2.6	3.4	Normal DIA-SILAC	2.62640648551918
1983	CQESLGRLS(Phospho (STY))PK	1_1	0	0.6	1.4	Normal DIA-SILAC	-0.258761273714536
1984	CRDDS(Phospho (STY))FFGETSHNYHK	1_1	0	0.6	1.4	Normal DIA-SILAC	0.0277380043706144
1985	CRS(Phospho (STY))PGMLEPLGSSR	1_1	0	0.6	1.4	Normal DIA-SILAC	-0.0620435004350291
1986	CRS(Phospho (STY))PGMLEPLGSSR	1_3	1.58496250072116	1.6	2.4	Normal DIA-SILAC	1.36501952137149
1987	CRS(Phospho (STY))PGMLEPLGSSR	1_7	2.8073549220576	2.6	3.4	Normal DIA-SILAC	2.71267776753063
1988	CRS(Phospho (STY))PGMLEPLGSSR	1_15	3.90689059560852	3.6	4.4	Normal DIA-SILAC	3.67013293115897
1989	CRS(Phospho (STY))PGMLEPLGSSR	1_31	4.95419631038687	4.6	5.4	Normal DIA-SILAC	4.56355396897863
1990	CS(Phospho (STY))PPSFTYK	1_1	0	0.6	1.4	Normal DIA-SILAC	-0.205489190068794
1991	CS(Phospho (STY))PPSFTYK	1_3	1.58496250072116	1.6	2.4	Normal DIA-SILAC	0.757630119616307
1992	CSDVSELSSS(Phospho (STY))PPGPYHQEPYVCKPEER	1_1	0	0.6	1.4	Normal DIA-SILAC	-0.0835006316197835
1993	CSGPGLS(Phospho (STY))PGMVR	1_1	0	0.6	1.4	Normal DIA-SILAC	0.0319659470933505
1994	CSGPGLS(Phospho (STY))PGMVR	1_3	1.58496250072116	1.6	2.4	Normal DIA-SILAC	1.53104653076194
1995	CSGPGLS(Phospho (STY))PGMVR	1_7	2.8073549220576	2.6	3.4	Normal DIA-SILAC	2.85114019219873
1996	CSGPGLS(Phospho (STY))PGMVR	1_15	3.90689059560852	3.6	4.4	Normal DIA-SILAC	4.00492726460811
1997	CSGPGLS(Phospho (STY))PGMVR	1_31	4.95419631038687	4.6	5.4	Normal DIA-SILAC	5.00674107685527
1998	CSLHSAS(Phospho (STY))PASVR	1_1	0	0.6	1.4	Normal DIA-SILAC	0.0423697488772409
1999	CSLHSAS(Phospho (STY))PASVR	1_3	1.58496250072116	1.6	2.4	Normal DIA-SILAC	1.23691095038564
[truncated: 61,323 more rows]
