# Supplementary material for: Spike-in enhanced phosphoproteomics uncovers synergistic signaling responses to MEK inhibition in colon cancer cells
Source: Nat Commun. 2025 May 27;16:4884. doi: 10.1038/s41467-025-59404-y (PMC12106795; doi:10.1038/s41467-025-59404-y)
Supplement: Supplementary file 21 — Source Data [file 41467_2025_59404_MOESM21_ESM.zip › SourceData_Figure1E_Boxplot.csv]

	DIL	SILAClabel	Modified.Sequence	SILACratio	H_intensity	L_intensity	Run	int_10bin	H_int_10bin	H_int_10bin_total	L_int_10bin_total
1	1_1	L	(UniMod:1)AAAAAAAAAAGAAGGR(SILAC-R-L)GS(Phospho (STY))GPGR(SILAC-R-L)	-0.105573284496704	3.34185773069854	3.31007700532426	Popeye_20221125_MVB_HStdia_SIL_1_1_100ng_1_B6_1_2306	1	3	8	2
2	1_1	L	(UniMod:1)AAAAAAAAAAGAAGGR(SILAC-R-L)GS(Phospho (STY))GPGR(SILAC-R-L)	-0.477644022056258	3.28962462208242	3.1458394441939	Popeye_20221125_MVB_HStdia_SIL_1_1_100ng_2_B6_1_2307	1	2	7	1
3	1_1	L	(UniMod:1)AAAAAAAAAAGAAGGR(SILAC-R-L)GS(Phospho (STY))GPGR(SILAC-R-L)	-0.441699558114067	3.37577697288259	3.24281215681873	Popeye_20221125_MVB_HStdia_SIL_1_1_100ng_3_B6_1_2308	1	3	8	2
4	1_3	L	(UniMod:1)AAAAAAAAAAGAAGGR(SILAC-R-L)GS(Phospho (STY))GPGR(SILAC-R-L)	1.85691560963495	2.63387831690724	3.19286561482403	Popeye_20221125_MVB_HStdia_SIL_1_3_100ng_1_C6_1_2302	1	1	5	2
5	1_3	L	(UniMod:1)AAAAAAAAAAGAAGGR(SILAC-R-L)GS(Phospho (STY))GPGR(SILAC-R-L)	2.16198852186074	2.70960149288244	3.36042488824375	Popeye_20221125_MVB_HStdia_SIL_1_3_100ng_2_C6_1_2303	2	1	6	3
6	1_3	L	(UniMod:1)AAAAAAAAAAGAAGGR(SILAC-R-L)GS(Phospho (STY))GPGR(SILAC-R-L)	0.79361237665156	2.9930957159841	3.2319968462864	Popeye_20221125_MVB_HStdia_SIL_1_3_100ng_3_C6_1_2304	1	3	7	2
7	1_3	L	(UniMod:1)AAAAAAGAASGLPGPVAQGLK(SILAC-K-L)	1.42652162957629	2.72532673701581	3.15475253698174	Popeye_20221125_MVB_HStdia_SIL_1_3_100ng_1_C6_1_2302	1	2	6	1
8	1_3	L	(UniMod:1)AAAAAAGAASGLPGPVAQGLK(SILAC-K-L)	1.5992234440229	2.7289256998772	3.21033992629715	Popeye_20221125_MVB_HStdia_SIL_1_3_100ng_2_C6_1_2303	1	2	6	2
9	1_3	L	(UniMod:1)AAAAAAGAASGLPGPVAQGLK(SILAC-K-L)	0.252332604751075	3.02305070254324	3.09901038545734	Popeye_20221125_MVB_HStdia_SIL_1_3_100ng_3_C6_1_2304	1	3	7	1
10	1_7	L	(UniMod:1)AAAAAAGAASGLPGPVAQGLK(SILAC-K-L)	2.31027395284804	2.32284753308293	3.01830929109138	Popeye_20221125_MVB_HStdia_SIL_1_7_100ng_1_D6_1_2298	1	1	5	1
11	1_7	L	(UniMod:1)AAAAAAGAASGLPGPVAQGLK(SILAC-K-L)	1.53888336042039	2.57934908484279	3.04259913615752	Popeye_20221125_MVB_HStdia_SIL_1_7_100ng_3_D6_1_2300	1	2	5	1
12	1_1	L	(UniMod:1)AAAAAAGPS(Phospho (STY))PGSGPGDSPEGPEGEAPER(SILAC-R-L)R(SILAC-R-L)	-0.608119106017351	3.49673320296148	3.31367111111389	Popeye_20221125_MVB_HStdia_SIL_1_1_100ng_2_B6_1_2307	1	4	8	2
13	1_1	L	(UniMod:1)AAAAAAGPS(Phospho (STY))PGSGPGDSPEGPEGEAPER(SILAC-R-L)R(SILAC-R-L)	-0.0931196156676009	3.2750347925614	3.24700299506075	Popeye_20221125_MVB_HStdia_SIL_1_1_100ng_3_B6_1_2308	1	2	7	2
14	1_15	L	(UniMod:1)AAAAAALSGAGT(Phospho (STY))PPAGGGAGGGGAGGGGSPPGGWAVAR(SILAC-R-L)	2.53347727964466	2.73096709402355	3.49361974852978	Popeye_20221125_MVB_HStdia_SIL_1_15_100ng_2_E6_1_2295	2	5	6	4
15	1_15	L	(UniMod:1)AAAAAALSGAGT(Phospho (STY))PPAGGGAGGGGAGGGGSPPGGWAVAR(SILAC-R-L)	3.04003012027928	2.60523714864437	3.52037740257041	Popeye_20221125_MVB_HStdia_SIL_1_15_100ng_3_E6_1_2296	2	4	5	4
16	1_31	L	(UniMod:1)AAAAAALSGAGT(Phospho (STY))PPAGGGAGGGGAGGGGSPPGGWAVAR(SILAC-R-L)	4.01365587187278	2.34324114642094	3.55147195612752	Popeye_20221125_MVB_HStdia_SIL_1_31_100ng_1_F6_1_2290	2	3	5	4
17	1_31	L	(UniMod:1)AAAAAALSGAGT(Phospho (STY))PPAGGGAGGGGAGGGGSPPGGWAVAR(SILAC-R-L)	4.03099566043116	2.35932692740185	3.57277753358296	Popeye_20221125_MVB_HStdia_SIL_1_31_100ng_2_F6_1_2291	2	3	5	4
18	1_31	L	(UniMod:1)AAAAAALSGAGT(Phospho (STY))PPAGGGAGGGGAGGGGSPPGGWAVAR(SILAC-R-L)	2.42256136746535	2.73240743184145	3.46167106978528	Popeye_20221125_MVB_HStdia_SIL_1_31_100ng_3_F6_1_2292	2	6	6	3
19	1_63	L	(UniMod:1)AAAAAALSGAGTPPAGGGAGGGGAGGGGS(Phospho (STY))PPGGWAVAR(SILAC-R-L)	5.59308531813989	2.8780194238664	4.56170587293433	Popeye_20221125_MVB_HStdia_SIL_1_63_100ng_1_G6_1_2286	4	7	6	10
20	1_63	L	(UniMod:1)AAAAAALSGAGTPPAGGGAGGGGAGGGGS(Phospho (STY))PPGGWAVAR(SILAC-R-L)	5.79133757979476	2.79289154086498	4.53625786739925	Popeye_20221125_MVB_HStdia_SIL_1_63_100ng_2_G6_1_2287	4	6	6	10
21	1_1	L	(UniMod:1)AAAAAALSGAGTPPAGGGAGGGGAGGGGS(Phospho (STY))PPGGWAVAR(SILAC-R-L)	0.456398557618327	3.19888791633736	3.33627757215826	Popeye_20221125_MVB_HStdia_SIL_1_1_100ng_1_B6_1_2306	2	2	7	3
22	1_1	L	(UniMod:1)AAAAAALSGAGTPPAGGGAGGGGAGGGGS(Phospho (STY))PPGGWAVAR(SILAC-R-L)	0.783461588616245	3.20207944100739	3.43792487963143	Popeye_20221125_MVB_HStdia_SIL_1_1_100ng_3_B6_1_2308	2	2	7	3
23	1_3	L	(UniMod:1)AAAAAEQQQFYLLLGNLLSPDNVVR(SILAC-R-L)K(SILAC-K-L)	0.802808927781243	2.8812242634906	3.12289383153959	Popeye_20221125_MVB_HStdia_SIL_1_3_100ng_1_C6_1_2302	1	2	6	1
24	1_3	L	(UniMod:1)AAAAAEQQQFYLLLGNLLSPDNVVR(SILAC-R-L)K(SILAC-K-L)	1.19531627833522	2.89978932399628	3.25961537808062	Popeye_20221125_MVB_HStdia_SIL_1_3_100ng_2_C6_1_2303	1	3	6	2
25	1_7	L	(UniMod:1)AAAAAEQQQFYLLLGNLLSPDNVVR(SILAC-R-L)K(SILAC-K-L)	2.19515886207129	2.46208189621463	3.1228905589457	Popeye_20221125_MVB_HStdia_SIL_1_7_100ng_1_D6_1_2298	1	2	5	1
26	1_7	L	(UniMod:1)AAAAAEQQQFYLLLGNLLSPDNVVR(SILAC-R-L)K(SILAC-K-L)	2.05040580191248	2.84995105293205	3.46718470259116	Popeye_20221125_MVB_HStdia_SIL_1_7_100ng_2_D6_1_2299	2	4	6	3
27	1_7	L	(UniMod:1)AAAAAEQQQFYLLLGNLLSPDNVVR(SILAC-R-L)K(SILAC-K-L)	2.25256949956266	2.90750057547685	3.58559156216301	Popeye_20221125_MVB_HStdia_SIL_1_7_100ng_3_D6_1_2300	2	5	6	4
28	1_15	L	(UniMod:1)AAAAAEQQQFYLLLGNLLSPDNVVR(SILAC-R-L)K(SILAC-K-L)	3.1466460748689	2.17368440112503	3.1209192553989	Popeye_20221125_MVB_HStdia_SIL_1_15_100ng_2_E6_1_2295	1	2	4	1
29	1_15	L	(UniMod:1)AAAAAEQQQFYLLLGNLLSPDNVVR(SILAC-R-L)K(SILAC-K-L)	2.52792502076633	2.29973168794577	3.06071294598593	Popeye_20221125_MVB_HStdia_SIL_1_15_100ng_3_E6_1_2296	1	2	4	1
30	1_31	L	(UniMod:1)AAAAAEQQQFYLLLGNLLSPDNVVR(SILAC-R-L)K(SILAC-K-L)	4.04762274803202	2.07514532705385	3.29360118534336	Popeye_20221125_MVB_HStdia_SIL_1_31_100ng_1_F6_1_2290	1	2	4	2
31	1_31	L	(UniMod:1)AAAAAEQQQFYLLLGNLLSPDNVVR(SILAC-R-L)K(SILAC-K-L)	3.20053687596398	2.51843628634674	3.48189388824059	Popeye_20221125_MVB_HStdia_SIL_1_31_100ng_2_F6_1_2291	2	4	5	3
32	1_31	L	(UniMod:1)AAAAAEQQQFYLLLGNLLSPDNVVR(SILAC-R-L)K(SILAC-K-L)	3.94013396184943	2.24833625351443	3.43443476296547	Popeye_20221125_MVB_HStdia_SIL_1_31_100ng_3_F6_1_2292	1	2	4	3
33	1_31	L	(UniMod:1)AAAAAS(Phospho (STY))APQQLSDEELFSQLR(SILAC-R-L)R(SILAC-R-L)	1.15578972180561	2.69110979552535	3.03903717046897	Popeye_20221125_MVB_HStdia_SIL_1_31_100ng_1_F6_1_2290	1	5	6	1
34	1_31	L	(UniMod:1)AAAAAS(Phospho (STY))APQQLSDEELFSQLR(SILAC-R-L)R(SILAC-R-L)	0.234056956656901	2.95649978986481	3.02695795451236	Popeye_20221125_MVB_HStdia_SIL_1_31_100ng_2_F6_1_2291	1	7	6	1
35	1_3	L	(UniMod:1)AAAAELSLLEK(SILAC-K-L)	1.78265932829678	2.76419407189514	3.30082800176267	Popeye_20221125_MVB_HStdia_SIL_1_3_100ng_1_C6_1_2302	1	2	6	2
36	1_3	L	(UniMod:1)AAAAELSLLEK(SILAC-K-L)	1.87598769295376	2.79663468623699	3.36136325331255	Popeye_20221125_MVB_HStdia_SIL_1_3_100ng_2_C6_1_2303	2	2	6	3
37	1_3	L	(UniMod:1)AAAAELSLLEK(SILAC-K-L)	1.10165539149057	3.02421466221791	3.35584597994152	Popeye_20221125_MVB_HStdia_SIL_1_3_100ng_3_C6_1_2304	2	3	7	3
38	1_7	L	(UniMod:1)AAAAELSLLEK(SILAC-K-L)	3.36217093841083	2.10217634598083	3.1142906489922	Popeye_20221125_MVB_HStdia_SIL_1_7_100ng_1_D6_1_2298	1	1	4	1
39	1_7	L	(UniMod:1)AAAAELSLLEK(SILAC-K-L)	3.47688178341552	2.27247284862714	3.31911855681289	Popeye_20221125_MVB_HStdia_SIL_1_7_100ng_2_D6_1_2299	1	1	4	2
40	1_31	L	(UniMod:1)AAAAELSLLEK(SILAC-K-L)	4.2035964348488	1.9830649043719	3.24847352092756	Popeye_20221125_MVB_HStdia_SIL_1_31_100ng_1_F6_1_2290	1	1	4	2
41	1_31	L	(UniMod:1)AAAAELSLLEK(SILAC-K-L)	3.54781714821476	2.14446523116493	3.21246461190861	Popeye_20221125_MVB_HStdia_SIL_1_31_100ng_2_F6_1_2291	1	2	4	2
42	1_31	L	(UniMod:1)AAAAELSLLEK(SILAC-K-L)	2.17539644232942	2.57585494457686	3.23071452617872	Popeye_20221125_MVB_HStdia_SIL_1_31_100ng_3_F6_1_2292	1	5	5	2
43	1_3	L	(UniMod:1)AAAAGGGGPGTAVGATGSGIAAAAAGLAVYR(SILAC-R-L)	0.862044873156104	2.82150370262661	3.08100506705495	Popeye_20221125_MVB_HStdia_SIL_1_3_100ng_2_C6_1_2303	1	2	6	1
44	1_3	L	(UniMod:1)AAAAGGGGPGTAVGATGSGIAAAAAGLAVYR(SILAC-R-L)	1.60760556945258	2.71198428389887	3.19592178150057	Popeye_20221125_MVB_HStdia_SIL_1_3_100ng_3_C6_1_2304	1	1	6	2
45	1_3	L	(UniMod:1)AAAAGPGAALS(Phospho (STY))PR(SILAC-R-L)PCDSDPATPGAQSPK(SILAC-K-L)	0.987327848207243	3.01029571546205	3.30751101332681	Popeye_20221125_MVB_HStdia_SIL_1_3_100ng_1_C6_1_2302	1	3	7	2
46	1_3	L	(UniMod:1)AAAAGPGAALS(Phospho (STY))PR(SILAC-R-L)PCDSDPATPGAQSPK(SILAC-K-L)	1.52399019224786	2.80298842570478	3.2617551866691	Popeye_20221125_MVB_HStdia_SIL_1_3_100ng_2_C6_1_2303	1	2	6	2
47	1_7	L	(UniMod:1)AAAAGPGAALS(Phospho (STY))PR(SILAC-R-L)PCDSDPATPGAQSPK(SILAC-K-L)	1.9551275585359	2.84810348169376	3.43665552216235	Popeye_20221125_MVB_HStdia_SIL_1_7_100ng_2_D6_1_2299	2	4	6	3
48	1_7	L	(UniMod:1)AAAAGPGAALS(Phospho (STY))PR(SILAC-R-L)PCDSDPATPGAQSPK(SILAC-K-L)	3.31122803512536	2.49669860835345	3.49347756940969	Popeye_20221125_MVB_HStdia_SIL_1_7_100ng_3_D6_1_2300	2	2	5	4
49	1_15	L	(UniMod:1)AAAAGPGAALS(Phospho (STY))PR(SILAC-R-L)PCDSDPATPGAQSPK(SILAC-K-L)	4.05020812784869	2.46955841493769	3.6887925501022	Popeye_20221125_MVB_HStdia_SIL_1_15_100ng_1_E6_1_2294	2	3	5	5
50	1_15	L	(UniMod:1)AAAAGPGAALS(Phospho (STY))PR(SILAC-R-L)PCDSDPATPGAQSPK(SILAC-K-L)	4.67244011409778	2.25528698134477	3.66183160863183	Popeye_20221125_MVB_HStdia_SIL_1_15_100ng_2_E6_1_2295	2	2	4	5
51	1_15	L	(UniMod:1)AAAAGPGAALS(Phospho (STY))PR(SILAC-R-L)PCDSDPATPGAQSPK(SILAC-K-L)	3.86824001020886	2.46190052077841	3.62635679427882	Popeye_20221125_MVB_HStdia_SIL_1_15_100ng_3_E6_1_2296	2	3	5	4
52	1_1	L	(UniMod:1)AAAAGPGAALSPR(SILAC-R-L)PCDSDPATPGAQS(Phospho (STY))PK(SILAC-K-L)	0.226880117019414	3.3046326842462	3.37293040488879	Popeye_20221125_MVB_HStdia_SIL_1_1_100ng_1_B6_1_2306	2	2	7	3
53	1_1	L	(UniMod:1)AAAAGPGAALSPR(SILAC-R-L)PCDSDPATPGAQS(Phospho (STY))PK(SILAC-K-L)	-0.381707770710067	3.30329111645522	3.18838562789346	Popeye_20221125_MVB_HStdia_SIL_1_1_100ng_3_B6_1_2308	1	2	7	2
54	1_3	L	(UniMod:1)AAAAGPGAALSPR(SILAC-R-L)PCDSDPATPGAQS(Phospho (STY))PK(SILAC-K-L)	1.86312787133585	2.93511965385771	3.49597702888738	Popeye_20221125_MVB_HStdia_SIL_1_3_100ng_1_C6_1_2302	2	3	6	4
55	1_3	L	(UniMod:1)AAAAGPGAALSPR(SILAC-R-L)PCDSDPATPGAQS(Phospho (STY))PK(SILAC-K-L)	1.19046641694354	2.88045000421812	3.23881610454875	Popeye_20221125_MVB_HStdia_SIL_1_3_100ng_3_C6_1_2304	1	2	6	2
56	1_31	L	(UniMod:1)AAAAGPGAALSPR(SILAC-R-L)PCDSDPATPGAQS(Phospho (STY))PK(SILAC-K-L)	5.25738563801962	2.16261816729907	3.74524894311599	Popeye_20221125_MVB_HStdia_SIL_1_31_100ng_1_F6_1_2290	2	2	4	5
57	1_31	L	(UniMod:1)AAAAGPGAALSPR(SILAC-R-L)PCDSDPATPGAQS(Phospho (STY))PK(SILAC-K-L)	4.74000739637246	2.32479877344873	3.75168317942597	Popeye_20221125_MVB_HStdia_SIL_1_31_100ng_2_F6_1_2291	2	3	5	5
58	1_31	L	(UniMod:1)AAAAGPGAALSPR(SILAC-R-L)PCDSDPATPGAQS(Phospho (STY))PK(SILAC-K-L)	4.32773042522193	2.38548115016924	3.68825782130868	Popeye_20221125_MVB_HStdia_SIL_1_31_100ng_3_F6_1_2292	2	3	5	5
59	1_127	L	(UniMod:1)AAAAGPGAALSPR(SILAC-R-L)PCDSDPATPGAQS(Phospho (STY))PK(SILAC-K-L)	6.29353008810903	1.63207445843095	3.52661579356555	Popeye_20221125_MVB_HStdia_SIL_1_127_100ng_1_H6_1_2282	1	1	2	4
60	1_127	L	(UniMod:1)AAAAGPGAALSPR(SILAC-R-L)PCDSDPATPGAQS(Phospho (STY))PK(SILAC-K-L)	3.52356448954141	2.23882612813626	3.29952473114467	Popeye_20221125_MVB_HStdia_SIL_1_127_100ng_2_H6_1_2283	1	2	4	2
61	1_127	L	(UniMod:1)AAAAGPGAALSPR(SILAC-R-L)PCDSDPATPGAQS(Phospho (STY))PK(SILAC-K-L)	3.37849382616543	2.45764274194966	3.47467072379103	Popeye_20221125_MVB_HStdia_SIL_1_127_100ng_3_H6_1_2284	1	3	5	3
62	1_1	L	(UniMod:1)AAAAK(SILAC-K-L)PNNLSLVVHGPGDLR(SILAC-R-L)	-0.616853778190192	3.42274737843375	3.23705588825985	Popeye_20221125_MVB_HStdia_SIL_1_1_100ng_2_B6_1_2307	1	3	8	2
63	1_1	L	(UniMod:1)AAAAK(SILAC-K-L)PNNLSLVVHGPGDLR(SILAC-R-L)	-0.700938228529753	3.53939730768785	3.32839387579282	Popeye_20221125_MVB_HStdia_SIL_1_1_100ng_3_B6_1_2308	2	4	8	3
64	1_3	L	(UniMod:1)AAAAK(SILAC-K-L)PNNLSLVVHGPGDLR(SILAC-R-L)	0.587096818960693	3.35116798023189	3.52790173309797	Popeye_20221125_MVB_HStdia_SIL_1_3_100ng_1_C6_1_2302	2	6	8	4
65	1_3	L	(UniMod:1)AAAAK(SILAC-K-L)PNNLSLVVHGPGDLR(SILAC-R-L)	1.30311151159243	3.26162443200487	3.65390008468922	Popeye_20221125_MVB_HStdia_SIL_1_3_100ng_2_C6_1_2303	3	5	7	5
66	1_3	L	(UniMod:1)AAAAK(SILAC-K-L)PNNLSLVVHGPGDLR(SILAC-R-L)	1.04878365627662	3.27825044229937	3.59396578180077	Popeye_20221125_MVB_HStdia_SIL_1_3_100ng_3_C6_1_2304	3	5	7	4
67	1_7	L	(UniMod:1)AAAAK(SILAC-K-L)PNNLSLVVHGPGDLR(SILAC-R-L)	2.41956590166428	2.7055806447125	3.43394255759921	Popeye_20221125_MVB_HStdia_SIL_1_7_100ng_1_D6_1_2298	2	3	6	3
68	1_7	L	(UniMod:1)AAAAK(SILAC-K-L)PNNLSLVVHGPGDLR(SILAC-R-L)	3.49950240304399	2.44583452062608	3.49928971384051	Popeye_20221125_MVB_HStdia_SIL_1_7_100ng_2_D6_1_2299	2	2	5	4
69	1_7	L	(UniMod:1)AAAAK(SILAC-K-L)PNNLSLVVHGPGDLR(SILAC-R-L)	3.16442117096158	2.62983451041584	3.58242020178942	Popeye_20221125_MVB_HStdia_SIL_1_7_100ng_3_D6_1_2300	2	3	5	4
70	1_15	L	(UniMod:1)AAAAK(SILAC-K-L)PNNLSLVVHGPGDLR(SILAC-R-L)	4.97051159751465	1.80780147595204	3.30407456059964	Popeye_20221125_MVB_HStdia_SIL_1_15_100ng_1_E6_1_2294	1	1	3	2
71	1_15	L	(UniMod:1)AAAAK(SILAC-K-L)PNNLSLVVHGPGDLR(SILAC-R-L)	3.79494353181148	2.33992423688643	3.48231607181269	Popeye_20221125_MVB_HStdia_SIL_1_15_100ng_2_E6_1_2295	2	2	5	3
72	1_15	L	(UniMod:1)AAAAK(SILAC-K-L)PNNLSLVVHGPGDLR(SILAC-R-L)	3.82264990299958	2.21308457466738	3.36381685839226	Popeye_20221125_MVB_HStdia_SIL_1_15_100ng_3_E6_1_2296	1	2	4	3
73	1_31	L	(UniMod:1)AAAAK(SILAC-K-L)PNNLSLVVHGPGDLR(SILAC-R-L)	4.92712704281821	1.88508687190632	3.36829990424177	Popeye_20221125_MVB_HStdia_SIL_1_31_100ng_1_F6_1_2290	1	1	3	3
74	1_31	L	(UniMod:1)AAAAK(SILAC-K-L)PNNLSLVVHGPGDLR(SILAC-R-L)	5.56912151746984	1.82882932853811	3.50530195479424	Popeye_20221125_MVB_HStdia_SIL_1_31_100ng_2_F6_1_2291	2	1	3	4
75	1_31	L	(UniMod:1)AAAAK(SILAC-K-L)PNNLSLVVHGPGDLR(SILAC-R-L)	3.71762796357103	2.43441719380465	3.55353472355874	Popeye_20221125_MVB_HStdia_SIL_1_31_100ng_3_F6_1_2292	2	3	5	4
76	1_1	L	(UniMod:1)AAAAPDSR(SILAC-R-L)VS(Phospho (STY))EEENLK(SILAC-K-L)	-0.015670107963378	4.84790072364524	4.84318355111297	Popeye_20221125_MVB_HStdia_SIL_1_1_100ng_1_B6_1_2306	5	10	12	12
77	1_1	L	(UniMod:1)AAAAPDSR(SILAC-R-L)VS(Phospho (STY))EEENLK(SILAC-K-L)	0.119939819960777	4.8182661530904	4.85437163657313	Popeye_20221125_MVB_HStdia_SIL_1_1_100ng_2_B6_1_2307	5	10	12	12
78	1_1	L	(UniMod:1)AAAAPDSR(SILAC-R-L)VS(Phospho (STY))EEENLK(SILAC-K-L)	0.030699394988245	4.83873263385045	4.84797407259065	Popeye_20221125_MVB_HStdia_SIL_1_1_100ng_3_B6_1_2308	5	10	12	12
79	1_3	L	(UniMod:1)AAAAPDSR(SILAC-R-L)VS(Phospho (STY))EEENLK(SILAC-K-L)	1.63617881013191	4.29370057608778	4.78623947620729	Popeye_20221125_MVB_HStdia_SIL_1_3_100ng_1_C6_1_2302	5	10	10	12
80	1_3	L	(UniMod:1)AAAAPDSR(SILAC-R-L)VS(Phospho (STY))EEENLK(SILAC-K-L)	1.77783795414793	4.35350846792876	4.88869101955717	Popeye_20221125_MVB_HStdia_SIL_1_3_100ng_2_C6_1_2303	5	10	11	12
81	1_7	L	(UniMod:1)AAAAPDSR(SILAC-R-L)VS(Phospho (STY))EEENLK(SILAC-K-L)	3.1110101222407	3.9413832123626	4.87789057597132	Popeye_20221125_MVB_HStdia_SIL_1_7_100ng_1_D6_1_2298	5	10	9	12
82	1_7	L	(UniMod:1)AAAAPDSR(SILAC-R-L)VS(Phospho (STY))EEENLK(SILAC-K-L)	2.91983903040387	4.03870756832815	4.91766669899015	Popeye_20221125_MVB_HStdia_SIL_1_7_100ng_2_D6_1_2299	5	10	10	12
83	1_7	L	(UniMod:1)AAAAPDSR(SILAC-R-L)VS(Phospho (STY))EEENLK(SILAC-K-L)	3.1072862261289	3.95657515083707	4.8919615100154	Popeye_20221125_MVB_HStdia_SIL_1_7_100ng_3_D6_1_2300	5	10	9	12
84	1_15	L	(UniMod:1)AAAAPDSR(SILAC-R-L)VS(Phospho (STY))EEENLK(SILAC-K-L)	4.13075676870669	3.56900384078631	4.81248553295905	Popeye_20221125_MVB_HStdia_SIL_1_15_100ng_1_E6_1_2294	5	9	8	12
85	1_15	L	(UniMod:1)AAAAPDSR(SILAC-R-L)VS(Phospho (STY))EEENLK(SILAC-K-L)	4.1109829937575	3.64440412028397	4.88193331306949	Popeye_20221125_MVB_HStdia_SIL_1_15_100ng_2_E6_1_2295	5	9	8	12
86	1_15	L	(UniMod:1)AAAAPDSR(SILAC-R-L)VS(Phospho (STY))EEENLK(SILAC-K-L)	4.1656925960532	3.60070831997669	4.85470674410406	Popeye_20221125_MVB_HStdia_SIL_1_15_100ng_3_E6_1_2296	5	9	8	12
87	1_31	L	(UniMod:1)AAAAPDSR(SILAC-R-L)VS(Phospho (STY))EEENLK(SILAC-K-L)	4.71811713841458	3.44804278005356	4.86833756177265	Popeye_20221125_MVB_HStdia_SIL_1_31_100ng_1_F6_1_2290	5	9	8	12
88	1_31	L	(UniMod:1)AAAAPDSR(SILAC-R-L)VS(Phospho (STY))EEENLK(SILAC-K-L)	4.96347072287681	3.40755915036535	4.90171272055125	Popeye_20221125_MVB_HStdia_SIL_1_31_100ng_2_F6_1_2291	5	9	8	12
89	1_31	L	(UniMod:1)AAAAPDSR(SILAC-R-L)VS(Phospho (STY))EEENLK(SILAC-K-L)	5.08896757562932	3.37169574911771	4.90362763634354	Popeye_20221125_MVB_HStdia_SIL_1_31_100ng_3_F6_1_2292	5	9	8	12
90	1_63	L	(UniMod:1)AAAAPDSR(SILAC-R-L)VS(Phospho (STY))EEENLK(SILAC-K-L)	6.23900284738717	3.03965202358192	4.91777902367845	Popeye_20221125_MVB_HStdia_SIL_1_63_100ng_1_G6_1_2286	5	8	7	12
91	1_63	L	(UniMod:1)AAAAPDSR(SILAC-R-L)VS(Phospho (STY))EEENLK(SILAC-K-L)	6.10211141695545	3.07057716561778	4.90749573900501	Popeye_20221125_MVB_HStdia_SIL_1_63_100ng_2_G6_1_2287	5	8	7	12
92	1_63	L	(UniMod:1)AAAAPDSR(SILAC-R-L)VS(Phospho (STY))EEENLK(SILAC-K-L)	6.66306462739202	2.89723274883894	4.90301506473158	Popeye_20221125_MVB_HStdia_SIL_1_63_100ng_3_G6_1_2288	5	7	6	12
93	1_255	L	(UniMod:1)AAAAPDSR(SILAC-R-L)VS(Phospho (STY))EEENLK(SILAC-K-L)	9.42887012790291	2.07841693943362	4.91678967315248	Popeye_20221125_MVB_HStdia_SIL_1_255_100ng_1_A7_1_2278	4	1	4	12
94	1_255	L	(UniMod:1)AAAAPDSR(SILAC-R-L)VS(Phospho (STY))EEENLK(SILAC-K-L)	8.69975633296369	2.29443977086963	4.91332738205938	Popeye_20221125_MVB_HStdia_SIL_1_255_100ng_2_A7_1_2279	4	2	4	12
95	1_255	L	(UniMod:1)AAAAPDSR(SILAC-R-L)VS(Phospho (STY))EEENLK(SILAC-K-L)	9.1254509519224	2.16487013144062	4.91190459192969	Popeye_20221125_MVB_HStdia_SIL_1_255_100ng_3_A7_1_2280	4	2	4	12
96	1_1	L	(UniMod:1)AAAAPDSR(SILAC-R-L)VS(Phospho (STY))EEENLK(SILAC-K-L)K(SILAC-K-L)	0.36487182253841	3.67707653420804	3.78691389736468	Popeye_20221125_MVB_HStdia_SIL_1_1_100ng_1_B6_1_2306	3	5	9	5
97	1_1	L	(UniMod:1)AAAAPDSR(SILAC-R-L)VS(Phospho (STY))EEENLK(SILAC-K-L)K(SILAC-K-L)	0.375159096614237	3.70206416140495	3.81499830263203	Popeye_20221125_MVB_HStdia_SIL_1_1_100ng_3_B6_1_2308	3	5	9	6
98	1_3	L	(UniMod:1)AAAAVVEFQR(SILAC-R-L)	1.80588701050318	2.89508702619984	3.43871318514126	Popeye_20221125_MVB_HStdia_SIL_1_3_100ng_1_C6_1_2302	2	2	6	3
99	1_3	L	(UniMod:1)AAAAVVEFQR(SILAC-R-L)	1.3408135115364	3.03650912853273	3.44013421409674	Popeye_20221125_MVB_HStdia_SIL_1_3_100ng_2_C6_1_2303	2	3	7	3
100	1_3	L	(UniMod:1)AAAAVVEFQR(SILAC-R-L)	1.45718261578067	3.00742769852532	3.44608337503541	Popeye_20221125_MVB_HStdia_SIL_1_3_100ng_3_C6_1_2304	2	3	7	3
101	1_7	L	(UniMod:1)AAAAVVEFQR(SILAC-R-L)	2.2820478757644	2.46716989081929	3.15413475296564	Popeye_20221125_MVB_HStdia_SIL_1_7_100ng_2_D6_1_2299	1	2	5	1
102	1_7	L	(UniMod:1)AAAAVVEFQR(SILAC-R-L)	2.30520064190534	2.67249962544352	3.36643416468089	Popeye_20221125_MVB_HStdia_SIL_1_7_100ng_3_D6_1_2300	2	3	6	3
103	1_15	L	(UniMod:1)AAAAVVEFQR(SILAC-R-L)	3.89421546691411	2.13050102008609	3.30277668520586	Popeye_20221125_MVB_HStdia_SIL_1_15_100ng_1_E6_1_2294	1	1	4	2
104	1_15	L	(UniMod:1)AAAAVVEFQR(SILAC-R-L)	3.04188065216823	2.32135605261696	3.23705337214951	Popeye_20221125_MVB_HStdia_SIL_1_15_100ng_2_E6_1_2295	1	2	5	2
105	1_15	L	(UniMod:1)AAAAVVEFQR(SILAC-R-L)	3.53815334478276	2.25610410616361	3.32119439220206	Popeye_20221125_MVB_HStdia_SIL_1_15_100ng_3_E6_1_2296	1	2	4	2
106	1_31	L	(UniMod:1)AAAAVVEFQR(SILAC-R-L)	3.70917545228489	2.19603794073452	3.31261101105279	Popeye_20221125_MVB_HStdia_SIL_1_31_100ng_1_F6_1_2290	1	2	4	2
107	1_31	L	(UniMod:1)AAAAVVEFQR(SILAC-R-L)	5.45805561675891	1.75352177845229	3.396560237099	Popeye_20221125_MVB_HStdia_SIL_1_31_100ng_2_F6_1_2291	1	1	3	3
108	1_3	L	(UniMod:1)AAAETQSLR(SILAC-R-L)EQPEM(UniMod:35)EDANS(Phospho (STY))EK(SILAC-K-L)	1.22695447889588	3.21329723348255	3.58264733494448	Popeye_20221125_MVB_HStdia_SIL_1_3_100ng_1_C6_1_2302	3	5	7	4
109	1_3	L	(UniMod:1)AAAETQSLR(SILAC-R-L)EQPEM(UniMod:35)EDANS(Phospho (STY))EK(SILAC-K-L)	0.906894322527959	3.25683075364684	3.52983314762512	Popeye_20221125_MVB_HStdia_SIL_1_3_100ng_2_C6_1_2303	2	5	7	4
110	1_3	L	(UniMod:1)AAAETQSLR(SILAC-R-L)EQPEM(UniMod:35)EDANS(Phospho (STY))EK(SILAC-K-L)	1.23766354969264	3.30422763112118	3.67680148411862	Popeye_20221125_MVB_HStdia_SIL_1_3_100ng_3_C6_1_2304	3	5	7	5
111	1_7	L	(UniMod:1)AAAETQSLR(SILAC-R-L)EQPEM(UniMod:35)EDANS(Phospho (STY))EK(SILAC-K-L)	2.48952493289048	3.14811194570565	3.89753362545904	Popeye_20221125_MVB_HStdia_SIL_1_7_100ng_1_D6_1_2298	3	6	7	6
112	1_7	L	(UniMod:1)AAAETQSLR(SILAC-R-L)EQPEM(UniMod:35)EDANS(Phospho (STY))EK(SILAC-K-L)	2.64569864264832	3.08416860046776	3.88060325139239	Popeye_20221125_MVB_HStdia_SIL_1_7_100ng_2_D6_1_2299	3	6	7	6
113	1_7	L	(UniMod:1)AAAETQSLR(SILAC-R-L)EQPEM(UniMod:35)EDANS(Phospho (STY))EK(SILAC-K-L)	2.21717137587386	3.22148987413832	3.88892496380393	Popeye_20221125_MVB_HStdia_SIL_1_7_100ng_3_D6_1_2300	3	7	7	6
114	1_15	L	(UniMod:1)AAAETQSLR(SILAC-R-L)EQPEM(UniMod:35)EDANS(Phospho (STY))EK(SILAC-K-L)	4.66600984131269	2.38137684255621	3.78598576485466	Popeye_20221125_MVB_HStdia_SIL_1_15_100ng_1_E6_1_2294	3	2	5	5
115	1_15	L	(UniMod:1)AAAETQSLR(SILAC-R-L)EQPEM(UniMod:35)EDANS(Phospho (STY))EK(SILAC-K-L)	3.34761304647129	2.82087898201907	3.82861092288301	Popeye_20221125_MVB_HStdia_SIL_1_15_100ng_2_E6_1_2295	3	5	6	6
116	1_15	L	(UniMod:1)AAAETQSLR(SILAC-R-L)EQPEM(UniMod:35)EDANS(Phospho (STY))EK(SILAC-K-L)	3.44339078144277	2.74297558337786	3.77953949538497	Popeye_20221125_MVB_HStdia_SIL_1_15_100ng_3_E6_1_2296	3	5	6	5
117	1_31	L	(UniMod:1)AAAETQSLR(SILAC-R-L)EQPEM(UniMod:35)EDANS(Phospho (STY))EK(SILAC-K-L)	4.49342518268892	2.37032430533848	3.72298006859975	Popeye_20221125_MVB_HStdia_SIL_1_31_100ng_1_F6_1_2290	2	3	5	5
118	1_31	L	(UniMod:1)AAAETQSLR(SILAC-R-L)EQPEM(UniMod:35)EDANS(Phospho (STY))EK(SILAC-K-L)	6.59383347026195	1.82294701749164	3.80788867845361	Popeye_20221125_MVB_HStdia_SIL_1_31_100ng_2_F6_1_2291	3	1	3	6
119	1_31	L	(UniMod:1)AAAETQSLR(SILAC-R-L)EQPEM(UniMod:35)EDANS(Phospho (STY))EK(SILAC-K-L)	5.3912086242835	2.20388920240598	3.82680471119766	Popeye_20221125_MVB_HStdia_SIL_1_31_100ng_3_F6_1_2292	3	2	4	6
120	1_63	L	(UniMod:1)AAAETQSLR(SILAC-R-L)EQPEM(UniMod:35)EDANS(Phospho (STY))EK(SILAC-K-L)	4.16246844396209	2.77118680458055	4.02421466221791	Popeye_20221125_MVB_HStdia_SIL_1_63_100ng_1_G6_1_2286	3	6	6	7
121	1_63	L	(UniMod:1)AAAETQSLR(SILAC-R-L)EQPEM(UniMod:35)EDANS(Phospho (STY))EK(SILAC-K-L)	6.44112608158938	2.08977798225415	4.02875013866616	Popeye_20221125_MVB_HStdia_SIL_1_63_100ng_2_G6_1_2287	3	1	4	7
122	1_63	L	(UniMod:1)AAAETQSLR(SILAC-R-L)EQPEM(UniMod:35)EDANS(Phospho (STY))EK(SILAC-K-L)	5.85102765732335	2.31673755039996	4.07807238071384	Popeye_20221125_MVB_HStdia_SIL_1_63_100ng_3_G6_1_2288	3	2	5	7
123	1_127	L	(UniMod:1)AAAETQSLR(SILAC-R-L)EQPEM(UniMod:35)EDANS(Phospho (STY))EK(SILAC-K-L)	7.1985023847147	2.3218717201	4.48883686175782	Popeye_20221125_MVB_HStdia_SIL_1_127_100ng_1_H6_1_2282	3	2	5	10
124	1_127	L	(UniMod:1)AAAETQSLR(SILAC-R-L)EQPEM(UniMod:35)EDANS(Phospho (STY))EK(SILAC-K-L)	6.42221096955601	2.60019395054717	4.53347209086579	Popeye_20221125_MVB_HStdia_SIL_1_127_100ng_2_H6_1_2283	3	4	5	10
125	1_127	L	(UniMod:1)AAAETQSLR(SILAC-R-L)EQPEM(UniMod:35)EDANS(Phospho (STY))EK(SILAC-K-L)	6.85354814967752	2.4680665731796	4.53119014295991	Popeye_20221125_MVB_HStdia_SIL_1_127_100ng_3_H6_1_2284	3	3	5	10
126	1_1	L	(UniMod:1)AAAETQSLR(SILAC-R-L)EQPEMEDANS(Phospho (STY))EK(SILAC-K-L)	-0.0735116357163828	3.80397645610607	3.78184724872511	Popeye_20221125_MVB_HStdia_SIL_1_1_100ng_1_B6_1_2306	3	6	9	5
127	1_1	L	(UniMod:1)AAAETQSLR(SILAC-R-L)EQPEMEDANS(Phospho (STY))EK(SILAC-K-L)	-0.165749072073371	3.78302767892795	3.7331322364804	Popeye_20221125_MVB_HStdia_SIL_1_1_100ng_2_B6_1_2307	3	6	9	5
128	1_1	L	(UniMod:1)AAAETQSLR(SILAC-R-L)EQPEMEDANS(Phospho (STY))EK(SILAC-K-L)	-0.414821968447859	3.86438528356476	3.73951142820157	Popeye_20221125_MVB_HStdia_SIL_1_1_100ng_3_B6_1_2308	3	6	9	5
129	1_3	L	(UniMod:1)AAAETQSLR(SILAC-R-L)EQPEMEDANS(Phospho (STY))EK(SILAC-K-L)	1.35577268627018	3.78836849658547	4.19649674245473	Popeye_20221125_MVB_HStdia_SIL_1_3_100ng_1_C6_1_2302	4	8	9	8
130	1_3	L	(UniMod:1)AAAETQSLR(SILAC-R-L)EQPEMEDANS(Phospho (STY))EK(SILAC-K-L)	1.46565954595348	3.72532918933843	4.16653667610168	Popeye_20221125_MVB_HStdia_SIL_1_3_100ng_2_C6_1_2303	4	8	9	8
131	1_3	L	(UniMod:1)AAAETQSLR(SILAC-R-L)EQPEMEDANS(Phospho (STY))EK(SILAC-K-L)	1.32721282837281	3.81120221052511	4.21073308249536	Popeye_20221125_MVB_HStdia_SIL_1_3_100ng_3_C6_1_2304	4	8	9	8
132	1_7	L	(UniMod:1)AAAETQSLR(SILAC-R-L)EQPEMEDANS(Phospho (STY))EK(SILAC-K-L)	2.78830136201468	3.64912350257633	4.48848584949348	Popeye_20221125_MVB_HStdia_SIL_1_7_100ng_1_D6_1_2298	5	9	8	10
133	1_7	L	(UniMod:1)AAAETQSLR(SILAC-R-L)EQPEMEDANS(Phospho (STY))EK(SILAC-K-L)	2.70511267570823	3.72819789509307	4.5425179521321	Popeye_20221125_MVB_HStdia_SIL_1_7_100ng_2_D6_1_2299	5	9	9	10
134	1_7	L	(UniMod:1)AAAETQSLR(SILAC-R-L)EQPEMEDANS(Phospho (STY))EK(SILAC-K-L)	2.69895677277226	3.71637650948631	4.52884345509122	Popeye_20221125_MVB_HStdia_SIL_1_7_100ng_3_D6_1_2300	5	9	9	10
135	1_15	L	(UniMod:1)AAAETQSLR(SILAC-R-L)EQPEMEDANS(Phospho (STY))EK(SILAC-K-L)	3.74876999090576	3.08448333254452	4.21297554665214	Popeye_20221125_MVB_HStdia_SIL_1_15_100ng_1_E6_1_2294	4	7	7	8
136	1_15	L	(UniMod:1)AAAETQSLR(SILAC-R-L)EQPEMEDANS(Phospho (STY))EK(SILAC-K-L)	4.2109675036879	3.04039661459181	4.30802414396814	Popeye_20221125_MVB_HStdia_SIL_1_15_100ng_2_E6_1_2295	4	7	7	9
137	1_15	L	(UniMod:1)AAAETQSLR(SILAC-R-L)EQPEMEDANS(Phospho (STY))EK(SILAC-K-L)	3.23879941820415	3.3064121593754	4.2813879341939	Popeye_20221125_MVB_HStdia_SIL_1_15_100ng_3_E6_1_2296	4	8	7	8
138	1_31	L	(UniMod:1)AAAETQSLR(SILAC-R-L)EQPEMEDANS(Phospho (STY))EK(SILAC-K-L)	4.92680865857086	2.80597431400269	4.28909150312954	Popeye_20221125_MVB_HStdia_SIL_1_31_100ng_1_F6_1_2290	4	6	6	8
139	1_31	L	(UniMod:1)AAAETQSLR(SILAC-R-L)EQPEMEDANS(Phospho (STY))EK(SILAC-K-L)	5.46646219974847	2.69459730259848	4.34016639488608	Popeye_20221125_MVB_HStdia_SIL_1_31_100ng_2_F6_1_2291	4	5	6	9
140	1_31	L	(UniMod:1)AAAETQSLR(SILAC-R-L)EQPEMEDANS(Phospho (STY))EK(SILAC-K-L)	5.13772426460454	2.83456374931356	4.3811728624102	Popeye_20221125_MVB_HStdia_SIL_1_31_100ng_3_F6_1_2292	4	6	6	9
141	1_63	L	(UniMod:1)AAAETQSLR(SILAC-R-L)EQPEMEDANS(Phospho (STY))EK(SILAC-K-L)	6.5302038512958	2.48956476556334	4.45535200260383	Popeye_20221125_MVB_HStdia_SIL_1_63_100ng_1_G6_1_2286	4	4	5	10
142	1_63	L	(UniMod:1)AAAETQSLR(SILAC-R-L)EQPEMEDANS(Phospho (STY))EK(SILAC-K-L)	5.85019027745328	2.7855141930405	4.54659694689573	Popeye_20221125_MVB_HStdia_SIL_1_63_100ng_2_G6_1_2287	4	6	6	10
143	1_63	L	(UniMod:1)AAAETQSLR(SILAC-R-L)EQPEMEDANS(Phospho (STY))EK(SILAC-K-L)	6.21095859657902	2.67342919170346	4.54311403110081	Popeye_20221125_MVB_HStdia_SIL_1_63_100ng_3_G6_1_2288	4	5	6	10
144	1_127	L	(UniMod:1)AAAETQSLR(SILAC-R-L)EQPEMEDANS(Phospho (STY))EK(SILAC-K-L)	7.65660685194464	2.67924069170257	4.98410901914428	Popeye_20221125_MVB_HStdia_SIL_1_127_100ng_1_H6_1_2282	5	5	6	13
145	1_127	L	(UniMod:1)AAAETQSLR(SILAC-R-L)EQPEMEDANS(Phospho (STY))EK(SILAC-K-L)	6.14361670669056	3.16360558369883	5.01301849427505	Popeye_20221125_MVB_HStdia_SIL_1_127_100ng_2_H6_1_2283	5	9	7	13
146	1_127	L	(UniMod:1)AAAETQSLR(SILAC-R-L)EQPEMEDANS(Phospho (STY))EK(SILAC-K-L)	7.64901217846777	2.67793802166073	4.98052012457862	Popeye_20221125_MVB_HStdia_SIL_1_127_100ng_3_H6_1_2284	5	5	6	13
147	1_7	L	(UniMod:1)AAAITDMADLEELSR(SILAC-R-L)LS(Phospho (STY))PLPPGSPGSAAR(SILAC-R-L)	2.76948202704271	2.50934099044537	3.34303815303751	Popeye_20221125_MVB_HStdia_SIL_1_7_100ng_1_D6_1_2298	1	2	5	3
148	1_7	L	(UniMod:1)AAAITDMADLEELSR(SILAC-R-L)LS(Phospho (STY))PLPPGSPGSAAR(SILAC-R-L)	1.70591171991201	2.93286830632839	3.44639890397664	Popeye_20221125_MVB_HStdia_SIL_1_7_100ng_2_D6_1_2299	2	5	6	3
149	1_7	L	(UniMod:1)AAAITDMADLEELSR(SILAC-R-L)LS(Phospho (STY))PLPPGSPGSAAR(SILAC-R-L)	2.44024829341405	2.69112394653487	3.42571187972034	Popeye_20221125_MVB_HStdia_SIL_1_7_100ng_3_D6_1_2300	2	3	6	3
150	1_15	L	(UniMod:1)AAAITDMADLEELSR(SILAC-R-L)LS(Phospho (STY))PLPPGSPGSAAR(SILAC-R-L)	3.74828529278614	2.21782861090752	3.3461749163423	Popeye_20221125_MVB_HStdia_SIL_1_15_100ng_1_E6_1_2294	1	2	4	3
151	1_15	L	(UniMod:1)AAAITDMADLEELSR(SILAC-R-L)LS(Phospho (STY))PLPPGSPGSAAR(SILAC-R-L)	2.40800727432872	2.54651305148122	3.27139547083123	Popeye_20221125_MVB_HStdia_SIL_1_15_100ng_2_E6_1_2295	1	3	5	2
152	1_15	L	(UniMod:1)AAAITDMADLEELSR(SILAC-R-L)LS(Phospho (STY))PLPPGSPGSAAR(SILAC-R-L)	3.89995740770003	2.25512771614317	3.42913187767282	Popeye_20221125_MVB_HStdia_SIL_1_15_100ng_3_E6_1_2296	2	2	4	3
153	1_31	L	(UniMod:1)AAAITDMADLEELSR(SILAC-R-L)LS(Phospho (STY))PLPPGSPGSAAR(SILAC-R-L)	3.39264065975258	2.37388072343204	3.3951673265268	Popeye_20221125_MVB_HStdia_SIL_1_31_100ng_1_F6_1_2290	1	3	5	3
154	1_31	L	(UniMod:1)AAAITDMADLEELSR(SILAC-R-L)LS(Phospho (STY))PLPPGSPGSAAR(SILAC-R-L)	2.94962170271648	2.4824219111321	3.37034651951123	Popeye_20221125_MVB_HStdia_SIL_1_31_100ng_2_F6_1_2291	1	4	5	3
155	1_31	L	(UniMod:1)AAAITDMADLEELSR(SILAC-R-L)LS(Phospho (STY))PLPPGSPGSAAR(SILAC-R-L)	4.07967207423394	2.30733983496283	3.53544350177993	Popeye_20221125_MVB_HStdia_SIL_1_31_100ng_3_F6_1_2292	2	3	4	4
156	1_7	L	(UniMod:1)AAAITDMADLEELSR(SILAC-R-L)LSPLPPGS(Phospho (STY))PGSAAR(SILAC-R-L)	1.48828271247243	2.68585634140521	3.13387407988756	Popeye_20221125_MVB_HStdia_SIL_1_7_100ng_1_D6_1_2298	1	3	6	1
157	1_7	L	(UniMod:1)AAAITDMADLEELSR(SILAC-R-L)LSPLPPGS(Phospho (STY))PGSAAR(SILAC-R-L)	2.30061451755782	2.63969860425996	3.33225258250488	Popeye_20221125_MVB_HStdia_SIL_1_7_100ng_2_D6_1_2299	1	3	5	3
158	1_7	L	(UniMod:1)AAAITDMADLEELSR(SILAC-R-L)LSPLPPGS(Phospho (STY))PGSAAR(SILAC-R-L)	3.15633940828081	2.51494733220632	3.46510017059514	Popeye_20221125_MVB_HStdia_SIL_1_7_100ng_3_D6_1_2300	2	2	5	3
159	1_15	L	(UniMod:1)AAAITDMADLEELSR(SILAC-R-L)LSPLPPGS(Phospho (STY))PGSAAR(SILAC-R-L)	3.13008403106859	2.23703827518139	3.17928745748187	Popeye_20221125_MVB_HStdia_SIL_1_15_100ng_2_E6_1_2295	1	2	4	2
160	1_15	L	(UniMod:1)AAAITDMADLEELSR(SILAC-R-L)LSPLPPGS(Phospho (STY))PGSAAR(SILAC-R-L)	2.01982790704021	2.51289375678281	3.12092254288111	Popeye_20221125_MVB_HStdia_SIL_1_15_100ng_3_E6_1_2296	1	3	5	1
161	1_31	L	(UniMod:1)AAAITDMADLEELSR(SILAC-R-L)LSPLPPGS(Phospho (STY))PGSAAR(SILAC-R-L)	4.18981725929662	1.96147140286291	3.22273207426185	Popeye_20221125_MVB_HStdia_SIL_1_31_100ng_1_F6_1_2290	1	1	3	2
162	1_31	L	(UniMod:1)AAAITDMADLEELSR(SILAC-R-L)LSPLPPGS(Phospho (STY))PGSAAR(SILAC-R-L)	2.31584778831331	2.62364617823169	3.32078582790609	Popeye_20221125_MVB_HStdia_SIL_1_31_100ng_2_F6_1_2291	1	5	5	2
163	1_31	L	(UniMod:1)AAAITDMADLEELSR(SILAC-R-L)LSPLPPGS(Phospho (STY))PGSAAR(SILAC-R-L)	3.19185365730078	2.23646168162682	3.19730537424413	Popeye_20221125_MVB_HStdia_SIL_1_31_100ng_3_F6_1_2292	1	2	4	2
164	1_63	L	(UniMod:1)AAAITDMADLEELSR(SILAC-R-L)LSPLPPGS(Phospho (STY))PGSAAR(SILAC-R-L)	4.68877644705038	1.94572898525878	3.35719133878373	Popeye_20221125_MVB_HStdia_SIL_1_63_100ng_1_G6_1_2286	1	1	3	3
165	1_63	L	(UniMod:1)AAAITDMADLEELSR(SILAC-R-L)LSPLPPGS(Phospho (STY))PGSAAR(SILAC-R-L)	4.92443097294131	1.87383482285767	3.35623625728977	Popeye_20221125_MVB_HStdia_SIL_1_63_100ng_2_G6_1_2287	1	1	3	3
166	1_63	L	(UniMod:1)AAAITDMADLEELSR(SILAC-R-L)LSPLPPGS(Phospho (STY))PGSAAR(SILAC-R-L)	2.77342795057051	2.63730957001431	3.47219457394892	Popeye_20221125_MVB_HStdia_SIL_1_63_100ng_3_G6_1_2288	1	5	5	3
167	1_1	L	(UniMod:1)AAAM(UniMod:35)VPGR(SILAC-R-L)SES(Phospho (STY))WER(SILAC-R-L)	-0.0892216999176741	3.73461503516787	3.70775662722852	Popeye_20221125_MVB_HStdia_SIL_1_1_100ng_1_B6_1_2306	3	5	9	5
168	1_1	L	(UniMod:1)AAAM(UniMod:35)VPGR(SILAC-R-L)SES(Phospho (STY))WER(SILAC-R-L)	0.366784197990623	3.61273300951123	3.72314605504196	Popeye_20221125_MVB_HStdia_SIL_1_1_100ng_3_B6_1_2308	3	5	8	5
169	1_3	L	(UniMod:1)AAAM(UniMod:35)VPGR(SILAC-R-L)SES(Phospho (STY))WER(SILAC-R-L)	1.39487120058397	3.17858273966848	3.59848081113209	Popeye_20221125_MVB_HStdia_SIL_1_3_100ng_1_C6_1_2302	3	5	7	4
170	1_3	L	(UniMod:1)AAAM(UniMod:35)VPGR(SILAC-R-L)SES(Phospho (STY))WER(SILAC-R-L)	1.3738936045495	3.3846723412392	3.79825552705951	Popeye_20221125_MVB_HStdia_SIL_1_3_100ng_3_C6_1_2304	3	6	8	5
171	1_7	L	(UniMod:1)AAAM(UniMod:35)VPGR(SILAC-R-L)SES(Phospho (STY))WER(SILAC-R-L)	2.55227364591383	3.2809264858212	4.04923741038394	Popeye_20221125_MVB_HStdia_SIL_1_7_100ng_1_D6_1_2298	4	7	7	7
172	1_7	L	(UniMod:1)AAAM(UniMod:35)VPGR(SILAC-R-L)SES(Phospho (STY))WER(SILAC-R-L)	2.84406052464162	3.22453306260609	4.08068059000705	Popeye_20221125_MVB_HStdia_SIL_1_7_100ng_2_D6_1_2299	4	7	7	7
173	1_7	L	(UniMod:1)AAAM(UniMod:35)VPGR(SILAC-R-L)SES(Phospho (STY))WER(SILAC-R-L)	2.32959721087967	3.32865273565768	4.02993137394761	Popeye_20221125_MVB_HStdia_SIL_1_7_100ng_3_D6_1_2300	4	7	8	7
174	1_63	L	(UniMod:1)AAAM(UniMod:35)VPGR(SILAC-R-L)SES(Phospho (STY))WER(SILAC-R-L)	5.72108359228327	2.48197549468853	4.20419326366683	Popeye_20221125_MVB_HStdia_SIL_1_63_100ng_2_G6_1_2287	3	4	5	8
175	1_63	L	(UniMod:1)AAAM(UniMod:35)VPGR(SILAC-R-L)SES(Phospho (STY))WER(SILAC-R-L)	7.25039705118016	1.99052931642533	4.17311630930424	Popeye_20221125_MVB_HStdia_SIL_1_63_100ng_3_G6_1_2288	3	1	4	8
176	1_127	L	(UniMod:1)AAAM(UniMod:35)VPGR(SILAC-R-L)SES(Phospho (STY))WER(SILAC-R-L)	5.92409808287667	2.53085001223926	4.31418123244063	Popeye_20221125_MVB_HStdia_SIL_1_127_100ng_1_H6_1_2282	3	4	5	9
177	1_127	L	(UniMod:1)AAAM(UniMod:35)VPGR(SILAC-R-L)SES(Phospho (STY))WER(SILAC-R-L)	5.83029068623443	2.60527379305637	4.36036617305327	Popeye_20221125_MVB_HStdia_SIL_1_127_100ng_2_H6_1_2283	3	4	5	9
178	1_127	L	(UniMod:1)AAAM(UniMod:35)VPGR(SILAC-R-L)SES(Phospho (STY))WER(SILAC-R-L)	6.7638165881146	2.30963442519407	4.34574610338617	Popeye_20221125_MVB_HStdia_SIL_1_127_100ng_3_H6_1_2284	3	2	4	9
179	1_1	L	(UniMod:1)AAAMVPGR(SILAC-R-L)SES(Phospho (STY))WER(SILAC-R-L)	-0.203395023853634	4.44703082647375	4.38580282332502	Popeye_20221125_MVB_HStdia_SIL_1_1_100ng_1_B6_1_2306	5	9	11	9
180	1_1	L	(UniMod:1)AAAMVPGR(SILAC-R-L)SES(Phospho (STY))WER(SILAC-R-L)	-0.149276519741224	4.48146986063582	4.43653315054538	Popeye_20221125_MVB_HStdia_SIL_1_1_100ng_2_B6_1_2307	5	9	11	9
181	1_1	L	(UniMod:1)AAAMVPGR(SILAC-R-L)SES(Phospho (STY))WER(SILAC-R-L)	-0.0778050034293768	4.48334762009642	4.45992598025144	Popeye_20221125_MVB_HStdia_SIL_1_1_100ng_3_B6_1_2308	5	9	11	10
182	1_3	L	(UniMod:1)AAAMVPGR(SILAC-R-L)SES(Phospho (STY))WER(SILAC-R-L)	1.35108394648759	3.95349971356597	4.3602165081188	Popeye_20221125_MVB_HStdia_SIL_1_3_100ng_1_C6_1_2302	5	9	9	9
183	1_3	L	(UniMod:1)AAAMVPGR(SILAC-R-L)SES(Phospho (STY))WER(SILAC-R-L)	1.4626234258919	4.02048558579655	4.46077910935083	Popeye_20221125_MVB_HStdia_SIL_1_3_100ng_2_C6_1_2303	5	9	10	10
184	1_3	L	(UniMod:1)AAAMVPGR(SILAC-R-L)SES(Phospho (STY))WER(SILAC-R-L)	1.60452727862601	3.93872631614812	4.42173715587565	Popeye_20221125_MVB_HStdia_SIL_1_3_100ng_3_C6_1_2304	5	9	9	9
185	1_7	L	(UniMod:1)AAAMVPGR(SILAC-R-L)SES(Phospho (STY))WER(SILAC-R-L)	2.67158835310604	3.83399637578134	4.6382246061328	Popeye_20221125_MVB_HStdia_SIL_1_7_100ng_1_D6_1_2298	5	9	9	11
186	1_7	L	(UniMod:1)AAAMVPGR(SILAC-R-L)SES(Phospho (STY))WER(SILAC-R-L)	2.67655701514935	3.95725904153362	4.76298298819843	Popeye_20221125_MVB_HStdia_SIL_1_7_100ng_2_D6_1_2299	5	10	9	11
187	1_7	L	(UniMod:1)AAAMVPGR(SILAC-R-L)SES(Phospho (STY))WER(SILAC-R-L)	2.71163090328082	3.90267177725738	4.71895401631432	Popeye_20221125_MVB_HStdia_SIL_1_7_100ng_3_D6_1_2300	5	10	9	11
188	1_15	L	(UniMod:1)AAAMVPGR(SILAC-R-L)SES(Phospho (STY))WER(SILAC-R-L)	3.83818552410051	3.3110923825426	4.46650135422013	Popeye_20221125_MVB_HStdia_SIL_1_15_100ng_1_E6_1_2294	5	8	7	10
189	1_15	L	(UniMod:1)AAAMVPGR(SILAC-R-L)SES(Phospho (STY))WER(SILAC-R-L)	3.7057114264164	3.40484055584927	4.52037085047536	Popeye_20221125_MVB_HStdia_SIL_1_15_100ng_2_E6_1_2295	5	9	8	10
190	1_15	L	(UniMod:1)AAAMVPGR(SILAC-R-L)SES(Phospho (STY))WER(SILAC-R-L)	3.84413316795233	3.37327437722449	4.53047376810495	Popeye_20221125_MVB_HStdia_SIL_1_15_100ng_3_E6_1_2296	5	9	8	10
191	1_31	L	(UniMod:1)AAAMVPGR(SILAC-R-L)SES(Phospho (STY))WER(SILAC-R-L)	4.5601085765477	3.20686094187247	4.57959040689791	Popeye_20221125_MVB_HStdia_SIL_1_31_100ng_1_F6_1_2290	5	9	7	10
192	1_31	L	(UniMod:1)AAAMVPGR(SILAC-R-L)SES(Phospho (STY))WER(SILAC-R-L)	4.68925640334879	3.22308299621085	4.63468983097824	Popeye_20221125_MVB_HStdia_SIL_1_31_100ng_2_F6_1_2291	5	9	7	11
193	1_31	L	(UniMod:1)AAAMVPGR(SILAC-R-L)SES(Phospho (STY))WER(SILAC-R-L)	5.13338811154989	3.10084594069052	4.64614974165192	Popeye_20221125_MVB_HStdia_SIL_1_31_100ng_3_F6_1_2292	5	8	7	11
194	1_63	L	(UniMod:1)AAAMVPGR(SILAC-R-L)SES(Phospho (STY))WER(SILAC-R-L)	6.83908064610259	2.57155977219999	4.63032818944187	Popeye_20221125_MVB_HStdia_SIL_1_63_100ng_1_G6_1_2286	4	4	5	11
195	1_63	L	(UniMod:1)AAAMVPGR(SILAC-R-L)SES(Phospho (STY))WER(SILAC-R-L)	6.03813405646735	2.88102554483183	4.69868501366873	Popeye_20221125_MVB_HStdia_SIL_1_63_100ng_2_G6_1_2287	4	7	6	11
196	1_63	L	(UniMod:1)AAAMVPGR(SILAC-R-L)SES(Phospho (STY))WER(SILAC-R-L)	5.77131893223522	2.9146953165247	4.65203542967092	Popeye_20221125_MVB_HStdia_SIL_1_63_100ng_3_G6_1_2288	4	7	6	11
197	1_127	L	(UniMod:1)AAAMVPGR(SILAC-R-L)SES(Phospho (STY))WER(SILAC-R-L)	7.02238462213215	2.6585331909416	4.77248160329285	Popeye_20221125_MVB_HStdia_SIL_1_127_100ng_1_H6_1_2282	4	5	6	11
198	1_127	L	(UniMod:1)AAAMVPGR(SILAC-R-L)SES(Phospho (STY))WER(SILAC-R-L)	6.49052870801281	2.85418879683653	4.80803262566657	Popeye_20221125_MVB_HStdia_SIL_1_127_100ng_2_H6_1_2283	4	7	6	12
199	1_127	L	(UniMod:1)AAAMVPGR(SILAC-R-L)SES(Phospho (STY))WER(SILAC-R-L)	7.10853572989767	2.67481982111542	4.81470230106377	Popeye_20221125_MVB_HStdia_SIL_1_127_100ng_3_H6_1_2284	4	5	6	12
200	1_1	L	(UniMod:1)AAAPQAPGR(SILAC-R-L)GS(Phospho (STY))LR(SILAC-R-L)K(SILAC-K-L)	-0.888354157724569	4.03049042628501	3.7630691780371	Popeye_20221125_MVB_HStdia_SIL_1_1_100ng_2_B6_1_2307	3	7	10	5
201	1_1	L	(UniMod:1)AAAPQAPGR(SILAC-R-L)GS(Phospho (STY))LR(SILAC-R-L)K(SILAC-K-L)	-1.00687761650372	4.02640659385133	3.72330622932106	Popeye_20221125_MVB_HStdia_SIL_1_1_100ng_3_B6_1_2308	3	7	10	5
202	1_3	L	(UniMod:1)AAAPQAPGR(SILAC-R-L)GS(Phospho (STY))LR(SILAC-R-L)K(SILAC-K-L)	0.681588454212394	3.55676429623509	3.76194286565127	Popeye_20221125_MVB_HStdia_SIL_1_3_100ng_1_C6_1_2302	3	7	8	5
203	1_3	L	(UniMod:1)AAAPQAPGR(SILAC-R-L)GS(Phospho (STY))LR(SILAC-R-L)K(SILAC-K-L)	0.754747401781577	3.58095803095299	3.8081596380387	Popeye_20221125_MVB_HStdia_SIL_1_3_100ng_2_C6_1_2303	3	7	8	6
204	1_3	L	(UniMod:1)AAAPQAPGR(SILAC-R-L)GS(Phospho (STY))LR(SILAC-R-L)K(SILAC-K-L)	0.90260259994739	3.58894252371131	3.86065298045977	Popeye_20221125_MVB_HStdia_SIL_1_3_100ng_3_C6_1_2304	4	7	8	6
205	1_7	L	(UniMod:1)AAAPQAPGR(SILAC-R-L)GS(Phospho (STY))LR(SILAC-R-L)K(SILAC-K-L)	1.46920684504921	3.32815322197041	3.77042855216506	Popeye_20221125_MVB_HStdia_SIL_1_7_100ng_1_D6_1_2298	3	7	8	5
206	1_7	L	(UniMod:1)AAAPQAPGR(SILAC-R-L)GS(Phospho (STY))LR(SILAC-R-L)K(SILAC-K-L)	1.99072486943395	3.27261196977447	3.87187986858835	Popeye_20221125_MVB_HStdia_SIL_1_7_100ng_2_D6_1_2299	3	7	7	6
207	1_7	L	(UniMod:1)AAAPQAPGR(SILAC-R-L)GS(Phospho (STY))LR(SILAC-R-L)K(SILAC-K-L)	1.7386009113628	3.39325923782684	3.91663026263578	Popeye_20221125_MVB_HStdia_SIL_1_7_100ng_3_D6_1_2300	3	8	8	6
208	1_1	L	(UniMod:1)AAAS(Phospho (STY))PLR(SILAC-R-L)DCQAWK(SILAC-K-L)	-0.0173892743154971	3.43870369599542	3.43346900282363	Popeye_20221125_MVB_HStdia_SIL_1_1_100ng_1_B6_1_2306	2	3	8	3
209	1_1	L	(UniMod:1)AAAS(Phospho (STY))PLR(SILAC-R-L)DCQAWK(SILAC-K-L)	0.0736903099776056	3.41952784851653	3.44171084220957	Popeye_20221125_MVB_HStdia_SIL_1_1_100ng_2_B6_1_2307	2	3	8	3
210	1_3	L	(UniMod:1)AAASVT(Phospho (STY))PPGSLELLQPGFSK(SILAC-K-L)	0.42830728962201	2.91050060798389	3.03943394952165	Popeye_20221125_MVB_HStdia_SIL_1_3_100ng_1_C6_1_2302	1	3	6	1
211	1_3	L	(UniMod:1)AAASVT(Phospho (STY))PPGSLELLQPGFSK(SILAC-K-L)	-0.246850877798619	3.20883086426517	3.13452134559181	Popeye_20221125_MVB_HStdia_SIL_1_3_100ng_3_C6_1_2304	1	5	7	1
212	1_15	L	(UniMod:1)AAASVT(Phospho (STY))PPGSLELLQPGFSK(SILAC-K-L)	4.88363123759674	2.02447335293624	3.49459284321447	Popeye_20221125_MVB_HStdia_SIL_1_15_100ng_1_E6_1_2294	2	1	4	4
213	1_15	L	(UniMod:1)AAASVT(Phospho (STY))PPGSLELLQPGFSK(SILAC-K-L)	1.4941937031457	2.99691863249809	3.44671575647719	Popeye_20221125_MVB_HStdia_SIL_1_15_100ng_2_E6_1_2295	2	7	7	3
214	1_31	L	(UniMod:1)AAASVT(Phospho (STY))PPGSLELLQPGFSK(SILAC-K-L)	2.69996626792927	2.58882612897977	3.40159696290742	Popeye_20221125_MVB_HStdia_SIL_1_31_100ng_1_F6_1_2290	1	5	5	3
215	1_31	L	(UniMod:1)AAASVT(Phospho (STY))PPGSLELLQPGFSK(SILAC-K-L)	2.27861909283336	2.82369718801431	3.5096298836498	Popeye_20221125_MVB_HStdia_SIL_1_31_100ng_2_F6_1_2291	2	6	6	4
216	1_31	L	(UniMod:1)AAASVT(Phospho (STY))PPGSLELLQPGFSK(SILAC-K-L)	2.86448531940474	2.6730209071289	3.53531691040884	Popeye_20221125_MVB_HStdia_SIL_1_31_100ng_3_F6_1_2292	2	5	6	4
217	1_63	L	(UniMod:1)AAASVT(Phospho (STY))PPGSLELLQPGFSK(SILAC-K-L)	1.01556767878407	3.03316229586089	3.33887862980174	Popeye_20221125_MVB_HStdia_SIL_1_63_100ng_1_G6_1_2286	1	8	7	3
218	1_63	L	(UniMod:1)AAASVT(Phospho (STY))PPGSLELLQPGFSK(SILAC-K-L)	0.924404553543897	3.1006909775663	3.37896447631138	Popeye_20221125_MVB_HStdia_SIL_1_63_100ng_2_G6_1_2287	1	8	7	3
219	1_63	L	(UniMod:1)AAASVT(Phospho (STY))PPGSLELLQPGFSK(SILAC-K-L)	1.32472411054426	2.89548387337262	3.29426556662573	Popeye_20221125_MVB_HStdia_SIL_1_63_100ng_3_G6_1_2288	1	7	6	2
220	1_7	L	(UniMod:1)AAASVT(Phospho (STY))PPGSLELLQPGFSK(SILAC-K-L)	2.78088424207948	2.56686038452112	3.40398995585634	Popeye_20221125_MVB_HStdia_SIL_1_7_100ng_1_D6_1_2298	2	2	5	3
221	1_7	L	(UniMod:1)AAASVT(Phospho (STY))PPGSLELLQPGFSK(SILAC-K-L)	1.79023541853666	2.90357775140465	3.44249231168425	Popeye_20221125_MVB_HStdia_SIL_1_7_100ng_2_D6_1_2299	2	5	6	3
222	1_7	L	(UniMod:1)AAASVT(Phospho (STY))PPGSLELLQPGFSK(SILAC-K-L)	2.97356481952819	2.45260361308376	3.3477358178129	Popeye_20221125_MVB_HStdia_SIL_1_7_100ng_3_D6_1_2300	1	2	5	3
223	1_15	L	(UniMod:1)AAATADPGAGNPQPGDSSGGGAGGGLPS(Phospho (STY))PGEQELSR(SILAC-R-L)	3.46707989037156	2.15360757260243	3.19730261696765	Popeye_20221125_MVB_HStdia_SIL_1_15_100ng_1_E6_1_2294	1	2	4	2
224	1_15	L	(UniMod:1)AAATADPGAGNPQPGDSSGGGAGGGLPS(Phospho (STY))PGEQELSR(SILAC-R-L)	2.70290826300215	2.31508196612295	3.12873842881462	Popeye_20221125_MVB_HStdia_SIL_1_15_100ng_2_E6_1_2295	1	2	5	1
225	1_15	L	(UniMod:1)AAATADPGAGNPQPGDSSGGGAGGGLPS(Phospho (STY))PGEQELSR(SILAC-R-L)	4.19638507158492	1.78170943032671	3.04494721023031	Popeye_20221125_MVB_HStdia_SIL_1_15_100ng_3_E6_1_2296	1	1	3	1
226	1_3	L	(UniMod:1)AAATGAVAASAASGQAEGK(SILAC-K-L)	1.06311825454652	2.99742483130151	3.31745531485795	Popeye_20221125_MVB_HStdia_SIL_1_3_100ng_1_C6_1_2302	2	3	7	2
227	1_3	L	(UniMod:1)AAATGAVAASAASGQAEGK(SILAC-K-L)	1.55675248594241	2.91646026551463	3.38508945960776	Popeye_20221125_MVB_HStdia_SIL_1_3_100ng_2_C6_1_2303	2	3	6	3
228	1_3	L	(UniMod:1)AAATGAVAASAASGQAEGK(SILAC-K-L)	0.462761019804956	3.10425146312176	3.2435564109071	Popeye_20221125_MVB_HStdia_SIL_1_3_100ng_3_C6_1_2304	1	4	7	2
229	1_7	L	(UniMod:1)AAATGAVAASAASGQAEGK(SILAC-K-L)	3.18875005084629	2.18778854716982	3.1476979611496	Popeye_20221125_MVB_HStdia_SIL_1_7_100ng_1_D6_1_2298	1	1	4	1
230	1_7	L	(UniMod:1)AAATGAVAASAASGQAEGK(SILAC-K-L)	4.17629035320423	1.90449969650698	3.16168836342358	Popeye_20221125_MVB_HStdia_SIL_1_7_100ng_2_D6_1_2299	1	1	3	2
231	1_7	L	(UniMod:1)AAATGAVAASAASGQAEGK(SILAC-K-L)	4.02034911558454	2.04817368574837	3.25841936258048	Popeye_20221125_MVB_HStdia_SIL_1_7_100ng_3_D6_1_2300	1	1	4	2
232	1_1	L	(UniMod:1)AAAVAAAGAGEPQS(Phospho (STY))PDELLPK(SILAC-K-L)	0.653389008966373	5.19902800291514	5.39571769345118	Popeye_20221125_MVB_HStdia_SIL_1_1_100ng_1_B6_1_2306	5	10	13	15
233	1_1	L	(UniMod:1)AAAVAAAGAGEPQS(Phospho (STY))PDELLPK(SILAC-K-L)	0.527798773430497	5.20222668073596	5.36110994321319	Popeye_20221125_MVB_HStdia_SIL_1_1_100ng_2_B6_1_2307	5	10	13	15
234	1_1	L	(UniMod:1)AAAVAAAGAGEPQS(Phospho (STY))PDELLPK(SILAC-K-L)	0.573196368255791	5.15713326904645	5.3296825692971	Popeye_20221125_MVB_HStdia_SIL_1_1_100ng_3_B6_1_2308	5	10	13	15
235	1_3	L	(UniMod:1)AAAVAAAGAGEPQS(Phospho (STY))PDELLPK(SILAC-K-L)	2.22938493251106	4.93380302358192	5.60491476014906	Popeye_20221125_MVB_HStdia_SIL_1_3_100ng_1_C6_1_2302	5	10	12	17
236	1_3	L	(UniMod:1)AAAVAAAGAGEPQS(Phospho (STY))PDELLPK(SILAC-K-L)	2.28419631503387	4.89430165982249	5.58191326663282	Popeye_20221125_MVB_HStdia_SIL_1_3_100ng_2_C6_1_2303	5	10	12	16
237	1_3	L	(UniMod:1)AAAVAAAGAGEPQS(Phospho (STY))PDELLPK(SILAC-K-L)	2.33569034846531	4.89068475723011	5.59379761270103	Popeye_20221125_MVB_HStdia_SIL_1_3_100ng_3_C6_1_2304	5	10	12	17
238	1_7	L	(UniMod:1)AAAVAAAGAGEPQS(Phospho (STY))PDELLPK(SILAC-K-L)	3.76145670284178	4.55981090220524	5.69212219715196	Popeye_20221125_MVB_HStdia_SIL_1_7_100ng_1_D6_1_2298	5	10	11	17
239	1_7	L	(UniMod:1)AAAVAAAGAGEPQS(Phospho (STY))PDELLPK(SILAC-K-L)	3.51363331357749	4.64071690583009	5.69842592698114	Popeye_20221125_MVB_HStdia_SIL_1_7_100ng_2_D6_1_2299	5	10	11	17
240	1_7	L	(UniMod:1)AAAVAAAGAGEPQS(Phospho (STY))PDELLPK(SILAC-K-L)	3.65463217562936	4.6193605065699	5.71951441455305	Popeye_20221125_MVB_HStdia_SIL_1_7_100ng_3_D6_1_2300	5	10	11	17
241	1_15	L	(UniMod:1)AAAVAAAGAGEPQS(Phospho (STY))PDELLPK(SILAC-K-L)	4.71342491220346	4.16099045124271	5.57987273212582	Popeye_20221125_MVB_HStdia_SIL_1_15_100ng_1_E6_1_2294	5	10	10	16
242	1_15	L	(UniMod:1)AAAVAAAGAGEPQS(Phospho (STY))PDELLPK(SILAC-K-L)	4.80344098402971	4.20592398146366	5.65190380005831	Popeye_20221125_MVB_HStdia_SIL_1_15_100ng_2_E6_1_2295	5	10	10	17
243	1_15	L	(UniMod:1)AAAVAAAGAGEPQS(Phospho (STY))PDELLPK(SILAC-K-L)	4.76198601173898	4.22088963769945	5.65439026616517	Popeye_20221125_MVB_HStdia_SIL_1_15_100ng_3_E6_1_2296	5	10	10	17
244	1_31	L	(UniMod:1)AAAVAAAGAGEPQS(Phospho (STY))PDELLPK(SILAC-K-L)	6.05507007965315	3.83591368447506	5.65867140429816	Popeye_20221125_MVB_HStdia_SIL_1_31_100ng_1_F6_1_2290	5	10	9	17
245	1_31	L	(UniMod:1)AAAVAAAGAGEPQS(Phospho (STY))PDELLPK(SILAC-K-L)	5.95187403560767	3.87882041388574	5.67051302901728	Popeye_20221125_MVB_HStdia_SIL_1_31_100ng_2_F6_1_2291	5	10	9	17
246	1_31	L	(UniMod:1)AAAVAAAGAGEPQS(Phospho (STY))PDELLPK(SILAC-K-L)	5.75491684836236	3.95835504678301	5.69075764069211	Popeye_20221125_MVB_HStdia_SIL_1_31_100ng_3_F6_1_2292	5	10	9	17
247	1_63	L	(UniMod:1)AAAVAAAGAGEPQS(Phospho (STY))PDELLPK(SILAC-K-L)	7.23025206586589	3.52807556497827	5.70459831301537	Popeye_20221125_MVB_HStdia_SIL_1_63_100ng_1_G6_1_2286	5	10	8	17
248	1_63	L	(UniMod:1)AAAVAAAGAGEPQS(Phospho (STY))PDELLPK(SILAC-K-L)	6.85155508280904	3.65017828429323	5.71270188116276	Popeye_20221125_MVB_HStdia_SIL_1_63_100ng_2_G6_1_2287	5	10	8	17
249	1_63	L	(UniMod:1)AAAVAAAGAGEPQS(Phospho (STY))PDELLPK(SILAC-K-L)	7.67945451583826	3.40794468041908	5.71969084002362	Popeye_20221125_MVB_HStdia_SIL_1_63_100ng_3_G6_1_2288	5	10	8	17
250	1_127	L	(UniMod:1)AAAVAAAGAGEPQS(Phospho (STY))PDELLPK(SILAC-K-L)	8.22452121382596	3.22615636335585	5.7019839486922	Popeye_20221125_MVB_HStdia_SIL_1_127_100ng_1_H6_1_2282	5	9	7	17
251	1_127	L	(UniMod:1)AAAVAAAGAGEPQS(Phospho (STY))PDELLPK(SILAC-K-L)	8.45141338594981	3.1448263054165	5.68895524034349	Popeye_20221125_MVB_HStdia_SIL_1_127_100ng_2_H6_1_2283	5	9	7	17
252	1_127	L	(UniMod:1)AAAVAAAGAGEPQS(Phospho (STY))PDELLPK(SILAC-K-L)	8.07625169805986	3.26022169467723	5.69141570832541	Popeye_20221125_MVB_HStdia_SIL_1_127_100ng_3_H6_1_2284	5	9	7	17
253	1_255	L	(UniMod:1)AAAVAAAGAGEPQS(Phospho (STY))PDELLPK(SILAC-K-L)	9.84664952797922	2.6959000087422	5.66003687345453	Popeye_20221125_MVB_HStdia_SIL_1_255_100ng_1_A7_1_2278	5	6	6	17
254	1_255	L	(UniMod:1)AAAVAAAGAGEPQS(Phospho (STY))PDELLPK(SILAC-K-L)	9.26038289914649	2.87179061195514	5.65944363593202	Popeye_20221125_MVB_HStdia_SIL_1_255_100ng_2_A7_1_2279	5	7	6	17
255	1_255	L	(UniMod:1)AAAVAAAGAGEPQS(Phospho (STY))PDELLPK(SILAC-K-L)	9.1864190074424	2.89378283841792	5.65917051239582	Popeye_20221125_MVB_HStdia_SIL_1_255_100ng_3_A7_1_2280	5	8	6	17
256	1_1	L	(UniMod:1)AAAVAAAGAGEPQS(Phospho (STY))PDELLPK(SILAC-K-L)	0.35834205137712	3.73989893131583	3.84777063748811	Popeye_20221125_MVB_HStdia_SIL_1_1_100ng_1_B6_1_2306	3	5	9	6
257	1_1	L	(UniMod:1)AAAVAAAGAGEPQS(Phospho (STY))PDELLPK(SILAC-K-L)	0.401349620717977	3.6429974157769	3.76381569036138	Popeye_20221125_MVB_HStdia_SIL_1_1_100ng_2_B6_1_2307	3	5	8	5
258	1_1	L	(UniMod:1)AAAVAAAGAGEPQS(Phospho (STY))PDELLPK(SILAC-K-L)	0.690843050439355	3.64060763236214	3.84857211284039	Popeye_20221125_MVB_HStdia_SIL_1_1_100ng_3_B6_1_2308	3	5	8	6
259	1_3	L	(UniMod:1)AAAVAAAGAGEPQS(Phospho (STY))PDELLPK(SILAC-K-L)	1.80674937403743	3.4557810120893	3.99966676832169	Popeye_20221125_MVB_HStdia_SIL_1_3_100ng_1_C6_1_2302	4	6	8	7
260	1_3	L	(UniMod:1)AAAVAAAGAGEPQS(Phospho (STY))PDELLPK(SILAC-K-L)	1.91803182691015	3.37512933181392	3.95251444435206	Popeye_20221125_MVB_HStdia_SIL_1_3_100ng_2_C6_1_2303	4	6	8	6
261	1_3	L	(UniMod:1)AAAVAAAGAGEPQS(Phospho (STY))PDELLPK(SILAC-K-L)	1.90326322728749	3.40712225572874	3.9800615767865	Popeye_20221125_MVB_HStdia_SIL_1_3_100ng_3_C6_1_2304	4	6	8	7
262	1_7	L	(UniMod:1)AAAVAAAGAGEPQS(Phospho (STY))PDELLPK(SILAC-K-L)	4.3091946848794	2.695681265987	3.9928781232915	Popeye_20221125_MVB_HStdia_SIL_1_7_100ng_1_D6_1_2298	4	3	6	7
263	1_7	L	(UniMod:1)AAAVAAAGAGEPQS(Phospho (STY))PDELLPK(SILAC-K-L)	3.06626172003561	3.20069731937418	4.12373407166113	Popeye_20221125_MVB_HStdia_SIL_1_7_100ng_2_D6_1_2299	4	7	7	7
264	1_7	L	(UniMod:1)AAAVAAAGAGEPQS(Phospho (STY))PDELLPK(SILAC-K-L)	3.02909898022582	3.25087601600719	4.16272566889034	Popeye_20221125_MVB_HStdia_SIL_1_7_100ng_3_D6_1_2300	4	7	7	8
265	1_15	L	(UniMod:1)AAAVAAAGAGEPQS(Phospho (STY))PDELLPK(SILAC-K-L)	4.10552291816976	2.69978744535205	3.93567299160707	Popeye_20221125_MVB_HStdia_SIL_1_15_100ng_1_E6_1_2294	3	5	6	6
266	1_15	L	(UniMod:1)AAAVAAAGAGEPQS(Phospho (STY))PDELLPK(SILAC-K-L)	4.38147399724259	2.75664295346395	4.07559805185573	Popeye_20221125_MVB_HStdia_SIL_1_15_100ng_2_E6_1_2295	4	5	6	7
267	1_15	L	(UniMod:1)AAAVAAAGAGEPQS(Phospho (STY))PDELLPK(SILAC-K-L)	4.77620566989483	2.67463613077128	4.11241730287001	Popeye_20221125_MVB_HStdia_SIL_1_15_100ng_3_E6_1_2296	4	4	6	7
268	1_63	L	(UniMod:1)AAAVAAAGAGEPQS(Phospho (STY))PDELLPK(SILAC-K-L)	5.35546199780413	2.38894267546377	4.00109737744136	Popeye_20221125_MVB_HStdia_SIL_1_63_100ng_1_G6_1_2286	3	3	5	7
269	1_63	L	(UniMod:1)AAAVAAAGAGEPQS(Phospho (STY))PDELLPK(SILAC-K-L)	6.85322319677698	1.90167078491046	3.96469653412053	Popeye_20221125_MVB_HStdia_SIL_1_63_100ng_2_G6_1_2287	2	1	3	6
270	1_63	L	(UniMod:1)AAAVAAAGAGEPQS(Phospho (STY))PDELLPK(SILAC-K-L)	4.63380865973786	2.55370830321839	3.94862370396699	Popeye_20221125_MVB_HStdia_SIL_1_63_100ng_3_G6_1_2288	2	4	5	6
271	1_3	L	(UniMod:1)AAAVAAAGAGEPQSPDELLPK(SILAC-K-L)	0.799854793946614	3.26911816394142	3.50989844909498	Popeye_20221125_MVB_HStdia_SIL_1_3_100ng_1_C6_1_2302	2	5	7	4
272	1_3	L	(UniMod:1)AAAVAAAGAGEPQSPDELLPK(SILAC-K-L)	0.636724091868697	3.19180300244734	3.38347605306173	Popeye_20221125_MVB_HStdia_SIL_1_3_100ng_2_C6_1_2303	2	5	7	3
273	1_3	L	(UniMod:1)AAAVAAAGAGEPQSPDELLPK(SILAC-K-L)	0.665690013943703	3.21843046361923	3.41882312563026	Popeye_20221125_MVB_HStdia_SIL_1_3_100ng_3_C6_1_2304	2	5	7	3
274	1_1	L	(UniMod:1)AAAVAAPLAAGGEEAAATTSVPGS(Phospho (STY))PGLPGR(SILAC-R-L)R(SILAC-R-L)	-0.173897241901584	4.73613983411	4.68379154813439	Popeye_20221125_MVB_HStdia_SIL_1_1_100ng_1_B6_1_2306	5	10	12	11
275	1_1	L	(UniMod:1)AAAVAAPLAAGGEEAAATTSVPGS(Phospho (STY))PGLPGR(SILAC-R-L)R(SILAC-R-L)	-0.11053141475325	4.68011695118263	4.64684367987872	Popeye_20221125_MVB_HStdia_SIL_1_1_100ng_2_B6_1_2307	5	10	12	11
276	1_1	L	(UniMod:1)AAAVAAPLAAGGEEAAATTSVPGS(Phospho (STY))PGLPGR(SILAC-R-L)R(SILAC-R-L)	-0.277315218570763	4.67614651127343	4.59266631222952	Popeye_20221125_MVB_HStdia_SIL_1_1_100ng_3_B6_1_2308	5	10	12	10
277	1_3	L	(UniMod:1)AAAVAAPLAAGGEEAAATTSVPGS(Phospho (STY))PGLPGR(SILAC-R-L)R(SILAC-R-L)	1.28041189472363	4.46991622557899	4.85535861269575	Popeye_20221125_MVB_HStdia_SIL_1_3_100ng_1_C6_1_2302	5	10	11	12
278	1_3	L	(UniMod:1)AAAVAAPLAAGGEEAAATTSVPGS(Phospho (STY))PGLPGR(SILAC-R-L)R(SILAC-R-L)	1.16172324454503	4.46631884730736	4.81603239057549	Popeye_20221125_MVB_HStdia_SIL_1_3_100ng_2_C6_1_2303	5	10	11	12
279	1_3	L	(UniMod:1)AAAVAAPLAAGGEEAAATTSVPGS(Phospho (STY))PGLPGR(SILAC-R-L)R(SILAC-R-L)	1.40258255393136	4.38882915389884	4.81104857402717	Popeye_20221125_MVB_HStdia_SIL_1_3_100ng_3_C6_1_2304	5	10	11	12
280	1_7	L	(UniMod:1)AAAVAAPLAAGGEEAAATTSVPGS(Phospho (STY))PGLPGR(SILAC-R-L)R(SILAC-R-L)	2.60470270315962	4.16905693274485	4.95315057618295	Popeye_20221125_MVB_HStdia_SIL_1_7_100ng_1_D6_1_2298	5	10	10	13
281	1_7	L	(UniMod:1)AAAVAAPLAAGGEEAAATTSVPGS(Phospho (STY))PGLPGR(SILAC-R-L)R(SILAC-R-L)	2.80049108678011	4.15797024360471	5.00100206331515	Popeye_20221125_MVB_HStdia_SIL_1_7_100ng_2_D6_1_2299	5	10	10	13
282	1_15	L	(UniMod:1)AAAVAAPLAAGGEEAAATTSVPGS(Phospho (STY))PGLPGR(SILAC-R-L)R(SILAC-R-L)	3.05810470440782	3.95312929003607	4.87371053594396	Popeye_20221125_MVB_HStdia_SIL_1_15_100ng_1_E6_1_2294	5	10	9	12
283	1_15	L	(UniMod:1)AAAVAAPLAAGGEEAAATTSVPGS(Phospho (STY))PGLPGR(SILAC-R-L)R(SILAC-R-L)	3.06811100073101	3.99344548946908	4.91703893071575	Popeye_20221125_MVB_HStdia_SIL_1_15_100ng_2_E6_1_2295	5	10	9	12
284	1_31	L	(UniMod:1)AAAVAAPLAAGGEEAAATTSVPGS(Phospho (STY))PGLPGR(SILAC-R-L)R(SILAC-R-L)	3.76770748809719	3.8409556517336	4.97514862053865	Popeye_20221125_MVB_HStdia_SIL_1_31_100ng_1_F6_1_2290	5	10	9	13
285	1_31	L	(UniMod:1)AAAVAAPLAAGGEEAAATTSVPGS(Phospho (STY))PGLPGR(SILAC-R-L)R(SILAC-R-L)	4.43007913746897	3.66784410870302	5.0014308122464	Popeye_20221125_MVB_HStdia_SIL_1_31_100ng_2_F6_1_2291	5	10	9	13
286	1_31	L	(UniMod:1)AAAVAAPLAAGGEEAAATTSVPGS(Phospho (STY))PGLPGR(SILAC-R-L)R(SILAC-R-L)	4.68608899279754	3.58965923032897	5.00031257951184	Popeye_20221125_MVB_HStdia_SIL_1_31_100ng_3_F6_1_2292	5	10	8	13
287	1_63	L	(UniMod:1)AAAVAAPLAAGGEEAAATTSVPGS(Phospho (STY))PGLPGR(SILAC-R-L)R(SILAC-R-L)	4.61468472049132	3.59394476422416	4.9831032856243	Popeye_20221125_MVB_HStdia_SIL_1_63_100ng_1_G6_1_2286	5	10	8	13
288	1_63	L	(UniMod:1)AAAVAAPLAAGGEEAAATTSVPGS(Phospho (STY))PGLPGR(SILAC-R-L)R(SILAC-R-L)	5.4369205851005	3.35544194140417	4.99211812156238	Popeye_20221125_MVB_HStdia_SIL_1_63_100ng_2_G6_1_2287	5	9	8	13
289	1_63	L	(UniMod:1)AAAVAAPLAAGGEEAAATTSVPGS(Phospho (STY))PGLPGR(SILAC-R-L)R(SILAC-R-L)	5.33579446062663	3.36049685087555	4.96673103422188	Popeye_20221125_MVB_HStdia_SIL_1_63_100ng_3_G6_1_2288	5	9	8	13
290	1_127	L	(UniMod:1)AAAVAAPLAAGGEEAAATTSVPGS(Phospho (STY))PGLPGR(SILAC-R-L)R(SILAC-R-L)	5.99082427904259	3.16123020419573	4.9646480109396	Popeye_20221125_MVB_HStdia_SIL_1_127_100ng_2_H6_1_2283	5	9	7	13
291	1_127	L	(UniMod:1)AAAVAAPLAAGGEEAAATTSVPGS(Phospho (STY))PGLPGR(SILAC-R-L)R(SILAC-R-L)	6.24758260988855	3.07757500891164	4.95828477487676	Popeye_20221125_MVB_HStdia_SIL_1_127_100ng_3_H6_1_2284	5	8	7	13
292	1_1	L	(UniMod:1)AADDDNGDGTSLFDVFSAS(Phospho (STY))PLK(SILAC-K-L)	0.109170095218586	3.32375315809222	3.3566166313825	Popeye_20221125_MVB_HStdia_SIL_1_1_100ng_1_B6_1_2306	2	2	8	3
293	1_1	L	(UniMod:1)AADDDNGDGTSLFDVFSAS(Phospho (STY))PLK(SILAC-K-L)	0.311527021603504	3.06127148534342	3.15505046330593	Popeye_20221125_MVB_HStdia_SIL_1_1_100ng_3_B6_1_2308	1	1	7	1
294	1_3	L	(UniMod:1)AADDDNGDGTSLFDVFSAS(Phospho (STY))PLK(SILAC-K-L)	1.4591412380036	3.27603419280807	3.71527947335743	Popeye_20221125_MVB_HStdia_SIL_1_3_100ng_1_C6_1_2302	3	5	7	5
295	1_3	L	(UniMod:1)AADDDNGDGTSLFDVFSAS(Phospho (STY))PLK(SILAC-K-L)	1.44916070685952	3.13584157918278	3.57208242048511	Popeye_20221125_MVB_HStdia_SIL_1_3_100ng_2_C6_1_2303	3	4	7	4
296	1_3	L	(UniMod:1)AADDDNGDGTSLFDVFSAS(Phospho (STY))PLK(SILAC-K-L)	1.27992868015152	3.23642136698835	3.62171829202457	Popeye_20221125_MVB_HStdia_SIL_1_3_100ng_3_C6_1_2304	3	5	7	4
297	1_7	L	(UniMod:1)AADDDNGDGTSLFDVFSAS(Phospho (STY))PLK(SILAC-K-L)	2.8530181509128	2.93504198906095	3.79388603065949	Popeye_20221125_MVB_HStdia_SIL_1_7_100ng_1_D6_1_2298	3	5	6	5
298	1_7	L	(UniMod:1)AADDDNGDGTSLFDVFSAS(Phospho (STY))PLK(SILAC-K-L)	2.23589945516527	3.047769253139	3.7208420564325	Popeye_20221125_MVB_HStdia_SIL_1_7_100ng_2_D6_1_2299	3	6	7	5
299	1_7	L	(UniMod:1)AADDDNGDGTSLFDVFSAS(Phospho (STY))PLK(SILAC-K-L)	1.79093880132728	3.16838256000945	3.70750885960746	Popeye_20221125_MVB_HStdia_SIL_1_7_100ng_3_D6_1_2300	3	6	7	5
300	1_15	L	(UniMod:1)AADDDNGDGTSLFDVFSAS(Phospho (STY))PLK(SILAC-K-L)	3.41869394093487	2.54781284288872	3.57694226510482	Popeye_20221125_MVB_HStdia_SIL_1_15_100ng_1_E6_1_2294	2	3	5	4
301	1_15	L	(UniMod:1)AADDDNGDGTSLFDVFSAS(Phospho (STY))PLK(SILAC-K-L)	3.0866950979625	2.82831374061248	3.75750155256816	Popeye_20221125_MVB_HStdia_SIL_1_15_100ng_2_E6_1_2295	3	5	6	5
302	1_15	L	(UniMod:1)AADDDNGDGTSLFDVFSAS(Phospho (STY))PLK(SILAC-K-L)	3.03383151496651	2.71758563256991	3.63085992036553	Popeye_20221125_MVB_HStdia_SIL_1_15_100ng_3_E6_1_2296	2	5	6	4
303	1_31	L	(UniMod:1)AADDDNGDGTSLFDVFSAS(Phospho (STY))PLK(SILAC-K-L)	4.12228586741251	2.37144839620366	3.61238009299653	Popeye_20221125_MVB_HStdia_SIL_1_31_100ng_1_F6_1_2290	2	3	5	4
304	1_31	L	(UniMod:1)AADDDNGDGTSLFDVFSAS(Phospho (STY))PLK(SILAC-K-L)	3.78866780194165	2.69266805531016	3.83317070730092	Popeye_20221125_MVB_HStdia_SIL_1_31_100ng_2_F6_1_2291	3	5	6	6
305	1_31	L	(UniMod:1)AADDDNGDGTSLFDVFSAS(Phospho (STY))PLK(SILAC-K-L)	4.5006307213908	2.42544780947158	3.78027265601703	Popeye_20221125_MVB_HStdia_SIL_1_31_100ng_3_F6_1_2292	3	3	5	5
306	1_63	L	(UniMod:1)AADDDNGDGTSLFDVFSAS(Phospho (STY))PLK(SILAC-K-L)	5.11889236897759	2.2397623129864	3.78070246062411	Popeye_20221125_MVB_HStdia_SIL_1_63_100ng_1_G6_1_2286	2	2	4	5
307	1_63	L	(UniMod:1)AADDDNGDGTSLFDVFSAS(Phospho (STY))PLK(SILAC-K-L)	5.16996099076333	2.19898131240976	3.75529464704219	Popeye_20221125_MVB_HStdia_SIL_1_63_100ng_2_G6_1_2287	2	2	4	5
308	1_63	L	(UniMod:1)AADDDNGDGTSLFDVFSAS(Phospho (STY))PLK(SILAC-K-L)	5.41850459267428	2.14435934214208	3.77549175618008	Popeye_20221125_MVB_HStdia_SIL_1_63_100ng_3_G6_1_2288	2	2	4	5
309	1_1	L	(UniMod:1)AADVSVTHR(SILAC-R-L)PPLS(Phospho (STY))PK(SILAC-K-L)	-0.153984571427995	5.67181871093732	5.62546473606803	Popeye_20221125_MVB_HStdia_SIL_1_1_100ng_1_B6_1_2306	5	10	14	17
310	1_1	L	(UniMod:1)AADVSVTHR(SILAC-R-L)PPLS(Phospho (STY))PK(SILAC-K-L)	-0.0707130266745235	5.61168826571857	5.59040152360535	Popeye_20221125_MVB_HStdia_SIL_1_1_100ng_2_B6_1_2307	5	10	14	17
311	1_1	L	(UniMod:1)AADVSVTHR(SILAC-R-L)PPLS(Phospho (STY))PK(SILAC-K-L)	-0.171764798468947	5.67283276431306	5.62112640777472	Popeye_20221125_MVB_HStdia_SIL_1_1_100ng_3_B6_1_2308	5	10	14	17
312	1_3	L	(UniMod:1)AADVSVTHR(SILAC-R-L)PPLS(Phospho (STY))PK(SILAC-K-L)	1.58835416487036	5.0931379001011	5.57128014746489	Popeye_20221125_MVB_HStdia_SIL_1_3_100ng_1_C6_1_2302	5	10	13	16
313	1_3	L	(UniMod:1)AADVSVTHR(SILAC-R-L)PPLS(Phospho (STY))PK(SILAC-K-L)	1.55674777503289	5.17117336318035	5.63980113914841	Popeye_20221125_MVB_HStdia_SIL_1_3_100ng_2_C6_1_2303	5	10	13	17
314	1_3	L	(UniMod:1)AADVSVTHR(SILAC-R-L)PPLS(Phospho (STY))PK(SILAC-K-L)	1.65408731690892	5.17074855650127	5.6686784543382	Popeye_20221125_MVB_HStdia_SIL_1_3_100ng_3_C6_1_2304	5	10	13	17
315	1_7	L	(UniMod:1)AADVSVTHR(SILAC-R-L)PPLS(Phospho (STY))PK(SILAC-K-L)	2.94934363521401	4.76281430641682	5.65065520813688	Popeye_20221125_MVB_HStdia_SIL_1_7_100ng_1_D6_1_2298	5	10	12	17
316	1_7	L	(UniMod:1)AADVSVTHR(SILAC-R-L)PPLS(Phospho (STY))PK(SILAC-K-L)	3.03974004794996	4.79481207812969	5.7098650115837	Popeye_20221125_MVB_HStdia_SIL_1_7_100ng_2_D6_1_2299	5	10	12	17
317	1_7	L	(UniMod:1)AADVSVTHR(SILAC-R-L)PPLS(Phospho (STY))PK(SILAC-K-L)	2.98191679042931	4.83734534204959	5.73499174054288	Popeye_20221125_MVB_HStdia_SIL_1_7_100ng_3_D6_1_2300	5	10	12	17
318	1_15	L	(UniMod:1)AADVSVTHR(SILAC-R-L)PPLS(Phospho (STY))PK(SILAC-K-L)	4.03926881341847	4.2924000737111	5.50834114710012	Popeye_20221125_MVB_HStdia_SIL_1_15_100ng_1_E6_1_2294	5	10	10	16
319	1_15	L	(UniMod:1)AADVSVTHR(SILAC-R-L)PPLS(Phospho (STY))PK(SILAC-K-L)	4.07009894613532	4.41935260177627	5.64457446988335	Popeye_20221125_MVB_HStdia_SIL_1_15_100ng_2_E6_1_2295	5	10	11	17
320	1_15	L	(UniMod:1)AADVSVTHR(SILAC-R-L)PPLS(Phospho (STY))PK(SILAC-K-L)	4.01001657634792	4.43547168079687	5.64260695338738	Popeye_20221125_MVB_HStdia_SIL_1_15_100ng_3_E6_1_2296	5	10	11	17
321	1_31	L	(UniMod:1)AADVSVTHR(SILAC-R-L)PPLS(Phospho (STY))PK(SILAC-K-L)	4.87171583469499	4.1150643884059	5.58159698500029	Popeye_20221125_MVB_HStdia_SIL_1_31_100ng_1_F6_1_2290	5	10	10	16
322	1_31	L	(UniMod:1)AADVSVTHR(SILAC-R-L)PPLS(Phospho (STY))PK(SILAC-K-L)	5.19396069156718	4.08394672037659	5.64748468483795	Popeye_20221125_MVB_HStdia_SIL_1_31_100ng_2_F6_1_2291	5	10	10	17
323	1_31	L	(UniMod:1)AADVSVTHR(SILAC-R-L)PPLS(Phospho (STY))PK(SILAC-K-L)	4.98940331937374	4.15429917541154	5.65625923500847	Popeye_20221125_MVB_HStdia_SIL_1_31_100ng_3_F6_1_2292	5	10	10	17
324	1_63	L	(UniMod:1)AADVSVTHR(SILAC-R-L)PPLS(Phospho (STY))PK(SILAC-K-L)	5.95682962960465	3.82881709041824	5.6220014879892	Popeye_20221125_MVB_HStdia_SIL_1_63_100ng_1_G6_1_2286	5	10	9	17
325	1_63	L	(UniMod:1)AADVSVTHR(SILAC-R-L)PPLS(Phospho (STY))PK(SILAC-K-L)	6.1133339399792	3.85943853545506	5.69973542489946	Popeye_20221125_MVB_HStdia_SIL_1_63_100ng_2_G6_1_2287	5	10	9	17
326	1_63	L	(UniMod:1)AADVSVTHR(SILAC-R-L)PPLS(Phospho (STY))PK(SILAC-K-L)	6.0409696386285	3.864697929877	5.68321099399958	Popeye_20221125_MVB_HStdia_SIL_1_63_100ng_3_G6_1_2288	5	10	9	17
327	1_127	L	(UniMod:1)AADVSVTHR(SILAC-R-L)PPLS(Phospho (STY))PK(SILAC-K-L)	7.61326831909526	3.33837480668537	5.63019693577135	Popeye_20221125_MVB_HStdia_SIL_1_127_100ng_1_H6_1_2282	5	9	8	17
328	1_127	L	(UniMod:1)AADVSVTHR(SILAC-R-L)PPLS(Phospho (STY))PK(SILAC-K-L)	7.32346377648645	3.46242495327164	5.66700722215268	Popeye_20221125_MVB_HStdia_SIL_1_127_100ng_2_H6_1_2283	5	10	8	17
329	1_127	L	(UniMod:1)AADVSVTHR(SILAC-R-L)PPLS(Phospho (STY))PK(SILAC-K-L)	7.27141897358451	3.46361829668685	5.65253351877599	Popeye_20221125_MVB_HStdia_SIL_1_127_100ng_3_H6_1_2284	5	10	8	17
330	1_255	L	(UniMod:1)AADVSVTHR(SILAC-R-L)PPLS(Phospho (STY))PK(SILAC-K-L)	9.54433900526203	2.76628343187347	5.63941576124306	Popeye_20221125_MVB_HStdia_SIL_1_255_100ng_1_A7_1_2278	5	6	6	17
331	1_255	L	(UniMod:1)AADVSVTHR(SILAC-R-L)PPLS(Phospho (STY))PK(SILAC-K-L)	8.78497198916283	3.02802600925125	5.67256608905713	Popeye_20221125_MVB_HStdia_SIL_1_255_100ng_2_A7_1_2279	5	8	7	17
332	1_255	L	(UniMod:1)AADVSVTHR(SILAC-R-L)PPLS(Phospho (STY))PK(SILAC-K-L)	7.96513369157363	3.247965905376	5.64571006601344	Popeye_20221125_MVB_HStdia_SIL_1_255_100ng_3_A7_1_2280	5	9	7	17
333	1_15	L	(UniMod:1)AAGGDHGS(Phospho (STY))PDSYR(SILAC-R-L)	3.63841799948317	1.95512227045997	3.05039522506814	Popeye_20221125_MVB_HStdia_SIL_1_15_100ng_2_E6_1_2295	1	1	3	1
334	1_15	L	(UniMod:1)AAGGDHGS(Phospho (STY))PDSYR(SILAC-R-L)	3.62916494507332	1.96860668150433	3.06109418918362	Popeye_20221125_MVB_HStdia_SIL_1_15_100ng_3_E6_1_2296	1	1	3	1
335	1_31	L	(UniMod:1)AAGGDHGS(Phospho (STY))PDSYR(SILAC-R-L)SPLASR(SILAC-R-L)	4.66107778948122	2.66667332536338	4.0697975521204	Popeye_20221125_MVB_HStdia_SIL_1_31_100ng_1_F6_1_2290	3	5	6	7
336	1_31	L	(UniMod:1)AAGGDHGS(Phospho (STY))PDSYR(SILAC-R-L)SPLASR(SILAC-R-L)	4.80133911532784	2.65500966470386	4.10035675777231	Popeye_20221125_MVB_HStdia_SIL_1_31_100ng_2_F6_1_2291	4	5	6	7
337	1_31	L	(UniMod:1)AAGGDHGS(Phospho (STY))PDSYR(SILAC-R-L)SPLASR(SILAC-R-L)	7.21135457224742	1.95290330228993	4.123737337905	Popeye_20221125_MVB_HStdia_SIL_1_31_100ng_3_F6_1_2292	4	1	3	7
338	1_1	L	(UniMod:1)AAGTAAALAFLS(Phospho (STY))QESR(SILAC-R-L)	0.15753926819564	2.9620438480713	3.00946789329314	Popeye_20221125_MVB_HStdia_SIL_1_1_100ng_2_B6_1_2307	1	1	6	1
339	1_1	L	(UniMod:1)AAGTAAALAFLS(Phospho (STY))QESR(SILAC-R-L)	0.114362496581051	3.15900139989068	3.1934279417406	Popeye_20221125_MVB_HStdia_SIL_1_1_100ng_3_B6_1_2308	1	1	7	2
340	1_7	L	(UniMod:1)AAGTAAALAFLS(Phospho (STY))QESR(SILAC-R-L)	2.61098504737552	2.56602008611826	3.35200490360843	Popeye_20221125_MVB_HStdia_SIL_1_7_100ng_2_D6_1_2299	2	2	5	3
341	1_7	L	(UniMod:1)AAGTAAALAFLS(Phospho (STY))QESR(SILAC-R-L)	2.58008990617822	2.43150689689911	3.20819135016862	Popeye_20221125_MVB_HStdia_SIL_1_7_100ng_3_D6_1_2300	1	2	5	2
342	1_15	L	(UniMod:1)AAGTAAALAFLS(Phospho (STY))QESR(SILAC-R-L)	2.77656850731729	2.37557583188942	3.21140623760789	Popeye_20221125_MVB_HStdia_SIL_1_15_100ng_1_E6_1_2294	1	2	5	2
343	1_15	L	(UniMod:1)AAGTAAALAFLS(Phospho (STY))QESR(SILAC-R-L)	2.73116258793149	2.39639464848495	3.2185565104876	Popeye_20221125_MVB_HStdia_SIL_1_15_100ng_3_E6_1_2296	1	3	5	2
344	1_31	L	(UniMod:1)AAGTAAALAFLS(Phospho (STY))QESR(SILAC-R-L)	3.31664585602119	2.289631309795	3.28804119745202	Popeye_20221125_MVB_HStdia_SIL_1_31_100ng_1_F6_1_2290	1	3	4	2
345	1_31	L	(UniMod:1)AAGTAAALAFLS(Phospho (STY))QESR(SILAC-R-L)	3.52040511924206	2.20414169683717	3.26388923461806	Popeye_20221125_MVB_HStdia_SIL_1_31_100ng_2_F6_1_2291	1	2	4	2
346	1_1	L	(UniMod:1)AAGTAAALAFLSQESR(SILAC-R-L)	-0.138840830378221	3.52254073266946	3.48074547810272	Popeye_20221125_MVB_HStdia_SIL_1_1_100ng_1_B6_1_2306	2	4	8	3
347	1_1	L	(UniMod:1)AAGTAAALAFLSQESR(SILAC-R-L)	0.201837942650148	3.0266884878652	3.087447762866	Popeye_20221125_MVB_HStdia_SIL_1_1_100ng_2_B6_1_2307	1	1	7	1
348	1_1	L	(UniMod:1)AAGTAAALAFLSQESR(SILAC-R-L)	0.106784912471311	3.21829649872532	3.25044196046354	Popeye_20221125_MVB_HStdia_SIL_1_1_100ng_3_B6_1_2308	1	2	7	2
349	1_3	L	(UniMod:1)AAGTAAALAFLSQESR(SILAC-R-L)	1.29894534906079	3.22871338963799	3.61973490243351	Popeye_20221125_MVB_HStdia_SIL_1_3_100ng_1_C6_1_2302	3	5	7	4
350	1_3	L	(UniMod:1)AAGTAAALAFLSQESR(SILAC-R-L)	1.28875741387636	3.30191071982936	3.68986535854048	Popeye_20221125_MVB_HStdia_SIL_1_3_100ng_2_C6_1_2303	3	5	7	5
351	1_3	L	(UniMod:1)AAGTAAALAFLSQESR(SILAC-R-L)	1.64777770224707	3.19551774799032	3.69154826255296	Popeye_20221125_MVB_HStdia_SIL_1_3_100ng_3_C6_1_2304	3	5	7	5
352	1_7	L	(UniMod:1)AAGTAAALAFLSQESR(SILAC-R-L)	3.22689376867147	2.83656715130816	3.80795896849946	Popeye_20221125_MVB_HStdia_SIL_1_7_100ng_1_D6_1_2298	3	4	6	6
353	1_7	L	(UniMod:1)AAGTAAALAFLSQESR(SILAC-R-L)	2.80559244881288	2.67093016265473	3.51549764535577	Popeye_20221125_MVB_HStdia_SIL_1_7_100ng_2_D6_1_2299	2	3	6	4
354	1_7	L	(UniMod:1)AAGTAAALAFLSQESR(SILAC-R-L)	3.95715644592109	2.13677128471829	3.32799407247561	Popeye_20221125_MVB_HStdia_SIL_1_7_100ng_3_D6_1_2300	1	1	4	3
355	1_15	L	(UniMod:1)AAGTAAALAFLSQESR(SILAC-R-L)	3.36657293949725	2.72329719542095	3.73673663280028	Popeye_20221125_MVB_HStdia_SIL_1_15_100ng_1_E6_1_2294	3	5	6	5
356	1_15	L	(UniMod:1)AAGTAAALAFLSQESR(SILAC-R-L)	4.04054053056131	2.48162605409726	3.69794995249227	Popeye_20221125_MVB_HStdia_SIL_1_15_100ng_2_E6_1_2295	3	3	5	5
357	1_15	L	(UniMod:1)AAGTAAALAFLSQESR(SILAC-R-L)	3.35278944432303	2.69436824640506	3.70365843829186	Popeye_20221125_MVB_HStdia_SIL_1_15_100ng_3_E6_1_2296	3	4	6	5
358	1_31	L	(UniMod:1)AAGTAAALAFLSQESR(SILAC-R-L)	5.15825556376218	1.94609544675897	3.49888509675201	Popeye_20221125_MVB_HStdia_SIL_1_31_100ng_1_F6_1_2290	2	1	3	4
359	1_31	L	(UniMod:1)AAGTAAALAFLSQESR(SILAC-R-L)	4.54975115698912	2.37532884964485	3.74494042070548	Popeye_20221125_MVB_HStdia_SIL_1_31_100ng_2_F6_1_2291	2	3	5	5
360	1_31	L	(UniMod:1)AAGTAAALAFLSQESR(SILAC-R-L)	5.19348375318308	2.36460539600703	3.92799978770869	Popeye_20221125_MVB_HStdia_SIL_1_31_100ng_3_F6_1_2292	3	3	5	6
361	1_63	L	(UniMod:1)AAGTAAALAFLSQESR(SILAC-R-L)	5.31839986018346	1.86633342503286	3.4673313118832	Popeye_20221125_MVB_HStdia_SIL_1_63_100ng_1_G6_1_2286	1	1	3	3
362	1_63	L	(UniMod:1)AAGTAAALAFLSQESR(SILAC-R-L)	4.93626450782306	2.05488488224065	3.54084856562689	Popeye_20221125_MVB_HStdia_SIL_1_63_100ng_2_G6_1_2287	1	1	4	4
363	1_31	L	(UniMod:1)AALAPLPPLPAQFK(SILAC-K-L)	4.49183632829204	1.73632716899957	3.08850463942864	Popeye_20221125_MVB_HStdia_SIL_1_31_100ng_1_F6_1_2290	1	1	3	1
364	1_31	L	(UniMod:1)AALAPLPPLPAQFK(SILAC-K-L)	3.86874469001215	1.90912847736181	3.07373667462122	Popeye_20221125_MVB_HStdia_SIL_1_31_100ng_2_F6_1_2291	1	1	3	1
365	1_31	L	(UniMod:1)AALAPLPPLPAQFK(SILAC-K-L)	3.17899270781411	2.11123225989374	3.06820442094284	Popeye_20221125_MVB_HStdia_SIL_1_31_100ng_3_F6_1_2292	1	2	4	1
366	1_1	L	(UniMod:1)AALGHLAGEAAAAPGPGT(Phospho (STY))PCASR(SILAC-R-L)	0.076494035890353	3.27474882670735	3.29777582599975	Popeye_20221125_MVB_HStdia_SIL_1_1_100ng_1_B6_1_2306	1	2	7	2
367	1_1	L	(UniMod:1)AALGHLAGEAAAAPGPGT(Phospho (STY))PCASR(SILAC-R-L)	0.8317515461972	3.31865799461507	3.56904015896032	Popeye_20221125_MVB_HStdia_SIL_1_1_100ng_2_B6_1_2307	2	2	7	4
368	1_1	L	(UniMod:1)AALGHLAGEAAAAPGPGT(Phospho (STY))PCASR(SILAC-R-L)	2.41263001714929	2.66502815668946	3.3913021602907	Popeye_20221125_MVB_HStdia_SIL_1_1_100ng_3_B6_1_2308	2	1	6	3
369	1_1	L	(UniMod:1)AALHTTPDS(Phospho (STY))PAAQLER(SILAC-R-L)	0.154015477250431	4.82546117151309	4.87182444996197	Popeye_20221125_MVB_HStdia_SIL_1_1_100ng_1_B6_1_2306	5	10	12	12
370	1_1	L	(UniMod:1)AALHTTPDS(Phospho (STY))PAAQLER(SILAC-R-L)	0.254884352899846	4.77294335909274	4.84967119474099	Popeye_20221125_MVB_HStdia_SIL_1_1_100ng_2_B6_1_2307	5	10	12	12
371	1_1	L	(UniMod:1)AALHTTPDS(Phospho (STY))PAAQLER(SILAC-R-L)	0.160640820274475	4.7683746332108	4.81673233864148	Popeye_20221125_MVB_HStdia_SIL_1_1_100ng_3_B6_1_2308	5	10	12	12
372	1_3	L	(UniMod:1)AALHTTPDS(Phospho (STY))PAAQLER(SILAC-R-L)	1.74524781824881	4.26422498424242	4.78959692740243	Popeye_20221125_MVB_HStdia_SIL_1_3_100ng_1_C6_1_2302	5	10	10	12
373	1_3	L	(UniMod:1)AALHTTPDS(Phospho (STY))PAAQLER(SILAC-R-L)	1.65547850333161	4.3352191235444	4.83356781022413	Popeye_20221125_MVB_HStdia_SIL_1_3_100ng_2_C6_1_2303	5	10	11	12
374	1_3	L	(UniMod:1)AALHTTPDS(Phospho (STY))PAAQLER(SILAC-R-L)	1.66977238091062	4.35086412417157	4.85351569675693	Popeye_20221125_MVB_HStdia_SIL_1_3_100ng_3_C6_1_2304	5	10	11	12
375	1_7	L	(UniMod:1)AALHTTPDS(Phospho (STY))PAAQLER(SILAC-R-L)	2.96194440575363	3.96195520875682	4.85358932037779	Popeye_20221125_MVB_HStdia_SIL_1_7_100ng_1_D6_1_2298	5	10	9	12
376	1_7	L	(UniMod:1)AALHTTPDS(Phospho (STY))PAAQLER(SILAC-R-L)	3.07586928712147	3.98696824163474	4.91289715979989	Popeye_20221125_MVB_HStdia_SIL_1_7_100ng_2_D6_1_2299	5	10	9	12
377	1_7	L	(UniMod:1)AALHTTPDS(Phospho (STY))PAAQLER(SILAC-R-L)	3.17993212005002	3.96895574520137	4.92621069751178	Popeye_20221125_MVB_HStdia_SIL_1_7_100ng_3_D6_1_2300	5	10	9	12
378	1_15	L	(UniMod:1)AALHTTPDS(Phospho (STY))PAAQLER(SILAC-R-L)	4.09996756432357	3.55615288467705	4.79036610278784	Popeye_20221125_MVB_HStdia_SIL_1_15_100ng_1_E6_1_2294	5	9	8	12
379	1_15	L	(UniMod:1)AALHTTPDS(Phospho (STY))PAAQLER(SILAC-R-L)	4.10936967681356	3.60610823270998	4.84315176870286	Popeye_20221125_MVB_HStdia_SIL_1_15_100ng_2_E6_1_2295	5	9	8	12
380	1_15	L	(UniMod:1)AALHTTPDS(Phospho (STY))PAAQLER(SILAC-R-L)	3.87187329675234	3.6893017540433	4.85485175577614	Popeye_20221125_MVB_HStdia_SIL_1_15_100ng_3_E6_1_2296	5	10	9	12
381	1_31	L	(UniMod:1)AALHTTPDS(Phospho (STY))PAAQLER(SILAC-R-L)	5.01891854543182	3.35836321574987	4.86920824371908	Popeye_20221125_MVB_HStdia_SIL_1_31_100ng_1_F6_1_2290	5	9	8	12
382	1_31	L	(UniMod:1)AALHTTPDS(Phospho (STY))PAAQLER(SILAC-R-L)	5.02094570581649	3.38944252672764	4.90089779077866	Popeye_20221125_MVB_HStdia_SIL_1_31_100ng_2_F6_1_2291	5	9	8	12
383	1_31	L	(UniMod:1)AALHTTPDS(Phospho (STY))PAAQLER(SILAC-R-L)	5.05469876031592	3.35431592853019	4.87593187443083	Popeye_20221125_MVB_HStdia_SIL_1_31_100ng_3_F6_1_2292	5	9	8	12
384	1_63	L	(UniMod:1)AALHTTPDS(Phospho (STY))PAAQLER(SILAC-R-L)	6.21155509350939	3.02835161006263	4.89821601292835	Popeye_20221125_MVB_HStdia_SIL_1_63_100ng_1_G6_1_2286	5	8	7	12
385	1_63	L	(UniMod:1)AALHTTPDS(Phospho (STY))PAAQLER(SILAC-R-L)	6.37706813110318	2.97107025258573	4.89075904444063	Popeye_20221125_MVB_HStdia_SIL_1_63_100ng_2_G6_1_2287	5	8	6	12
386	1_63	L	(UniMod:1)AALHTTPDS(Phospho (STY))PAAQLER(SILAC-R-L)	6.66290892654373	2.85830073745881	4.86403618272578	Popeye_20221125_MVB_HStdia_SIL_1_63_100ng_3_G6_1_2288	5	7	6	12
387	1_3	L	(UniMod:1)AALHTTPDS(Phospho (STY))PAAQLER(SILAC-R-L)	1.58027685186377	3.18865854700636	3.6643692808708	Popeye_20221125_MVB_HStdia_SIL_1_3_100ng_1_C6_1_2302	3	5	7	5
388	1_3	L	(UniMod:1)AALHTTPDS(Phospho (STY))PAAQLER(SILAC-R-L)	0.841882896368652	3.34240688800845	3.59583889265188	Popeye_20221125_MVB_HStdia_SIL_1_3_100ng_2_C6_1_2303	3	6	8	4
389	1_3	L	(UniMod:1)AALHTTPDS(Phospho (STY))PAAQLER(SILAC-R-L)	2.10968143933418	2.86130973827681	3.49638713281196	Popeye_20221125_MVB_HStdia_SIL_1_3_100ng_3_C6_1_2304	2	2	6	4
390	1_7	L	(UniMod:1)AALHTTPDS(Phospho (STY))PAAQLER(SILAC-R-L)	2.9139592576467	2.78235722696914	3.65954636966354	Popeye_20221125_MVB_HStdia_SIL_1_7_100ng_1_D6_1_2298	3	4	6	5
391	1_7	L	(UniMod:1)AALHTTPDS(Phospho (STY))PAAQLER(SILAC-R-L)	2.50883630310424	2.81625257161069	3.5714875530558	Popeye_20221125_MVB_HStdia_SIL_1_7_100ng_2_D6_1_2299	2	4	6	4
392	1_7	L	(UniMod:1)AALHTTPDS(Phospho (STY))PAAQLER(SILAC-R-L)	1.63216288719443	3.15850120290073	3.64983118975578	Popeye_20221125_MVB_HStdia_SIL_1_7_100ng_3_D6_1_2300	3	6	7	5
393	1_15	L	(UniMod:1)AALHTTPDS(Phospho (STY))PAAQLER(SILAC-R-L)	4.32003070329659	2.14964703603973	3.45010585992137	Popeye_20221125_MVB_HStdia_SIL_1_15_100ng_1_E6_1_2294	2	1	4	3
394	1_15	L	(UniMod:1)AALHTTPDS(Phospho (STY))PAAQLER(SILAC-R-L)	4.40938919480665	2.38681453926074	3.71417294945419	Popeye_20221125_MVB_HStdia_SIL_1_15_100ng_2_E6_1_2295	3	2	5	5
395	1_15	L	(UniMod:1)AALHTTPDS(Phospho (STY))PAAQLER(SILAC-R-L)	1.92256650136479	2.87838505163868	3.45713523720824	Popeye_20221125_MVB_HStdia_SIL_1_15_100ng_3_E6_1_2296	2	6	6	3
396	1_15	L	(UniMod:1)AALMTPGTGAPPAPGDFSGEGS(Phospho (STY))QGLPDPSPEPK(SILAC-K-L)	3.23018215216384	2.44494213919054	3.41732385845029	Popeye_20221125_MVB_HStdia_SIL_1_15_100ng_1_E6_1_2294	2	3	5	3
397	1_15	L	(UniMod:1)AALMTPGTGAPPAPGDFSGEGS(Phospho (STY))QGLPDPSPEPK(SILAC-K-L)	3.48814714751224	2.34687694167433	3.39691386236527	Popeye_20221125_MVB_HStdia_SIL_1_15_100ng_3_E6_1_2296	1	2	5	3
398	1_63	L	(UniMod:1)AALMTPGTGAPPAPGDFSGEGS(Phospho (STY))QGLPDPSPEPK(SILAC-K-L)	2.84922694797504	2.40452755080371	3.26223032659834	Popeye_20221125_MVB_HStdia_SIL_1_63_100ng_1_G6_1_2286	1	3	5	2
399	1_63	L	(UniMod:1)AALMTPGTGAPPAPGDFSGEGS(Phospho (STY))QGLPDPSPEPK(SILAC-K-L)	2.40853470623376	2.48099089938855	3.20603209156264	Popeye_20221125_MVB_HStdia_SIL_1_63_100ng_2_G6_1_2287	1	4	5	2
400	1_63	L	(UniMod:1)AALMTPGTGAPPAPGDFSGEGS(Phospho (STY))QGLPDPSPEPK(SILAC-K-L)	3.11963375135036	2.3720314806044	3.31113481524661	Popeye_20221125_MVB_HStdia_SIL_1_63_100ng_3_G6_1_2288	1	3	5	2
401	1_3	L	(UniMod:1)AALTR(SILAC-R-L)DPQFQK(SILAC-K-L)	1.65270065365564	3.05492698117131	3.55243945177512	Popeye_20221125_MVB_HStdia_SIL_1_3_100ng_1_C6_1_2302	2	4	7	4
402	1_3	L	(UniMod:1)AALTR(SILAC-R-L)DPQFQK(SILAC-K-L)	0.905534625776794	3.31027899534433	3.5828720798155	Popeye_20221125_MVB_HStdia_SIL_1_3_100ng_2_C6_1_2303	3	5	7	4
403	1_3	L	(UniMod:1)AALTR(SILAC-R-L)DPQFQK(SILAC-K-L)	1.29540383836787	3.25695094229939	3.64690635414637	Popeye_20221125_MVB_HStdia_SIL_1_3_100ng_3_C6_1_2304	3	5	7	5
404	1_7	L	(UniMod:1)AALTR(SILAC-R-L)DPQFQK(SILAC-K-L)	2.76810847383034	2.70164309510112	3.5349267769757	Popeye_20221125_MVB_HStdia_SIL_1_7_100ng_1_D6_1_2298	2	3	6	4
405	1_7	L	(UniMod:1)AALTR(SILAC-R-L)DPQFQK(SILAC-K-L)	3.20956873326903	2.64481461822285	3.61099108008207	Popeye_20221125_MVB_HStdia_SIL_1_7_100ng_2_D6_1_2299	2	3	5	4
406	1_7	L	(UniMod:1)AALTR(SILAC-R-L)DPQFQK(SILAC-K-L)	3.2980273126693	2.58733373936257	3.5801388869951	Popeye_20221125_MVB_HStdia_SIL_1_7_100ng_3_D6_1_2300	2	2	5	4
407	1_15	L	(UniMod:1)AALTR(SILAC-R-L)DPQFQK(SILAC-K-L)	5.22593263437762	1.80013396274921	3.37329644101616	Popeye_20221125_MVB_HStdia_SIL_1_15_100ng_1_E6_1_2294	1	1	3	3
408	1_15	L	(UniMod:1)AALTR(SILAC-R-L)DPQFQK(SILAC-K-L)	4.77073152982458	1.91237990478466	3.34851319652177	Popeye_20221125_MVB_HStdia_SIL_1_15_100ng_2_E6_1_2295	1	1	3	3
409	1_15	L	(UniMod:1)AALTR(SILAC-R-L)DPQFQK(SILAC-K-L)	3.74993598737904	2.16958627332191	3.29842948734283	Popeye_20221125_MVB_HStdia_SIL_1_15_100ng_3_E6_1_2296	1	2	4	2
410	1_1	L	(UniMod:1)AAPCGSELPANS(Phospho (STY))PLK(SILAC-K-L)IPK(SILAC-K-L)	0.192912918045231	3.93299703798383	3.99106961286652	Popeye_20221125_MVB_HStdia_SIL_1_1_100ng_1_B6_1_2306	4	7	9	7
411	1_1	L	(UniMod:1)AAPCGSELPANS(Phospho (STY))PLK(SILAC-K-L)IPK(SILAC-K-L)	0.0741792662284125	3.90619061218252	3.92852079637362	Popeye_20221125_MVB_HStdia_SIL_1_1_100ng_2_B6_1_2307	4	7	9	6
412	1_1	L	(UniMod:1)AAPCGSELPANS(Phospho (STY))PLK(SILAC-K-L)IPK(SILAC-K-L)	-0.00974184147461116	3.90326529800048	3.90033271150362	Popeye_20221125_MVB_HStdia_SIL_1_1_100ng_3_B6_1_2308	4	7	9	6
413	1_3	L	(UniMod:1)AAPCGSELPANS(Phospho (STY))PLK(SILAC-K-L)IPK(SILAC-K-L)	1.81895339156701	3.40568778667278	3.95324731824918	Popeye_20221125_MVB_HStdia_SIL_1_3_100ng_1_C6_1_2302	4	6	8	6
414	1_3	L	(UniMod:1)AAPCGSELPANS(Phospho (STY))PLK(SILAC-K-L)IPK(SILAC-K-L)	1.59585198303412	3.4870747120109	3.96747402754402	Popeye_20221125_MVB_HStdia_SIL_1_3_100ng_2_C6_1_2303	4	7	8	6
415	1_3	L	(UniMod:1)AAPCGSELPANS(Phospho (STY))PLK(SILAC-K-L)IPK(SILAC-K-L)	1.33897988503162	3.54624027940309	3.94931338838832	Popeye_20221125_MVB_HStdia_SIL_1_3_100ng_3_C6_1_2304	4	7	8	6
416	1_7	L	(UniMod:1)AAPCGSELPANS(Phospho (STY))PLK(SILAC-K-L)IPK(SILAC-K-L)	2.59812401946835	3.23498271109416	4.0170959734092	Popeye_20221125_MVB_HStdia_SIL_1_7_100ng_1_D6_1_2298	4	7	7	7
417	1_7	L	(UniMod:1)AAPCGSELPANS(Phospho (STY))PLK(SILAC-K-L)IPK(SILAC-K-L)	3.05291753317783	3.09982216076555	4.01884191254057	Popeye_20221125_MVB_HStdia_SIL_1_7_100ng_3_D6_1_2300	4	6	7	7
418	1_15	L	(UniMod:1)AAPCGSELPANS(Phospho (STY))PLK(SILAC-K-L)IPK(SILAC-K-L)	4.0472713082488	2.72501681549408	3.94336687986717	Popeye_20221125_MVB_HStdia_SIL_1_15_100ng_1_E6_1_2294	3	5	6	6
419	1_15	L	(UniMod:1)AAPCGSELPANS(Phospho (STY))PLK(SILAC-K-L)IPK(SILAC-K-L)	2.56941985007297	3.18026067485375	3.95373312118017	Popeye_20221125_MVB_HStdia_SIL_1_15_100ng_2_E6_1_2295	3	8	7	6
420	1_15	L	(UniMod:1)AAPCGSELPANS(Phospho (STY))PLK(SILAC-K-L)IPK(SILAC-K-L)	3.53596703048267	2.93788082255123	4.00231296240541	Popeye_20221125_MVB_HStdia_SIL_1_15_100ng_3_E6_1_2296	3	6	6	7
421	1_31	L	(UniMod:1)AAPCGSELPANS(Phospho (STY))PLK(SILAC-K-L)IPK(SILAC-K-L)	4.59581643035666	2.6201714636319	4.00365006373462	Popeye_20221125_MVB_HStdia_SIL_1_31_100ng_1_F6_1_2290	3	5	5	7
422	1_31	L	(UniMod:1)AAPCGSELPANS(Phospho (STY))PLK(SILAC-K-L)IPK(SILAC-K-L)	4.17768817140746	2.79706870342776	4.05467815555202	Popeye_20221125_MVB_HStdia_SIL_1_31_100ng_2_F6_1_2291	3	6	6	7
423	1_31	L	(UniMod:1)AAPCGSELPANS(Phospho (STY))PLK(SILAC-K-L)IPK(SILAC-K-L)	4.61931664029323	2.68887079126788	4.0794236594659	Popeye_20221125_MVB_HStdia_SIL_1_31_100ng_3_F6_1_2292	3	5	6	7
424	1_63	L	(UniMod:1)AAPCGSELPANS(Phospho (STY))PLK(SILAC-K-L)IPK(SILAC-K-L)	4.47646816554303	2.66510046874772	4.01265166121108	Popeye_20221125_MVB_HStdia_SIL_1_63_100ng_1_G6_1_2286	3	5	6	7
425	1_63	L	(UniMod:1)AAPCGSELPANS(Phospho (STY))PLK(SILAC-K-L)IPK(SILAC-K-L)	3.90871545654578	2.85175169606968	4.02839229300539	Popeye_20221125_MVB_HStdia_SIL_1_63_100ng_2_G6_1_2287	3	7	6	7
426	1_63	L	(UniMod:1)AAPCGSELPANS(Phospho (STY))PLK(SILAC-K-L)IPK(SILAC-K-L)	3.76305790189992	2.83743312494013	3.97022642883237	Popeye_20221125_MVB_HStdia_SIL_1_63_100ng_3_G6_1_2288	2	6	6	7
427	1_1	L	(UniMod:1)AAPEEHDS(Phospho (STY))PTEASQPIVEEEETK(SILAC-K-L)	-0.123555678466706	3.73137519127474	3.69418122592165	Popeye_20221125_MVB_HStdia_SIL_1_1_100ng_2_B6_1_2307	3	5	9	5
428	1_1	L	(UniMod:1)AAPEEHDS(Phospho (STY))PTEASQPIVEEEETK(SILAC-K-L)	0.192862290940905	3.68034186005164	3.73839919465733	Popeye_20221125_MVB_HStdia_SIL_1_1_100ng_3_B6_1_2308	3	5	9	5
429	1_3	L	(UniMod:1)AAPEEHDS(Phospho (STY))PTEASQPIVEEEETK(SILAC-K-L)	1.66789718775438	3.72522617986412	4.22731326306179	Popeye_20221125_MVB_HStdia_SIL_1_3_100ng_1_C6_1_2302	4	8	9	8
430	1_3	L	(UniMod:1)AAPEEHDS(Phospho (STY))PTEASQPIVEEEETK(SILAC-K-L)	1.77849028081497	3.64539475661001	4.18077367813217	Popeye_20221125_MVB_HStdia_SIL_1_3_100ng_2_C6_1_2303	4	8	8	8
431	1_3	L	(UniMod:1)AAPEEHDS(Phospho (STY))PTEASQPIVEEEETK(SILAC-K-L)	1.84219799788664	3.63416075469372	4.18871761000973	Popeye_20221125_MVB_HStdia_SIL_1_3_100ng_3_C6_1_2304	4	7	8	8
432	1_7	L	(UniMod:1)AAPEEHDS(Phospho (STY))PTEASQPIVEEEETK(SILAC-K-L)	2.49060836064967	3.65348940885553	4.40323723286258	Popeye_20221125_MVB_HStdia_SIL_1_7_100ng_1_D6_1_2298	5	9	8	9
433	1_7	L	(UniMod:1)AAPEEHDS(Phospho (STY))PTEASQPIVEEEETK(SILAC-K-L)	2.91511330586085	3.43586028557836	4.31339683140167	Popeye_20221125_MVB_HStdia_SIL_1_7_100ng_2_D6_1_2299	4	8	8	9
434	1_7	L	(UniMod:1)AAPEEHDS(Phospho (STY))PTEASQPIVEEEETK(SILAC-K-L)	3.07800067712059	3.35717607400224	4.28374660448958	Popeye_20221125_MVB_HStdia_SIL_1_7_100ng_3_D6_1_2300	4	7	8	8
435	1_15	L	(UniMod:1)AAPEEHDS(Phospho (STY))PTEASQPIVEEEETK(SILAC-K-L)	3.84351710689905	3.67709571725015	4.83410965527441	Popeye_20221125_MVB_HStdia_SIL_1_15_100ng_1_E6_1_2294	5	10	9	12
436	1_15	L	(UniMod:1)AAPEEHDS(Phospho (STY))PTEASQPIVEEEETK(SILAC-K-L)	3.80223456405242	3.52200058318427	4.66658723751441	Popeye_20221125_MVB_HStdia_SIL_1_15_100ng_2_E6_1_2295	5	9	8	11
437	1_15	L	(UniMod:1)AAPEEHDS(Phospho (STY))PTEASQPIVEEEETK(SILAC-K-L)	3.95784558033933	3.48176214021279	4.67319237810105	Popeye_20221125_MVB_HStdia_SIL_1_15_100ng_3_E6_1_2296	5	9	8	11
438	1_31	L	(UniMod:1)AAPEEHDS(Phospho (STY))PTEASQPIVEEEETK(SILAC-K-L)	5.74261443245914	3.05490784579964	4.78360704350273	Popeye_20221125_MVB_HStdia_SIL_1_31_100ng_1_F6_1_2290	5	8	7	12
439	1_31	L	(UniMod:1)AAPEEHDS(Phospho (STY))PTEASQPIVEEEETK(SILAC-K-L)	4.96490561983389	3.11813901718699	4.61272453439766	Popeye_20221125_MVB_HStdia_SIL_1_31_100ng_2_F6_1_2291	5	8	7	10
440	1_31	L	(UniMod:1)AAPEEHDS(Phospho (STY))PTEASQPIVEEEETK(SILAC-K-L)	4.81010133572196	3.22862104331771	4.67660582755341	Popeye_20221125_MVB_HStdia_SIL_1_31_100ng_3_F6_1_2292	5	9	7	11
441	1_63	L	(UniMod:1)AAPEEHDS(Phospho (STY))PTEASQPIVEEEETK(SILAC-K-L)	5.44511245097444	2.93010763024095	4.56924980774768	Popeye_20221125_MVB_HStdia_SIL_1_63_100ng_1_G6_1_2286	4	7	6	10
442	1_63	L	(UniMod:1)AAPEEHDS(Phospho (STY))PTEASQPIVEEEETK(SILAC-K-L)	5.69963172602757	2.79077197663581	4.50653209040818	Popeye_20221125_MVB_HStdia_SIL_1_63_100ng_2_G6_1_2287	4	6	6	10
443	1_63	L	(UniMod:1)AAPEEHDS(Phospho (STY))PTEASQPIVEEEETK(SILAC-K-L)	5.84769041573314	2.8653474194008	4.62567763989325	Popeye_20221125_MVB_HStdia_SIL_1_63_100ng_3_G6_1_2288	4	7	6	11
444	1_3	L	(UniMod:1)AAPPAR(SILAC-R-L)ADADPSPTS(Phospho (STY))PPTAR(SILAC-R-L)	1.49763263771196	3.65079789207713	4.1016302385138	Popeye_20221125_MVB_HStdia_SIL_1_3_100ng_2_C6_1_2303	4	8	8	7
445	1_3	L	(UniMod:1)AAPPAR(SILAC-R-L)ADADPSPTS(Phospho (STY))PPTAR(SILAC-R-L)	1.4548410321039	3.64367371559906	4.08162450518508	Popeye_20221125_MVB_HStdia_SIL_1_3_100ng_3_C6_1_2304	4	8	8	7
446	1_31	L	(UniMod:1)AAPPAR(SILAC-R-L)ADADPSPTS(Phospho (STY))PPTAR(SILAC-R-L)	4.20303528017605	2.9191053003347	4.18434499250166	Popeye_20221125_MVB_HStdia_SIL_1_31_100ng_1_F6_1_2290	4	7	6	8
447	1_31	L	(UniMod:1)AAPPAR(SILAC-R-L)ADADPSPTS(Phospho (STY))PPTAR(SILAC-R-L)	4.54196274695017	2.81554122355217	4.18280824957255	Popeye_20221125_MVB_HStdia_SIL_1_31_100ng_2_F6_1_2291	4	6	6	8
448	1_127	L	(UniMod:1)AAPPAR(SILAC-R-L)ADADPSPTS(Phospho (STY))PPTAR(SILAC-R-L)	4.01221154279821	2.80980069803446	4.01759672136599	Popeye_20221125_MVB_HStdia_SIL_1_127_100ng_1_H6_1_2282	2	6	6	7
449	1_127	L	(UniMod:1)AAPPAR(SILAC-R-L)ADADPSPTS(Phospho (STY))PPTAR(SILAC-R-L)	5.08644256122027	2.5073092879331	4.03848107008233	Popeye_20221125_MVB_HStdia_SIL_1_127_100ng_2_H6_1_2283	2	4	5	7
450	1_127	L	(UniMod:1)AAPPAR(SILAC-R-L)ADADPSPTS(Phospho (STY))PPTAR(SILAC-R-L)	5.23830997473173	2.41231435795404	3.98920278693413	Popeye_20221125_MVB_HStdia_SIL_1_127_100ng_3_H6_1_2284	2	3	5	7
451	1_7	L	(UniMod:1)AAPR(SILAC-R-L)PSPAISVSVS(Phospho (STY))APAFYAPQK(SILAC-K-L)	4.5068986487177	1.82572009209163	3.18243177277313	Popeye_20221125_MVB_HStdia_SIL_1_7_100ng_1_D6_1_2298	1	1	3	2
452	1_7	L	(UniMod:1)AAPR(SILAC-R-L)PSPAISVSVS(Phospho (STY))APAFYAPQK(SILAC-K-L)	2.51579611197378	2.5140653781523	3.27139547083123	Popeye_20221125_MVB_HStdia_SIL_1_7_100ng_2_D6_1_2299	1	2	5	2
453	1_7	L	(UniMod:1)AAPR(SILAC-R-L)PSPAISVSVS(Phospho (STY))APAFYAPQK(SILAC-K-L)	3.06522325719069	2.19190351806619	3.11462766188744	Popeye_20221125_MVB_HStdia_SIL_1_7_100ng_3_D6_1_2300	1	1	4	1
454	1_15	L	(UniMod:1)AAPR(SILAC-R-L)PSPAISVSVS(Phospho (STY))APAFYAPQK(SILAC-K-L)	2.64926018521866	2.29698530959748	3.09449209166661	Popeye_20221125_MVB_HStdia_SIL_1_15_100ng_1_E6_1_2294	1	2	4	1
455	1_15	L	(UniMod:1)AAPR(SILAC-R-L)PSPAISVSVS(Phospho (STY))APAFYAPQK(SILAC-K-L)	2.67503775528919	2.32540481792375	3.13067142179944	Popeye_20221125_MVB_HStdia_SIL_1_15_100ng_2_E6_1_2295	1	2	5	1
456	1_15	L	(UniMod:1)AAPR(SILAC-R-L)PSPAISVSVS(Phospho (STY))APAFYAPQK(SILAC-K-L)	5.61797886538531	1.39733157039113	3.08851172387841	Popeye_20221125_MVB_HStdia_SIL_1_15_100ng_3_E6_1_2296	1	1	2	1
457	1_31	L	(UniMod:1)AAPR(SILAC-R-L)PSPAISVSVS(Phospho (STY))APAFYAPQK(SILAC-K-L)	3.41369751975856	2.22208407345855	3.24970942302961	Popeye_20221125_MVB_HStdia_SIL_1_31_100ng_1_F6_1_2290	1	2	4	2
458	1_31	L	(UniMod:1)AAPR(SILAC-R-L)PSPAISVSVS(Phospho (STY))APAFYAPQK(SILAC-K-L)	4.15737303007657	1.86046378399887	3.11195776921637	Popeye_20221125_MVB_HStdia_SIL_1_31_100ng_2_F6_1_2291	1	1	3	1
459	1_3	L	(UniMod:1)AAPVDLELK(SILAC-K-L)K(SILAC-K-L)	1.11625962455689	2.67724367224425	3.01327130218449	Popeye_20221125_MVB_HStdia_SIL_1_3_100ng_1_C6_1_2302	1	1	6	1
460	1_3	L	(UniMod:1)AAPVDLELK(SILAC-K-L)K(SILAC-K-L)	2.9699550004307	2.10985853776395	3.00390407866582	Popeye_20221125_MVB_HStdia_SIL_1_3_100ng_2_C6_1_2303	1	1	4	1
461	1_3	L	(UniMod:1)AAQGEPQVQFK(SILAC-K-L)	2.61395613494429	2.87787274133135	3.66475194529947	Popeye_20221125_MVB_HStdia_SIL_1_3_100ng_1_C6_1_2302	3	2	6	5
462	1_3	L	(UniMod:1)AAQGEPQVQFK(SILAC-K-L)	1.48042741220382	3.04558113119765	3.4912341886742	Popeye_20221125_MVB_HStdia_SIL_1_3_100ng_2_C6_1_2303	2	4	7	4
463	1_3	L	(UniMod:1)AAQGEPQVQFK(SILAC-K-L)	1.62778070430079	2.96560898455259	3.45561980291017	Popeye_20221125_MVB_HStdia_SIL_1_3_100ng_3_C6_1_2304	2	3	6	3
464	1_7	L	(UniMod:1)AAQGEPQVQFK(SILAC-K-L)	1.90650173680853	3.16567158277575	3.73958579234059	Popeye_20221125_MVB_HStdia_SIL_1_7_100ng_1_D6_1_2298	3	6	7	5
465	1_7	L	(UniMod:1)AAQGEPQVQFK(SILAC-K-L)	2.57090835309028	2.77090500705723	3.54482553744049	Popeye_20221125_MVB_HStdia_SIL_1_7_100ng_2_D6_1_2299	2	4	6	4
466	1_7	L	(UniMod:1)AAQGEPQVQFK(SILAC-K-L)	3.48221812639964	2.58229068271899	3.63054279021011	Popeye_20221125_MVB_HStdia_SIL_1_7_100ng_3_D6_1_2300	3	2	5	4
467	1_15	L	(UniMod:1)AAQGEPQVQFK(SILAC-K-L)	3.46363690710281	2.75093553667033	3.79359413979709	Popeye_20221125_MVB_HStdia_SIL_1_15_100ng_1_E6_1_2294	3	5	6	5
468	1_15	L	(UniMod:1)AAQGEPQVQFK(SILAC-K-L)	3.94563616397959	2.64438540729557	3.83214024462999	Popeye_20221125_MVB_HStdia_SIL_1_15_100ng_2_E6_1_2295	3	4	5	6
469	1_15	L	(UniMod:1)AAQGEPQVQFK(SILAC-K-L)	3.14162591250222	2.85992807878757	3.80565171360597	Popeye_20221125_MVB_HStdia_SIL_1_15_100ng_3_E6_1_2296	3	6	6	5
470	1_31	L	(UniMod:1)AAQGEPQVQFK(SILAC-K-L)	5.6498426937178	2.04743064015554	3.74820276174759	Popeye_20221125_MVB_HStdia_SIL_1_31_100ng_1_F6_1_2290	2	2	4	5
471	1_31	L	(UniMod:1)AAQGEPQVQFK(SILAC-K-L)	4.32943367490178	2.47494870021212	3.77823810059529	Popeye_20221125_MVB_HStdia_SIL_1_31_100ng_2_F6_1_2291	3	4	5	5
472	1_31	L	(UniMod:1)AAQGEPQVQFK(SILAC-K-L)	4.68869383513006	2.38584390884436	3.7972813937033	Popeye_20221125_MVB_HStdia_SIL_1_31_100ng_3_F6_1_2292	3	3	5	5
473	1_1	L	(UniMod:1)AAS(Phospho (STY))DTER(SILAC-R-L)DGLAPEK(SILAC-K-L)	0.00793667025931747	4.04224464539885	4.0446338212126	Popeye_20221125_MVB_HStdia_SIL_1_1_100ng_1_B6_1_2306	4	7	10	7
474	1_1	L	(UniMod:1)AAS(Phospho (STY))DTER(SILAC-R-L)DGLAPEK(SILAC-K-L)	-0.330000184498379	4.15960328268825	4.06026332857959	Popeye_20221125_MVB_HStdia_SIL_1_1_100ng_2_B6_1_2307	4	8	10	7
475	1_1	L	(UniMod:1)AAS(Phospho (STY))DTER(SILAC-R-L)DGLAPEK(SILAC-K-L)	0.0637687126819253	4.07619973705198	4.09539603235412	Popeye_20221125_MVB_HStdia_SIL_1_1_100ng_3_B6_1_2308	4	8	10	7
476	1_3	L	(UniMod:1)AAS(Phospho (STY))DTER(SILAC-R-L)DGLAPEK(SILAC-K-L)	1.2265587032487	4.0744543776964	4.44368533881697	Popeye_20221125_MVB_HStdia_SIL_1_3_100ng_2_C6_1_2303	5	9	10	9
477	1_3	L	(UniMod:1)AAS(Phospho (STY))DTER(SILAC-R-L)DGLAPEK(SILAC-K-L)	1.36737011358436	4.02416126240924	4.4357806817726	Popeye_20221125_MVB_HStdia_SIL_1_3_100ng_3_C6_1_2304	5	9	10	9
478	1_7	L	(UniMod:1)AAS(Phospho (STY))DTER(SILAC-R-L)DGLAPEK(SILAC-K-L)	2.40859925398252	3.7883727385296	4.51343336151223	Popeye_20221125_MVB_HStdia_SIL_1_7_100ng_1_D6_1_2298	5	9	9	10
479	1_7	L	(UniMod:1)AAS(Phospho (STY))DTER(SILAC-R-L)DGLAPEK(SILAC-K-L)	2.41948084239952	3.82418833657053	4.55252464406715	Popeye_20221125_MVB_HStdia_SIL_1_7_100ng_2_D6_1_2299	5	9	9	10
480	1_7	L	(UniMod:1)AAS(Phospho (STY))DTER(SILAC-R-L)DGLAPEK(SILAC-K-L)	2.65935278242391	3.7825664961609	4.58311145272296	Popeye_20221125_MVB_HStdia_SIL_1_7_100ng_3_D6_1_2300	5	9	9	10
481	1_31	L	(UniMod:1)AAS(Phospho (STY))DTER(SILAC-R-L)DGLAPEK(SILAC-K-L)	4.00798132385581	3.24345229208431	4.44997489262594	Popeye_20221125_MVB_HStdia_SIL_1_31_100ng_1_F6_1_2290	4	9	7	9
482	1_31	L	(UniMod:1)AAS(Phospho (STY))DTER(SILAC-R-L)DGLAPEK(SILAC-K-L)	4.4161130907772	3.1346328456923	4.46401535026061	Popeye_20221125_MVB_HStdia_SIL_1_31_100ng_2_F6_1_2291	4	8	7	10
483	1_63	L	(UniMod:1)AAS(Phospho (STY))DTER(SILAC-R-L)DGLAPEK(SILAC-K-L)	4.59584413628777	3.21911015806373	4.60259709848277	Popeye_20221125_MVB_HStdia_SIL_1_63_100ng_1_G6_1_2286	4	9	7	10
484	1_63	L	(UniMod:1)AAS(Phospho (STY))DTER(SILAC-R-L)DGLAPEK(SILAC-K-L)	4.5711903459949	3.21782072083673	4.5938861308708	Popeye_20221125_MVB_HStdia_SIL_1_63_100ng_2_G6_1_2287	4	9	7	10
485	1_127	L	(UniMod:1)AAS(Phospho (STY))DTER(SILAC-R-L)DGLAPEK(SILAC-K-L)	5.80208476186402	3.22053955189331	4.96714110259929	Popeye_20221125_MVB_HStdia_SIL_1_127_100ng_1_H6_1_2282	5	9	7	13
486	1_127	L	(UniMod:1)AAS(Phospho (STY))DTER(SILAC-R-L)DGLAPEK(SILAC-K-L)	6.91023539146019	2.89829231651391	4.97848044644226	Popeye_20221125_MVB_HStdia_SIL_1_127_100ng_2_H6_1_2283	5	7	6	13
487	1_127	L	(UniMod:1)AAS(Phospho (STY))DTER(SILAC-R-L)DGLAPEK(SILAC-K-L)	6.02715025962233	3.15704252509888	4.97139554161915	Popeye_20221125_MVB_HStdia_SIL_1_127_100ng_3_H6_1_2284	5	9	7	13
488	1_3	L	(UniMod:1)AASAAAASAAAAS(Phospho (STY))AASGSPGPGEGSAGGEK(SILAC-K-L)R(SILAC-R-L)	1.18259457107509	3.31063384496901	3.66663028357199	Popeye_20221125_MVB_HStdia_SIL_1_3_100ng_1_C6_1_2302	3	5	7	5
489	1_3	L	(UniMod:1)AASAAAASAAAAS(Phospho (STY))AASGSPGPGEGSAGGEK(SILAC-K-L)R(SILAC-R-L)	0.594067790126614	3.59708608869964	3.77591831298556	Popeye_20221125_MVB_HStdia_SIL_1_3_100ng_3_C6_1_2304	3	7	8	5
490	1_3	L	(UniMod:1)AASAAAASAAAASAAS(Phospho (STY))GSPGPGEGSAGGEK(SILAC-K-L)	1.51996410834251	2.86941361580863	3.32696840475239	Popeye_20221125_MVB_HStdia_SIL_1_3_100ng_1_C6_1_2302	2	2	6	3
491	1_3	L	(UniMod:1)AASAAAASAAAASAAS(Phospho (STY))GSPGPGEGSAGGEK(SILAC-K-L)	2.03308833678499	2.8370117315686	3.44903230477547	Popeye_20221125_MVB_HStdia_SIL_1_3_100ng_3_C6_1_2304	2	2	6	3
492	1_15	L	(UniMod:1)AASAAAASAAAASAAS(Phospho (STY))GSPGPGEGSAGGEK(SILAC-K-L)	3.42688061860671	2.12618012866681	3.15777398642697	Popeye_20221125_MVB_HStdia_SIL_1_15_100ng_1_E6_1_2294	1	1	4	1
493	1_15	L	(UniMod:1)AASAAAASAAAASAAS(Phospho (STY))GSPGPGEGSAGGEK(SILAC-K-L)	2.18542768841036	2.57993328812444	3.23781257569055	Popeye_20221125_MVB_HStdia_SIL_1_15_100ng_2_E6_1_2295	1	4	5	2
494	1_15	L	(UniMod:1)AASAAAASAAAASAAS(Phospho (STY))GSPGPGEGSAGGEK(SILAC-K-L)R(SILAC-R-L)	3.72681336405687	2.47506507727927	3.59694768810178	Popeye_20221125_MVB_HStdia_SIL_1_15_100ng_1_E6_1_2294	2	3	5	4
495	1_15	L	(UniMod:1)AASAAAASAAAASAAS(Phospho (STY))GSPGPGEGSAGGEK(SILAC-K-L)R(SILAC-R-L)	3.3831270494003	2.64065829893411	3.65908101994578	Popeye_20221125_MVB_HStdia_SIL_1_15_100ng_2_E6_1_2295	2	4	5	5
496	1_1	L	(UniMod:1)AASAAAASAAAASAASGSPGPGEGS(Phospho (STY))AGGEK(SILAC-K-L)	-0.238099653691398	4.07264686942413	4.00097173170581	Popeye_20221125_MVB_HStdia_SIL_1_1_100ng_1_B6_1_2306	4	7	10	7
497	1_1	L	(UniMod:1)AASAAAASAAAASAASGSPGPGEGS(Phospho (STY))AGGEK(SILAC-K-L)	0.186188379717828	3.95392922189178	4.00997750903093	Popeye_20221125_MVB_HStdia_SIL_1_1_100ng_2_B6_1_2307	4	7	9	7
498	1_1	L	(UniMod:1)AASAAAASAAAASAASGSPGPGEGS(Phospho (STY))AGGEK(SILAC-K-L)	-0.414440093871935	4.07771302314904	3.95295412348779	Popeye_20221125_MVB_HStdia_SIL_1_1_100ng_3_B6_1_2308	4	8	10	6
499	1_7	L	(UniMod:1)AASAAAASAAAASAASGSPGPGEGS(Phospho (STY))AGGEK(SILAC-K-L)	2.8654619390946	3.22930547840735	4.0918954735083	Popeye_20221125_MVB_HStdia_SIL_1_7_100ng_1_D6_1_2298	4	7	7	7
500	1_7	L	(UniMod:1)AASAAAASAAAASAASGSPGPGEGS(Phospho (STY))AGGEK(SILAC-K-L)	3.23435877933017	3.15571246530144	4.12935147461896	Popeye_20221125_MVB_HStdia_SIL_1_7_100ng_2_D6_1_2299	4	6	7	7
501	1_7	L	(UniMod:1)AASAAAASAAAASAASGSPGPGEGS(Phospho (STY))AGGEK(SILAC-K-L)	2.72277903553242	3.26890544121201	4.08854360247232	Popeye_20221125_MVB_HStdia_SIL_1_7_100ng_3_D6_1_2300	4	7	7	7
502	1_15	L	(UniMod:1)AASAAAASAAAASAASGSPGPGEGS(Phospho (STY))AGGEK(SILAC-K-L)	3.78583976700576	2.85287568006664	3.99252700871291	Popeye_20221125_MVB_HStdia_SIL_1_15_100ng_1_E6_1_2294	3	6	6	7
503	1_15	L	(UniMod:1)AASAAAASAAAASAASGSPGPGEGS(Phospho (STY))AGGEK(SILAC-K-L)	4.69419510522022	2.68987156742938	4.1029650995997	Popeye_20221125_MVB_HStdia_SIL_1_15_100ng_2_E6_1_2295	4	4	6	7
504	1_15	L	(UniMod:1)AASAAAASAAAASAASGSPGPGEGS(Phospho (STY))AGGEK(SILAC-K-L)	4.44444866135393	2.69909158976979	4.03700395102595	Popeye_20221125_MVB_HStdia_SIL_1_15_100ng_3_E6_1_2296	4	4	6	7
505	1_31	L	(UniMod:1)AASAAAASAAAASAASGSPGPGEGS(Phospho (STY))AGGEK(SILAC-K-L)	4.33410626450968	2.77298071785239	4.07767670786497	Popeye_20221125_MVB_HStdia_SIL_1_31_100ng_1_F6_1_2290	3	6	6	7
506	1_31	L	(UniMod:1)AASAAAASAAAASAASGSPGPGEGS(Phospho (STY))AGGEK(SILAC-K-L)	4.94936766479278	2.56971208278375	4.05962020945577	Popeye_20221125_MVB_HStdia_SIL_1_31_100ng_2_F6_1_2291	3	4	5	7
507	1_31	L	(UniMod:1)AASAAAASAAAASAASGSPGPGEGS(Phospho (STY))AGGEK(SILAC-K-L)	5.45754594239385	2.51051820107781	4.15340323245261	Popeye_20221125_MVB_HStdia_SIL_1_31_100ng_3_F6_1_2292	4	4	5	8
508	1_63	L	(UniMod:1)AASAAAASAAAASAASGSPGPGEGS(Phospho (STY))AGGEK(SILAC-K-L)	4.61414589127895	2.67857664525052	4.0675729628952	Popeye_20221125_MVB_HStdia_SIL_1_63_100ng_1_G6_1_2286	3	5	6	7
509	1_63	L	(UniMod:1)AASAAAASAAAASAASGSPGPGEGS(Phospho (STY))AGGEK(SILAC-K-L)	5.99955464754153	2.31883310747598	4.12487901701122	Popeye_20221125_MVB_HStdia_SIL_1_63_100ng_2_G6_1_2287	3	2	5	7
510	1_63	L	(UniMod:1)AASAAAASAAAASAASGSPGPGEGS(Phospho (STY))AGGEK(SILAC-K-L)	5.29992928106831	2.4925033670557	4.0879410555551	Popeye_20221125_MVB_HStdia_SIL_1_63_100ng_3_G6_1_2288	3	4	5	7
511	1_3	L	(UniMod:1)AASCVLLHTGQK(SILAC-K-L)	1.2459287178619	2.97384431021507	3.34890622675066	Popeye_20221125_MVB_HStdia_SIL_1_3_100ng_1_C6_1_2302	2	3	6	3
512	1_3	L	(UniMod:1)AASCVLLHTGQK(SILAC-K-L)	1.57460696815114	2.93169580294482	3.40569973173983	Popeye_20221125_MVB_HStdia_SIL_1_3_100ng_2_C6_1_2303	2	3	6	3
513	1_3	L	(UniMod:1)AASCVLLHTGQK(SILAC-K-L)	1.50885398066751	2.99758993953205	3.45180024678997	Popeye_20221125_MVB_HStdia_SIL_1_3_100ng_3_C6_1_2304	2	3	7	3
514	1_7	L	(UniMod:1)AASCVLLHTGQK(SILAC-K-L)	2.25791027109695	2.66861977627844	3.34831849539641	Popeye_20221125_MVB_HStdia_SIL_1_7_100ng_1_D6_1_2298	2	3	6	3
515	1_7	L	(UniMod:1)AASCVLLHTGQK(SILAC-K-L)	1.95252804261382	2.83745648861901	3.42522599682085	Popeye_20221125_MVB_HStdia_SIL_1_7_100ng_2_D6_1_2299	2	4	6	3
516	1_7	L	(UniMod:1)AASCVLLHTGQK(SILAC-K-L)	2.59919169944517	2.58938655161346	3.37182121762729	Popeye_20221125_MVB_HStdia_SIL_1_7_100ng_3_D6_1_2300	2	3	5	3
517	1_15	L	(UniMod:1)AASCVLLHTGQK(SILAC-K-L)	3.19294716694012	2.05294006213523	3.01411293395454	Popeye_20221125_MVB_HStdia_SIL_1_15_100ng_1_E6_1_2294	1	1	4	1
518	1_15	L	(UniMod:1)AASCVLLHTGQK(SILAC-K-L)	3.41920001234934	2.11060990957285	3.13989167446465	Popeye_20221125_MVB_HStdia_SIL_1_15_100ng_2_E6_1_2295	1	1	4	1
519	1_15	L	(UniMod:1)AASCVLLHTGQK(SILAC-K-L)	2.27603603217276	2.47201444442116	3.15716956131719	Popeye_20221125_MVB_HStdia_SIL_1_15_100ng_3_E6_1_2296	1	3	5	1
520	1_1	L	(UniMod:1)AASEVAGVVANAPS(Phospho (STY))PPESSSLCASK(SILAC-K-L)	-0.633226172406162	4.0418307068071	3.85121063487335	Popeye_20221125_MVB_HStdia_SIL_1_1_100ng_1_B6_1_2306	3	7	10	6
521	1_1	L	(UniMod:1)AASEVAGVVANAPS(Phospho (STY))PPESSSLCASK(SILAC-K-L)	0.118445745806679	3.78639788179347	3.82205360414007	Popeye_20221125_MVB_HStdia_SIL_1_1_100ng_3_B6_1_2308	3	6	9	6
522	1_3	L	(UniMod:1)AASEVAGVVANAPS(Phospho (STY))PPESSSLCASK(SILAC-K-L)	1.2787119429864	3.55380416713456	3.93873481778723	Popeye_20221125_MVB_HStdia_SIL_1_3_100ng_2_C6_1_2303	4	7	8	6
523	1_3	L	(UniMod:1)AASEVAGVVANAPS(Phospho (STY))PPESSSLCASK(SILAC-K-L)	0.983513461141562	3.57622152830356	3.87228858124647	Popeye_20221125_MVB_HStdia_SIL_1_3_100ng_3_C6_1_2304	4	7	8	6
524	1_7	L	(UniMod:1)AASEVAGVVANAPS(Phospho (STY))PPESSSLCASK(SILAC-K-L)	2.00235107834833	3.6445843146385	4.24735205107147	Popeye_20221125_MVB_HStdia_SIL_1_7_100ng_1_D6_1_2298	4	9	8	8
525	1_7	L	(UniMod:1)AASEVAGVVANAPS(Phospho (STY))PPESSSLCASK(SILAC-K-L)	2.33509171767645	3.40888414320084	4.11181679284798	Popeye_20221125_MVB_HStdia_SIL_1_7_100ng_2_D6_1_2299	4	8	8	7
526	1_7	L	(UniMod:1)AASEVAGVVANAPS(Phospho (STY))PPESSSLCASK(SILAC-K-L)	2.29807481572496	3.41073000655515	4.10251945836834	Popeye_20221125_MVB_HStdia_SIL_1_7_100ng_3_D6_1_2300	4	8	8	7
527	1_15	L	(UniMod:1)AASEVAGVVANAPS(Phospho (STY))PPESSSLCASK(SILAC-K-L)	2.87581080521828	3.49344689722161	4.35915221144689	Popeye_20221125_MVB_HStdia_SIL_1_15_100ng_1_E6_1_2294	4	9	8	9
528	1_15	L	(UniMod:1)AASEVAGVVANAPS(Phospho (STY))PPESSSLCASK(SILAC-K-L)	3.0300281976693	3.44923765773534	4.36136703294147	Popeye_20221125_MVB_HStdia_SIL_1_15_100ng_2_E6_1_2295	4	9	8	9
529	1_15	L	(UniMod:1)AASEVAGVVANAPS(Phospho (STY))PPESSSLCASK(SILAC-K-L)	3.00133395032577	3.47356141416644	4.37705296021916	Popeye_20221125_MVB_HStdia_SIL_1_15_100ng_3_E6_1_2296	4	9	8	9
530	1_31	L	(UniMod:1)AASEVAGVVANAPS(Phospho (STY))PPESSSLCASK(SILAC-K-L)	3.77588994676585	3.28394314798885	4.42059928229144	Popeye_20221125_MVB_HStdia_SIL_1_31_100ng_1_F6_1_2290	4	9	7	9
531	1_31	L	(UniMod:1)AASEVAGVVANAPS(Phospho (STY))PPESSSLCASK(SILAC-K-L)	4.22086619720647	3.02583407211128	4.29644140515459	Popeye_20221125_MVB_HStdia_SIL_1_31_100ng_2_F6_1_2291	4	8	7	9
532	1_31	L	(UniMod:1)AASEVAGVVANAPS(Phospho (STY))PPESSSLCASK(SILAC-K-L)	3.34518580464895	3.34793078027853	4.35493204854722	Popeye_20221125_MVB_HStdia_SIL_1_31_100ng_3_F6_1_2292	4	9	8	9
533	1_63	L	(UniMod:1)AASEVAGVVANAPS(Phospho (STY))PPESSSLCASK(SILAC-K-L)	4.09828530712151	3.10206992607555	4.3357767343081	Popeye_20221125_MVB_HStdia_SIL_1_63_100ng_1_G6_1_2286	4	8	7	9
534	1_63	L	(UniMod:1)AASEVAGVVANAPS(Phospho (STY))PPESSSLCASK(SILAC-K-L)	4.39185507482089	2.99087539646037	4.31295551059053	Popeye_20221125_MVB_HStdia_SIL_1_63_100ng_2_G6_1_2287	3	8	7	9
535	1_63	L	(UniMod:1)AASEVAGVVANAPS(Phospho (STY))PPESSSLCASK(SILAC-K-L)	3.59476714487929	3.20102822709312	4.28316096512916	Popeye_20221125_MVB_HStdia_SIL_1_63_100ng_3_G6_1_2288	3	9	7	8
536	1_127	L	(UniMod:1)AASEVAGVVANAPS(Phospho (STY))PPESSSLCASK(SILAC-K-L)	3.2944305580276	3.31127481376207	4.3029972303604	Popeye_20221125_MVB_HStdia_SIL_1_127_100ng_1_H6_1_2282	3	9	7	9
537	1_127	L	(UniMod:1)AASEVAGVVANAPS(Phospho (STY))PPESSSLCASK(SILAC-K-L)	4.17576334968886	3.02096175188328	4.27799177493393	Popeye_20221125_MVB_HStdia_SIL_1_127_100ng_2_H6_1_2283	3	8	7	8
538	1_127	L	(UniMod:1)AASEVAGVVANAPS(Phospho (STY))PPESSSLCASK(SILAC-K-L)	4.29538213379687	2.96963999149496	4.26267885660698	Popeye_20221125_MVB_HStdia_SIL_1_127_100ng_3_H6_1_2284	3	8	6	8
539	1_3	L	(UniMod:1)AASGESGTSGGGGSTEEAFMTFYSEVK(SILAC-K-L)	1.59859325540053	2.87136507823794	3.35258959897963	Popeye_20221125_MVB_HStdia_SIL_1_3_100ng_1_C6_1_2302	2	2	6	3
540	1_3	L	(UniMod:1)AASGESGTSGGGGSTEEAFMTFYSEVK(SILAC-K-L)	0.582011765823027	3.13059748209762	3.30580048143971	Popeye_20221125_MVB_HStdia_SIL_1_3_100ng_2_C6_1_2303	1	4	7	2
541	1_3	L	(UniMod:1)AASGESGTSGGGGSTEEAFMTFYSEVK(SILAC-K-L)	0.845650699067867	3.1039644143779	3.35853064065154	Popeye_20221125_MVB_HStdia_SIL_1_3_100ng_3_C6_1_2304	2	4	7	3
542	1_7	L	(UniMod:1)AASGESGTSGGGGSTEEAFMTFYSEVK(SILAC-K-L)	1.37305862781393	2.67800092358466	3.09133275636188	Popeye_20221125_MVB_HStdia_SIL_1_7_100ng_1_D6_1_2298	1	3	6	1
543	1_7	L	(UniMod:1)AASGESGTSGGGGSTEEAFMTFYSEVK(SILAC-K-L)	1.4056324614228	2.69680094159427	3.11993847536153	Popeye_20221125_MVB_HStdia_SIL_1_7_100ng_2_D6_1_2299	1	3	6	1
544	1_7	L	(UniMod:1)AASGESGTSGGGGSTEEAFMTFYSEVK(SILAC-K-L)	1.95078545844918	2.63911778014211	3.22636271824042	Popeye_20221125_MVB_HStdia_SIL_1_7_100ng_3_D6_1_2300	1	3	5	2
545	1_31	L	(UniMod:1)AASGESGTSGGGGSTEEAFMTFYSEVK(SILAC-K-L)	1.15130027127269	2.74299363546985	3.08956955113901	Popeye_20221125_MVB_HStdia_SIL_1_31_100ng_1_F6_1_2290	1	6	6	1
546	1_31	L	(UniMod:1)AASGESGTSGGGGSTEEAFMTFYSEVK(SILAC-K-L)	2.01954928550125	2.42590086845748	3.03384578111512	Popeye_20221125_MVB_HStdia_SIL_1_31_100ng_2_F6_1_2291	1	3	5	1
547	1_31	L	(UniMod:1)AASGESGTSGGGGSTEEAFMTFYSEVK(SILAC-K-L)	2.56155298351497	2.41388792687614	3.18499221039671	Popeye_20221125_MVB_HStdia_SIL_1_31_100ng_3_F6_1_2292	1	3	5	2
548	1_63	L	(UniMod:1)AASGESGTSGGGGSTEEAFMTFYSEVK(SILAC-K-L)	3.31347858908678	2.24136216516183	3.23881861046732	Popeye_20221125_MVB_HStdia_SIL_1_63_100ng_1_G6_1_2286	1	2	4	2
549	1_63	L	(UniMod:1)AASGESGTSGGGGSTEEAFMTFYSEVK(SILAC-K-L)	3.05013361450556	2.34333571287794	3.26151742162711	Popeye_20221125_MVB_HStdia_SIL_1_63_100ng_2_G6_1_2287	1	3	5	2
550	1_63	L	(UniMod:1)AASGESGTSGGGGSTEEAFMTFYSEVK(SILAC-K-L)	2.07310383653082	2.69360209329287	3.31766853221472	Popeye_20221125_MVB_HStdia_SIL_1_63_100ng_3_G6_1_2288	1	5	6	2
551	1_1	L	(UniMod:1)AATEPILAATGS(Phospho (STY))PAAVPPEK(SILAC-K-L)	0.153536121247543	3.39219203428712	3.43841101220053	Popeye_20221125_MVB_HStdia_SIL_1_1_100ng_1_B6_1_2306	2	3	8	3
552	1_1	L	(UniMod:1)AATEPILAATGS(Phospho (STY))PAAVPPEK(SILAC-K-L)	0.300348867318925	3.28417120766446	3.37458522589116	Popeye_20221125_MVB_HStdia_SIL_1_1_100ng_2_B6_1_2307	2	2	7	3
553	1_1	L	(UniMod:1)AATEPILAATGS(Phospho (STY))PAAVPPEK(SILAC-K-L)	0.702634018886287	3.13092850537313	3.34244242103184	Popeye_20221125_MVB_HStdia_SIL_1_1_100ng_3_B6_1_2308	2	1	7	3
554	1_3	L	(UniMod:1)AATEPILAATGS(Phospho (STY))PAAVPPEK(SILAC-K-L)	1.88187792433265	3.15384534008097	3.72034704348296	Popeye_20221125_MVB_HStdia_SIL_1_3_100ng_1_C6_1_2302	3	4	7	5
555	1_3	L	(UniMod:1)AATEPILAATGS(Phospho (STY))PAAVPPEK(SILAC-K-L)	1.23573143371088	3.2070146586829	3.57900688681473	Popeye_20221125_MVB_HStdia_SIL_1_3_100ng_2_C6_1_2303	3	5	7	4
556	1_7	L	(UniMod:1)AATEPILAATGS(Phospho (STY))PAAVPPEK(SILAC-K-L)	2.16634226613195	3.1235739956126	3.775707998593	Popeye_20221125_MVB_HStdia_SIL_1_7_100ng_1_D6_1_2298	3	6	7	5
557	1_7	L	(UniMod:1)AATEPILAATGS(Phospho (STY))PAAVPPEK(SILAC-K-L)	3.18017901399269	2.78044045281739	3.73776972761029	Popeye_20221125_MVB_HStdia_SIL_1_7_100ng_2_D6_1_2299	3	4	6	5
558	1_15	L	(UniMod:1)AATEPILAATGS(Phospho (STY))PAAVPPEK(SILAC-K-L)	3.92934837767615	2.58201902168275	3.76487074677687	Popeye_20221125_MVB_HStdia_SIL_1_15_100ng_1_E6_1_2294	3	4	5	5
559	1_15	L	(UniMod:1)AATEPILAATGS(Phospho (STY))PAAVPPEK(SILAC-K-L)	2.39654354117068	3.0206098533777	3.74204134518486	Popeye_20221125_MVB_HStdia_SIL_1_15_100ng_2_E6_1_2295	3	7	7	5
560	1_15	L	(UniMod:1)AATEPILAATGS(Phospho (STY))PAAVPPEK(SILAC-K-L)	2.74565149158472	2.98694944523129	3.81347290183784	Popeye_20221125_MVB_HStdia_SIL_1_15_100ng_3_E6_1_2296	3	6	7	6
561	1_31	L	(UniMod:1)AATEPILAATGS(Phospho (STY))PAAVPPEK(SILAC-K-L)	3.5007003157626	2.77066279469639	3.82447859557131	Popeye_20221125_MVB_HStdia_SIL_1_31_100ng_2_F6_1_2291	3	6	6	6
562	1_31	L	(UniMod:1)AATEPILAATGS(Phospho (STY))PAAVPPEK(SILAC-K-L)	2.88847583389643	2.95267768118	3.82219554893336	Popeye_20221125_MVB_HStdia_SIL_1_31_100ng_3_F6_1_2292	3	7	6	6
563	1_63	L	(UniMod:1)AATEPILAATGS(Phospho (STY))PAAVPPEK(SILAC-K-L)	2.61419606479293	3.01234361950365	3.79929504955306	Popeye_20221125_MVB_HStdia_SIL_1_63_100ng_2_G6_1_2287	2	8	7	5
564	1_63	L	(UniMod:1)AATEPILAATGS(Phospho (STY))PAAVPPEK(SILAC-K-L)	4.1820409741478	2.4724521903985	3.7313719667128	Popeye_20221125_MVB_HStdia_SIL_1_63_100ng_3_G6_1_2288	2	3	5	5
565	1_3	L	(UniMod:1)AATFFGEVVK(SILAC-K-L)	2.27748885189685	2.33808379672269	3.02367625593396	Popeye_20221125_MVB_HStdia_SIL_1_3_100ng_2_C6_1_2303	1	1	5	1
566	1_3	L	(UniMod:1)AATFFGEVVK(SILAC-K-L)	2.51095672846792	2.41234124706798	3.16821454015112	Popeye_20221125_MVB_HStdia_SIL_1_3_100ng_3_C6_1_2304	1	1	5	2
567	1_3	L	(UniMod:1)AAVLQQVLER(SILAC-R-L)	0.835944043331985	2.87352461996903	3.12516885170859	Popeye_20221125_MVB_HStdia_SIL_1_3_100ng_2_C6_1_2303	1	2	6	1
568	1_3	L	(UniMod:1)AAVLQQVLER(SILAC-R-L)	1.53644273060447	2.78888923894356	3.25140458747538	Popeye_20221125_MVB_HStdia_SIL_1_3_100ng_3_C6_1_2304	1	2	6	2
569	1_7	L	(UniMod:1)AAVLQQVLER(SILAC-R-L)	2.53883397158881	2.49676917843082	3.26103435788977	Popeye_20221125_MVB_HStdia_SIL_1_7_100ng_1_D6_1_2298	1	2	5	2
570	1_7	L	(UniMod:1)AAVLQQVLER(SILAC-R-L)	1.53589405036879	2.55801939130841	3.02036957063126	Popeye_20221125_MVB_HStdia_SIL_1_7_100ng_2_D6_1_2299	1	2	5	1
571	1_31	L	(UniMod:1)AAVLQQVLER(SILAC-R-L)	5.70176497051657	1.32223377097538	3.03863605532702	Popeye_20221125_MVB_HStdia_SIL_1_31_100ng_1_F6_1_2290	1	1	2	1
572	1_31	L	(UniMod:1)AAVLQQVLER(SILAC-R-L)	3.8355857537083	2.00042106146563	3.15504742427327	Popeye_20221125_MVB_HStdia_SIL_1_31_100ng_2_F6_1_2291	1	1	4	1
573	1_31	L	(UniMod:1)AAVLQQVLER(SILAC-R-L)	3.8280819903092	2.19867083023323	3.35103833517737	Popeye_20221125_MVB_HStdia_SIL_1_31_100ng_3_F6_1_2292	1	2	4	3
574	1_15	L	(UniMod:1)AAVQVVGS(Phospho (STY))WPSVQPR(SILAC-R-L)	2.82200629110495	2.16419219660575	3.0137007381808	Popeye_20221125_MVB_HStdia_SIL_1_15_100ng_1_E6_1_2294	1	2	4	1
575	1_15	L	(UniMod:1)AAVQVVGS(Phospho (STY))WPSVQPR(SILAC-R-L)	1.76493873687882	2.47433138057682	3.00563088088665	Popeye_20221125_MVB_HStdia_SIL_1_15_100ng_2_E6_1_2295	1	3	5	1
576	1_31	L	(UniMod:1)AAVQVVGS(Phospho (STY))WPSVQPR(SILAC-R-L)	3.56618440658081	2.09024394077736	3.16377241722734	Popeye_20221125_MVB_HStdia_SIL_1_31_100ng_1_F6_1_2290	1	2	4	2
577	1_31	L	(UniMod:1)AAVQVVGS(Phospho (STY))WPSVQPR(SILAC-R-L)	5.78134244459295	1.29549232890664	3.03584981993444	Popeye_20221125_MVB_HStdia_SIL_1_31_100ng_2_F6_1_2291	1	1	1	1
578	1_1	L	(UniMod:1)ACAR(SILAC-R-L)PLISVYSEK(SILAC-K-L)	-0.627221683401846	3.82199406509448	3.63318152445967	Popeye_20221125_MVB_HStdia_SIL_1_1_100ng_1_B6_1_2306	3	6	9	4
579	1_1	L	(UniMod:1)ACAR(SILAC-R-L)PLISVYSEK(SILAC-K-L)	-0.334476963952594	3.81920755609293	3.71851995708458	Popeye_20221125_MVB_HStdia_SIL_1_1_100ng_2_B6_1_2307	3	6	9	5
580	1_1	L	(UniMod:1)ACAR(SILAC-R-L)PLISVYSEK(SILAC-K-L)	-0.627224102964595	3.93818236551552	3.74936909651974	Popeye_20221125_MVB_HStdia_SIL_1_1_100ng_3_B6_1_2308	3	7	9	5
581	1_3	L	(UniMod:1)ACAR(SILAC-R-L)PLISVYSEK(SILAC-K-L)	1.28372830960161	3.69729474363054	4.08373547110365	Popeye_20221125_MVB_HStdia_SIL_1_3_100ng_1_C6_1_2302	4	8	9	7
582	1_3	L	(UniMod:1)ACAR(SILAC-R-L)PLISVYSEK(SILAC-K-L)	1.02803246756535	3.88898777628722	4.19845638554085	Popeye_20221125_MVB_HStdia_SIL_1_3_100ng_2_C6_1_2303	4	9	9	8
583	1_3	L	(UniMod:1)ACAR(SILAC-R-L)PLISVYSEK(SILAC-K-L)	0.936271799705664	3.84345641020774	4.12530230601345	Popeye_20221125_MVB_HStdia_SIL_1_3_100ng_3_C6_1_2304	4	8	9	7
584	1_7	L	(UniMod:1)ACAR(SILAC-R-L)PLISVYSEK(SILAC-K-L)	2.55620877962015	3.27685915115788	4.04635466900316	Popeye_20221125_MVB_HStdia_SIL_1_7_100ng_1_D6_1_2298	4	7	7	7
585	1_7	L	(UniMod:1)ACAR(SILAC-R-L)PLISVYSEK(SILAC-K-L)	1.85563064264997	3.55879014305082	4.11739062736169	Popeye_20221125_MVB_HStdia_SIL_1_7_100ng_2_D6_1_2299	4	8	8	7
586	1_7	L	(UniMod:1)ACAR(SILAC-R-L)PLISVYSEK(SILAC-K-L)	2.23181360722984	3.39442716351021	4.06627000401742	Popeye_20221125_MVB_HStdia_SIL_1_7_100ng_3_D6_1_2300	4	8	8	7
587	1_15	L	(UniMod:1)ACAR(SILAC-R-L)PLISVYSEK(SILAC-K-L)	3.61740865398907	2.80388710008372	3.89283561150889	Popeye_20221125_MVB_HStdia_SIL_1_15_100ng_1_E6_1_2294	3	5	6	6
588	1_15	L	(UniMod:1)ACAR(SILAC-R-L)PLISVYSEK(SILAC-K-L)	3.97727914341197	2.78990983340297	3.98719015669872	Popeye_20221125_MVB_HStdia_SIL_1_15_100ng_2_E6_1_2295	3	5	6	7
589	1_15	L	(UniMod:1)ACAR(SILAC-R-L)PLISVYSEK(SILAC-K-L)	3.67762292475109	2.84665251066097	3.95372732375255	Popeye_20221125_MVB_HStdia_SIL_1_15_100ng_3_E6_1_2296	3	6	6	6
590	1_31	L	(UniMod:1)ACAR(SILAC-R-L)PLISVYSEK(SILAC-K-L)	4.40516547723214	2.66364533967545	3.98973228418576	Popeye_20221125_MVB_HStdia_SIL_1_31_100ng_1_F6_1_2290	3	5	6	7
591	1_31	L	(UniMod:1)ACAR(SILAC-R-L)PLISVYSEK(SILAC-K-L)	5.02322227151413	2.54122217702304	4.05336275563615	Popeye_20221125_MVB_HStdia_SIL_1_31_100ng_2_F6_1_2291	3	4	5	7
592	1_31	L	(UniMod:1)ACAR(SILAC-R-L)PLISVYSEK(SILAC-K-L)	5.17665238711689	2.51924373071794	4.07757137636567	Popeye_20221125_MVB_HStdia_SIL_1_31_100ng_3_F6_1_2292	3	4	5	7
593	1_1	L	(UniMod:1)ACGLVASNLNLK(SILAC-K-L)PGECLR(SILAC-R-L)	-0.0918222402471545	3.98012613905734	3.95248489047389	Popeye_20221125_MVB_HStdia_SIL_1_1_100ng_1_B6_1_2306	4	7	9	6
594	1_1	L	(UniMod:1)ACGLVASNLNLK(SILAC-K-L)PGECLR(SILAC-R-L)	-0.0314350402182184	3.95228813635725	3.94282524633667	Popeye_20221125_MVB_HStdia_SIL_1_1_100ng_2_B6_1_2307	4	7	9	6
595	1_1	L	(UniMod:1)ACGLVASNLNLK(SILAC-K-L)PGECLR(SILAC-R-L)	0.0252643332332268	3.76370944497336	3.77131476709701	Popeye_20221125_MVB_HStdia_SIL_1_1_100ng_3_B6_1_2308	3	6	9	5
596	1_3	L	(UniMod:1)ACGLVASNLNLK(SILAC-K-L)PGECLR(SILAC-R-L)	1.61591348031217	3.98241823493557	4.46885666290731	Popeye_20221125_MVB_HStdia_SIL_1_3_100ng_1_C6_1_2302	5	9	9	10
597	1_3	L	(UniMod:1)ACGLVASNLNLK(SILAC-K-L)PGECLR(SILAC-R-L)	1.56629871727896	3.95710806435337	4.42861096042435	Popeye_20221125_MVB_HStdia_SIL_1_3_100ng_2_C6_1_2303	5	9	9	9
598	1_3	L	(UniMod:1)ACGLVASNLNLK(SILAC-K-L)PGECLR(SILAC-R-L)	1.59012064863974	3.98698390468287	4.4656579166481	Popeye_20221125_MVB_HStdia_SIL_1_3_100ng_3_C6_1_2304	5	9	9	10
599	1_7	L	(UniMod:1)ACGLVASNLNLK(SILAC-K-L)PGECLR(SILAC-R-L)	2.70518717705883	3.56070628235046	4.37504876653074	Popeye_20221125_MVB_HStdia_SIL_1_7_100ng_1_D6_1_2298	5	8	8	9
600	1_7	L	(UniMod:1)ACGLVASNLNLK(SILAC-K-L)PGECLR(SILAC-R-L)	2.5756005187962	3.61599736930061	4.39133038230598	Popeye_20221125_MVB_HStdia_SIL_1_7_100ng_2_D6_1_2299	5	9	8	9
601	1_7	L	(UniMod:1)ACGLVASNLNLK(SILAC-K-L)PGECLR(SILAC-R-L)	2.68088935103619	3.57124984397383	4.37827795369187	Popeye_20221125_MVB_HStdia_SIL_1_7_100ng_3_D6_1_2300	5	8	8	9
602	1_15	L	(UniMod:1)ACGLVASNLNLK(SILAC-K-L)PGECLR(SILAC-R-L)	3.40406408806988	3.22238086852889	4.24710626620048	Popeye_20221125_MVB_HStdia_SIL_1_15_100ng_1_E6_1_2294	4	8	7	8
603	1_15	L	(UniMod:1)ACGLVASNLNLK(SILAC-K-L)PGECLR(SILAC-R-L)	3.99309301355469	3.05180829431709	4.25384906687333	Popeye_20221125_MVB_HStdia_SIL_1_15_100ng_2_E6_1_2295	4	7	7	8
604	1_15	L	(UniMod:1)ACGLVASNLNLK(SILAC-K-L)PGECLR(SILAC-R-L)	3.75994608326696	3.11475772562292	4.24661427876557	Popeye_20221125_MVB_HStdia_SIL_1_15_100ng_3_E6_1_2296	4	7	7	8
605	1_31	L	(UniMod:1)ACGLVASNLNLK(SILAC-K-L)PGECLR(SILAC-R-L)	4.13368107471053	3.16887739863303	4.41323939462942	Popeye_20221125_MVB_HStdia_SIL_1_31_100ng_1_F6_1_2290	4	8	7	9
606	1_31	L	(UniMod:1)ACGLVASNLNLK(SILAC-K-L)PGECLR(SILAC-R-L)	4.50443650614603	3.09251011168398	4.4484806135978	Popeye_20221125_MVB_HStdia_SIL_1_31_100ng_2_F6_1_2291	4	8	7	9
607	1_31	L	(UniMod:1)ACGLVASNLNLK(SILAC-K-L)PGECLR(SILAC-R-L)	4.84236502468362	2.96938469049107	4.427081812875	Popeye_20221125_MVB_HStdia_SIL_1_31_100ng_3_F6_1_2292	4	7	6	9
608	1_63	L	(UniMod:1)ACGLVASNLNLK(SILAC-K-L)PGECLR(SILAC-R-L)	6.05272210661141	2.21200372303214	4.03405463254066	Popeye_20221125_MVB_HStdia_SIL_1_63_100ng_1_G6_1_2286	3	2	4	7
609	1_63	L	(UniMod:1)ACGLVASNLNLK(SILAC-K-L)PGECLR(SILAC-R-L)	4.70873028419293	2.59522056679766	4.01268962383111	Popeye_20221125_MVB_HStdia_SIL_1_63_100ng_2_G6_1_2287	3	4	5	7
610	1_63	L	(UniMod:1)ACGLVASNLNLK(SILAC-K-L)PGECLR(SILAC-R-L)	5.0042920969108	2.51580895950645	4.0222509877408	Popeye_20221125_MVB_HStdia_SIL_1_63_100ng_3_G6_1_2288	3	4	5	7
611	1_127	L	(UniMod:1)ACGLVASNLNLK(SILAC-K-L)PGECLR(SILAC-R-L)	5.49405875988532	2.65394247979326	4.3078189644592	Popeye_20221125_MVB_HStdia_SIL_1_127_100ng_1_H6_1_2282	3	5	6	9
612	1_127	L	(UniMod:1)ACGLVASNLNLK(SILAC-K-L)PGECLR(SILAC-R-L)	6.36893368166276	2.40645331285053	4.32369339142565	Popeye_20221125_MVB_HStdia_SIL_1_127_100ng_2_H6_1_2283	3	3	5	9
613	1_127	L	(UniMod:1)ACGLVASNLNLK(SILAC-K-L)PGECLR(SILAC-R-L)	6.85958424153817	2.27429412242636	4.33923473691331	Popeye_20221125_MVB_HStdia_SIL_1_127_100ng_3_H6_1_2284	3	2	4	9
614	1_3	L	(UniMod:1)ACGLVASNLNLK(SILAC-K-L)PGECLR(SILAC-R-L)	1.05990720805366	3.67552997150117	3.99459383374578	Popeye_20221125_MVB_HStdia_SIL_1_3_100ng_1_C6_1_2302	4	8	9	7
615	1_3	L	(UniMod:1)ACGLVASNLNLK(SILAC-K-L)PGECLR(SILAC-R-L)	1.52177118166009	3.53229691902921	3.99039569124591	Popeye_20221125_MVB_HStdia_SIL_1_3_100ng_2_C6_1_2303	4	7	8	7
616	1_3	L	(UniMod:1)ACGLVASNLNLK(SILAC-K-L)PGECLR(SILAC-R-L)	1.50116052925803	3.56814772734235	4.02004207495584	Popeye_20221125_MVB_HStdia_SIL_1_3_100ng_3_C6_1_2304	4	7	8	7
617	1_1	L	(UniMod:1)ACPLDQAIGLLVAIFHK(SILAC-K-L)	0.127056570427464	4.00486282922932	4.04311066807418	Popeye_20221125_MVB_HStdia_SIL_1_1_100ng_1_B6_1_2306	4	7	10	7
618	1_1	L	(UniMod:1)ACPLDQAIGLLVAIFHK(SILAC-K-L)	0.0315151443132779	3.79474241434508	3.80422941810106	Popeye_20221125_MVB_HStdia_SIL_1_1_100ng_2_B6_1_2307	3	6	9	5
619	1_1	L	(UniMod:1)ACPLDQAIGLLVAIFHK(SILAC-K-L)	-0.292964729753225	3.12404099126175	3.03584981993444	Popeye_20221125_MVB_HStdia_SIL_1_1_100ng_3_B6_1_2308	1	1	7	1
620	1_3	L	(UniMod:1)ACPLDQAIGLLVAIFHK(SILAC-K-L)	1.53900359939601	3.74455269962601	4.20783894647904	Popeye_20221125_MVB_HStdia_SIL_1_3_100ng_1_C6_1_2302	4	8	9	8
621	1_3	L	(UniMod:1)ACPLDQAIGLLVAIFHK(SILAC-K-L)	1.28801842000726	3.44351801166811	3.83125019105802	Popeye_20221125_MVB_HStdia_SIL_1_3_100ng_2_C6_1_2303	3	6	8	6
622	1_3	L	(UniMod:1)ACPLDQAIGLLVAIFHK(SILAC-K-L)	1.24653673048113	3.16208923041565	3.53733417698737	Popeye_20221125_MVB_HStdia_SIL_1_3_100ng_3_C6_1_2304	2	4	7	4
623	1_7	L	(UniMod:1)ACPLDQAIGLLVAIFHK(SILAC-K-L)	3.15427094215496	2.73740178546788	3.68693195350781	Popeye_20221125_MVB_HStdia_SIL_1_7_100ng_1_D6_1_2298	3	3	6	5
624	1_7	L	(UniMod:1)ACPLDQAIGLLVAIFHK(SILAC-K-L)	3.33829456180877	2.80927749987819	3.81420429734458	Popeye_20221125_MVB_HStdia_SIL_1_7_100ng_2_D6_1_2299	3	4	6	6
625	1_7	L	(UniMod:1)ACPLDQAIGLLVAIFHK(SILAC-K-L)	2.76088079880306	3.02551886314747	3.85662679803993	Popeye_20221125_MVB_HStdia_SIL_1_7_100ng_3_D6_1_2300	3	5	7	6
626	1_15	L	(UniMod:1)ACPLDQAIGLLVAIFHK(SILAC-K-L)	3.56068052350366	2.73730478119654	3.80917642374767	Popeye_20221125_MVB_HStdia_SIL_1_15_100ng_1_E6_1_2294	3	5	6	6
627	1_15	L	(UniMod:1)ACPLDQAIGLLVAIFHK(SILAC-K-L)	2.98541415009023	2.37778327571363	3.27648248437048	Popeye_20221125_MVB_HStdia_SIL_1_15_100ng_2_E6_1_2295	1	2	5	2
628	1_15	L	(UniMod:1)ACPLDQAIGLLVAIFHK(SILAC-K-L)	3.14367873499265	2.48857045671007	3.43491205267386	Popeye_20221125_MVB_HStdia_SIL_1_15_100ng_3_E6_1_2296	2	3	5	3
629	1_3	L	(UniMod:1)ADDIDIEAMLEAPYK(SILAC-K-L)K(SILAC-K-L)	1.19148229031477	2.70953622399984	3.06820813268701	Popeye_20221125_MVB_HStdia_SIL_1_3_100ng_1_C6_1_2302	1	1	6	1
630	1_3	L	(UniMod:1)ADDIDIEAMLEAPYK(SILAC-K-L)K(SILAC-K-L)	2.16993821632379	2.46407800976007	3.11729450161113	Popeye_20221125_MVB_HStdia_SIL_1_3_100ng_2_C6_1_2303	1	1	5	1
631	1_7	L	(UniMod:1)ADDIDIEAMLEAPYK(SILAC-K-L)K(SILAC-K-L)	1.79386873298208	2.5191990580558	3.05920735496715	Popeye_20221125_MVB_HStdia_SIL_1_7_100ng_2_D6_1_2299	1	2	5	1
632	1_7	L	(UniMod:1)ADDIDIEAMLEAPYK(SILAC-K-L)K(SILAC-K-L)	1.43070582575958	2.5710656465085	3.00175101503334	Popeye_20221125_MVB_HStdia_SIL_1_7_100ng_3_D6_1_2300	1	2	5	1
633	1_3	L	(UniMod:1)ADDLDFETGDAGASATFPMQCSALR(SILAC-R-L)K(SILAC-K-L)	1.35124455272319	2.98577529653704	3.39254043838428	Popeye_20221125_MVB_HStdia_SIL_1_3_100ng_1_C6_1_2302	2	3	7	3
634	1_3	L	(UniMod:1)ADDLDFETGDAGASATFPMQCSALR(SILAC-R-L)K(SILAC-K-L)	1.85105400769952	2.70310386002362	3.2603266399352	Popeye_20221125_MVB_HStdia_SIL_1_3_100ng_2_C6_1_2303	1	1	6	2
635	1_3	L	(UniMod:1)ADDLDFETGDAGASATFPMQCSALR(SILAC-R-L)K(SILAC-K-L)	1.73401323648397	2.68727294631103	3.20926294337109	Popeye_20221125_MVB_HStdia_SIL_1_3_100ng_3_C6_1_2304	1	1	6	2
636	1_7	L	(UniMod:1)ADDLDFETGDAGASATFPMQCSALR(SILAC-R-L)K(SILAC-K-L)	2.35077963342798	2.83729544314524	3.54495062600304	Popeye_20221125_MVB_HStdia_SIL_1_7_100ng_1_D6_1_2298	2	4	6	4
637	1_7	L	(UniMod:1)ADDLDFETGDAGASATFPMQCSALR(SILAC-R-L)K(SILAC-K-L)	2.08876699792742	2.78116850129135	3.40995002162051	Popeye_20221125_MVB_HStdia_SIL_1_7_100ng_2_D6_1_2299	2	4	6	3
638	1_7	L	(UniMod:1)ADDLDFETGDAGASATFPMQCSALR(SILAC-R-L)K(SILAC-K-L)	1.96903989426625	2.84502792681717	3.43776799765035	Popeye_20221125_MVB_HStdia_SIL_1_7_100ng_3_D6_1_2300	2	4	6	3
639	1_15	L	(UniMod:1)ADDLDFETGDAGASATFPMQCSALR(SILAC-R-L)K(SILAC-K-L)	2.88320027270315	2.62929438364165	3.49722414923187	Popeye_20221125_MVB_HStdia_SIL_1_15_100ng_1_E6_1_2294	2	4	5	4
640	1_15	L	(UniMod:1)ADDLDFETGDAGASATFPMQCSALR(SILAC-R-L)K(SILAC-K-L)	2.96820357859722	2.71288025415655	3.60639856455149	Popeye_20221125_MVB_HStdia_SIL_1_15_100ng_2_E6_1_2295	2	5	6	4
641	1_15	L	(UniMod:1)ADDLDFETGDAGASATFPMQCSALR(SILAC-R-L)K(SILAC-K-L)	2.28892682163701	2.92238494558849	3.61142057678105	Popeye_20221125_MVB_HStdia_SIL_1_15_100ng_3_E6_1_2296	2	6	6	4
642	1_63	L	(UniMod:1)ADDLDFETGDAGASATFPMQCSALR(SILAC-R-L)K(SILAC-K-L)	2.35739866383174	2.58373252600027	3.29338023555181	Popeye_20221125_MVB_HStdia_SIL_1_63_100ng_1_G6_1_2286	1	4	5	2
643	1_63	L	(UniMod:1)ADDLDFETGDAGASATFPMQCSALR(SILAC-R-L)K(SILAC-K-L)	2.30589614372879	2.48628592613094	3.1804298322792	Popeye_20221125_MVB_HStdia_SIL_1_63_100ng_2_G6_1_2287	1	4	5	2
644	1_63	L	(UniMod:1)ADDLDFETGDAGASATFPMQCSALR(SILAC-R-L)K(SILAC-K-L)	1.77541474372696	2.7802755371958	3.31472862980169	Popeye_20221125_MVB_HStdia_SIL_1_63_100ng_3_G6_1_2288	1	6	6	2
645	1_3	L	(UniMod:1)ADDQGCIEEQGVEDS(Phospho (STY))ANEDSVDAK(SILAC-K-L)PDR(SILAC-R-L)	1.29640843965648	3.65699366968018	4.04725149664872	Popeye_20221125_MVB_HStdia_SIL_1_3_100ng_1_C6_1_2302	4	8	8	7
646	1_3	L	(UniMod:1)ADDQGCIEEQGVEDS(Phospho (STY))ANEDSVDAK(SILAC-K-L)PDR(SILAC-R-L)	1.05197661151869	3.55520452041619	3.87188103522027	Popeye_20221125_MVB_HStdia_SIL_1_3_100ng_2_C6_1_2303	4	7	8	6
647	1_7	L	(UniMod:1)ADDQGCIEEQGVEDS(Phospho (STY))ANEDSVDAK(SILAC-K-L)PDR(SILAC-R-L)	3.26399171087637	3.07811954700195	4.06067895757433	Popeye_20221125_MVB_HStdia_SIL_1_7_100ng_1_D6_1_2298	4	6	7	7
648	1_7	L	(UniMod:1)ADDQGCIEEQGVEDS(Phospho (STY))ANEDSVDAK(SILAC-K-L)PDR(SILAC-R-L)	2.78690024871163	2.8655694215372	3.70450999132281	Popeye_20221125_MVB_HStdia_SIL_1_7_100ng_2_D6_1_2299	3	4	6	5
649	1_7	L	(UniMod:1)ADDQGCIEEQGVEDS(Phospho (STY))ANEDSVDAK(SILAC-K-L)PDR(SILAC-R-L)	3.76670665438941	2.99713639652303	4.13102808436136	Popeye_20221125_MVB_HStdia_SIL_1_7_100ng_3_D6_1_2300	4	5	7	8
650	1_15	L	(UniMod:1)ADDQGCIEEQGVEDS(Phospho (STY))ANEDSVDAK(SILAC-K-L)PDR(SILAC-R-L)	3.68973748404681	3.00166882332781	4.11239048215165	Popeye_20221125_MVB_HStdia_SIL_1_15_100ng_1_E6_1_2294	4	7	7	7
651	1_15	L	(UniMod:1)ADDQGCIEEQGVEDS(Phospho (STY))ANEDSVDAK(SILAC-K-L)PDR(SILAC-R-L)	3.52576345591198	3.10499553904296	4.16635609688837	Popeye_20221125_MVB_HStdia_SIL_1_15_100ng_3_E6_1_2296	4	7	7	8
652	1_31	L	(UniMod:1)ADDQGCIEEQGVEDS(Phospho (STY))ANEDSVDAK(SILAC-K-L)PDR(SILAC-R-L)	4.81057608091733	2.70774556158771	4.1558732583675	Popeye_20221125_MVB_HStdia_SIL_1_31_100ng_1_F6_1_2290	4	6	6	8
653	1_31	L	(UniMod:1)ADDQGCIEEQGVEDS(Phospho (STY))ANEDSVDAK(SILAC-K-L)PDR(SILAC-R-L)	4.77611982936901	2.74538634077567	4.18314167230127	Popeye_20221125_MVB_HStdia_SIL_1_31_100ng_2_F6_1_2291	4	6	6	8
654	1_31	L	(UniMod:1)ADDQGCIEEQGVEDS(Phospho (STY))ANEDSVDAK(SILAC-K-L)PDR(SILAC-R-L)	4.51874876683332	2.75760856848149	4.11788749016795	Popeye_20221125_MVB_HStdia_SIL_1_31_100ng_3_F6_1_2292	4	6	6	7
655	1_1	L	(UniMod:1)ADEAALALQPGGS(Phospho (STY))PSAAGADR(SILAC-R-L)	0.242414418525397	3.87103265015668	3.94400666151427	Popeye_20221125_MVB_HStdia_SIL_1_1_100ng_1_B6_1_2306	4	6	9	6
656	1_1	L	(UniMod:1)ADEAALALQPGGS(Phospho (STY))PSAAGADR(SILAC-R-L)	0.503374509835634	3.84583633315561	3.99736715966879	Popeye_20221125_MVB_HStdia_SIL_1_1_100ng_2_B6_1_2307	4	6	9	7
657	1_1	L	(UniMod:1)ADEAALALQPGGS(Phospho (STY))PSAAGADR(SILAC-R-L)	-0.0172592003456048	3.95470068961765	3.94950515261245	Popeye_20221125_MVB_HStdia_SIL_1_1_100ng_3_B6_1_2308	4	7	9	6
658	1_3	L	(UniMod:1)ADEAALALQPGGS(Phospho (STY))PSAAGADR(SILAC-R-L)	1.5933755269062	3.76041343552726	4.24006726348292	Popeye_20221125_MVB_HStdia_SIL_1_3_100ng_1_C6_1_2302	4	8	9	8
659	1_3	L	(UniMod:1)ADEAALALQPGGS(Phospho (STY))PSAAGADR(SILAC-R-L)	1.48550767237835	3.61323592316932	4.06041829134419	Popeye_20221125_MVB_HStdia_SIL_1_3_100ng_2_C6_1_2303	4	7	8	7
660	1_3	L	(UniMod:1)ADEAALALQPGGS(Phospho (STY))PSAAGADR(SILAC-R-L)	1.79268098437423	3.44736582255534	3.98701657150842	Popeye_20221125_MVB_HStdia_SIL_1_3_100ng_3_C6_1_2304	4	6	8	7
661	1_7	L	(UniMod:1)ADEAALALQPGGS(Phospho (STY))PSAAGADR(SILAC-R-L)	2.73177499432846	3.25362388637373	4.07597010107139	Popeye_20221125_MVB_HStdia_SIL_1_7_100ng_1_D6_1_2298	4	7	7	7
662	1_7	L	(UniMod:1)ADEAALALQPGGS(Phospho (STY))PSAAGADR(SILAC-R-L)	3.16874824154052	3.10754912974469	4.06143739915588	Popeye_20221125_MVB_HStdia_SIL_1_7_100ng_2_D6_1_2299	4	6	7	7
663	1_7	L	(UniMod:1)ADEAALALQPGGS(Phospho (STY))PSAAGADR(SILAC-R-L)	3.16924034033278	3.14334586263542	4.09738226854392	Popeye_20221125_MVB_HStdia_SIL_1_7_100ng_3_D6_1_2300	4	6	7	7
664	1_15	L	(UniMod:1)ADEAALALQPGGS(Phospho (STY))PSAAGADR(SILAC-R-L)	3.84831063400606	3.18509147867972	4.34354841214821	Popeye_20221125_MVB_HStdia_SIL_1_15_100ng_1_E6_1_2294	4	8	7	9
665	1_15	L	(UniMod:1)ADEAALALQPGGS(Phospho (STY))PSAAGADR(SILAC-R-L)	3.71335988760777	3.11151118696887	4.22934389783424	Popeye_20221125_MVB_HStdia_SIL_1_15_100ng_2_E6_1_2295	4	7	7	8
666	1_15	L	(UniMod:1)ADEAALALQPGGS(Phospho (STY))PSAAGADR(SILAC-R-L)	3.63255043127891	3.16364133913628	4.25714797971336	Popeye_20221125_MVB_HStdia_SIL_1_15_100ng_3_E6_1_2296	4	8	7	8
667	1_31	L	(UniMod:1)ADEAALALQPGGS(Phospho (STY))PSAAGADR(SILAC-R-L)	5.04171934718017	2.73128892599606	4.24899767921672	Popeye_20221125_MVB_HStdia_SIL_1_31_100ng_1_F6_1_2290	4	6	6	8
668	1_31	L	(UniMod:1)ADEAALALQPGGS(Phospho (STY))PSAAGADR(SILAC-R-L)	4.82628320160706	2.83398428240459	4.28684029365751	Popeye_20221125_MVB_HStdia_SIL_1_31_100ng_2_F6_1_2291	4	6	6	8
669	1_31	L	(UniMod:1)ADEAALALQPGGS(Phospho (STY))PSAAGADR(SILAC-R-L)	5.96235802579464	2.39409954943569	4.18894816008776	Popeye_20221125_MVB_HStdia_SIL_1_31_100ng_3_F6_1_2292	4	3	5	8
670	1_63	L	(UniMod:1)ADEAALALQPGGS(Phospho (STY))PSAAGADR(SILAC-R-L)	5.15896499052045	2.52991135395309	4.0829145626801	Popeye_20221125_MVB_HStdia_SIL_1_63_100ng_1_G6_1_2286	3	4	5	7
671	1_63	L	(UniMod:1)ADEAALALQPGGS(Phospho (STY))PSAAGADR(SILAC-R-L)	6.51149729889224	2.14305229168458	4.10320829533614	Popeye_20221125_MVB_HStdia_SIL_1_63_100ng_2_G6_1_2287	3	2	4	7
672	1_63	L	(UniMod:1)ADEAALALQPGGS(Phospho (STY))PSAAGADR(SILAC-R-L)	7.58519208182763	1.72097253347428	4.00434287297732	Popeye_20221125_MVB_HStdia_SIL_1_63_100ng_3_G6_1_2288	3	1	3	7
673	1_1	L	(UniMod:1)ADEAALALQPGGS(Phospho (STY))PSAAGADR(SILAC-R-L)	-0.528695163079844	3.79010141226489	3.6309483096154	Popeye_20221125_MVB_HStdia_SIL_1_1_100ng_1_B6_1_2306	3	6	9	4
674	1_1	L	(UniMod:1)ADEAALALQPGGS(Phospho (STY))PSAAGADR(SILAC-R-L)	0.357785700581723	3.55610219657139	3.66380642446614	Popeye_20221125_MVB_HStdia_SIL_1_1_100ng_2_B6_1_2307	3	4	8	5
675	1_1	L	(UniMod:1)ADEAALALQPGGS(Phospho (STY))PSAAGADR(SILAC-R-L)	-0.379698407762127	3.68996291653365	3.5756623064914	Popeye_20221125_MVB_HStdia_SIL_1_1_100ng_3_B6_1_2308	2	5	9	4
676	1_3	L	(UniMod:1)ADEAALALQPGGS(Phospho (STY))PSAAGADR(SILAC-R-L)	1.06711351489215	3.4607475418442	3.78198071860516	Popeye_20221125_MVB_HStdia_SIL_1_3_100ng_1_C6_1_2302	3	6	8	5
677	1_3	L	(UniMod:1)ADEAALALQPGGS(Phospho (STY))PSAAGADR(SILAC-R-L)	1.61003289961872	3.18947066192073	3.67413885871182	Popeye_20221125_MVB_HStdia_SIL_1_3_100ng_2_C6_1_2303	3	5	7	5
678	1_3	L	(UniMod:1)ADEAALALQPGGS(Phospho (STY))PSAAGADR(SILAC-R-L)	1.37060128667008	3.21733915525377	3.62993125463711	Popeye_20221125_MVB_HStdia_SIL_1_3_100ng_3_C6_1_2304	3	5	7	4
679	1_7	L	(UniMod:1)ADEAALALQPGGS(Phospho (STY))PSAAGADR(SILAC-R-L)	2.56955515640278	3.16311364768625	3.93662682527654	Popeye_20221125_MVB_HStdia_SIL_1_7_100ng_1_D6_1_2298	4	6	7	6
680	1_7	L	(UniMod:1)ADEAALALQPGGS(Phospho (STY))PSAAGADR(SILAC-R-L)	2.70278630395258	3.10917004379154	3.92278979315106	Popeye_20221125_MVB_HStdia_SIL_1_7_100ng_2_D6_1_2299	3	6	7	6
681	1_7	L	(UniMod:1)ADEAALALQPGGS(Phospho (STY))PSAAGADR(SILAC-R-L)	2.37708305604104	3.20356862168839	3.91914192374134	Popeye_20221125_MVB_HStdia_SIL_1_7_100ng_3_D6_1_2300	3	7	7	6
682	1_15	L	(UniMod:1)ADEAALALQPGGS(Phospho (STY))PSAAGADR(SILAC-R-L)	3.37489467526352	2.95506351459161	3.97100804405258	Popeye_20221125_MVB_HStdia_SIL_1_15_100ng_1_E6_1_2294	3	6	6	7
683	1_15	L	(UniMod:1)ADEAALALQPGGS(Phospho (STY))PSAAGADR(SILAC-R-L)	5.68876347459434	2.32407657973949	4.03656502383004	Popeye_20221125_MVB_HStdia_SIL_1_15_100ng_2_E6_1_2295	4	2	5	7
684	1_15	L	(UniMod:1)ADEAALALQPGGS(Phospho (STY))PSAAGADR(SILAC-R-L)	3.32964697799826	3.09588386670129	4.0982074820507	Popeye_20221125_MVB_HStdia_SIL_1_15_100ng_3_E6_1_2296	4	7	7	7
685	1_31	L	(UniMod:1)ADEAALALQPGGS(Phospho (STY))PSAAGADR(SILAC-R-L)	5.6916656068701	2.23014480878911	3.94350688174605	Popeye_20221125_MVB_HStdia_SIL_1_31_100ng_1_F6_1_2290	3	2	4	6
686	1_31	L	(UniMod:1)ADEAALALQPGGS(Phospho (STY))PSAAGADR(SILAC-R-L)	3.37783972064327	2.95110281978062	3.96793389623949	Popeye_20221125_MVB_HStdia_SIL_1_31_100ng_2_F6_1_2291	3	7	6	6
687	1_31	L	(UniMod:1)ADEAALALQPGGS(Phospho (STY))PSAAGADR(SILAC-R-L)	5.92821614395771	2.15325983196269	3.93783071207343	Popeye_20221125_MVB_HStdia_SIL_1_31_100ng_3_F6_1_2292	3	2	4	6
688	1_3	L	(UniMod:1)ADGQVAELLLR(SILAC-R-L)	2.47086160573252	2.41996895876738	3.16377241722734	Popeye_20221125_MVB_HStdia_SIL_1_3_100ng_1_C6_1_2302	1	1	5	2
689	1_3	L	(UniMod:1)ADGQVAELLLR(SILAC-R-L)	1.59122029357567	2.68416826790469	3.16317330598022	Popeye_20221125_MVB_HStdia_SIL_1_3_100ng_2_C6_1_2303	1	1	6	2
690	1_3	L	(UniMod:1)ADGQVAELLLR(SILAC-R-L)	2.1213459257528	2.59059888280292	3.22918763763409	Popeye_20221125_MVB_HStdia_SIL_1_3_100ng_3_C6_1_2304	1	1	5	2
691	1_1	L	(UniMod:1)ADHSFS(Phospho (STY))DGVPSDSVEAAK(SILAC-K-L)	0.0634030333737428	4.65970612940206	4.67879234426364	Popeye_20221125_MVB_HStdia_SIL_1_1_100ng_1_B6_1_2306	5	10	11	11
692	1_1	L	(UniMod:1)ADHSFS(Phospho (STY))DGVPSDSVEAAK(SILAC-K-L)	0.219796959041853	4.65893722218093	4.72510269980826	Popeye_20221125_MVB_HStdia_SIL_1_1_100ng_2_B6_1_2307	5	10	11	11
693	1_1	L	(UniMod:1)ADHSFS(Phospho (STY))DGVPSDSVEAAK(SILAC-K-L)	-0.0487323461354155	4.65793598513423	4.64326608718839	Popeye_20221125_MVB_HStdia_SIL_1_1_100ng_3_B6_1_2308	5	10	11	11
694	1_3	L	(UniMod:1)ADHSFS(Phospho (STY))DGVPSDSVEAAK(SILAC-K-L)	1.54123363935546	4.36975931332258	4.83371686909494	Popeye_20221125_MVB_HStdia_SIL_1_3_100ng_1_C6_1_2302	5	10	11	12
695	1_3	L	(UniMod:1)ADHSFS(Phospho (STY))DGVPSDSVEAAK(SILAC-K-L)	1.35895111677302	4.45803167979975	4.8671167285895	Popeye_20221125_MVB_HStdia_SIL_1_3_100ng_2_C6_1_2303	5	10	11	12
696	1_3	L	(UniMod:1)ADHSFS(Phospho (STY))DGVPSDSVEAAK(SILAC-K-L)	1.55475540041069	4.40946139578905	4.87748940723323	Popeye_20221125_MVB_HStdia_SIL_1_3_100ng_3_C6_1_2304	5	10	11	12
697	1_7	L	(UniMod:1)ADHSFS(Phospho (STY))DGVPSDSVEAAK(SILAC-K-L)	2.90473601695089	4.0868436925849	4.96125636317264	Popeye_20221125_MVB_HStdia_SIL_1_7_100ng_1_D6_1_2298	5	10	10	13
698	1_7	L	(UniMod:1)ADHSFS(Phospho (STY))DGVPSDSVEAAK(SILAC-K-L)	2.93573707153615	4.09219763297169	4.9759425508868	Popeye_20221125_MVB_HStdia_SIL_1_7_100ng_2_D6_1_2299	5	10	10	13
699	1_7	L	(UniMod:1)ADHSFS(Phospho (STY))DGVPSDSVEAAK(SILAC-K-L)	2.80000141947327	4.12947720336317	4.97236161852635	Popeye_20221125_MVB_HStdia_SIL_1_7_100ng_3_D6_1_2300	5	10	10	13
700	1_15	L	(UniMod:1)ADHSFS(Phospho (STY))DGVPSDSVEAAK(SILAC-K-L)	3.88792193875209	3.73371634207855	4.90409746644299	Popeye_20221125_MVB_HStdia_SIL_1_15_100ng_1_E6_1_2294	5	10	9	12
701	1_15	L	(UniMod:1)ADHSFS(Phospho (STY))DGVPSDSVEAAK(SILAC-K-L)	3.88646008256798	3.76406474138037	4.93400580318404	Popeye_20221125_MVB_HStdia_SIL_1_15_100ng_2_E6_1_2295	5	10	9	12
702	1_15	L	(UniMod:1)ADHSFS(Phospho (STY))DGVPSDSVEAAK(SILAC-K-L)	3.64000459465784	3.82996468409794	4.92571525144466	Popeye_20221125_MVB_HStdia_SIL_1_15_100ng_3_E6_1_2296	5	10	9	12
703	1_31	L	(UniMod:1)ADHSFS(Phospho (STY))DGVPSDSVEAAK(SILAC-K-L)	4.85120550804244	3.49308284814549	4.95344122119659	Popeye_20221125_MVB_HStdia_SIL_1_31_100ng_1_F6_1_2290	5	10	8	13
704	1_31	L	(UniMod:1)ADHSFS(Phospho (STY))DGVPSDSVEAAK(SILAC-K-L)	4.96409136322779	3.48423860662791	4.97857900817598	Popeye_20221125_MVB_HStdia_SIL_1_31_100ng_2_F6_1_2291	5	9	8	13
705	1_31	L	(UniMod:1)ADHSFS(Phospho (STY))DGVPSDSVEAAK(SILAC-K-L)	4.66217404363268	3.58622824452224	4.98968247666171	Popeye_20221125_MVB_HStdia_SIL_1_31_100ng_3_F6_1_2292	5	10	8	13
706	1_63	L	(UniMod:1)ADHSFS(Phospho (STY))DGVPSDSVEAAK(SILAC-K-L)	6.10104880701449	3.1011488199915	4.93774751591281	Popeye_20221125_MVB_HStdia_SIL_1_63_100ng_1_G6_1_2286	5	8	7	13
707	1_63	L	(UniMod:1)ADHSFS(Phospho (STY))DGVPSDSVEAAK(SILAC-K-L)	5.78823655345587	3.23006299426898	4.9724958188579	Popeye_20221125_MVB_HStdia_SIL_1_63_100ng_2_G6_1_2287	5	9	7	13
708	1_63	L	(UniMod:1)ADHSFS(Phospho (STY))DGVPSDSVEAAK(SILAC-K-L)	6.02623548660298	3.13780652950945	4.95188417191167	Popeye_20221125_MVB_HStdia_SIL_1_63_100ng_3_G6_1_2288	5	9	7	13
709	1_127	L	(UniMod:1)ADHSFS(Phospho (STY))DGVPSDSVEAAK(SILAC-K-L)	6.64910411589572	2.93227280625698	4.93385258943443	Popeye_20221125_MVB_HStdia_SIL_1_127_100ng_1_H6_1_2282	4	7	6	12
710	1_127	L	(UniMod:1)ADHSFS(Phospho (STY))DGVPSDSVEAAK(SILAC-K-L)	6.65014672215626	2.92597746535592	4.92787110429146	Popeye_20221125_MVB_HStdia_SIL_1_127_100ng_2_H6_1_2283	4	7	6	12
711	1_127	L	(UniMod:1)ADHSFS(Phospho (STY))DGVPSDSVEAAK(SILAC-K-L)	6.24632647725009	3.05429506831317	4.93462670067558	Popeye_20221125_MVB_HStdia_SIL_1_127_100ng_3_H6_1_2284	4	8	7	12
712	1_3	L	(UniMod:1)ADK(SILAC-K-L)PDM(UniMod:35)GEIASFDK(SILAC-K-L)	0.251126455593884	3.63165071987064	3.70724731570918	Popeye_20221125_MVB_HStdia_SIL_1_3_100ng_2_C6_1_2303	3	7	8	5
713	1_3	L	(UniMod:1)ADK(SILAC-K-L)PDM(UniMod:35)GEIASFDK(SILAC-K-L)	0.216297357404269	3.6115066376491	3.67661863021063	Popeye_20221125_MVB_HStdia_SIL_1_3_100ng_3_C6_1_2304	3	7	8	5
714	1_31	L	(UniMod:1)ADK(SILAC-K-L)PDM(UniMod:35)GEIASFDK(SILAC-K-L)	0.271778972249586	3.50815384113261	3.58996746397046	Popeye_20221125_MVB_HStdia_SIL_1_31_100ng_1_F6_1_2290	2	10	8	4
715	1_31	L	(UniMod:1)ADK(SILAC-K-L)PDM(UniMod:35)GEIASFDK(SILAC-K-L)	0.0747996964348421	3.65455866841526	3.67707562070871	Popeye_20221125_MVB_HStdia_SIL_1_31_100ng_2_F6_1_2291	2	10	8	5
716	1_31	L	(UniMod:1)ADK(SILAC-K-L)PDM(UniMod:35)GEIASFDK(SILAC-K-L)	0.198447132026917	3.57232781318787	3.63206635248147	Popeye_20221125_MVB_HStdia_SIL_1_31_100ng_3_F6_1_2292	2	10	8	4
717	1_127	L	(UniMod:1)ADK(SILAC-K-L)PDM(UniMod:35)GEIASFDK(SILAC-K-L)	0.0325110510649133	3.60838267134475	3.61816947290585	Popeye_20221125_MVB_HStdia_SIL_1_127_100ng_1_H6_1_2282	1	10	8	4
718	1_127	L	(UniMod:1)ADK(SILAC-K-L)PDM(UniMod:35)GEIASFDK(SILAC-K-L)	0.429463464094624	3.53245370749379	3.66173509222803	Popeye_20221125_MVB_HStdia_SIL_1_127_100ng_2_H6_1_2283	1	10	8	5
719	1_127	L	(UniMod:1)ADK(SILAC-K-L)PDM(UniMod:35)GEIASFDK(SILAC-K-L)	0.593604227192586	3.49956887246426	3.67826155040216	Popeye_20221125_MVB_HStdia_SIL_1_127_100ng_3_H6_1_2284	1	10	8	5
720	1_1	L	(UniMod:1)ADK(SILAC-K-L)PDMGEIASFDK(SILAC-K-L)	-0.297559812576594	4.11040787454785	4.02083344545814	Popeye_20221125_MVB_HStdia_SIL_1_1_100ng_1_B6_1_2306	4	8	10	7
721	1_1	L	(UniMod:1)ADK(SILAC-K-L)PDMGEIASFDK(SILAC-K-L)	-0.37968002538001	4.15546660988153	4.04117153348769	Popeye_20221125_MVB_HStdia_SIL_1_1_100ng_2_B6_1_2307	4	8	10	7
722	1_1	L	(UniMod:1)ADK(SILAC-K-L)PDMGEIASFDK(SILAC-K-L)	-0.520591068972435	4.12065946563478	3.9639459383993	Popeye_20221125_MVB_HStdia_SIL_1_1_100ng_3_B6_1_2308	4	8	10	6
723	1_3	L	(UniMod:1)ADK(SILAC-K-L)PDMGEIASFDK(SILAC-K-L)	0.884565489798856	4.08295403046019	4.34923477601885	Popeye_20221125_MVB_HStdia_SIL_1_3_100ng_1_C6_1_2302	5	9	10	9
724	1_3	L	(UniMod:1)ADK(SILAC-K-L)PDMGEIASFDK(SILAC-K-L)	1.15248320381554	4.11072435438091	4.45765636822831	Popeye_20221125_MVB_HStdia_SIL_1_3_100ng_2_C6_1_2303	5	9	10	10
725	1_3	L	(UniMod:1)ADK(SILAC-K-L)PDMGEIASFDK(SILAC-K-L)	1.24021124616648	4.07771302314904	4.45105380920496	Popeye_20221125_MVB_HStdia_SIL_1_3_100ng_3_C6_1_2304	5	9	10	9
726	1_7	L	(UniMod:1)ADK(SILAC-K-L)PDMGEIASFDK(SILAC-K-L)	2.42961397894948	3.55321773135467	4.28460441690298	Popeye_20221125_MVB_HStdia_SIL_1_7_100ng_1_D6_1_2298	4	8	8	8
727	1_7	L	(UniMod:1)ADK(SILAC-K-L)PDMGEIASFDK(SILAC-K-L)	2.33848735749576	3.67219856561693	4.37615340470416	Popeye_20221125_MVB_HStdia_SIL_1_7_100ng_2_D6_1_2299	5	9	9	9
728	1_7	L	(UniMod:1)ADK(SILAC-K-L)PDMGEIASFDK(SILAC-K-L)	2.38315798638442	3.61654272718015	4.33394476548804	Popeye_20221125_MVB_HStdia_SIL_1_7_100ng_3_D6_1_2300	4	9	8	9
729	1_15	L	(UniMod:1)ADK(SILAC-K-L)PDMGEIASFDK(SILAC-K-L)	3.44037362276143	3.06809676656031	4.10375242330266	Popeye_20221125_MVB_HStdia_SIL_1_15_100ng_1_E6_1_2294	4	7	7	7
730	1_15	L	(UniMod:1)ADK(SILAC-K-L)PDMGEIASFDK(SILAC-K-L)	3.33908746157329	3.22181313600866	4.22697862008772	Popeye_20221125_MVB_HStdia_SIL_1_15_100ng_2_E6_1_2295	4	8	7	8
731	1_15	L	(UniMod:1)ADK(SILAC-K-L)PDMGEIASFDK(SILAC-K-L)	3.3345453006786	3.18179215528966	4.18559031269429	Popeye_20221125_MVB_HStdia_SIL_1_15_100ng_3_E6_1_2296	4	8	7	8
732	1_31	L	(UniMod:1)ADK(SILAC-K-L)PDMGEIASFDK(SILAC-K-L)	4.3463427328126	2.92034667995018	4.22872621396294	Popeye_20221125_MVB_HStdia_SIL_1_31_100ng_1_F6_1_2290	4	7	6	8
733	1_31	L	(UniMod:1)ADK(SILAC-K-L)PDMGEIASFDK(SILAC-K-L)	4.02548220537833	3.07265789124087	4.28444878207134	Popeye_20221125_MVB_HStdia_SIL_1_31_100ng_2_F6_1_2291	4	8	7	8
734	1_31	L	(UniMod:1)ADK(SILAC-K-L)PDMGEIASFDK(SILAC-K-L)	4.76398733148647	2.85396272238459	4.28806580812523	Popeye_20221125_MVB_HStdia_SIL_1_31_100ng_3_F6_1_2292	4	7	6	8
735	1_3	L	(UniMod:1)ADLSLADALTEPS(Phospho (STY))PDIEGEIK(SILAC-K-L)R(SILAC-R-L)	1.0028460790809	2.98210834206489	3.28399509290225	Popeye_20221125_MVB_HStdia_SIL_1_3_100ng_2_C6_1_2303	1	3	6	2
736	1_3	L	(UniMod:1)ADLSLADALTEPS(Phospho (STY))PDIEGEIK(SILAC-K-L)R(SILAC-R-L)	1.3787544635236	2.75989965829958	3.17494610847578	Popeye_20221125_MVB_HStdia_SIL_1_3_100ng_3_C6_1_2304	1	2	6	2
737	1_7	L	(UniMod:1)ADLSLADALTEPS(Phospho (STY))PDIEGEIK(SILAC-K-L)R(SILAC-R-L)	2.93615302472443	2.31204611703186	3.19591624933344	Popeye_20221125_MVB_HStdia_SIL_1_7_100ng_2_D6_1_2299	1	1	4	2
738	1_7	L	(UniMod:1)ADLSLADALTEPS(Phospho (STY))PDIEGEIK(SILAC-K-L)R(SILAC-R-L)	3.04567717769693	2.33114780036314	3.24798798795913	Popeye_20221125_MVB_HStdia_SIL_1_7_100ng_3_D6_1_2300	1	1	5	2
739	1_3	L	(UniMod:1)ADMQNLVER(SILAC-R-L)	1.63616205542248	2.77769065407363	3.27022451052303	Popeye_20221125_MVB_HStdia_SIL_1_3_100ng_1_C6_1_2302	1	2	6	2
740	1_3	L	(UniMod:1)ADMQNLVER(SILAC-R-L)	1.1546246131237	2.85081648934694	3.19839313162909	Popeye_20221125_MVB_HStdia_SIL_1_3_100ng_2_C6_1_2303	1	2	6	2
741	1_3	L	(UniMod:1)ADMQNLVER(SILAC-R-L)	2.2429825885957	2.6453711728749	3.32057621179425	Popeye_20221125_MVB_HStdia_SIL_1_3_100ng_3_C6_1_2304	2	1	5	2
742	1_7	L	(UniMod:1)ADMQNLVER(SILAC-R-L)	2.29139379093044	2.55697874956115	3.24675701250941	Popeye_20221125_MVB_HStdia_SIL_1_7_100ng_1_D6_1_2298	1	2	5	2
743	1_7	L	(UniMod:1)ADMQNLVER(SILAC-R-L)	2.68546325924634	2.48739293605871	3.29579792934542	Popeye_20221125_MVB_HStdia_SIL_1_7_100ng_2_D6_1_2299	1	2	5	2
744	1_7	L	(UniMod:1)ADMQNLVER(SILAC-R-L)	3.82400228730226	2.06265718022556	3.21379657219122	Popeye_20221125_MVB_HStdia_SIL_1_7_100ng_3_D6_1_2300	1	1	4	2
745	1_15	L	(UniMod:1)ADMQNLVER(SILAC-R-L)	4.56187697535186	1.78420705077705	3.15746885688684	Popeye_20221125_MVB_HStdia_SIL_1_15_100ng_1_E6_1_2294	1	1	3	1
746	1_15	L	(UniMod:1)ADMQNLVER(SILAC-R-L)	3.5838319770255	2.13068749398203	3.20952841848646	Popeye_20221125_MVB_HStdia_SIL_1_15_100ng_2_E6_1_2295	1	1	4	2
747	1_15	L	(UniMod:1)ADMQNLVER(SILAC-R-L)	3.74531047704193	1.98549922466567	3.11295002132986	Popeye_20221125_MVB_HStdia_SIL_1_15_100ng_3_E6_1_2296	1	1	4	1
748	1_31	L	(UniMod:1)ADMQNLVER(SILAC-R-L)	4.89336675308843	1.80525747632125	3.27830764878573	Popeye_20221125_MVB_HStdia_SIL_1_31_100ng_1_F6_1_2290	1	1	3	2
749	1_31	L	(UniMod:1)ADMQNLVER(SILAC-R-L)	5.17989419914972	1.59574085690943	3.15504438521935	Popeye_20221125_MVB_HStdia_SIL_1_31_100ng_2_F6_1_2291	1	1	2	1
750	1_31	L	(UniMod:1)ADMQNLVER(SILAC-R-L)	3.20859842060569	2.31333984388431	3.27922421252669	Popeye_20221125_MVB_HStdia_SIL_1_31_100ng_3_F6_1_2292	1	3	5	2
751	1_1	L	(UniMod:1)ADQLTEEQIAEFK(SILAC-K-L)	-0.0665538928036147	3.30986215495694	3.28982743689485	Popeye_20221125_MVB_HStdia_SIL_1_1_100ng_1_B6_1_2306	1	2	7	2
752	1_1	L	(UniMod:1)ADQLTEEQIAEFK(SILAC-K-L)	-0.0160078041916984	3.22442169076757	3.21960286154116	Popeye_20221125_MVB_HStdia_SIL_1_1_100ng_2_B6_1_2307	1	2	7	2
753	1_1	L	(UniMod:1)ADQLTEEQIAEFK(SILAC-K-L)	-0.154726976773479	3.33729749391125	3.29072003276403	Popeye_20221125_MVB_HStdia_SIL_1_1_100ng_3_B6_1_2308	1	3	8	2
754	1_3	L	(UniMod:1)ADQLTEEQIAEFK(SILAC-K-L)	1.49553328218235	3.28891290698052	3.73911328443122	Popeye_20221125_MVB_HStdia_SIL_1_3_100ng_1_C6_1_2302	3	5	7	5
755	1_3	L	(UniMod:1)ADQLTEEQIAEFK(SILAC-K-L)	1.03303088987713	3.41731555163391	3.72828883593439	Popeye_20221125_MVB_HStdia_SIL_1_3_100ng_2_C6_1_2303	3	6	8	5
756	1_3	L	(UniMod:1)ADQLTEEQIAEFK(SILAC-K-L)	1.37170743061431	3.40260352329965	3.81552860518972	Popeye_20221125_MVB_HStdia_SIL_1_3_100ng_3_C6_1_2304	3	6	8	6
757	1_7	L	(UniMod:1)ADQLTEEQIAEFK(SILAC-K-L)	2.39700933240888	2.9886472336428	3.71021894258437	Popeye_20221125_MVB_HStdia_SIL_1_7_100ng_1_D6_1_2298	3	5	7	5
758	1_7	L	(UniMod:1)ADQLTEEQIAEFK(SILAC-K-L)	2.10234750655063	3.06750604884619	3.70037570962731	Popeye_20221125_MVB_HStdia_SIL_1_7_100ng_2_D6_1_2299	3	6	7	5
759	1_7	L	(UniMod:1)ADQLTEEQIAEFK(SILAC-K-L)	2.17857949654734	3.06386229792599	3.71968007432528	Popeye_20221125_MVB_HStdia_SIL_1_7_100ng_3_D6_1_2300	3	6	7	5
760	1_15	L	(UniMod:1)ADQLTEEQIAEFK(SILAC-K-L)	3.23631481424654	2.77335486066674	3.74758269516666	Popeye_20221125_MVB_HStdia_SIL_1_15_100ng_1_E6_1_2294	3	5	6	5
761	1_15	L	(UniMod:1)ADQLTEEQIAEFK(SILAC-K-L)	3.04884758355401	2.8364956471406	3.754290221998	Popeye_20221125_MVB_HStdia_SIL_1_15_100ng_2_E6_1_2295	3	5	6	5
762	1_15	L	(UniMod:1)ADQLTEEQIAEFK(SILAC-K-L)	4.0008734526956	2.59255202114125	3.79693493925834	Popeye_20221125_MVB_HStdia_SIL_1_15_100ng_3_E6_1_2296	3	4	5	5
763	1_31	L	(UniMod:1)ADQLTEEQIAEFK(SILAC-K-L)	4.01819376493623	2.63860704959697	3.84820390123275	Popeye_20221125_MVB_HStdia_SIL_1_31_100ng_1_F6_1_2290	3	5	5	6
764	1_31	L	(UniMod:1)ADQLTEEQIAEFK(SILAC-K-L)	3.70122763023417	2.68908943614192	3.80326997362272	Popeye_20221125_MVB_HStdia_SIL_1_31_100ng_2_F6_1_2291	3	5	6	5
765	1_31	L	(UniMod:1)ADQLTEEQIAEFK(SILAC-K-L)	3.97150583604263	2.61254969828722	3.80809208289061	Popeye_20221125_MVB_HStdia_SIL_1_31_100ng_3_F6_1_2292	3	5	5	6
766	1_63	L	(UniMod:1)ADQLTEEQIAEFK(SILAC-K-L)	3.04216587327421	2.56981617306667	3.48559935270752	Popeye_20221125_MVB_HStdia_SIL_1_63_100ng_1_G6_1_2286	1	4	5	4
767	1_63	L	(UniMod:1)ADQLTEEQIAEFK(SILAC-K-L)	4.1647016694435	2.25187172780347	3.50557185329782	Popeye_20221125_MVB_HStdia_SIL_1_63_100ng_2_G6_1_2287	1	2	4	4
768	1_63	L	(UniMod:1)ADQLTEEQIAEFK(SILAC-K-L)	1.94943431413574	2.91038318175985	3.49722138489135	Popeye_20221125_MVB_HStdia_SIL_1_63_100ng_3_G6_1_2288	1	7	6	4
769	1_3	L	(UniMod:1)ADSELQLVEQR(SILAC-R-L)	0.845655620800601	3.03145290141349	3.28602060927632	Popeye_20221125_MVB_HStdia_SIL_1_3_100ng_1_C6_1_2302	1	3	7	2
770	1_3	L	(UniMod:1)ADSELQLVEQR(SILAC-R-L)	1.6158790172008	2.82766258127007	3.31409063481154	Popeye_20221125_MVB_HStdia_SIL_1_3_100ng_2_C6_1_2303	1	2	6	2
771	1_3	L	(UniMod:1)ADSELQLVEQR(SILAC-R-L)	0.782815269923137	3.01257994498476	3.24823082229542	Popeye_20221125_MVB_HStdia_SIL_1_3_100ng_3_C6_1_2304	1	3	7	2
772	1_7	L	(UniMod:1)ADSELQLVEQR(SILAC-R-L)	2.66796400665211	2.32495498783273	3.12809218118687	Popeye_20221125_MVB_HStdia_SIL_1_7_100ng_1_D6_1_2298	1	1	5	1
773	1_7	L	(UniMod:1)ADSELQLVEQR(SILAC-R-L)	4.22627990446088	1.95950264483525	3.23173966614988	Popeye_20221125_MVB_HStdia_SIL_1_7_100ng_2_D6_1_2299	1	1	3	2
774	1_7	L	(UniMod:1)ADSELQLVEQR(SILAC-R-L)	2.04518829907648	2.67080691819356	3.28646994299658	Popeye_20221125_MVB_HStdia_SIL_1_7_100ng_3_D6_1_2300	1	3	6	2
775	1_15	L	(UniMod:1)ADSELQLVEQR(SILAC-R-L)	2.51088512179057	2.45848071929571	3.21433245662108	Popeye_20221125_MVB_HStdia_SIL_1_15_100ng_1_E6_1_2294	1	3	5	2
776	1_15	L	(UniMod:1)ADSELQLVEQR(SILAC-R-L)	3.79168250700058	2.088798547019	3.23020871566058	Popeye_20221125_MVB_HStdia_SIL_1_15_100ng_2_E6_1_2295	1	1	4	2
777	1_15	L	(UniMod:1)ADSELQLVEQR(SILAC-R-L)	3.39724898082139	2.13780969161382	3.16048353757995	Popeye_20221125_MVB_HStdia_SIL_1_15_100ng_3_E6_1_2296	1	1	4	1
778	1_31	L	(UniMod:1)ADSELQLVEQR(SILAC-R-L)	6.95546396822735	1.11411369596144	3.20791698415789	Popeye_20221125_MVB_HStdia_SIL_1_31_100ng_1_F6_1_2290	1	1	1	2
779	1_31	L	(UniMod:1)ADSELQLVEQR(SILAC-R-L)	3.25586464573987	2.11262175639972	3.0927346765893	Popeye_20221125_MVB_HStdia_SIL_1_31_100ng_2_F6_1_2291	1	2	4	1
780	1_31	L	(UniMod:1)ADSELQLVEQR(SILAC-R-L)	4.36257270215341	1.89168182683308	3.20494706844613	Popeye_20221125_MVB_HStdia_SIL_1_31_100ng_3_F6_1_2292	1	1	3	2
781	1_1	L	(UniMod:1)ADSS(Phospho (STY))PALSLR(SILAC-R-L)	0.0469698233613287	3.38519859613174	3.39933792185454	Popeye_20221125_MVB_HStdia_SIL_1_1_100ng_2_B6_1_2307	2	3	8	3
782	1_1	L	(UniMod:1)ADSS(Phospho (STY))PALSLR(SILAC-R-L)	0.358466731817372	3.27860042799555	3.38650966672021	Popeye_20221125_MVB_HStdia_SIL_1_1_100ng_3_B6_1_2308	2	2	7	3
783	1_3	L	(UniMod:1)ADSS(Phospho (STY))PALSLR(SILAC-R-L)	1.68411116416455	3.35588999934546	3.86285797579157	Popeye_20221125_MVB_HStdia_SIL_1_3_100ng_1_C6_1_2302	4	6	8	6
784	1_3	L	(UniMod:1)ADSS(Phospho (STY))PALSLR(SILAC-R-L)	1.69554798801	3.13472839442805	3.64513919790678	Popeye_20221125_MVB_HStdia_SIL_1_3_100ng_2_C6_1_2303	3	4	7	4
785	1_3	L	(UniMod:1)ADSS(Phospho (STY))PALSLR(SILAC-R-L)	2.15933485362386	3.05302078994679	3.70304535157026	Popeye_20221125_MVB_HStdia_SIL_1_3_100ng_3_C6_1_2304	3	4	7	5
786	1_7	L	(UniMod:1)ADSS(Phospho (STY))PALSLR(SILAC-R-L)	2.32751656984456	3.19178904010461	3.89244134303276	Popeye_20221125_MVB_HStdia_SIL_1_7_100ng_1_D6_1_2298	3	7	7	6
787	1_7	L	(UniMod:1)ADSS(Phospho (STY))PALSLR(SILAC-R-L)	2.78821256273281	3.02173079541745	3.86106641108717	Popeye_20221125_MVB_HStdia_SIL_1_7_100ng_2_D6_1_2299	3	5	7	6
788	1_7	L	(UniMod:1)ADSS(Phospho (STY))PALSLR(SILAC-R-L)	2.13466517821928	3.08086809520387	3.72346634454727	Popeye_20221125_MVB_HStdia_SIL_1_7_100ng_3_D6_1_2300	3	6	7	5
789	1_15	L	(UniMod:1)ADSS(Phospho (STY))PALSLR(SILAC-R-L)	3.76955459088149	2.84106086859236	3.97580987074055	Popeye_20221125_MVB_HStdia_SIL_1_15_100ng_1_E6_1_2294	3	6	6	7
790	1_15	L	(UniMod:1)ADSS(Phospho (STY))PALSLR(SILAC-R-L)	3.3684590928781	2.95574546003147	3.96975268615486	Popeye_20221125_MVB_HStdia_SIL_1_15_100ng_2_E6_1_2295	3	6	6	7
791	1_15	L	(UniMod:1)ADSS(Phospho (STY))PALSLR(SILAC-R-L)	4.09057046632472	2.72093620203358	3.95232061177452	Popeye_20221125_MVB_HStdia_SIL_1_15_100ng_3_E6_1_2296	3	5	6	6
792	1_31	L	(UniMod:1)ADSS(Phospho (STY))PALSLR(SILAC-R-L)	3.72275989757764	2.85739160471319	3.97805400053903	Popeye_20221125_MVB_HStdia_SIL_1_31_100ng_1_F6_1_2290	3	7	6	7
793	1_31	L	(UniMod:1)ADSS(Phospho (STY))PALSLR(SILAC-R-L)	7.24140698568422	1.81973998182506	3.99962069532671	Popeye_20221125_MVB_HStdia_SIL_1_31_100ng_2_F6_1_2291	3	1	3	7
794	1_31	L	(UniMod:1)ADSS(Phospho (STY))PALSLR(SILAC-R-L)	4.0703752054743	2.76259529721806	3.98790032767276	Popeye_20221125_MVB_HStdia_SIL_1_31_100ng_3_F6_1_2292	3	6	6	7
795	1_63	L	(UniMod:1)ADSS(Phospho (STY))PALSLR(SILAC-R-L)	6.31056930005756	2.07508322314193	3.97475387217551	Popeye_20221125_MVB_HStdia_SIL_1_63_100ng_1_G6_1_2286	2	1	4	7
796	1_63	L	(UniMod:1)ADSS(Phospho (STY))PALSLR(SILAC-R-L)	5.01328048107186	2.38810475552064	3.89725255700002	Popeye_20221125_MVB_HStdia_SIL_1_63_100ng_2_G6_1_2287	2	3	5	6
797	1_63	L	(UniMod:1)ADSS(Phospho (STY))PALSLR(SILAC-R-L)	6.63648061285157	1.9524994254194	3.9502791555302	Popeye_20221125_MVB_HStdia_SIL_1_63_100ng_3_G6_1_2288	2	1	3	6
798	1_1	L	(UniMod:1)AEAEGVPTT(Phospho (STY))PGPASGSTFR(SILAC-R-L)	0.0981530615221238	3.86617269384533	3.89571970952974	Popeye_20221125_MVB_HStdia_SIL_1_1_100ng_2_B6_1_2307	4	6	9	6
799	1_1	L	(UniMod:1)AEAEGVPTT(Phospho (STY))PGPASGSTFR(SILAC-R-L)	0.141678304660456	3.800039683079	3.84268910251662	Popeye_20221125_MVB_HStdia_SIL_1_1_100ng_3_B6_1_2308	3	6	9	6
800	1_7	L	(UniMod:1)AEAEGVPTT(Phospho (STY))PGPASGSTFR(SILAC-R-L)	2.86459580168731	2.90861475167832	3.77094401343931	Popeye_20221125_MVB_HStdia_SIL_1_7_100ng_1_D6_1_2298	3	5	6	5
801	1_7	L	(UniMod:1)AEAEGVPTT(Phospho (STY))PGPASGSTFR(SILAC-R-L)	3.0124443486601	2.91718032340748	3.82401643262261	Popeye_20221125_MVB_HStdia_SIL_1_7_100ng_3_D6_1_2300	3	5	6	6
802	1_15	L	(UniMod:1)AEAEGVPTT(Phospho (STY))PGPASGSTFR(SILAC-R-L)	4.77583974380444	2.23647427918391	3.67414529655323	Popeye_20221125_MVB_HStdia_SIL_1_15_100ng_1_E6_1_2294	2	2	4	5
803	1_15	L	(UniMod:1)AEAEGVPTT(Phospho (STY))PGPASGSTFR(SILAC-R-L)	2.70877554420449	2.87212945642219	3.68755214674876	Popeye_20221125_MVB_HStdia_SIL_1_15_100ng_2_E6_1_2295	2	6	6	5
804	1_15	L	(UniMod:1)AEAEGVPTT(Phospho (STY))PGPASGSTFR(SILAC-R-L)	4.64120248510176	2.31044689447789	3.70758805844373	Popeye_20221125_MVB_HStdia_SIL_1_15_100ng_3_E6_1_2296	3	2	4	5
805	1_31	L	(UniMod:1)AEAEGVPTT(Phospho (STY))PGPASGSTFR(SILAC-R-L)	3.31970038672511	2.73644749900137	3.73577689202295	Popeye_20221125_MVB_HStdia_SIL_1_31_100ng_1_F6_1_2290	2	6	6	5
806	1_31	L	(UniMod:1)AEAEGVPTT(Phospho (STY))PGPASGSTFR(SILAC-R-L)	4.51450026575813	2.38233048644837	3.74133048187459	Popeye_20221125_MVB_HStdia_SIL_1_31_100ng_2_F6_1_2291	2	3	5	5
807	1_31	L	(UniMod:1)AEAEGVPTT(Phospho (STY))PGPASGSTFR(SILAC-R-L)	3.13918048719312	2.79222424370433	3.73721173215253	Popeye_20221125_MVB_HStdia_SIL_1_31_100ng_3_F6_1_2292	2	6	6	5
808	1_15	L	(UniMod:1)AEAPAS(Phospho (STY))PAPLSPLEVELDPEFEPQSR(SILAC-R-L)PR(SILAC-R-L)	3.6299581430073	2.24315467211556	3.33588095616548	Popeye_20221125_MVB_HStdia_SIL_1_15_100ng_1_E6_1_2294	1	2	4	3
809	1_15	L	(UniMod:1)AEAPAS(Phospho (STY))PAPLSPLEVELDPEFEPQSR(SILAC-R-L)PR(SILAC-R-L)	4.02499017241844	2.11960226267014	3.33124503682083	Popeye_20221125_MVB_HStdia_SIL_1_15_100ng_3_E6_1_2296	1	1	4	3
810	1_255	L	(UniMod:1)AEAPASPAPLS(Phospho (STY))PLEVELDPEFEPQSR(SILAC-R-L)PR(SILAC-R-L)	3.98510297511598	2.10744740952361	3.30708294084329	Popeye_20221125_MVB_HStdia_SIL_1_255_100ng_1_A7_1_2278	1	1	4	2
811	1_255	L	(UniMod:1)AEAPASPAPLS(Phospho (STY))PLEVELDPEFEPQSR(SILAC-R-L)PR(SILAC-R-L)	6.16444606079879	1.33044218420841	3.18612535516152	Popeye_20221125_MVB_HStdia_SIL_1_255_100ng_2_A7_1_2279	1	1	2	2
812	1_255	L	(UniMod:1)AEAPASPAPLS(Phospho (STY))PLEVELDPEFEPQSR(SILAC-R-L)PR(SILAC-R-L)	4.28758352199562	1.94206860186048	3.23275985089578	Popeye_20221125_MVB_HStdia_SIL_1_255_100ng_3_A7_1_2280	1	1	3	2
813	1_1	L	(UniMod:1)AEASSLGR(SILAC-R-L)QS(Phospho (STY))PR(SILAC-R-L)	-0.137182230873714	4.21332646592792	4.17203049956283	Popeye_20221125_MVB_HStdia_SIL_1_1_100ng_1_B6_1_2306	4	8	10	8
814	1_1	L	(UniMod:1)AEASSLGR(SILAC-R-L)QS(Phospho (STY))PR(SILAC-R-L)	0.00269800610394836	4.21768393682899	4.21849611759476	Popeye_20221125_MVB_HStdia_SIL_1_1_100ng_2_B6_1_2307	4	8	10	8
815	1_1	L	(UniMod:1)AEASSLGR(SILAC-R-L)QS(Phospho (STY))PR(SILAC-R-L)	-0.16230726272792	4.22467547334206	4.17581611874684	Popeye_20221125_MVB_HStdia_SIL_1_1_100ng_3_B6_1_2308	4	8	10	8
816	1_3	L	(UniMod:1)AEASSLGR(SILAC-R-L)QS(Phospho (STY))PR(SILAC-R-L)	1.31992984247087	3.73039785990833	4.1277363346641	Popeye_20221125_MVB_HStdia_SIL_1_3_100ng_1_C6_1_2302	4	8	9	7
817	1_3	L	(UniMod:1)AEASSLGR(SILAC-R-L)QS(Phospho (STY))PR(SILAC-R-L)	1.75116679686758	3.70722686264111	4.23438059590906	Popeye_20221125_MVB_HStdia_SIL_1_3_100ng_2_C6_1_2303	4	8	9	8
818	1_3	L	(UniMod:1)AEASSLGR(SILAC-R-L)QS(Phospho (STY))PR(SILAC-R-L)	1.37759014451668	3.76850268679914	4.18319864202974	Popeye_20221125_MVB_HStdia_SIL_1_3_100ng_3_C6_1_2304	4	8	9	8
819	1_7	L	(UniMod:1)AEASSLGR(SILAC-R-L)QS(Phospho (STY))PR(SILAC-R-L)	2.71865035672048	3.42500243859421	4.24339774368965	Popeye_20221125_MVB_HStdia_SIL_1_7_100ng_1_D6_1_2298	4	8	8	8
820	1_7	L	(UniMod:1)AEASSLGR(SILAC-R-L)QS(Phospho (STY))PR(SILAC-R-L)	2.6477750173023	3.4838781554584	4.28093785743611	Popeye_20221125_MVB_HStdia_SIL_1_7_100ng_2_D6_1_2299	4	8	8	8
821	1_7	L	(UniMod:1)AEASSLGR(SILAC-R-L)QS(Phospho (STY))PR(SILAC-R-L)	2.78685973112357	3.41413568859943	4.25306406137569	Popeye_20221125_MVB_HStdia_SIL_1_7_100ng_3_D6_1_2300	4	8	8	8
822	1_15	L	(UniMod:1)AEASSLGR(SILAC-R-L)QS(Phospho (STY))PR(SILAC-R-L)	3.71862485750098	3.12343674059438	4.24285436532387	Popeye_20221125_MVB_HStdia_SIL_1_15_100ng_1_E6_1_2294	4	7	7	8
823	1_15	L	(UniMod:1)AEASSLGR(SILAC-R-L)QS(Phospho (STY))PR(SILAC-R-L)	4.23178149319868	2.94836796897429	4.22226113352281	Popeye_20221125_MVB_HStdia_SIL_1_15_100ng_2_E6_1_2295	4	6	6	8
824	1_15	L	(UniMod:1)AEASSLGR(SILAC-R-L)QS(Phospho (STY))PR(SILAC-R-L)	3.71753288350588	3.06044852153523	4.17953742933771	Popeye_20221125_MVB_HStdia_SIL_1_15_100ng_3_E6_1_2296	4	7	7	8
825	1_31	L	(UniMod:1)AEASSLGR(SILAC-R-L)QS(Phospho (STY))PR(SILAC-R-L)	5.0783203096811	2.75698355692675	4.28571029773035	Popeye_20221125_MVB_HStdia_SIL_1_31_100ng_1_F6_1_2290	4	6	6	8
826	1_31	L	(UniMod:1)AEASSLGR(SILAC-R-L)QS(Phospho (STY))PR(SILAC-R-L)	4.3530453293212	2.92773674067691	4.23813395728759	Popeye_20221125_MVB_HStdia_SIL_1_31_100ng_2_F6_1_2291	4	7	6	8
827	1_31	L	(UniMod:1)AEASSLGR(SILAC-R-L)QS(Phospho (STY))PR(SILAC-R-L)	4.78411180456145	2.83158057476332	4.27174173054646	Popeye_20221125_MVB_HStdia_SIL_1_31_100ng_3_F6_1_2292	4	6	6	8
828	1_63	L	(UniMod:1)AEASSLGR(SILAC-R-L)QS(Phospho (STY))PR(SILAC-R-L)	5.86454893441643	2.44132901168514	4.20673415198372	Popeye_20221125_MVB_HStdia_SIL_1_63_100ng_1_G6_1_2286	3	3	5	8
829	1_63	L	(UniMod:1)AEASSLGR(SILAC-R-L)QS(Phospho (STY))PR(SILAC-R-L)	5.77097198503291	2.49040940553349	4.2276450771649	Popeye_20221125_MVB_HStdia_SIL_1_63_100ng_2_G6_1_2287	3	4	5	8
830	1_63	L	(UniMod:1)AEASSLGR(SILAC-R-L)QS(Phospho (STY))PR(SILAC-R-L)	5.94413396974793	2.42913349445542	4.21849611759476	Popeye_20221125_MVB_HStdia_SIL_1_63_100ng_3_G6_1_2288	3	3	5	8
831	1_1	L	(UniMod:1)AECGR(SILAC-R-L)GGAAGGALPTS(Phospho (STY))PGPALGAK(SILAC-K-L)	0.445188859766648	3.13644468670388	3.27045988722909	Popeye_20221125_MVB_HStdia_SIL_1_1_100ng_1_B6_1_2306	1	1	7	2
832	1_1	L	(UniMod:1)AECGR(SILAC-R-L)GGAAGGALPTS(Phospho (STY))PGPALGAK(SILAC-K-L)	-0.200424545866295	3.25514219721157	3.19480839703849	Popeye_20221125_MVB_HStdia_SIL_1_1_100ng_2_B6_1_2307	1	2	7	2
833	1_7	L	(UniMod:1)AECGR(SILAC-R-L)GGAAGGALPTS(Phospho (STY))PGPALGAK(SILAC-K-L)	2.43196173313236	2.63954326258846	3.37163669256826	Popeye_20221125_MVB_HStdia_SIL_1_7_100ng_1_D6_1_2298	2	3	5	3
834	1_7	L	(UniMod:1)AECGR(SILAC-R-L)GGAAGGALPTS(Phospho (STY))PGPALGAK(SILAC-K-L)	2.18669286792537	2.73742961056299	3.39568975511302	Popeye_20221125_MVB_HStdia_SIL_1_7_100ng_2_D6_1_2299	2	3	6	3
835	1_7	L	(UniMod:1)AECGR(SILAC-R-L)GGAAGGALPTS(Phospho (STY))PGPALGAK(SILAC-K-L)	2.53893947219655	2.63763580400909	3.40193274231553	Popeye_20221125_MVB_HStdia_SIL_1_7_100ng_3_D6_1_2300	2	3	5	3
836	1_31	L	(UniMod:1)AECGR(SILAC-R-L)GGAAGGALPTS(Phospho (STY))PGPALGAK(SILAC-K-L)	4.57030936937433	1.77558496476608	3.15138517441189	Popeye_20221125_MVB_HStdia_SIL_1_31_100ng_1_F6_1_2290	1	1	3	1
837	1_31	L	(UniMod:1)AECGR(SILAC-R-L)GGAAGGALPTS(Phospho (STY))PGPALGAK(SILAC-K-L)	4.29000266849908	2.06748002393148	3.35889950862823	Popeye_20221125_MVB_HStdia_SIL_1_31_100ng_2_F6_1_2291	1	2	4	3
838	1_31	L	(UniMod:1)AECGR(SILAC-R-L)GGAAGGALPTS(Phospho (STY))PGPALGAK(SILAC-K-L)	3.60878265407357	2.25450457297866	3.34085639968667	Popeye_20221125_MVB_HStdia_SIL_1_31_100ng_3_F6_1_2292	1	2	4	3
839	1_3	L	(UniMod:1)AEDEPDAK(SILAC-K-L)S(Phospho (STY))PK(SILAC-K-L)	1.46096727901605	3.23682182761529	3.67661680128271	Popeye_20221125_MVB_HStdia_SIL_1_3_100ng_1_C6_1_2302	3	5	7	5
840	1_3	L	(UniMod:1)AEDEPDAK(SILAC-K-L)S(Phospho (STY))PK(SILAC-K-L)	1.28693768251762	3.25901060590016	3.64641745088825	Popeye_20221125_MVB_HStdia_SIL_1_3_100ng_2_C6_1_2303	3	5	7	5
841	1_3	L	(UniMod:1)AEDEPDAK(SILAC-K-L)S(Phospho (STY))PK(SILAC-K-L)	1.23942248086456	3.27478112260591	3.6478844666464	Popeye_20221125_MVB_HStdia_SIL_1_3_100ng_3_C6_1_2304	3	5	7	5
842	1_7	L	(UniMod:1)AEDEPDAK(SILAC-K-L)S(Phospho (STY))PK(SILAC-K-L)	1.71360438971133	3.14284604875332	3.6586923707579	Popeye_20221125_MVB_HStdia_SIL_1_7_100ng_1_D6_1_2298	3	6	7	5
843	1_7	L	(UniMod:1)AEDEPDAK(SILAC-K-L)S(Phospho (STY))PK(SILAC-K-L)	3.56903054206074	2.64520703391524	3.7195922825164	Popeye_20221125_MVB_HStdia_SIL_1_7_100ng_2_D6_1_2299	3	3	5	5
844	1_7	L	(UniMod:1)AEDEPDAK(SILAC-K-L)S(Phospho (STY))PK(SILAC-K-L)	2.90359755062227	2.73851895200913	3.6125889100829	Popeye_20221125_MVB_HStdia_SIL_1_7_100ng_3_D6_1_2300	2	3	6	4
845	1_15	L	(UniMod:1)AEDEPDAK(SILAC-K-L)S(Phospho (STY))PK(SILAC-K-L)	3.49366798899071	2.50738625614448	3.55908511572175	Popeye_20221125_MVB_HStdia_SIL_1_15_100ng_1_E6_1_2294	2	3	5	4
846	1_15	L	(UniMod:1)AEDEPDAK(SILAC-K-L)S(Phospho (STY))PK(SILAC-K-L)	3.34872994008376	2.6493835437054	3.65745170304866	Popeye_20221125_MVB_HStdia_SIL_1_15_100ng_2_E6_1_2295	2	4	6	5
847	1_15	L	(UniMod:1)AEDEPDAK(SILAC-K-L)S(Phospho (STY))PK(SILAC-K-L)	3.63276625995271	2.57361414477402	3.66718575625584	Popeye_20221125_MVB_HStdia_SIL_1_15_100ng_3_E6_1_2296	2	4	5	5
848	1_1	L	(UniMod:1)AEDVSSAAPS(Phospho (STY))PR(SILAC-R-L)	0.235376323188953	3.71363500388301	3.78449033743198	Popeye_20221125_MVB_HStdia_SIL_1_1_100ng_1_B6_1_2306	3	5	9	5
849	1_1	L	(UniMod:1)AEDVSSAAPS(Phospho (STY))PR(SILAC-R-L)	0.0679966320394151	3.47978254744876	3.50025157329675	Popeye_20221125_MVB_HStdia_SIL_1_1_100ng_2_B6_1_2307	2	4	8	4
850	1_1	L	(UniMod:1)AEDVSSAAPS(Phospho (STY))PR(SILAC-R-L)	0.00854246688489731	3.51988834470662	3.52245988347594	Popeye_20221125_MVB_HStdia_SIL_1_1_100ng_3_B6_1_2308	2	4	8	4
851	1_3	L	(UniMod:1)AEDVSSAAPS(Phospho (STY))PR(SILAC-R-L)	1.75872496286842	3.79743305375518	4.32686202170159	Popeye_20221125_MVB_HStdia_SIL_1_3_100ng_1_C6_1_2302	5	8	9	9
852	1_3	L	(UniMod:1)AEDVSSAAPS(Phospho (STY))PR(SILAC-R-L)	1.67698585776943	3.62863921591147	4.13346226140436	Popeye_20221125_MVB_HStdia_SIL_1_3_100ng_2_C6_1_2303	4	7	8	8
853	1_3	L	(UniMod:1)AEDVSSAAPS(Phospho (STY))PR(SILAC-R-L)	1.34757927342261	3.67295451308868	4.07861629592395	Popeye_20221125_MVB_HStdia_SIL_1_3_100ng_3_C6_1_2304	4	8	9	7
854	1_7	L	(UniMod:1)AEDVSSAAPS(Phospho (STY))PR(SILAC-R-L)	2.94083729110682	3.62504891275393	4.51032914974429	Popeye_20221125_MVB_HStdia_SIL_1_7_100ng_1_D6_1_2298	5	9	8	10
855	1_7	L	(UniMod:1)AEDVSSAAPS(Phospho (STY))PR(SILAC-R-L)	2.8330777695715	3.28074222416436	4.13358361285419	Popeye_20221125_MVB_HStdia_SIL_1_7_100ng_2_D6_1_2299	4	7	7	8
856	1_7	L	(UniMod:1)AEDVSSAAPS(Phospho (STY))PR(SILAC-R-L)	2.5416972726734	3.48803150895965	4.25315862793168	Popeye_20221125_MVB_HStdia_SIL_1_7_100ng_3_D6_1_2300	4	8	8	8
857	1_15	L	(UniMod:1)AEDVSSAAPS(Phospho (STY))PR(SILAC-R-L)	3.63339864512938	3.49703751674482	4.59079949513363	Popeye_20221125_MVB_HStdia_SIL_1_15_100ng_1_E6_1_2294	5	9	8	10
858	1_15	L	(UniMod:1)AEDVSSAAPS(Phospho (STY))PR(SILAC-R-L)	4.06623521462219	3.28359744316859	4.50765621219503	Popeye_20221125_MVB_HStdia_SIL_1_15_100ng_2_E6_1_2295	5	8	7	10
859	1_15	L	(UniMod:1)AEDVSSAAPS(Phospho (STY))PR(SILAC-R-L)	3.61394850561237	3.40182945322275	4.48973635619709	Popeye_20221125_MVB_HStdia_SIL_1_15_100ng_3_E6_1_2296	5	9	8	10
860	1_31	L	(UniMod:1)AEDVSSAAPS(Phospho (STY))PR(SILAC-R-L)	5.09024467375736	3.09792334181001	4.63023967387979	Popeye_20221125_MVB_HStdia_SIL_1_31_100ng_1_F6_1_2290	5	8	7	11
861	1_31	L	(UniMod:1)AEDVSSAAPS(Phospho (STY))PR(SILAC-R-L)	4.73208365987346	3.13442893810339	4.55892806171669	Popeye_20221125_MVB_HStdia_SIL_1_31_100ng_2_F6_1_2291	5	8	7	10
862	1_31	L	(UniMod:1)AEDVSSAAPS(Phospho (STY))PR(SILAC-R-L)	4.91034993800852	3.13905061954059	4.61721324008792	Popeye_20221125_MVB_HStdia_SIL_1_31_100ng_3_F6_1_2292	5	8	7	11
863	1_63	L	(UniMod:1)AEDVSSAAPS(Phospho (STY))PR(SILAC-R-L)	6.72112185636417	2.4185018161346	4.441761099413	Popeye_20221125_MVB_HStdia_SIL_1_63_100ng_1_G6_1_2286	4	3	5	9
864	1_63	L	(UniMod:1)AEDVSSAAPS(Phospho (STY))PR(SILAC-R-L)	6.63535261132373	2.36693820104282	4.36437836885859	Popeye_20221125_MVB_HStdia_SIL_1_63_100ng_2_G6_1_2287	4	3	5	9
865	1_63	L	(UniMod:1)AEDVSSAAPS(Phospho (STY))PR(SILAC-R-L)	6.04359989550301	2.62828570897845	4.44759055931655	Popeye_20221125_MVB_HStdia_SIL_1_63_100ng_3_G6_1_2288	4	5	5	9
866	1_127	L	(UniMod:1)AEDVSSAAPS(Phospho (STY))PR(SILAC-R-L)	9.13874305125789	1.66825728683077	4.41929306792517	Popeye_20221125_MVB_HStdia_SIL_1_127_100ng_1_H6_1_2282	3	1	3	9
867	1_127	L	(UniMod:1)AEDVSSAAPS(Phospho (STY))PR(SILAC-R-L)	7.48724955786087	2.06367105393072	4.31755775586872	Popeye_20221125_MVB_HStdia_SIL_1_127_100ng_2_H6_1_2283	3	1	4	9
868	1_127	L	(UniMod:1)AEDVSSAAPS(Phospho (STY))PR(SILAC-R-L)	7.4013521595228	2.10774572130772	4.33577472979647	Popeye_20221125_MVB_HStdia_SIL_1_127_100ng_3_H6_1_2284	3	1	4	9
869	1_1	L	(UniMod:1)AEEGIAAGGVM(UniMod:35)DVNTALQEVLK(SILAC-K-L)	0.58864393242427	3.24997816357625	3.42717764400156	Popeye_20221125_MVB_HStdia_SIL_1_1_100ng_1_B6_1_2306	2	2	7	3
870	1_1	L	(UniMod:1)AEEGIAAGGVM(UniMod:35)DVNTALQEVLK(SILAC-K-L)	1.04655293944813	3.20806763793519	3.52311146475939	Popeye_20221125_MVB_HStdia_SIL_1_1_100ng_2_B6_1_2307	2	2	7	4
871	1_3	L	(UniMod:1)AEEGIAAGGVM(UniMod:35)DVNTALQEVLK(SILAC-K-L)	1.51758036425757	3.21286915147242	3.66970636194462	Popeye_20221125_MVB_HStdia_SIL_1_3_100ng_1_C6_1_2302	3	5	7	5
872	1_3	L	(UniMod:1)AEEGIAAGGVM(UniMod:35)DVNTALQEVLK(SILAC-K-L)	1.1739802780005	3.13937526443997	3.49277854243606	Popeye_20221125_MVB_HStdia_SIL_1_3_100ng_2_C6_1_2303	2	4	7	4
873	1_3	L	(UniMod:1)AEEGIAAGGVM(UniMod:35)DVNTALQEVLK(SILAC-K-L)	1.25772379630066	3.10126922466156	3.47988181360843	Popeye_20221125_MVB_HStdia_SIL_1_3_100ng_3_C6_1_2304	2	4	7	3
874	1_7	L	(UniMod:1)AEEGIAAGGVM(UniMod:35)DVNTALQEVLK(SILAC-K-L)	2.35331843170758	2.66671355622426	3.37513299351716	Popeye_20221125_MVB_HStdia_SIL_1_7_100ng_1_D6_1_2298	2	3	6	3
875	1_7	L	(UniMod:1)AEEGIAAGGVM(UniMod:35)DVNTALQEVLK(SILAC-K-L)	3.22239170786406	2.15966943890036	3.12970600074632	Popeye_20221125_MVB_HStdia_SIL_1_7_100ng_2_D6_1_2299	1	1	4	1
876	1_7	L	(UniMod:1)AEEGIAAGGVM(UniMod:35)DVNTALQEVLK(SILAC-K-L)	4.9333776045577	1.51579041938146	3.00088505829025	Popeye_20221125_MVB_HStdia_SIL_1_7_100ng_3_D6_1_2300	1	1	2	1
877	1_15	L	(UniMod:1)AEEGIAAGGVM(UniMod:35)DVNTALQEVLK(SILAC-K-L)	2.74175648518881	2.28927671903936	3.11462766188744	Popeye_20221125_MVB_HStdia_SIL_1_15_100ng_1_E6_1_2294	1	2	4	1
878	1_15	L	(UniMod:1)AEEGIAAGGVM(UniMod:35)DVNTALQEVLK(SILAC-K-L)	3.42921795588031	2.4432473369251	3.4755448033146	Popeye_20221125_MVB_HStdia_SIL_1_15_100ng_2_E6_1_2295	2	3	5	3
879	1_15	L	(UniMod:1)AEEGIAAGGVM(UniMod:35)DVNTALQEVLK(SILAC-K-L)	3.42626039814407	2.03269127150097	3.06409842429795	Popeye_20221125_MVB_HStdia_SIL_1_15_100ng_3_E6_1_2296	1	1	4	1
880	1_255	L	(UniMod:1)AEEGIAAGGVM(UniMod:35)DVNTALQEVLK(SILAC-K-L)	3.1549306348169	2.31392624667568	3.26365500199477	Popeye_20221125_MVB_HStdia_SIL_1_255_100ng_1_A7_1_2278	1	2	5	2
881	1_255	L	(UniMod:1)AEEGIAAGGVM(UniMod:35)DVNTALQEVLK(SILAC-K-L)	4.20947430469421	1.99836615475262	3.26554418644236	Popeye_20221125_MVB_HStdia_SIL_1_255_100ng_2_A7_1_2279	1	1	4	2
882	1_255	L	(UniMod:1)AEEGIAAGGVM(UniMod:35)DVNTALQEVLK(SILAC-K-L)	3.03027577864545	2.2254824479735	3.13768635247981	Popeye_20221125_MVB_HStdia_SIL_1_255_100ng_3_A7_1_2280	1	2	4	1
883	1_1	L	(UniMod:1)AEEQPQVELFVK(SILAC-K-L)	-0.253304184774569	3.13431738563295	3.0580652279886	Popeye_20221125_MVB_HStdia_SIL_1_1_100ng_1_B6_1_2306	1	1	7	1
884	1_1	L	(UniMod:1)AEEQPQVELFVK(SILAC-K-L)	0.283938041431014	3.13359957762619	3.219073445007	Popeye_20221125_MVB_HStdia_SIL_1_1_100ng_2_B6_1_2307	1	1	7	2
885	1_1	L	(UniMod:1)AEEQPQVELFVK(SILAC-K-L)	-0.161306475324353	3.26156022894235	3.21300214137489	Popeye_20221125_MVB_HStdia_SIL_1_1_100ng_3_B6_1_2308	1	2	7	2
886	1_3	L	(UniMod:1)AEEQPQVELFVK(SILAC-K-L)	2.29163056956173	2.6982658767779	3.38811541719651	Popeye_20221125_MVB_HStdia_SIL_1_3_100ng_1_C6_1_2302	2	1	6	3
887	1_3	L	(UniMod:1)AEEQPQVELFVK(SILAC-K-L)	2.06510008376902	2.87209505914509	3.49375212840776	Popeye_20221125_MVB_HStdia_SIL_1_3_100ng_2_C6_1_2303	2	2	6	4
888	1_3	L	(UniMod:1)AEEQPQVELFVK(SILAC-K-L)	0.0689271415550799	3.2114996489069	3.23224878603036	Popeye_20221125_MVB_HStdia_SIL_1_3_100ng_3_C6_1_2304	1	5	7	2
889	1_7	L	(UniMod:1)AEEQPQVELFVK(SILAC-K-L)	2.87073908478069	2.69430679315854	3.55848536740249	Popeye_20221125_MVB_HStdia_SIL_1_7_100ng_1_D6_1_2298	2	3	6	4
890	1_7	L	(UniMod:1)AEEQPQVELFVK(SILAC-K-L)	2.83115239007478	2.75111428721803	3.60337607892631	Popeye_20221125_MVB_HStdia_SIL_1_7_100ng_2_D6_1_2299	2	4	6	4
891	1_7	L	(UniMod:1)AEEQPQVELFVK(SILAC-K-L)	3.24155069871154	2.65259924320814	3.62840323598585	Popeye_20221125_MVB_HStdia_SIL_1_7_100ng_3_D6_1_2300	3	3	6	4
892	1_15	L	(UniMod:1)AEEQPQVELFVK(SILAC-K-L)	4.9483529021461	2.02522391517831	3.5148265678552	Popeye_20221125_MVB_HStdia_SIL_1_15_100ng_1_E6_1_2294	2	1	4	4
893	1_15	L	(UniMod:1)AEEQPQVELFVK(SILAC-K-L)	4.34183697727875	2.22383068334169	3.53085384978562	Popeye_20221125_MVB_HStdia_SIL_1_15_100ng_2_E6_1_2295	2	2	4	4
894	1_15	L	(UniMod:1)AEEQPQVELFVK(SILAC-K-L)	4.48160837232181	2.17479222534564	3.52389077423334	Popeye_20221125_MVB_HStdia_SIL_1_15_100ng_3_E6_1_2296	2	2	4	4
895	1_31	L	(UniMod:1)AEEQPQVELFVK(SILAC-K-L)	6.04272472204292	1.73230367458793	3.55134507146314	Popeye_20221125_MVB_HStdia_SIL_1_31_100ng_1_F6_1_2290	2	1	3	4
896	1_31	L	(UniMod:1)AEEQPQVELFVK(SILAC-K-L)	3.45701616228044	2.48903550200103	3.52970106234263	Popeye_20221125_MVB_HStdia_SIL_1_31_100ng_2_F6_1_2291	2	4	5	4
897	1_31	L	(UniMod:1)AEEQPQVELFVK(SILAC-K-L)	5.47305061497492	1.93532081170083	3.58287321459548	Popeye_20221125_MVB_HStdia_SIL_1_31_100ng_3_F6_1_2292	2	1	3	4
898	1_15	L	(UniMod:1)AELSEEALLSVLPTIR(SILAC-R-L)VPK(SILAC-K-L)	2.63858504701584	2.50654561877768	3.3008388640399	Popeye_20221125_MVB_HStdia_SIL_1_15_100ng_1_E6_1_2294	1	3	5	2
899	1_15	L	(UniMod:1)AELSEEALLSVLPTIR(SILAC-R-L)VPK(SILAC-K-L)	1.97401605315199	2.51333481711423	3.1075728610352	Popeye_20221125_MVB_HStdia_SIL_1_15_100ng_2_E6_1_2295	1	3	5	1
900	1_15	L	(UniMod:1)AELSEEALLSVLPTIR(SILAC-R-L)VPK(SILAC-K-L)	1.29957537543629	2.62751844741927	3.01872961705188	Popeye_20221125_MVB_HStdia_SIL_1_15_100ng_3_E6_1_2296	1	4	5	1
901	1_31	L	(UniMod:1)AELSEEALLSVLPTIR(SILAC-R-L)VPK(SILAC-K-L)	3.31300419525593	2.27963044718034	3.27694408571298	Popeye_20221125_MVB_HStdia_SIL_1_31_100ng_1_F6_1_2290	1	3	4	2
902	1_31	L	(UniMod:1)AELSEEALLSVLPTIR(SILAC-R-L)VPK(SILAC-K-L)	1.76921308307018	2.54261756295773	3.075203769683	Popeye_20221125_MVB_HStdia_SIL_1_31_100ng_2_F6_1_2291	1	4	5	1
903	1_31	L	(UniMod:1)AELSEEALLSVLPTIR(SILAC-R-L)VPK(SILAC-K-L)	2.90588561800639	2.16149078538547	3.03624952037396	Popeye_20221125_MVB_HStdia_SIL_1_31_100ng_3_F6_1_2292	1	2	4	1
904	1_1	L	(UniMod:1)AEPPS(Phospho (STY))PVHCVAAAAPTATVSEK(SILAC-K-L)	0.20076339181874	4.31736748904085	4.37780329200953	Popeye_20221125_MVB_HStdia_SIL_1_1_100ng_1_B6_1_2306	5	9	10	9
905	1_1	L	(UniMod:1)AEPPS(Phospho (STY))PVHCVAAAAPTATVSEK(SILAC-K-L)	-0.00398778867890693	4.32915778139406	4.32795733738534	Popeye_20221125_MVB_HStdia_SIL_1_1_100ng_2_B6_1_2307	5	9	10	9
906	1_1	L	(UniMod:1)AEPPS(Phospho (STY))PVHCVAAAAPTATVSEK(SILAC-K-L)	-0.236053775005334	4.32719949350086	4.25614022663453	Popeye_20221125_MVB_HStdia_SIL_1_1_100ng_3_B6_1_2308	4	9	10	8
907	1_3	L	(UniMod:1)AEPPS(Phospho (STY))PVHCVAAAAPTATVSEK(SILAC-K-L)	1.44484137088706	3.99086253431707	4.42580312593034	Popeye_20221125_MVB_HStdia_SIL_1_3_100ng_1_C6_1_2302	5	9	9	9
908	1_3	L	(UniMod:1)AEPPS(Phospho (STY))PVHCVAAAAPTATVSEK(SILAC-K-L)	1.54802856571716	3.97785113199553	4.44385416442108	Popeye_20221125_MVB_HStdia_SIL_1_3_100ng_2_C6_1_2303	5	9	9	9
909	1_3	L	(UniMod:1)AEPPS(Phospho (STY))PVHCVAAAAPTATVSEK(SILAC-K-L)	1.25539618545648	4.07129641927788	4.44920832754242	Popeye_20221125_MVB_HStdia_SIL_1_3_100ng_3_C6_1_2304	5	9	10	9
910	1_7	L	(UniMod:1)AEPPS(Phospho (STY))PVHCVAAAAPTATVSEK(SILAC-K-L)	2.57823315376742	3.78410282329911	4.56022833839845	Popeye_20221125_MVB_HStdia_SIL_1_7_100ng_1_D6_1_2298	5	9	9	10
911	1_7	L	(UniMod:1)AEPPS(Phospho (STY))PVHCVAAAAPTATVSEK(SILAC-K-L)	2.74386737954301	3.69593324799706	4.52191963336343	Popeye_20221125_MVB_HStdia_SIL_1_7_100ng_2_D6_1_2299	5	9	9	10
912	1_7	L	(UniMod:1)AEPPS(Phospho (STY))PVHCVAAAAPTATVSEK(SILAC-K-L)	2.53036487797981	3.76972358955236	4.53143931779891	Popeye_20221125_MVB_HStdia_SIL_1_7_100ng_3_D6_1_2300	5	9	9	10
913	1_15	L	(UniMod:1)AEPPS(Phospho (STY))PVHCVAAAAPTATVSEK(SILAC-K-L)	3.66522021683696	3.39870196098375	4.50204318696572	Popeye_20221125_MVB_HStdia_SIL_1_15_100ng_1_E6_1_2294	5	9	8	10
914	1_15	L	(UniMod:1)AEPPS(Phospho (STY))PVHCVAAAAPTATVSEK(SILAC-K-L)	3.59547286531659	3.49056241732343	4.57290759837964	Popeye_20221125_MVB_HStdia_SIL_1_15_100ng_2_E6_1_2295	5	9	8	10
915	1_15	L	(UniMod:1)AEPPS(Phospho (STY))PVHCVAAAAPTATVSEK(SILAC-K-L)	3.83246319589131	3.39771237871926	4.55139875796079	Popeye_20221125_MVB_HStdia_SIL_1_15_100ng_3_E6_1_2296	5	9	8	10
916	1_31	L	(UniMod:1)AEPPS(Phospho (STY))PVHCVAAAAPTATVSEK(SILAC-K-L)	4.72480274184534	3.10656823280297	4.52887558169384	Popeye_20221125_MVB_HStdia_SIL_1_31_100ng_1_F6_1_2290	5	8	7	10
917	1_31	L	(UniMod:1)AEPPS(Phospho (STY))PVHCVAAAAPTATVSEK(SILAC-K-L)	4.6952062944275	3.15999706428765	4.57339499474066	Popeye_20221125_MVB_HStdia_SIL_1_31_100ng_2_F6_1_2291	5	8	7	10
918	1_31	L	(UniMod:1)AEPPS(Phospho (STY))PVHCVAAAAPTATVSEK(SILAC-K-L)	4.78162274222379	3.12098500031548	4.5603968736739	Popeye_20221125_MVB_HStdia_SIL_1_31_100ng_3_F6_1_2292	5	8	7	10
919	1_63	L	(UniMod:1)AEPPS(Phospho (STY))PVHCVAAAAPTATVSEK(SILAC-K-L)	5.6203535247515	2.87926508942784	4.57116008661382	Popeye_20221125_MVB_HStdia_SIL_1_63_100ng_1_G6_1_2286	4	7	6	10
920	1_63	L	(UniMod:1)AEPPS(Phospho (STY))PVHCVAAAAPTATVSEK(SILAC-K-L)	5.36230232461516	2.96450900677354	4.5787228523014	Popeye_20221125_MVB_HStdia_SIL_1_63_100ng_2_G6_1_2287	4	7	6	10
921	1_63	L	(UniMod:1)AEPPS(Phospho (STY))PVHCVAAAAPTATVSEK(SILAC-K-L)	6.33924252062536	2.67748558877686	4.58578773727363	Popeye_20221125_MVB_HStdia_SIL_1_63_100ng_3_G6_1_2288	4	5	6	10
922	1_127	L	(UniMod:1)AEPPS(Phospho (STY))PVHCVAAAAPTATVSEK(SILAC-K-L)	6.33216393137842	2.74137696363844	4.6475482444449	Popeye_20221125_MVB_HStdia_SIL_1_127_100ng_1_H6_1_2282	4	6	6	11
923	1_127	L	(UniMod:1)AEPPS(Phospho (STY))PVHCVAAAAPTATVSEK(SILAC-K-L)	6.32569890235143	2.77453083373428	4.67875594688079	Popeye_20221125_MVB_HStdia_SIL_1_127_100ng_2_H6_1_2283	4	6	6	11
924	1_127	L	(UniMod:1)AEPPS(Phospho (STY))PVHCVAAAAPTATVSEK(SILAC-K-L)	6.53687106056676	2.70980994854335	4.67760421556177	Popeye_20221125_MVB_HStdia_SIL_1_127_100ng_3_H6_1_2284	4	5	6	11
925	1_1	L	(UniMod:1)AEPPS(Phospho (STY))PVHCVAAAAPTATVSEK(SILAC-K-L)	0.0667214597813413	3.87986167346017	3.89994683420884	Popeye_20221125_MVB_HStdia_SIL_1_1_100ng_1_B6_1_2306	4	6	9	6
926	1_1	L	(UniMod:1)AEPPS(Phospho (STY))PVHCVAAAAPTATVSEK(SILAC-K-L)	-0.30856228452461	3.91257912621768	3.81969262304517	Popeye_20221125_MVB_HStdia_SIL_1_1_100ng_2_B6_1_2307	3	7	9	6
927	1_1	L	(UniMod:1)AEPPS(Phospho (STY))PVHCVAAAAPTATVSEK(SILAC-K-L)	-0.249268148822848	3.94428768938616	3.86925049962685	Popeye_20221125_MVB_HStdia_SIL_1_1_100ng_3_B6_1_2308	3	7	9	6
928	1_3	L	(UniMod:1)AEPPS(Phospho (STY))PVHCVAAAAPTATVSEK(SILAC-K-L)	1.20024943583952	3.65377191068474	4.0150829931512	Popeye_20221125_MVB_HStdia_SIL_1_3_100ng_1_C6_1_2302	4	8	8	7
929	1_3	L	(UniMod:1)AEPPS(Phospho (STY))PVHCVAAAAPTATVSEK(SILAC-K-L)	1.5530986164313	3.56478320146102	4.03231247123107	Popeye_20221125_MVB_HStdia_SIL_1_3_100ng_2_C6_1_2303	4	7	8	7
930	1_3	L	(UniMod:1)AEPPS(Phospho (STY))PVHCVAAAAPTATVSEK(SILAC-K-L)	1.11306546163988	3.67605587160385	4.01112196269503	Popeye_20221125_MVB_HStdia_SIL_1_3_100ng_3_C6_1_2304	4	8	9	7
931	1_7	L	(UniMod:1)AEPPS(Phospho (STY))PVHCVAAAAPTATVSEK(SILAC-K-L)	2.64414086173993	3.28457058798806	4.08053630013259	Popeye_20221125_MVB_HStdia_SIL_1_7_100ng_1_D6_1_2298	4	7	7	7
932	1_7	L	(UniMod:1)AEPPS(Phospho (STY))PVHCVAAAAPTATVSEK(SILAC-K-L)	2.82486234624746	3.21294629057599	4.0633145904182	Popeye_20221125_MVB_HStdia_SIL_1_7_100ng_2_D6_1_2299	4	7	7	7
933	1_7	L	(UniMod:1)AEPPS(Phospho (STY))PVHCVAAAAPTATVSEK(SILAC-K-L)	2.77657709728644	3.18570360419845	4.0215365957553	Popeye_20221125_MVB_HStdia_SIL_1_7_100ng_3_D6_1_2300	4	7	7	7
934	1_15	L	(UniMod:1)AEPPS(Phospho (STY))PVHCVAAAAPTATVSEK(SILAC-K-L)	4.1655467258583	2.83405747400995	4.08801198683318	Popeye_20221125_MVB_HStdia_SIL_1_15_100ng_1_E6_1_2294	4	5	6	7
935	1_15	L	(UniMod:1)AEPPS(Phospho (STY))PVHCVAAAAPTATVSEK(SILAC-K-L)	3.42384525062531	3.09653809772909	4.12721821867897	Popeye_20221125_MVB_HStdia_SIL_1_15_100ng_2_E6_1_2295	4	7	7	7
936	1_15	L	(UniMod:1)AEPPS(Phospho (STY))PVHCVAAAAPTATVSEK(SILAC-K-L)	3.49564743370172	3.07547396458895	4.12776869639898	Popeye_20221125_MVB_HStdia_SIL_1_15_100ng_3_E6_1_2296	4	7	7	7
937	1_31	L	(UniMod:1)AEPPS(Phospho (STY))PVHCVAAAAPTATVSEK(SILAC-K-L)	5.45264090852185	2.40063122750202	4.0420396965516	Popeye_20221125_MVB_HStdia_SIL_1_31_100ng_1_F6_1_2290	3	3	5	7
938	1_31	L	(UniMod:1)AEPPS(Phospho (STY))PVHCVAAAAPTATVSEK(SILAC-K-L)	3.57364779677133	2.98655856425387	4.06233374502055	Popeye_20221125_MVB_HStdia_SIL_1_31_100ng_2_F6_1_2291	3	7	7	7
939	1_31	L	(UniMod:1)AEPPS(Phospho (STY))PVHCVAAAAPTATVSEK(SILAC-K-L)	4.66478858082039	2.68394443326188	4.08818571951963	Popeye_20221125_MVB_HStdia_SIL_1_31_100ng_3_F6_1_2292	4	5	6	7
940	1_63	L	(UniMod:1)AEPPS(Phospho (STY))PVHCVAAAAPTATVSEK(SILAC-K-L)	7.61856136999548	1.78794621585017	4.08136171202569	Popeye_20221125_MVB_HStdia_SIL_1_63_100ng_1_G6_1_2286	3	1	3	7
941	1_63	L	(UniMod:1)AEPPS(Phospho (STY))PVHCVAAAAPTATVSEK(SILAC-K-L)	5.36591528833355	2.43105321302283	4.04635466900316	Popeye_20221125_MVB_HStdia_SIL_1_63_100ng_2_G6_1_2287	3	3	5	7
942	1_63	L	(UniMod:1)AEPPS(Phospho (STY))PVHCVAAAAPTATVSEK(SILAC-K-L)	8.41468951177542	1.56179879665237	4.09487274389588	Popeye_20221125_MVB_HStdia_SIL_1_63_100ng_3_G6_1_2288	3	1	2	7
943	1_1	L	(UniMod:1)AEPPS(Phospho (STY))PVHCVAAAAPTATVSEK(SILAC-K-L)EPFGK(SILAC-K-L)	-0.114664835789072	4.62662877454453	4.59211121952413	Popeye_20221125_MVB_HStdia_SIL_1_1_100ng_1_B6_1_2306	5	10	11	10
944	1_1	L	(UniMod:1)AEPPS(Phospho (STY))PVHCVAAAAPTATVSEK(SILAC-K-L)EPFGK(SILAC-K-L)	-0.268891072271783	4.6498438339207	4.56889955560064	Popeye_20221125_MVB_HStdia_SIL_1_1_100ng_2_B6_1_2307	5	10	11	10
945	1_1	L	(UniMod:1)AEPPS(Phospho (STY))PVHCVAAAAPTATVSEK(SILAC-K-L)EPFGK(SILAC-K-L)	-0.268456158043121	4.65079789207713	4.56998453598544	Popeye_20221125_MVB_HStdia_SIL_1_1_100ng_3_B6_1_2308	5	10	11	10
946	1_3	L	(UniMod:1)AEPPS(Phospho (STY))PVHCVAAAAPTATVSEK(SILAC-K-L)EPFGK(SILAC-K-L)	1.45717213737997	4.15451830855118	4.59317083074834	Popeye_20221125_MVB_HStdia_SIL_1_3_100ng_1_C6_1_2302	5	9	10	10
947	1_3	L	(UniMod:1)AEPPS(Phospho (STY))PVHCVAAAAPTATVSEK(SILAC-K-L)EPFGK(SILAC-K-L)	1.39025849621439	4.25986134866154	4.67837085774877	Popeye_20221125_MVB_HStdia_SIL_1_3_100ng_2_C6_1_2303	5	10	10	11
948	1_3	L	(UniMod:1)AEPPS(Phospho (STY))PVHCVAAAAPTATVSEK(SILAC-K-L)EPFGK(SILAC-K-L)	1.36064340131181	4.24221832024761	4.65181279744473	Popeye_20221125_MVB_HStdia_SIL_1_3_100ng_3_C6_1_2304	5	10	10	11
949	1_7	L	(UniMod:1)AEPPS(Phospho (STY))PVHCVAAAAPTATVSEK(SILAC-K-L)EPFGK(SILAC-K-L)	2.61701344711979	3.92738370994567	4.71518325658472	Popeye_20221125_MVB_HStdia_SIL_1_7_100ng_1_D6_1_2298	5	10	9	11
950	1_7	L	(UniMod:1)AEPPS(Phospho (STY))PVHCVAAAAPTATVSEK(SILAC-K-L)EPFGK(SILAC-K-L)	2.73535938755632	3.9415044759165	4.76492970049201	Popeye_20221125_MVB_HStdia_SIL_1_7_100ng_2_D6_1_2299	5	10	9	11
951	1_7	L	(UniMod:1)AEPPS(Phospho (STY))PVHCVAAAAPTATVSEK(SILAC-K-L)EPFGK(SILAC-K-L)	2.58237491762101	3.97472763491948	4.7520999451737	Popeye_20221125_MVB_HStdia_SIL_1_7_100ng_3_D6_1_2300	5	10	9	11
952	1_15	L	(UniMod:1)AEPPS(Phospho (STY))PVHCVAAAAPTATVSEK(SILAC-K-L)EPFGK(SILAC-K-L)	3.73038766575397	3.57367210248058	4.69663068532747	Popeye_20221125_MVB_HStdia_SIL_1_15_100ng_1_E6_1_2294	5	9	8	11
953	1_15	L	(UniMod:1)AEPPS(Phospho (STY))PVHCVAAAAPTATVSEK(SILAC-K-L)EPFGK(SILAC-K-L)	3.44795225474884	3.64185865769093	4.67979570998759	Popeye_20221125_MVB_HStdia_SIL_1_15_100ng_2_E6_1_2295	5	9	8	11
954	1_15	L	(UniMod:1)AEPPS(Phospho (STY))PVHCVAAAAPTATVSEK(SILAC-K-L)EPFGK(SILAC-K-L)	3.74643655301236	3.5804219972119	4.70821177652059	Popeye_20221125_MVB_HStdia_SIL_1_15_100ng_3_E6_1_2296	5	9	8	11
955	1_31	L	(UniMod:1)AEPPS(Phospho (STY))PVHCVAAAAPTATVSEK(SILAC-K-L)EPFGK(SILAC-K-L)	4.63922416179161	3.36892994558177	4.76547557489013	Popeye_20221125_MVB_HStdia_SIL_1_31_100ng_1_F6_1_2290	5	9	8	11
956	1_31	L	(UniMod:1)AEPPS(Phospho (STY))PVHCVAAAAPTATVSEK(SILAC-K-L)EPFGK(SILAC-K-L)	4.83681918607991	3.33167221407874	4.78769987269184	Popeye_20221125_MVB_HStdia_SIL_1_31_100ng_2_F6_1_2291	5	9	8	12
957	1_31	L	(UniMod:1)AEPPS(Phospho (STY))PVHCVAAAAPTATVSEK(SILAC-K-L)EPFGK(SILAC-K-L)	4.69558999606093	3.38002481698996	4.79353825314401	Popeye_20221125_MVB_HStdia_SIL_1_31_100ng_3_F6_1_2292	5	9	8	12
958	1_63	L	(UniMod:1)AEPPS(Phospho (STY))PVHCVAAAAPTATVSEK(SILAC-K-L)EPFGK(SILAC-K-L)	6.09317036571948	2.92107751636005	4.75530456513248	Popeye_20221125_MVB_HStdia_SIL_1_63_100ng_1_G6_1_2286	5	7	6	11
959	1_63	L	(UniMod:1)AEPPS(Phospho (STY))PVHCVAAAAPTATVSEK(SILAC-K-L)EPFGK(SILAC-K-L)	5.84191396170984	2.97606050576459	4.73465184032745	Popeye_20221125_MVB_HStdia_SIL_1_63_100ng_2_G6_1_2287	5	8	6	11
960	1_63	L	(UniMod:1)AEPPS(Phospho (STY))PVHCVAAAAPTATVSEK(SILAC-K-L)EPFGK(SILAC-K-L)	5.93726839874537	2.93742961996536	4.72472550029557	Popeye_20221125_MVB_HStdia_SIL_1_63_100ng_3_G6_1_2288	5	7	6	11
961	1_127	L	(UniMod:1)AEPPS(Phospho (STY))PVHCVAAAAPTATVSEK(SILAC-K-L)EPFGK(SILAC-K-L)	6.81899352431935	2.51385259104777	4.56657418210634	Popeye_20221125_MVB_HStdia_SIL_1_127_100ng_1_H6_1_2282	3	4	5	10
962	1_127	L	(UniMod:1)AEPPS(Phospho (STY))PVHCVAAAAPTATVSEK(SILAC-K-L)EPFGK(SILAC-K-L)	6.34608402045794	2.63915167458507	4.54951331974678	Popeye_20221125_MVB_HStdia_SIL_1_127_100ng_2_H6_1_2283	3	5	5	10
963	1_127	L	(UniMod:1)AEPPS(Phospho (STY))PVHCVAAAAPTATVSEK(SILAC-K-L)EPFGK(SILAC-K-L)	7.62383776918453	2.26899428315437	4.56399813375488	Popeye_20221125_MVB_HStdia_SIL_1_127_100ng_3_H6_1_2284	3	2	4	10
964	1_1	L	(UniMod:1)AEPSAATQSHSISSSSFGAEPSAPGGGGS(Phospho (STY))PGACPALGTK(SILAC-K-L)	-0.299774492050639	4.39111690779262	4.30087579375045	Popeye_20221125_MVB_HStdia_SIL_1_1_100ng_1_B6_1_2306	5	9	11	9
965	1_1	L	(UniMod:1)AEPSAATQSHSISSSSFGAEPSAPGGGGS(Phospho (STY))PGACPALGTK(SILAC-K-L)	-0.060694500748781	4.23876598314072	4.22049511784349	Popeye_20221125_MVB_HStdia_SIL_1_1_100ng_2_B6_1_2307	4	8	10	8
966	1_1	L	(UniMod:1)AEPSAATQSHSISSSSFGAEPSAPGGGGS(Phospho (STY))PGACPALGTK(SILAC-K-L)	-0.057459830577538	4.16779568146312	4.15049854891351	Popeye_20221125_MVB_HStdia_SIL_1_1_100ng_3_B6_1_2308	4	8	10	8
967	1_3	L	(UniMod:1)AEPSAATQSHSISSSSFGAEPSAPGGGGS(Phospho (STY))PGACPALGTK(SILAC-K-L)	1.23044939985638	4.03333930112658	4.4037414786301	Popeye_20221125_MVB_HStdia_SIL_1_3_100ng_1_C6_1_2302	5	9	10	9
968	1_3	L	(UniMod:1)AEPSAATQSHSISSSSFGAEPSAPGGGGS(Phospho (STY))PGACPALGTK(SILAC-K-L)	0.887329290796319	3.99488484042397	4.26199757298491	Popeye_20221125_MVB_HStdia_SIL_1_3_100ng_2_C6_1_2303	4	9	9	8
969	1_3	L	(UniMod:1)AEPSAATQSHSISSSSFGAEPSAPGGGGS(Phospho (STY))PGACPALGTK(SILAC-K-L)	1.0959009155774	4.04918700052781	4.37908604839223	Popeye_20221125_MVB_HStdia_SIL_1_3_100ng_3_C6_1_2304	5	9	10	9
970	1_7	L	(UniMod:1)AEPSAATQSHSISSSSFGAEPSAPGGGGS(Phospho (STY))PGACPALGTK(SILAC-K-L)	2.33887592903747	3.83935672965681	4.54342854043355	Popeye_20221125_MVB_HStdia_SIL_1_7_100ng_1_D6_1_2298	5	9	9	10
971	1_7	L	(UniMod:1)AEPSAATQSHSISSSSFGAEPSAPGGGGS(Phospho (STY))PGACPALGTK(SILAC-K-L)	2.58198967854181	3.80592882488175	4.58318516661764	Popeye_20221125_MVB_HStdia_SIL_1_7_100ng_2_D6_1_2299	5	9	9	10
972	1_7	L	(UniMod:1)AEPSAATQSHSISSSSFGAEPSAPGGGGS(Phospho (STY))PGACPALGTK(SILAC-K-L)	2.36519800675094	3.82757732265183	4.53957286836853	Popeye_20221125_MVB_HStdia_SIL_1_7_100ng_3_D6_1_2300	5	9	9	10
973	1_15	L	(UniMod:1)AEPSAATQSHSISSSSFGAEPSAPGGGGS(Phospho (STY))PGACPALGTK(SILAC-K-L)	2.93905611726979	3.53415688265549	4.41890093289341	Popeye_20221125_MVB_HStdia_SIL_1_15_100ng_1_E6_1_2294	4	9	8	9
974	1_15	L	(UniMod:1)AEPSAATQSHSISSSSFGAEPSAPGGGGS(Phospho (STY))PGACPALGTK(SILAC-K-L)	2.98737246996876	3.65857322968061	4.557861951362	Popeye_20221125_MVB_HStdia_SIL_1_15_100ng_2_E6_1_2295	5	9	8	10
975	1_15	L	(UniMod:1)AEPSAATQSHSISSSSFGAEPSAPGGGGS(Phospho (STY))PGACPALGTK(SILAC-K-L)	3.42174618369471	3.51892435158762	4.54897259042848	Popeye_20221125_MVB_HStdia_SIL_1_15_100ng_3_E6_1_2296	5	9	8	10
976	1_31	L	(UniMod:1)AEPSAATQSHSISSSSFGAEPSAPGGGGS(Phospho (STY))PGACPALGTK(SILAC-K-L)	4.00320311790447	3.24278980947868	4.44787402670349	Popeye_20221125_MVB_HStdia_SIL_1_31_100ng_1_F6_1_2290	4	9	7	9
977	1_31	L	(UniMod:1)AEPSAATQSHSISSSSFGAEPSAPGGGGS(Phospho (STY))PGACPALGTK(SILAC-K-L)	3.36344141940064	3.57226967579252	4.58476643169075	Popeye_20221125_MVB_HStdia_SIL_1_31_100ng_3_F6_1_2292	5	10	8	10
978	1_63	L	(UniMod:1)AEPSAATQSHSISSSSFGAEPSAPGGGGS(Phospho (STY))PGACPALGTK(SILAC-K-L)	4.3603962108849	3.25378854595446	4.56639859841038	Popeye_20221125_MVB_HStdia_SIL_1_63_100ng_1_G6_1_2286	4	9	7	10
979	1_63	L	(UniMod:1)AEPSAATQSHSISSSSFGAEPSAPGGGGS(Phospho (STY))PGACPALGTK(SILAC-K-L)	4.42259155537045	3.25062490192335	4.58195761866007	Popeye_20221125_MVB_HStdia_SIL_1_63_100ng_2_G6_1_2287	4	9	7	10
980	1_63	L	(UniMod:1)AEPSAATQSHSISSSSFGAEPSAPGGGGS(Phospho (STY))PGACPALGTK(SILAC-K-L)	4.36517045054434	3.26913452291337	4.58318176471327	Popeye_20221125_MVB_HStdia_SIL_1_63_100ng_3_G6_1_2288	4	9	7	10
981	1_3	L	(UniMod:1)AEQEPTAEQLAQIAAENEEDEHSVNYK(SILAC-K-L)PPAQK(SILAC-K-L)	0.177307943413069	3.01520042898354	3.06857543842037	Popeye_20221125_MVB_HStdia_SIL_1_3_100ng_1_C6_1_2302	1	3	7	1
982	1_3	L	(UniMod:1)AEQEPTAEQLAQIAAENEEDEHSVNYK(SILAC-K-L)PPAQK(SILAC-K-L)	-0.0357672234611682	3.12838957453636	3.11762256741293	Popeye_20221125_MVB_HStdia_SIL_1_3_100ng_2_C6_1_2303	1	4	7	1
983	1_3	L	(UniMod:1)AEQEPTAEQLAQIAAENEEDEHSVNYK(SILAC-K-L)PPAQK(SILAC-K-L)	0.775565423152461	3.01867553849601	3.25214399446473	Popeye_20221125_MVB_HStdia_SIL_1_3_100ng_3_C6_1_2304	1	3	7	2
984	1_7	L	(UniMod:1)AEQEPTAEQLAQIAAENEEDEHSVNYK(SILAC-K-L)PPAQK(SILAC-K-L)	0.998339904135602	3.04309493761139	3.34362519462451	Popeye_20221125_MVB_HStdia_SIL_1_7_100ng_1_D6_1_2298	1	6	7	3
985	1_7	L	(UniMod:1)AEQEPTAEQLAQIAAENEEDEHSVNYK(SILAC-K-L)PPAQK(SILAC-K-L)	0.705169632223882	3.00019538855773	3.21247259988845	Popeye_20221125_MVB_HStdia_SIL_1_7_100ng_2_D6_1_2299	1	5	7	2
986	1_7	L	(UniMod:1)AEQEPTAEQLAQIAAENEEDEHSVNYK(SILAC-K-L)PPAQK(SILAC-K-L)	1.48681013880182	2.91037944494966	3.35795389458634	Popeye_20221125_MVB_HStdia_SIL_1_7_100ng_3_D6_1_2300	2	5	6	3
987	1_31	L	(UniMod:1)AEQEPTAEQLAQIAAENEEDEHSVNYK(SILAC-K-L)PPAQK(SILAC-K-L)	1.41895517033638	3.01252087566952	3.43966894444327	Popeye_20221125_MVB_HStdia_SIL_1_31_100ng_1_F6_1_2290	1	8	7	3
988	1_31	L	(UniMod:1)AEQEPTAEQLAQIAAENEEDEHSVNYK(SILAC-K-L)PPAQK(SILAC-K-L)	0.832419707453669	3.03114983054054	3.28173313146593	Popeye_20221125_MVB_HStdia_SIL_1_31_100ng_2_F6_1_2291	1	8	7	2
989	1_31	L	(UniMod:1)AEQEPTAEQLAQIAAENEEDEHSVNYK(SILAC-K-L)PPAQK(SILAC-K-L)	0.609029469219802	3.28355223265206	3.46688837113053	Popeye_20221125_MVB_HStdia_SIL_1_31_100ng_3_F6_1_2292	2	9	7	3
990	1_1	L	(UniMod:1)AES(Phospho (STY))QLNCLDEAHVNEK(SILAC-K-L)	0.0481986646303513	3.41136882003065	3.42587806383534	Popeye_20221125_MVB_HStdia_SIL_1_1_100ng_1_B6_1_2306	2	3	8	3
991	1_1	L	(UniMod:1)AES(Phospho (STY))QLNCLDEAHVNEK(SILAC-K-L)	0.127599457770658	3.32914964015342	3.36756090437285	Popeye_20221125_MVB_HStdia_SIL_1_1_100ng_2_B6_1_2307	2	2	8	3
992	1_1	L	(UniMod:1)AES(Phospho (STY))QLNCLDEAHVNEK(SILAC-K-L)	0.448732844375735	3.26408787842835	3.39916992462507	Popeye_20221125_MVB_HStdia_SIL_1_1_100ng_3_B6_1_2308	2	2	7	3
993	1_3	L	(UniMod:1)AES(Phospho (STY))QLNCLDEAHVNEK(SILAC-K-L)	2.1106783725441	3.05695818247188	3.69233568380689	Popeye_20221125_MVB_HStdia_SIL_1_3_100ng_1_C6_1_2302	3	4	7	5
994	1_3	L	(UniMod:1)AES(Phospho (STY))QLNCLDEAHVNEK(SILAC-K-L)	2.28486801556023	3.03582982525283	3.7236436340697	Popeye_20221125_MVB_HStdia_SIL_1_3_100ng_2_C6_1_2303	3	3	7	5
995	1_3	L	(UniMod:1)AES(Phospho (STY))QLNCLDEAHVNEK(SILAC-K-L)	1.62802089157656	3.1817550056947	3.67183812762687	Popeye_20221125_MVB_HStdia_SIL_1_3_100ng_3_C6_1_2304	3	5	7	5
996	1_7	L	(UniMod:1)AES(Phospho (STY))QLNCLDEAHVNEK(SILAC-K-L)	3.7560866777809	2.58122124353612	3.71191599986205	Popeye_20221125_MVB_HStdia_SIL_1_7_100ng_1_D6_1_2298	3	2	5	5
997	1_7	L	(UniMod:1)AES(Phospho (STY))QLNCLDEAHVNEK(SILAC-K-L)	3.06243312168581	2.86017683844122	3.78206106778353	Popeye_20221125_MVB_HStdia_SIL_1_7_100ng_2_D6_1_2299	3	4	6	5
998	1_7	L	(UniMod:1)AES(Phospho (STY))QLNCLDEAHVNEK(SILAC-K-L)	2.58265645791235	2.99061319959966	3.76807026192657	Popeye_20221125_MVB_HStdia_SIL_1_7_100ng_3_D6_1_2300	3	5	7	5
999	1_15	L	(UniMod:1)AES(Phospho (STY))QLNCLDEAHVNEK(SILAC-K-L)	3.47409557887048	2.54749903161254	3.59330600865617	Popeye_20221125_MVB_HStdia_SIL_1_15_100ng_1_E6_1_2294	2	3	5	4
1000	1_15	L	(UniMod:1)AES(Phospho (STY))QLNCLDEAHVNEK(SILAC-K-L)	3.1404006156105	2.73526986087998	3.68062464458037	Popeye_20221125_MVB_HStdia_SIL_1_15_100ng_2_E6_1_2295	2	5	6	5
1001	1_15	L	(UniMod:1)AES(Phospho (STY))QLNCLDEAHVNEK(SILAC-K-L)	4.09310578711713	2.45262505669929	3.68477267404738	Popeye_20221125_MVB_HStdia_SIL_1_15_100ng_3_E6_1_2296	2	3	5	5
1002	1_31	L	(UniMod:1)AES(Phospho (STY))QLNCLDEAHVNEK(SILAC-K-L)	4.41790169877943	2.45393264615727	3.78385357538474	Popeye_20221125_MVB_HStdia_SIL_1_31_100ng_1_F6_1_2290	3	4	5	5
1003	1_31	L	(UniMod:1)AES(Phospho (STY))QLNCLDEAHVNEK(SILAC-K-L)	4.27835877275206	2.45936383544202	3.74727815825253	Popeye_20221125_MVB_HStdia_SIL_1_31_100ng_2_F6_1_2291	2	4	5	5
1004	1_31	L	(UniMod:1)AES(Phospho (STY))QLNCLDEAHVNEK(SILAC-K-L)	3.20490237380266	2.74637806090282	3.71114980859212	Popeye_20221125_MVB_HStdia_SIL_1_31_100ng_3_F6_1_2292	2	6	6	5
1005	1_63	L	(UniMod:1)AES(Phospho (STY))QLNCLDEAHVNEK(SILAC-K-L)	6.43781445611129	1.75839860721211	3.69637386502081	Popeye_20221125_MVB_HStdia_SIL_1_63_100ng_1_G6_1_2286	2	1	3	5
1006	1_63	L	(UniMod:1)AES(Phospho (STY))QLNCLDEAHVNEK(SILAC-K-L)	4.3837856892668	2.42481959013023	3.74447057716203	Popeye_20221125_MVB_HStdia_SIL_1_63_100ng_2_G6_1_2287	2	3	5	5
1007	1_63	L	(UniMod:1)AES(Phospho (STY))QLNCLDEAHVNEK(SILAC-K-L)	3.27152746136813	2.75357922911868	3.73840712662893	Popeye_20221125_MVB_HStdia_SIL_1_63_100ng_3_G6_1_2288	2	6	6	5
1008	1_127	L	(UniMod:1)AES(Phospho (STY))QLNCLDEAHVNEK(SILAC-K-L)	4.01676664843129	2.58561975369403	3.79478700045452	Popeye_20221125_MVB_HStdia_SIL_1_127_100ng_1_H6_1_2282	2	4	5	5
1009	1_127	L	(UniMod:1)AES(Phospho (STY))QLNCLDEAHVNEK(SILAC-K-L)	4.3936537219549	2.5242312017083	3.84685276257741	Popeye_20221125_MVB_HStdia_SIL_1_127_100ng_2_H6_1_2283	2	4	5	6
1010	1_127	L	(UniMod:1)AES(Phospho (STY))QLNCLDEAHVNEK(SILAC-K-L)	3.61572556464304	2.67977210663191	3.76821395767855	Popeye_20221125_MVB_HStdia_SIL_1_127_100ng_3_H6_1_2284	1	5	6	5
1011	1_3	L	(UniMod:1)AESDWDTVTVLR(SILAC-R-L)K(SILAC-K-L)	1.46937586244679	2.73580721528047	3.17813342478159	Popeye_20221125_MVB_HStdia_SIL_1_3_100ng_1_C6_1_2302	1	2	6	2
1012	1_3	L	(UniMod:1)AESDWDTVTVLR(SILAC-R-L)K(SILAC-K-L)	1.29733647668692	2.83349835934877	3.22403555330055	Popeye_20221125_MVB_HStdia_SIL_1_3_100ng_2_C6_1_2303	1	2	6	2
1013	1_3	L	(UniMod:1)AESDWDTVTVLR(SILAC-R-L)K(SILAC-K-L)	2.47683631755136	2.35719515489527	3.10279718082815	Popeye_20221125_MVB_HStdia_SIL_1_3_100ng_3_C6_1_2304	1	1	5	1
1014	1_7	L	(UniMod:1)AESDWDTVTVLR(SILAC-R-L)K(SILAC-K-L)	0.554260510533268	2.88238449382788	3.04923353291043	Popeye_20221125_MVB_HStdia_SIL_1_7_100ng_2_D6_1_2299	1	4	6	1
1015	1_7	L	(UniMod:1)AESDWDTVTVLR(SILAC-R-L)K(SILAC-K-L)	2.5862804609811	2.50544709694727	3.28399509290225	Popeye_20221125_MVB_HStdia_SIL_1_7_100ng_3_D6_1_2300	1	2	5	2
1016	1_7	L	(UniMod:1)AESGESGGPPGS(Phospho (STY))QDSAAGAEGAGAPAAAASAEPK(SILAC-K-L)	3.03093888767217	2.80454422153242	3.71694774174617	Popeye_20221125_MVB_HStdia_SIL_1_7_100ng_1_D6_1_2298	3	4	6	5
1017	1_7	L	(UniMod:1)AESGESGGPPGS(Phospho (STY))QDSAAGAEGAGAPAAAASAEPK(SILAC-K-L)	2.97281237078441	2.90604289938739	3.80094859447446	Popeye_20221125_MVB_HStdia_SIL_1_7_100ng_2_D6_1_2299	3	5	6	5
1018	1_15	L	(UniMod:1)AESGESGGPPGS(Phospho (STY))QDSAAGAEGAGAPAAAASAEPK(SILAC-K-L)	3.88859618486228	2.5061314597026	3.67671555237067	Popeye_20221125_MVB_HStdia_SIL_1_15_100ng_2_E6_1_2295	2	3	5	5
1019	1_15	L	(UniMod:1)AESGESGGPPGS(Phospho (STY))QDSAAGAEGAGAPAAAASAEPK(SILAC-K-L)	3.5689606114757	2.5390748436046	3.61343904100205	Popeye_20221125_MVB_HStdia_SIL_1_15_100ng_3_E6_1_2296	2	3	5	4
1020	1_1	L	(UniMod:1)AESGESGGPPGSQDSAAGAEGAGAPAAAASAEPK(SILAC-K-L)	0.606204911543575	2.91687014534465	3.09935600723809	Popeye_20221125_MVB_HStdia_SIL_1_1_100ng_1_B6_1_2306	1	1	6	1
1021	1_1	L	(UniMod:1)AESGESGGPPGSQDSAAGAEGAGAPAAAASAEPK(SILAC-K-L)	1.18728550306974	2.71228174213284	3.06969029197383	Popeye_20221125_MVB_HStdia_SIL_1_1_100ng_2_B6_1_2307	1	1	6	1
1022	1_3	L	(UniMod:1)AESGESGGPPGSQDSAAGAEGAGAPAAAASAEPK(SILAC-K-L)	1.41919490890107	2.61142376452474	3.03864400179758	Popeye_20221125_MVB_HStdia_SIL_1_3_100ng_1_C6_1_2302	1	1	5	1
1023	1_3	L	(UniMod:1)AESGESGGPPGSQDSAAGAEGAGAPAAAASAEPK(SILAC-K-L)	0.87112566971375	2.94944611972243	3.21168107629914	Popeye_20221125_MVB_HStdia_SIL_1_3_100ng_2_C6_1_2303	1	3	6	2
1024	1_3	L	(UniMod:1)AESGESGGPPGSQDSAAGAEGAGAPAAAASAEPK(SILAC-K-L)	1.82030362181721	2.62143802635144	3.1694040177342	Popeye_20221125_MVB_HStdia_SIL_1_3_100ng_3_C6_1_2304	1	1	5	2
1025	1_7	L	(UniMod:1)AESGESGGPPGSQDSAAGAEGAGAPAAAASAEPK(SILAC-K-L)	2.37285489529652	2.43709386980864	3.15139436865101	Popeye_20221125_MVB_HStdia_SIL_1_7_100ng_1_D6_1_2298	1	2	5	1
1026	1_7	L	(UniMod:1)AESGESGGPPGSQDSAAGAEGAGAPAAAASAEPK(SILAC-K-L)	3.03479196662141	2.26110101932404	3.17466443187717	Popeye_20221125_MVB_HStdia_SIL_1_7_100ng_2_D6_1_2299	1	1	4	2
1027	1_7	L	(UniMod:1)AESGESGGPPGSQDSAAGAEGAGAPAAAASAEPK(SILAC-K-L)	1.66561835164969	2.63881460632423	3.14021569149919	Popeye_20221125_MVB_HStdia_SIL_1_7_100ng_3_D6_1_2300	1	3	5	1
1028	1_1	L	(UniMod:1)AESLR(SILAC-R-L)S(Phospho (STY))PR(SILAC-R-L)	-0.102221953035711	4.33046653489425	4.29969466081515	Popeye_20221125_MVB_HStdia_SIL_1_1_100ng_1_B6_1_2306	5	9	10	9
1029	1_1	L	(UniMod:1)AESLR(SILAC-R-L)S(Phospho (STY))PR(SILAC-R-L)	-0.137045062273313	4.26421553005852	4.22296085555662	Popeye_20221125_MVB_HStdia_SIL_1_1_100ng_2_B6_1_2307	4	8	10	8
1030	1_1	L	(UniMod:1)AESLR(SILAC-R-L)S(Phospho (STY))PR(SILAC-R-L)	-0.235994525194705	4.37601639205154	4.30497496115545	Popeye_20221125_MVB_HStdia_SIL_1_1_100ng_3_B6_1_2308	5	9	11	9
1031	1_3	L	(UniMod:1)AESLR(SILAC-R-L)S(Phospho (STY))PR(SILAC-R-L)	1.5234024842418	3.90078265069396	4.35937249391977	Popeye_20221125_MVB_HStdia_SIL_1_3_100ng_1_C6_1_2302	5	9	9	9
1032	1_3	L	(UniMod:1)AESLR(SILAC-R-L)S(Phospho (STY))PR(SILAC-R-L)	1.46750875847973	3.8911911105245	4.3329552657265	Popeye_20221125_MVB_HStdia_SIL_1_3_100ng_2_C6_1_2303	5	9	9	9
1033	1_3	L	(UniMod:1)AESLR(SILAC-R-L)S(Phospho (STY))PR(SILAC-R-L)	1.41303861975083	3.95836938659144	4.38373639616807	Popeye_20221125_MVB_HStdia_SIL_1_3_100ng_3_C6_1_2304	5	9	9	9
1034	1_7	L	(UniMod:1)AESLR(SILAC-R-L)S(Phospho (STY))PR(SILAC-R-L)	2.38145160098527	3.57787537208542	4.294763737204	Popeye_20221125_MVB_HStdia_SIL_1_7_100ng_1_D6_1_2298	4	8	8	9
1035	1_7	L	(UniMod:1)AESLR(SILAC-R-L)S(Phospho (STY))PR(SILAC-R-L)	2.50729692064484	3.60777874681305	4.36255032796308	Popeye_20221125_MVB_HStdia_SIL_1_7_100ng_2_D6_1_2299	5	9	8	9
1036	1_7	L	(UniMod:1)AESLR(SILAC-R-L)S(Phospho (STY))PR(SILAC-R-L)	2.852142862014	3.53903969686269	4.39762025024782	Popeye_20221125_MVB_HStdia_SIL_1_7_100ng_3_D6_1_2300	5	8	8	9
1037	1_15	L	(UniMod:1)AESLR(SILAC-R-L)S(Phospho (STY))PR(SILAC-R-L)	3.06335196262961	3.40254336730528	4.32470419533292	Popeye_20221125_MVB_HStdia_SIL_1_15_100ng_1_E6_1_2294	4	9	8	9
1038	1_15	L	(UniMod:1)AESLR(SILAC-R-L)S(Phospho (STY))PR(SILAC-R-L)	3.20461996202294	3.44167628700826	4.40636302028073	Popeye_20221125_MVB_HStdia_SIL_1_15_100ng_2_E6_1_2295	4	9	8	9
1039	1_15	L	(UniMod:1)AESLR(SILAC-R-L)S(Phospho (STY))PR(SILAC-R-L)	3.67925142172373	3.27604569324585	4.38361073277404	Popeye_20221125_MVB_HStdia_SIL_1_15_100ng_3_E6_1_2296	4	8	7	9
1040	1_63	L	(UniMod:1)AESLR(SILAC-R-L)S(Phospho (STY))PR(SILAC-R-L)	6.62515877739346	2.39331367048595	4.38768518851788	Popeye_20221125_MVB_HStdia_SIL_1_63_100ng_1_G6_1_2286	4	3	5	9
1041	1_63	L	(UniMod:1)AESLR(SILAC-R-L)S(Phospho (STY))PR(SILAC-R-L)	5.06999462203852	2.85737411432496	4.38359457341362	Popeye_20221125_MVB_HStdia_SIL_1_63_100ng_2_G6_1_2287	4	7	6	9
1042	1_63	L	(UniMod:1)AESLR(SILAC-R-L)S(Phospho (STY))PR(SILAC-R-L)	5.13566544577016	2.81054703228312	4.35653637915497	Popeye_20221125_MVB_HStdia_SIL_1_63_100ng_3_G6_1_2288	4	6	6	9
1043	1_1	L	(UniMod:1)AESSESFTM(UniMod:35)ASS(Phospho (STY))PAQR(SILAC-R-L)	0.0160786306176969	4.24209398388388	4.24693413398901	Popeye_20221125_MVB_HStdia_SIL_1_1_100ng_1_B6_1_2306	4	8	10	8
1044	1_1	L	(UniMod:1)AESSESFTM(UniMod:35)ASS(Phospho (STY))PAQR(SILAC-R-L)	-0.0423453411155016	4.30193022305069	4.2891830051983	Popeye_20221125_MVB_HStdia_SIL_1_1_100ng_2_B6_1_2307	5	9	10	8
1045	1_1	L	(UniMod:1)AESSESFTM(UniMod:35)ASS(Phospho (STY))PAQR(SILAC-R-L)	-0.11772643827222	4.31115815146675	4.27571896226413	Popeye_20221125_MVB_HStdia_SIL_1_1_100ng_3_B6_1_2308	4	9	10	8
1046	1_3	L	(UniMod:1)AESSESFTM(UniMod:35)ASS(Phospho (STY))PAQR(SILAC-R-L)	1.14112221220342	3.90926337021059	4.25277538480226	Popeye_20221125_MVB_HStdia_SIL_1_3_100ng_1_C6_1_2302	4	9	9	8
1047	1_3	L	(UniMod:1)AESSESFTM(UniMod:35)ASS(Phospho (STY))PAQR(SILAC-R-L)	1.16724794720481	3.95255126276378	4.30392790724964	Popeye_20221125_MVB_HStdia_SIL_1_3_100ng_2_C6_1_2303	5	9	9	9
1048	1_3	L	(UniMod:1)AESSESFTM(UniMod:35)ASS(Phospho (STY))PAQR(SILAC-R-L)	1.21210590892413	3.91830561740018	4.2831858539079	Popeye_20221125_MVB_HStdia_SIL_1_3_100ng_3_C6_1_2304	5	9	9	8
1049	1_7	L	(UniMod:1)AESSESFTM(UniMod:35)ASS(Phospho (STY))PAQR(SILAC-R-L)	2.67925106103338	3.52596815899883	4.33250309428443	Popeye_20221125_MVB_HStdia_SIL_1_7_100ng_1_D6_1_2298	4	8	8	9
1050	1_7	L	(UniMod:1)AESSESFTM(UniMod:35)ASS(Phospho (STY))PAQR(SILAC-R-L)	2.85070825309141	3.51531870433853	4.37346739740591	Popeye_20221125_MVB_HStdia_SIL_1_7_100ng_2_D6_1_2299	5	8	8	9
1051	1_7	L	(UniMod:1)AESSESFTM(UniMod:35)ASS(Phospho (STY))PAQR(SILAC-R-L)	2.26035069167138	3.67565371609501	4.35608707500792	Popeye_20221125_MVB_HStdia_SIL_1_7_100ng_3_D6_1_2300	5	9	9	9
1052	1_15	L	(UniMod:1)AESSESFTM(UniMod:35)ASS(Phospho (STY))PAQR(SILAC-R-L)	3.69523844937502	3.22988908722211	4.34226670161485	Popeye_20221125_MVB_HStdia_SIL_1_15_100ng_1_E6_1_2294	4	8	7	9
1053	1_15	L	(UniMod:1)AESSESFTM(UniMod:35)ASS(Phospho (STY))PAQR(SILAC-R-L)	3.92663708748577	3.1613769875451	4.34341253296497	Popeye_20221125_MVB_HStdia_SIL_1_15_100ng_2_E6_1_2295	4	7	7	9
1054	1_15	L	(UniMod:1)AESSESFTM(UniMod:35)ASS(Phospho (STY))PAQR(SILAC-R-L)	3.76922263889262	3.21890557435667	4.35355464899909	Popeye_20221125_MVB_HStdia_SIL_1_15_100ng_3_E6_1_2296	4	8	7	9
1055	1_31	L	(UniMod:1)AESSESFTM(UniMod:35)ASS(Phospho (STY))PAQR(SILAC-R-L)	4.19253489163605	3.12579670590843	4.38787546615872	Popeye_20221125_MVB_HStdia_SIL_1_31_100ng_1_F6_1_2290	4	8	7	9
1056	1_31	L	(UniMod:1)AESSESFTM(UniMod:35)ASS(Phospho (STY))PAQR(SILAC-R-L)	5.31120324229022	2.74370961962616	4.3425411086233	Popeye_20221125_MVB_HStdia_SIL_1_31_100ng_2_F6_1_2291	4	6	6	9
1057	1_31	L	(UniMod:1)AESSESFTM(UniMod:35)ASS(Phospho (STY))PAQR(SILAC-R-L)	6.32951483262372	2.44706340687955	4.35243722949938	Popeye_20221125_MVB_HStdia_SIL_1_31_100ng_3_F6_1_2292	4	4	5	9
1058	1_63	L	(UniMod:1)AESSESFTM(UniMod:35)ASS(Phospho (STY))PAQR(SILAC-R-L)	6.59892983362134	2.42754939852284	4.41402521772479	Popeye_20221125_MVB_HStdia_SIL_1_63_100ng_1_G6_1_2286	4	3	5	9
1059	1_63	L	(UniMod:1)AESSESFTM(UniMod:35)ASS(Phospho (STY))PAQR(SILAC-R-L)	5.11142354057165	2.84806034961044	4.3867521558655	Popeye_20221125_MVB_HStdia_SIL_1_63_100ng_2_G6_1_2287	4	7	6	9
1060	1_63	L	(UniMod:1)AESSESFTM(UniMod:35)ASS(Phospho (STY))PAQR(SILAC-R-L)	5.36365369411452	2.74142816660253	4.35604881488492	Popeye_20221125_MVB_HStdia_SIL_1_63_100ng_3_G6_1_2288	4	6	6	9
1061	1_1	L	(UniMod:1)AESSESFTM(UniMod:35)ASS(Phospho (STY))PAQR(SILAC-R-L)R(SILAC-R-L)	-0.245525723415121	4.25936209776863	4.18545149031358	Popeye_20221125_MVB_HStdia_SIL_1_1_100ng_2_B6_1_2307	4	8	10	8
1062	1_1	L	(UniMod:1)AESSESFTM(UniMod:35)ASS(Phospho (STY))PAQR(SILAC-R-L)R(SILAC-R-L)	-0.179658507608429	4.27715520236515	4.22307260259878	Popeye_20221125_MVB_HStdia_SIL_1_1_100ng_3_B6_1_2308	4	8	10	8
1063	1_3	L	(UniMod:1)AESSESFTM(UniMod:35)ASS(Phospho (STY))PAQR(SILAC-R-L)R(SILAC-R-L)	1.44456084087763	3.71004794017222	4.14490408383797	Popeye_20221125_MVB_HStdia_SIL_1_3_100ng_1_C6_1_2302	4	8	9	8
1064	1_3	L	(UniMod:1)AESSESFTM(UniMod:35)ASS(Phospho (STY))PAQR(SILAC-R-L)R(SILAC-R-L)	1.45986705832236	3.78607035177506	4.22553412601183	Popeye_20221125_MVB_HStdia_SIL_1_3_100ng_2_C6_1_2303	4	8	9	8
1065	1_3	L	(UniMod:1)AESSESFTM(UniMod:35)ASS(Phospho (STY))PAQR(SILAC-R-L)R(SILAC-R-L)	1.121304669598	3.87977175119247	4.21731809101955	Popeye_20221125_MVB_HStdia_SIL_1_3_100ng_3_C6_1_2304	4	9	9	8
1066	1_7	L	(UniMod:1)AESSESFTM(UniMod:35)ASS(Phospho (STY))PAQR(SILAC-R-L)R(SILAC-R-L)	2.76741350033588	3.39073026953666	4.22380474354321	Popeye_20221125_MVB_HStdia_SIL_1_7_100ng_1_D6_1_2298	4	8	8	8
1067	1_7	L	(UniMod:1)AESSESFTM(UniMod:35)ASS(Phospho (STY))PAQR(SILAC-R-L)R(SILAC-R-L)	2.45424962852035	3.54904374521771	4.28784650024952	Popeye_20221125_MVB_HStdia_SIL_1_7_100ng_2_D6_1_2299	4	8	8	8
1068	1_7	L	(UniMod:1)AESSESFTM(UniMod:35)ASS(Phospho (STY))PAQR(SILAC-R-L)R(SILAC-R-L)	2.43629791596038	3.56326863258475	4.29666738366247	Popeye_20221125_MVB_HStdia_SIL_1_7_100ng_3_D6_1_2300	4	8	8	9
1069	1_31	L	(UniMod:1)AESSESFTM(UniMod:35)ASS(Phospho (STY))PAQR(SILAC-R-L)R(SILAC-R-L)	5.04426296564505	2.80687903233223	4.32535349100834	Popeye_20221125_MVB_HStdia_SIL_1_31_100ng_1_F6_1_2290	4	6	6	9
1070	1_31	L	(UniMod:1)AESSESFTM(UniMod:35)ASS(Phospho (STY))PAQR(SILAC-R-L)R(SILAC-R-L)	5.01320256001542	2.78725780370927	4.29638214861338	Popeye_20221125_MVB_HStdia_SIL_1_31_100ng_2_F6_1_2291	4	6	6	9
1071	1_1	L	(UniMod:1)AESSESFTMASS(Phospho (STY))PAQR(SILAC-R-L)	-0.0446574576803966	4.87680535761802	4.86336212332613	Popeye_20221125_MVB_HStdia_SIL_1_1_100ng_1_B6_1_2306	5	10	12	12
1072	1_1	L	(UniMod:1)AESSESFTMASS(Phospho (STY))PAQR(SILAC-R-L)	-0.141019479936165	4.8719381963457	4.82948710291198	Popeye_20221125_MVB_HStdia_SIL_1_1_100ng_2_B6_1_2307	5	10	12	12
1073	1_1	L	(UniMod:1)AESSESFTMASS(Phospho (STY))PAQR(SILAC-R-L)	-0.0580341923590803	4.88320987484062	4.8657398421664	Popeye_20221125_MVB_HStdia_SIL_1_1_100ng_3_B6_1_2308	5	10	12	12
1074	1_3	L	(UniMod:1)AESSESFTMASS(Phospho (STY))PAQR(SILAC-R-L)	1.59030687160617	4.32219654537952	4.80092661604353	Popeye_20221125_MVB_HStdia_SIL_1_3_100ng_1_C6_1_2302	5	10	10	12
1075	1_3	L	(UniMod:1)AESSESFTMASS(Phospho (STY))PAQR(SILAC-R-L)	1.44124227502105	4.37790881722538	4.81176597302571	Popeye_20221125_MVB_HStdia_SIL_1_3_100ng_2_C6_1_2303	5	10	11	12
1076	1_3	L	(UniMod:1)AESSESFTMASS(Phospho (STY))PAQR(SILAC-R-L)	1.52526855834822	4.38617780779089	4.84532939529686	Popeye_20221125_MVB_HStdia_SIL_1_3_100ng_3_C6_1_2304	5	10	11	12
1077	1_7	L	(UniMod:1)AESSESFTMASS(Phospho (STY))PAQR(SILAC-R-L)	2.62056260719392	4.07824288077366	4.86711083105444	Popeye_20221125_MVB_HStdia_SIL_1_7_100ng_1_D6_1_2298	5	10	10	12
1078	1_7	L	(UniMod:1)AESSESFTMASS(Phospho (STY))PAQR(SILAC-R-L)	2.93772246334165	4.06463391773217	4.94897649813388	Popeye_20221125_MVB_HStdia_SIL_1_7_100ng_2_D6_1_2299	5	10	10	13
1079	1_7	L	(UniMod:1)AESSESFTMASS(Phospho (STY))PAQR(SILAC-R-L)	2.95109195350825	4.04939635699838	4.93776355496698	Popeye_20221125_MVB_HStdia_SIL_1_7_100ng_3_D6_1_2300	5	10	10	13
1080	1_15	L	(UniMod:1)AESSESFTMASS(Phospho (STY))PAQR(SILAC-R-L)	3.60117209658368	3.70267002172444	4.78673084234428	Popeye_20221125_MVB_HStdia_SIL_1_15_100ng_1_E6_1_2294	5	10	9	12
1081	1_15	L	(UniMod:1)AESSESFTMASS(Phospho (STY))PAQR(SILAC-R-L)	3.64381385841587	3.73663868340396	4.83353595340325	Popeye_20221125_MVB_HStdia_SIL_1_15_100ng_2_E6_1_2295	5	10	9	12
1082	1_15	L	(UniMod:1)AESSESFTMASS(Phospho (STY))PAQR(SILAC-R-L)	3.65948722173667	3.73475743781916	4.83637286031094	Popeye_20221125_MVB_HStdia_SIL_1_15_100ng_3_E6_1_2296	5	10	9	12
1083	1_31	L	(UniMod:1)AESSESFTMASS(Phospho (STY))PAQR(SILAC-R-L)	5.18514753071694	3.26726561976256	4.82815055845138	Popeye_20221125_MVB_HStdia_SIL_1_31_100ng_1_F6_1_2290	5	9	7	12
1084	1_31	L	(UniMod:1)AESSESFTMASS(Phospho (STY))PAQR(SILAC-R-L)	4.63187528919465	3.47693881272176	4.87127221094413	Popeye_20221125_MVB_HStdia_SIL_1_31_100ng_3_F6_1_2292	5	9	8	12
1085	1_63	L	(UniMod:1)AESSESFTMASS(Phospho (STY))PAQR(SILAC-R-L)	5.35374853082201	3.20470317412191	4.81634207114131	Popeye_20221125_MVB_HStdia_SIL_1_63_100ng_2_G6_1_2287	5	9	7	12
1086	1_63	L	(UniMod:1)AESSESFTMASS(Phospho (STY))PAQR(SILAC-R-L)	6.58513080208518	2.82469193586319	4.80701383266164	Popeye_20221125_MVB_HStdia_SIL_1_63_100ng_3_G6_1_2288	5	6	6	12
1087	1_127	L	(UniMod:1)AESSESFTMASS(Phospho (STY))PAQR(SILAC-R-L)	6.70998230130085	2.78824829094756	4.80815423401354	Popeye_20221125_MVB_HStdia_SIL_1_127_100ng_1_H6_1_2282	4	6	6	12
1088	1_127	L	(UniMod:1)AESSESFTMASS(Phospho (STY))PAQR(SILAC-R-L)	7.3608651798518	2.59491604030477	4.81075725347871	Popeye_20221125_MVB_HStdia_SIL_1_127_100ng_2_H6_1_2283	4	4	5	12
1089	1_127	L	(UniMod:1)AESSESFTMASS(Phospho (STY))PAQR(SILAC-R-L)	7.12694934424997	2.66951491832891	4.81494044852589	Popeye_20221125_MVB_HStdia_SIL_1_127_100ng_3_H6_1_2284	4	5	6	12
1090	1_1	L	(UniMod:1)AESSESFTMASSPAQR(SILAC-R-L)	-0.428145164243486	4.16022835719786	4.03134382026209	Popeye_20221125_MVB_HStdia_SIL_1_1_100ng_1_B6_1_2306	4	8	10	7
1091	1_1	L	(UniMod:1)AESSESFTMASSPAQR(SILAC-R-L)	-0.224344925646184	4.08985567673374	4.02232112473923	Popeye_20221125_MVB_HStdia_SIL_1_1_100ng_2_B6_1_2307	4	8	10	7
1092	1_1	L	(UniMod:1)AESSESFTMASSPAQR(SILAC-R-L)	-0.292263675470007	4.10176081722517	4.0137806842657	Popeye_20221125_MVB_HStdia_SIL_1_1_100ng_3_B6_1_2308	4	8	10	7
1093	1_3	L	(UniMod:1)AESSESFTMASSPAQR(SILAC-R-L)	1.1181647116165	3.28115386156495	3.61775497985448	Popeye_20221125_MVB_HStdia_SIL_1_3_100ng_1_C6_1_2302	3	5	7	4
1094	1_3	L	(UniMod:1)AESSESFTMASSPAQR(SILAC-R-L)	1.12335832751777	3.40198093548661	3.74014548794838	Popeye_20221125_MVB_HStdia_SIL_1_3_100ng_2_C6_1_2303	3	6	8	5
1095	1_3	L	(UniMod:1)AESSESFTMASSPAQR(SILAC-R-L)	0.881958812062054	3.49780013028119	3.76329618765204	Popeye_20221125_MVB_HStdia_SIL_1_3_100ng_3_C6_1_2304	3	7	8	5
1096	1_7	L	(UniMod:1)AESSESFTMASSPAQR(SILAC-R-L)	2.49262730789642	3.37928919740077	4.12964478508875	Popeye_20221125_MVB_HStdia_SIL_1_7_100ng_1_D6_1_2298	4	8	8	7
1097	1_7	L	(UniMod:1)AESSESFTMASSPAQR(SILAC-R-L)	2.67192745945169	3.3849802956513	4.18931060718452	Popeye_20221125_MVB_HStdia_SIL_1_7_100ng_2_D6_1_2299	4	8	8	8
1098	1_7	L	(UniMod:1)AESSESFTMASSPAQR(SILAC-R-L)	2.22530520454838	3.5090559400162	4.17893955609243	Popeye_20221125_MVB_HStdia_SIL_1_7_100ng_3_D6_1_2300	4	8	8	8
1099	1_15	L	(UniMod:1)AESSESFTMASSPAQR(SILAC-R-L)	4.29809014832551	2.77918941999566	4.07304347870949	Popeye_20221125_MVB_HStdia_SIL_1_15_100ng_1_E6_1_2294	4	5	6	7
1100	1_15	L	(UniMod:1)AESSESFTMASSPAQR(SILAC-R-L)	3.27815581488655	3.04946224463526	4.03628547537641	Popeye_20221125_MVB_HStdia_SIL_1_15_100ng_2_E6_1_2295	4	7	7	7
1101	1_15	L	(UniMod:1)AESSESFTMASSPAQR(SILAC-R-L)	3.88483752571829	2.93155855024466	4.1010111737669	Popeye_20221125_MVB_HStdia_SIL_1_15_100ng_3_E6_1_2296	4	6	6	7
1102	1_31	L	(UniMod:1)AESSESFTMASSPAQR(SILAC-R-L)	5.07822619440281	2.52386087663371	4.0525592859155	Popeye_20221125_MVB_HStdia_SIL_1_31_100ng_1_F6_1_2290	3	4	5	7
1103	1_31	L	(UniMod:1)AESSESFTMASSPAQR(SILAC-R-L)	4.904067525885	2.61503317530316	4.09130460135619	Popeye_20221125_MVB_HStdia_SIL_1_31_100ng_2_F6_1_2291	4	5	5	7
1104	1_31	L	(UniMod:1)AESSESFTMASSPAQR(SILAC-R-L)	4.35625421655805	2.76223053684537	4.07359372476704	Popeye_20221125_MVB_HStdia_SIL_1_31_100ng_3_F6_1_2292	3	6	6	7
1105	1_63	L	(UniMod:1)AESSESFTMASSPAQR(SILAC-R-L)	5.9549257455327	2.42827575480664	4.22088702616368	Popeye_20221125_MVB_HStdia_SIL_1_63_100ng_1_G6_1_2286	3	3	5	8
1106	1_63	L	(UniMod:1)AESSESFTMASSPAQR(SILAC-R-L)	5.77918439892001	2.49214132275275	4.23184917730099	Popeye_20221125_MVB_HStdia_SIL_1_63_100ng_2_G6_1_2287	3	4	5	8
1107	1_63	L	(UniMod:1)AESSESFTMASSPAQR(SILAC-R-L)	5.08529099158639	2.6238331272677	4.15465825241503	Popeye_20221125_MVB_HStdia_SIL_1_63_100ng_3_G6_1_2288	3	5	5	8
1108	1_3	L	(UniMod:1)AETLEFNDVYQEVK(SILAC-K-L)	1.36995375107162	2.85830495034287	3.27070212208782	Popeye_20221125_MVB_HStdia_SIL_1_3_100ng_1_C6_1_2302	1	2	6	2
1109	1_3	L	(UniMod:1)AETLEFNDVYQEVK(SILAC-K-L)	1.09186620060065	2.9251573271759	3.25384180480836	Popeye_20221125_MVB_HStdia_SIL_1_3_100ng_2_C6_1_2303	1	3	6	2
1110	1_3	L	(UniMod:1)AETLEFNDVYQEVK(SILAC-K-L)	1.01978138556374	2.87801309740685	3.18499788348131	Popeye_20221125_MVB_HStdia_SIL_1_3_100ng_3_C6_1_2304	1	2	6	2
1111	1_7	L	(UniMod:1)AETLEFNDVYQEVK(SILAC-K-L)	4.23947502838677	1.84504530105367	3.12125445046649	Popeye_20221125_MVB_HStdia_SIL_1_7_100ng_1_D6_1_2298	1	1	3	1
1112	1_7	L	(UniMod:1)AETLEFNDVYQEVK(SILAC-K-L)	1.87575259630517	2.67290102161814	3.23755881755059	Popeye_20221125_MVB_HStdia_SIL_1_7_100ng_2_D6_1_2299	1	3	6	2
1113	1_7	L	(UniMod:1)AETLEFNDVYQEVK(SILAC-K-L)	1.58695680620321	2.60830348086859	3.08602508135886	Popeye_20221125_MVB_HStdia_SIL_1_7_100ng_3_D6_1_2300	1	3	5	1
1114	1_15	L	(UniMod:1)AETLEFNDVYQEVK(SILAC-K-L)	3.30044358705143	2.09249256265956	3.08602508135886	Popeye_20221125_MVB_HStdia_SIL_1_15_100ng_1_E6_1_2294	1	1	4	1
1115	1_15	L	(UniMod:1)AETLEFNDVYQEVK(SILAC-K-L)	2.45716115407411	2.29053988064687	3.0302190922035	Popeye_20221125_MVB_HStdia_SIL_1_15_100ng_2_E6_1_2295	1	2	4	1
1116	1_15	L	(UniMod:1)AETLEFNDVYQEVK(SILAC-K-L)	4.4788592564513	1.85722028919605	3.20549127174517	Popeye_20221125_MVB_HStdia_SIL_1_15_100ng_3_E6_1_2296	1	1	3	2
1117	1_3	L	(UniMod:1)AETLSGLGDSGAAGAAALSSASS(Phospho (STY))ETGTR(SILAC-R-L)	1.06013288109515	3.24814989260239	3.56728168920171	Popeye_20221125_MVB_HStdia_SIL_1_3_100ng_1_C6_1_2302	3	5	7	4
1118	1_3	L	(UniMod:1)AETLSGLGDSGAAGAAALSSASS(Phospho (STY))ETGTR(SILAC-R-L)	1.46658044770523	3.12082719579197	3.56231190160556	Popeye_20221125_MVB_HStdia_SIL_1_3_100ng_2_C6_1_2303	2	4	7	4
1119	1_3	L	(UniMod:1)AETLSGLGDSGAAGAAALSSASS(Phospho (STY))ETGTR(SILAC-R-L)	1.05942639797445	3.24977295853196	3.56869208252052	Popeye_20221125_MVB_HStdia_SIL_1_3_100ng_3_C6_1_2304	3	5	7	4
1120	1_3	L	(UniMod:1)AETLSGLGDSGAAGAAALSSASSETGTR(SILAC-R-L)R(SILAC-R-L)	0.54449811069275	3.36695126087573	3.53086152477661	Popeye_20221125_MVB_HStdia_SIL_1_3_100ng_1_C6_1_2302	2	6	8	4
1121	1_3	L	(UniMod:1)AETLSGLGDSGAAGAAALSSASSETGTR(SILAC-R-L)R(SILAC-R-L)	2.15735076656932	3.01785938309691	3.66728667500295	Popeye_20221125_MVB_HStdia_SIL_1_3_100ng_2_C6_1_2303	3	3	7	5
1122	1_3	L	(UniMod:1)AETLSGLGDSGAAGAAALSSASSETGTR(SILAC-R-L)R(SILAC-R-L)	1.78252050559325	3.12163205646482	3.65822419653451	Popeye_20221125_MVB_HStdia_SIL_1_3_100ng_3_C6_1_2304	3	4	7	5
1123	1_1	L	(UniMod:1)AEYLASIFGTEK(SILAC-K-L)	-0.0394962538416458	3.05526362578418	3.04337406866149	Popeye_20221125_MVB_HStdia_SIL_1_1_100ng_1_B6_1_2306	1	1	7	1
1124	1_1	L	(UniMod:1)AEYLASIFGTEK(SILAC-K-L)	-0.338841275961914	3.44423846681395	3.34223707898036	Popeye_20221125_MVB_HStdia_SIL_1_1_100ng_2_B6_1_2307	2	3	8	3
1125	1_1	L	(UniMod:1)AEYLASIFGTEK(SILAC-K-L)	0.096798586463195	3.41865421934609	3.44779349740938	Popeye_20221125_MVB_HStdia_SIL_1_1_100ng_3_B6_1_2308	2	3	8	3
1126	1_3	L	(UniMod:1)AEYLASIFGTEK(SILAC-K-L)	2.89382010338436	2.21167307374739	3.08279972692153	Popeye_20221125_MVB_HStdia_SIL_1_3_100ng_2_C6_1_2303	1	1	4	1
1127	1_3	L	(UniMod:1)AEYLASIFGTEK(SILAC-K-L)	0.946505329821336	3.05114480158796	3.33607129692001	Popeye_20221125_MVB_HStdia_SIL_1_3_100ng_3_C6_1_2304	2	4	7	3
1128	1_7	L	(UniMod:1)AEYLASIFGTEK(SILAC-K-L)	2.37278251320817	2.75893080725096	3.47320951691359	Popeye_20221125_MVB_HStdia_SIL_1_7_100ng_1_D6_1_2298	2	4	6	3
1129	1_7	L	(UniMod:1)AEYLASIFGTEK(SILAC-K-L)	2.61045472515288	2.87714031349134	3.66296548808513	Popeye_20221125_MVB_HStdia_SIL_1_7_100ng_2_D6_1_2299	3	4	6	5
1130	1_7	L	(UniMod:1)AEYLASIFGTEK(SILAC-K-L)	3.15480699940683	2.70199343698992	3.65168497434206	Popeye_20221125_MVB_HStdia_SIL_1_7_100ng_3_D6_1_2300	3	3	6	5
1131	1_15	L	(UniMod:1)AEYLASIFGTEK(SILAC-K-L)	4.78273331206449	1.58802731242028	3.02777350061303	Popeye_20221125_MVB_HStdia_SIL_1_15_100ng_1_E6_1_2294	1	1	2	1
1132	1_15	L	(UniMod:1)AEYLASIFGTEK(SILAC-K-L)	3.40220068255016	2.52680950841606	3.55097396513213	Popeye_20221125_MVB_HStdia_SIL_1_15_100ng_2_E6_1_2295	2	3	5	4
1133	1_31	L	(UniMod:1)AEYLASIFGTEK(SILAC-K-L)	4.26201255157126	2.13977836875656	3.42277198867589	Popeye_20221125_MVB_HStdia_SIL_1_31_100ng_2_F6_1_2291	1	2	4	3
1134	1_31	L	(UniMod:1)AEYLASIFGTEK(SILAC-K-L)	3.17952776435253	2.4669476536005	3.42408088271705	Popeye_20221125_MVB_HStdia_SIL_1_31_100ng_3_F6_1_2292	1	4	5	3
1135	1_1	L	(UniMod:1)AFANLR(SILAC-R-L)K(SILAC-K-L)	-0.430931924287717	3.27523992623355	3.14551649093374	Popeye_20221125_MVB_HStdia_SIL_1_1_100ng_1_B6_1_2306	1	2	7	1
1136	1_1	L	(UniMod:1)AFANLR(SILAC-R-L)K(SILAC-K-L)	0.338344742284359	3.15125336892384	3.25310528522664	Popeye_20221125_MVB_HStdia_SIL_1_1_100ng_2_B6_1_2307	1	1	7	2
1137	1_1	L	(UniMod:1)AFANLR(SILAC-R-L)K(SILAC-K-L)	0.56125058235196	3.02110656843212	3.19005982880394	Popeye_20221125_MVB_HStdia_SIL_1_1_100ng_3_B6_1_2308	1	1	7	2
1138	1_3	L	(UniMod:1)AFANLR(SILAC-R-L)K(SILAC-K-L)	1.0524260056527	3.27814287370091	3.5949546696192	Popeye_20221125_MVB_HStdia_SIL_1_3_100ng_1_C6_1_2302	3	5	7	4
1139	1_3	L	(UniMod:1)AFANLR(SILAC-R-L)K(SILAC-K-L)	1.30797704697671	3.27539889579955	3.66913922057954	Popeye_20221125_MVB_HStdia_SIL_1_3_100ng_2_C6_1_2303	3	5	7	5
1140	1_3	L	(UniMod:1)AFANLR(SILAC-R-L)K(SILAC-K-L)	1.59433503718563	3.298287470718	3.77823014004893	Popeye_20221125_MVB_HStdia_SIL_1_3_100ng_3_C6_1_2304	3	5	7	5
1141	1_7	L	(UniMod:1)AFANLR(SILAC-R-L)K(SILAC-K-L)	3.30800120858462	2.52755772724551	3.52336531672218	Popeye_20221125_MVB_HStdia_SIL_1_7_100ng_1_D6_1_2298	2	2	5	4
1142	1_7	L	(UniMod:1)AFANLR(SILAC-R-L)K(SILAC-K-L)	2.76381809243837	2.77126917558146	3.60326132396421	Popeye_20221125_MVB_HStdia_SIL_1_7_100ng_2_D6_1_2299	2	4	6	4
1143	1_7	L	(UniMod:1)AFANLR(SILAC-R-L)K(SILAC-K-L)	3.12553613539445	2.52092742596034	3.46180755524575	Popeye_20221125_MVB_HStdia_SIL_1_7_100ng_3_D6_1_2300	2	2	5	3
1144	1_15	L	(UniMod:1)AFANLR(SILAC-R-L)K(SILAC-K-L)	3.01324678320643	2.60628245510474	3.51336012118788	Popeye_20221125_MVB_HStdia_SIL_1_15_100ng_1_E6_1_2294	2	4	5	4
1145	1_15	L	(UniMod:1)AFANLR(SILAC-R-L)K(SILAC-K-L)	7.9919964455391	1.26041486973215	3.66624552507934	Popeye_20221125_MVB_HStdia_SIL_1_15_100ng_2_E6_1_2295	2	1	1	5
1146	1_15	L	(UniMod:1)AFANLR(SILAC-R-L)K(SILAC-K-L)	1.73261394427142	2.95221736061737	3.47378612874875	Popeye_20221125_MVB_HStdia_SIL_1_15_100ng_3_E6_1_2296	2	6	6	3
1147	1_31	L	(UniMod:1)AFANLR(SILAC-R-L)K(SILAC-K-L)	3.75757665608058	2.33409973732563	3.46524302181265	Popeye_20221125_MVB_HStdia_SIL_1_31_100ng_1_F6_1_2290	2	3	5	3
1148	1_31	L	(UniMod:1)AFANLR(SILAC-R-L)K(SILAC-K-L)	5.42845511232477	1.88043055854653	3.51455837747177	Popeye_20221125_MVB_HStdia_SIL_1_31_100ng_2_F6_1_2291	2	1	3	4
1149	1_31	L	(UniMod:1)AFANLR(SILAC-R-L)K(SILAC-K-L)	5.02267713574997	2.03333930112658	3.54531577752297	Popeye_20221125_MVB_HStdia_SIL_1_31_100ng_3_F6_1_2292	2	1	4	4
1150	1_31	L	(UniMod:1)AFK(SILAC-K-L)DTGK(SILAC-K-L)T(Phospho (STY))PVEPEVAIHR(SILAC-R-L)	-1.15230417356469	3.45546005555422	3.10858193518245	Popeye_20221125_MVB_HStdia_SIL_1_31_100ng_1_F6_1_2290	1	9	8	1
1151	1_31	L	(UniMod:1)AFK(SILAC-K-L)DTGK(SILAC-K-L)T(Phospho (STY))PVEPEVAIHR(SILAC-R-L)	-0.247373199412469	3.16930109772961	3.09483434458309	Popeye_20221125_MVB_HStdia_SIL_1_31_100ng_3_F6_1_2292	1	8	7	1
1152	1_1	L	(UniMod:1)AFK(SILAC-K-L)DTGK(SILAC-K-L)TPVEPEVAIHR(SILAC-R-L)	0.310811061438412	2.97722776948619	3.07079122196331	Popeye_20221125_MVB_HStdia_SIL_1_1_100ng_1_B6_1_2306	1	1	6	1
1153	1_1	L	(UniMod:1)AFK(SILAC-K-L)DTGK(SILAC-K-L)TPVEPEVAIHR(SILAC-R-L)	0.263631758151203	3.09325353862265	3.17261460563579	Popeye_20221125_MVB_HStdia_SIL_1_1_100ng_2_B6_1_2307	1	1	7	2
1154	1_3	L	(UniMod:1)AFK(SILAC-K-L)DTGK(SILAC-K-L)TPVEPEVAIHR(SILAC-R-L)	0.959703666945418	3.13370173827223	3.42260132897152	Popeye_20221125_MVB_HStdia_SIL_1_3_100ng_1_C6_1_2302	2	4	7	3
1155	1_3	L	(UniMod:1)AFK(SILAC-K-L)DTGK(SILAC-K-L)TPVEPEVAIHR(SILAC-R-L)	0.941442932931973	3.10577238540839	3.38917494742679	Popeye_20221125_MVB_HStdia_SIL_1_3_100ng_2_C6_1_2303	2	4	7	3
1156	1_3	L	(UniMod:1)AFK(SILAC-K-L)DTGK(SILAC-K-L)TPVEPEVAIHR(SILAC-R-L)	2.35822013761951	2.80039123521453	3.51028623301684	Popeye_20221125_MVB_HStdia_SIL_1_3_100ng_3_C6_1_2304	2	2	6	4
1157	1_1	L	(UniMod:1)AGAGSAAVSGAGT(Phospho (STY))PVAGPTGR(SILAC-R-L)	-0.149122092646338	4.19658789229942	4.15169766939669	Popeye_20221125_MVB_HStdia_SIL_1_1_100ng_1_B6_1_2306	4	8	10	8
1158	1_1	L	(UniMod:1)AGAGSAAVSGAGT(Phospho (STY))PVAGPTGR(SILAC-R-L)	0.00961703532386827	4.14223299179471	4.14512800789656	Popeye_20221125_MVB_HStdia_SIL_1_1_100ng_2_B6_1_2307	4	8	10	8
1159	1_1	L	(UniMod:1)AGAGSAAVSGAGT(Phospho (STY))PVAGPTGR(SILAC-R-L)	0.114252614976136	4.13983502530573	4.1742284894966	Popeye_20221125_MVB_HStdia_SIL_1_1_100ng_3_B6_1_2308	4	8	10	8
1160	1_3	L	(UniMod:1)AGAGSAAVSGAGT(Phospho (STY))PVAGPTGR(SILAC-R-L)	1.29361539333005	3.55745065572972	3.94686769197473	Popeye_20221125_MVB_HStdia_SIL_1_3_100ng_1_C6_1_2302	4	7	8	6
1161	1_3	L	(UniMod:1)AGAGSAAVSGAGT(Phospho (STY))PVAGPTGR(SILAC-R-L)	1.23028992700767	3.6521360606978	4.02249023209036	Popeye_20221125_MVB_HStdia_SIL_1_3_100ng_3_C6_1_2304	4	8	8	7
1162	1_7	L	(UniMod:1)AGAGSAAVSGAGT(Phospho (STY))PVAGPTGR(SILAC-R-L)	2.8965908140749	3.19672596168328	4.06868668188458	Popeye_20221125_MVB_HStdia_SIL_1_7_100ng_1_D6_1_2298	4	7	7	7
1163	1_7	L	(UniMod:1)AGAGSAAVSGAGT(Phospho (STY))PVAGPTGR(SILAC-R-L)	2.73854314721836	3.27587315469429	4.10025678642706	Popeye_20221125_MVB_HStdia_SIL_1_7_100ng_2_D6_1_2299	4	7	7	7
1164	1_7	L	(UniMod:1)AGAGSAAVSGAGT(Phospho (STY))PVAGPTGR(SILAC-R-L)	2.34513624047364	3.34982321022877	4.05577956253	Popeye_20221125_MVB_HStdia_SIL_1_7_100ng_3_D6_1_2300	4	7	8	7
1165	1_15	L	(UniMod:1)AGAGSAAVSGAGT(Phospho (STY))PVAGPTGR(SILAC-R-L)	3.59101965678197	2.89051938067131	3.97152401238166	Popeye_20221125_MVB_HStdia_SIL_1_15_100ng_2_E6_1_2295	3	6	6	7
1166	1_15	L	(UniMod:1)AGAGSAAVSGAGT(Phospho (STY))PVAGPTGR(SILAC-R-L)	4.13721499738409	2.74533247982787	3.99075829255136	Popeye_20221125_MVB_HStdia_SIL_1_15_100ng_3_E6_1_2296	3	5	6	7
1167	1_31	L	(UniMod:1)AGAGSAAVSGAGT(Phospho (STY))PVAGPTGR(SILAC-R-L)	5.94566469749646	2.17355919344514	3.96338261155199	Popeye_20221125_MVB_HStdia_SIL_1_31_100ng_1_F6_1_2290	3	2	4	6
1168	1_31	L	(UniMod:1)AGAGSAAVSGAGT(Phospho (STY))PVAGPTGR(SILAC-R-L)	4.59910531065914	2.65607039860637	4.04053905033228	Popeye_20221125_MVB_HStdia_SIL_1_31_100ng_2_F6_1_2291	3	5	6	7
1169	1_31	L	(UniMod:1)AGAGSAAVSGAGT(Phospho (STY))PVAGPTGR(SILAC-R-L)	4.70606132875413	2.63639360509898	4.05305922648827	Popeye_20221125_MVB_HStdia_SIL_1_31_100ng_3_F6_1_2292	3	5	5	7
1170	1_63	L	(UniMod:1)AGAGSAAVSGAGT(Phospho (STY))PVAGPTGR(SILAC-R-L)	6.08036592921328	2.25839061769603	4.08876314700252	Popeye_20221125_MVB_HStdia_SIL_1_63_100ng_1_G6_1_2286	3	2	4	7
1171	1_63	L	(UniMod:1)AGAGSAAVSGAGT(Phospho (STY))PVAGPTGR(SILAC-R-L)	5.62309317052154	2.34317809067457	4.03589780341483	Popeye_20221125_MVB_HStdia_SIL_1_63_100ng_2_G6_1_2287	3	3	5	7
1172	1_63	L	(UniMod:1)AGAGSAAVSGAGT(Phospho (STY))PVAGPTGR(SILAC-R-L)	4.95576159947986	2.5528871329354	4.04472002573854	Popeye_20221125_MVB_HStdia_SIL_1_63_100ng_3_G6_1_2288	3	4	5	7
1173	1_1	L	(UniMod:1)AGQAFR(SILAC-R-L)K(SILAC-K-L)	0.558613697322129	3.44600873368401	3.61416821256673	Popeye_20221125_MVB_HStdia_SIL_1_1_100ng_1_B6_1_2306	3	3	8	4
1174	1_1	L	(UniMod:1)AGQAFR(SILAC-R-L)K(SILAC-K-L)	0.666394518693283	3.65697740491883	3.85758214399157	Popeye_20221125_MVB_HStdia_SIL_1_1_100ng_2_B6_1_2307	3	5	8	6
1175	1_1	L	(UniMod:1)AGQAFR(SILAC-R-L)K(SILAC-K-L)	0.103152234126938	3.6920012924663	3.72305320905826	Popeye_20221125_MVB_HStdia_SIL_1_1_100ng_3_B6_1_2308	3	5	9	5
1176	1_3	L	(UniMod:1)AGQAFR(SILAC-R-L)K(SILAC-K-L)	2.22113921639109	3.45828725078332	4.12691677946263	Popeye_20221125_MVB_HStdia_SIL_1_3_100ng_1_C6_1_2302	4	6	8	7
1177	1_3	L	(UniMod:1)AGQAFR(SILAC-R-L)K(SILAC-K-L)	1.76544755393346	3.54936134596829	4.08081401547386	Popeye_20221125_MVB_HStdia_SIL_1_3_100ng_2_C6_1_2303	4	7	8	7
1178	1_3	L	(UniMod:1)AGQAFR(SILAC-R-L)K(SILAC-K-L)	1.86913809673664	3.5273514507707	4.09001808392671	Popeye_20221125_MVB_HStdia_SIL_1_3_100ng_3_C6_1_2304	4	7	8	7
1179	1_7	L	(UniMod:1)AGQAFR(SILAC-R-L)K(SILAC-K-L)	2.70423370737345	3.20481971849747	4.01887517970249	Popeye_20221125_MVB_HStdia_SIL_1_7_100ng_1_D6_1_2298	4	7	7	7
1180	1_7	L	(UniMod:1)AGQAFR(SILAC-R-L)K(SILAC-K-L)	3.28989423219546	2.96572413982637	3.95608098627913	Popeye_20221125_MVB_HStdia_SIL_1_7_100ng_2_D6_1_2299	4	5	6	6
1181	1_7	L	(UniMod:1)AGQAFR(SILAC-R-L)K(SILAC-K-L)	2.58985974891589	3.1976498960205	3.97727536500697	Popeye_20221125_MVB_HStdia_SIL_1_7_100ng_3_D6_1_2300	4	7	7	7
1182	1_15	L	(UniMod:1)AGQAFR(SILAC-R-L)K(SILAC-K-L)	5.22657397730679	2.25051758561048	3.82387312733662	Popeye_20221125_MVB_HStdia_SIL_1_15_100ng_1_E6_1_2294	3	2	4	6
1183	1_15	L	(UniMod:1)AGQAFR(SILAC-R-L)K(SILAC-K-L)	3.49134914624322	2.83323702260803	3.88423784096307	Popeye_20221125_MVB_HStdia_SIL_1_15_100ng_2_E6_1_2295	3	5	6	6
1184	1_15	L	(UniMod:1)AGQAFR(SILAC-R-L)K(SILAC-K-L)	4.36586505992349	2.60215444010684	3.91641078016514	Popeye_20221125_MVB_HStdia_SIL_1_15_100ng_3_E6_1_2296	3	4	5	6
1185	1_31	L	(UniMod:1)AGQAFR(SILAC-R-L)K(SILAC-K-L)	7.98895820851603	1.48880022313705	3.89371627800635	Popeye_20221125_MVB_HStdia_SIL_1_31_100ng_1_F6_1_2290	3	1	2	6
1186	1_31	L	(UniMod:1)AGQAFR(SILAC-R-L)K(SILAC-K-L)	4.06959506508918	2.66692307068911	3.89199325548707	Popeye_20221125_MVB_HStdia_SIL_1_31_100ng_2_F6_1_2291	3	5	6	6
1187	1_31	L	(UniMod:1)AGQAFR(SILAC-R-L)K(SILAC-K-L)	4.01629105351341	2.76235290831949	3.97137698674392	Popeye_20221125_MVB_HStdia_SIL_1_31_100ng_3_F6_1_2292	3	6	6	7
1188	1_3	L	(UniMod:1)AGTVVLDDVELR(SILAC-R-L)	2.91617299325357	2.32736506555927	3.20522060907381	Popeye_20221125_MVB_HStdia_SIL_1_3_100ng_1_C6_1_2302	1	1	5	2
1189	1_3	L	(UniMod:1)AGTVVLDDVELR(SILAC-R-L)	1.83821037030618	2.59247988021456	3.14583634001731	Popeye_20221125_MVB_HStdia_SIL_1_3_100ng_2_C6_1_2303	1	1	5	1
1190	1_3	L	(UniMod:1)AGTVVLDDVELR(SILAC-R-L)	1.83326885563152	2.56805967480548	3.11992859046715	Popeye_20221125_MVB_HStdia_SIL_1_3_100ng_3_C6_1_2304	1	1	5	1
1191	1_7	L	(UniMod:1)AGTVVLDDVELR(SILAC-R-L)	4.06859599510217	1.90202411575038	3.12679355051448	Popeye_20221125_MVB_HStdia_SIL_1_7_100ng_1_D6_1_2298	1	1	3	1
1192	1_7	L	(UniMod:1)AGTVVLDDVELR(SILAC-R-L)	2.73915386725391	2.21841733163302	3.04298480841544	Popeye_20221125_MVB_HStdia_SIL_1_7_100ng_2_D6_1_2299	1	1	4	1
1193	1_7	L	(UniMod:1)AGTVVLDDVELR(SILAC-R-L)	4.61116582092964	1.76633996281333	3.15443918989368	Popeye_20221125_MVB_HStdia_SIL_1_7_100ng_3_D6_1_2300	1	1	3	1
1194	1_15	L	(UniMod:1)AGTVVLDDVELR(SILAC-R-L)	4.79616445799089	1.66580605294141	3.10959541893414	Popeye_20221125_MVB_HStdia_SIL_1_15_100ng_1_E6_1_2294	1	1	3	1
1195	1_15	L	(UniMod:1)AGTVVLDDVELR(SILAC-R-L)	3.99998161882067	1.81125788195258	3.01537233132217	Popeye_20221125_MVB_HStdia_SIL_1_15_100ng_3_E6_1_2296	1	1	3	1
1196	1_3	L	(UniMod:1)AGWNAYIDNLM(UniMod:35)ADGTCQDAAIVGYK(SILAC-K-L)	1.11867909624416	3.19716473081945	3.53392069431122	Popeye_20221125_MVB_HStdia_SIL_1_3_100ng_1_C6_1_2302	2	5	7	4
1197	1_3	L	(UniMod:1)AGWNAYIDNLM(UniMod:35)ADGTCQDAAIVGYK(SILAC-K-L)	1.31673213127442	2.81609673212029	3.21247259988845	Popeye_20221125_MVB_HStdia_SIL_1_3_100ng_2_C6_1_2303	1	2	6	2
1198	1_3	L	(UniMod:1)AGWNAYIDNLM(UniMod:35)ADGTCQDAAIVGYK(SILAC-K-L)	0.923266547313374	3.18717371067256	3.465104635407	Popeye_20221125_MVB_HStdia_SIL_1_3_100ng_3_C6_1_2304	2	5	7	3
1199	1_7	L	(UniMod:1)AGWNAYIDNLM(UniMod:35)ADGTCQDAAIVGYK(SILAC-K-L)	2.6306291355201	2.50302625142607	3.29492452868523	Popeye_20221125_MVB_HStdia_SIL_1_7_100ng_1_D6_1_2298	1	2	5	2
1200	1_7	L	(UniMod:1)AGWNAYIDNLM(UniMod:35)ADGTCQDAAIVGYK(SILAC-K-L)	2.59520925887376	2.55102281303387	3.33225864497976	Popeye_20221125_MVB_HStdia_SIL_1_7_100ng_2_D6_1_2299	1	2	5	3
1201	1_7	L	(UniMod:1)AGWNAYIDNLM(UniMod:35)ADGTCQDAAIVGYK(SILAC-K-L)	2.28302026835748	2.53182110843498	3.21907868991941	Popeye_20221125_MVB_HStdia_SIL_1_7_100ng_3_D6_1_2300	1	2	5	2
1202	1_15	L	(UniMod:1)AGWNAYIDNLM(UniMod:35)ADGTCQDAAIVGYK(SILAC-K-L)	3.72210933687086	2.16869190021593	3.28915845775503	Popeye_20221125_MVB_HStdia_SIL_1_15_100ng_1_E6_1_2294	1	2	4	2
1203	1_15	L	(UniMod:1)AGWNAYIDNLM(UniMod:35)ADGTCQDAAIVGYK(SILAC-K-L)	2.79552280606784	2.37200013205667	3.21353635024583	Popeye_20221125_MVB_HStdia_SIL_1_15_100ng_2_E6_1_2295	1	2	5	2
1204	1_15	L	(UniMod:1)AGWNAYIDNLM(UniMod:35)ADGTCQDAAIVGYK(SILAC-K-L)	4.63504137472814	1.81451528374107	3.20980176867785	Popeye_20221125_MVB_HStdia_SIL_1_15_100ng_3_E6_1_2296	1	1	3	2
1205	1_31	L	(UniMod:1)AGWNAYIDNLM(UniMod:35)ADGTCQDAAIVGYK(SILAC-K-L)	4.24619427330163	2.06833431311725	3.34656615679767	Popeye_20221125_MVB_HStdia_SIL_1_31_100ng_1_F6_1_2290	1	2	4	3
1206	1_31	L	(UniMod:1)AGWNAYIDNLM(UniMod:35)ADGTCQDAAIVGYK(SILAC-K-L)	3.52314719988361	2.29565944643859	3.35623243274312	Popeye_20221125_MVB_HStdia_SIL_1_31_100ng_2_F6_1_2291	1	3	4	3
1207	1_31	L	(UniMod:1)AGWNAYIDNLM(UniMod:35)ADGTCQDAAIVGYK(SILAC-K-L)	4.51498035519521	1.91387528481896	3.27301980156634	Popeye_20221125_MVB_HStdia_SIL_1_31_100ng_3_F6_1_2292	1	1	3	2
1208	1_1	L	(UniMod:1)AGWNAYIDNLMADGTCQDAAIVGYK(SILAC-K-L)	-0.14891178146442	3.64220723091135	3.5973803179828	Popeye_20221125_MVB_HStdia_SIL_1_1_100ng_1_B6_1_2306	3	5	8	4
1209	1_1	L	(UniMod:1)AGWNAYIDNLMADGTCQDAAIVGYK(SILAC-K-L)	-0.552492724826985	3.60234110600394	3.43602422344489	Popeye_20221125_MVB_HStdia_SIL_1_1_100ng_2_B6_1_2307	2	4	8	3
1210	1_1	L	(UniMod:1)AGWNAYIDNLMADGTCQDAAIVGYK(SILAC-K-L)	-0.418401027975186	3.4775697939789	3.35161853434173	Popeye_20221125_MVB_HStdia_SIL_1_1_100ng_3_B6_1_2308	2	4	8	3
1211	1_3	L	(UniMod:1)AGWNAYIDNLMADGTCQDAAIVGYK(SILAC-K-L)	1.31296099245584	3.52379977513779	3.91904041700375	Popeye_20221125_MVB_HStdia_SIL_1_3_100ng_1_C6_1_2302	4	7	8	6
1212	1_3	L	(UniMod:1)AGWNAYIDNLMADGTCQDAAIVGYK(SILAC-K-L)	1.43519419522542	3.69284251464554	4.12487901701122	Popeye_20221125_MVB_HStdia_SIL_1_3_100ng_2_C6_1_2303	4	8	9	7
1213	1_3	L	(UniMod:1)AGWNAYIDNLMADGTCQDAAIVGYK(SILAC-K-L)	1.3291859521119	3.21246194921602	3.61258679061689	Popeye_20221125_MVB_HStdia_SIL_1_3_100ng_3_C6_1_2304	3	5	7	4
1214	1_7	L	(UniMod:1)AGWNAYIDNLMADGTCQDAAIVGYK(SILAC-K-L)	2.02206119366927	3.01837174146684	3.6270728138294	Popeye_20221125_MVB_HStdia_SIL_1_7_100ng_1_D6_1_2298	3	5	7	4
1215	1_7	L	(UniMod:1)AGWNAYIDNLMADGTCQDAAIVGYK(SILAC-K-L)	2.3648449248255	3.05513741463258	3.76702667209879	Popeye_20221125_MVB_HStdia_SIL_1_7_100ng_2_D6_1_2299	3	6	7	5
1216	1_7	L	(UniMod:1)AGWNAYIDNLMADGTCQDAAIVGYK(SILAC-K-L)	2.2288917677714	2.98082434395438	3.65178762314209	Popeye_20221125_MVB_HStdia_SIL_1_7_100ng_3_D6_1_2300	3	5	6	5
1217	1_15	L	(UniMod:1)AGWNAYIDNLMADGTCQDAAIVGYK(SILAC-K-L)	3.23802077833755	2.85303226986228	3.82777365072511	Popeye_20221125_MVB_HStdia_SIL_1_15_100ng_1_E6_1_2294	3	6	6	6
1218	1_15	L	(UniMod:1)AGWNAYIDNLMADGTCQDAAIVGYK(SILAC-K-L)	1.94156060634965	2.79540655208585	3.37987453299664	Popeye_20221125_MVB_HStdia_SIL_1_15_100ng_2_E6_1_2295	1	5	6	3
1219	1_15	L	(UniMod:1)AGWNAYIDNLMADGTCQDAAIVGYK(SILAC-K-L)	3.50779461281788	2.76268681449414	3.81863821158084	Popeye_20221125_MVB_HStdia_SIL_1_15_100ng_3_E6_1_2296	3	5	6	6
1220	1_31	L	(UniMod:1)AGWNAYIDNLMADGTCQDAAIVGYK(SILAC-K-L)	4.49066876714773	2.67296742383591	4.02479342333876	Popeye_20221125_MVB_HStdia_SIL_1_31_100ng_1_F6_1_2290	3	5	6	7
1221	1_31	L	(UniMod:1)AGWNAYIDNLMADGTCQDAAIVGYK(SILAC-K-L)	4.65600415333052	2.46841232200204	3.8700092320906	Popeye_20221125_MVB_HStdia_SIL_1_31_100ng_2_F6_1_2291	3	4	5	6
1222	1_31	L	(UniMod:1)AGWNAYIDNLMADGTCQDAAIVGYK(SILAC-K-L)	5.08898685448706	2.53126427144027	4.06320196218056	Popeye_20221125_MVB_HStdia_SIL_1_31_100ng_3_F6_1_2292	3	4	5	7
1223	1_63	L	(UniMod:1)AGWNAYIDNLMADGTCQDAAIVGYK(SILAC-K-L)	3.93516807030359	2.40177435566042	3.58637798280095	Popeye_20221125_MVB_HStdia_SIL_1_63_100ng_1_G6_1_2286	1	3	5	4
1224	1_63	L	(UniMod:1)AGWNAYIDNLMADGTCQDAAIVGYK(SILAC-K-L)	2.6673616542694	2.71054805964914	3.51350392686812	Popeye_20221125_MVB_HStdia_SIL_1_63_100ng_2_G6_1_2287	1	5	6	4
1225	1_63	L	(UniMod:1)AGWNAYIDNLMADGTCQDAAIVGYK(SILAC-K-L)	3.6580978062844	2.23145939560488	3.33265656236909	Popeye_20221125_MVB_HStdia_SIL_1_63_100ng_3_G6_1_2288	1	2	4	3
1226	1_3	L	(UniMod:1)AHS(Phospho (STY))PVAVQVPGM(UniMod:35)QNNIADPEELFTK(SILAC-K-L)	0.714198562206084	3.05848296493064	3.27347815501476	Popeye_20221125_MVB_HStdia_SIL_1_3_100ng_1_C6_1_2302	1	4	7	2
1227	1_3	L	(UniMod:1)AHS(Phospho (STY))PVAVQVPGM(UniMod:35)QNNIADPEELFTK(SILAC-K-L)	1.33966615274516	2.89031928024972	3.29359897640178	Popeye_20221125_MVB_HStdia_SIL_1_3_100ng_2_C6_1_2303	1	2	6	2
1228	1_3	L	(UniMod:1)AHS(Phospho (STY))PVAVQVPGM(UniMod:35)QNNIADPEELFTK(SILAC-K-L)	1.93861168319115	2.72712791132955	3.31070817791473	Popeye_20221125_MVB_HStdia_SIL_1_3_100ng_3_C6_1_2304	1	2	6	2
1229	1_7	L	(UniMod:1)AHS(Phospho (STY))PVAVQVPGM(UniMod:35)QNNIADPEELFTK(SILAC-K-L)	2.14504541549495	2.89811169137164	3.54383470349713	Popeye_20221125_MVB_HStdia_SIL_1_7_100ng_1_D6_1_2298	2	5	6	4
1230	1_7	L	(UniMod:1)AHS(Phospho (STY))PVAVQVPGM(UniMod:35)QNNIADPEELFTK(SILAC-K-L)	2.55020023399288	2.77215808186687	3.53984484724803	Popeye_20221125_MVB_HStdia_SIL_1_7_100ng_2_D6_1_2299	2	4	6	4
1231	1_7	L	(UniMod:1)AHS(Phospho (STY))PVAVQVPGM(UniMod:35)QNNIADPEELFTK(SILAC-K-L)	2.38300874980767	2.74997271760684	3.46732983122867	Popeye_20221125_MVB_HStdia_SIL_1_7_100ng_3_D6_1_2300	2	4	6	3
1232	1_1	L	(UniMod:1)AHS(Phospho (STY))PVAVQVPGMQNNIADPEELFTK(SILAC-K-L)	0.173668285928711	3.84799379456347	3.90027315792356	Popeye_20221125_MVB_HStdia_SIL_1_1_100ng_1_B6_1_2306	4	6	9	6
1233	1_1	L	(UniMod:1)AHS(Phospho (STY))PVAVQVPGMQNNIADPEELFTK(SILAC-K-L)	-0.226677310234708	3.94365969446406	3.87542302474698	Popeye_20221125_MVB_HStdia_SIL_1_1_100ng_2_B6_1_2307	3	7	9	6
1234	1_1	L	(UniMod:1)AHS(Phospho (STY))PVAVQVPGMQNNIADPEELFTK(SILAC-K-L)	-0.423783034953749	3.96505251901349	3.83748111383889	Popeye_20221125_MVB_HStdia_SIL_1_1_100ng_3_B6_1_2308	3	7	9	6
1235	1_3	L	(UniMod:1)AHS(Phospho (STY))PVAVQVPGMQNNIADPEELFTK(SILAC-K-L)	1.27901370183639	3.79520477277108	4.18022626188906	Popeye_20221125_MVB_HStdia_SIL_1_3_100ng_1_C6_1_2302	4	8	9	8
1236	1_3	L	(UniMod:1)AHS(Phospho (STY))PVAVQVPGMQNNIADPEELFTK(SILAC-K-L)	1.20993996946309	3.69330475723592	4.05753298099707	Popeye_20221125_MVB_HStdia_SIL_1_3_100ng_2_C6_1_2303	4	8	9	7
1237	1_3	L	(UniMod:1)AHS(Phospho (STY))PVAVQVPGMQNNIADPEELFTK(SILAC-K-L)	1.25355701660415	3.7781751359233	4.1555333991962	Popeye_20221125_MVB_HStdia_SIL_1_3_100ng_3_C6_1_2304	4	8	9	8
1238	1_7	L	(UniMod:1)AHS(Phospho (STY))PVAVQVPGMQNNIADPEELFTK(SILAC-K-L)	2.48022143282869	3.60900285384189	4.35562390101203	Popeye_20221125_MVB_HStdia_SIL_1_7_100ng_1_D6_1_2298	4	9	8	9
1239	1_7	L	(UniMod:1)AHS(Phospho (STY))PVAVQVPGMQNNIADPEELFTK(SILAC-K-L)	2.41389810885487	3.61986935586501	4.34652509310689	Popeye_20221125_MVB_HStdia_SIL_1_7_100ng_2_D6_1_2299	4	9	8	9
1240	1_7	L	(UniMod:1)AHS(Phospho (STY))PVAVQVPGMQNNIADPEELFTK(SILAC-K-L)	2.58551493313093	3.60714393552862	4.38546148463818	Popeye_20221125_MVB_HStdia_SIL_1_7_100ng_3_D6_1_2300	5	9	8	9
1241	1_15	L	(UniMod:1)AHS(Phospho (STY))PVAVQVPGMQNNIADPEELFTK(SILAC-K-L)	3.36724195924787	3.29406481433515	4.30770564672711	Popeye_20221125_MVB_HStdia_SIL_1_15_100ng_1_E6_1_2294	4	8	7	9
1242	1_15	L	(UniMod:1)AHS(Phospho (STY))PVAVQVPGMQNNIADPEELFTK(SILAC-K-L)	3.41304949652026	3.31313082565373	4.34056110079218	Popeye_20221125_MVB_HStdia_SIL_1_15_100ng_2_E6_1_2295	4	8	7	9
1243	1_15	L	(UniMod:1)AHS(Phospho (STY))PVAVQVPGMQNNIADPEELFTK(SILAC-K-L)	3.10268161118672	3.42537605895155	4.3593762909138	Popeye_20221125_MVB_HStdia_SIL_1_15_100ng_3_E6_1_2296	4	9	8	9
1244	1_31	L	(UniMod:1)AHS(Phospho (STY))PVAVQVPGMQNNIADPEELFTK(SILAC-K-L)	4.28435670811591	3.06388479168391	4.35360467295099	Popeye_20221125_MVB_HStdia_SIL_1_31_100ng_1_F6_1_2290	4	8	7	9
1245	1_31	L	(UniMod:1)AHS(Phospho (STY))PVAVQVPGMQNNIADPEELFTK(SILAC-K-L)	4.43982002689521	3.08524775332672	4.42176675677185	Popeye_20221125_MVB_HStdia_SIL_1_31_100ng_2_F6_1_2291	4	8	7	9
1246	1_31	L	(UniMod:1)AHS(Phospho (STY))PVAVQVPGMQNNIADPEELFTK(SILAC-K-L)	4.71945643061141	2.98078530681934	4.40148325566264	Popeye_20221125_MVB_HStdia_SIL_1_31_100ng_3_F6_1_2292	4	7	6	9
1247	1_63	L	(UniMod:1)AHS(Phospho (STY))PVAVQVPGMQNNIADPEELFTK(SILAC-K-L)	5.01490478343959	2.84202042152594	4.35165718674004	Popeye_20221125_MVB_HStdia_SIL_1_63_100ng_1_G6_1_2286	4	7	6	9
1248	1_63	L	(UniMod:1)AHS(Phospho (STY))PVAVQVPGMQNNIADPEELFTK(SILAC-K-L)	4.26216236677345	3.07760770045816	4.36064641924715	Popeye_20221125_MVB_HStdia_SIL_1_63_100ng_2_G6_1_2287	4	8	7	9
1249	1_63	L	(UniMod:1)AHS(Phospho (STY))PVAVQVPGMQNNIADPEELFTK(SILAC-K-L)	4.69843879175558	2.96558500961473	4.37995601872439	Popeye_20221125_MVB_HStdia_SIL_1_63_100ng_3_G6_1_2288	4	7	6	9
1250	1_127	L	(UniMod:1)AHS(Phospho (STY))PVAVQVPGMQNNIADPEELFTK(SILAC-K-L)	5.46691940644893	2.72017419324723	4.36588091846588	Popeye_20221125_MVB_HStdia_SIL_1_127_100ng_1_H6_1_2282	3	5	6	9
1251	1_127	L	(UniMod:1)AHS(Phospho (STY))PVAVQVPGMQNNIADPEELFTK(SILAC-K-L)	5.60789221636208	2.64281557317509	4.33095934275064	Popeye_20221125_MVB_HStdia_SIL_1_127_100ng_2_H6_1_2283	3	5	5	9
1252	1_127	L	(UniMod:1)AHS(Phospho (STY))PVAVQVPGMQNNIADPEELFTK(SILAC-K-L)	5.12991610307275	2.81937215784756	4.36363078011214	Popeye_20221125_MVB_HStdia_SIL_1_127_100ng_3_H6_1_2284	3	6	6	9
1253	1_1	L	(UniMod:1)AK(SILAC-K-L)PCGVR(SILAC-R-L)LS(Phospho (STY))GEAR(SILAC-R-L)	-0.205461830605905	4.34674991812713	4.28489974415072	Popeye_20221125_MVB_HStdia_SIL_1_1_100ng_1_B6_1_2306	4	9	11	8
1254	1_1	L	(UniMod:1)AK(SILAC-K-L)PCGVR(SILAC-R-L)LS(Phospho (STY))GEAR(SILAC-R-L)	-0.575349438508349	4.41901844509685	4.24582100611741	Popeye_20221125_MVB_HStdia_SIL_1_1_100ng_2_B6_1_2307	4	9	11	8
1255	1_1	L	(UniMod:1)AK(SILAC-K-L)PCGVR(SILAC-R-L)LS(Phospho (STY))GEAR(SILAC-R-L)	-0.299581540919748	4.34093960203808	4.250756572074	Popeye_20221125_MVB_HStdia_SIL_1_1_100ng_3_B6_1_2308	4	9	11	8
1256	1_3	L	(UniMod:1)AK(SILAC-K-L)PCGVR(SILAC-R-L)LS(Phospho (STY))GEAR(SILAC-R-L)	1.0657303897408	3.79046250579321	4.11127932039585	Popeye_20221125_MVB_HStdia_SIL_1_3_100ng_1_C6_1_2302	4	8	9	7
1257	1_3	L	(UniMod:1)AK(SILAC-K-L)PCGVR(SILAC-R-L)LS(Phospho (STY))GEAR(SILAC-R-L)	1.19617775716913	3.80300141372609	4.16308679878006	Popeye_20221125_MVB_HStdia_SIL_1_3_100ng_2_C6_1_2303	4	8	9	8
1258	1_3	L	(UniMod:1)AK(SILAC-K-L)PCGVR(SILAC-R-L)LS(Phospho (STY))GEAR(SILAC-R-L)	0.963766956251413	3.845661636564	4.13578439922545	Popeye_20221125_MVB_HStdia_SIL_1_3_100ng_3_C6_1_2304	4	8	9	8
1259	1_7	L	(UniMod:1)AK(SILAC-K-L)PCGVR(SILAC-R-L)LS(Phospho (STY))GEAR(SILAC-R-L)	2.39484828171189	3.42373397598219	4.14465514384181	Popeye_20221125_MVB_HStdia_SIL_1_7_100ng_1_D6_1_2298	4	8	8	8
1260	1_7	L	(UniMod:1)AK(SILAC-K-L)PCGVR(SILAC-R-L)LS(Phospho (STY))GEAR(SILAC-R-L)	2.45763587914123	3.42275722269796	4.16257934073949	Popeye_20221125_MVB_HStdia_SIL_1_7_100ng_2_D6_1_2299	4	8	8	8
1261	1_15	L	(UniMod:1)AK(SILAC-K-L)PCGVR(SILAC-R-L)LS(Phospho (STY))GEAR(SILAC-R-L)	3.40317484655411	3.03261473212626	4.05707244142822	Popeye_20221125_MVB_HStdia_SIL_1_15_100ng_1_E6_1_2294	4	7	7	7
1262	1_15	L	(UniMod:1)AK(SILAC-K-L)PCGVR(SILAC-R-L)LS(Phospho (STY))GEAR(SILAC-R-L)	3.63669139151646	3.11163547024856	4.206388664068	Popeye_20221125_MVB_HStdia_SIL_1_15_100ng_2_E6_1_2295	4	7	7	8
1263	1_15	L	(UniMod:1)AK(SILAC-K-L)PCGVR(SILAC-R-L)LS(Phospho (STY))GEAR(SILAC-R-L)	3.18321708453571	3.18637707827522	4.14462090343052	Popeye_20221125_MVB_HStdia_SIL_1_15_100ng_3_E6_1_2296	4	8	7	8
1264	1_31	L	(UniMod:1)AK(SILAC-K-L)PCGVR(SILAC-R-L)LS(Phospho (STY))GEAR(SILAC-R-L)	4.06800002667339	2.92948380957215	4.15407383996272	Popeye_20221125_MVB_HStdia_SIL_1_31_100ng_1_F6_1_2290	4	7	6	8
1265	1_31	L	(UniMod:1)AK(SILAC-K-L)PCGVR(SILAC-R-L)LS(Phospho (STY))GEAR(SILAC-R-L)	4.75374023099513	2.69382803809979	4.12484643922395	Popeye_20221125_MVB_HStdia_SIL_1_31_100ng_2_F6_1_2291	4	5	6	7
1266	1_31	L	(UniMod:1)AK(SILAC-K-L)PCGVR(SILAC-R-L)LS(Phospho (STY))GEAR(SILAC-R-L)	4.19045834199084	2.90582231487964	4.16727597139923	Popeye_20221125_MVB_HStdia_SIL_1_31_100ng_3_F6_1_2292	4	7	6	8
1267	1_1	L	(UniMod:1)ALTSFLPAPTQLS(Phospho (STY))QDQLEAEEK(SILAC-K-L)	0.394509796885526	2.9535016470635	3.07226092950935	Popeye_20221125_MVB_HStdia_SIL_1_1_100ng_1_B6_1_2306	1	1	6	1
1268	1_1	L	(UniMod:1)ALTSFLPAPTQLS(Phospho (STY))QDQLEAEEK(SILAC-K-L)	0.275091590664105	2.95063304090274	3.03344386124756	Popeye_20221125_MVB_HStdia_SIL_1_1_100ng_3_B6_1_2308	1	1	6	1
1269	1_7	L	(UniMod:1)ALTSFLPAPTQLS(Phospho (STY))QDQLEAEEK(SILAC-K-L)	3.52119831717997	2.01080859751221	3.07079491166491	Popeye_20221125_MVB_HStdia_SIL_1_7_100ng_1_D6_1_2298	1	1	4	1
1270	1_7	L	(UniMod:1)ALTSFLPAPTQLS(Phospho (STY))QDQLEAEEK(SILAC-K-L)	1.62001942286048	2.62761980363318	3.11529424347243	Popeye_20221125_MVB_HStdia_SIL_1_7_100ng_2_D6_1_2299	1	3	5	1
1271	1_7	L	(UniMod:1)ALTSFLPAPTQLS(Phospho (STY))QDQLEAEEK(SILAC-K-L)	2.01353647983247	2.40629315843133	3.01242803622457	Popeye_20221125_MVB_HStdia_SIL_1_7_100ng_3_D6_1_2300	1	2	5	1
1272	1_1	L	(UniMod:1)ALVTVSR(SILAC-R-L)S(Phospho (STY))PPGSGASTPVGPWDQAVQR(SILAC-R-L)	-0.189911435157028	3.83323574740915	3.77606670890729	Popeye_20221125_MVB_HStdia_SIL_1_1_100ng_1_B6_1_2306	3	6	9	5
1273	1_1	L	(UniMod:1)ALVTVSR(SILAC-R-L)S(Phospho (STY))PPGSGASTPVGPWDQAVQR(SILAC-R-L)	-0.201702937330293	3.74880103512675	3.6880824007768	Popeye_20221125_MVB_HStdia_SIL_1_1_100ng_2_B6_1_2307	3	5	9	5
1274	1_3	L	(UniMod:1)ALVTVSR(SILAC-R-L)S(Phospho (STY))PPGSGASTPVGPWDQAVQR(SILAC-R-L)	1.01438112756612	3.43017668018533	3.73553582661818	Popeye_20221125_MVB_HStdia_SIL_1_3_100ng_1_C6_1_2302	3	6	8	5
1275	1_3	L	(UniMod:1)ALVTVSR(SILAC-R-L)S(Phospho (STY))PPGSGASTPVGPWDQAVQR(SILAC-R-L)	1.07558862901331	3.25931907322913	3.58310351355723	Popeye_20221125_MVB_HStdia_SIL_1_3_100ng_2_C6_1_2303	3	5	7	4
1276	1_3	L	(UniMod:1)ALVTVSR(SILAC-R-L)S(Phospho (STY))PPGSGASTPVGPWDQAVQR(SILAC-R-L)	1.29293646824951	3.24649119477242	3.63570385420337	Popeye_20221125_MVB_HStdia_SIL_1_3_100ng_3_C6_1_2304	3	5	7	4
1277	1_7	L	(UniMod:1)ALVTVSR(SILAC-R-L)S(Phospho (STY))PPGSGASTPVGPWDQAVQR(SILAC-R-L)	2.75725555141731	3.23729233756746	4.0673089642551	Popeye_20221125_MVB_HStdia_SIL_1_7_100ng_1_D6_1_2298	4	7	7	7
1278	1_7	L	(UniMod:1)ALVTVSR(SILAC-R-L)S(Phospho (STY))PPGSGASTPVGPWDQAVQR(SILAC-R-L)	2.56630383679978	3.23706092043678	4.00959535330107	Popeye_20221125_MVB_HStdia_SIL_1_7_100ng_2_D6_1_2299	4	7	7	7
1279	1_7	L	(UniMod:1)ALVTVSR(SILAC-R-L)S(Phospho (STY))PPGSGASTPVGPWDQAVQR(SILAC-R-L)	2.4672745962681	3.27172546949024	4.01444913050667	Popeye_20221125_MVB_HStdia_SIL_1_7_100ng_3_D6_1_2300	4	7	7	7
1280	1_15	L	(UniMod:1)ALVTVSR(SILAC-R-L)S(Phospho (STY))PPGSGASTPVGPWDQAVQR(SILAC-R-L)	3.25462634726661	3.09020160156388	4.06994175676943	Popeye_20221125_MVB_HStdia_SIL_1_15_100ng_1_E6_1_2294	4	7	7	7
1281	1_15	L	(UniMod:1)ALVTVSR(SILAC-R-L)S(Phospho (STY))PPGSGASTPVGPWDQAVQR(SILAC-R-L)	3.8481853580714	2.94485413113937	4.1032733527938	Popeye_20221125_MVB_HStdia_SIL_1_15_100ng_2_E6_1_2295	4	6	6	7
1282	1_15	L	(UniMod:1)ALVTVSR(SILAC-R-L)S(Phospho (STY))PPGSGASTPVGPWDQAVQR(SILAC-R-L)	3.79586889391462	2.95456955477741	4.09723995145357	Popeye_20221125_MVB_HStdia_SIL_1_15_100ng_3_E6_1_2296	4	6	6	7
1283	1_31	L	(UniMod:1)ALVTVSR(SILAC-R-L)S(Phospho (STY))PPGSGASTPVGPWDQAVQR(SILAC-R-L)	3.68494480480788	3.03058757935962	4.13986649797294	Popeye_20221125_MVB_HStdia_SIL_1_31_100ng_1_F6_1_2290	4	8	7	8
1284	1_31	L	(UniMod:1)ALVTVSR(SILAC-R-L)S(Phospho (STY))PPGSGASTPVGPWDQAVQR(SILAC-R-L)	4.96576062126074	2.63019897101474	4.12504186930123	Popeye_20221125_MVB_HStdia_SIL_1_31_100ng_2_F6_1_2291	4	5	5	7
1285	1_31	L	(UniMod:1)ALVTVSR(SILAC-R-L)S(Phospho (STY))PPGSGASTPVGPWDQAVQR(SILAC-R-L)	4.58615943713007	2.75837815408607	4.13894970955966	Popeye_20221125_MVB_HStdia_SIL_1_31_100ng_3_F6_1_2292	4	6	6	8
1286	1_127	L	(UniMod:1)ALVTVSR(SILAC-R-L)S(Phospho (STY))PPGSGASTPVGPWDQAVQR(SILAC-R-L)	5.38924979077361	2.40495851560511	4.0272843567538	Popeye_20221125_MVB_HStdia_SIL_1_127_100ng_1_H6_1_2282	2	3	5	7
1287	1_127	L	(UniMod:1)ALVTVSR(SILAC-R-L)S(Phospho (STY))PPGSGASTPVGPWDQAVQR(SILAC-R-L)	7.67664987656779	1.70744072001872	4.01834259907582	Popeye_20221125_MVB_HStdia_SIL_1_127_100ng_2_H6_1_2283	2	1	3	7
1288	1_127	L	(UniMod:1)ALVTVSR(SILAC-R-L)S(Phospho (STY))PPGSGASTPVGPWDQAVQR(SILAC-R-L)	5.07637040376939	2.56816181409169	4.09630157472715	Popeye_20221125_MVB_HStdia_SIL_1_127_100ng_3_H6_1_2284	2	4	5	7
1289	1_31	L	(UniMod:1)AM(UniMod:35)SS(Phospho (STY))GGSGGGVPEQEDSVLFR(SILAC-R-L)	4.97884002217344	1.83789763671152	3.33667782699805	Popeye_20221125_MVB_HStdia_SIL_1_31_100ng_1_F6_1_2290	1	1	3	3
1290	1_31	L	(UniMod:1)AM(UniMod:35)SS(Phospho (STY))GGSGGGVPEQEDSVLFR(SILAC-R-L)	3.89492898656737	2.18755738051166	3.36004783644955	Popeye_20221125_MVB_HStdia_SIL_1_31_100ng_3_F6_1_2292	1	2	4	3
1291	1_15	L	(UniMod:1)AMS(Phospho (STY))SGGSGGGVPEQEDSVLFR(SILAC-R-L)	3.02697920447146	2.92910663236665	3.84031816916366	Popeye_20221125_MVB_HStdia_SIL_1_15_100ng_1_E6_1_2294	3	6	6	6
1292	1_15	L	(UniMod:1)AMS(Phospho (STY))SGGSGGGVPEQEDSVLFR(SILAC-R-L)	4.10064610243916	2.66608346878086	3.90050094721765	Popeye_20221125_MVB_HStdia_SIL_1_15_100ng_2_E6_1_2295	3	4	6	6
1293	1_15	L	(UniMod:1)AMS(Phospho (STY))SGGSGGGVPEQEDSVLFR(SILAC-R-L)	3.71500336208242	2.68569606812145	3.8040235141008	Popeye_20221125_MVB_HStdia_SIL_1_15_100ng_3_E6_1_2296	3	4	6	5
1294	1_31	L	(UniMod:1)AMS(Phospho (STY))SGGSGGGVPEQEDSVLFR(SILAC-R-L)	4.5856959333063	2.43410722083452	3.81453924775405	Popeye_20221125_MVB_HStdia_SIL_1_31_100ng_1_F6_1_2290	3	3	5	6
1295	1_31	L	(UniMod:1)AMS(Phospho (STY))SGGSGGGVPEQEDSVLFR(SILAC-R-L)	4.89153612418883	2.2992566299586	3.77175572821337	Popeye_20221125_MVB_HStdia_SIL_1_31_100ng_2_F6_1_2291	3	3	4	5
1296	1_15	L	(UniMod:1)AMSSGGS(Phospho (STY))GGGVPEQEDSVLFR(SILAC-R-L)	2.96100331380822	2.79297829118383	3.68432910590056	Popeye_20221125_MVB_HStdia_SIL_1_15_100ng_1_E6_1_2294	2	5	6	5
1297	1_15	L	(UniMod:1)AMSSGGS(Phospho (STY))GGGVPEQEDSVLFR(SILAC-R-L)	2.84354019605016	2.80933207120894	3.66532296409627	Popeye_20221125_MVB_HStdia_SIL_1_15_100ng_2_E6_1_2295	2	5	6	5
1298	1_1	L	(UniMod:1)ANNS(Phospho (STY))PALTGNSQPQHQAAAAAAQQQQQCGGGGATK(SILAC-K-L)PAVSGK(SILAC-K-L)	-0.589313089203677	4.21456835443001	4.0371674377423	Popeye_20221125_MVB_HStdia_SIL_1_1_100ng_1_B6_1_2306	4	8	10	7
1299	1_1	L	(UniMod:1)ANNS(Phospho (STY))PALTGNSQPQHQAAAAAAQQQQQCGGGGATK(SILAC-K-L)PAVSGK(SILAC-K-L)	-0.410753313988276	4.16348339707181	4.03983432874295	Popeye_20221125_MVB_HStdia_SIL_1_1_100ng_2_B6_1_2307	4	8	10	7
1300	1_1	L	(UniMod:1)ANNS(Phospho (STY))PALTGNSQPQHQAAAAAAQQQQQCGGGGATK(SILAC-K-L)PAVSGK(SILAC-K-L)	-0.578262685644072	4.16301220977483	3.98893779602275	Popeye_20221125_MVB_HStdia_SIL_1_1_100ng_3_B6_1_2308	4	8	10	7
1301	1_3	L	(UniMod:1)ANNS(Phospho (STY))PALTGNSQPQHQAAAAAAQQQQQCGGGGATK(SILAC-K-L)PAVSGK(SILAC-K-L)	0.888812898848246	3.73751386997723	4.0050732130636	Popeye_20221125_MVB_HStdia_SIL_1_3_100ng_1_C6_1_2302	4	8	9	7
1302	1_3	L	(UniMod:1)ANNS(Phospho (STY))PALTGNSQPQHQAAAAAAQQQQQCGGGGATK(SILAC-K-L)PAVSGK(SILAC-K-L)	0.987642549278521	3.80294330640193	4.10025333872881	Popeye_20221125_MVB_HStdia_SIL_1_3_100ng_2_C6_1_2303	4	8	9	7
1303	1_7	L	(UniMod:1)ANNS(Phospho (STY))PALTGNSQPQHQAAAAAAQQQQQCGGGGATK(SILAC-K-L)PAVSGK(SILAC-K-L)	2.36724405689082	3.46916639917855	4.18177786735997	Popeye_20221125_MVB_HStdia_SIL_1_7_100ng_1_D6_1_2298	4	8	8	8
1304	1_7	L	(UniMod:1)ANNS(Phospho (STY))PALTGNSQPQHQAAAAAAQQQQQCGGGGATK(SILAC-K-L)PAVSGK(SILAC-K-L)	2.40347798711032	3.46005548688889	4.18357445492718	Popeye_20221125_MVB_HStdia_SIL_1_7_100ng_2_D6_1_2299	4	8	8	8
1305	1_7	L	(UniMod:1)ANNS(Phospho (STY))PALTGNSQPQHQAAAAAAQQQQQCGGGGATK(SILAC-K-L)PAVSGK(SILAC-K-L)	2.13166913679817	3.50092772094153	4.14262407194892	Popeye_20221125_MVB_HStdia_SIL_1_7_100ng_3_D6_1_2300	4	8	8	8
1306	1_15	L	(UniMod:1)ANNS(Phospho (STY))PALTGNSQPQHQAAAAAAQQQQQCGGGGATK(SILAC-K-L)PAVSGK(SILAC-K-L)	3.58548140906695	2.97249396810087	4.05183142112557	Popeye_20221125_MVB_HStdia_SIL_1_15_100ng_1_E6_1_2294	4	6	6	7
1307	1_15	L	(UniMod:1)ANNS(Phospho (STY))PALTGNSQPQHQAAAAAAQQQQQCGGGGATK(SILAC-K-L)PAVSGK(SILAC-K-L)	3.22269552812423	3.15049854891351	4.12062656977108	Popeye_20221125_MVB_HStdia_SIL_1_15_100ng_2_E6_1_2295	4	7	7	7
1308	1_15	L	(UniMod:1)ANNS(Phospho (STY))PALTGNSQPQHQAAAAAAQQQQQCGGGGATK(SILAC-K-L)PAVSGK(SILAC-K-L)	3.3293894874597	3.12846389106476	4.13070999403846	Popeye_20221125_MVB_HStdia_SIL_1_15_100ng_3_E6_1_2296	4	7	7	8
1309	1_31	L	(UniMod:1)ANNS(Phospho (STY))PALTGNSQPQHQAAAAAAQQQQQCGGGGATK(SILAC-K-L)PAVSGK(SILAC-K-L)	4.15984476536693	2.908011326038	4.16024937771924	Popeye_20221125_MVB_HStdia_SIL_1_31_100ng_1_F6_1_2290	4	7	6	8
1310	1_31	L	(UniMod:1)ANNS(Phospho (STY))PALTGNSQPQHQAAAAAAQQQQQCGGGGATK(SILAC-K-L)PAVSGK(SILAC-K-L)	5.15376892471997	2.63082435639701	4.18226339345862	Popeye_20221125_MVB_HStdia_SIL_1_31_100ng_3_F6_1_2292	4	5	5	8
1311	1_63	L	(UniMod:1)ANNS(Phospho (STY))PALTGNSQPQHQAAAAAAQQQQQCGGGGATK(SILAC-K-L)PAVSGK(SILAC-K-L)	5.61295224861912	2.48511071419029	4.17477770525424	Popeye_20221125_MVB_HStdia_SIL_1_63_100ng_1_G6_1_2286	3	4	5	8
1312	1_63	L	(UniMod:1)ANNS(Phospho (STY))PALTGNSQPQHQAAAAAAQQQQQCGGGGATK(SILAC-K-L)PAVSGK(SILAC-K-L)	5.44644089177581	2.54188987801745	4.18143195605285	Popeye_20221125_MVB_HStdia_SIL_1_63_100ng_2_G6_1_2287	3	4	5	8
1313	1_63	L	(UniMod:1)ANNS(Phospho (STY))PALTGNSQPQHQAAAAAAQQQQQCGGGGATK(SILAC-K-L)PAVSGK(SILAC-K-L)	5.82933872040239	2.41137555711701	4.16618136684362	Popeye_20221125_MVB_HStdia_SIL_1_63_100ng_3_G6_1_2288	3	3	5	8
1314	1_127	L	(UniMod:1)ANNS(Phospho (STY))PALTGNSQPQHQAAAAAAQQQQQCGGGGATK(SILAC-K-L)PAVSGK(SILAC-K-L)	6.61737360546533	2.18173214282591	4.17376009058608	Popeye_20221125_MVB_HStdia_SIL_1_127_100ng_1_H6_1_2282	2	2	4	8
1315	1_127	L	(UniMod:1)ANNS(Phospho (STY))PALTGNSQPQHQAAAAAAQQQQQCGGGGATK(SILAC-K-L)PAVSGK(SILAC-K-L)	5.80711438389161	2.45862123222324	4.20673685002637	Popeye_20221125_MVB_HStdia_SIL_1_127_100ng_2_H6_1_2283	2	3	5	8
1316	1_127	L	(UniMod:1)ANNS(Phospho (STY))PALTGNSQPQHQAAAAAAQQQQQCGGGGATK(SILAC-K-L)PAVSGK(SILAC-K-L)	5.61492253687611	2.50235473153824	4.19261483846765	Popeye_20221125_MVB_HStdia_SIL_1_127_100ng_3_H6_1_2284	2	4	5	8
1317	1_255	L	(UniMod:1)ANNS(Phospho (STY))PALTGNSQPQHQAAAAAAQQQQQCGGGGATK(SILAC-K-L)PAVSGK(SILAC-K-L)	6.56544932120707	2.12067262328261	4.09706980397766	Popeye_20221125_MVB_HStdia_SIL_1_255_100ng_1_A7_1_2278	2	1	4	7
1318	1_255	L	(UniMod:1)ANNS(Phospho (STY))PALTGNSQPQHQAAAAAAQQQQQCGGGGATK(SILAC-K-L)PAVSGK(SILAC-K-L)	7.66567977014063	1.86353281751445	4.17113236548136	Popeye_20221125_MVB_HStdia_SIL_1_255_100ng_2_A7_1_2279	2	1	3	8
1319	1_255	L	(UniMod:1)ANNS(Phospho (STY))PALTGNSQPQHQAAAAAAQQQQQCGGGGATK(SILAC-K-L)PAVSGK(SILAC-K-L)	6.28659794314066	2.2829006788212	4.17535523038603	Popeye_20221125_MVB_HStdia_SIL_1_255_100ng_3_A7_1_2280	2	2	4	8
1320	1_3	L	(UniMod:1)AQR(SILAC-R-L)HS(Phospho (STY))DSS(Phospho (STY))LEEK(SILAC-K-L)	1.58725040295833	3.66901546676136	4.14682544868155	Popeye_20221125_MVB_HStdia_SIL_1_3_100ng_1_C6_1_2302	4	8	9	8
1321	1_3	L	(UniMod:1)AQR(SILAC-R-L)HS(Phospho (STY))DSS(Phospho (STY))LEEK(SILAC-K-L)	1.54253671108727	3.7663749190546	4.23072473850473	Popeye_20221125_MVB_HStdia_SIL_1_3_100ng_2_C6_1_2303	4	8	9	8
1322	1_3	L	(UniMod:1)AQR(SILAC-R-L)HS(Phospho (STY))DSS(Phospho (STY))LEEK(SILAC-K-L)	1.449312094714	3.76353730220977	4.19982371579728	Popeye_20221125_MVB_HStdia_SIL_1_3_100ng_3_C6_1_2304	4	8	9	8
1323	1_7	L	(UniMod:1)AQR(SILAC-R-L)HS(Phospho (STY))DSS(Phospho (STY))LEEK(SILAC-K-L)	2.47641265571318	3.47081019898922	4.21628469000079	Popeye_20221125_MVB_HStdia_SIL_1_7_100ng_1_D6_1_2298	4	8	8	8
1324	1_7	L	(UniMod:1)AQR(SILAC-R-L)HS(Phospho (STY))DSS(Phospho (STY))LEEK(SILAC-K-L)	2.65554330209181	3.4820170078738	4.28141519658802	Popeye_20221125_MVB_HStdia_SIL_1_7_100ng_2_D6_1_2299	4	8	8	8
1325	1_7	L	(UniMod:1)AQR(SILAC-R-L)HS(Phospho (STY))DSS(Phospho (STY))LEEK(SILAC-K-L)	2.73424275224087	3.44637248916391	4.26946157301525	Popeye_20221125_MVB_HStdia_SIL_1_7_100ng_3_D6_1_2300	4	8	8	8
1326	1_15	L	(UniMod:1)AQR(SILAC-R-L)HS(Phospho (STY))DSS(Phospho (STY))LEEK(SILAC-K-L)	3.506617514351	3.11634868378993	4.17194573893025	Popeye_20221125_MVB_HStdia_SIL_1_15_100ng_1_E6_1_2294	4	7	7	8
1327	1_15	L	(UniMod:1)AQR(SILAC-R-L)HS(Phospho (STY))DSS(Phospho (STY))LEEK(SILAC-K-L)	4.01854735279663	3.04290219318767	4.25260548537554	Popeye_20221125_MVB_HStdia_SIL_1_15_100ng_2_E6_1_2295	4	7	7	8
1328	1_15	L	(UniMod:1)AQR(SILAC-R-L)HS(Phospho (STY))DSS(Phospho (STY))LEEK(SILAC-K-L)	4.18013999325812	2.99284766044304	4.25119518448836	Popeye_20221125_MVB_HStdia_SIL_1_15_100ng_3_E6_1_2296	4	7	7	8
1329	1_31	L	(UniMod:1)AQR(SILAC-R-L)HS(Phospho (STY))DSS(Phospho (STY))LEEK(SILAC-K-L)	5.19119880528212	2.65101037512546	4.2137169289704	Popeye_20221125_MVB_HStdia_SIL_1_31_100ng_1_F6_1_2290	4	5	6	8
1330	1_31	L	(UniMod:1)AQR(SILAC-R-L)HS(Phospho (STY))DSS(Phospho (STY))LEEK(SILAC-K-L)	4.4184628692054	2.97925920403545	4.30934906239382	Popeye_20221125_MVB_HStdia_SIL_1_31_100ng_2_F6_1_2291	4	7	6	9
1331	1_31	L	(UniMod:1)AQR(SILAC-R-L)HS(Phospho (STY))DSS(Phospho (STY))LEEK(SILAC-K-L)	4.94808040839382	2.76312612889227	4.2526467527761	Popeye_20221125_MVB_HStdia_SIL_1_31_100ng_3_F6_1_2292	4	6	6	8
1332	1_1	L	(UniMod:1)AQR(SILAC-R-L)HS(Phospho (STY))DSSLEEK(SILAC-K-L)	-0.25710032292588	4.60613297224568	4.52873806315009	Popeye_20221125_MVB_HStdia_SIL_1_1_100ng_1_B6_1_2306	5	9	11	10
1333	1_1	L	(UniMod:1)AQR(SILAC-R-L)HS(Phospho (STY))DSSLEEK(SILAC-K-L)	-0.35900257333378	4.63525045194355	4.52717990884952	Popeye_20221125_MVB_HStdia_SIL_1_1_100ng_2_B6_1_2307	5	10	11	10
1334	1_1	L	(UniMod:1)AQR(SILAC-R-L)HS(Phospho (STY))DSSLEEK(SILAC-K-L)	-0.217544615075747	4.57954352542998	4.514056070897	Popeye_20221125_MVB_HStdia_SIL_1_1_100ng_3_B6_1_2308	5	9	11	10
1335	1_3	L	(UniMod:1)AQR(SILAC-R-L)HS(Phospho (STY))DSSLEEK(SILAC-K-L)	1.2420155745726	4.17824867804993	4.55213262107812	Popeye_20221125_MVB_HStdia_SIL_1_3_100ng_1_C6_1_2302	5	10	10	10
1336	1_3	L	(UniMod:1)AQR(SILAC-R-L)HS(Phospho (STY))DSSLEEK(SILAC-K-L)	1.30140347274175	4.23358492929416	4.6253464110507	Popeye_20221125_MVB_HStdia_SIL_1_3_100ng_2_C6_1_2303	5	10	10	11
1337	1_3	L	(UniMod:1)AQR(SILAC-R-L)HS(Phospho (STY))DSSLEEK(SILAC-K-L)	1.30081267996303	4.24210393210305	4.63368756751198	Popeye_20221125_MVB_HStdia_SIL_1_3_100ng_3_C6_1_2304	5	10	10	11
1338	1_7	L	(UniMod:1)AQR(SILAC-R-L)HS(Phospho (STY))DSSLEEK(SILAC-K-L)	2.51853382519933	3.91898442117591	4.67713864765525	Popeye_20221125_MVB_HStdia_SIL_1_7_100ng_1_D6_1_2298	5	10	9	11
1339	1_7	L	(UniMod:1)AQR(SILAC-R-L)HS(Phospho (STY))DSSLEEK(SILAC-K-L)	2.61865954921802	3.95969282248231	4.74798789522886	Popeye_20221125_MVB_HStdia_SIL_1_7_100ng_2_D6_1_2299	5	10	9	11
1340	1_7	L	(UniMod:1)AQR(SILAC-R-L)HS(Phospho (STY))DSSLEEK(SILAC-K-L)	2.67168841735875	3.91932865509033	4.72358700778334	Popeye_20221125_MVB_HStdia_SIL_1_7_100ng_3_D6_1_2300	5	10	9	11
1341	1_15	L	(UniMod:1)AQR(SILAC-R-L)HS(Phospho (STY))DSSLEEK(SILAC-K-L)	3.77323156295551	3.48034331897653	4.61619920001222	Popeye_20221125_MVB_HStdia_SIL_1_15_100ng_1_E6_1_2294	5	9	8	11
1342	1_15	L	(UniMod:1)AQR(SILAC-R-L)HS(Phospho (STY))DSSLEEK(SILAC-K-L)	3.78031433621884	3.57766525320207	4.71565326144251	Popeye_20221125_MVB_HStdia_SIL_1_15_100ng_2_E6_1_2295	5	9	8	11
1343	1_15	L	(UniMod:1)AQR(SILAC-R-L)HS(Phospho (STY))DSSLEEK(SILAC-K-L)	3.58147605092036	3.6132433301758	4.69137505025501	Popeye_20221125_MVB_HStdia_SIL_1_15_100ng_3_E6_1_2296	5	9	8	11
1344	1_31	L	(UniMod:1)AQR(SILAC-R-L)HS(Phospho (STY))DSSLEEK(SILAC-K-L)	5.13228675414364	3.14813973650122	4.69311199584739	Popeye_20221125_MVB_HStdia_SIL_1_31_100ng_1_F6_1_2290	5	8	7	11
1345	1_31	L	(UniMod:1)AQR(SILAC-R-L)HS(Phospho (STY))DSSLEEK(SILAC-K-L)	4.50742072905441	3.36158052856149	4.71844937108448	Popeye_20221125_MVB_HStdia_SIL_1_31_100ng_2_F6_1_2291	5	9	8	11
1346	1_31	L	(UniMod:1)AQR(SILAC-R-L)HS(Phospho (STY))DSSLEEK(SILAC-K-L)	4.45637111043701	3.37548803207136	4.71698940812331	Popeye_20221125_MVB_HStdia_SIL_1_31_100ng_3_F6_1_2292	5	9	8	11
1347	1_63	L	(UniMod:1)AQR(SILAC-R-L)HS(Phospho (STY))DSSLEEK(SILAC-K-L)	5.30113085823013	3.1057962139823	4.70159561324951	Popeye_20221125_MVB_HStdia_SIL_1_63_100ng_1_G6_1_2286	5	8	7	11
1348	1_63	L	(UniMod:1)AQR(SILAC-R-L)HS(Phospho (STY))DSSLEEK(SILAC-K-L)	6.15223677964141	2.84907466709451	4.70108247819375	Popeye_20221125_MVB_HStdia_SIL_1_63_100ng_2_G6_1_2287	4	7	6	11
1349	1_63	L	(UniMod:1)AQR(SILAC-R-L)HS(Phospho (STY))DSSLEEK(SILAC-K-L)	5.81623204515937	2.82698521798922	4.57784552532425	Popeye_20221125_MVB_HStdia_SIL_1_63_100ng_3_G6_1_2288	4	6	6	10
1350	1_127	L	(UniMod:1)AQR(SILAC-R-L)HS(Phospho (STY))DSSLEEK(SILAC-K-L)	7.31206856928106	2.47889966353186	4.68005163323727	Popeye_20221125_MVB_HStdia_SIL_1_127_100ng_1_H6_1_2282	4	3	5	11
1351	1_127	L	(UniMod:1)AQR(SILAC-R-L)HS(Phospho (STY))DSSLEEK(SILAC-K-L)	6.889826918456	2.5984107433279	4.6724553107163	Popeye_20221125_MVB_HStdia_SIL_1_127_100ng_2_H6_1_2283	4	4	5	11
1352	1_127	L	(UniMod:1)AQR(SILAC-R-L)HS(Phospho (STY))DSSLEEK(SILAC-K-L)	6.43753613933445	2.74142737891034	4.67931885502091	Popeye_20221125_MVB_HStdia_SIL_1_127_100ng_3_H6_1_2284	4	6	6	11
1353	1_1	L	(UniMod:1)AQVLHVPAPFPGTPGPAS(Phospho (STY))PPAFPAK(SILAC-K-L)	0.397257672246001	3.54384587692759	3.66343235228129	Popeye_20221125_MVB_HStdia_SIL_1_1_100ng_1_B6_1_2306	3	4	8	5
1354	1_1	L	(UniMod:1)AQVLHVPAPFPGTPGPAS(Phospho (STY))PPAFPAK(SILAC-K-L)	-0.100106143375684	3.60325266198165	3.57311771007533	Popeye_20221125_MVB_HStdia_SIL_1_1_100ng_2_B6_1_2307	2	4	8	4
1355	1_1	L	(UniMod:1)AQVLHVPAPFPGTPGPAS(Phospho (STY))PPAFPAK(SILAC-K-L)	0.400033289549289	3.43757934730838	3.55800136672685	Popeye_20221125_MVB_HStdia_SIL_1_1_100ng_3_B6_1_2308	2	3	8	4
1356	1_3	L	(UniMod:1)AQVLHVPAPFPGTPGPAS(Phospho (STY))PPAFPAK(SILAC-K-L)	1.73729275787829	3.27478804284315	3.79776527421431	Popeye_20221125_MVB_HStdia_SIL_1_3_100ng_1_C6_1_2302	3	5	7	5
1357	1_3	L	(UniMod:1)AQVLHVPAPFPGTPGPAS(Phospho (STY))PPAFPAK(SILAC-K-L)	1.22576716420883	3.32112805256873	3.69012073669556	Popeye_20221125_MVB_HStdia_SIL_1_3_100ng_2_C6_1_2303	3	6	7	5
1358	1_3	L	(UniMod:1)AQVLHVPAPFPGTPGPAS(Phospho (STY))PPAFPAK(SILAC-K-L)	1.44786680741465	3.40212892393976	3.83798026269781	Popeye_20221125_MVB_HStdia_SIL_1_3_100ng_3_C6_1_2304	3	6	8	6
1359	1_7	L	(UniMod:1)AQVLHVPAPFPGTPGPAS(Phospho (STY))PPAFPAK(SILAC-K-L)	2.87461114398425	3.01071539127043	3.87605957147964	Popeye_20221125_MVB_HStdia_SIL_1_7_100ng_1_D6_1_2298	3	5	7	6
1360	1_7	L	(UniMod:1)AQVLHVPAPFPGTPGPAS(Phospho (STY))PPAFPAK(SILAC-K-L)	2.91026961186765	3.04228010749836	3.9183585561399	Popeye_20221125_MVB_HStdia_SIL_1_7_100ng_2_D6_1_2299	3	6	7	6
1361	1_7	L	(UniMod:1)AQVLHVPAPFPGTPGPAS(Phospho (STY))PPAFPAK(SILAC-K-L)	2.31956340696646	3.19535159778352	3.89360976012497	Popeye_20221125_MVB_HStdia_SIL_1_7_100ng_3_D6_1_2300	3	7	7	6
1362	1_15	L	(UniMod:1)AQVLHVPAPFPGTPGPAS(Phospho (STY))PPAFPAK(SILAC-K-L)	3.70787417250595	2.77997435059956	3.89615569667162	Popeye_20221125_MVB_HStdia_SIL_1_15_100ng_1_E6_1_2294	3	5	6	6
1363	1_15	L	(UniMod:1)AQVLHVPAPFPGTPGPAS(Phospho (STY))PPAFPAK(SILAC-K-L)	4.75488284639984	2.52221855041729	3.95358091305177	Popeye_20221125_MVB_HStdia_SIL_1_15_100ng_2_E6_1_2295	3	3	5	6
1364	1_15	L	(UniMod:1)AQVLHVPAPFPGTPGPAS(Phospho (STY))PPAFPAK(SILAC-K-L)	3.41305393417871	2.90302429498347	3.93045590599022	Popeye_20221125_MVB_HStdia_SIL_1_15_100ng_3_E6_1_2296	3	6	6	6
1365	1_31	L	(UniMod:1)AQVLHVPAPFPGTPGPAS(Phospho (STY))PPAFPAK(SILAC-K-L)	3.20176379449037	2.95111302672346	3.91493996789599	Popeye_20221125_MVB_HStdia_SIL_1_31_100ng_1_F6_1_2290	3	7	6	6
1366	1_31	L	(UniMod:1)AQVLHVPAPFPGTPGPAS(Phospho (STY))PPAFPAK(SILAC-K-L)	3.05476520023565	2.99425378593417	3.91382974091558	Popeye_20221125_MVB_HStdia_SIL_1_31_100ng_2_F6_1_2291	3	7	7	6
1367	1_31	L	(UniMod:1)AQVLHVPAPFPGTPGPAS(Phospho (STY))PPAFPAK(SILAC-K-L)	4.95788570894264	2.44026975824554	3.93274207171106	Popeye_20221125_MVB_HStdia_SIL_1_31_100ng_3_F6_1_2292	3	4	5	6
1368	1_1	L	(UniMod:1)AS(Phospho (STY))GVAVSDGVIK(SILAC-K-L)	1.83826493564765	3.79999700963894	4.35336989524621	Popeye_20221125_MVB_HStdia_SIL_1_1_100ng_1_B6_1_2306	5	6	9	9
1369	1_1	L	(UniMod:1)AS(Phospho (STY))GVAVSDGVIK(SILAC-K-L)	1.47420216423206	3.69187505677212	4.13565412787873	Popeye_20221125_MVB_HStdia_SIL_1_1_100ng_2_B6_1_2307	4	5	9	8
1370	1_1	L	(UniMod:1)AS(Phospho (STY))GVAVSDGVIK(SILAC-K-L)	1.68874588132162	3.6959874750046	4.20435064033641	Popeye_20221125_MVB_HStdia_SIL_1_1_100ng_3_B6_1_2308	4	5	9	8
1371	1_3	L	(UniMod:1)AS(Phospho (STY))GVAVSDGVIK(SILAC-K-L)	3.04390165477199	3.75528549168089	4.67159119361849	Popeye_20221125_MVB_HStdia_SIL_1_3_100ng_1_C6_1_2302	5	8	9	11
1372	1_3	L	(UniMod:1)AS(Phospho (STY))GVAVSDGVIK(SILAC-K-L)	3.04281553658374	3.63338259818419	4.54936134596829	Popeye_20221125_MVB_HStdia_SIL_1_3_100ng_2_C6_1_2303	5	7	8	10
1373	1_3	L	(UniMod:1)AS(Phospho (STY))GVAVSDGVIK(SILAC-K-L)	3.20878169723582	3.67122284389209	4.63716238429765	Popeye_20221125_MVB_HStdia_SIL_1_3_100ng_3_C6_1_2304	5	8	9	11
1374	1_7	L	(UniMod:1)AS(Phospho (STY))GVAVSDGVIK(SILAC-K-L)	4.63455752887248	3.43369944532157	4.82884027814252	Popeye_20221125_MVB_HStdia_SIL_1_7_100ng_1_D6_1_2298	5	8	8	12
1375	1_7	L	(UniMod:1)AS(Phospho (STY))GVAVSDGVIK(SILAC-K-L)	4.68216516022073	3.30118414284555	4.71065630072484	Popeye_20221125_MVB_HStdia_SIL_1_7_100ng_2_D6_1_2299	5	7	7	11
1376	1_7	L	(UniMod:1)AS(Phospho (STY))GVAVSDGVIK(SILAC-K-L)	4.74013007288754	3.29912578880919	4.72604712409723	Popeye_20221125_MVB_HStdia_SIL_1_7_100ng_3_D6_1_2300	5	7	7	11
1377	1_15	L	(UniMod:1)AS(Phospho (STY))GVAVSDGVIK(SILAC-K-L)	5.75558712876145	3.21019808876332	4.94280245717805	Popeye_20221125_MVB_HStdia_SIL_1_15_100ng_1_E6_1_2294	5	8	7	13
1378	1_15	L	(UniMod:1)AS(Phospho (STY))GVAVSDGVIK(SILAC-K-L)	5.11120359342792	3.40357003215794	4.94219562772528	Popeye_20221125_MVB_HStdia_SIL_1_15_100ng_2_E6_1_2295	5	9	8	13
1379	1_15	L	(UniMod:1)AS(Phospho (STY))GVAVSDGVIK(SILAC-K-L)	6.03588252922669	3.05926040412173	4.87624209572314	Popeye_20221125_MVB_HStdia_SIL_1_15_100ng_3_E6_1_2296	5	7	7	12
1380	1_31	L	(UniMod:1)AS(Phospho (STY))GVAVSDGVIK(SILAC-K-L)	7.18563305646057	2.77457973316806	4.93767082099735	Popeye_20221125_MVB_HStdia_SIL_1_31_100ng_1_F6_1_2290	5	6	6	13
1381	1_31	L	(UniMod:1)AS(Phospho (STY))GVAVSDGVIK(SILAC-K-L)	6.64197871637601	2.91241656838965	4.91185139258058	Popeye_20221125_MVB_HStdia_SIL_1_31_100ng_2_F6_1_2291	5	7	6	12
1382	1_31	L	(UniMod:1)AS(Phospho (STY))GVAVSDGVIK(SILAC-K-L)	7.05637613650075	2.81880039263307	4.94298127040731	Popeye_20221125_MVB_HStdia_SIL_1_31_100ng_3_F6_1_2292	5	6	6	13
1383	1_63	L	(UniMod:1)AS(Phospho (STY))GVAVSDGVIK(SILAC-K-L)	8.17779004048246	2.41834604455201	4.88010614497939	Popeye_20221125_MVB_HStdia_SIL_1_63_100ng_1_G6_1_2286	5	3	5	12
1384	1_63	L	(UniMod:1)AS(Phospho (STY))GVAVSDGVIK(SILAC-K-L)	7.94617744274233	2.449109516527	4.84114727766095	Popeye_20221125_MVB_HStdia_SIL_1_63_100ng_2_G6_1_2287	5	3	5	12
1385	1_63	L	(UniMod:1)AS(Phospho (STY))GVAVSDGVIK(SILAC-K-L)	7.42625251256137	2.66315984001793	4.89868460167391	Popeye_20221125_MVB_HStdia_SIL_1_63_100ng_3_G6_1_2288	5	5	6	12
1386	1_127	L	(UniMod:1)AS(Phospho (STY))GVAVSDGVIK(SILAC-K-L)	10.0963120176552	1.83851726372346	4.87781002662041	Popeye_20221125_MVB_HStdia_SIL_1_127_100ng_1_H6_1_2282	4	1	3	12
1387	1_127	L	(UniMod:1)AS(Phospho (STY))GVAVSDGVIK(SILAC-K-L)	8.30538665369264	2.32369545248211	4.8238659608309	Popeye_20221125_MVB_HStdia_SIL_1_127_100ng_2_H6_1_2283	4	2	5	12
1388	1_127	L	(UniMod:1)AS(Phospho (STY))GVAVSDGVIK(SILAC-K-L)	8.99161294210574	2.138365863679	4.84511106865329	Popeye_20221125_MVB_HStdia_SIL_1_127_100ng_3_H6_1_2284	4	1	4	12
1389	1_255	L	(UniMod:1)AS(Phospho (STY))GVAVSDGVIK(SILAC-K-L)	12.2503582275216	1.12514931837007	4.81287460248311	Popeye_20221125_MVB_HStdia_SIL_1_255_100ng_1_A7_1_2278	3	1	1	12
1390	1_255	L	(UniMod:1)AS(Phospho (STY))GVAVSDGVIK(SILAC-K-L)	8.72309760594635	2.14101683104315	4.76693086553766	Popeye_20221125_MVB_HStdia_SIL_1_255_100ng_3_A7_1_2280	3	1	4	11
1391	1_1	L	(UniMod:1)AS(Phospho (STY))GVQVADEVCR(SILAC-R-L)	0.940258512086009	2.9869476550552	3.26999367087147	Popeye_20221125_MVB_HStdia_SIL_1_1_100ng_1_B6_1_2306	1	1	7	2
1392	1_1	L	(UniMod:1)AS(Phospho (STY))GVQVADEVCR(SILAC-R-L)	1.41614368060979	2.67717700740578	3.10347873343932	Popeye_20221125_MVB_HStdia_SIL_1_1_100ng_2_B6_1_2307	1	1	6	1
1393	1_3	L	(UniMod:1)AS(Phospho (STY))GVQVADEVCR(SILAC-R-L)	1.66355953346267	3.05408806061199	3.55486937975703	Popeye_20221125_MVB_HStdia_SIL_1_3_100ng_1_C6_1_2302	2	4	7	4
1394	1_3	L	(UniMod:1)AS(Phospho (STY))GVQVADEVCR(SILAC-R-L)	1.90709280328337	2.9432515794174	3.5173437177206	Popeye_20221125_MVB_HStdia_SIL_1_3_100ng_2_C6_1_2303	2	3	6	4
1395	1_3	L	(UniMod:1)AS(Phospho (STY))GVQVADEVCR(SILAC-R-L)	1.7780265461347	2.91517761800985	3.45041694148322	Popeye_20221125_MVB_HStdia_SIL_1_3_100ng_3_C6_1_2304	2	3	6	3
1396	1_7	L	(UniMod:1)AS(Phospho (STY))GVQVADEVCR(SILAC-R-L)	4.27412165884204	2.48781828482658	3.77445710925512	Popeye_20221125_MVB_HStdia_SIL_1_7_100ng_1_D6_1_2298	3	2	5	5
1397	1_7	L	(UniMod:1)AS(Phospho (STY))GVQVADEVCR(SILAC-R-L)	6.71816164307167	1.58510186532016	3.60747003560395	Popeye_20221125_MVB_HStdia_SIL_1_7_100ng_2_D6_1_2299	2	1	2	4
1398	1_7	L	(UniMod:1)AS(Phospho (STY))GVQVADEVCR(SILAC-R-L)	4.00048337065636	2.45822223811038	3.6624877298329	Popeye_20221125_MVB_HStdia_SIL_1_7_100ng_3_D6_1_2300	3	2	5	5
1399	1_15	L	(UniMod:1)AS(Phospho (STY))GVQVADEVCR(SILAC-R-L)	5.64144196452302	2.27258183064089	3.97082508075986	Popeye_20221125_MVB_HStdia_SIL_1_15_100ng_1_E6_1_2294	3	2	4	7
1400	1_15	L	(UniMod:1)AS(Phospho (STY))GVQVADEVCR(SILAC-R-L)	5.01522948922477	2.43579660370107	3.94553111509627	Popeye_20221125_MVB_HStdia_SIL_1_15_100ng_2_E6_1_2295	3	3	5	6
1401	1_15	L	(UniMod:1)AS(Phospho (STY))GVQVADEVCR(SILAC-R-L)	4.39922402756038	2.60447014008363	3.92876853002501	Popeye_20221125_MVB_HStdia_SIL_1_15_100ng_3_E6_1_2296	3	4	5	6
1402	1_31	L	(UniMod:1)AS(Phospho (STY))GVQVADEVCR(SILAC-R-L)	7.16606606419173	1.83673289445382	3.99393373068526	Popeye_20221125_MVB_HStdia_SIL_1_31_100ng_1_F6_1_2290	3	1	3	7
1403	1_31	L	(UniMod:1)AS(Phospho (STY))GVQVADEVCR(SILAC-R-L)	4.77533877693357	2.49496674435001	3.93248695566436	Popeye_20221125_MVB_HStdia_SIL_1_31_100ng_2_F6_1_2291	3	4	5	6
1404	1_31	L	(UniMod:1)AS(Phospho (STY))GVQVADEVCR(SILAC-R-L)	5.19536760813625	2.39351553851521	3.95747702706525	Popeye_20221125_MVB_HStdia_SIL_1_31_100ng_3_F6_1_2292	3	3	5	6
1405	1_3	L	(UniMod:1)AS(Phospho (STY))LSLAPVNIFK(SILAC-K-L)	2.12044137515526	2.47996811356902	3.11828457153773	Popeye_20221125_MVB_HStdia_SIL_1_3_100ng_1_C6_1_2302	1	1	5	1
1406	1_3	L	(UniMod:1)AS(Phospho (STY))LSLAPVNIFK(SILAC-K-L)	2.08561016315999	2.3837561399674	3.0115873583402	Popeye_20221125_MVB_HStdia_SIL_1_3_100ng_2_C6_1_2303	1	1	5	1
1407	1_3	L	(UniMod:1)AS(Phospho (STY))LSLAPVNIFK(SILAC-K-L)	1.98952741044065	2.55155733839878	3.1504647661371	Popeye_20221125_MVB_HStdia_SIL_1_3_100ng_3_C6_1_2304	1	1	5	1
1408	1_15	L	(UniMod:1)AS(Phospho (STY))LSLAPVNIFK(SILAC-K-L)	3.30226690073447	2.10354375040091	3.09762514121031	Popeye_20221125_MVB_HStdia_SIL_1_15_100ng_1_E6_1_2294	1	1	4	1
1409	1_15	L	(UniMod:1)AS(Phospho (STY))LSLAPVNIFK(SILAC-K-L)	5.70141073154758	1.48044964009837	3.19674528789472	Popeye_20221125_MVB_HStdia_SIL_1_15_100ng_2_E6_1_2295	1	1	2	2
1410	1_15	L	(UniMod:1)AS(Phospho (STY))LSLAPVNIFK(SILAC-K-L)	4.203494667712	1.81956630771166	3.08494428930657	Popeye_20221125_MVB_HStdia_SIL_1_15_100ng_3_E6_1_2296	1	1	3	1
1411	1_1	L	(UniMod:1)AS(Phospho (STY))PPACPSEEDESLK(SILAC-K-L)	0.355187241658872	3.45799839913805	3.56492041295452	Popeye_20221125_MVB_HStdia_SIL_1_1_100ng_1_B6_1_2306	2	3	8	4
1412	1_1	L	(UniMod:1)AS(Phospho (STY))PPACPSEEDESLK(SILAC-K-L)	0.574618935892232	3.21585161811876	3.38882915389884	Popeye_20221125_MVB_HStdia_SIL_1_1_100ng_3_B6_1_2308	2	2	7	3
1413	1_3	L	(UniMod:1)AS(Phospho (STY))PPACPSEEDESLK(SILAC-K-L)	1.30568321976468	3.35071308475223	3.74376289873652	Popeye_20221125_MVB_HStdia_SIL_1_3_100ng_1_C6_1_2302	3	6	8	5
1414	1_3	L	(UniMod:1)AS(Phospho (STY))PPACPSEEDESLK(SILAC-K-L)	1.5843982659019	3.27703129851	3.75398270162447	Popeye_20221125_MVB_HStdia_SIL_1_3_100ng_2_C6_1_2303	3	5	7	5
1415	1_3	L	(UniMod:1)AS(Phospho (STY))PPACPSEEDESLK(SILAC-K-L)	1.25918564306007	3.14846383111728	3.5275164797878	Popeye_20221125_MVB_HStdia_SIL_1_3_100ng_3_C6_1_2304	2	4	7	4
1416	1_15	L	(UniMod:1)AS(Phospho (STY))PPACPSEEDESLK(SILAC-K-L)	2.25877824381724	3.06646010721783	3.74642011216003	Popeye_20221125_MVB_HStdia_SIL_1_15_100ng_1_E6_1_2294	3	7	7	5
1417	1_15	L	(UniMod:1)AS(Phospho (STY))PPACPSEEDESLK(SILAC-K-L)	3.95680008369099	2.56553732877399	3.75665284081073	Popeye_20221125_MVB_HStdia_SIL_1_15_100ng_2_E6_1_2295	3	4	5	5
1418	1_15	L	(UniMod:1)AS(Phospho (STY))PPACPSEEDESLK(SILAC-K-L)	2.46329319852038	2.91764727542046	3.65917241629016	Popeye_20221125_MVB_HStdia_SIL_1_15_100ng_3_E6_1_2296	2	6	6	5
1419	1_3	L	(UniMod:1)AS(Phospho (STY))PPESDGFSDVR(SILAC-R-L)K(SILAC-K-L)	1.1693329803406	3.88813791651852	4.2401422185202	Popeye_20221125_MVB_HStdia_SIL_1_3_100ng_1_C6_1_2302	4	9	9	8
1420	1_3	L	(UniMod:1)AS(Phospho (STY))PPESDGFSDVR(SILAC-R-L)K(SILAC-K-L)	1.19863577964149	3.98823646046455	4.34906178401272	Popeye_20221125_MVB_HStdia_SIL_1_3_100ng_2_C6_1_2303	5	9	9	9
1421	1_7	L	(UniMod:1)AS(Phospho (STY))PPESDGFSDVR(SILAC-R-L)K(SILAC-K-L)	2.35953630070788	3.65292578478631	4.36321698715741	Popeye_20221125_MVB_HStdia_SIL_1_7_100ng_1_D6_1_2298	5	9	8	9
1422	1_7	L	(UniMod:1)AS(Phospho (STY))PPESDGFSDVR(SILAC-R-L)K(SILAC-K-L)	2.61749376647881	3.60684014187342	4.39478427904704	Popeye_20221125_MVB_HStdia_SIL_1_7_100ng_2_D6_1_2299	5	9	8	9
1423	1_15	L	(UniMod:1)AS(Phospho (STY))PPESDGFSDVR(SILAC-R-L)K(SILAC-K-L)	3.80344062264704	3.15385752977676	4.29880724392041	Popeye_20221125_MVB_HStdia_SIL_1_15_100ng_2_E6_1_2295	4	7	7	9
1424	1_15	L	(UniMod:1)AS(Phospho (STY))PPESDGFSDVR(SILAC-R-L)K(SILAC-K-L)	3.76075940213869	3.19912136886968	4.33122275538876	Popeye_20221125_MVB_HStdia_SIL_1_15_100ng_3_E6_1_2296	4	8	7	9
1425	1_31	L	(UniMod:1)AS(Phospho (STY))PPESDGFSDVR(SILAC-R-L)K(SILAC-K-L)	3.54719410719449	3.32665736563938	4.39446919234743	Popeye_20221125_MVB_HStdia_SIL_1_31_100ng_1_F6_1_2290	4	9	8	9
1426	1_31	L	(UniMod:1)AS(Phospho (STY))PPESDGFSDVR(SILAC-R-L)K(SILAC-K-L)	4.67448462420163	3.04001655740928	4.44717664356404	Popeye_20221125_MVB_HStdia_SIL_1_31_100ng_2_F6_1_2291	4	8	7	9
1427	1_31	L	(UniMod:1)AS(Phospho (STY))PPESDGFSDVR(SILAC-R-L)K(SILAC-K-L)	4.0074530639053	3.22760136422541	4.43396494267643	Popeye_20221125_MVB_HStdia_SIL_1_31_100ng_3_F6_1_2292	4	9	7	9
1428	1_127	L	(UniMod:1)AS(Phospho (STY))PPESDGFSDVR(SILAC-R-L)K(SILAC-K-L)	4.81015858906758	2.91557235780037	4.36357437701045	Popeye_20221125_MVB_HStdia_SIL_1_127_100ng_1_H6_1_2282	3	7	6	9
1429	1_127	L	(UniMod:1)AS(Phospho (STY))PPESDGFSDVR(SILAC-R-L)K(SILAC-K-L)	3.27510951952726	3.33058623924473	4.31649244370709	Popeye_20221125_MVB_HStdia_SIL_1_127_100ng_2_H6_1_2283	3	9	8	9
1430	1_127	L	(UniMod:1)AS(Phospho (STY))PPESDGFSDVR(SILAC-R-L)K(SILAC-K-L)	4.6097777318139	2.9689734708975	4.35665484151735	Popeye_20221125_MVB_HStdia_SIL_1_127_100ng_3_H6_1_2284	3	8	6	9
1431	1_1	L	(UniMod:1)AS(Phospho (STY))PSLER(SILAC-R-L)PEK(SILAC-K-L)	-0.141416672601373	5.04910943547574	5.00653877513574	Popeye_20221125_MVB_HStdia_SIL_1_1_100ng_1_B6_1_2306	5	10	13	13
1432	1_1	L	(UniMod:1)AS(Phospho (STY))PSLER(SILAC-R-L)PEK(SILAC-K-L)	-0.152804892040156	5.04995027694247	5.00395142095419	Popeye_20221125_MVB_HStdia_SIL_1_1_100ng_2_B6_1_2307	5	10	13	13
1433	1_1	L	(UniMod:1)AS(Phospho (STY))PSLER(SILAC-R-L)PEK(SILAC-K-L)	-0.120782764288093	5.05013991927563	5.0137806842657	Popeye_20221125_MVB_HStdia_SIL_1_1_100ng_3_B6_1_2308	5	10	13	13
1434	1_3	L	(UniMod:1)AS(Phospho (STY))PSLER(SILAC-R-L)PEK(SILAC-K-L)	1.47446854087332	4.69694407982563	5.1408033382914	Popeye_20221125_MVB_HStdia_SIL_1_3_100ng_1_C6_1_2302	5	10	12	14
1435	1_3	L	(UniMod:1)AS(Phospho (STY))PSLER(SILAC-R-L)PEK(SILAC-K-L)	1.566054158939	4.72903269871047	5.20046197538544	Popeye_20221125_MVB_HStdia_SIL_1_3_100ng_2_C6_1_2303	5	10	12	14
1436	1_3	L	(UniMod:1)AS(Phospho (STY))PSLER(SILAC-R-L)PEK(SILAC-K-L)	1.43203160249897	4.76045037991584	5.19153484700678	Popeye_20221125_MVB_HStdia_SIL_1_3_100ng_3_C6_1_2304	5	10	12	14
1437	1_7	L	(UniMod:1)AS(Phospho (STY))PSLER(SILAC-R-L)PEK(SILAC-K-L)	2.64162657692003	4.39764284960643	5.19285168660252	Popeye_20221125_MVB_HStdia_SIL_1_7_100ng_1_D6_1_2298	5	10	11	14
1438	1_7	L	(UniMod:1)AS(Phospho (STY))PSLER(SILAC-R-L)PEK(SILAC-K-L)	2.95504898247774	4.41249750708973	5.30205588947186	Popeye_20221125_MVB_HStdia_SIL_1_7_100ng_2_D6_1_2299	5	10	11	15
1439	1_7	L	(UniMod:1)AS(Phospho (STY))PSLER(SILAC-R-L)PEK(SILAC-K-L)	3.12045116684257	4.35171515888812	5.29106456011241	Popeye_20221125_MVB_HStdia_SIL_1_7_100ng_3_D6_1_2300	5	10	11	15
1440	1_15	L	(UniMod:1)AS(Phospho (STY))PSLER(SILAC-R-L)PEK(SILAC-K-L)	3.67505772018041	4.01547711643733	5.12177972600812	Popeye_20221125_MVB_HStdia_SIL_1_15_100ng_1_E6_1_2294	5	10	10	14
1441	1_15	L	(UniMod:1)AS(Phospho (STY))PSLER(SILAC-R-L)PEK(SILAC-K-L)	3.96393061302075	4.0820885046674	5.27535051991736	Popeye_20221125_MVB_HStdia_SIL_1_15_100ng_2_E6_1_2295	5	10	10	15
1442	1_15	L	(UniMod:1)AS(Phospho (STY))PSLER(SILAC-R-L)PEK(SILAC-K-L)	4.17975078929379	3.97876010267551	5.23699046465315	Popeye_20221125_MVB_HStdia_SIL_1_15_100ng_3_E6_1_2296	5	10	9	14
1443	1_31	L	(UniMod:1)AS(Phospho (STY))PSLER(SILAC-R-L)PEK(SILAC-K-L)	4.97936276583777	3.62869844614889	5.12763599795843	Popeye_20221125_MVB_HStdia_SIL_1_31_100ng_1_F6_1_2290	5	10	8	14
1444	1_31	L	(UniMod:1)AS(Phospho (STY))PSLER(SILAC-R-L)PEK(SILAC-K-L)	5.01786976831496	3.73136068055746	5.24188999515574	Popeye_20221125_MVB_HStdia_SIL_1_31_100ng_2_F6_1_2291	5	10	9	14
1445	1_31	L	(UniMod:1)AS(Phospho (STY))PSLER(SILAC-R-L)PEK(SILAC-K-L)	5.17809501546614	3.70181743846091	5.26057935851436	Popeye_20221125_MVB_HStdia_SIL_1_31_100ng_3_F6_1_2292	5	10	9	15
1446	1_63	L	(UniMod:1)AS(Phospho (STY))PSLER(SILAC-R-L)PEK(SILAC-K-L)	5.67118575550771	3.54078605742535	5.24798308081547	Popeye_20221125_MVB_HStdia_SIL_1_63_100ng_1_G6_1_2286	5	10	8	14
1447	1_63	L	(UniMod:1)AS(Phospho (STY))PSLER(SILAC-R-L)PEK(SILAC-K-L)	6.15508537569243	3.43268073375352	5.28554605770965	Popeye_20221125_MVB_HStdia_SIL_1_63_100ng_2_G6_1_2287	5	10	8	15
1448	1_63	L	(UniMod:1)AS(Phospho (STY))PSLER(SILAC-R-L)PEK(SILAC-K-L)	5.81293864440646	3.51042435609224	5.2602932510129	Popeye_20221125_MVB_HStdia_SIL_1_63_100ng_3_G6_1_2288	5	10	8	15
1449	1_127	L	(UniMod:1)AS(Phospho (STY))PSLER(SILAC-R-L)PEK(SILAC-K-L)	7.27372121306787	3.08472280526039	5.27433107049123	Popeye_20221125_MVB_HStdia_SIL_1_127_100ng_1_H6_1_2282	5	8	7	15
1450	1_127	L	(UniMod:1)AS(Phospho (STY))PSLER(SILAC-R-L)PEK(SILAC-K-L)	6.4906379723151	3.30490179253766	5.25877851320015	Popeye_20221125_MVB_HStdia_SIL_1_127_100ng_2_H6_1_2283	5	9	7	14
1451	1_127	L	(UniMod:1)AS(Phospho (STY))PSLER(SILAC-R-L)PEK(SILAC-K-L)	7.33822605856444	3.03944981314615	5.24847597173712	Popeye_20221125_MVB_HStdia_SIL_1_127_100ng_3_H6_1_2284	5	8	7	14
1452	1_255	L	(UniMod:1)AS(Phospho (STY))PSLER(SILAC-R-L)PEK(SILAC-K-L)	7.53304633802674	2.92443436354323	5.19210727001599	Popeye_20221125_MVB_HStdia_SIL_1_255_100ng_1_A7_1_2278	4	8	6	14
1453	1_255	L	(UniMod:1)AS(Phospho (STY))PSLER(SILAC-R-L)PEK(SILAC-K-L)	8.22931965079363	2.72802976679253	5.20530182558845	Popeye_20221125_MVB_HStdia_SIL_1_255_100ng_2_A7_1_2279	4	6	6	14
1454	1_255	L	(UniMod:1)AS(Phospho (STY))PSLER(SILAC-R-L)PEK(SILAC-K-L)	8.98563485992227	2.47446540185197	5.17941102477249	Popeye_20221125_MVB_HStdia_SIL_1_255_100ng_3_A7_1_2280	4	4	5	14
1455	1_1	L	(UniMod:1)ASAVS(Phospho (STY))PANLPAVLLQPR(SILAC-R-L)	-0.162002901967798	3.55203395087022	3.5032662179933	Popeye_20221125_MVB_HStdia_SIL_1_1_100ng_1_B6_1_2306	2	4	8	4
1456	1_1	L	(UniMod:1)ASAVS(Phospho (STY))PANLPAVLLQPR(SILAC-R-L)	0.296096863205103	3.35383932380454	3.44297336125129	Popeye_20221125_MVB_HStdia_SIL_1_1_100ng_2_B6_1_2307	2	3	8	3
1457	1_1	L	(UniMod:1)ASAVS(Phospho (STY))PANLPAVLLQPR(SILAC-R-L)	-0.0613475757721796	3.46080766845123	3.44234020798253	Popeye_20221125_MVB_HStdia_SIL_1_1_100ng_3_B6_1_2308	2	3	8	3
1458	1_3	L	(UniMod:1)ASAVS(Phospho (STY))PANLPAVLLQPR(SILAC-R-L)	1.5798289060497	3.35765284501042	3.83322873374839	Popeye_20221125_MVB_HStdia_SIL_1_3_100ng_1_C6_1_2302	3	6	8	6
1459	1_3	L	(UniMod:1)ASAVS(Phospho (STY))PANLPAVLLQPR(SILAC-R-L)	1.49282520302638	3.18085959707559	3.63024476146971	Popeye_20221125_MVB_HStdia_SIL_1_3_100ng_2_C6_1_2303	3	5	7	4
1460	1_3	L	(UniMod:1)ASAVS(Phospho (STY))PANLPAVLLQPR(SILAC-R-L)	1.39287382903873	3.38594571273018	3.80524251544619	Popeye_20221125_MVB_HStdia_SIL_1_3_100ng_3_C6_1_2304	3	6	8	5
1461	1_7	L	(UniMod:1)ASAVS(Phospho (STY))PANLPAVLLQPR(SILAC-R-L)	2.84555901649206	3.18152060421255	4.03811922260876	Popeye_20221125_MVB_HStdia_SIL_1_7_100ng_1_D6_1_2298	4	6	7	7
1462	1_7	L	(UniMod:1)ASAVS(Phospho (STY))PANLPAVLLQPR(SILAC-R-L)	3.0365882426107	3.17712654027441	4.09123068578081	Popeye_20221125_MVB_HStdia_SIL_1_7_100ng_2_D6_1_2299	4	6	7	7
1463	1_7	L	(UniMod:1)ASAVS(Phospho (STY))PANLPAVLLQPR(SILAC-R-L)	2.73743588028716	3.2349296168501	4.05897992802338	Popeye_20221125_MVB_HStdia_SIL_1_7_100ng_3_D6_1_2300	4	7	7	7
1464	1_15	L	(UniMod:1)ASAVS(Phospho (STY))PANLPAVLLQPR(SILAC-R-L)	4.34017010550851	2.77473588255175	4.08125727059392	Popeye_20221125_MVB_HStdia_SIL_1_15_100ng_1_E6_1_2294	4	5	6	7
1465	1_15	L	(UniMod:1)ASAVS(Phospho (STY))PANLPAVLLQPR(SILAC-R-L)	3.77789574933608	2.92111293223696	4.05837287327857	Popeye_20221125_MVB_HStdia_SIL_1_15_100ng_2_E6_1_2295	4	6	6	7
1466	1_15	L	(UniMod:1)ASAVS(Phospho (STY))PANLPAVLLQPR(SILAC-R-L)	3.52740539773975	3.09072702113051	4.15258185271721	Popeye_20221125_MVB_HStdia_SIL_1_15_100ng_3_E6_1_2296	4	7	7	8
1467	1_31	L	(UniMod:1)ASAVS(Phospho (STY))PANLPAVLLQPR(SILAC-R-L)	4.3975358778573	2.7456040582615	4.06939426450508	Popeye_20221125_MVB_HStdia_SIL_1_31_100ng_1_F6_1_2290	3	6	6	7
1468	1_31	L	(UniMod:1)ASAVS(Phospho (STY))PANLPAVLLQPR(SILAC-R-L)	4.86929063209119	2.75437356687579	4.22017610474087	Popeye_20221125_MVB_HStdia_SIL_1_31_100ng_2_F6_1_2291	4	6	6	8
1469	1_31	L	(UniMod:1)ASAVS(Phospho (STY))PANLPAVLLQPR(SILAC-R-L)	5.22643051297249	2.70280693417879	4.276119288837	Popeye_20221125_MVB_HStdia_SIL_1_31_100ng_3_F6_1_2292	4	6	6	8
1470	1_63	L	(UniMod:1)ASAVS(Phospho (STY))PANLPAVLLQPR(SILAC-R-L)	3.62928776985988	2.75765106394024	3.8501755455645	Popeye_20221125_MVB_HStdia_SIL_1_63_100ng_1_G6_1_2286	2	6	6	6
1471	1_63	L	(UniMod:1)ASAVS(Phospho (STY))PANLPAVLLQPR(SILAC-R-L)	5.14645723329943	2.44523357173912	3.99447157036411	Popeye_20221125_MVB_HStdia_SIL_1_63_100ng_2_G6_1_2287	3	3	5	7
1472	1_63	L	(UniMod:1)ASAVS(Phospho (STY))PANLPAVLLQPR(SILAC-R-L)	4.37923763072453	2.64334705112085	3.9616289361094	Popeye_20221125_MVB_HStdia_SIL_1_63_100ng_3_G6_1_2288	2	5	5	6
1473	1_255	L	(UniMod:1)ASAVS(Phospho (STY))PANLPAVLLQPR(SILAC-R-L)	6.16658620917028	2.33717562930678	4.19350304911488	Popeye_20221125_MVB_HStdia_SIL_1_255_100ng_1_A7_1_2278	2	3	5	8
1474	1_255	L	(UniMod:1)ASAVS(Phospho (STY))PANLPAVLLQPR(SILAC-R-L)	5.05516353643636	2.46842266067648	3.99017851813063	Popeye_20221125_MVB_HStdia_SIL_1_255_100ng_2_A7_1_2279	2	4	5	7
1475	1_255	L	(UniMod:1)ASAVS(Phospho (STY))PANLPAVLLQPR(SILAC-R-L)	7.46404273601485	1.80484586434797	4.05174661680629	Popeye_20221125_MVB_HStdia_SIL_1_255_100ng_3_A7_1_2280	2	1	3	7
1476	1_1	L	(UniMod:1)ASAVS(Phospho (STY))PANLPAVLLQPR(SILAC-R-L)	-0.0499465573021688	3.98170220608614	3.96666679415804	Popeye_20221125_MVB_HStdia_SIL_1_1_100ng_1_B6_1_2306	4	7	9	6
1477	1_1	L	(UniMod:1)ASAVS(Phospho (STY))PANLPAVLLQPR(SILAC-R-L)	-0.305837782715432	4.04316965223566	3.95110330583096	Popeye_20221125_MVB_HStdia_SIL_1_1_100ng_2_B6_1_2307	4	7	10	6
1478	1_1	L	(UniMod:1)ASAVS(Phospho (STY))PANLPAVLLQPR(SILAC-R-L)	-0.162714763845517	4.00669703403049	3.95771500937561	Popeye_20221125_MVB_HStdia_SIL_1_1_100ng_3_B6_1_2308	4	7	10	6
1479	1_3	L	(UniMod:1)ASAVS(Phospho (STY))PANLPAVLLQPR(SILAC-R-L)	1.51002201862601	3.64475262542482	4.09931454714432	Popeye_20221125_MVB_HStdia_SIL_1_3_100ng_1_C6_1_2302	4	8	8	7
1480	1_3	L	(UniMod:1)ASAVS(Phospho (STY))PANLPAVLLQPR(SILAC-R-L)	1.14924599605748	3.7002761332713	4.04623365048133	Popeye_20221125_MVB_HStdia_SIL_1_3_100ng_2_C6_1_2303	4	8	9	7
1481	1_3	L	(UniMod:1)ASAVS(Phospho (STY))PANLPAVLLQPR(SILAC-R-L)	1.61313214038915	3.54698536878183	4.0325865300086	Popeye_20221125_MVB_HStdia_SIL_1_3_100ng_3_C6_1_2304	4	7	8	7
1482	1_7	L	(UniMod:1)ASAVS(Phospho (STY))PANLPAVLLQPR(SILAC-R-L)	2.56907579201885	3.33116603385735	4.10453490838923	Popeye_20221125_MVB_HStdia_SIL_1_7_100ng_1_D6_1_2298	4	7	8	7
1483	1_7	L	(UniMod:1)ASAVS(Phospho (STY))PANLPAVLLQPR(SILAC-R-L)	2.81392725812112	3.31451606892561	4.16159257923657	Popeye_20221125_MVB_HStdia_SIL_1_7_100ng_2_D6_1_2299	4	7	7	8
1484	1_7	L	(UniMod:1)ASAVS(Phospho (STY))PANLPAVLLQPR(SILAC-R-L)	2.81005693518146	3.32194622379972	4.16785765081294	Popeye_20221125_MVB_HStdia_SIL_1_7_100ng_3_D6_1_2300	4	7	7	8
1485	1_15	L	(UniMod:1)ASAVS(Phospho (STY))PANLPAVLLQPR(SILAC-R-L)	3.53042866873252	2.95029571230701	4.01306063914756	Popeye_20221125_MVB_HStdia_SIL_1_15_100ng_1_E6_1_2294	4	6	6	7
1486	1_15	L	(UniMod:1)ASAVS(Phospho (STY))PANLPAVLLQPR(SILAC-R-L)	3.93361430514548	2.84040723475444	4.02454313197616	Popeye_20221125_MVB_HStdia_SIL_1_15_100ng_2_E6_1_2295	4	6	6	7
1487	1_15	L	(UniMod:1)ASAVS(Phospho (STY))PANLPAVLLQPR(SILAC-R-L)	4.28935405688042	2.78316794174932	4.07439217489332	Popeye_20221125_MVB_HStdia_SIL_1_15_100ng_3_E6_1_2296	4	5	6	7
1488	1_31	L	(UniMod:1)ASAVS(Phospho (STY))PANLPAVLLQPR(SILAC-R-L)	4.37260879930985	2.73457262535556	4.05085903325209	Popeye_20221125_MVB_HStdia_SIL_1_31_100ng_1_F6_1_2290	3	6	6	7
1489	1_31	L	(UniMod:1)ASAVS(Phospho (STY))PANLPAVLLQPR(SILAC-R-L)	4.7764445963746	2.6654853043714	4.1033384005073	Popeye_20221125_MVB_HStdia_SIL_1_31_100ng_2_F6_1_2291	4	5	6	7
1490	1_31	L	(UniMod:1)ASAVS(Phospho (STY))PANLPAVLLQPR(SILAC-R-L)	3.92480916662524	2.90246143396545	4.08394672037659	Popeye_20221125_MVB_HStdia_SIL_1_31_100ng_3_F6_1_2292	3	7	6	7
1491	1_63	L	(UniMod:1)ASAVS(Phospho (STY))PANLPAVLLQPR(SILAC-R-L)	5.86361474318537	2.38677889270358	4.15190281341993	Popeye_20221125_MVB_HStdia_SIL_1_63_100ng_1_G6_1_2286	3	3	5	8
1492	1_63	L	(UniMod:1)ASAVS(Phospho (STY))PANLPAVLLQPR(SILAC-R-L)	5.28613645747212	2.48862967195597	4.07991530682801	Popeye_20221125_MVB_HStdia_SIL_1_63_100ng_2_G6_1_2287	3	4	5	7
1493	1_63	L	(UniMod:1)ASAVS(Phospho (STY))PANLPAVLLQPR(SILAC-R-L)	6.73226902413147	2.07044794262353	4.09706285776659	Popeye_20221125_MVB_HStdia_SIL_1_63_100ng_3_G6_1_2288	3	1	4	7
1494	1_127	L	(UniMod:1)ASAVS(Phospho (STY))PANLPAVLLQPR(SILAC-R-L)	8.43068024698225	1.57028485493106	4.10817249312454	Popeye_20221125_MVB_HStdia_SIL_1_127_100ng_1_H6_1_2282	2	1	2	7
1495	1_127	L	(UniMod:1)ASAVS(Phospho (STY))PANLPAVLLQPR(SILAC-R-L)	6.46526144464984	2.1721064777925	4.11834410244194	Popeye_20221125_MVB_HStdia_SIL_1_127_100ng_2_H6_1_2283	2	2	4	7
1496	1_127	L	(UniMod:1)ASAVS(Phospho (STY))PANLPAVLLQPR(SILAC-R-L)	6.9382453645747	2.00635050026995	4.09497047228351	Popeye_20221125_MVB_HStdia_SIL_1_127_100ng_3_H6_1_2284	2	1	4	7
1497	1_1	L	(UniMod:1)ASCAS(Phospho (STY))IDIEDATQHLR(SILAC-R-L)	0.446690369229531	3.32176822153132	3.45623542144363	Popeye_20221125_MVB_HStdia_SIL_1_1_100ng_1_B6_1_2306	2	2	7	3
1498	1_1	L	(UniMod:1)ASCAS(Phospho (STY))IDIEDATQHLR(SILAC-R-L)	0.0305119997375949	3.31098203810552	3.32016706525423	Popeye_20221125_MVB_HStdia_SIL_1_1_100ng_2_B6_1_2307	1	2	7	2
1499	1_1	L	(UniMod:1)ASCAS(Phospho (STY))IDIEDATQHLR(SILAC-R-L)	0.331629921778505	3.29130223575985	3.39113278967488	Popeye_20221125_MVB_HStdia_SIL_1_1_100ng_3_B6_1_2308	2	2	7	3
1500	1_3	L	(UniMod:1)ASCAS(Phospho (STY))IDIEDATQHLR(SILAC-R-L)	1.8586731416332	3.05403054095742	3.61354690872402	Popeye_20221125_MVB_HStdia_SIL_1_3_100ng_2_C6_1_2303	3	4	7	4
1501	1_3	L	(UniMod:1)ASCAS(Phospho (STY))IDIEDATQHLR(SILAC-R-L)	1.4004069194069	3.10543864802271	3.52700313689958	Popeye_20221125_MVB_HStdia_SIL_1_3_100ng_3_C6_1_2304	2	4	7	4
1502	1_7	L	(UniMod:1)ASCAS(Phospho (STY))IDIEDATQHLR(SILAC-R-L)	2.84053832024464	2.69626637471418	3.5513536129408	Popeye_20221125_MVB_HStdia_SIL_1_7_100ng_1_D6_1_2298	2	3	6	4
1503	1_7	L	(UniMod:1)ASCAS(Phospho (STY))IDIEDATQHLR(SILAC-R-L)	1.9824021977256	2.89433711216196	3.49109963714756	Popeye_20221125_MVB_HStdia_SIL_1_7_100ng_2_D6_1_2299	2	5	6	4
1504	1_7	L	(UniMod:1)ASCAS(Phospho (STY))IDIEDATQHLR(SILAC-R-L)	2.37524957189859	2.93140294472869	3.64642431305819	Popeye_20221125_MVB_HStdia_SIL_1_7_100ng_3_D6_1_2300	3	5	6	5
1505	1_1	L	(UniMod:1)ASGEHS(Phospho (STY))PGSGAAR(SILAC-R-L)	-0.359415447149922	3.64324831259738	3.53505348210027	Popeye_20221125_MVB_HStdia_SIL_1_1_100ng_2_B6_1_2307	2	5	8	4
1506	1_1	L	(UniMod:1)ASGEHS(Phospho (STY))PGSGAAR(SILAC-R-L)	-0.139402242908425	3.58592185200262	3.54395759542435	Popeye_20221125_MVB_HStdia_SIL_1_1_100ng_3_B6_1_2308	2	4	8	4
1507	1_3	L	(UniMod:1)ASGEHS(Phospho (STY))PGSGAAR(SILAC-R-L)	1.21673858516754	3.45031378565996	3.81658859667715	Popeye_20221125_MVB_HStdia_SIL_1_3_100ng_1_C6_1_2302	3	6	8	6
1508	1_3	L	(UniMod:1)ASGEHS(Phospho (STY))PGSGAAR(SILAC-R-L)	1.45078990183584	3.24705217485662	3.68378345271561	Popeye_20221125_MVB_HStdia_SIL_1_3_100ng_2_C6_1_2303	3	5	7	5
1509	1_3	L	(UniMod:1)ASGEHS(Phospho (STY))PGSGAAR(SILAC-R-L)	1.34286067401559	3.37759944658834	3.78184078946459	Popeye_20221125_MVB_HStdia_SIL_1_3_100ng_3_C6_1_2304	3	6	8	5
1510	1_7	L	(UniMod:1)ASGEHS(Phospho (STY))PGSGAAR(SILAC-R-L)	2.68254223013813	3.32023978442708	4.12776546033401	Popeye_20221125_MVB_HStdia_SIL_1_7_100ng_1_D6_1_2298	4	7	7	7
1511	1_7	L	(UniMod:1)ASGEHS(Phospho (STY))PGSGAAR(SILAC-R-L)	2.63989349689512	3.30810319769775	4.10279032562145	Popeye_20221125_MVB_HStdia_SIL_1_7_100ng_2_D6_1_2299	4	7	7	7
1512	1_7	L	(UniMod:1)ASGEHS(Phospho (STY))PGSGAAR(SILAC-R-L)	2.47750575401749	3.38515387136481	4.13095741775419	Popeye_20221125_MVB_HStdia_SIL_1_7_100ng_3_D6_1_2300	4	8	8	8
1513	1_15	L	(UniMod:1)ASGEHS(Phospho (STY))PGSGAAR(SILAC-R-L)	3.86953221673076	3.21955833154722	4.38440359797132	Popeye_20221125_MVB_HStdia_SIL_1_15_100ng_1_E6_1_2294	4	8	7	9
1514	1_15	L	(UniMod:1)ASGEHS(Phospho (STY))PGSGAAR(SILAC-R-L)	3.49314444466833	3.27065322016513	4.3221944771973	Popeye_20221125_MVB_HStdia_SIL_1_15_100ng_2_E6_1_2295	4	8	7	9
1515	1_15	L	(UniMod:1)ASGEHS(Phospho (STY))PGSGAAR(SILAC-R-L)	3.54852763742864	3.16730256257579	4.23551582188445	Popeye_20221125_MVB_HStdia_SIL_1_15_100ng_3_E6_1_2296	4	8	7	8
1516	1_31	L	(UniMod:1)ASGEHS(Phospho (STY))PGSGAAR(SILAC-R-L)	4.56017006246527	2.83953020985943	4.21227818399037	Popeye_20221125_MVB_HStdia_SIL_1_31_100ng_1_F6_1_2290	4	6	6	8
1517	1_31	L	(UniMod:1)ASGEHS(Phospho (STY))PGSGAAR(SILAC-R-L)	4.11000322292222	2.9144542292012	4.15168848157643	Popeye_20221125_MVB_HStdia_SIL_1_31_100ng_2_F6_1_2291	4	7	6	8
1518	1_31	L	(UniMod:1)ASGEHS(Phospho (STY))PGSGAAR(SILAC-R-L)	3.39235481440642	3.23265819436629	4.25385874943774	Popeye_20221125_MVB_HStdia_SIL_1_31_100ng_3_F6_1_2292	4	9	7	8
1519	1_1	L	(UniMod:1)ASGVAVSDGVIK(SILAC-K-L)	0.170188887819822	3.4986426964945	3.54987465665696	Popeye_20221125_MVB_HStdia_SIL_1_1_100ng_1_B6_1_2306	2	4	8	4
1520	1_1	L	(UniMod:1)ASGVAVSDGVIK(SILAC-K-L)	0.218933512324656	3.32539660602491	3.3913021602907	Popeye_20221125_MVB_HStdia_SIL_1_1_100ng_2_B6_1_2307	2	2	8	3
1521	1_1	L	(UniMod:1)ASGVAVSDGVIK(SILAC-K-L)	-0.151713576778798	3.42806024454799	3.3823899071881	Popeye_20221125_MVB_HStdia_SIL_1_1_100ng_3_B6_1_2308	2	3	8	3
1522	1_3	L	(UniMod:1)ASGVAVSDGVIK(SILAC-K-L)	1.40396451327461	3.74669801530157	4.16933344664501	Popeye_20221125_MVB_HStdia_SIL_1_3_100ng_1_C6_1_2302	4	8	9	8
1523	1_3	L	(UniMod:1)ASGVAVSDGVIK(SILAC-K-L)	1.08912721155549	3.69301073984372	4.02087069961579	Popeye_20221125_MVB_HStdia_SIL_1_3_100ng_2_C6_1_2303	4	8	9	7
1524	1_3	L	(UniMod:1)ASGVAVSDGVIK(SILAC-K-L)	1.69875229593308	3.63423738469509	4.145612780974	Popeye_20221125_MVB_HStdia_SIL_1_3_100ng_3_C6_1_2304	4	7	8	8
1525	1_7	L	(UniMod:1)ASGVAVSDGVIK(SILAC-K-L)	2.56426000136718	3.20714136671764	3.97906054381052	Popeye_20221125_MVB_HStdia_SIL_1_7_100ng_1_D6_1_2298	4	7	7	7
1526	1_7	L	(UniMod:1)ASGVAVSDGVIK(SILAC-K-L)	2.34765275546128	3.2009790171125	3.90769291590954	Popeye_20221125_MVB_HStdia_SIL_1_7_100ng_2_D6_1_2299	3	7	7	6
1527	1_7	L	(UniMod:1)ASGVAVSDGVIK(SILAC-K-L)	3.0797217126753	3.04299267571279	3.9700812895257	Popeye_20221125_MVB_HStdia_SIL_1_7_100ng_3_D6_1_2300	4	6	7	7
1528	1_15	L	(UniMod:1)ASGVAVSDGVIK(SILAC-K-L)	3.88046386782561	3.05222053766522	4.220356558971	Popeye_20221125_MVB_HStdia_SIL_1_15_100ng_1_E6_1_2294	4	7	7	8
1529	1_15	L	(UniMod:1)ASGVAVSDGVIK(SILAC-K-L)	4.12543463932471	2.9872004443645	4.22908001595246	Popeye_20221125_MVB_HStdia_SIL_1_15_100ng_2_E6_1_2295	4	6	7	8
1530	1_15	L	(UniMod:1)ASGVAVSDGVIK(SILAC-K-L)	3.73597898581912	3.04168474867206	4.16632648657392	Popeye_20221125_MVB_HStdia_SIL_1_15_100ng_3_E6_1_2296	4	7	7	8
1531	1_31	L	(UniMod:1)ASGVAVSDGVIK(SILAC-K-L)	5.32121084795733	2.69011275840088	4.2919568368886	Popeye_20221125_MVB_HStdia_SIL_1_31_100ng_1_F6_1_2290	4	5	6	9
1532	1_31	L	(UniMod:1)ASGVAVSDGVIK(SILAC-K-L)	4.7758543319129	2.79199363735342	4.22966904618096	Popeye_20221125_MVB_HStdia_SIL_1_31_100ng_2_F6_1_2291	4	6	6	8
1533	1_31	L	(UniMod:1)ASGVAVSDGVIK(SILAC-K-L)	4.5223466208723	2.88433817991636	4.24570016358857	Popeye_20221125_MVB_HStdia_SIL_1_31_100ng_3_F6_1_2292	4	7	6	8
1534	1_127	L	(UniMod:1)ASGVAVSDGVIK(SILAC-K-L)	7.6936134137409	1.88017883010482	4.19618724268359	Popeye_20221125_MVB_HStdia_SIL_1_127_100ng_1_H6_1_2282	2	1	3	8
1535	1_127	L	(UniMod:1)ASGVAVSDGVIK(SILAC-K-L)	6.85052857220422	2.11478773480029	4.1770023211869	Popeye_20221125_MVB_HStdia_SIL_1_127_100ng_2_H6_1_2283	2	1	4	8
1536	1_127	L	(UniMod:1)ASGVAVSDGVIK(SILAC-K-L)	7.19980643815114	2.00241662707248	4.16977432793062	Popeye_20221125_MVB_HStdia_SIL_1_127_100ng_3_H6_1_2284	2	1	4	8
1537	1_7	L	(UniMod:1)ASGVQVADEVCR(SILAC-R-L)	2.87699054890655	2.2515554898104	3.11761594227305	Popeye_20221125_MVB_HStdia_SIL_1_7_100ng_1_D6_1_2298	1	1	4	1
1538	1_7	L	(UniMod:1)ASGVQVADEVCR(SILAC-R-L)	4.66044785368276	1.68698463742121	3.08991923460754	Popeye_20221125_MVB_HStdia_SIL_1_7_100ng_3_D6_1_2300	1	1	3	1
1539	1_15	L	(UniMod:1)ASGVQVADEVCR(SILAC-R-L)	5.40337724951328	1.56933761934161	3.19591624933344	Popeye_20221125_MVB_HStdia_SIL_1_15_100ng_1_E6_1_2294	1	1	2	2
1540	1_15	L	(UniMod:1)ASGVQVADEVCR(SILAC-R-L)	5.56645465235882	1.36848957035408	3.0441593902174	Popeye_20221125_MVB_HStdia_SIL_1_15_100ng_2_E6_1_2295	1	1	2	1
1541	1_15	L	(UniMod:1)ASGVQVADEVCR(SILAC-R-L)	6.99998951444673	1.11055604275538	3.21776285593719	Popeye_20221125_MVB_HStdia_SIL_1_15_100ng_3_E6_1_2296	1	1	1	2
1542	1_31	L	(UniMod:1)ASGVQVADEVCR(SILAC-R-L)	6.1963750694469	1.24966298736061	3.11495774764861	Popeye_20221125_MVB_HStdia_SIL_1_31_100ng_1_F6_1_2290	1	1	1	1
1543	1_31	L	(UniMod:1)ASGVQVADEVCR(SILAC-R-L)	3.16119578485579	2.30535781931678	3.25697257272491	Popeye_20221125_MVB_HStdia_SIL_1_31_100ng_2_F6_1_2291	1	3	4	2
1544	1_31	L	(UniMod:1)ASGVQVADEVCR(SILAC-R-L)	3.45686059760667	2.09133979482811	3.13195852553663	Popeye_20221125_MVB_HStdia_SIL_1_31_100ng_3_F6_1_2292	1	2	4	1
1545	1_1	L	(UniMod:1)ASHLR(SILAC-R-L)PPS(Phospho (STY))PLLVR(SILAC-R-L)	-0.237023390325562	4.69785678493276	4.6265056347708	Popeye_20221125_MVB_HStdia_SIL_1_1_100ng_1_B6_1_2306	5	10	12	11
1546	1_1	L	(UniMod:1)ASHLR(SILAC-R-L)PPS(Phospho (STY))PLLVR(SILAC-R-L)	-0.217702921160894	4.73256663895322	4.66703152954012	Popeye_20221125_MVB_HStdia_SIL_1_1_100ng_2_B6_1_2307	5	10	12	11
1547	1_1	L	(UniMod:1)ASHLR(SILAC-R-L)PPS(Phospho (STY))PLLVR(SILAC-R-L)	-0.244789300678884	4.71880550567107	4.64511658354911	Popeye_20221125_MVB_HStdia_SIL_1_1_100ng_3_B6_1_2308	5	10	12	11
1548	1_3	L	(UniMod:1)ASHLR(SILAC-R-L)PPS(Phospho (STY))PLLVR(SILAC-R-L)	1.14520002579324	4.07919572228909	4.42393528108802	Popeye_20221125_MVB_HStdia_SIL_1_3_100ng_1_C6_1_2302	5	9	10	9
1549	1_3	L	(UniMod:1)ASHLR(SILAC-R-L)PPS(Phospho (STY))PLLVR(SILAC-R-L)	1.36585095753875	4.16996230114472	4.58112440897025	Popeye_20221125_MVB_HStdia_SIL_1_3_100ng_2_C6_1_2303	5	10	10	10
1550	1_3	L	(UniMod:1)ASHLR(SILAC-R-L)PPS(Phospho (STY))PLLVR(SILAC-R-L)	1.28652847316936	4.15916399046811	4.54644765116786	Popeye_20221125_MVB_HStdia_SIL_1_3_100ng_3_C6_1_2304	5	9	10	10
1551	1_7	L	(UniMod:1)ASHLR(SILAC-R-L)PPS(Phospho (STY))PLLVR(SILAC-R-L)	2.65237834793954	3.68976955300334	4.48821499558282	Popeye_20221125_MVB_HStdia_SIL_1_7_100ng_1_D6_1_2298	5	9	9	10
1552	1_7	L	(UniMod:1)ASHLR(SILAC-R-L)PPS(Phospho (STY))PLLVR(SILAC-R-L)	2.84186243092725	3.69453939175382	4.55002522701348	Popeye_20221125_MVB_HStdia_SIL_1_7_100ng_2_D6_1_2299	5	9	9	10
1553	1_7	L	(UniMod:1)ASHLR(SILAC-R-L)PPS(Phospho (STY))PLLVR(SILAC-R-L)	2.24411115745025	3.90858848659565	4.58413325859239	Popeye_20221125_MVB_HStdia_SIL_1_7_100ng_3_D6_1_2300	5	10	9	10
1554	1_15	L	(UniMod:1)ASHLR(SILAC-R-L)PPS(Phospho (STY))PLLVR(SILAC-R-L)	3.23867866623398	3.33978920494825	4.31472862980169	Popeye_20221125_MVB_HStdia_SIL_1_15_100ng_1_E6_1_2294	4	8	8	9
1555	1_15	L	(UniMod:1)ASHLR(SILAC-R-L)PPS(Phospho (STY))PLLVR(SILAC-R-L)	3.28502876424677	3.42616466345359	4.41505685811085	Popeye_20221125_MVB_HStdia_SIL_1_15_100ng_2_E6_1_2295	4	9	8	9
1556	1_15	L	(UniMod:1)ASHLR(SILAC-R-L)PPS(Phospho (STY))PLLVR(SILAC-R-L)	4.05156010242531	3.2132015499018	4.43284266996725	Popeye_20221125_MVB_HStdia_SIL_1_15_100ng_3_E6_1_2296	5	8	7	9
1557	1_31	L	(UniMod:1)ASHLR(SILAC-R-L)PPS(Phospho (STY))PLLVR(SILAC-R-L)	5.18551270722307	2.85712736448818	4.41812223225906	Popeye_20221125_MVB_HStdia_SIL_1_31_100ng_1_F6_1_2290	4	7	6	9
1558	1_31	L	(UniMod:1)ASHLR(SILAC-R-L)PPS(Phospho (STY))PLLVR(SILAC-R-L)	4.69745804880017	3.04877574780515	4.4628515238672	Popeye_20221125_MVB_HStdia_SIL_1_31_100ng_2_F6_1_2291	4	8	7	10
1559	1_31	L	(UniMod:1)ASHLR(SILAC-R-L)PPS(Phospho (STY))PLLVR(SILAC-R-L)	4.34721815803412	3.14122394427953	4.44986700754292	Popeye_20221125_MVB_HStdia_SIL_1_31_100ng_3_F6_1_2292	4	8	7	9
1560	1_63	L	(UniMod:1)ASHLR(SILAC-R-L)PPS(Phospho (STY))PLLVR(SILAC-R-L)	6.33436294149827	2.56221075719061	4.46904400600391	Popeye_20221125_MVB_HStdia_SIL_1_63_100ng_1_G6_1_2286	4	4	5	10
1561	1_63	L	(UniMod:1)ASHLR(SILAC-R-L)PPS(Phospho (STY))PLLVR(SILAC-R-L)	5.9345720301804	2.71984898221955	4.50633317473234	Popeye_20221125_MVB_HStdia_SIL_1_63_100ng_2_G6_1_2287	4	6	6	10
1562	1_63	L	(UniMod:1)ASHLR(SILAC-R-L)PPS(Phospho (STY))PLLVR(SILAC-R-L)	6.26005245877627	2.57634711004136	4.46081067456308	Popeye_20221125_MVB_HStdia_SIL_1_63_100ng_3_G6_1_2288	4	4	5	10
1563	1_255	L	(UniMod:1)ASHLR(SILAC-R-L)PPS(Phospho (STY))PLLVR(SILAC-R-L)	5.92801690735784	2.70487516655886	4.4893860704768	Popeye_20221125_MVB_HStdia_SIL_1_255_100ng_1_A7_1_2278	3	6	6	10
1564	1_255	L	(UniMod:1)ASHLR(SILAC-R-L)PPS(Phospho (STY))PLLVR(SILAC-R-L)	8.12711629590786	2.05651228509223	4.50301806841005	Popeye_20221125_MVB_HStdia_SIL_1_255_100ng_2_A7_1_2279	3	1	4	10
1565	1_255	L	(UniMod:1)ASHLR(SILAC-R-L)PPS(Phospho (STY))PLLVR(SILAC-R-L)	7.6472445777336	2.19569767234539	4.49774767442194	Popeye_20221125_MVB_HStdia_SIL_1_255_100ng_3_A7_1_2280	3	2	4	10
1566	1_7	L	(UniMod:1)ASHLR(SILAC-R-L)PPS(Phospho (STY))PLLVR(SILAC-R-L)	2.69684291166939	3.96072138778897	4.77255199779524	Popeye_20221125_MVB_HStdia_SIL_1_7_100ng_1_D6_1_2298	5	10	9	11
1567	1_7	L	(UniMod:1)ASHLR(SILAC-R-L)PPS(Phospho (STY))PLLVR(SILAC-R-L)	2.57769836945625	4.0506194608716	4.82658398985206	Popeye_20221125_MVB_HStdia_SIL_1_7_100ng_2_D6_1_2299	5	10	10	12
1568	1_7	L	(UniMod:1)ASHLR(SILAC-R-L)PPS(Phospho (STY))PLLVR(SILAC-R-L)	2.66969875373808	4.05418007621653	4.85783948047844	Popeye_20221125_MVB_HStdia_SIL_1_7_100ng_3_D6_1_2300	5	10	10	12
1569	1_1	L	(UniMod:1)ASLEVSR(SILAC-R-L)S(Phospho (STY))PR(SILAC-R-L)	-0.0126922494205938	5.34242662893591	5.33860588114787	Popeye_20221125_MVB_HStdia_SIL_1_1_100ng_1_B6_1_2306	5	10	14	15
1570	1_1	L	(UniMod:1)ASLEVSR(SILAC-R-L)S(Phospho (STY))PR(SILAC-R-L)	0.0665851510698786	5.31161189770786	5.33165602544571	Popeye_20221125_MVB_HStdia_SIL_1_1_100ng_2_B6_1_2307	5	10	13	15
1571	1_1	L	(UniMod:1)ASLEVSR(SILAC-R-L)S(Phospho (STY))PR(SILAC-R-L)	-0.131353694748069	5.38323352427986	5.3436921221194	Popeye_20221125_MVB_HStdia_SIL_1_1_100ng_3_B6_1_2308	5	10	14	15
1572	1_3	L	(UniMod:1)ASLEVSR(SILAC-R-L)S(Phospho (STY))PR(SILAC-R-L)	1.66453307794168	4.81998524397134	5.32105962920668	Popeye_20221125_MVB_HStdia_SIL_1_3_100ng_1_C6_1_2302	5	10	12	15
1573	1_3	L	(UniMod:1)ASLEVSR(SILAC-R-L)S(Phospho (STY))PR(SILAC-R-L)	1.53284683944469	4.94017269844805	5.40160557587963	Popeye_20221125_MVB_HStdia_SIL_1_3_100ng_2_C6_1_2303	5	10	12	15
1574	1_3	L	(UniMod:1)ASLEVSR(SILAC-R-L)S(Phospho (STY))PR(SILAC-R-L)	1.49857479778601	4.91833182550362	5.36944779038329	Popeye_20221125_MVB_HStdia_SIL_1_3_100ng_3_C6_1_2304	5	10	12	15
1575	1_7	L	(UniMod:1)ASLEVSR(SILAC-R-L)S(Phospho (STY))PR(SILAC-R-L)	2.9174198541554	4.50036685340689	5.3785977394533	Popeye_20221125_MVB_HStdia_SIL_1_7_100ng_1_D6_1_2298	5	10	11	15
1576	1_7	L	(UniMod:1)ASLEVSR(SILAC-R-L)S(Phospho (STY))PR(SILAC-R-L)	3.09736392823537	4.54846803858854	5.48086748847501	Popeye_20221125_MVB_HStdia_SIL_1_7_100ng_2_D6_1_2299	5	10	11	16
1577	1_7	L	(UniMod:1)ASLEVSR(SILAC-R-L)S(Phospho (STY))PR(SILAC-R-L)	3.0201165073978	4.58260532426503	5.49175098339171	Popeye_20221125_MVB_HStdia_SIL_1_7_100ng_3_D6_1_2300	5	10	11	16
1578	1_15	L	(UniMod:1)ASLEVSR(SILAC-R-L)S(Phospho (STY))PR(SILAC-R-L)	3.89906115545267	4.11726798041806	5.29100234313757	Popeye_20221125_MVB_HStdia_SIL_1_15_100ng_1_E6_1_2294	5	10	10	15
1579	1_15	L	(UniMod:1)ASLEVSR(SILAC-R-L)S(Phospho (STY))PR(SILAC-R-L)	4.05360268870856	4.19473906234662	5.41499506215206	Popeye_20221125_MVB_HStdia_SIL_1_15_100ng_2_E6_1_2295	5	10	10	15
1580	1_15	L	(UniMod:1)ASLEVSR(SILAC-R-L)S(Phospho (STY))PR(SILAC-R-L)	4.00569007027599	4.1758885409929	5.38172140547933	Popeye_20221125_MVB_HStdia_SIL_1_15_100ng_3_E6_1_2296	5	10	10	15
1581	1_31	L	(UniMod:1)ASLEVSR(SILAC-R-L)S(Phospho (STY))PR(SILAC-R-L)	5.15334217321013	3.82104164011289	5.37235221216935	Popeye_20221125_MVB_HStdia_SIL_1_31_100ng_1_F6_1_2290	5	10	9	15
1582	1_31	L	(UniMod:1)ASLEVSR(SILAC-R-L)S(Phospho (STY))PR(SILAC-R-L)	4.94782971316404	3.90614155985522	5.39558671695511	Popeye_20221125_MVB_HStdia_SIL_1_31_100ng_2_F6_1_2291	5	10	9	15
1583	1_31	L	(UniMod:1)ASLEVSR(SILAC-R-L)S(Phospho (STY))PR(SILAC-R-L)	4.89486677365992	3.90024310485174	5.37374482850235	Popeye_20221125_MVB_HStdia_SIL_1_31_100ng_3_F6_1_2292	5	10	9	15
1584	1_63	L	(UniMod:1)ASLEVSR(SILAC-R-L)S(Phospho (STY))PR(SILAC-R-L)	5.91115510306306	3.59362052221761	5.3730555172618	Popeye_20221125_MVB_HStdia_SIL_1_63_100ng_1_G6_1_2286	5	10	8	15
1585	1_63	L	(UniMod:1)ASLEVSR(SILAC-R-L)S(Phospho (STY))PR(SILAC-R-L)	6.40971633539843	3.54304065426504	5.47255753491738	Popeye_20221125_MVB_HStdia_SIL_1_63_100ng_2_G6_1_2287	5	10	8	16
1586	1_63	L	(UniMod:1)ASLEVSR(SILAC-R-L)S(Phospho (STY))PR(SILAC-R-L)	6.22191135308033	3.59843592524634	5.47141787288579	Popeye_20221125_MVB_HStdia_SIL_1_63_100ng_3_G6_1_2288	5	10	8	16
1587	1_127	L	(UniMod:1)ASLEVSR(SILAC-R-L)S(Phospho (STY))PR(SILAC-R-L)	7.21727514156256	3.25863967684362	5.43125598141395	Popeye_20221125_MVB_HStdia_SIL_1_127_100ng_1_H6_1_2282	5	9	7	16
1588	1_127	L	(UniMod:1)ASLEVSR(SILAC-R-L)S(Phospho (STY))PR(SILAC-R-L)	7.69166632529916	3.11692637531722	5.43234865587081	Popeye_20221125_MVB_HStdia_SIL_1_127_100ng_2_H6_1_2283	5	8	7	16
1589	1_127	L	(UniMod:1)ASLEVSR(SILAC-R-L)S(Phospho (STY))PR(SILAC-R-L)	6.74258870899729	3.37791245556864	5.4076339054021	Popeye_20221125_MVB_HStdia_SIL_1_127_100ng_3_H6_1_2284	5	10	8	15
1590	1_255	L	(UniMod:1)ASLEVSR(SILAC-R-L)S(Phospho (STY))PR(SILAC-R-L)	9.54867307792176	2.46873713414286	5.34317414938642	Popeye_20221125_MVB_HStdia_SIL_1_255_100ng_1_A7_1_2278	5	4	5	15
1591	1_255	L	(UniMod:1)ASLEVSR(SILAC-R-L)S(Phospho (STY))PR(SILAC-R-L)	9.01129452276114	2.65899627073318	5.37166622184682	Popeye_20221125_MVB_HStdia_SIL_1_255_100ng_2_A7_1_2279	5	5	6	15
1592	1_255	L	(UniMod:1)ASLEVSR(SILAC-R-L)S(Phospho (STY))PR(SILAC-R-L)	8.11191499937364	2.89405341237982	5.33598314946785	Popeye_20221125_MVB_HStdia_SIL_1_255_100ng_3_A7_1_2280	5	8	6	15
1593	1_1	L	(UniMod:1)ASLEVSR(SILAC-R-L)S(Phospho (STY))PR(SILAC-R-L)R(SILAC-R-L)	0.0571083393523251	4.96874998089826	4.98594130404587	Popeye_20221125_MVB_HStdia_SIL_1_1_100ng_1_B6_1_2306	5	10	12	13
1594	1_1	L	(UniMod:1)ASLEVSR(SILAC-R-L)S(Phospho (STY))PR(SILAC-R-L)R(SILAC-R-L)	0.0791257794052649	4.96867110206578	4.99249033509705	Popeye_20221125_MVB_HStdia_SIL_1_1_100ng_2_B6_1_2307	5	10	12	13
1595	1_1	L	(UniMod:1)ASLEVSR(SILAC-R-L)S(Phospho (STY))PR(SILAC-R-L)R(SILAC-R-L)	-0.059441459002956	5.00423536635947	4.98634170421355	Popeye_20221125_MVB_HStdia_SIL_1_1_100ng_3_B6_1_2308	5	10	12	13
1596	1_3	L	(UniMod:1)ASLEVSR(SILAC-R-L)S(Phospho (STY))PR(SILAC-R-L)R(SILAC-R-L)	1.61652424104303	4.4242869319229	4.91090921719481	Popeye_20221125_MVB_HStdia_SIL_1_3_100ng_1_C6_1_2302	5	10	11	12
1597	1_3	L	(UniMod:1)ASLEVSR(SILAC-R-L)S(Phospho (STY))PR(SILAC-R-L)R(SILAC-R-L)	1.67826759365678	4.48823616212866	4.99344504857016	Popeye_20221125_MVB_HStdia_SIL_1_3_100ng_2_C6_1_2303	5	10	11	13
1598	1_3	L	(UniMod:1)ASLEVSR(SILAC-R-L)S(Phospho (STY))PR(SILAC-R-L)R(SILAC-R-L)	1.44637832266766	4.56498308998743	5.00038635018855	Popeye_20221125_MVB_HStdia_SIL_1_3_100ng_3_C6_1_2304	5	10	11	13
1599	1_7	L	(UniMod:1)ASLEVSR(SILAC-R-L)S(Phospho (STY))PR(SILAC-R-L)R(SILAC-R-L)	2.95131436963048	4.09318696262836	4.98162111452127	Popeye_20221125_MVB_HStdia_SIL_1_7_100ng_1_D6_1_2298	5	10	10	13
1600	1_7	L	(UniMod:1)ASLEVSR(SILAC-R-L)S(Phospho (STY))PR(SILAC-R-L)R(SILAC-R-L)	2.62707590395621	4.24186262352408	5.03269127150097	Popeye_20221125_MVB_HStdia_SIL_1_7_100ng_2_D6_1_2299	5	10	10	13
1601	1_7	L	(UniMod:1)ASLEVSR(SILAC-R-L)S(Phospho (STY))PR(SILAC-R-L)R(SILAC-R-L)	2.72426287202928	4.22686272203138	5.0469475625859	Popeye_20221125_MVB_HStdia_SIL_1_7_100ng_3_D6_1_2300	5	10	10	13
1602	1_15	L	(UniMod:1)ASLEVSR(SILAC-R-L)S(Phospho (STY))PR(SILAC-R-L)R(SILAC-R-L)	3.82590402607848	3.82399559115597	4.97570746353718	Popeye_20221125_MVB_HStdia_SIL_1_15_100ng_1_E6_1_2294	5	10	9	13
1603	1_15	L	(UniMod:1)ASLEVSR(SILAC-R-L)S(Phospho (STY))PR(SILAC-R-L)R(SILAC-R-L)	4.09486984746564	3.72784206847914	4.96052072090628	Popeye_20221125_MVB_HStdia_SIL_1_15_100ng_2_E6_1_2295	5	10	9	13
1604	1_15	L	(UniMod:1)ASLEVSR(SILAC-R-L)S(Phospho (STY))PR(SILAC-R-L)R(SILAC-R-L)	3.59235079598507	3.85307795663293	4.93448330117181	Popeye_20221125_MVB_HStdia_SIL_1_15_100ng_3_E6_1_2296	5	10	9	12
1605	1_31	L	(UniMod:1)ASLEVSR(SILAC-R-L)S(Phospho (STY))PR(SILAC-R-L)R(SILAC-R-L)	4.90412470611037	3.53861394439731	5.01490258341334	Popeye_20221125_MVB_HStdia_SIL_1_31_100ng_1_F6_1_2290	5	10	8	13
1606	1_31	L	(UniMod:1)ASLEVSR(SILAC-R-L)S(Phospho (STY))PR(SILAC-R-L)R(SILAC-R-L)	5.20016048684519	3.3890987191797	4.95450300798672	Popeye_20221125_MVB_HStdia_SIL_1_31_100ng_2_F6_1_2291	5	9	8	13
1607	1_31	L	(UniMod:1)ASLEVSR(SILAC-R-L)S(Phospho (STY))PR(SILAC-R-L)R(SILAC-R-L)	4.92274322729076	3.51929496723138	5.00118833959761	Popeye_20221125_MVB_HStdia_SIL_1_31_100ng_3_F6_1_2292	5	10	8	13
1608	1_63	L	(UniMod:1)ASLEVSR(SILAC-R-L)S(Phospho (STY))PR(SILAC-R-L)R(SILAC-R-L)	6.32074969244162	3.07650572960354	4.97924098211235	Popeye_20221125_MVB_HStdia_SIL_1_63_100ng_1_G6_1_2286	5	8	7	13
1609	1_63	L	(UniMod:1)ASLEVSR(SILAC-R-L)S(Phospho (STY))PR(SILAC-R-L)R(SILAC-R-L)	6.03678807158023	3.17780190115991	4.99505618817208	Popeye_20221125_MVB_HStdia_SIL_1_63_100ng_2_G6_1_2287	5	9	7	13
1610	1_63	L	(UniMod:1)ASLEVSR(SILAC-R-L)S(Phospho (STY))PR(SILAC-R-L)R(SILAC-R-L)	5.85381355923811	3.25226305747647	5.01443652783167	Popeye_20221125_MVB_HStdia_SIL_1_63_100ng_3_G6_1_2288	5	9	7	13
1611	1_127	L	(UniMod:1)ASLEVSR(SILAC-R-L)S(Phospho (STY))PR(SILAC-R-L)R(SILAC-R-L)	6.71729405643293	2.97892972473608	5.00103672541778	Popeye_20221125_MVB_HStdia_SIL_1_127_100ng_1_H6_1_2282	5	8	6	13
1612	1_127	L	(UniMod:1)ASLEVSR(SILAC-R-L)S(Phospho (STY))PR(SILAC-R-L)R(SILAC-R-L)	8.15100446881542	2.55228971625463	5.00598655615923	Popeye_20221125_MVB_HStdia_SIL_1_127_100ng_2_H6_1_2283	5	4	5	13
1613	1_127	L	(UniMod:1)ASLEVSR(SILAC-R-L)S(Phospho (STY))PR(SILAC-R-L)R(SILAC-R-L)	6.94168068227809	2.91683332985223	5.00648743553915	Popeye_20221125_MVB_HStdia_SIL_1_127_100ng_3_H6_1_2284	5	7	6	13
1614	1_1	L	(UniMod:1)ASLEVSR(SILAC-R-L)SPR(SILAC-R-L)	-0.16156088755741	3.21121401402036	3.16257934073949	Popeye_20221125_MVB_HStdia_SIL_1_1_100ng_1_B6_1_2306	1	2	7	2
1615	1_1	L	(UniMod:1)ASLEVSR(SILAC-R-L)SPR(SILAC-R-L)	0.511095039749317	3.26446127197664	3.41831620957625	Popeye_20221125_MVB_HStdia_SIL_1_1_100ng_3_B6_1_2308	2	2	7	3
1616	1_7	L	(UniMod:1)ASLGPAAAGEQASGAEAEPGPAGPPPPPS(Phospho (STY))PSSLGPLLPLQR(SILAC-R-L)	2.04924036190867	2.54360372155008	3.16048653880991	Popeye_20221125_MVB_HStdia_SIL_1_7_100ng_2_D6_1_2299	1	2	5	1
1617	1_7	L	(UniMod:1)ASLGPAAAGEQASGAEAEPGPAGPPPPPS(Phospho (STY))PSSLGPLLPLQR(SILAC-R-L)	1.60985781647701	2.85446211680445	3.33907760831816	Popeye_20221125_MVB_HStdia_SIL_1_7_100ng_3_D6_1_2300	1	4	6	3
1618	1_15	L	(UniMod:1)ASLGPAAAGEQASGAEAEPGPAGPPPPPS(Phospho (STY))PSSLGPLLPLQR(SILAC-R-L)	2.67221175629732	2.58281193223328	3.3872278256447	Popeye_20221125_MVB_HStdia_SIL_1_15_100ng_1_E6_1_2294	1	4	5	3
1619	1_15	L	(UniMod:1)ASLGPAAAGEQASGAEAEPGPAGPPPPPS(Phospho (STY))PSSLGPLLPLQR(SILAC-R-L)	3.52665855020138	2.30964294060517	3.37127294868064	Popeye_20221125_MVB_HStdia_SIL_1_15_100ng_2_E6_1_2295	1	2	4	3
1620	1_15	L	(UniMod:1)ASLGPAAAGEQASGAEAEPGPAGPPPPPS(Phospho (STY))PSSLGPLLPLQR(SILAC-R-L)	3.67413481954236	2.2964326269179	3.40245741571362	Popeye_20221125_MVB_HStdia_SIL_1_15_100ng_3_E6_1_2296	2	2	4	3
1621	1_31	L	(UniMod:1)ASLGPAAAGEQASGAEAEPGPAGPPPPPS(Phospho (STY))PSSLGPLLPLQR(SILAC-R-L)	4.08836986059325	2.08923726766304	3.31995922907018	Popeye_20221125_MVB_HStdia_SIL_1_31_100ng_1_F6_1_2290	1	2	4	2
1622	1_31	L	(UniMod:1)ASLGPAAAGEQASGAEAEPGPAGPPPPPS(Phospho (STY))PSSLGPLLPLQR(SILAC-R-L)	2.1119811491233	2.66831135329692	3.30408102945992	Popeye_20221125_MVB_HStdia_SIL_1_31_100ng_2_F6_1_2291	1	5	6	2
1623	1_31	L	(UniMod:1)ASLGPAAAGEQASGAEAEPGPAGPPPPPS(Phospho (STY))PSSLGPLLPLQR(SILAC-R-L)	3.48044592835929	2.30099307906404	3.34871170178676	Popeye_20221125_MVB_HStdia_SIL_1_31_100ng_3_F6_1_2292	1	3	4	3
1624	1_3	L	(UniMod:1)ASLSLAPVNIFK(SILAC-K-L)	0.928419490327833	3.33858795735562	3.61807007250336	Popeye_20221125_MVB_HStdia_SIL_1_3_100ng_1_C6_1_2302	3	6	8	4
1625	1_3	L	(UniMod:1)ASLSLAPVNIFK(SILAC-K-L)	1.2745337112094	2.88841483685238	3.27208771441135	Popeye_20221125_MVB_HStdia_SIL_1_3_100ng_2_C6_1_2303	1	2	6	2
1626	1_3	L	(UniMod:1)ASLSLAPVNIFK(SILAC-K-L)	1.3568779533271	3.1795977458218	3.58805871022841	Popeye_20221125_MVB_HStdia_SIL_1_3_100ng_3_C6_1_2304	3	5	7	4
1627	1_7	L	(UniMod:1)ASLSLAPVNIFK(SILAC-K-L)	2.67771859576345	2.40825353680236	3.21432715407439	Popeye_20221125_MVB_HStdia_SIL_1_7_100ng_1_D6_1_2298	1	2	5	2
1628	1_7	L	(UniMod:1)ASLSLAPVNIFK(SILAC-K-L)	2.49113080674492	2.80917642374767	3.5590815197005	Popeye_20221125_MVB_HStdia_SIL_1_7_100ng_2_D6_1_2299	2	4	6	4
1629	1_7	L	(UniMod:1)ASLSLAPVNIFK(SILAC-K-L)	2.20790740477054	3.17042307863341	3.83506943511795	Popeye_20221125_MVB_HStdia_SIL_1_7_100ng_3_D6_1_2300	3	6	7	6
1630	1_15	L	(UniMod:1)ASLSLAPVNIFK(SILAC-K-L)	4.2828161993234	1.94880502319202	3.23806116510397	Popeye_20221125_MVB_HStdia_SIL_1_15_100ng_1_E6_1_2294	1	1	3	2
1631	1_15	L	(UniMod:1)ASLSLAPVNIFK(SILAC-K-L)	2.69817166067379	2.4683591477883	3.28058975110161	Popeye_20221125_MVB_HStdia_SIL_1_15_100ng_2_E6_1_2295	1	3	5	2
1632	1_15	L	(UniMod:1)ASLSLAPVNIFK(SILAC-K-L)	2.57022438319567	2.33147183726043	3.10518647218928	Popeye_20221125_MVB_HStdia_SIL_1_15_100ng_3_E6_1_2296	1	2	5	1
1633	1_3	L	(UniMod:1)ASMGTLAFDEYGR(SILAC-R-L)PFLIIK(SILAC-K-L)	1.47629416258866	2.86821698576578	3.31262581112861	Popeye_20221125_MVB_HStdia_SIL_1_3_100ng_1_C6_1_2302	1	2	6	2
1634	1_3	L	(UniMod:1)ASMGTLAFDEYGR(SILAC-R-L)PFLIIK(SILAC-K-L)	0.945978751821247	2.83516720086277	3.11993518042173	Popeye_20221125_MVB_HStdia_SIL_1_3_100ng_2_C6_1_2303	1	2	6	1
1635	1_15	L	(UniMod:1)ASMGTLAFDEYGR(SILAC-R-L)PFLIIK(SILAC-K-L)	2.29005079724552	2.45273379016619	3.14210777173131	Popeye_20221125_MVB_HStdia_SIL_1_15_100ng_1_E6_1_2294	1	3	5	1
1636	1_15	L	(UniMod:1)ASMGTLAFDEYGR(SILAC-R-L)PFLIIK(SILAC-K-L)	3.04221760526586	2.10125546581721	3.01705421833928	Popeye_20221125_MVB_HStdia_SIL_1_15_100ng_3_E6_1_2296	1	1	4	1
1637	1_7	L	(UniMod:1)ASNSWNASSS(Phospho (STY))PGEAR(SILAC-R-L)EDGPEGLDK(SILAC-K-L)	2.28166885072337	3.2395096918546	3.9263604560945	Popeye_20221125_MVB_HStdia_SIL_1_7_100ng_1_D6_1_2298	4	7	7	6
1638	1_7	L	(UniMod:1)ASNSWNASSS(Phospho (STY))PGEAR(SILAC-R-L)EDGPEGLDK(SILAC-K-L)	2.83477204621665	2.85567842833958	3.70902984512055	Popeye_20221125_MVB_HStdia_SIL_1_7_100ng_2_D6_1_2299	3	4	6	5
1639	1_7	L	(UniMod:1)ASNSWNASSS(Phospho (STY))PGEAR(SILAC-R-L)EDGPEGLDK(SILAC-K-L)	2.81946779388252	2.84111033675724	3.68985471452443	Popeye_20221125_MVB_HStdia_SIL_1_7_100ng_3_D6_1_2300	3	4	6	5
1640	1_15	L	(UniMod:1)ASNSWNASSS(Phospho (STY))PGEAR(SILAC-R-L)EDGPEGLDK(SILAC-K-L)	3.26697906586912	2.96648480721369	3.94994350124659	Popeye_20221125_MVB_HStdia_SIL_1_15_100ng_1_E6_1_2294	3	6	6	6
1641	1_15	L	(UniMod:1)ASNSWNASSS(Phospho (STY))PGEAR(SILAC-R-L)EDGPEGLDK(SILAC-K-L)	3.93072483608355	2.79802326183588	3.98128934219841	Popeye_20221125_MVB_HStdia_SIL_1_15_100ng_2_E6_1_2295	3	5	6	7
1642	1_15	L	(UniMod:1)ASNSWNASSS(Phospho (STY))PGEAR(SILAC-R-L)EDGPEGLDK(SILAC-K-L)	3.62943025643635	2.90066202099396	3.99322939535172	Popeye_20221125_MVB_HStdia_SIL_1_15_100ng_3_E6_1_2296	3	6	6	7
1643	1_31	L	(UniMod:1)ASNSWNASSS(Phospho (STY))PGEAR(SILAC-R-L)EDGPEGLDK(SILAC-K-L)	6.06936219957062	2.21906033244886	4.04612040906874	Popeye_20221125_MVB_HStdia_SIL_1_31_100ng_1_F6_1_2290	3	2	4	7
1644	1_31	L	(UniMod:1)ASNSWNASSS(Phospho (STY))PGEAR(SILAC-R-L)EDGPEGLDK(SILAC-K-L)	4.02178492107658	2.77471983240031	3.98539772975346	Popeye_20221125_MVB_HStdia_SIL_1_31_100ng_2_F6_1_2291	3	6	6	7
1645	1_31	L	(UniMod:1)ASNSWNASSS(Phospho (STY))PGEAR(SILAC-R-L)EDGPEGLDK(SILAC-K-L)	4.08484502167334	2.83097275639171	4.06063363555408	Popeye_20221125_MVB_HStdia_SIL_1_31_100ng_3_F6_1_2292	3	6	6	7
1646	1_1	L	(UniMod:1)ASNVTNK(SILAC-K-L)TDPR(SILAC-R-L)	-0.00735248513225839	3.54255530886914	3.54034199030166	Popeye_20221125_MVB_HStdia_SIL_1_1_100ng_1_B6_1_2306	2	4	8	4
1647	1_1	L	(UniMod:1)ASNVTNK(SILAC-K-L)TDPR(SILAC-R-L)	0.00394517495628494	3.59794406623404	3.59913168223402	Popeye_20221125_MVB_HStdia_SIL_1_1_100ng_2_B6_1_2307	3	4	8	4
1648	1_1	L	(UniMod:1)ASNVTNK(SILAC-K-L)TDPR(SILAC-R-L)	-0.265848703994824	3.65707307123972	3.57704463702889	Popeye_20221125_MVB_HStdia_SIL_1_1_100ng_3_B6_1_2308	2	5	8	4
1649	1_3	L	(UniMod:1)ASNVTNK(SILAC-K-L)TDPR(SILAC-R-L)	1.76876039831281	3.1470824340847	3.67953236911942	Popeye_20221125_MVB_HStdia_SIL_1_3_100ng_1_C6_1_2302	3	4	7	5
1650	1_3	L	(UniMod:1)ASNVTNK(SILAC-K-L)TDPR(SILAC-R-L)	3.29800999463099	2.58790955041898	3.58070948480252	Popeye_20221125_MVB_HStdia_SIL_1_3_100ng_2_C6_1_2303	3	1	5	4
1651	1_3	L	(UniMod:1)ASNVTNK(SILAC-K-L)TDPR(SILAC-R-L)	1.57265426186807	3.16378433145593	3.63720043708701	Popeye_20221125_MVB_HStdia_SIL_1_3_100ng_3_C6_1_2304	3	4	7	4
1652	1_7	L	(UniMod:1)ASNVTNK(SILAC-K-L)TDPR(SILAC-R-L)	2.51972095031234	2.74008702243393	3.49859860918089	Popeye_20221125_MVB_HStdia_SIL_1_7_100ng_1_D6_1_2298	2	3	6	4
1653	1_7	L	(UniMod:1)ASNVTNK(SILAC-K-L)TDPR(SILAC-R-L)	2.4245808809102	2.76928055921288	3.49915213128025	Popeye_20221125_MVB_HStdia_SIL_1_7_100ng_2_D6_1_2299	2	4	6	4
1654	1_7	L	(UniMod:1)ASNVTNK(SILAC-K-L)TDPR(SILAC-R-L)	1.89735719564351	2.92356210833227	3.49472353670986	Popeye_20221125_MVB_HStdia_SIL_1_7_100ng_3_D6_1_2300	2	5	6	4
1655	1_15	L	(UniMod:1)ASNVTNK(SILAC-K-L)TDPR(SILAC-R-L)	3.26771088755294	2.45249637912131	3.43617537343251	Popeye_20221125_MVB_HStdia_SIL_1_15_100ng_1_E6_1_2294	2	3	5	3
1656	1_15	L	(UniMod:1)ASNVTNK(SILAC-K-L)TDPR(SILAC-R-L)	4.04764842901373	2.2365473378099	3.45501092684522	Popeye_20221125_MVB_HStdia_SIL_1_15_100ng_2_E6_1_2295	2	2	4	3
1657	1_15	L	(UniMod:1)ASNVTNK(SILAC-K-L)TDPR(SILAC-R-L)	3.18150629280256	2.44592008041404	3.40364890594132	Popeye_20221125_MVB_HStdia_SIL_1_15_100ng_3_E6_1_2296	2	3	5	3
1658	1_31	L	(UniMod:1)ASNVTNK(SILAC-K-L)TDPR(SILAC-R-L)	6.8213875342538	1.43974941653798	3.49319167639674	Popeye_20221125_MVB_HStdia_SIL_1_31_100ng_1_F6_1_2290	2	1	2	4
1659	1_31	L	(UniMod:1)ASNVTNK(SILAC-K-L)TDPR(SILAC-R-L)	6.47099701203005	1.55922893216085	3.50719313463389	Popeye_20221125_MVB_HStdia_SIL_1_31_100ng_2_F6_1_2291	2	1	2	4
1660	1_31	L	(UniMod:1)ASNVTNK(SILAC-K-L)TDPR(SILAC-R-L)	4.92261554848529	1.93959761823028	3.42145255544625	Popeye_20221125_MVB_HStdia_SIL_1_31_100ng_3_F6_1_2292	1	1	3	3
1661	1_7	L	(UniMod:1)ASQSQGIQQLLQAEK(SILAC-K-L)	0.755075091590846	2.87171359148944	3.09901384303702	Popeye_20221125_MVB_HStdia_SIL_1_7_100ng_2_D6_1_2299	1	4	6	1
1662	1_7	L	(UniMod:1)ASQSQGIQQLLQAEK(SILAC-K-L)	2.15293420247625	2.45366991506523	3.10176768870149	Popeye_20221125_MVB_HStdia_SIL_1_7_100ng_3_D6_1_2300	1	2	5	1
1663	1_1	L	(UniMod:1)ASSHSSS(Phospho (STY))PVPQGSSSDVFFK(SILAC-K-L)	0.118373764586819	3.69046366478848	3.72609771862878	Popeye_20221125_MVB_HStdia_SIL_1_1_100ng_1_B6_1_2306	3	5	9	5
1664	1_1	L	(UniMod:1)ASSHSSS(Phospho (STY))PVPQGSSSDVFFK(SILAC-K-L)	-0.0978323025295499	3.7221467131129	3.69269625550664	Popeye_20221125_MVB_HStdia_SIL_1_1_100ng_2_B6_1_2307	3	5	9	5
1665	1_1	L	(UniMod:1)ASSHSSS(Phospho (STY))PVPQGSSSDVFFK(SILAC-K-L)	-0.0226301722449865	3.65792166501133	3.65110930435855	Popeye_20221125_MVB_HStdia_SIL_1_1_100ng_3_B6_1_2308	3	5	8	5
1666	1_3	L	(UniMod:1)ASSHSSS(Phospho (STY))PVPQGSSSDVFFK(SILAC-K-L)	1.48039920371647	3.35481887084772	3.80046343672345	Popeye_20221125_MVB_HStdia_SIL_1_3_100ng_1_C6_1_2302	3	6	8	5
1667	1_3	L	(UniMod:1)ASSHSSS(Phospho (STY))PVPQGSSSDVFFK(SILAC-K-L)	1.29091523959617	3.37760854887101	3.76621275784921	Popeye_20221125_MVB_HStdia_SIL_1_3_100ng_2_C6_1_2303	3	6	8	5
1668	1_3	L	(UniMod:1)ASSHSSS(Phospho (STY))PVPQGSSSDVFFK(SILAC-K-L)	1.24640713543448	3.42346542394422	3.79867135851961	Popeye_20221125_MVB_HStdia_SIL_1_3_100ng_3_C6_1_2304	3	6	8	5
1669	1_7	L	(UniMod:1)ASSHSSS(Phospho (STY))PVPQGSSSDVFFK(SILAC-K-L)	2.05690458537255	3.32738754578618	3.94657752420211	Popeye_20221125_MVB_HStdia_SIL_1_7_100ng_1_D6_1_2298	4	7	8	6
1670	1_7	L	(UniMod:1)ASSHSSS(Phospho (STY))PVPQGSSSDVFFK(SILAC-K-L)	2.3394557812022	3.23444894508842	3.93869530875979	Popeye_20221125_MVB_HStdia_SIL_1_7_100ng_2_D6_1_2299	4	7	7	6
1671	1_7	L	(UniMod:1)ASSHSSS(Phospho (STY))PVPQGSSSDVFFK(SILAC-K-L)	1.76252929250746	3.38012437412818	3.91069855940934	Popeye_20221125_MVB_HStdia_SIL_1_7_100ng_3_D6_1_2300	3	8	8	6
1672	1_15	L	(UniMod:1)ASSHSSS(Phospho (STY))PVPQGSSSDVFFK(SILAC-K-L)	2.7788278864548	3.1025811898203	3.93909173643074	Popeye_20221125_MVB_HStdia_SIL_1_15_100ng_1_E6_1_2294	3	7	7	6
1673	1_15	L	(UniMod:1)ASSHSSS(Phospho (STY))PVPQGSSSDVFFK(SILAC-K-L)	2.2437501371993	3.30185437226959	3.97729046634175	Popeye_20221125_MVB_HStdia_SIL_1_15_100ng_2_E6_1_2295	3	8	7	7
1674	1_15	L	(UniMod:1)ASSHSSS(Phospho (STY))PVPQGSSSDVFFK(SILAC-K-L)	2.3060885923209	3.25060051418072	3.94480235312783	Popeye_20221125_MVB_HStdia_SIL_1_15_100ng_3_E6_1_2296	3	8	7	6
1675	1_31	L	(UniMod:1)ASSHSSS(Phospho (STY))PVPQGSSSDVFFK(SILAC-K-L)	3.24909789576177	3.00809319907476	3.98616912454778	Popeye_20221125_MVB_HStdia_SIL_1_31_100ng_1_F6_1_2290	3	8	7	7
1676	1_31	L	(UniMod:1)ASSHSSS(Phospho (STY))PVPQGSSSDVFFK(SILAC-K-L)	2.71407601460262	3.14537046207514	3.96238875298268	Popeye_20221125_MVB_HStdia_SIL_1_31_100ng_2_F6_1_2291	3	8	7	6
1677	1_31	L	(UniMod:1)ASSHSSS(Phospho (STY))PVPQGSSSDVFFK(SILAC-K-L)	2.67772024176386	3.2158384079215	4.02191252068903	Popeye_20221125_MVB_HStdia_SIL_1_31_100ng_3_F6_1_2292	3	9	7	7
1678	1_63	L	(UniMod:1)ASSHSSS(Phospho (STY))PVPQGSSSDVFFK(SILAC-K-L)	2.54459067180954	3.2698117107492	4.03580982965063	Popeye_20221125_MVB_HStdia_SIL_1_63_100ng_1_G6_1_2286	3	9	7	7
1679	1_63	L	(UniMod:1)ASSHSSS(Phospho (STY))PVPQGSSSDVFFK(SILAC-K-L)	2.84549660421572	3.1570788249532	4.01365865538214	Popeye_20221125_MVB_HStdia_SIL_1_63_100ng_2_G6_1_2287	3	9	7	7
1680	1_63	L	(UniMod:1)ASSHSSS(Phospho (STY))PVPQGSSSDVFFK(SILAC-K-L)	2.91572615582684	3.10894368245687	3.98666471450278	Popeye_20221125_MVB_HStdia_SIL_1_63_100ng_3_G6_1_2288	2	8	7	7
1681	1_127	L	(UniMod:1)ASSHSSS(Phospho (STY))PVPQGSSSDVFFK(SILAC-K-L)	3.54590388206788	2.90881463586873	3.97623806611252	Popeye_20221125_MVB_HStdia_SIL_1_127_100ng_1_H6_1_2282	2	7	6	7
1682	1_127	L	(UniMod:1)ASSHSSS(Phospho (STY))PVPQGSSSDVFFK(SILAC-K-L)	2.88498426774702	3.03681247370925	3.90527927531979	Popeye_20221125_MVB_HStdia_SIL_1_127_100ng_2_H6_1_2283	2	8	7	6
1683	1_127	L	(UniMod:1)ASSHSSS(Phospho (STY))PVPQGSSSDVFFK(SILAC-K-L)	2.83634957174707	3.10662259648693	3.96044889577148	Popeye_20221125_MVB_HStdia_SIL_1_127_100ng_3_H6_1_2284	2	8	7	6
1684	1_7	L	(UniMod:1)AT(Phospho (STY))PLAVNSAASLWGPYK(SILAC-K-L)	2.6438715178012	2.50516490693614	3.30104953847596	Popeye_20221125_MVB_HStdia_SIL_1_7_100ng_1_D6_1_2298	1	2	5	2
1685	1_7	L	(UniMod:1)AT(Phospho (STY))PLAVNSAASLWGPYK(SILAC-K-L)	2.66938136156549	2.58402349010743	3.387587349805	Popeye_20221125_MVB_HStdia_SIL_1_7_100ng_2_D6_1_2299	2	2	5	3
1686	1_7	L	(UniMod:1)AT(Phospho (STY))PLAVNSAASLWGPYK(SILAC-K-L)	2.80839065586161	2.53318972878849	3.37859955574528	Popeye_20221125_MVB_HStdia_SIL_1_7_100ng_3_D6_1_2300	2	2	5	3
1687	1_1	L	(UniMod:1)ATAAETS(Phospho (STY))AS(Phospho (STY))EPEAESK(SILAC-K-L)	0.169007368248109	4.5907058875779	4.64158217490881	Popeye_20221125_MVB_HStdia_SIL_1_1_100ng_1_B6_1_2306	5	9	11	11
1688	1_1	L	(UniMod:1)ATAAETS(Phospho (STY))AS(Phospho (STY))EPEAESK(SILAC-K-L)	0.0774437729673032	4.60444098646206	4.62775388510261	Popeye_20221125_MVB_HStdia_SIL_1_1_100ng_2_B6_1_2307	5	9	11	11
1689	1_1	L	(UniMod:1)ATAAETS(Phospho (STY))AS(Phospho (STY))EPEAESK(SILAC-K-L)	0.175095840061817	4.56295272848814	4.61566182846273	Popeye_20221125_MVB_HStdia_SIL_1_1_100ng_3_B6_1_2308	5	9	11	11
1690	1_3	L	(UniMod:1)ATAAETS(Phospho (STY))AS(Phospho (STY))EPEAESK(SILAC-K-L)	1.6100404762188	3.95556461061252	4.4402350881875	Popeye_20221125_MVB_HStdia_SIL_1_3_100ng_1_C6_1_2302	5	9	9	9
1691	1_3	L	(UniMod:1)ATAAETS(Phospho (STY))AS(Phospho (STY))EPEAESK(SILAC-K-L)	1.73127414464625	3.99128279616561	4.51244824442163	Popeye_20221125_MVB_HStdia_SIL_1_3_100ng_2_C6_1_2303	5	9	9	10
1692	1_3	L	(UniMod:1)ATAAETS(Phospho (STY))AS(Phospho (STY))EPEAESK(SILAC-K-L)	1.49193891456022	4.0829145626801	4.53203292766108	Popeye_20221125_MVB_HStdia_SIL_1_3_100ng_3_C6_1_2304	5	9	10	10
1693	1_7	L	(UniMod:1)ATAAETS(Phospho (STY))AS(Phospho (STY))EPEAESK(SILAC-K-L)	2.88280129985341	3.66039204767899	4.52820171047398	Popeye_20221125_MVB_HStdia_SIL_1_7_100ng_1_D6_1_2298	5	9	9	10
1694	1_7	L	(UniMod:1)ATAAETS(Phospho (STY))AS(Phospho (STY))EPEAESK(SILAC-K-L)	2.80168071301879	3.72382823372776	4.56721816661967	Popeye_20221125_MVB_HStdia_SIL_1_7_100ng_2_D6_1_2299	5	9	9	10
1695	1_7	L	(UniMod:1)ATAAETS(Phospho (STY))AS(Phospho (STY))EPEAESK(SILAC-K-L)	3.00043342386815	3.69465345119537	4.59787391177246	Popeye_20221125_MVB_HStdia_SIL_1_7_100ng_3_D6_1_2300	5	9	9	10
1696	1_15	L	(UniMod:1)ATAAETS(Phospho (STY))AS(Phospho (STY))EPEAESK(SILAC-K-L)	3.51649855744058	3.27748773236761	4.33605927786635	Popeye_20221125_MVB_HStdia_SIL_1_15_100ng_1_E6_1_2294	4	8	7	9
1697	1_15	L	(UniMod:1)ATAAETS(Phospho (STY))AS(Phospho (STY))EPEAESK(SILAC-K-L)	3.4615593871805	3.41381926517304	4.4558524724866	Popeye_20221125_MVB_HStdia_SIL_1_15_100ng_2_E6_1_2295	5	9	8	10
1698	1_15	L	(UniMod:1)ATAAETS(Phospho (STY))AS(Phospho (STY))EPEAESK(SILAC-K-L)	4.73256193131092	3.02015403163833	4.44479712930038	Popeye_20221125_MVB_HStdia_SIL_1_15_100ng_3_E6_1_2296	5	7	7	9
1699	1_31	L	(UniMod:1)ATAAETS(Phospho (STY))AS(Phospho (STY))EPEAESK(SILAC-K-L)	5.26187067754701	2.8222406737334	4.40622158097981	Popeye_20221125_MVB_HStdia_SIL_1_31_100ng_1_F6_1_2290	4	6	6	9
1700	1_31	L	(UniMod:1)ATAAETS(Phospho (STY))AS(Phospho (STY))EPEAESK(SILAC-K-L)	3.87648346024595	3.30463699129179	4.47157479052112	Popeye_20221125_MVB_HStdia_SIL_1_31_100ng_2_F6_1_2291	4	9	7	10
1701	1_31	L	(UniMod:1)ATAAETS(Phospho (STY))AS(Phospho (STY))EPEAESK(SILAC-K-L)	5.20766084418323	2.86659212456339	4.43425424590735	Popeye_20221125_MVB_HStdia_SIL_1_31_100ng_3_F6_1_2292	4	7	6	9
1702	1_63	L	(UniMod:1)ATAAETS(Phospho (STY))AS(Phospho (STY))EPEAESK(SILAC-K-L)	6.81542453363601	2.41870887268571	4.47035609049435	Popeye_20221125_MVB_HStdia_SIL_1_63_100ng_1_G6_1_2286	4	3	5	10
1703	1_63	L	(UniMod:1)ATAAETS(Phospho (STY))AS(Phospho (STY))EPEAESK(SILAC-K-L)	6.85331655578607	2.39906251089903	4.4621163639712	Popeye_20221125_MVB_HStdia_SIL_1_63_100ng_2_G6_1_2287	4	3	5	10
1704	1_63	L	(UniMod:1)ATAAETS(Phospho (STY))AS(Phospho (STY))EPEAESK(SILAC-K-L)	6.34039995084442	2.54595498145184	4.45460555116245	Popeye_20221125_MVB_HStdia_SIL_1_63_100ng_3_G6_1_2288	4	4	5	10
1705	1_7	L	(UniMod:1)ATAAETS(Phospho (STY))ASEPEAESK(SILAC-K-L)	2.63105823123674	3.56983254454842	4.36185999248929	Popeye_20221125_MVB_HStdia_SIL_1_7_100ng_1_D6_1_2298	5	8	8	9
1706	1_7	L	(UniMod:1)ATAAETS(Phospho (STY))ASEPEAESK(SILAC-K-L)	2.57111051985152	3.56723345994229	4.34121484858481	Popeye_20221125_MVB_HStdia_SIL_1_7_100ng_2_D6_1_2299	4	8	8	9
1707	1_7	L	(UniMod:1)ATAAETS(Phospho (STY))ASEPEAESK(SILAC-K-L)	2.79069163523009	3.49587721529543	4.33595910614825	Popeye_20221125_MVB_HStdia_SIL_1_7_100ng_3_D6_1_2300	4	8	8	9
1708	1_15	L	(UniMod:1)ATAAETS(Phospho (STY))ASEPEAESK(SILAC-K-L)	3.79061644430391	3.18415745979695	4.32524671158957	Popeye_20221125_MVB_HStdia_SIL_1_15_100ng_1_E6_1_2294	4	8	7	9
1709	1_15	L	(UniMod:1)ATAAETS(Phospho (STY))ASEPEAESK(SILAC-K-L)	4.55891305116086	2.95244564369099	4.32481521971441	Popeye_20221125_MVB_HStdia_SIL_1_15_100ng_2_E6_1_2295	4	6	6	9
1710	1_15	L	(UniMod:1)ATAAETS(Phospho (STY))ASEPEAESK(SILAC-K-L)	3.77502888452545	3.13865630676685	4.27505323550695	Popeye_20221125_MVB_HStdia_SIL_1_15_100ng_3_E6_1_2296	4	7	7	8
1711	1_31	L	(UniMod:1)ATAAETS(Phospho (STY))ASEPEAESK(SILAC-K-L)	4.87625683663919	2.89803370836863	4.36593328275858	Popeye_20221125_MVB_HStdia_SIL_1_31_100ng_1_F6_1_2290	4	7	6	9
1712	1_31	L	(UniMod:1)ATAAETS(Phospho (STY))ASEPEAESK(SILAC-K-L)	4.2351385677727	3.11551731971853	4.39042106441151	Popeye_20221125_MVB_HStdia_SIL_1_31_100ng_2_F6_1_2291	4	8	7	9
1713	1_31	L	(UniMod:1)ATAAETS(Phospho (STY))ASEPEAESK(SILAC-K-L)	4.61031120250426	2.95689996533968	4.34474192663914	Popeye_20221125_MVB_HStdia_SIL_1_31_100ng_3_F6_1_2292	4	7	6	9
1714	1_63	L	(UniMod:1)ATAAETS(Phospho (STY))ASEPEAESK(SILAC-K-L)	7.15271674145958	2.1920737831094	4.34525607277666	Popeye_20221125_MVB_HStdia_SIL_1_63_100ng_1_G6_1_2286	4	2	4	9
1715	1_63	L	(UniMod:1)ATAAETS(Phospho (STY))ASEPEAESK(SILAC-K-L)	6.1359447186294	2.49389561048801	4.34099902253144	Popeye_20221125_MVB_HStdia_SIL_1_63_100ng_2_G6_1_2287	4	4	5	9
1716	1_63	L	(UniMod:1)ATAAETS(Phospho (STY))ASEPEAESK(SILAC-K-L)	5.47281620283617	2.65365237602442	4.30113421383396	Popeye_20221125_MVB_HStdia_SIL_1_63_100ng_3_G6_1_2288	3	5	6	9
1717	1_127	L	(UniMod:1)ATAAETS(Phospho (STY))ASEPEAESK(SILAC-K-L)	6.82467268570525	2.24069149386703	4.29512268285297	Popeye_20221125_MVB_HStdia_SIL_1_127_100ng_1_H6_1_2282	3	2	4	9
1718	1_127	L	(UniMod:1)ATAAETS(Phospho (STY))ASEPEAESK(SILAC-K-L)	6.48955703174144	2.3859974985318	4.33954882365809	Popeye_20221125_MVB_HStdia_SIL_1_127_100ng_2_H6_1_2283	3	3	5	9
1719	1_127	L	(UniMod:1)ATAAETS(Phospho (STY))ASEPEAESK(SILAC-K-L)	6.81684214986212	2.27852039078474	4.33059435359978	Popeye_20221125_MVB_HStdia_SIL_1_127_100ng_3_H6_1_2284	3	2	4	9
1720	1_1	L	(UniMod:1)ATAAETSAS(Phospho (STY))EPEAESK(SILAC-K-L)	-0.100423263202703	4.69100010956482	4.66076969507835	Popeye_20221125_MVB_HStdia_SIL_1_1_100ng_1_B6_1_2306	5	10	12	11
1721	1_1	L	(UniMod:1)ATAAETSAS(Phospho (STY))EPEAESK(SILAC-K-L)	-0.269418493663469	4.73719741514535	4.65609436716604	Popeye_20221125_MVB_HStdia_SIL_1_1_100ng_2_B6_1_2307	5	10	12	11
1722	1_1	L	(UniMod:1)ATAAETSAS(Phospho (STY))EPEAESK(SILAC-K-L)	-0.220554294242352	4.70250808210807	4.63611462386862	Popeye_20221125_MVB_HStdia_SIL_1_1_100ng_3_B6_1_2308	5	10	12	11
1723	1_3	L	(UniMod:1)ATAAETSAS(Phospho (STY))EPEAESK(SILAC-K-L)	1.25595651036079	4.14012134255422	4.51820192542228	Popeye_20221125_MVB_HStdia_SIL_1_3_100ng_1_C6_1_2302	5	9	10	10
1724	1_3	L	(UniMod:1)ATAAETSAS(Phospho (STY))EPEAESK(SILAC-K-L)	1.32928805369956	4.19438944691789	4.59454502395925	Popeye_20221125_MVB_HStdia_SIL_1_3_100ng_2_C6_1_2303	5	10	10	10
1725	1_3	L	(UniMod:1)ATAAETSAS(Phospho (STY))EPEAESK(SILAC-K-L)	1.33907132185684	4.22008454131537	4.62318517552769	Popeye_20221125_MVB_HStdia_SIL_1_3_100ng_3_C6_1_2304	5	10	10	11
1726	1_7	L	(UniMod:1)ATAAETSAS(Phospho (STY))EPEAESK(SILAC-K-L)	2.43359499362947	3.89016550918972	4.62275059956988	Popeye_20221125_MVB_HStdia_SIL_1_7_100ng_1_D6_1_2298	5	9	9	11
1727	1_7	L	(UniMod:1)ATAAETSAS(Phospho (STY))EPEAESK(SILAC-K-L)	2.65058072139706	3.90757795170212	4.70548225477131	Popeye_20221125_MVB_HStdia_SIL_1_7_100ng_2_D6_1_2299	5	10	9	11
1728	1_7	L	(UniMod:1)ATAAETSAS(Phospho (STY))EPEAESK(SILAC-K-L)	2.66535091170554	3.86858978084618	4.67094035423989	Popeye_20221125_MVB_HStdia_SIL_1_7_100ng_3_D6_1_2300	5	9	9	11
1729	1_15	L	(UniMod:1)ATAAETSAS(Phospho (STY))EPEAESK(SILAC-K-L)	3.82229678561093	3.39068611085191	4.54131209565082	Popeye_20221125_MVB_HStdia_SIL_1_15_100ng_1_E6_1_2294	5	9	8	10
1730	1_15	L	(UniMod:1)ATAAETSAS(Phospho (STY))EPEAESK(SILAC-K-L)	3.5048301259519	3.55193038394838	4.60698938156667	Popeye_20221125_MVB_HStdia_SIL_1_15_100ng_2_E6_1_2295	5	9	8	10
1731	1_15	L	(UniMod:1)ATAAETSAS(Phospho (STY))EPEAESK(SILAC-K-L)	3.53249939486468	3.51343202998021	4.57682030749934	Popeye_20221125_MVB_HStdia_SIL_1_15_100ng_3_E6_1_2296	5	9	8	10
1732	1_31	L	(UniMod:1)ATAAETSAS(Phospho (STY))EPEAESK(SILAC-K-L)	4.61200206757039	3.23189755715403	4.62024851955702	Popeye_20221125_MVB_HStdia_SIL_1_31_100ng_1_F6_1_2290	5	9	7	11
1733	1_31	L	(UniMod:1)ATAAETSAS(Phospho (STY))EPEAESK(SILAC-K-L)	4.33645831775371	3.36066913398771	4.66607316257814	Popeye_20221125_MVB_HStdia_SIL_1_31_100ng_2_F6_1_2291	5	9	8	11
1734	1_31	L	(UniMod:1)ATAAETSAS(Phospho (STY))EPEAESK(SILAC-K-L)	4.79894824872107	3.18614515889597	4.63077252940014	Popeye_20221125_MVB_HStdia_SIL_1_31_100ng_3_F6_1_2292	5	8	7	11
1735	1_63	L	(UniMod:1)ATAAETSAS(Phospho (STY))EPEAESK(SILAC-K-L)	5.51002376672544	2.98014614232044	4.63882857292623	Popeye_20221125_MVB_HStdia_SIL_1_63_100ng_1_G6_1_2286	4	8	6	11
1736	1_63	L	(UniMod:1)ATAAETSAS(Phospho (STY))EPEAESK(SILAC-K-L)	5.88594531761268	2.86934732057794	4.64119341401732	Popeye_20221125_MVB_HStdia_SIL_1_63_100ng_2_G6_1_2287	4	7	6	11
1737	1_63	L	(UniMod:1)ATAAETSAS(Phospho (STY))EPEAESK(SILAC-K-L)	5.76440236255761	2.87004379496151	4.60530181316767	Popeye_20221125_MVB_HStdia_SIL_1_63_100ng_3_G6_1_2288	4	7	6	10
1738	1_127	L	(UniMod:1)ATAAETSAS(Phospho (STY))EPEAESK(SILAC-K-L)	6.49798105849024	2.61264825093216	4.56873546079411	Popeye_20221125_MVB_HStdia_SIL_1_127_100ng_1_H6_1_2282	3	4	5	10
1739	1_127	L	(UniMod:1)ATAAETSAS(Phospho (STY))EPEAESK(SILAC-K-L)	5.69677262129398	2.88731904240464	4.60221847989145	Popeye_20221125_MVB_HStdia_SIL_1_127_100ng_2_H6_1_2283	4	7	6	10
1740	1_127	L	(UniMod:1)ATAAETSAS(Phospho (STY))EPEAESK(SILAC-K-L)	5.83500603289441	2.78351339617561	4.54002523695711	Popeye_20221125_MVB_HStdia_SIL_1_127_100ng_3_H6_1_2284	3	6	6	10
1741	1_1	L	(UniMod:1)ATADTPAPASSGLS(Phospho (STY))PK(SILAC-K-L)	-0.284194264820395	4.2724960385801	4.18694504027349	Popeye_20221125_MVB_HStdia_SIL_1_1_100ng_1_B6_1_2306	4	8	10	8
1742	1_1	L	(UniMod:1)ATADTPAPASSGLS(Phospho (STY))PK(SILAC-K-L)	0.169262471509708	4.20337017778185	4.25432325884649	Popeye_20221125_MVB_HStdia_SIL_1_1_100ng_2_B6_1_2307	4	8	10	8
1743	1_1	L	(UniMod:1)ATADTPAPASSGLS(Phospho (STY))PK(SILAC-K-L)	-0.33472541809259	4.29621091761926	4.19544852646223	Popeye_20221125_MVB_HStdia_SIL_1_1_100ng_3_B6_1_2308	4	8	10	8
1744	1_3	L	(UniMod:1)ATADTPAPASSGLS(Phospho (STY))PK(SILAC-K-L)	0.889028379397321	3.96074278044661	4.22836698964174	Popeye_20221125_MVB_HStdia_SIL_1_3_100ng_1_C6_1_2302	4	9	9	8
1745	1_3	L	(UniMod:1)ATADTPAPASSGLS(Phospho (STY))PK(SILAC-K-L)	1.17079885409075	3.91415532778548	4.26660090175581	Popeye_20221125_MVB_HStdia_SIL_1_3_100ng_2_C6_1_2303	4	9	9	8
1746	1_3	L	(UniMod:1)ATADTPAPASSGLS(Phospho (STY))PK(SILAC-K-L)	1.11890378802777	3.9249292072045	4.26175280966291	Popeye_20221125_MVB_HStdia_SIL_1_3_100ng_3_C6_1_2304	4	9	9	8
1747	1_7	L	(UniMod:1)ATADTPAPASSGLS(Phospho (STY))PK(SILAC-K-L)	2.68171649315815	3.59501867634789	4.40229578065532	Popeye_20221125_MVB_HStdia_SIL_1_7_100ng_1_D6_1_2298	5	9	8	9
1748	1_7	L	(UniMod:1)ATADTPAPASSGLS(Phospho (STY))PK(SILAC-K-L)	2.50248214427644	3.63253422332069	4.38585641236141	Popeye_20221125_MVB_HStdia_SIL_1_7_100ng_2_D6_1_2299	5	9	8	9
1749	1_7	L	(UniMod:1)ATADTPAPASSGLS(Phospho (STY))PK(SILAC-K-L)	2.67868581695347	3.5347708789582	4.34113565882087	Popeye_20221125_MVB_HStdia_SIL_1_7_100ng_3_D6_1_2300	4	8	8	9
1750	1_15	L	(UniMod:1)ATADTPAPASSGLS(Phospho (STY))PK(SILAC-K-L)	3.29548335552181	3.31216889057789	4.30420823080134	Popeye_20221125_MVB_HStdia_SIL_1_15_100ng_1_E6_1_2294	4	8	7	9
1751	1_15	L	(UniMod:1)ATADTPAPASSGLS(Phospho (STY))PK(SILAC-K-L)	3.43748440959841	3.36716575906842	4.40195167598483	Popeye_20221125_MVB_HStdia_SIL_1_15_100ng_2_E6_1_2295	4	8	8	9
1752	1_15	L	(UniMod:1)ATADTPAPASSGLS(Phospho (STY))PK(SILAC-K-L)	3.6061258337581	3.30340127248931	4.38895331658928	Popeye_20221125_MVB_HStdia_SIL_1_15_100ng_3_E6_1_2296	4	8	7	9
1753	1_31	L	(UniMod:1)ATADTPAPASSGLS(Phospho (STY))PK(SILAC-K-L)	4.09349442741862	3.18024633644985	4.41251094618621	Popeye_20221125_MVB_HStdia_SIL_1_31_100ng_1_F6_1_2290	4	8	7	9
1754	1_31	L	(UniMod:1)ATADTPAPASSGLS(Phospho (STY))PK(SILAC-K-L)	4.48239143795962	3.05788661779415	4.4072208929274	Popeye_20221125_MVB_HStdia_SIL_1_31_100ng_2_F6_1_2291	4	8	7	9
1755	1_31	L	(UniMod:1)ATADTPAPASSGLS(Phospho (STY))PK(SILAC-K-L)	5.79325796743282	2.65924475809104	4.40318917890767	Popeye_20221125_MVB_HStdia_SIL_1_31_100ng_3_F6_1_2292	4	5	6	9
1756	1_63	L	(UniMod:1)ATADTPAPASSGLS(Phospho (STY))PK(SILAC-K-L)	6.01848930418126	2.61379004158834	4.42553585072975	Popeye_20221125_MVB_HStdia_SIL_1_63_100ng_1_G6_1_2286	4	5	5	9
1757	1_63	L	(UniMod:1)ATADTPAPASSGLS(Phospho (STY))PK(SILAC-K-L)	5.95484504445125	2.62198696961058	4.41457394752142	Popeye_20221125_MVB_HStdia_SIL_1_63_100ng_2_G6_1_2287	4	5	5	9
1758	1_63	L	(UniMod:1)ATADTPAPASSGLS(Phospho (STY))PK(SILAC-K-L)	6.05447401346213	2.60787088887866	4.43044917489885	Popeye_20221125_MVB_HStdia_SIL_1_63_100ng_3_G6_1_2288	4	5	5	9
1759	1_3	L	(UniMod:1)ATAEVLNIGK(SILAC-K-L)	1.17523343629357	3.21572214085579	3.56950265708741	Popeye_20221125_MVB_HStdia_SIL_1_3_100ng_1_C6_1_2302	3	5	7	4
1760	1_3	L	(UniMod:1)ATAEVLNIGK(SILAC-K-L)	1.44351602668142	3.16600656647129	3.60054818972408	Popeye_20221125_MVB_HStdia_SIL_1_3_100ng_2_C6_1_2303	3	4	7	4
1761	1_3	L	(UniMod:1)ATAEVLNIGK(SILAC-K-L)	1.11891959920548	3.25010758831689	3.58693595041406	Popeye_20221125_MVB_HStdia_SIL_1_3_100ng_3_C6_1_2304	3	5	7	4
1762	1_7	L	(UniMod:1)ATAEVLNIGK(SILAC-K-L)	2.09272069496144	2.67988194211286	3.30985364384303	Popeye_20221125_MVB_HStdia_SIL_1_7_100ng_1_D6_1_2298	1	3	6	2
1763	1_7	L	(UniMod:1)ATAEVLNIGK(SILAC-K-L)	3.96672838391886	2.15343068672012	3.3475349149314	Popeye_20221125_MVB_HStdia_SIL_1_7_100ng_2_D6_1_2299	1	1	4	3
1764	1_7	L	(UniMod:1)ATAEVLNIGK(SILAC-K-L)	3.1210820474493	2.52555787881781	3.4650971940284	Popeye_20221125_MVB_HStdia_SIL_1_7_100ng_3_D6_1_2300	2	2	5	3
1765	1_15	L	(UniMod:1)ATAEVLNIGK(SILAC-K-L)	7.46434904998357	1.09682314542463	3.34381610757562	Popeye_20221125_MVB_HStdia_SIL_1_15_100ng_1_E6_1_2294	1	1	1	3
1766	1_15	L	(UniMod:1)ATAEVLNIGK(SILAC-K-L)	4.17282321441981	2.15867302224274	3.4148179763861	Popeye_20221125_MVB_HStdia_SIL_1_15_100ng_2_E6_1_2295	2	2	4	3
1767	1_15	L	(UniMod:1)ATAEVLNIGK(SILAC-K-L)	4.27282067176585	2.1510387162492	3.43728590454384	Popeye_20221125_MVB_HStdia_SIL_1_15_100ng_3_E6_1_2296	2	1	4	3
1768	1_1	L	(UniMod:1)ATAEVLNIGK(SILAC-K-L)K(SILAC-K-L)	0.369752168114024	3.19812351165764	3.30943000522176	Popeye_20221125_MVB_HStdia_SIL_1_1_100ng_1_B6_1_2306	1	2	7	2
1769	1_1	L	(UniMod:1)ATAEVLNIGK(SILAC-K-L)K(SILAC-K-L)	-0.719584317174942	3.31145080846213	3.09483434458309	Popeye_20221125_MVB_HStdia_SIL_1_1_100ng_2_B6_1_2307	1	2	7	1
1770	1_1	L	(UniMod:1)ATAEVLNIGK(SILAC-K-L)K(SILAC-K-L)	-0.304857583071465	3.35447148053876	3.26270020362863	Popeye_20221125_MVB_HStdia_SIL_1_1_100ng_3_B6_1_2308	1	3	8	2
1771	1_3	L	(UniMod:1)ATAEVLNIGK(SILAC-K-L)K(SILAC-K-L)	1.83730887566484	3.13060391213666	3.68368899501144	Popeye_20221125_MVB_HStdia_SIL_1_3_100ng_1_C6_1_2302	3	4	7	5
1772	1_3	L	(UniMod:1)ATAEVLNIGK(SILAC-K-L)K(SILAC-K-L)	1.07379387104374	3.40014582491975	3.72338998926405	Popeye_20221125_MVB_HStdia_SIL_1_3_100ng_2_C6_1_2303	3	6	8	5
1773	1_3	L	(UniMod:1)ATAEVLNIGK(SILAC-K-L)K(SILAC-K-L)	1.47689932463463	3.22991466615571	3.67450566344661	Popeye_20221125_MVB_HStdia_SIL_1_3_100ng_3_C6_1_2304	3	5	7	5
1774	1_7	L	(UniMod:1)ATAEVLNIGK(SILAC-K-L)K(SILAC-K-L)	2.24570619642449	2.83238627106701	3.50841119763925	Popeye_20221125_MVB_HStdia_SIL_1_7_100ng_1_D6_1_2298	2	4	6	4
1775	1_7	L	(UniMod:1)ATAEVLNIGK(SILAC-K-L)K(SILAC-K-L)	2.43068403491372	2.83285429491389	3.56456309940448	Popeye_20221125_MVB_HStdia_SIL_1_7_100ng_2_D6_1_2299	2	4	6	4
1776	1_7	L	(UniMod:1)ATAEVLNIGK(SILAC-K-L)K(SILAC-K-L)	2.78035292395964	2.7779412906397	3.61491091928361	Popeye_20221125_MVB_HStdia_SIL_1_7_100ng_3_D6_1_2300	2	4	6	4
1777	1_15	L	(UniMod:1)ATAEVLNIGK(SILAC-K-L)K(SILAC-K-L)	4.07009914376145	2.21254448509625	3.43776641269473	Popeye_20221125_MVB_HStdia_SIL_1_15_100ng_1_E6_1_2294	2	2	4	3
1778	1_15	L	(UniMod:1)ATAEVLNIGK(SILAC-K-L)K(SILAC-K-L)	4.51972363829331	2.22184440664982	3.58241679388765	Popeye_20221125_MVB_HStdia_SIL_1_15_100ng_2_E6_1_2295	2	2	4	4
1779	1_15	L	(UniMod:1)ATAEVLNIGK(SILAC-K-L)K(SILAC-K-L)	3.76590982143005	2.37408265085623	3.50773446807226	Popeye_20221125_MVB_HStdia_SIL_1_15_100ng_3_E6_1_2296	2	2	5	4
1780	1_31	L	(UniMod:1)ATAEVLNIGK(SILAC-K-L)K(SILAC-K-L)	5.83454599114092	1.79460305324326	3.55097640765771	Popeye_20221125_MVB_HStdia_SIL_1_31_100ng_1_F6_1_2290	2	1	3	4
1781	1_31	L	(UniMod:1)ATAEVLNIGK(SILAC-K-L)K(SILAC-K-L)	8.2458106484238	1.06959410517755	3.55183044891858	Popeye_20221125_MVB_HStdia_SIL_1_31_100ng_2_F6_1_2291	2	1	1	4
1782	1_31	L	(UniMod:1)ATAEVLNIGK(SILAC-K-L)K(SILAC-K-L)	4.60279316806761	2.23069920723943	3.61627801466503	Popeye_20221125_MVB_HStdia_SIL_1_31_100ng_3_F6_1_2292	2	2	4	4
1783	1_15	L	(UniMod:1)ATATIALQVNGQQGGGSEPAAAAAVVAAGDK(SILAC-K-L)	2.64970804685052	2.34851124994252	3.14615285179675	Popeye_20221125_MVB_HStdia_SIL_1_15_100ng_1_E6_1_2294	1	2	5	1
1784	1_15	L	(UniMod:1)ATATIALQVNGQQGGGSEPAAAAAVVAAGDK(SILAC-K-L)	0.186405111442871	2.96218743380672	3.01830096369611	Popeye_20221125_MVB_HStdia_SIL_1_15_100ng_3_E6_1_2296	1	6	6	1
1785	1_1	L	(UniMod:1)ATDELATK(SILAC-K-L)LS(Phospho (STY))R(SILAC-R-L)	-0.49576440824752	3.73808735339606	3.58884739573095	Popeye_20221125_MVB_HStdia_SIL_1_1_100ng_1_B6_1_2306	2	5	9	4
1786	1_1	L	(UniMod:1)ATDELATK(SILAC-K-L)LS(Phospho (STY))R(SILAC-R-L)	0.743219543924419	3.40904165183298	3.63277302791794	Popeye_20221125_MVB_HStdia_SIL_1_1_100ng_2_B6_1_2307	3	3	8	4
1787	1_1	L	(UniMod:1)ATDELATK(SILAC-K-L)LS(Phospho (STY))R(SILAC-R-L)	-0.356252854562725	3.71972147939675	3.61247868413245	Popeye_20221125_MVB_HStdia_SIL_1_1_100ng_3_B6_1_2308	3	5	9	4
1788	1_3	L	(UniMod:1)ATDELATK(SILAC-K-L)LS(Phospho (STY))R(SILAC-R-L)	1.39650940606954	3.05369677664783	3.47408799710165	Popeye_20221125_MVB_HStdia_SIL_1_3_100ng_1_C6_1_2302	2	4	7	3
1789	1_3	L	(UniMod:1)ATDELATK(SILAC-K-L)LS(Phospho (STY))R(SILAC-R-L)	0.34784576814417	3.46991180996045	3.57462382003662	Popeye_20221125_MVB_HStdia_SIL_1_3_100ng_2_C6_1_2303	3	7	8	4
1790	1_3	L	(UniMod:1)ATDELATK(SILAC-K-L)LS(Phospho (STY))R(SILAC-R-L)	0.894806706274848	3.38241331312627	3.65177697203629	Popeye_20221125_MVB_HStdia_SIL_1_3_100ng_3_C6_1_2304	3	6	8	5
1791	1_7	L	(UniMod:1)ATDELATK(SILAC-K-L)LS(Phospho (STY))R(SILAC-R-L)	2.16314655170935	2.93249710230497	3.58366909938659	Popeye_20221125_MVB_HStdia_SIL_1_7_100ng_1_D6_1_2298	2	5	6	4
1792	1_7	L	(UniMod:1)ATDELATK(SILAC-K-L)LS(Phospho (STY))R(SILAC-R-L)	3.02542631305009	2.7733109467011	3.68405501660026	Popeye_20221125_MVB_HStdia_SIL_1_7_100ng_2_D6_1_2299	3	4	6	5
1793	1_7	L	(UniMod:1)ATDELATK(SILAC-K-L)LS(Phospho (STY))R(SILAC-R-L)	2.28583342345147	2.99315219281594	3.68125661836612	Popeye_20221125_MVB_HStdia_SIL_1_7_100ng_3_D6_1_2300	3	5	7	5
1794	1_15	L	(UniMod:1)ATDELATK(SILAC-K-L)LS(Phospho (STY))R(SILAC-R-L)	3.04707504791183	2.52913636174787	3.44639735020859	Popeye_20221125_MVB_HStdia_SIL_1_15_100ng_1_E6_1_2294	2	3	5	3
1795	1_15	L	(UniMod:1)ATDELATK(SILAC-K-L)LS(Phospho (STY))R(SILAC-R-L)	3.63591914168655	2.45925674952343	3.55377747297992	Popeye_20221125_MVB_HStdia_SIL_1_15_100ng_2_E6_1_2295	2	3	5	4
1796	1_15	L	(UniMod:1)ATDELATK(SILAC-K-L)LS(Phospho (STY))R(SILAC-R-L)	3.90761013830909	2.34471639971426	3.52102426270598	Popeye_20221125_MVB_HStdia_SIL_1_15_100ng_3_E6_1_2296	2	2	5	4
1797	1_31	L	(UniMod:1)ATDELATK(SILAC-K-L)LS(Phospho (STY))R(SILAC-R-L)	8.28126538505977	1.008302024212	3.50121130716882	Popeye_20221125_MVB_HStdia_SIL_1_31_100ng_1_F6_1_2290	2	1	1	4
1798	1_31	L	(UniMod:1)ATDELATK(SILAC-K-L)LS(Phospho (STY))R(SILAC-R-L)	5.70608765166157	1.83800864204313	3.55571218308111	Popeye_20221125_MVB_HStdia_SIL_1_31_100ng_2_F6_1_2291	2	1	3	4
1799	1_31	L	(UniMod:1)ATDELATK(SILAC-K-L)LS(Phospho (STY))R(SILAC-R-L)	4.56129945864582	2.27146288530218	3.64455084156045	Popeye_20221125_MVB_HStdia_SIL_1_31_100ng_3_F6_1_2292	2	2	4	4
1800	1_3	L	(UniMod:1)ATDSWALAVDEQEAAVK(SILAC-K-L)	0.259199965450067	3.03190912918645	3.10993609366199	Popeye_20221125_MVB_HStdia_SIL_1_3_100ng_1_C6_1_2302	1	3	7	1
1801	1_3	L	(UniMod:1)ATDSWALAVDEQEAAVK(SILAC-K-L)	-0.141820646341321	3.10941316631624	3.06672089776305	Popeye_20221125_MVB_HStdia_SIL_1_3_100ng_3_C6_1_2304	1	4	7	1
1802	1_15	L	(UniMod:1)ATDSWALAVDEQEAAVK(SILAC-K-L)	1.81445513510998	2.54898485932734	3.09519028078199	Popeye_20221125_MVB_HStdia_SIL_1_15_100ng_1_E6_1_2294	1	3	5	1
1803	1_15	L	(UniMod:1)ATDSWALAVDEQEAAVK(SILAC-K-L)	0.212930925426216	3.06528834470016	3.12938694025794	Popeye_20221125_MVB_HStdia_SIL_1_15_100ng_2_E6_1_2295	1	7	7	1
1804	1_15	L	(UniMod:1)ATDSWALAVDEQEAAVK(SILAC-K-L)	0.264923556236488	2.93184164993784	3.011591586923	Popeye_20221125_MVB_HStdia_SIL_1_15_100ng_3_E6_1_2296	1	6	6	1
1805	1_31	L	(UniMod:1)ATDSWALAVDEQEAAVK(SILAC-K-L)	3.24539923936754	2.06366355244989	3.04062607140458	Popeye_20221125_MVB_HStdia_SIL_1_31_100ng_2_F6_1_2291	1	2	4	1
1806	1_31	L	(UniMod:1)ATDSWALAVDEQEAAVK(SILAC-K-L)	0.508252273155363	2.87680651109352	3.02980569067768	Popeye_20221125_MVB_HStdia_SIL_1_31_100ng_3_F6_1_2292	1	7	6	1
1807	1_1	L	(UniMod:1)ATDTS(Phospho (STY))QGELVHPK(SILAC-K-L)	-0.726786103376381	3.59810625503515	3.37932183748711	Popeye_20221125_MVB_HStdia_SIL_1_1_100ng_1_B6_1_2306	2	4	8	3
1808	1_1	L	(UniMod:1)ATDTS(Phospho (STY))QGELVHPK(SILAC-K-L)	-0.0718706637392948	3.44881449366952	3.42717926807572	Popeye_20221125_MVB_HStdia_SIL_1_1_100ng_2_B6_1_2307	2	3	8	3
1809	1_1	L	(UniMod:1)ATDTS(Phospho (STY))QGELVHPK(SILAC-K-L)	-0.151189625499535	3.47430806830655	3.42879545599799	Popeye_20221125_MVB_HStdia_SIL_1_1_100ng_3_B6_1_2308	2	4	8	3
1810	1_3	L	(UniMod:1)ATDTS(Phospho (STY))QGELVHPK(SILAC-K-L)	1.56889827984131	2.98561461263082	3.45790005500867	Popeye_20221125_MVB_HStdia_SIL_1_3_100ng_1_C6_1_2302	2	3	7	3
1811	1_3	L	(UniMod:1)ATDTS(Phospho (STY))QGELVHPK(SILAC-K-L)	1.75751968597939	3.00788853827072	3.53695468172046	Popeye_20221125_MVB_HStdia_SIL_1_3_100ng_2_C6_1_2303	2	3	7	4
1812	1_7	L	(UniMod:1)ATDTS(Phospho (STY))QGELVHPK(SILAC-K-L)	1.93202157340674	2.96397660999661	3.54557305586195	Popeye_20221125_MVB_HStdia_SIL_1_7_100ng_1_D6_1_2298	2	5	6	4
1813	1_7	L	(UniMod:1)ATDTS(Phospho (STY))QGELVHPK(SILAC-K-L)	3.67316550500256	2.48812326196148	3.59385625800548	Popeye_20221125_MVB_HStdia_SIL_1_7_100ng_2_D6_1_2299	2	2	5	4
1814	1_7	L	(UniMod:1)ATDTS(Phospho (STY))QGELVHPK(SILAC-K-L)	2.76506562842731	2.66980669673242	3.50217439086851	Popeye_20221125_MVB_HStdia_SIL_1_7_100ng_3_D6_1_2300	2	3	6	4
1815	1_31	L	(UniMod:1)ATDTS(Phospho (STY))QGELVHPK(SILAC-K-L)	5.17979426891368	2.04160583195395	3.60087927826535	Popeye_20221125_MVB_HStdia_SIL_1_31_100ng_1_F6_1_2290	2	2	4	4
1816	1_31	L	(UniMod:1)ATDTS(Phospho (STY))QGELVHPK(SILAC-K-L)	8.22987402229514	1.10566343813223	3.58310237937885	Popeye_20221125_MVB_HStdia_SIL_1_31_100ng_2_F6_1_2291	2	1	1	4
1817	1_31	L	(UniMod:1)ATDTS(Phospho (STY))QGELVHPK(SILAC-K-L)	6.40498848784445	1.65466833533858	3.58276199206224	Popeye_20221125_MVB_HStdia_SIL_1_31_100ng_3_F6_1_2292	2	1	3	4
1818	1_1	L	(UniMod:1)ATNFLAHEK(SILAC-K-L)	-0.325915333384474	3.56126838787411	3.46315809647856	Popeye_20221125_MVB_HStdia_SIL_1_1_100ng_1_B6_1_2306	2	4	8	3
1819	1_1	L	(UniMod:1)ATNFLAHEK(SILAC-K-L)	-0.427877160086524	3.59508708690367	3.46628322725811	Popeye_20221125_MVB_HStdia_SIL_1_1_100ng_2_B6_1_2307	2	4	8	3
1820	1_1	L	(UniMod:1)ATNFLAHEK(SILAC-K-L)	-0.121630697941065	3.59581466115656	3.55920017268276	Popeye_20221125_MVB_HStdia_SIL_1_1_100ng_3_B6_1_2308	2	4	8	4
1821	1_3	L	(UniMod:1)ATNFLAHEK(SILAC-K-L)	1.04879935908053	3.72251052589087	4.03823059240727	Popeye_20221125_MVB_HStdia_SIL_1_3_100ng_1_C6_1_2302	4	8	9	7
1822	1_3	L	(UniMod:1)ATNFLAHEK(SILAC-K-L)	1.6252840837383	3.60696576431165	4.09622502499213	Popeye_20221125_MVB_HStdia_SIL_1_3_100ng_2_C6_1_2303	4	7	8	7
1823	1_3	L	(UniMod:1)ATNFLAHEK(SILAC-K-L)	1.25316284656175	3.68599239296659	4.06323199923333	Popeye_20221125_MVB_HStdia_SIL_1_3_100ng_3_C6_1_2304	4	8	9	7
1824	1_7	L	(UniMod:1)ATNFLAHEK(SILAC-K-L)	2.83386554251723	3.05894201195121	3.91202054392748	Popeye_20221125_MVB_HStdia_SIL_1_7_100ng_1_D6_1_2298	3	6	7	6
1825	1_7	L	(UniMod:1)ATNFLAHEK(SILAC-K-L)	2.54744880466522	3.14072482191663	3.90758332453922	Popeye_20221125_MVB_HStdia_SIL_1_7_100ng_2_D6_1_2299	3	6	7	6
1826	1_7	L	(UniMod:1)ATNFLAHEK(SILAC-K-L)	2.58631586960973	3.08950947614742	3.86806813116172	Popeye_20221125_MVB_HStdia_SIL_1_7_100ng_3_D6_1_2300	3	6	7	6
1827	1_15	L	(UniMod:1)ATNFLAHEK(SILAC-K-L)	4.12268696216838	2.63256863547002	3.87362107381552	Popeye_20221125_MVB_HStdia_SIL_1_15_100ng_1_E6_1_2294	3	4	5	6
1828	1_15	L	(UniMod:1)ATNFLAHEK(SILAC-K-L)	3.1054670322486	2.99285030947121	3.92768903672364	Popeye_20221125_MVB_HStdia_SIL_1_15_100ng_2_E6_1_2295	3	7	7	6
1829	1_15	L	(UniMod:1)ATNFLAHEK(SILAC-K-L)	3.71704304148926	2.82173487701736	3.9406763276797	Popeye_20221125_MVB_HStdia_SIL_1_15_100ng_3_E6_1_2296	3	5	6	6
1830	1_31	L	(UniMod:1)ATNFLAHEK(SILAC-K-L)	6.35229288965226	2.04433197055116	3.95656267157952	Popeye_20221125_MVB_HStdia_SIL_1_31_100ng_1_F6_1_2290	3	2	4	6
1831	1_31	L	(UniMod:1)ATNFLAHEK(SILAC-K-L)	4.9861201716029	2.47387510693069	3.97484684056841	Popeye_20221125_MVB_HStdia_SIL_1_31_100ng_2_F6_1_2291	3	4	5	7
1832	1_31	L	(UniMod:1)ATNFLAHEK(SILAC-K-L)	4.86089113390635	2.53725981699691	4.00053385395982	Popeye_20221125_MVB_HStdia_SIL_1_31_100ng_3_F6_1_2292	3	4	5	7
1833	1_1	L	(UniMod:1)ATS(Phospho (STY))PQK(SILAC-K-L)S(Phospho (STY))PSVPK(SILAC-K-L)	-0.10252306934467	4.72411359342389	4.6932510743036	Popeye_20221125_MVB_HStdia_SIL_1_1_100ng_1_B6_1_2306	5	10	12	11
1834	1_1	L	(UniMod:1)ATS(Phospho (STY))PQK(SILAC-K-L)S(Phospho (STY))PSVPK(SILAC-K-L)	-0.133328781188943	4.73101308462376	4.69087712220057	Popeye_20221125_MVB_HStdia_SIL_1_1_100ng_3_B6_1_2308	5	10	12	11
1835	1_3	L	(UniMod:1)ATS(Phospho (STY))PQK(SILAC-K-L)S(Phospho (STY))PSVPK(SILAC-K-L)	1.49783956664486	4.24581114268148	4.69670578093392	Popeye_20221125_MVB_HStdia_SIL_1_3_100ng_1_C6_1_2302	5	10	10	11
1836	1_3	L	(UniMod:1)ATS(Phospho (STY))PQK(SILAC-K-L)S(Phospho (STY))PSVPK(SILAC-K-L)	1.50447651691203	4.31048301618586	4.76337557554845	Popeye_20221125_MVB_HStdia_SIL_1_3_100ng_2_C6_1_2303	5	10	10	11
1837	1_3	L	(UniMod:1)ATS(Phospho (STY))PQK(SILAC-K-L)S(Phospho (STY))PSVPK(SILAC-K-L)	1.45012439395121	4.31355298109025	4.75008392111362	Popeye_20221125_MVB_HStdia_SIL_1_3_100ng_3_C6_1_2304	5	10	10	11
1838	1_15	L	(UniMod:1)ATS(Phospho (STY))PQK(SILAC-K-L)S(Phospho (STY))PSVPK(SILAC-K-L)	4.08784145037446	3.53232114208233	4.7628840361636	Popeye_20221125_MVB_HStdia_SIL_1_15_100ng_1_E6_1_2294	5	9	8	11
1839	1_15	L	(UniMod:1)ATS(Phospho (STY))PQK(SILAC-K-L)S(Phospho (STY))PSVPK(SILAC-K-L)	3.93369195538587	3.5963265393621	4.78048581163534	Popeye_20221125_MVB_HStdia_SIL_1_15_100ng_2_E6_1_2295	5	9	8	12
1840	1_31	L	(UniMod:1)ATS(Phospho (STY))PQK(SILAC-K-L)S(Phospho (STY))PSVPK(SILAC-K-L)	4.81541152076252	3.36532322125096	4.81490653046639	Popeye_20221125_MVB_HStdia_SIL_1_31_100ng_1_F6_1_2290	5	9	8	12
1841	1_31	L	(UniMod:1)ATS(Phospho (STY))PQK(SILAC-K-L)S(Phospho (STY))PSVPK(SILAC-K-L)	5.12423789701697	3.30577900340357	4.84832831532379	Popeye_20221125_MVB_HStdia_SIL_1_31_100ng_2_F6_1_2291	5	9	7	12
1842	1_31	L	(UniMod:1)ATS(Phospho (STY))PQK(SILAC-K-L)S(Phospho (STY))PSVPK(SILAC-K-L)	4.81727225167004	3.38109521647469	4.83123866150714	Popeye_20221125_MVB_HStdia_SIL_1_31_100ng_3_F6_1_2292	5	9	8	12
1843	1_63	L	(UniMod:1)ATS(Phospho (STY))PQK(SILAC-K-L)S(Phospho (STY))PSVPK(SILAC-K-L)	6.77405987444015	2.73257226641946	4.77176748104973	Popeye_20221125_MVB_HStdia_SIL_1_63_100ng_1_G6_1_2286	5	6	6	11
1844	1_63	L	(UniMod:1)ATS(Phospho (STY))PQK(SILAC-K-L)S(Phospho (STY))PSVPK(SILAC-K-L)	5.67948276328587	3.07513436818528	4.78482903979088	Popeye_20221125_MVB_HStdia_SIL_1_63_100ng_2_G6_1_2287	5	8	7	12
1845	1_63	L	(UniMod:1)ATS(Phospho (STY))PQK(SILAC-K-L)S(Phospho (STY))PSVPK(SILAC-K-L)	6.02782738101621	2.95769442450934	4.77225127487988	Popeye_20221125_MVB_HStdia_SIL_1_63_100ng_3_G6_1_2288	5	7	6	11
1846	1_127	L	(UniMod:1)ATS(Phospho (STY))PQK(SILAC-K-L)S(Phospho (STY))PSVPK(SILAC-K-L)	7.78962998771241	2.42787867924074	4.77279096066582	Popeye_20221125_MVB_HStdia_SIL_1_127_100ng_1_H6_1_2282	4	3	5	11
1847	1_127	L	(UniMod:1)ATS(Phospho (STY))PQK(SILAC-K-L)S(Phospho (STY))PSVPK(SILAC-K-L)	8.52142822745399	2.19198168080033	4.75718718316173	Popeye_20221125_MVB_HStdia_SIL_1_127_100ng_2_H6_1_2283	4	2	4	11
1848	1_127	L	(UniMod:1)ATS(Phospho (STY))PQK(SILAC-K-L)S(Phospho (STY))PSVPK(SILAC-K-L)	6.45454229323957	2.77188866362619	4.71489950217308	Popeye_20221125_MVB_HStdia_SIL_1_127_100ng_3_H6_1_2284	4	6	6	11
1849	1_1	L	(UniMod:1)ATSATS(Phospho (STY))PHAPGFPAEGR(SILAC-R-L)	-0.11989622104819	3.98167910332794	3.94558674442568	Popeye_20221125_MVB_HStdia_SIL_1_1_100ng_1_B6_1_2306	4	7	9	6
1850	1_1	L	(UniMod:1)ATSATS(Phospho (STY))PHAPGFPAEGR(SILAC-R-L)	0.0572233279488311	3.9690247780452	3.98625071620951	Popeye_20221125_MVB_HStdia_SIL_1_1_100ng_2_B6_1_2307	4	7	9	7
1851	1_1	L	(UniMod:1)ATSATS(Phospho (STY))PHAPGFPAEGR(SILAC-R-L)	-0.295297327812544	4.04919475627115	3.96030140296016	Popeye_20221125_MVB_HStdia_SIL_1_1_100ng_3_B6_1_2308	4	7	10	6
1852	1_3	L	(UniMod:1)ATSATS(Phospho (STY))PHAPGFPAEGR(SILAC-R-L)	1.33085851299241	3.52921854566382	3.92984687805929	Popeye_20221125_MVB_HStdia_SIL_1_3_100ng_1_C6_1_2302	4	7	8	6
1853	1_3	L	(UniMod:1)ATSATS(Phospho (STY))PHAPGFPAEGR(SILAC-R-L)	1.74610312248926	3.47299473410548	3.99862414949729	Popeye_20221125_MVB_HStdia_SIL_1_3_100ng_2_C6_1_2303	4	7	8	7
1854	1_3	L	(UniMod:1)ATSATS(Phospho (STY))PHAPGFPAEGR(SILAC-R-L)	1.70631626835956	3.44697962375451	3.96063200262017	Popeye_20221125_MVB_HStdia_SIL_1_3_100ng_3_C6_1_2304	4	6	8	6
1855	1_7	L	(UniMod:1)ATSATS(Phospho (STY))PHAPGFPAEGR(SILAC-R-L)	2.66917105054583	3.21384169686735	4.01734224663959	Popeye_20221125_MVB_HStdia_SIL_1_7_100ng_1_D6_1_2298	4	7	7	7
1856	1_7	L	(UniMod:1)ATSATS(Phospho (STY))PHAPGFPAEGR(SILAC-R-L)	2.7511583793154	3.23336929088339	4.06155048587963	Popeye_20221125_MVB_HStdia_SIL_1_7_100ng_3_D6_1_2300	4	7	7	7
1857	1_15	L	(UniMod:1)ATSATS(Phospho (STY))PHAPGFPAEGR(SILAC-R-L)	4.56736130559089	2.5301471697352	3.90505992375306	Popeye_20221125_MVB_HStdia_SIL_1_15_100ng_1_E6_1_2294	3	3	5	6
1858	1_15	L	(UniMod:1)ATSATS(Phospho (STY))PHAPGFPAEGR(SILAC-R-L)	4.39734829011588	2.68530901952232	4.00904275622892	Popeye_20221125_MVB_HStdia_SIL_1_15_100ng_2_E6_1_2295	4	4	6	7
1859	1_63	L	(UniMod:1)ATSATS(Phospho (STY))PHAPGFPAEGR(SILAC-R-L)	5.16288984878068	2.41310017751887	3.96728488631093	Popeye_20221125_MVB_HStdia_SIL_1_63_100ng_1_G6_1_2286	2	3	5	6
1860	1_63	L	(UniMod:1)ATSATS(Phospho (STY))PHAPGFPAEGR(SILAC-R-L)	4.78807367861425	2.57259514501174	4.01394894372381	Popeye_20221125_MVB_HStdia_SIL_1_63_100ng_2_G6_1_2287	3	4	5	7
1861	1_63	L	(UniMod:1)ATSATS(Phospho (STY))PHAPGFPAEGR(SILAC-R-L)	4.59788004756414	2.62706871392681	4.01116852470855	Popeye_20221125_MVB_HStdia_SIL_1_63_100ng_3_G6_1_2288	3	5	5	7
1862	1_1	L	(UniMod:1)ATSPQK(SILAC-K-L)S(Phospho (STY))PSVPK(SILAC-K-L)	-0.115035621467965	4.82583684785969	4.79120767522799	Popeye_20221125_MVB_HStdia_SIL_1_1_100ng_1_B6_1_2306	5	10	12	12
1863	1_1	L	(UniMod:1)ATSPQK(SILAC-K-L)S(Phospho (STY))PSVPK(SILAC-K-L)	-0.0969237063217094	4.85307612925438	4.82389918636062	Popeye_20221125_MVB_HStdia_SIL_1_1_100ng_2_B6_1_2307	5	10	12	12
1864	1_1	L	(UniMod:1)ATSPQK(SILAC-K-L)S(Phospho (STY))PSVPK(SILAC-K-L)	-0.00225847578591577	4.83508276810645	4.83440289915041	Popeye_20221125_MVB_HStdia_SIL_1_1_100ng_3_B6_1_2308	5	10	12	12
1865	1_3	L	(UniMod:1)ATSPQK(SILAC-K-L)S(Phospho (STY))PSVPK(SILAC-K-L)	1.37837399390184	4.33305209838731	4.74798401579492	Popeye_20221125_MVB_HStdia_SIL_1_3_100ng_1_C6_1_2302	5	10	11	11
1866	1_3	L	(UniMod:1)ATSPQK(SILAC-K-L)S(Phospho (STY))PSVPK(SILAC-K-L)	1.29534166601019	4.42367831420315	4.81361501030557	Popeye_20221125_MVB_HStdia_SIL_1_3_100ng_2_C6_1_2303	5	10	11	12
1867	1_3	L	(UniMod:1)ATSPQK(SILAC-K-L)S(Phospho (STY))PSVPK(SILAC-K-L)	1.21509236754415	4.430987212412	4.79676646254515	Popeye_20221125_MVB_HStdia_SIL_1_3_100ng_3_C6_1_2304	5	10	11	12
1868	1_7	L	(UniMod:1)ATSPQK(SILAC-K-L)S(Phospho (STY))PSVPK(SILAC-K-L)	2.8583279613962	3.98817889442605	4.84862134825138	Popeye_20221125_MVB_HStdia_SIL_1_7_100ng_1_D6_1_2298	5	10	9	12
1869	1_7	L	(UniMod:1)ATSPQK(SILAC-K-L)S(Phospho (STY))PSVPK(SILAC-K-L)	2.89780048919968	4.03243340083448	4.90475826953334	Popeye_20221125_MVB_HStdia_SIL_1_7_100ng_2_D6_1_2299	5	10	10	12
1870	1_7	L	(UniMod:1)ATSPQK(SILAC-K-L)S(Phospho (STY))PSVPK(SILAC-K-L)	2.82838207991105	4.04243374314432	4.89386158839602	Popeye_20221125_MVB_HStdia_SIL_1_7_100ng_3_D6_1_2300	5	10	10	12
1871	1_15	L	(UniMod:1)ATSPQK(SILAC-K-L)S(Phospho (STY))PSVPK(SILAC-K-L)	3.71831953167131	3.69394228449377	4.81326799699008	Popeye_20221125_MVB_HStdia_SIL_1_15_100ng_1_E6_1_2294	5	10	9	12
1872	1_15	L	(UniMod:1)ATSPQK(SILAC-K-L)S(Phospho (STY))PSVPK(SILAC-K-L)	3.79689154539209	3.72304252638868	4.86602077183467	Popeye_20221125_MVB_HStdia_SIL_1_15_100ng_2_E6_1_2295	5	10	9	12
1873	1_15	L	(UniMod:1)ATSPQK(SILAC-K-L)S(Phospho (STY))PSVPK(SILAC-K-L)	3.63430426126834	3.75213606653951	4.8461706625507	Popeye_20221125_MVB_HStdia_SIL_1_15_100ng_3_E6_1_2296	5	10	9	12
1874	1_31	L	(UniMod:1)ATSPQK(SILAC-K-L)S(Phospho (STY))PSVPK(SILAC-K-L)	5.079822032311	3.334917956795	4.86409676115538	Popeye_20221125_MVB_HStdia_SIL_1_31_100ng_1_F6_1_2290	5	9	8	12
1875	1_31	L	(UniMod:1)ATSPQK(SILAC-K-L)S(Phospho (STY))PSVPK(SILAC-K-L)	4.98373857217258	3.3872100196849	4.88746482045643	Popeye_20221125_MVB_HStdia_SIL_1_31_100ng_2_F6_1_2291	5	9	8	12
1876	1_31	L	(UniMod:1)ATSPQK(SILAC-K-L)S(Phospho (STY))PSVPK(SILAC-K-L)	4.70559418337155	3.48885095271205	4.90537594932884	Popeye_20221125_MVB_HStdia_SIL_1_31_100ng_3_F6_1_2292	5	10	8	12
1877	1_63	L	(UniMod:1)ATSPQK(SILAC-K-L)S(Phospho (STY))PSVPK(SILAC-K-L)	6.05989167096361	3.02530176812769	4.84951093156206	Popeye_20221125_MVB_HStdia_SIL_1_63_100ng_1_G6_1_2286	5	8	7	12
1878	1_63	L	(UniMod:1)ATSPQK(SILAC-K-L)S(Phospho (STY))PSVPK(SILAC-K-L)	6.51536871991562	2.9123246378498	4.87364605535523	Popeye_20221125_MVB_HStdia_SIL_1_63_100ng_2_G6_1_2287	5	7	6	12
1879	1_63	L	(UniMod:1)ATSPQK(SILAC-K-L)S(Phospho (STY))PSVPK(SILAC-K-L)	6.03936416157623	3.06180670682034	4.87983647419284	Popeye_20221125_MVB_HStdia_SIL_1_63_100ng_3_G6_1_2288	5	8	7	12
1880	1_127	L	(UniMod:1)ATSPQK(SILAC-K-L)S(Phospho (STY))PSVPK(SILAC-K-L)	7.6728939566244	2.41124753460156	4.7210187690944	Popeye_20221125_MVB_HStdia_SIL_1_127_100ng_1_H6_1_2282	4	3	5	11
1881	1_127	L	(UniMod:1)ATSPQK(SILAC-K-L)S(Phospho (STY))PSVPK(SILAC-K-L)	6.95094031174373	2.65954541853674	4.75198695044155	Popeye_20221125_MVB_HStdia_SIL_1_127_100ng_2_H6_1_2283	4	5	6	11
1882	1_127	L	(UniMod:1)ATSPQK(SILAC-K-L)S(Phospho (STY))PSVPK(SILAC-K-L)	7.75799292760539	2.37423495215258	4.70962352951082	Popeye_20221125_MVB_HStdia_SIL_1_127_100ng_3_H6_1_2284	4	3	5	11
1883	1_7	L	(UniMod:1)ATSPQK(SILAC-K-L)S(Phospho (STY))PSVPK(SILAC-K-L)S(Phospho (STY))PTPK(SILAC-K-L)	1.4376742758097	2.91826105999433	3.35104414100754	Popeye_20221125_MVB_HStdia_SIL_1_7_100ng_1_D6_1_2298	2	5	6	3
1884	1_7	L	(UniMod:1)ATSPQK(SILAC-K-L)S(Phospho (STY))PSVPK(SILAC-K-L)S(Phospho (STY))PTPK(SILAC-K-L)	2.2113168139794	2.61356065464623	3.27923334557014	Popeye_20221125_MVB_HStdia_SIL_1_7_100ng_2_D6_1_2299	1	3	5	2
1885	1_7	L	(UniMod:1)ATSPQK(SILAC-K-L)S(Phospho (STY))PSVPK(SILAC-K-L)S(Phospho (STY))PTPK(SILAC-K-L)	2.14010181523198	2.70719618123282	3.35143102139258	Popeye_20221125_MVB_HStdia_SIL_1_7_100ng_3_D6_1_2300	2	3	6	3
1886	1_63	L	(UniMod:1)ATTATM(UniMod:35)ATSGS(Phospho (STY))AR(SILAC-R-L)K(SILAC-K-L)	4.85980781451655	2.550449725643	4.0133976509747	Popeye_20221125_MVB_HStdia_SIL_1_63_100ng_1_G6_1_2286	3	4	5	7
1887	1_63	L	(UniMod:1)ATTATM(UniMod:35)ATSGS(Phospho (STY))AR(SILAC-R-L)K(SILAC-K-L)	5.15438205019606	2.50685935870962	4.05848296493064	Popeye_20221125_MVB_HStdia_SIL_1_63_100ng_2_G6_1_2287	3	4	5	7
1888	1_63	L	(UniMod:1)ATTATM(UniMod:35)ATSGS(Phospho (STY))AR(SILAC-R-L)K(SILAC-K-L)	4.14839968240374	2.73081617837325	3.97960891677971	Popeye_20221125_MVB_HStdia_SIL_1_63_100ng_3_G6_1_2288	2	6	6	7
1889	1_1	L	(UniMod:1)ATTATMATSGS(Phospho (STY))AR(SILAC-R-L)K(SILAC-K-L)	-0.173780112920701	4.57927357267858	4.52696054603957	Popeye_20221125_MVB_HStdia_SIL_1_1_100ng_1_B6_1_2306	5	9	11	10
1890	1_1	L	(UniMod:1)ATTATMATSGS(Phospho (STY))AR(SILAC-R-L)K(SILAC-K-L)	-0.215829865363195	4.62842980290168	4.56345853946724	Popeye_20221125_MVB_HStdia_SIL_1_1_100ng_2_B6_1_2307	5	10	11	10
1891	1_1	L	(UniMod:1)ATTATMATSGS(Phospho (STY))AR(SILAC-R-L)K(SILAC-K-L)	-0.22475898116572	4.60330896178044	4.53564976665468	Popeye_20221125_MVB_HStdia_SIL_1_1_100ng_3_B6_1_2308	5	9	11	10
1892	1_3	L	(UniMod:1)ATTATMATSGS(Phospho (STY))AR(SILAC-R-L)K(SILAC-K-L)	1.29617899780802	4.11450089564199	4.50468965373189	Popeye_20221125_MVB_HStdia_SIL_1_3_100ng_1_C6_1_2302	5	9	10	10
1893	1_3	L	(UniMod:1)ATTATMATSGS(Phospho (STY))AR(SILAC-R-L)K(SILAC-K-L)	1.20713255126711	4.25729209681568	4.62067520348947	Popeye_20221125_MVB_HStdia_SIL_1_3_100ng_2_C6_1_2303	5	10	10	11
1894	1_3	L	(UniMod:1)ATTATMATSGS(Phospho (STY))AR(SILAC-R-L)K(SILAC-K-L)	1.15106557413342	4.27829849625428	4.62480376104462	Popeye_20221125_MVB_HStdia_SIL_1_3_100ng_3_C6_1_2304	5	10	10	11
1895	1_7	L	(UniMod:1)ATTATMATSGS(Phospho (STY))AR(SILAC-R-L)K(SILAC-K-L)	2.49931048422367	3.93933101755592	4.69169844178471	Popeye_20221125_MVB_HStdia_SIL_1_7_100ng_1_D6_1_2298	5	10	9	11
1896	1_7	L	(UniMod:1)ATTATMATSGS(Phospho (STY))AR(SILAC-R-L)K(SILAC-K-L)	2.66971229134121	3.91111124599551	4.71477472548203	Popeye_20221125_MVB_HStdia_SIL_1_7_100ng_3_D6_1_2300	5	10	9	11
1897	1_15	L	(UniMod:1)ATTATMATSGS(Phospho (STY))AR(SILAC-R-L)K(SILAC-K-L)	3.61387084478877	3.52233466792546	4.61021819266241	Popeye_20221125_MVB_HStdia_SIL_1_15_100ng_1_E6_1_2294	5	9	8	10
1898	1_15	L	(UniMod:1)ATTATMATSGS(Phospho (STY))AR(SILAC-R-L)K(SILAC-K-L)	3.66786048449507	3.55169269588216	4.6558287216258	Popeye_20221125_MVB_HStdia_SIL_1_15_100ng_2_E6_1_2295	5	9	8	11
1899	1_15	L	(UniMod:1)ATTATMATSGS(Phospho (STY))AR(SILAC-R-L)K(SILAC-K-L)	3.71871555587727	3.49922643127607	4.61867135893738	Popeye_20221125_MVB_HStdia_SIL_1_15_100ng_3_E6_1_2296	5	9	8	11
1900	1_31	L	(UniMod:1)ATTATMATSGS(Phospho (STY))AR(SILAC-R-L)K(SILAC-K-L)	4.68863353845737	3.27510164451302	4.68652097826484	Popeye_20221125_MVB_HStdia_SIL_1_31_100ng_1_F6_1_2290	5	9	7	11
1901	1_31	L	(UniMod:1)ATTATMATSGS(Phospho (STY))AR(SILAC-R-L)K(SILAC-K-L)	4.74439135513036	3.28807475711517	4.71627886617829	Popeye_20221125_MVB_HStdia_SIL_1_31_100ng_2_F6_1_2291	5	9	7	11
1902	1_31	L	(UniMod:1)ATTATMATSGS(Phospho (STY))AR(SILAC-R-L)K(SILAC-K-L)	4.56282056458109	3.34390661428627	4.71745246905764	Popeye_20221125_MVB_HStdia_SIL_1_31_100ng_3_F6_1_2292	5	9	8	11
1903	1_63	L	(UniMod:1)ATTATMATSGS(Phospho (STY))AR(SILAC-R-L)K(SILAC-K-L)	5.34868088699579	3.0697013890796	4.67981477329997	Popeye_20221125_MVB_HStdia_SIL_1_63_100ng_1_G6_1_2286	4	8	7	11
1904	1_63	L	(UniMod:1)ATTATMATSGS(Phospho (STY))AR(SILAC-R-L)K(SILAC-K-L)	5.20086720412603	3.13378791762871	4.69940494953571	Popeye_20221125_MVB_HStdia_SIL_1_63_100ng_2_G6_1_2287	4	9	7	11
1905	1_63	L	(UniMod:1)ATTATMATSGS(Phospho (STY))AR(SILAC-R-L)K(SILAC-K-L)	5.64964465367208	3.00852352479606	4.709236030394	Popeye_20221125_MVB_HStdia_SIL_1_63_100ng_3_G6_1_2288	5	8	7	11
1906	1_255	L	(UniMod:1)ATTATMATSGS(Phospho (STY))AR(SILAC-R-L)K(SILAC-K-L)	6.19974002927803	2.84906544551077	4.71537315964215	Popeye_20221125_MVB_HStdia_SIL_1_255_100ng_1_A7_1_2278	3	7	6	11
1907	1_255	L	(UniMod:1)ATTATMATSGS(Phospho (STY))AR(SILAC-R-L)K(SILAC-K-L)	7.79948108297587	2.35941046236632	4.70728821895585	Popeye_20221125_MVB_HStdia_SIL_1_255_100ng_2_A7_1_2279	3	3	5	11
1908	1_255	L	(UniMod:1)ATTATMATSGS(Phospho (STY))AR(SILAC-R-L)K(SILAC-K-L)	6.54016817517476	2.75868939189615	4.72747618931072	Popeye_20221125_MVB_HStdia_SIL_1_255_100ng_3_A7_1_2280	3	6	6	11
1909	1_7	L	(UniMod:1)ATVEPETT(Phospho (STY))PTPNPPTTEEEK(SILAC-K-L)	3.46379145038663	2.88185636047932	3.92456148577015	Popeye_20221125_MVB_HStdia_SIL_1_7_100ng_1_D6_1_2298	3	4	6	6
1910	1_7	L	(UniMod:1)ATVEPETT(Phospho (STY))PTPNPPTTEEEK(SILAC-K-L)	2.68049885677661	3.17179663698918	3.97870719622195	Popeye_20221125_MVB_HStdia_SIL_1_7_100ng_3_D6_1_2300	4	6	7	7
1911	1_3	L	(UniMod:1)ATVQQLEGR(SILAC-R-L)	1.70874595269431	3.45541592449829	3.9697997112287	Popeye_20221125_MVB_HStdia_SIL_1_3_100ng_1_C6_1_2302	4	6	8	7
1912	1_3	L	(UniMod:1)ATVQQLEGR(SILAC-R-L)	0.853192477110975	3.37815433701138	3.63499086469664	Popeye_20221125_MVB_HStdia_SIL_1_3_100ng_2_C6_1_2303	3	6	8	4
1913	1_3	L	(UniMod:1)ATVQQLEGR(SILAC-R-L)	1.26321148955875	3.47326210059682	3.85352664982138	Popeye_20221125_MVB_HStdia_SIL_1_3_100ng_3_C6_1_2304	3	7	8	6
1914	1_7	L	(UniMod:1)ATVQQLEGR(SILAC-R-L)	3.1126673554854	2.65573661881732	3.59274285934251	Popeye_20221125_MVB_HStdia_SIL_1_7_100ng_1_D6_1_2298	2	3	6	4
1915	1_7	L	(UniMod:1)ATVQQLEGR(SILAC-R-L)	2.6147224051617	2.70440449624959	3.49151437053793	Popeye_20221125_MVB_HStdia_SIL_1_7_100ng_2_D6_1_2299	2	3	6	4
1916	1_7	L	(UniMod:1)ATVQQLEGR(SILAC-R-L)	2.78567387047211	2.74712503225181	3.58569642540129	Popeye_20221125_MVB_HStdia_SIL_1_7_100ng_3_D6_1_2300	2	4	6	4
1917	1_15	L	(UniMod:1)ATVQQLEGR(SILAC-R-L)	4.71173420550363	2.33483961921888	3.75321294667147	Popeye_20221125_MVB_HStdia_SIL_1_15_100ng_1_E6_1_2294	3	2	5	5
1918	1_15	L	(UniMod:1)ATVQQLEGR(SILAC-R-L)	2.57238147920051	2.8234540137915	3.59781799932134	Popeye_20221125_MVB_HStdia_SIL_1_15_100ng_2_E6_1_2295	2	5	6	4
1919	1_15	L	(UniMod:1)ATVQQLEGR(SILAC-R-L)	5.79442228742264	1.9708849934726	3.71517990953071	Popeye_20221125_MVB_HStdia_SIL_1_15_100ng_3_E6_1_2296	3	1	3	5
1920	1_31	L	(UniMod:1)ATVQQLEGR(SILAC-R-L)	5.17284414849363	2.16141592174092	3.7185971733324	Popeye_20221125_MVB_HStdia_SIL_1_31_100ng_2_F6_1_2291	2	2	4	5
1921	1_31	L	(UniMod:1)ATVQQLEGR(SILAC-R-L)	3.27412602822778	2.82543910096634	3.81104924504708	Popeye_20221125_MVB_HStdia_SIL_1_31_100ng_3_F6_1_2292	3	6	6	6
1922	1_63	L	(UniMod:1)ATVQQLEGR(SILAC-R-L)	2.50407067408068	2.41500341347116	3.16880379763197	Popeye_20221125_MVB_HStdia_SIL_1_63_100ng_1_G6_1_2286	1	3	5	2
1923	1_63	L	(UniMod:1)ATVQQLEGR(SILAC-R-L)	3.44330931263276	2.15492280562058	3.19146219307217	Popeye_20221125_MVB_HStdia_SIL_1_63_100ng_2_G6_1_2287	1	2	4	2
1924	1_63	L	(UniMod:1)ATVQQLEGR(SILAC-R-L)	1.66438872606946	2.75976526678472	3.26079619777659	Popeye_20221125_MVB_HStdia_SIL_1_63_100ng_3_G6_1_2288	1	6	6	2
1925	1_3	L	(UniMod:1)ATYLEFIQQNEER(SILAC-R-L)	1.35226700767705	2.77221165194802	3.17928458340558	Popeye_20221125_MVB_HStdia_SIL_1_3_100ng_1_C6_1_2302	1	2	6	2
1926	1_3	L	(UniMod:1)ATYLEFIQQNEER(SILAC-R-L)	2.12477651287368	2.58777156002148	3.22739302447878	Popeye_20221125_MVB_HStdia_SIL_1_3_100ng_2_C6_1_2303	1	1	5	2
1927	1_3	L	(UniMod:1)ATYLEFIQQNEER(SILAC-R-L)	1.27523633177987	2.75380512803307	3.13768951545931	Popeye_20221125_MVB_HStdia_SIL_1_3_100ng_3_C6_1_2304	1	2	6	1
1928	1_1	L	(UniMod:1)AVAVGR(SILAC-R-L)PS(Phospho (STY))NEELR(SILAC-R-L)	-0.357177782244405	3.76026638079241	3.6527451545521	Popeye_20221125_MVB_HStdia_SIL_1_1_100ng_1_B6_1_2306	3	6	9	5
1929	1_1	L	(UniMod:1)AVAVGR(SILAC-R-L)PS(Phospho (STY))NEELR(SILAC-R-L)	-0.531962568315535	3.88834351725961	3.72820682762619	Popeye_20221125_MVB_HStdia_SIL_1_1_100ng_2_B6_1_2307	3	6	9	5
1930	1_1	L	(UniMod:1)AVAVGR(SILAC-R-L)PS(Phospho (STY))NEELR(SILAC-R-L)	-0.642372437225081	3.90989338564009	3.71652001364756	Popeye_20221125_MVB_HStdia_SIL_1_1_100ng_3_B6_1_2308	3	7	9	5
1931	1_3	L	(UniMod:1)AVAVGR(SILAC-R-L)PS(Phospho (STY))NEELR(SILAC-R-L)	1.05740746271536	3.15533907447879	3.47365043839506	Popeye_20221125_MVB_HStdia_SIL_1_3_100ng_1_C6_1_2302	2	4	7	3
1932	1_3	L	(UniMod:1)AVAVGR(SILAC-R-L)PS(Phospho (STY))NEELR(SILAC-R-L)	0.460569324579392	3.51976500994859	3.65841019172969	Popeye_20221125_MVB_HStdia_SIL_1_3_100ng_3_C6_1_2304	3	7	8	5
1933	1_15	L	(UniMod:1)AVAVGR(SILAC-R-L)PS(Phospho (STY))NEELR(SILAC-R-L)	3.815394948249	2.39714713221369	3.54569545694146	Popeye_20221125_MVB_HStdia_SIL_1_15_100ng_1_E6_1_2294	2	3	5	4
1934	1_15	L	(UniMod:1)AVAVGR(SILAC-R-L)PS(Phospho (STY))NEELR(SILAC-R-L)	2.13523631017701	2.90156456614584	3.54433474334	Popeye_20221125_MVB_HStdia_SIL_1_15_100ng_2_E6_1_2295	2	6	6	4
1935	1_63	L	(UniMod:1)AVAVGR(SILAC-R-L)PS(Phospho (STY))NEELR(SILAC-R-L)	0.955977911948634	3.30519439307454	3.5929724197633	Popeye_20221125_MVB_HStdia_SIL_1_63_100ng_1_G6_1_2286	1	9	7	4
1936	1_63	L	(UniMod:1)AVAVGR(SILAC-R-L)PS(Phospho (STY))NEELR(SILAC-R-L)	1.80837045754407	3.05541655984049	3.59979031083385	Popeye_20221125_MVB_HStdia_SIL_1_63_100ng_2_G6_1_2287	1	8	7	4
1937	1_63	L	(UniMod:1)AVAVGR(SILAC-R-L)PS(Phospho (STY))NEELR(SILAC-R-L)	1.78203066057507	3.05829693173786	3.59474161376386	Popeye_20221125_MVB_HStdia_SIL_1_63_100ng_3_G6_1_2288	1	8	7	4
1938	1_3	L	(UniMod:1)AVSAGSAR(SILAC-R-L)TS(Phospho (STY))PSSDK(SILAC-K-L)	1.66482465578838	3.09841527182942	3.59957743074269	Popeye_20221125_MVB_HStdia_SIL_1_3_100ng_1_C6_1_2302	3	4	7	4
1939	1_3	L	(UniMod:1)AVSAGSAR(SILAC-R-L)TS(Phospho (STY))PSSDK(SILAC-K-L)	1.46728244480516	3.17751629971674	3.61921232771427	Popeye_20221125_MVB_HStdia_SIL_1_3_100ng_2_C6_1_2303	3	5	7	4
1940	1_3	L	(UniMod:1)AVSAGSAR(SILAC-R-L)TS(Phospho (STY))PSSDK(SILAC-K-L)	1.44203105777094	3.18376508409018	3.61785968715829	Popeye_20221125_MVB_HStdia_SIL_1_3_100ng_3_C6_1_2304	3	5	7	4
1941	1_7	L	(UniMod:1)AVSAGSAR(SILAC-R-L)TS(Phospho (STY))PSSDK(SILAC-K-L)	2.63228351861626	2.93173697029782	3.72413326649324	Popeye_20221125_MVB_HStdia_SIL_1_7_100ng_1_D6_1_2298	3	5	6	5
1942	1_7	L	(UniMod:1)AVSAGSAR(SILAC-R-L)TS(Phospho (STY))PSSDK(SILAC-K-L)	2.41511605446588	3.02365569284562	3.7506780682495	Popeye_20221125_MVB_HStdia_SIL_1_7_100ng_2_D6_1_2299	3	5	7	5
1943	1_7	L	(UniMod:1)AVSAGSAR(SILAC-R-L)TS(Phospho (STY))PSSDK(SILAC-K-L)	2.37652844383857	3.02749231021335	3.74289865735741	Popeye_20221125_MVB_HStdia_SIL_1_7_100ng_3_D6_1_2300	3	5	7	5
1944	1_15	L	(UniMod:1)AVSAGSAR(SILAC-R-L)TS(Phospho (STY))PSSDK(SILAC-K-L)	4.11272580301114	2.36962953925314	3.60768336990073	Popeye_20221125_MVB_HStdia_SIL_1_15_100ng_1_E6_1_2294	2	2	5	4
1945	1_15	L	(UniMod:1)AVSAGSAR(SILAC-R-L)TS(Phospho (STY))PSSDK(SILAC-K-L)	3.5739630933223	2.66655728991427	3.74242738440031	Popeye_20221125_MVB_HStdia_SIL_1_15_100ng_2_E6_1_2295	3	4	6	5
1946	1_15	L	(UniMod:1)AVSAGSAR(SILAC-R-L)TS(Phospho (STY))PSSDK(SILAC-K-L)	3.54863139391405	2.63247652624634	3.70072101936936	Popeye_20221125_MVB_HStdia_SIL_1_15_100ng_3_E6_1_2296	3	4	5	5
1947	1_1	L	(UniMod:1)AWK(SILAC-K-L)HFT(Phospho (STY))T(Phospho (STY))R(SILAC-R-L)NR(SILAC-R-L)	2.95603112332008	3.34055911824194	4.23041315447758	Popeye_20221125_MVB_HStdia_SIL_1_1_100ng_1_B6_1_2306	4	3	8	8
1948	1_1	L	(UniMod:1)AWK(SILAC-K-L)HFT(Phospho (STY))T(Phospho (STY))R(SILAC-R-L)NR(SILAC-R-L)	3.87759796543984	3.05967699358476	4.22695029230777	Popeye_20221125_MVB_HStdia_SIL_1_1_100ng_2_B6_1_2307	4	1	7	8
1949	1_1	L	(UniMod:1)AWK(SILAC-K-L)HFT(Phospho (STY))T(Phospho (STY))R(SILAC-R-L)NR(SILAC-R-L)	1.90602191649079	3.65127316693447	4.22504293619114	Popeye_20221125_MVB_HStdia_SIL_1_1_100ng_3_B6_1_2308	4	5	8	8
1950	1_3	L	(UniMod:1)AWK(SILAC-K-L)HFT(Phospho (STY))T(Phospho (STY))R(SILAC-R-L)NR(SILAC-R-L)	3.17741578344971	3.1543783195783	4.11087577909284	Popeye_20221125_MVB_HStdia_SIL_1_3_100ng_1_C6_1_2302	4	4	7	7
1951	1_3	L	(UniMod:1)AWK(SILAC-K-L)HFT(Phospho (STY))T(Phospho (STY))R(SILAC-R-L)NR(SILAC-R-L)	4.15911191039877	2.9683914101781	4.22040885053145	Popeye_20221125_MVB_HStdia_SIL_1_3_100ng_2_C6_1_2303	4	3	6	8
1952	1_3	L	(UniMod:1)AWK(SILAC-K-L)HFT(Phospho (STY))T(Phospho (STY))R(SILAC-R-L)NR(SILAC-R-L)	7.06134380186618	2.01697904909533	4.14265534315299	Popeye_20221125_MVB_HStdia_SIL_1_3_100ng_3_C6_1_2304	4	1	4	8
1953	1_7	L	(UniMod:1)AWK(SILAC-K-L)HFT(Phospho (STY))T(Phospho (STY))R(SILAC-R-L)NR(SILAC-R-L)	7.29208619238833	2.15714234239846	4.3522790172745	Popeye_20221125_MVB_HStdia_SIL_1_7_100ng_1_D6_1_2298	4	1	4	9
1954	1_7	L	(UniMod:1)AWK(SILAC-K-L)HFT(Phospho (STY))T(Phospho (STY))R(SILAC-R-L)NR(SILAC-R-L)	4.66423490348435	2.98825118543488	4.39232579820656	Popeye_20221125_MVB_HStdia_SIL_1_7_100ng_3_D6_1_2300	5	5	7	9
1955	1_15	L	(UniMod:1)AWK(SILAC-K-L)HFT(Phospho (STY))T(Phospho (STY))R(SILAC-R-L)NR(SILAC-R-L)	10.3044513173338	1.14473917704422	4.24668811242091	Popeye_20221125_MVB_HStdia_SIL_1_15_100ng_1_E6_1_2294	4	1	1	8
1956	1_15	L	(UniMod:1)AWK(SILAC-K-L)HFT(Phospho (STY))T(Phospho (STY))R(SILAC-R-L)NR(SILAC-R-L)	7.47853967160658	2.05378120105167	4.30504596596831	Popeye_20221125_MVB_HStdia_SIL_1_15_100ng_2_E6_1_2295	4	1	4	9
1957	1_15	L	(UniMod:1)AWK(SILAC-K-L)HFT(Phospho (STY))T(Phospho (STY))R(SILAC-R-L)NR(SILAC-R-L)	6.1435051306512	2.4715703917337	4.32094971457528	Popeye_20221125_MVB_HStdia_SIL_1_15_100ng_3_E6_1_2296	4	3	5	9
1958	1_31	L	(UniMod:1)AWK(SILAC-K-L)HFT(Phospho (STY))T(Phospho (STY))R(SILAC-R-L)NR(SILAC-R-L)	8.70749309542523	1.62894957430168	4.25016618306168	Popeye_20221125_MVB_HStdia_SIL_1_31_100ng_1_F6_1_2290	4	1	2	8
1959	1_31	L	(UniMod:1)AWK(SILAC-K-L)HFT(Phospho (STY))T(Phospho (STY))R(SILAC-R-L)NR(SILAC-R-L)	7.58208024550573	2.02851025199268	4.31094383542123	Popeye_20221125_MVB_HStdia_SIL_1_31_100ng_2_F6_1_2291	4	1	4	9
1960	1_31	L	(UniMod:1)AWK(SILAC-K-L)HFT(Phospho (STY))T(Phospho (STY))R(SILAC-R-L)NR(SILAC-R-L)	8.33176177187793	1.78362705710626	4.291737267168	Popeye_20221125_MVB_HStdia_SIL_1_31_100ng_3_F6_1_2292	4	1	3	9
1961	1_1	L	(UniMod:1)CDFTEDQTAEFK(SILAC-K-L)	0.0357455084741157	3.07739334438321	3.08815381464418	Popeye_20221125_MVB_HStdia_SIL_1_1_100ng_1_B6_1_2306	1	1	7	1
1962	1_1	L	(UniMod:1)CDFTEDQTAEFK(SILAC-K-L)	0.227992705865424	3.18858259705451	3.2572152403126	Popeye_20221125_MVB_HStdia_SIL_1_1_100ng_2_B6_1_2307	1	2	7	2
1963	1_1	L	(UniMod:1)CDFTEDQTAEFK(SILAC-K-L)	0.133619531667836	3.10311925354571	3.14334274058431	Popeye_20221125_MVB_HStdia_SIL_1_1_100ng_3_B6_1_2308	1	1	7	1
1964	1_3	L	(UniMod:1)CDFTEDQTAEFK(SILAC-K-L)	1.93060799475176	2.89538828736268	3.47655920365165	Popeye_20221125_MVB_HStdia_SIL_1_3_100ng_1_C6_1_2302	2	2	6	3
1965	1_3	L	(UniMod:1)CDFTEDQTAEFK(SILAC-K-L)	1.41848012799411	3.12385164096709	3.5508567077466	Popeye_20221125_MVB_HStdia_SIL_1_3_100ng_2_C6_1_2303	2	4	7	4
1966	1_3	L	(UniMod:1)CDFTEDQTAEFK(SILAC-K-L)	0.750812302730661	3.25758738744966	3.48360441168513	Popeye_20221125_MVB_HStdia_SIL_1_3_100ng_3_C6_1_2304	2	5	7	3
1967	1_7	L	(UniMod:1)CDFTEDQTAEFK(SILAC-K-L)	5.01425700037307	1.93602387970877	3.44546564278916	Popeye_20221125_MVB_HStdia_SIL_1_7_100ng_1_D6_1_2298	2	1	3	3
1968	1_7	L	(UniMod:1)CDFTEDQTAEFK(SILAC-K-L)	2.36345737258297	2.77227401974458	3.48374558236523	Popeye_20221125_MVB_HStdia_SIL_1_7_100ng_2_D6_1_2299	2	4	6	3
1969	1_7	L	(UniMod:1)CDFTEDQTAEFK(SILAC-K-L)	1.70687189852285	3.0012749525136	3.51509459272491	Popeye_20221125_MVB_HStdia_SIL_1_7_100ng_3_D6_1_2300	2	5	7	4
1970	1_15	L	(UniMod:1)CDFTEDQTAEFK(SILAC-K-L)	7.37154132850276	1.19038773255291	3.40944278670896	Popeye_20221125_MVB_HStdia_SIL_1_15_100ng_1_E6_1_2294	2	1	1	3
1971	1_15	L	(UniMod:1)CDFTEDQTAEFK(SILAC-K-L)	4.3442613776892	2.10253317722709	3.41028616091607	Popeye_20221125_MVB_HStdia_SIL_1_15_100ng_3_E6_1_2296	2	1	4	3
1972	1_1	L	(UniMod:1)DDDIAALVVDNGSGM(UniMod:35)CK(SILAC-K-L)	-0.455478267065442	3.6303098773574	3.49319725659765	Popeye_20221125_MVB_HStdia_SIL_1_1_100ng_1_B6_1_2306	2	5	8	4
1973	1_1	L	(UniMod:1)DDDIAALVVDNGSGM(UniMod:35)CK(SILAC-K-L)	0.0487723382689273	3.53397276837089	3.54865470514851	Popeye_20221125_MVB_HStdia_SIL_1_1_100ng_2_B6_1_2307	2	4	8	4
1974	1_1	L	(UniMod:1)DDDIAALVVDNGSGM(UniMod:35)CK(SILAC-K-L)	0.133245326531444	3.52658349935492	3.56669433942293	Popeye_20221125_MVB_HStdia_SIL_1_1_100ng_3_B6_1_2308	2	4	8	4
1975	1_3	L	(UniMod:1)DDDIAALVVDNGSGM(UniMod:35)CK(SILAC-K-L)	1.41174331988083	3.53485200360956	3.95982908907194	Popeye_20221125_MVB_HStdia_SIL_1_3_100ng_1_C6_1_2302	4	7	8	6
1976	1_3	L	(UniMod:1)DDDIAALVVDNGSGM(UniMod:35)CK(SILAC-K-L)	1.36042527090537	3.55238467647565	3.96191348987746	Popeye_20221125_MVB_HStdia_SIL_1_3_100ng_2_C6_1_2303	4	7	8	6
1977	1_3	L	(UniMod:1)DDDIAALVVDNGSGM(UniMod:35)CK(SILAC-K-L)	1.39256032117834	3.55186457566067	3.97106700310681	Popeye_20221125_MVB_HStdia_SIL_1_3_100ng_3_C6_1_2304	4	7	8	7
1978	1_7	L	(UniMod:1)DDDIAALVVDNGSGM(UniMod:35)CK(SILAC-K-L)	2.69231164546811	3.28528494573311	4.09575150869446	Popeye_20221125_MVB_HStdia_SIL_1_7_100ng_1_D6_1_2298	4	7	7	7
1979	1_7	L	(UniMod:1)DDDIAALVVDNGSGM(UniMod:35)CK(SILAC-K-L)	3.31352451135765	3.03806352699786	4.03553379628435	Popeye_20221125_MVB_HStdia_SIL_1_7_100ng_2_D6_1_2299	4	6	7	7
1980	1_7	L	(UniMod:1)DDDIAALVVDNGSGM(UniMod:35)CK(SILAC-K-L)	3.025618905297	3.12930955694767	4.04011160289008	Popeye_20221125_MVB_HStdia_SIL_1_7_100ng_3_D6_1_2300	4	6	7	7
1981	1_15	L	(UniMod:1)DDDIAALVVDNGSGM(UniMod:35)CK(SILAC-K-L)	3.54302763882742	3.09647550123404	4.16303309598762	Popeye_20221125_MVB_HStdia_SIL_1_15_100ng_1_E6_1_2294	4	7	7	8
1982	1_15	L	(UniMod:1)DDDIAALVVDNGSGM(UniMod:35)CK(SILAC-K-L)	3.97913353771831	2.98675919774974	4.18459774935549	Popeye_20221125_MVB_HStdia_SIL_1_15_100ng_2_E6_1_2295	4	6	7	8
1983	1_15	L	(UniMod:1)DDDIAALVVDNGSGM(UniMod:35)CK(SILAC-K-L)	3.73314954334164	2.99435895205195	4.11814894289708	Popeye_20221125_MVB_HStdia_SIL_1_15_100ng_3_E6_1_2296	4	7	7	7
1984	1_31	L	(UniMod:1)DDDIAALVVDNGSGM(UniMod:35)CK(SILAC-K-L)	5.20076923483563	2.61920606552247	4.18479360573441	Popeye_20221125_MVB_HStdia_SIL_1_31_100ng_1_F6_1_2290	4	5	5	8
1985	1_31	L	(UniMod:1)DDDIAALVVDNGSGM(UniMod:35)CK(SILAC-K-L)	5.80699578047681	2.41255965942509	4.16063957404278	Popeye_20221125_MVB_HStdia_SIL_1_31_100ng_2_F6_1_2291	4	3	5	8
1986	1_31	L	(UniMod:1)DDDIAALVVDNGSGM(UniMod:35)CK(SILAC-K-L)	4.94715114104489	2.74817716950843	4.23741805604624	Popeye_20221125_MVB_HStdia_SIL_1_31_100ng_3_F6_1_2292	4	6	6	8
1987	1_63	L	(UniMod:1)DDDIAALVVDNGSGM(UniMod:35)CK(SILAC-K-L)	5.93867136894403	2.21593615386737	4.0036543703104	Popeye_20221125_MVB_HStdia_SIL_1_63_100ng_1_G6_1_2286	3	2	4	7
1988	1_63	L	(UniMod:1)DDDIAALVVDNGSGM(UniMod:35)CK(SILAC-K-L)	8.64763476568514	1.40670364876445	4.00990110478234	Popeye_20221125_MVB_HStdia_SIL_1_63_100ng_2_G6_1_2287	3	1	2	7
1989	1_63	L	(UniMod:1)DDDIAALVVDNGSGM(UniMod:35)CK(SILAC-K-L)	6.53616546733477	2.07951769391438	4.04709955620523	Popeye_20221125_MVB_HStdia_SIL_1_63_100ng_3_G6_1_2288	3	1	4	7
1990	1_1	L	(UniMod:1)DDDIAALVVDNGSGMCK(SILAC-K-L)	0.106919369552255	4.09233458952102	4.12452052687373	Popeye_20221125_MVB_HStdia_SIL_1_1_100ng_1_B6_1_2306	4	8	10	7
1991	1_1	L	(UniMod:1)DDDIAALVVDNGSGMCK(SILAC-K-L)	-0.0669416919924018	4.02988272667387	4.00973126942366	Popeye_20221125_MVB_HStdia_SIL_1_1_100ng_2_B6_1_2307	4	7	10	7
1992	1_1	L	(UniMod:1)DDDIAALVVDNGSGMCK(SILAC-K-L)	0.272385603527726	3.94312931760917	4.02512555465806	Popeye_20221125_MVB_HStdia_SIL_1_1_100ng_3_B6_1_2308	4	7	9	7
1993	1_3	L	(UniMod:1)DDDIAALVVDNGSGMCK(SILAC-K-L)	1.48610327099845	4.16588801771306	4.61324967893795	Popeye_20221125_MVB_HStdia_SIL_1_3_100ng_1_C6_1_2302	5	9	10	10
1994	1_3	L	(UniMod:1)DDDIAALVVDNGSGMCK(SILAC-K-L)	1.57708080953369	4.11336502167552	4.58811365093119	Popeye_20221125_MVB_HStdia_SIL_1_3_100ng_2_C6_1_2303	5	9	10	10
1995	1_3	L	(UniMod:1)DDDIAALVVDNGSGMCK(SILAC-K-L)	1.47862340534155	4.1115783715366	4.55668836883523	Popeye_20221125_MVB_HStdia_SIL_1_3_100ng_3_C6_1_2304	5	9	10	10
1996	1_7	L	(UniMod:1)DDDIAALVVDNGSGMCK(SILAC-K-L)	2.81795683211866	3.74417480764624	4.59246434060021	Popeye_20221125_MVB_HStdia_SIL_1_7_100ng_1_D6_1_2298	5	9	9	10
1997	1_7	L	(UniMod:1)DDDIAALVVDNGSGMCK(SILAC-K-L)	2.67499991999073	3.79843033529874	4.6036855496147	Popeye_20221125_MVB_HStdia_SIL_1_7_100ng_2_D6_1_2299	5	9	9	10
1998	1_7	L	(UniMod:1)DDDIAALVVDNGSGMCK(SILAC-K-L)	2.69544022323925	3.74823378062178	4.55964213933601	Popeye_20221125_MVB_HStdia_SIL_1_7_100ng_3_D6_1_2300	5	9	9	10
1999	1_15	L	(UniMod:1)DDDIAALVVDNGSGMCK(SILAC-K-L)	3.63832297226767	3.34573239005056	4.44097673861646	Popeye_20221125_MVB_HStdia_SIL_1_15_100ng_1_E6_1_2294	5	8	8	9
[truncated: 144,326 more rows]
