# Supplementary material for: Spike-in enhanced phosphoproteomics uncovers synergistic signaling responses to MEK inhibition in colon cancer cells
Source: Nat Commun. 2025 May 27;16:4884. doi: 10.1038/s41467-025-59404-y (PMC12106795; doi:10.1038/s41467-025-59404-y)
Supplement: Supplementary file 21 — Source Data [file 41467_2025_59404_MOESM21_ESM.zip › SourceData_Figure1E_Hist.csv]

	Modified.Sequence	DIL	mean_intbin	sd_SILACratio	int_10bin
1	(UniMod:1)AAAAAAAAAAGAAGGR(SILAC-R-L)GS(Phospho (STY))GPGR(SILAC-R-L)	1_1	1	0.205227317078768	1
2	(UniMod:1)AAAAAAAAAAGAAGGR(SILAC-R-L)GS(Phospho (STY))GPGR(SILAC-R-L)	1_3	1.33333333333333	0.718347237509407	1
3	(UniMod:1)AAAAAAGAASGLPGPVAQGLK(SILAC-K-L)	1_3	1	0.732877970247831	1
4	(UniMod:1)AAAAAAGAASGLPGPVAQGLK(SILAC-K-L)	1_7	1	0.545455518849098	1
5	(UniMod:1)AAAAAAGPS(Phospho (STY))PGSGPGDSPEGPEGEAPER(SILAC-R-L)R(SILAC-R-L)	1_1	1	0.364159631933924	1
6	(UniMod:1)AAAAAALSGAGT(Phospho (STY))PPAGGGAGGGGAGGGGSPPGGWAVAR(SILAC-R-L)	1_15	2	0.358186948642047	2
7	(UniMod:1)AAAAAALSGAGT(Phospho (STY))PPAGGGAGGGGAGGGGSPPGGWAVAR(SILAC-R-L)	1_31	2	0.923665096685586	2
8	(UniMod:1)AAAAAALSGAGTPPAGGGAGGGGAGGGGS(Phospho (STY))PPGGWAVAR(SILAC-R-L)	1_1	2	0.231268487094054	2
9	(UniMod:1)AAAAAALSGAGTPPAGGGAGGGGAGGGGS(Phospho (STY))PPGGWAVAR(SILAC-R-L)	1_63	4	0.140185518601728	4
10	(UniMod:1)AAAAAEQQQFYLLLGNLLSPDNVVR(SILAC-R-L)K(SILAC-K-L)	1_3	1	0.277544609242282	1
11	(UniMod:1)AAAAAEQQQFYLLLGNLLSPDNVVR(SILAC-R-L)K(SILAC-K-L)	1_7	1.66666666666667	0.1041790048987	1
12	(UniMod:1)AAAAAEQQQFYLLLGNLLSPDNVVR(SILAC-R-L)K(SILAC-K-L)	1_15	1	0.437501853018818	1
13	(UniMod:1)AAAAAEQQQFYLLLGNLLSPDNVVR(SILAC-R-L)K(SILAC-K-L)	1_31	1.33333333333333	0.461178230778246	1
14	(UniMod:1)AAAAAS(Phospho (STY))APQQLSDEELFSQLR(SILAC-R-L)R(SILAC-R-L)	1_31	1	0.651763488678483	1
15	(UniMod:1)AAAAELSLLEK(SILAC-K-L)	1_3	1.66666666666667	0.422703019996382	1
16	(UniMod:1)AAAAELSLLEK(SILAC-K-L)	1_7	1	0.0811128163784549	1
17	(UniMod:1)AAAAELSLLEK(SILAC-K-L)	1_31	1	1.03498633456169	1
18	(UniMod:1)AAAAGGGGPGTAVGATGSGIAAAAAGLAVYR(SILAC-R-L)	1_3	1	0.527191024137403	1
19	(UniMod:1)AAAAGPGAALS(Phospho (STY))PR(SILAC-R-L)PCDSDPATPGAQSPK(SILAC-K-L)	1_3	1	0.379477582678585	1
20	(UniMod:1)AAAAGPGAALS(Phospho (STY))PR(SILAC-R-L)PCDSDPATPGAQSPK(SILAC-K-L)	1_7	2	0.95890784296672	2
21	(UniMod:1)AAAAGPGAALS(Phospho (STY))PR(SILAC-R-L)PCDSDPATPGAQSPK(SILAC-K-L)	1_15	2	0.421707411926767	2
22	(UniMod:1)AAAAGPGAALSPR(SILAC-R-L)PCDSDPATPGAQS(Phospho (STY))PK(SILAC-K-L)	1_1	1.5	0.430336622361513	1
23	(UniMod:1)AAAAGPGAALSPR(SILAC-R-L)PCDSDPATPGAQS(Phospho (STY))PK(SILAC-K-L)	1_3	1.5	0.475643475843603	1
24	(UniMod:1)AAAAGPGAALSPR(SILAC-R-L)PCDSDPATPGAQS(Phospho (STY))PK(SILAC-K-L)	1_31	2	0.465816730870427	2
25	(UniMod:1)AAAAGPGAALSPR(SILAC-R-L)PCDSDPATPGAQS(Phospho (STY))PK(SILAC-K-L)	1_127	1	1.6427208792664	1
26	(UniMod:1)AAAAK(SILAC-K-L)PNNLSLVVHGPGDLR(SILAC-R-L)	1_1	1.5	0.0594566850274472	1
27	(UniMod:1)AAAAK(SILAC-K-L)PNNLSLVVHGPGDLR(SILAC-R-L)	1_3	2.66666666666667	0.362977142027073	3
28	(UniMod:1)AAAAK(SILAC-K-L)PNNLSLVVHGPGDLR(SILAC-R-L)	1_7	2	0.552773559923962	2
29	(UniMod:1)AAAAK(SILAC-K-L)PNNLSLVVHGPGDLR(SILAC-R-L)	1_15	1.33333333333333	0.670859447505029	1
30	(UniMod:1)AAAAK(SILAC-K-L)PNNLSLVVHGPGDLR(SILAC-R-L)	1_31	1.66666666666667	0.940130603365995	1
31	(UniMod:1)AAAAPDSR(SILAC-R-L)VS(Phospho (STY))EEENLK(SILAC-K-L)	1_1	5	0.0689251245977031	5
32	(UniMod:1)AAAAPDSR(SILAC-R-L)VS(Phospho (STY))EEENLK(SILAC-K-L)	1_3	5	0.100168141350807	5
33	(UniMod:1)AAAAPDSR(SILAC-R-L)VS(Phospho (STY))EEENLK(SILAC-K-L)	1_7	5	0.109313543642064	5
34	(UniMod:1)AAAAPDSR(SILAC-R-L)VS(Phospho (STY))EEENLK(SILAC-K-L)	1_15	5	0.0277027519435671	5
35	(UniMod:1)AAAAPDSR(SILAC-R-L)VS(Phospho (STY))EEENLK(SILAC-K-L)	1_31	5	0.188625682345401	5
36	(UniMod:1)AAAAPDSR(SILAC-R-L)VS(Phospho (STY))EEENLK(SILAC-K-L)	1_63	5	0.292471127146375	5
37	(UniMod:1)AAAAPDSR(SILAC-R-L)VS(Phospho (STY))EEENLK(SILAC-K-L)	1_255	4	0.366261753152434	4
38	(UniMod:1)AAAAPDSR(SILAC-R-L)VS(Phospho (STY))EEENLK(SILAC-K-L)K(SILAC-K-L)	1_1	3	0.00727420125894131	3
39	(UniMod:1)AAAAVVEFQR(SILAC-R-L)	1_3	2	0.242015799333643	2
40	(UniMod:1)AAAAVVEFQR(SILAC-R-L)	1_7	1.5	0.0163714779414831	1
41	(UniMod:1)AAAAVVEFQR(SILAC-R-L)	1_15	1	0.428085166113677	1
42	(UniMod:1)AAAAVVEFQR(SILAC-R-L)	1_31	1	1.23664502378223	1
43	(UniMod:1)AAAETQSLR(SILAC-R-L)EQPEM(UniMod:35)EDANS(Phospho (STY))EK(SILAC-K-L)	1_3	2.66666666666667	0.187954546602236	3
44	(UniMod:1)AAAETQSLR(SILAC-R-L)EQPEM(UniMod:35)EDANS(Phospho (STY))EK(SILAC-K-L)	1_7	3	0.216872583947472	3
45	(UniMod:1)AAAETQSLR(SILAC-R-L)EQPEM(UniMod:35)EDANS(Phospho (STY))EK(SILAC-K-L)	1_15	3	0.735089659919291	3
46	(UniMod:1)AAAETQSLR(SILAC-R-L)EQPEM(UniMod:35)EDANS(Phospho (STY))EK(SILAC-K-L)	1_31	2.66666666666667	1.05388460806292	3
47	(UniMod:1)AAAETQSLR(SILAC-R-L)EQPEM(UniMod:35)EDANS(Phospho (STY))EK(SILAC-K-L)	1_63	3	1.18263329036418	3
48	(UniMod:1)AAAETQSLR(SILAC-R-L)EQPEM(UniMod:35)EDANS(Phospho (STY))EK(SILAC-K-L)	1_127	3	0.388945914936413	3
49	(UniMod:1)AAAETQSLR(SILAC-R-L)EQPEMEDANS(Phospho (STY))EK(SILAC-K-L)	1_1	3	0.176558675612083	3
50	(UniMod:1)AAAETQSLR(SILAC-R-L)EQPEMEDANS(Phospho (STY))EK(SILAC-K-L)	1_3	4	0.0730961478955851	4
51	(UniMod:1)AAAETQSLR(SILAC-R-L)EQPEMEDANS(Phospho (STY))EK(SILAC-K-L)	1_7	5	0.049901082648985	5
52	(UniMod:1)AAAETQSLR(SILAC-R-L)EQPEMEDANS(Phospho (STY))EK(SILAC-K-L)	1_15	4	0.486279637019134	4
53	(UniMod:1)AAAETQSLR(SILAC-R-L)EQPEMEDANS(Phospho (STY))EK(SILAC-K-L)	1_31	4	0.271961997154259	4
54	(UniMod:1)AAAETQSLR(SILAC-R-L)EQPEMEDANS(Phospho (STY))EK(SILAC-K-L)	1_63	4	0.340218011808621	4
55	(UniMod:1)AAAETQSLR(SILAC-R-L)EQPEMEDANS(Phospho (STY))EK(SILAC-K-L)	1_127	5	0.871341148761351	5
56	(UniMod:1)AAAITDMADLEELSR(SILAC-R-L)LS(Phospho (STY))PLPPGSPGSAAR(SILAC-R-L)	1_7	1.66666666666667	0.544491636414474	1
57	(UniMod:1)AAAITDMADLEELSR(SILAC-R-L)LS(Phospho (STY))PLPPGSPGSAAR(SILAC-R-L)	1_15	1.33333333333333	0.821103403726685	1
58	(UniMod:1)AAAITDMADLEELSR(SILAC-R-L)LS(Phospho (STY))PLPPGSPGSAAR(SILAC-R-L)	1_31	1.33333333333333	0.569399069625798	1
59	(UniMod:1)AAAITDMADLEELSR(SILAC-R-L)LSPLPPGS(Phospho (STY))PGSAAR(SILAC-R-L)	1_7	1.33333333333333	0.834122412138183	1
60	(UniMod:1)AAAITDMADLEELSR(SILAC-R-L)LSPLPPGS(Phospho (STY))PGSAAR(SILAC-R-L)	1_15	1	0.785069634154363	1
61	(UniMod:1)AAAITDMADLEELSR(SILAC-R-L)LSPLPPGS(Phospho (STY))PGSAAR(SILAC-R-L)	1_31	1	0.937645918562942	1
62	(UniMod:1)AAAITDMADLEELSR(SILAC-R-L)LSPLPPGS(Phospho (STY))PGSAAR(SILAC-R-L)	1_63	1	1.17975328782397	1
63	(UniMod:1)AAAM(UniMod:35)VPGR(SILAC-R-L)SES(Phospho (STY))WER(SILAC-R-L)	1_1	3	0.322444862672017	3
64	(UniMod:1)AAAM(UniMod:35)VPGR(SILAC-R-L)SES(Phospho (STY))WER(SILAC-R-L)	1_3	3	0.0148334004089655	3
65	(UniMod:1)AAAM(UniMod:35)VPGR(SILAC-R-L)SES(Phospho (STY))WER(SILAC-R-L)	1_7	4	0.258004159696491	4
66	(UniMod:1)AAAM(UniMod:35)VPGR(SILAC-R-L)SES(Phospho (STY))WER(SILAC-R-L)	1_63	3	1.08138791734584	3
67	(UniMod:1)AAAM(UniMod:35)VPGR(SILAC-R-L)SES(Phospho (STY))WER(SILAC-R-L)	1_127	3	0.514035926952098	3
68	(UniMod:1)AAAMVPGR(SILAC-R-L)SES(Phospho (STY))WER(SILAC-R-L)	1_1	5	0.06299450156091	5
69	(UniMod:1)AAAMVPGR(SILAC-R-L)SES(Phospho (STY))WER(SILAC-R-L)	1_3	5	0.127024460565668	5
70	(UniMod:1)AAAMVPGR(SILAC-R-L)SES(Phospho (STY))WER(SILAC-R-L)	1_7	5	0.021826096977623	5
71	(UniMod:1)AAAMVPGR(SILAC-R-L)SES(Phospho (STY))WER(SILAC-R-L)	1_15	5	0.0782574166394121	5
72	(UniMod:1)AAAMVPGR(SILAC-R-L)SES(Phospho (STY))WER(SILAC-R-L)	1_31	5	0.300716245168487	5
73	(UniMod:1)AAAMVPGR(SILAC-R-L)SES(Phospho (STY))WER(SILAC-R-L)	1_63	4	0.55570088290499	4
74	(UniMod:1)AAAMVPGR(SILAC-R-L)SES(Phospho (STY))WER(SILAC-R-L)	1_127	4	0.334720133308399	4
75	(UniMod:1)AAAPQAPGR(SILAC-R-L)GS(Phospho (STY))LR(SILAC-R-L)K(SILAC-K-L)	1_1	3	0.0838087414324194	3
76	(UniMod:1)AAAPQAPGR(SILAC-R-L)GS(Phospho (STY))LR(SILAC-R-L)K(SILAC-K-L)	1_3	3.33333333333333	0.112591180715196	3
77	(UniMod:1)AAAPQAPGR(SILAC-R-L)GS(Phospho (STY))LR(SILAC-R-L)K(SILAC-K-L)	1_7	3	0.260806666248071	3
78	(UniMod:1)AAAS(Phospho (STY))PLR(SILAC-R-L)DCQAWK(SILAC-K-L)	1_1	2	0.0644029916813047	2
79	(UniMod:1)AAASVT(Phospho (STY))PPGSLELLQPGFSK(SILAC-K-L)	1_3	1	0.477408918556609	1
80	(UniMod:1)AAASVT(Phospho (STY))PPGSLELLQPGFSK(SILAC-K-L)	1_7	1.66666666666667	0.634925109463536	1
81	(UniMod:1)AAASVT(Phospho (STY))PPGSLELLQPGFSK(SILAC-K-L)	1_15	2	2.39669426501855	2
82	(UniMod:1)AAASVT(Phospho (STY))PPGSLELLQPGFSK(SILAC-K-L)	1_31	1.66666666666667	0.30216970830332	1
83	(UniMod:1)AAASVT(Phospho (STY))PPGSLELLQPGFSK(SILAC-K-L)	1_63	1	0.209819034098122	1
84	(UniMod:1)AAATADPGAGNPQPGDSSGGGAGGGLPS(Phospho (STY))PGEQELSR(SILAC-R-L)	1_15	1	0.74680623336932	1
85	(UniMod:1)AAATGAVAASAASGQAEGK(SILAC-K-L)	1_3	1.66666666666667	0.547862648798935	1
86	(UniMod:1)AAATGAVAASAASGQAEGK(SILAC-K-L)	1_7	1	0.530897121679445	1
87	(UniMod:1)AAAVAAAGAGEPQS(Phospho (STY))PDELLPK(SILAC-K-L)	1_1	4	0.133326655808391	4
88	(UniMod:1)AAAVAAAGAGEPQS(Phospho (STY))PDELLPK(SILAC-K-L)	1_3	4.5	0.228702351244546	5
89	(UniMod:1)AAAVAAAGAGEPQS(Phospho (STY))PDELLPK(SILAC-K-L)	1_7	4.5	0.47718040724779	5
90	(UniMod:1)AAAVAAAGAGEPQS(Phospho (STY))PDELLPK(SILAC-K-L)	1_15	4.33333333333333	0.283986948821653	5
91	(UniMod:1)AAAVAAAGAGEPQS(Phospho (STY))PDELLPK(SILAC-K-L)	1_31	5	0.152497824776033	5
92	(UniMod:1)AAAVAAAGAGEPQS(Phospho (STY))PDELLPK(SILAC-K-L)	1_63	3.66666666666667	1.17806686678531	4
93	(UniMod:1)AAAVAAAGAGEPQS(Phospho (STY))PDELLPK(SILAC-K-L)	1_127	5	0.188948934519812	5
94	(UniMod:1)AAAVAAAGAGEPQS(Phospho (STY))PDELLPK(SILAC-K-L)	1_255	5	0.361728157047808	5
95	(UniMod:1)AAAVAAAGAGEPQSPDELLPK(SILAC-K-L)	1_3	2	0.0870352790494744	2
96	(UniMod:1)AAAVAAPLAAGGEEAAATTSVPGS(Phospho (STY))PGLPGR(SILAC-R-L)R(SILAC-R-L)	1_1	5	0.0841896105668411	5
97	(UniMod:1)AAAVAAPLAAGGEEAAATTSVPGS(Phospho (STY))PGLPGR(SILAC-R-L)R(SILAC-R-L)	1_3	5	0.120433849457238	5
98	(UniMod:1)AAAVAAPLAAGGEEAAATTSVPGS(Phospho (STY))PGLPGR(SILAC-R-L)R(SILAC-R-L)	1_7	5	0.138443293735596	5
99	(UniMod:1)AAAVAAPLAAGGEEAAATTSVPGS(Phospho (STY))PGLPGR(SILAC-R-L)R(SILAC-R-L)	1_15	5	0.00707551998468947	5
100	(UniMod:1)AAAVAAPLAAGGEEAAATTSVPGS(Phospho (STY))PGLPGR(SILAC-R-L)R(SILAC-R-L)	1_31	5	0.473937730806576	5
101	(UniMod:1)AAAVAAPLAAGGEEAAATTSVPGS(Phospho (STY))PGLPGR(SILAC-R-L)R(SILAC-R-L)	1_63	5	0.448385542329131	5
102	(UniMod:1)AAAVAAPLAAGGEEAAATTSVPGS(Phospho (STY))PGLPGR(SILAC-R-L)R(SILAC-R-L)	1_127	5	0.181555556867319	5
103	(UniMod:1)AADDDNGDGTSLFDVFSAS(Phospho (STY))PLK(SILAC-K-L)	1_1	1.5	0.143087954866842	1
104	(UniMod:1)AADDDNGDGTSLFDVFSAS(Phospho (STY))PLK(SILAC-K-L)	1_3	3	0.100710998040183	3
105	(UniMod:1)AADDDNGDGTSLFDVFSAS(Phospho (STY))PLK(SILAC-K-L)	1_7	3	0.533360105513627	3
106	(UniMod:1)AADDDNGDGTSLFDVFSAS(Phospho (STY))PLK(SILAC-K-L)	1_15	2.33333333333333	0.208621218585426	2
107	(UniMod:1)AADDDNGDGTSLFDVFSAS(Phospho (STY))PLK(SILAC-K-L)	1_31	2.66666666666667	0.356215534194991	3
108	(UniMod:1)AADDDNGDGTSLFDVFSAS(Phospho (STY))PLK(SILAC-K-L)	1_63	2	0.160285896016276	2
109	(UniMod:1)AADVSVTHR(SILAC-R-L)PPLS(Phospho (STY))PK(SILAC-K-L)	1_1	5	0.0539471148781369	5
110	(UniMod:1)AADVSVTHR(SILAC-R-L)PPLS(Phospho (STY))PK(SILAC-K-L)	1_3	5	0.049656818209448	5
111	(UniMod:1)AADVSVTHR(SILAC-R-L)PPLS(Phospho (STY))PK(SILAC-K-L)	1_7	5	0.0457821853754405	5
112	(UniMod:1)AADVSVTHR(SILAC-R-L)PPLS(Phospho (STY))PK(SILAC-K-L)	1_15	5	0.0300446379471172	5
113	(UniMod:1)AADVSVTHR(SILAC-R-L)PPLS(Phospho (STY))PK(SILAC-K-L)	1_31	5	0.163062263337901	5
114	(UniMod:1)AADVSVTHR(SILAC-R-L)PPLS(Phospho (STY))PK(SILAC-K-L)	1_63	5	0.0783259561004752	5
115	(UniMod:1)AADVSVTHR(SILAC-R-L)PPLS(Phospho (STY))PK(SILAC-K-L)	1_127	5	0.184190259176	5
116	(UniMod:1)AADVSVTHR(SILAC-R-L)PPLS(Phospho (STY))PK(SILAC-K-L)	1_255	5	0.789795598252595	5
117	(UniMod:1)AAGGDHGS(Phospho (STY))PDSYR(SILAC-R-L)	1_15	1	0.0065428975198972	1
118	(UniMod:1)AAGGDHGS(Phospho (STY))PDSYR(SILAC-R-L)SPLASR(SILAC-R-L)	1_31	3.66666666666667	1.43362939253466	4
119	(UniMod:1)AAGTAAALAFLS(Phospho (STY))QESR(SILAC-R-L)	1_1	1	0.0305305879984189	1
120	(UniMod:1)AAGTAAALAFLS(Phospho (STY))QESR(SILAC-R-L)	1_7	1.5	0.0218461638463262	1
121	(UniMod:1)AAGTAAALAFLS(Phospho (STY))QESR(SILAC-R-L)	1_15	1	0.0321068335037093	1
122	(UniMod:1)AAGTAAALAFLS(Phospho (STY))QESR(SILAC-R-L)	1_31	1	0.144079556753053	1
123	(UniMod:1)AAGTAAALAFLSQESR(SILAC-R-L)	1_1	1.33333333333333	0.17579775808614	1
124	(UniMod:1)AAGTAAALAFLSQESR(SILAC-R-L)	1_3	3	0.204402940338679	3
125	(UniMod:1)AAGTAAALAFLSQESR(SILAC-R-L)	1_7	2	0.582648839258294	2
126	(UniMod:1)AAGTAAALAFLSQESR(SILAC-R-L)	1_15	3	0.393154731025379	3
127	(UniMod:1)AAGTAAALAFLSQESR(SILAC-R-L)	1_31	2.33333333333333	0.361918566760246	2
128	(UniMod:1)AAGTAAALAFLSQESR(SILAC-R-L)	1_63	1	0.270210498985152	1
129	(UniMod:1)AALAPLPPLPAQFK(SILAC-K-L)	1_31	1	0.656703809246103	1
130	(UniMod:1)AALGHLAGEAAAAPGPGT(Phospho (STY))PCASR(SILAC-R-L)	1_1	1.66666666666667	1.192135476762	1
131	(UniMod:1)AALHTTPDS(Phospho (STY))PAAQLER(SILAC-R-L)	1_1	5	0.0564214331122972	5
132	(UniMod:1)AALHTTPDS(Phospho (STY))PAAQLER(SILAC-R-L)	1_3	3.83333333333333	0.415679631604483	4
133	(UniMod:1)AALHTTPDS(Phospho (STY))PAAQLER(SILAC-R-L)	1_7	3.83333333333333	0.57653181526543	4
134	(UniMod:1)AALHTTPDS(Phospho (STY))PAAQLER(SILAC-R-L)	1_15	3.66666666666667	0.933451208946327	4
135	(UniMod:1)AALHTTPDS(Phospho (STY))PAAQLER(SILAC-R-L)	1_31	5	0.0200981004260709	5
136	(UniMod:1)AALHTTPDS(Phospho (STY))PAAQLER(SILAC-R-L)	1_63	5	0.228334480001893	5
137	(UniMod:1)AALMTPGTGAPPAPGDFSGEGS(Phospho (STY))QGLPDPSPEPK(SILAC-K-L)	1_15	1.5	0.182408797519609	1
138	(UniMod:1)AALMTPGTGAPPAPGDFSGEGS(Phospho (STY))QGLPDPSPEPK(SILAC-K-L)	1_63	1	0.358931595899171	1
139	(UniMod:1)AALTR(SILAC-R-L)DPQFQK(SILAC-K-L)	1_3	2.66666666666667	0.373701326899216	3
140	(UniMod:1)AALTR(SILAC-R-L)DPQFQK(SILAC-K-L)	1_7	2	0.283879685984991	2
141	(UniMod:1)AALTR(SILAC-R-L)DPQFQK(SILAC-K-L)	1_15	1	0.755843644216408	1
142	(UniMod:1)AAPCGSELPANS(Phospho (STY))PLK(SILAC-K-L)IPK(SILAC-K-L)	1_1	4	0.101824509122235	4
143	(UniMod:1)AAPCGSELPANS(Phospho (STY))PLK(SILAC-K-L)IPK(SILAC-K-L)	1_3	4	0.240184679013686	4
144	(UniMod:1)AAPCGSELPANS(Phospho (STY))PLK(SILAC-K-L)IPK(SILAC-K-L)	1_7	4	0.321587577583631	4
145	(UniMod:1)AAPCGSELPANS(Phospho (STY))PLK(SILAC-K-L)IPK(SILAC-K-L)	1_15	3	0.75052098003679	3
146	(UniMod:1)AAPCGSELPANS(Phospho (STY))PLK(SILAC-K-L)IPK(SILAC-K-L)	1_31	3	0.248468376703266	3
147	(UniMod:1)AAPCGSELPANS(Phospho (STY))PLK(SILAC-K-L)IPK(SILAC-K-L)	1_63	2.66666666666667	0.376942406314824	3
148	(UniMod:1)AAPEEHDS(Phospho (STY))PTEASQPIVEEEETK(SILAC-K-L)	1_1	3	0.2237412918574	3
149	(UniMod:1)AAPEEHDS(Phospho (STY))PTEASQPIVEEEETK(SILAC-K-L)	1_3	4	0.088195122559734	4
150	(UniMod:1)AAPEEHDS(Phospho (STY))PTEASQPIVEEEETK(SILAC-K-L)	1_7	4.33333333333333	0.303250852615929	5
151	(UniMod:1)AAPEEHDS(Phospho (STY))PTEASQPIVEEEETK(SILAC-K-L)	1_15	5	0.0806122783998762	5
152	(UniMod:1)AAPEEHDS(Phospho (STY))PTEASQPIVEEEETK(SILAC-K-L)	1_31	5	0.499729266570204	5
153	(UniMod:1)AAPEEHDS(Phospho (STY))PTEASQPIVEEEETK(SILAC-K-L)	1_63	4	0.203621566752378	4
154	(UniMod:1)AAPPAR(SILAC-R-L)ADADPSPTS(Phospho (STY))PPTAR(SILAC-R-L)	1_3	4	0.0302582345033182	4
155	(UniMod:1)AAPPAR(SILAC-R-L)ADADPSPTS(Phospho (STY))PPTAR(SILAC-R-L)	1_31	4	0.239657910086355	4
156	(UniMod:1)AAPPAR(SILAC-R-L)ADADPSPTS(Phospho (STY))PPTAR(SILAC-R-L)	1_127	2	0.668375313355278	2
157	(UniMod:1)AAPR(SILAC-R-L)PSPAISVSVS(Phospho (STY))APAFYAPQK(SILAC-K-L)	1_7	1	1.02833096441628	1
158	(UniMod:1)AAPR(SILAC-R-L)PSPAISVSVS(Phospho (STY))APAFYAPQK(SILAC-K-L)	1_15	1	1.70659785648636	1
159	(UniMod:1)AAPR(SILAC-R-L)PSPAISVSVS(Phospho (STY))APAFYAPQK(SILAC-K-L)	1_31	1	0.525857996348229	1
160	(UniMod:1)AAPVDLELK(SILAC-K-L)K(SILAC-K-L)	1_3	1	1.31076057053451	1
161	(UniMod:1)AAQGEPQVQFK(SILAC-K-L)	1_3	2.33333333333333	0.616325446764173	2
162	(UniMod:1)AAQGEPQVQFK(SILAC-K-L)	1_7	2.66666666666667	0.79107561744692	3
163	(UniMod:1)AAQGEPQVQFK(SILAC-K-L)	1_15	3	0.404649405608138	3
164	(UniMod:1)AAQGEPQVQFK(SILAC-K-L)	1_31	2.66666666666667	0.682685257892497	3
165	(UniMod:1)AAS(Phospho (STY))DTER(SILAC-R-L)DGLAPEK(SILAC-K-L)	1_1	4	0.213061993776145	4
166	(UniMod:1)AAS(Phospho (STY))DTER(SILAC-R-L)DGLAPEK(SILAC-K-L)	1_3	5	0.0995687031167906	5
167	(UniMod:1)AAS(Phospho (STY))DTER(SILAC-R-L)DGLAPEK(SILAC-K-L)	1_7	5	0.141735839153539	5
168	(UniMod:1)AAS(Phospho (STY))DTER(SILAC-R-L)DGLAPEK(SILAC-K-L)	1_31	4	0.288592740007761	4
169	(UniMod:1)AAS(Phospho (STY))DTER(SILAC-R-L)DGLAPEK(SILAC-K-L)	1_63	4	0.017432862298037	4
170	(UniMod:1)AAS(Phospho (STY))DTER(SILAC-R-L)DGLAPEK(SILAC-K-L)	1_127	5	0.585731970305623	5
171	(UniMod:1)AASAAAASAAAAS(Phospho (STY))AASGSPGPGEGSAGGEK(SILAC-K-L)R(SILAC-R-L)	1_3	3	0.416151277718558	3
172	(UniMod:1)AASAAAASAAAASAAS(Phospho (STY))GSPGPGEGSAGGEK(SILAC-K-L)	1_3	2	0.362833621522788	2
173	(UniMod:1)AASAAAASAAAASAAS(Phospho (STY))GSPGPGEGSAGGEK(SILAC-K-L)	1_15	1	0.877839785465752	1
174	(UniMod:1)AASAAAASAAAASAAS(Phospho (STY))GSPGPGEGSAGGEK(SILAC-K-L)R(SILAC-R-L)	1_15	2	0.243022923694671	2
175	(UniMod:1)AASAAAASAAAASAASGSPGPGEGS(Phospho (STY))AGGEK(SILAC-K-L)	1_1	4	0.308726105532639	4
176	(UniMod:1)AASAAAASAAAASAASGSPGPGEGS(Phospho (STY))AGGEK(SILAC-K-L)	1_7	4	0.263994041589607	4
177	(UniMod:1)AASAAAASAAAASAASGSPGPGEGS(Phospho (STY))AGGEK(SILAC-K-L)	1_15	3.66666666666667	0.469263320251554	4
178	(UniMod:1)AASAAAASAAAASAASGSPGPGEGS(Phospho (STY))AGGEK(SILAC-K-L)	1_31	3.33333333333333	0.562569767873043	3
179	(UniMod:1)AASAAAASAAAASAASGSPGPGEGS(Phospho (STY))AGGEK(SILAC-K-L)	1_63	3	0.692715902932412	3
180	(UniMod:1)AASCVLLHTGQK(SILAC-K-L)	1_3	2	0.173916906115926	2
181	(UniMod:1)AASCVLLHTGQK(SILAC-K-L)	1_7	2	0.32349786291804	2
182	(UniMod:1)AASCVLLHTGQK(SILAC-K-L)	1_15	1	0.605356680628499	1
183	(UniMod:1)AASEVAGVVANAPS(Phospho (STY))PPESSSLCASK(SILAC-K-L)	1_1	3	0.5315123105958	3
184	(UniMod:1)AASEVAGVVANAPS(Phospho (STY))PPESSSLCASK(SILAC-K-L)	1_3	4	0.208736848308458	4
185	(UniMod:1)AASEVAGVVANAPS(Phospho (STY))PPESSSLCASK(SILAC-K-L)	1_7	4	0.18236369930196	4
186	(UniMod:1)AASEVAGVVANAPS(Phospho (STY))PPESSSLCASK(SILAC-K-L)	1_15	4	0.0820187213615295	4
187	(UniMod:1)AASEVAGVVANAPS(Phospho (STY))PPESSSLCASK(SILAC-K-L)	1_31	4	0.437859580117214	4
188	(UniMod:1)AASEVAGVVANAPS(Phospho (STY))PPESSSLCASK(SILAC-K-L)	1_63	3.33333333333333	0.403125893543904	3
189	(UniMod:1)AASEVAGVVANAPS(Phospho (STY))PPESSSLCASK(SILAC-K-L)	1_127	3	0.546650436782029	3
190	(UniMod:1)AASGESGTSGGGGSTEEAFMTFYSEVK(SILAC-K-L)	1_3	1.66666666666667	0.527551878208966	1
191	(UniMod:1)AASGESGTSGGGGSTEEAFMTFYSEVK(SILAC-K-L)	1_7	1	0.324556398704106	1
192	(UniMod:1)AASGESGTSGGGGSTEEAFMTFYSEVK(SILAC-K-L)	1_31	1	0.711387971006457	1
193	(UniMod:1)AASGESGTSGGGGSTEEAFMTFYSEVK(SILAC-K-L)	1_63	1	0.653511959781509	1
194	(UniMod:1)AATEPILAATGS(Phospho (STY))PAAVPPEK(SILAC-K-L)	1_1	2	0.284281499800194	2
195	(UniMod:1)AATEPILAATGS(Phospho (STY))PAAVPPEK(SILAC-K-L)	1_3	3	0.456894565158542	3
196	(UniMod:1)AATEPILAATGS(Phospho (STY))PAAVPPEK(SILAC-K-L)	1_7	3	0.716890839428445	3
197	(UniMod:1)AATEPILAATGS(Phospho (STY))PAAVPPEK(SILAC-K-L)	1_15	3	0.803378838199368	3
198	(UniMod:1)AATEPILAATGS(Phospho (STY))PAAVPPEK(SILAC-K-L)	1_31	3	0.432908082735992	3
199	(UniMod:1)AATEPILAATGS(Phospho (STY))PAAVPPEK(SILAC-K-L)	1_63	2	1.10863376725364	2
200	(UniMod:1)AATFFGEVVK(SILAC-K-L)	1_3	1	0.165086718712628	1
201	(UniMod:1)AAVLQQVLER(SILAC-R-L)	1_3	1	0.49532737198265	1
202	(UniMod:1)AAVLQQVLER(SILAC-R-L)	1_7	1	0.709185619417383	1
203	(UniMod:1)AAVLQQVLER(SILAC-R-L)	1_31	1	1.07961174240488	1
204	(UniMod:1)AAVQVVGS(Phospho (STY))WPSVQPR(SILAC-R-L)	1_15	1	0.747459635765571	1
205	(UniMod:1)AAVQVVGS(Phospho (STY))WPSVQPR(SILAC-R-L)	1_31	1	1.56635327007827	1
206	(UniMod:1)ACAR(SILAC-R-L)PLISVYSEK(SILAC-K-L)	1_1	3	0.169016941049799	3
207	(UniMod:1)ACAR(SILAC-R-L)PLISVYSEK(SILAC-K-L)	1_3	4	0.18005851366975	4
208	(UniMod:1)ACAR(SILAC-R-L)PLISVYSEK(SILAC-K-L)	1_7	4	0.350607942653627	4
209	(UniMod:1)ACAR(SILAC-R-L)PLISVYSEK(SILAC-K-L)	1_15	3	0.192754756509842	3
210	(UniMod:1)ACAR(SILAC-R-L)PLISVYSEK(SILAC-K-L)	1_31	3	0.408396672663461	3
211	(UniMod:1)ACGLVASNLNLK(SILAC-K-L)PGECLR(SILAC-R-L)	1_1	3.66666666666667	0.0585529654337249	4
212	(UniMod:1)ACGLVASNLNLK(SILAC-K-L)PGECLR(SILAC-R-L)	1_3	4.5	0.208141448657031	5
213	(UniMod:1)ACGLVASNLNLK(SILAC-K-L)PGECLR(SILAC-R-L)	1_7	5	0.0688825383576544	5
214	(UniMod:1)ACGLVASNLNLK(SILAC-K-L)PGECLR(SILAC-R-L)	1_15	4	0.296637983819176	4
215	(UniMod:1)ACGLVASNLNLK(SILAC-K-L)PGECLR(SILAC-R-L)	1_31	4	0.35446866681683	4
216	(UniMod:1)ACGLVASNLNLK(SILAC-K-L)PGECLR(SILAC-R-L)	1_63	3	0.706266744828709	3
217	(UniMod:1)ACGLVASNLNLK(SILAC-K-L)PGECLR(SILAC-R-L)	1_127	3	0.691713324736044	3
218	(UniMod:1)ACPLDQAIGLLVAIFHK(SILAC-K-L)	1_1	2.66666666666667	0.220164046937589	3
219	(UniMod:1)ACPLDQAIGLLVAIFHK(SILAC-K-L)	1_3	3	0.158246200718803	3
220	(UniMod:1)ACPLDQAIGLLVAIFHK(SILAC-K-L)	1_7	3	0.294965294903579	3
221	(UniMod:1)ACPLDQAIGLLVAIFHK(SILAC-K-L)	1_15	2	0.297172668896933	2
222	(UniMod:1)ADDIDIEAMLEAPYK(SILAC-K-L)K(SILAC-K-L)	1_3	1	0.691872820373141	1
223	(UniMod:1)ADDIDIEAMLEAPYK(SILAC-K-L)K(SILAC-K-L)	1_7	1	0.256794954372452	1
224	(UniMod:1)ADDLDFETGDAGASATFPMQCSALR(SILAC-R-L)K(SILAC-K-L)	1_3	1.33333333333333	0.261412795745993	1
225	(UniMod:1)ADDLDFETGDAGASATFPMQCSALR(SILAC-R-L)K(SILAC-K-L)	1_7	2	0.195239352662443	2
226	(UniMod:1)ADDLDFETGDAGASATFPMQCSALR(SILAC-R-L)K(SILAC-K-L)	1_15	2	0.37009084677535	2
227	(UniMod:1)ADDLDFETGDAGASATFPMQCSALR(SILAC-R-L)K(SILAC-K-L)	1_63	1	0.322171876639731	1
228	(UniMod:1)ADDQGCIEEQGVEDS(Phospho (STY))ANEDSVDAK(SILAC-K-L)PDR(SILAC-R-L)	1_3	4	0.172839403214059	4
229	(UniMod:1)ADDQGCIEEQGVEDS(Phospho (STY))ANEDSVDAK(SILAC-K-L)PDR(SILAC-R-L)	1_7	3.66666666666667	0.489959040857672	4
230	(UniMod:1)ADDQGCIEEQGVEDS(Phospho (STY))ANEDSVDAK(SILAC-K-L)PDR(SILAC-R-L)	1_15	4	0.115947147232616	4
231	(UniMod:1)ADDQGCIEEQGVEDS(Phospho (STY))ANEDSVDAK(SILAC-K-L)PDR(SILAC-R-L)	1_31	4	0.15947323618035	4
232	(UniMod:1)ADEAALALQPGGS(Phospho (STY))PSAAGADR(SILAC-R-L)	1_1	3.33333333333333	0.414456888005304	3
233	(UniMod:1)ADEAALALQPGGS(Phospho (STY))PSAAGADR(SILAC-R-L)	1_3	3.5	0.248896787796383	4
234	(UniMod:1)ADEAALALQPGGS(Phospho (STY))PSAAGADR(SILAC-R-L)	1_7	3.66666666666667	0.321650116958845	4
235	(UniMod:1)ADEAALALQPGGS(Phospho (STY))PSAAGADR(SILAC-R-L)	1_15	3.83333333333333	0.8836161529279	4
236	(UniMod:1)ADEAALALQPGGS(Phospho (STY))PSAAGADR(SILAC-R-L)	1_31	3.5	0.98134141332212	4
237	(UniMod:1)ADEAALALQPGGS(Phospho (STY))PSAAGADR(SILAC-R-L)	1_63	3	1.21578109533783	3
238	(UniMod:1)ADGQVAELLLR(SILAC-R-L)	1_3	1	0.442900145724351	1
239	(UniMod:1)ADHSFS(Phospho (STY))DGVPSDSVEAAK(SILAC-K-L)	1_1	5	0.134871167577638	5
240	(UniMod:1)ADHSFS(Phospho (STY))DGVPSDSVEAAK(SILAC-K-L)	1_3	5	0.109353458680184	5
241	(UniMod:1)ADHSFS(Phospho (STY))DGVPSDSVEAAK(SILAC-K-L)	1_7	5	0.0711273137117892	5
242	(UniMod:1)ADHSFS(Phospho (STY))DGVPSDSVEAAK(SILAC-K-L)	1_15	5	0.142715015588922	5
243	(UniMod:1)ADHSFS(Phospho (STY))DGVPSDSVEAAK(SILAC-K-L)	1_31	5	0.152550635696981	5
244	(UniMod:1)ADHSFS(Phospho (STY))DGVPSDSVEAAK(SILAC-K-L)	1_63	5	0.163346273841074	5
245	(UniMod:1)ADHSFS(Phospho (STY))DGVPSDSVEAAK(SILAC-K-L)	1_127	4	0.23284533615573	4
246	(UniMod:1)ADK(SILAC-K-L)PDM(UniMod:35)GEIASFDK(SILAC-K-L)	1_3	3	0.0246278915124888	3
247	(UniMod:1)ADK(SILAC-K-L)PDM(UniMod:35)GEIASFDK(SILAC-K-L)	1_31	2	0.0995549113299124	2
248	(UniMod:1)ADK(SILAC-K-L)PDM(UniMod:35)GEIASFDK(SILAC-K-L)	1_127	1	0.28848424584875	1
249	(UniMod:1)ADK(SILAC-K-L)PDMGEIASFDK(SILAC-K-L)	1_1	4	0.112799669685312	4
250	(UniMod:1)ADK(SILAC-K-L)PDMGEIASFDK(SILAC-K-L)	1_3	5	0.185274577731249	5
251	(UniMod:1)ADK(SILAC-K-L)PDMGEIASFDK(SILAC-K-L)	1_7	4.33333333333333	0.0455662255551983	5
252	(UniMod:1)ADK(SILAC-K-L)PDMGEIASFDK(SILAC-K-L)	1_15	4	0.0598319193361612	4
253	(UniMod:1)ADK(SILAC-K-L)PDMGEIASFDK(SILAC-K-L)	1_31	4	0.370308049726814	4
254	(UniMod:1)ADLSLADALTEPS(Phospho (STY))PDIEGEIK(SILAC-K-L)R(SILAC-R-L)	1_3	1	0.265807367744314	1
255	(UniMod:1)ADLSLADALTEPS(Phospho (STY))PDIEGEIK(SILAC-K-L)R(SILAC-R-L)	1_7	1	0.0774452712705669	1
256	(UniMod:1)ADMQNLVER(SILAC-R-L)	1_3	1.33333333333333	0.545379462788643	1
257	(UniMod:1)ADMQNLVER(SILAC-R-L)	1_7	1	0.795869615307306	1
258	(UniMod:1)ADMQNLVER(SILAC-R-L)	1_15	1	0.524313546598611	1
259	(UniMod:1)ADMQNLVER(SILAC-R-L)	1_31	1	1.06509384234353	1
260	(UniMod:1)ADQLTEEQIAEFK(SILAC-K-L)	1_1	1	0.0702049483684428	1
261	(UniMod:1)ADQLTEEQIAEFK(SILAC-K-L)	1_3	3	0.239423997561613	3
262	(UniMod:1)ADQLTEEQIAEFK(SILAC-K-L)	1_7	3	0.152942527937497	3
263	(UniMod:1)ADQLTEEQIAEFK(SILAC-K-L)	1_15	3	0.504322504244621	3
264	(UniMod:1)ADQLTEEQIAEFK(SILAC-K-L)	1_31	3	0.171122569029423	3
265	(UniMod:1)ADQLTEEQIAEFK(SILAC-K-L)	1_63	1	1.1076670927006	1
266	(UniMod:1)ADSELQLVEQR(SILAC-R-L)	1_3	1	0.463894419936432	1
267	(UniMod:1)ADSELQLVEQR(SILAC-R-L)	1_7	1	1.12348851131852	1
268	(UniMod:1)ADSELQLVEQR(SILAC-R-L)	1_15	1	0.655954856059848	1
269	(UniMod:1)ADSELQLVEQR(SILAC-R-L)	1_31	1	1.89889981246875	1
270	(UniMod:1)ADSS(Phospho (STY))PALSLR(SILAC-R-L)	1_1	2	0.220261576287913	2
271	(UniMod:1)ADSS(Phospho (STY))PALSLR(SILAC-R-L)	1_3	3.33333333333333	0.271129308842025	3
272	(UniMod:1)ADSS(Phospho (STY))PALSLR(SILAC-R-L)	1_7	3	0.33579672445285	3
273	(UniMod:1)ADSS(Phospho (STY))PALSLR(SILAC-R-L)	1_15	3	0.361794975657518	3
274	(UniMod:1)ADSS(Phospho (STY))PALSLR(SILAC-R-L)	1_31	3	1.93894972790367	3
275	(UniMod:1)ADSS(Phospho (STY))PALSLR(SILAC-R-L)	1_63	2	0.858676804884715	2
276	(UniMod:1)AEAEGVPTT(Phospho (STY))PGPASGSTFR(SILAC-R-L)	1_1	3.5	0.0307769945759082	4
277	(UniMod:1)AEAEGVPTT(Phospho (STY))PGPASGSTFR(SILAC-R-L)	1_7	3	0.104544710153034	3
278	(UniMod:1)AEAEGVPTT(Phospho (STY))PGPASGSTFR(SILAC-R-L)	1_15	2.33333333333333	1.15651455377817	2
279	(UniMod:1)AEAEGVPTT(Phospho (STY))PGPASGSTFR(SILAC-R-L)	1_31	2	0.747399790203396	2
280	(UniMod:1)AEAPAS(Phospho (STY))PAPLSPLEVELDPEFEPQSR(SILAC-R-L)PR(SILAC-R-L)	1_15	1	0.279329826782498	1
281	(UniMod:1)AEAPASPAPLS(Phospho (STY))PLEVELDPEFEPQSR(SILAC-R-L)PR(SILAC-R-L)	1_255	1	1.18065262714574	1
282	(UniMod:1)AEASSLGR(SILAC-R-L)QS(Phospho (STY))PR(SILAC-R-L)	1_1	4	0.0889048992509028	4
283	(UniMod:1)AEASSLGR(SILAC-R-L)QS(Phospho (STY))PR(SILAC-R-L)	1_3	4	0.234111631652891	4
284	(UniMod:1)AEASSLGR(SILAC-R-L)QS(Phospho (STY))PR(SILAC-R-L)	1_7	4	0.0695466151978263	4
285	(UniMod:1)AEASSLGR(SILAC-R-L)QS(Phospho (STY))PR(SILAC-R-L)	1_15	4	0.296586850050921	4
286	(UniMod:1)AEASSLGR(SILAC-R-L)QS(Phospho (STY))PR(SILAC-R-L)	1_31	4	0.364783211349986	4
287	(UniMod:1)AEASSLGR(SILAC-R-L)QS(Phospho (STY))PR(SILAC-R-L)	1_63	3	0.0866751562397304	3
288	(UniMod:1)AECGR(SILAC-R-L)GGAAGGALPTS(Phospho (STY))PGPALGAK(SILAC-K-L)	1_1	1	0.456517617147995	1
289	(UniMod:1)AECGR(SILAC-R-L)GGAAGGALPTS(Phospho (STY))PGPALGAK(SILAC-K-L)	1_7	2	0.180591031115328	2
290	(UniMod:1)AECGR(SILAC-R-L)GGAAGGALPTS(Phospho (STY))PGPALGAK(SILAC-K-L)	1_31	1	0.494497418066485	1
291	(UniMod:1)AEDEPDAK(SILAC-K-L)S(Phospho (STY))PK(SILAC-K-L)	1_3	3	0.116637681470959	3
292	(UniMod:1)AEDEPDAK(SILAC-K-L)S(Phospho (STY))PK(SILAC-K-L)	1_7	2.66666666666667	0.939990336469094	3
293	(UniMod:1)AEDEPDAK(SILAC-K-L)S(Phospho (STY))PK(SILAC-K-L)	1_15	2	0.142028165053193	2
294	(UniMod:1)AEDVSSAAPS(Phospho (STY))PR(SILAC-R-L)	1_1	2.33333333333333	0.117618278858138	2
295	(UniMod:1)AEDVSSAAPS(Phospho (STY))PR(SILAC-R-L)	1_3	4.33333333333333	0.217650621050992	5
296	(UniMod:1)AEDVSSAAPS(Phospho (STY))PR(SILAC-R-L)	1_7	4.33333333333333	0.206489492375579	5
297	(UniMod:1)AEDVSSAAPS(Phospho (STY))PR(SILAC-R-L)	1_15	5	0.255698087258024	5
298	(UniMod:1)AEDVSSAAPS(Phospho (STY))PR(SILAC-R-L)	1_31	5	0.179081123952533	5
299	(UniMod:1)AEDVSSAAPS(Phospho (STY))PR(SILAC-R-L)	1_63	4	0.368909123300296	4
300	(UniMod:1)AEDVSSAAPS(Phospho (STY))PR(SILAC-R-L)	1_127	3	0.979228968156236	3
301	(UniMod:1)AEEGIAAGGVM(UniMod:35)DVNTALQEVLK(SILAC-K-L)	1_1	2	0.323790564032968	2
302	(UniMod:1)AEEGIAAGGVM(UniMod:35)DVNTALQEVLK(SILAC-K-L)	1_3	2.33333333333333	0.179164464502826	2
303	(UniMod:1)AEEGIAAGGVM(UniMod:35)DVNTALQEVLK(SILAC-K-L)	1_7	1.33333333333333	1.31272404014337	1
304	(UniMod:1)AEEGIAAGGVM(UniMod:35)DVNTALQEVLK(SILAC-K-L)	1_15	1.33333333333333	0.396055052504097	1
305	(UniMod:1)AEEGIAAGGVM(UniMod:35)DVNTALQEVLK(SILAC-K-L)	1_255	1	0.647831041332153	1
306	(UniMod:1)AEEQPQVELFVK(SILAC-K-L)	1_1	1	0.287325444940964	1
307	(UniMod:1)AEEQPQVELFVK(SILAC-K-L)	1_3	1.66666666666667	1.22314028938446	1
308	(UniMod:1)AEEQPQVELFVK(SILAC-K-L)	1_7	2.33333333333333	0.22638283619997	2
309	(UniMod:1)AEEQPQVELFVK(SILAC-K-L)	1_15	2	0.317607741853291	2
310	(UniMod:1)AEEQPQVELFVK(SILAC-K-L)	1_31	2	1.35860297479579	2
311	(UniMod:1)AELSEEALLSVLPTIR(SILAC-R-L)VPK(SILAC-K-L)	1_15	1	0.669510900576728	1
312	(UniMod:1)AELSEEALLSVLPTIR(SILAC-R-L)VPK(SILAC-K-L)	1_31	1	0.800110511709028	1
313	(UniMod:1)AEPPS(Phospho (STY))PVHCVAAAAPTATVSEK(SILAC-K-L)	1_1	4	0.205404569545812	4
314	(UniMod:1)AEPPS(Phospho (STY))PVHCVAAAAPTATVSEK(SILAC-K-L)	1_3	4.5	0.188115081714975	5
315	(UniMod:1)AEPPS(Phospho (STY))PVHCVAAAAPTATVSEK(SILAC-K-L)	1_7	4.5	0.11693591504191	5
316	(UniMod:1)AEPPS(Phospho (STY))PVHCVAAAAPTATVSEK(SILAC-K-L)	1_15	4.5	0.269947397238073	5
317	(UniMod:1)AEPPS(Phospho (STY))PVHCVAAAAPTATVSEK(SILAC-K-L)	1_31	4.16666666666667	0.60463872542891	4
318	(UniMod:1)AEPPS(Phospho (STY))PVHCVAAAAPTATVSEK(SILAC-K-L)	1_63	3.5	1.28719640994584	4
319	(UniMod:1)AEPPS(Phospho (STY))PVHCVAAAAPTATVSEK(SILAC-K-L)	1_127	4	0.12009751992039	4
320	(UniMod:1)AEPPS(Phospho (STY))PVHCVAAAAPTATVSEK(SILAC-K-L)EPFGK(SILAC-K-L)	1_1	5	0.0889172761341089	5
321	(UniMod:1)AEPPS(Phospho (STY))PVHCVAAAAPTATVSEK(SILAC-K-L)EPFGK(SILAC-K-L)	1_3	5	0.0494507939050539	5
322	(UniMod:1)AEPPS(Phospho (STY))PVHCVAAAAPTATVSEK(SILAC-K-L)EPFGK(SILAC-K-L)	1_7	5	0.0802182828132406	5
323	(UniMod:1)AEPPS(Phospho (STY))PVHCVAAAAPTATVSEK(SILAC-K-L)EPFGK(SILAC-K-L)	1_15	5	0.16788895361803	5
324	(UniMod:1)AEPPS(Phospho (STY))PVHCVAAAAPTATVSEK(SILAC-K-L)EPFGK(SILAC-K-L)	1_31	5	0.101789476379593	5
325	(UniMod:1)AEPPS(Phospho (STY))PVHCVAAAAPTATVSEK(SILAC-K-L)EPFGK(SILAC-K-L)	1_63	5	0.126838264812983	5
326	(UniMod:1)AEPPS(Phospho (STY))PVHCVAAAAPTATVSEK(SILAC-K-L)EPFGK(SILAC-K-L)	1_127	3	0.646022742081613	3
327	(UniMod:1)AEPSAATQSHSISSSSFGAEPSAPGGGGS(Phospho (STY))PGACPALGTK(SILAC-K-L)	1_1	4.33333333333333	0.13897607737595	5
328	(UniMod:1)AEPSAATQSHSISSSSFGAEPSAPGGGGS(Phospho (STY))PGACPALGTK(SILAC-K-L)	1_3	4.66666666666667	0.17288571684159	5
329	(UniMod:1)AEPSAATQSHSISSSSFGAEPSAPGGGGS(Phospho (STY))PGACPALGTK(SILAC-K-L)	1_7	5	0.13341400222059	5
330	(UniMod:1)AEPSAATQSHSISSSSFGAEPSAPGGGGS(Phospho (STY))PGACPALGTK(SILAC-K-L)	1_15	4.66666666666667	0.265833498434482	5
331	(UniMod:1)AEPSAATQSHSISSSSFGAEPSAPGGGGS(Phospho (STY))PGACPALGTK(SILAC-K-L)	1_31	4.5	0.452379835355479	5
332	(UniMod:1)AEPSAATQSHSISSSSFGAEPSAPGGGGS(Phospho (STY))PGACPALGTK(SILAC-K-L)	1_63	4	0.03461270845478	4
333	(UniMod:1)AEQEPTAEQLAQIAAENEEDEHSVNYK(SILAC-K-L)PPAQK(SILAC-K-L)	1_3	1	0.420629231482171	1
334	(UniMod:1)AEQEPTAEQLAQIAAENEEDEHSVNYK(SILAC-K-L)PPAQK(SILAC-K-L)	1_7	1.33333333333333	0.394865770444229	1
335	(UniMod:1)AEQEPTAEQLAQIAAENEEDEHSVNYK(SILAC-K-L)PPAQK(SILAC-K-L)	1_31	1.33333333333333	0.418311424875134	1
336	(UniMod:1)AES(Phospho (STY))QLNCLDEAHVNEK(SILAC-K-L)	1_1	2	0.212076545571036	2
337	(UniMod:1)AES(Phospho (STY))QLNCLDEAHVNEK(SILAC-K-L)	1_3	3	0.340281359062774	3
338	(UniMod:1)AES(Phospho (STY))QLNCLDEAHVNEK(SILAC-K-L)	1_7	3	0.589954713500075	3
339	(UniMod:1)AES(Phospho (STY))QLNCLDEAHVNEK(SILAC-K-L)	1_15	2	0.483420643303896	2
340	(UniMod:1)AES(Phospho (STY))QLNCLDEAHVNEK(SILAC-K-L)	1_31	2.33333333333333	0.663720351634604	2
341	(UniMod:1)AES(Phospho (STY))QLNCLDEAHVNEK(SILAC-K-L)	1_63	2	1.60631700242266	2
342	(UniMod:1)AES(Phospho (STY))QLNCLDEAHVNEK(SILAC-K-L)	1_127	1.66666666666667	0.389026570432292	1
343	(UniMod:1)AESDWDTVTVLR(SILAC-R-L)K(SILAC-K-L)	1_3	1	0.637154349883314	1
344	(UniMod:1)AESDWDTVTVLR(SILAC-R-L)K(SILAC-K-L)	1_7	1	1.43685508646802	1
345	(UniMod:1)AESGESGGPPGS(Phospho (STY))QDSAAGAEGAGAPAAAASAEPK(SILAC-K-L)	1_7	3	0.0411016542580837	3
346	(UniMod:1)AESGESGGPPGS(Phospho (STY))QDSAAGAEGAGAPAAAASAEPK(SILAC-K-L)	1_15	2	0.226016481450097	2
347	(UniMod:1)AESGESGGPPGSQDSAAGAEGAGAPAAAASAEPK(SILAC-K-L)	1_1	1	0.410886026684042	1
348	(UniMod:1)AESGESGGPPGSQDSAAGAEGAGAPAAAASAEPK(SILAC-K-L)	1_3	1	0.476481352429788	1
349	(UniMod:1)AESGESGGPPGSQDSAAGAEGAGAPAAAASAEPK(SILAC-K-L)	1_7	1	0.684711691516756	1
350	(UniMod:1)AESLR(SILAC-R-L)S(Phospho (STY))PR(SILAC-R-L)	1_1	4.66666666666667	0.0694007039006559	5
351	(UniMod:1)AESLR(SILAC-R-L)S(Phospho (STY))PR(SILAC-R-L)	1_3	5	0.0551834624655044	5
352	(UniMod:1)AESLR(SILAC-R-L)S(Phospho (STY))PR(SILAC-R-L)	1_7	4.66666666666667	0.243689020053503	5
353	(UniMod:1)AESLR(SILAC-R-L)S(Phospho (STY))PR(SILAC-R-L)	1_15	4	0.322635969761258	4
354	(UniMod:1)AESLR(SILAC-R-L)S(Phospho (STY))PR(SILAC-R-L)	1_63	4	0.879530044222546	4
355	(UniMod:1)AESSESFTM(UniMod:35)ASS(Phospho (STY))PAQR(SILAC-R-L)	1_1	4.33333333333333	0.0670813768769789	5
356	(UniMod:1)AESSESFTM(UniMod:35)ASS(Phospho (STY))PAQR(SILAC-R-L)	1_3	4.66666666666667	0.0359014297744822	5
357	(UniMod:1)AESSESFTM(UniMod:35)ASS(Phospho (STY))PAQR(SILAC-R-L)	1_7	4.66666666666667	0.303698627613473	5
358	(UniMod:1)AESSESFTM(UniMod:35)ASS(Phospho (STY))PAQR(SILAC-R-L)	1_15	4	0.118179452982863	4
359	(UniMod:1)AESSESFTM(UniMod:35)ASS(Phospho (STY))PAQR(SILAC-R-L)	1_31	4	1.06888264416216	4
360	(UniMod:1)AESSESFTM(UniMod:35)ASS(Phospho (STY))PAQR(SILAC-R-L)	1_63	4	0.796052988505744	4
361	(UniMod:1)AESSESFTM(UniMod:35)ASS(Phospho (STY))PAQR(SILAC-R-L)R(SILAC-R-L)	1_1	4	0.0465751549547901	4
362	(UniMod:1)AESSESFTM(UniMod:35)ASS(Phospho (STY))PAQR(SILAC-R-L)R(SILAC-R-L)	1_3	4	0.191203784665116	4
363	(UniMod:1)AESSESFTM(UniMod:35)ASS(Phospho (STY))PAQR(SILAC-R-L)R(SILAC-R-L)	1_7	4	0.186203922627252	4
364	(UniMod:1)AESSESFTM(UniMod:35)ASS(Phospho (STY))PAQR(SILAC-R-L)R(SILAC-R-L)	1_31	4	0.0219630234471146	4
365	(UniMod:1)AESSESFTMASS(Phospho (STY))PAQR(SILAC-R-L)	1_1	5	0.0522033433126919	5
366	(UniMod:1)AESSESFTMASS(Phospho (STY))PAQR(SILAC-R-L)	1_3	5	0.0747335850831698	5
367	(UniMod:1)AESSESFTMASS(Phospho (STY))PAQR(SILAC-R-L)	1_7	5	0.187091228368203	5
368	(UniMod:1)AESSESFTMASS(Phospho (STY))PAQR(SILAC-R-L)	1_15	5	0.0301789882521696	5
369	(UniMod:1)AESSESFTMASS(Phospho (STY))PAQR(SILAC-R-L)	1_31	5	0.391222553822688	5
370	(UniMod:1)AESSESFTMASS(Phospho (STY))PAQR(SILAC-R-L)	1_63	5	0.870718754243078	5
371	(UniMod:1)AESSESFTMASS(Phospho (STY))PAQR(SILAC-R-L)	1_127	4	0.329703567527412	4
372	(UniMod:1)AESSESFTMASSPAQR(SILAC-R-L)	1_1	4	0.103771602426712	4
373	(UniMod:1)AESSESFTMASSPAQR(SILAC-R-L)	1_3	3	0.137897260483249	3
374	(UniMod:1)AESSESFTMASSPAQR(SILAC-R-L)	1_7	4	0.224752118959641	4
375	(UniMod:1)AESSESFTMASSPAQR(SILAC-R-L)	1_15	4	0.513015021365043	4
376	(UniMod:1)AESSESFTMASSPAQR(SILAC-R-L)	1_31	3.33333333333333	0.376756818228219	3
377	(UniMod:1)AESSESFTMASSPAQR(SILAC-R-L)	1_63	3	0.45982563487362	3
378	(UniMod:1)AETLEFNDVYQEVK(SILAC-K-L)	1_3	1	0.184909704022995	1
379	(UniMod:1)AETLEFNDVYQEVK(SILAC-K-L)	1_7	1	1.45524566444537	1
380	(UniMod:1)AETLEFNDVYQEVK(SILAC-K-L)	1_15	1	1.01546803402921	1
381	(UniMod:1)AETLSGLGDSGAAGAAALSSASS(Phospho (STY))ETGTR(SILAC-R-L)	1_3	2.66666666666667	0.234866821742959	3
382	(UniMod:1)AETLSGLGDSGAAGAAALSSASSETGTR(SILAC-R-L)R(SILAC-R-L)	1_3	2.66666666666667	0.844046884991848	3
383	(UniMod:1)AEYLASIFGTEK(SILAC-K-L)	1_1	1.66666666666667	0.222847412480556	1
384	(UniMod:1)AEYLASIFGTEK(SILAC-K-L)	1_3	1.5	1.37695948149116	1
385	(UniMod:1)AEYLASIFGTEK(SILAC-K-L)	1_7	2.66666666666667	0.400909336348928	3
386	(UniMod:1)AEYLASIFGTEK(SILAC-K-L)	1_15	1.5	0.97618398397888	1
387	(UniMod:1)AEYLASIFGTEK(SILAC-K-L)	1_31	1	0.765432333573641	1
388	(UniMod:1)AFANLR(SILAC-R-L)K(SILAC-K-L)	1_1	1	0.520560551993439	1
389	(UniMod:1)AFANLR(SILAC-R-L)K(SILAC-K-L)	1_3	3	0.271100421656884	3
390	(UniMod:1)AFANLR(SILAC-R-L)K(SILAC-K-L)	1_7	2	0.276968322326135	2
391	(UniMod:1)AFANLR(SILAC-R-L)K(SILAC-K-L)	1_15	2	3.30675666793291	2
392	(UniMod:1)AFANLR(SILAC-R-L)K(SILAC-K-L)	1_31	2	0.871490084613111	2
393	(UniMod:1)AFK(SILAC-K-L)DTGK(SILAC-K-L)T(Phospho (STY))PVEPEVAIHR(SILAC-R-L)	1_31	1	0.639882828328785	1
394	(UniMod:1)AFK(SILAC-K-L)DTGK(SILAC-K-L)TPVEPEVAIHR(SILAC-R-L)	1_1	1	0.0333608052860421	1
395	(UniMod:1)AFK(SILAC-K-L)DTGK(SILAC-K-L)TPVEPEVAIHR(SILAC-R-L)	1_3	2	0.812756566760679	2
396	(UniMod:1)AGAGSAAVSGAGT(Phospho (STY))PVAGPTGR(SILAC-R-L)	1_1	4	0.132610301191832	4
397	(UniMod:1)AGAGSAAVSGAGT(Phospho (STY))PVAGPTGR(SILAC-R-L)	1_3	4	0.0447778666583596	4
398	(UniMod:1)AGAGSAAVSGAGT(Phospho (STY))PVAGPTGR(SILAC-R-L)	1_7	4	0.283974824593949	4
399	(UniMod:1)AGAGSAAVSGAGT(Phospho (STY))PVAGPTGR(SILAC-R-L)	1_15	3	0.386218429192249	3
400	(UniMod:1)AGAGSAAVSGAGT(Phospho (STY))PVAGPTGR(SILAC-R-L)	1_31	3	0.748473812042859	3
401	(UniMod:1)AGAGSAAVSGAGT(Phospho (STY))PVAGPTGR(SILAC-R-L)	1_63	3	0.565562360252411	3
402	(UniMod:1)AGQAFR(SILAC-R-L)K(SILAC-K-L)	1_1	3	0.298971492797909	3
403	(UniMod:1)AGQAFR(SILAC-R-L)K(SILAC-K-L)	1_3	4	0.238855398424168	4
404	(UniMod:1)AGQAFR(SILAC-R-L)K(SILAC-K-L)	1_7	4	0.375528057204902	4
405	(UniMod:1)AGQAFR(SILAC-R-L)K(SILAC-K-L)	1_15	3	0.867621570548161	3
406	(UniMod:1)AGQAFR(SILAC-R-L)K(SILAC-K-L)	1_31	3	2.27838879811075	3
407	(UniMod:1)AGTVVLDDVELR(SILAC-R-L)	1_3	1	0.623793396128058	1
408	(UniMod:1)AGTVVLDDVELR(SILAC-R-L)	1_7	1	0.963174191748395	1
409	(UniMod:1)AGTVVLDDVELR(SILAC-R-L)	1_15	1	0.562986284641621	1
410	(UniMod:1)AGWNAYIDNLM(UniMod:35)ADGTCQDAAIVGYK(SILAC-K-L)	1_3	1.66666666666667	0.196734268632474	1
411	(UniMod:1)AGWNAYIDNLM(UniMod:35)ADGTCQDAAIVGYK(SILAC-K-L)	1_7	1	0.19128881217995	1
412	(UniMod:1)AGWNAYIDNLM(UniMod:35)ADGTCQDAAIVGYK(SILAC-K-L)	1_15	1	0.919767730576393	1
413	(UniMod:1)AGWNAYIDNLM(UniMod:35)ADGTCQDAAIVGYK(SILAC-K-L)	1_31	1	0.512961342951143	1
414	(UniMod:1)AGWNAYIDNLMADGTCQDAAIVGYK(SILAC-K-L)	1_1	2.33333333333333	0.205540999557652	2
415	(UniMod:1)AGWNAYIDNLMADGTCQDAAIVGYK(SILAC-K-L)	1_3	3.66666666666667	0.0663851800519304	4
416	(UniMod:1)AGWNAYIDNLMADGTCQDAAIVGYK(SILAC-K-L)	1_7	3	0.172608822506158	3
417	(UniMod:1)AGWNAYIDNLMADGTCQDAAIVGYK(SILAC-K-L)	1_15	2.33333333333333	0.837324694323001	2
418	(UniMod:1)AGWNAYIDNLMADGTCQDAAIVGYK(SILAC-K-L)	1_31	3	0.308975280311771	3
419	(UniMod:1)AGWNAYIDNLMADGTCQDAAIVGYK(SILAC-K-L)	1_63	1	0.666540716767128	1
420	(UniMod:1)AHS(Phospho (STY))PVAVQVPGM(UniMod:35)QNNIADPEELFTK(SILAC-K-L)	1_3	1	0.612254433235122	1
421	(UniMod:1)AHS(Phospho (STY))PVAVQVPGM(UniMod:35)QNNIADPEELFTK(SILAC-K-L)	1_7	2	0.203604996587909	2
422	(UniMod:1)AHS(Phospho (STY))PVAVQVPGMQNNIADPEELFTK(SILAC-K-L)	1_1	3.33333333333333	0.304432626347401	3
423	(UniMod:1)AHS(Phospho (STY))PVAVQVPGMQNNIADPEELFTK(SILAC-K-L)	1_3	4	0.0349324828020619	4
424	(UniMod:1)AHS(Phospho (STY))PVAVQVPGMQNNIADPEELFTK(SILAC-K-L)	1_7	4.33333333333333	0.0865427051455253	5
425	(UniMod:1)AHS(Phospho (STY))PVAVQVPGMQNNIADPEELFTK(SILAC-K-L)	1_15	4	0.167540409296591	4
426	(UniMod:1)AHS(Phospho (STY))PVAVQVPGMQNNIADPEELFTK(SILAC-K-L)	1_31	4	0.220483230762519	4
427	(UniMod:1)AHS(Phospho (STY))PVAVQVPGMQNNIADPEELFTK(SILAC-K-L)	1_63	4	0.377957005653665	4
428	(UniMod:1)AHS(Phospho (STY))PVAVQVPGMQNNIADPEELFTK(SILAC-K-L)	1_127	3	0.245596459154861	3
429	(UniMod:1)AK(SILAC-K-L)PCGVR(SILAC-R-L)LS(Phospho (STY))GEAR(SILAC-R-L)	1_1	4	0.192233926805247	4
430	(UniMod:1)AK(SILAC-K-L)PCGVR(SILAC-R-L)LS(Phospho (STY))GEAR(SILAC-R-L)	1_3	4	0.116495949730123	4
431	(UniMod:1)AK(SILAC-K-L)PCGVR(SILAC-R-L)LS(Phospho (STY))GEAR(SILAC-R-L)	1_7	4	0.044397535916692	4
432	(UniMod:1)AK(SILAC-K-L)PCGVR(SILAC-R-L)LS(Phospho (STY))GEAR(SILAC-R-L)	1_15	4	0.226770934695113	4
433	(UniMod:1)AK(SILAC-K-L)PCGVR(SILAC-R-L)LS(Phospho (STY))GEAR(SILAC-R-L)	1_31	4	0.365723518816663	4
434	(UniMod:1)ALTSFLPAPTQLS(Phospho (STY))QDQLEAEEK(SILAC-K-L)	1_1	1	0.0844414234163006	1
435	(UniMod:1)ALTSFLPAPTQLS(Phospho (STY))QDQLEAEEK(SILAC-K-L)	1_7	1	1.0035255417882	1
436	(UniMod:1)ALVTVSR(SILAC-R-L)S(Phospho (STY))PPGSGASTPVGPWDQAVQR(SILAC-R-L)	1_1	3	0.00833785114709143	3
437	(UniMod:1)ALVTVSR(SILAC-R-L)S(Phospho (STY))PPGSGASTPVGPWDQAVQR(SILAC-R-L)	1_3	3	0.146389616706743	3
438	(UniMod:1)ALVTVSR(SILAC-R-L)S(Phospho (STY))PPGSGASTPVGPWDQAVQR(SILAC-R-L)	1_7	4	0.147398723504707	4
439	(UniMod:1)ALVTVSR(SILAC-R-L)S(Phospho (STY))PPGSGASTPVGPWDQAVQR(SILAC-R-L)	1_15	4	0.328631710285606	4
440	(UniMod:1)ALVTVSR(SILAC-R-L)S(Phospho (STY))PPGSGASTPVGPWDQAVQR(SILAC-R-L)	1_31	4	0.657872078267101	4
441	(UniMod:1)ALVTVSR(SILAC-R-L)S(Phospho (STY))PPGSGASTPVGPWDQAVQR(SILAC-R-L)	1_127	2	1.4195977129666	2
442	(UniMod:1)AM(UniMod:35)SS(Phospho (STY))GGSGGGVPEQEDSVLFR(SILAC-R-L)	1_31	1	0.76644084347999	1
443	(UniMod:1)AMS(Phospho (STY))SGGSGGGVPEQEDSVLFR(SILAC-R-L)	1_15	3	0.543883898829781	3
444	(UniMod:1)AMS(Phospho (STY))SGGSGGGVPEQEDSVLFR(SILAC-R-L)	1_31	3	0.216261672932425	3
445	(UniMod:1)AMSSGGS(Phospho (STY))GGGVPEQEDSVLFR(SILAC-R-L)	1_15	2	0.0830589671060411	2
446	(UniMod:1)ANNS(Phospho (STY))PALTGNSQPQHQAAAAAAQQQQQCGGGGATK(SILAC-K-L)PAVSGK(SILAC-K-L)	1_1	4	0.100054230575494	4
447	(UniMod:1)ANNS(Phospho (STY))PALTGNSQPQHQAAAAAAQQQQQCGGGGATK(SILAC-K-L)PAVSGK(SILAC-K-L)	1_3	4	0.0698831160015433	4
448	(UniMod:1)ANNS(Phospho (STY))PALTGNSQPQHQAAAAAAQQQQQCGGGGATK(SILAC-K-L)PAVSGK(SILAC-K-L)	1_7	4	0.147585281438575	4
449	(UniMod:1)ANNS(Phospho (STY))PALTGNSQPQHQAAAAAAQQQQQCGGGGATK(SILAC-K-L)PAVSGK(SILAC-K-L)	1_15	4	0.186449398266016	4
450	(UniMod:1)ANNS(Phospho (STY))PALTGNSQPQHQAAAAAAQQQQQCGGGGATK(SILAC-K-L)PAVSGK(SILAC-K-L)	1_31	4	0.702810513063676	4
451	(UniMod:1)ANNS(Phospho (STY))PALTGNSQPQHQAAAAAAQQQQQCGGGGATK(SILAC-K-L)PAVSGK(SILAC-K-L)	1_63	3	0.191989532829079	3
452	(UniMod:1)ANNS(Phospho (STY))PALTGNSQPQHQAAAAAAQQQQQCGGGGATK(SILAC-K-L)PAVSGK(SILAC-K-L)	1_127	2	0.532034750920173	2
453	(UniMod:1)ANNS(Phospho (STY))PALTGNSQPQHQAAAAAAQQQQQCGGGGATK(SILAC-K-L)PAVSGK(SILAC-K-L)	1_255	2	0.729169826740388	2
454	(UniMod:1)AQR(SILAC-R-L)HS(Phospho (STY))DSS(Phospho (STY))LEEK(SILAC-K-L)	1_3	4	0.0703765114935281	4
455	(UniMod:1)AQR(SILAC-R-L)HS(Phospho (STY))DSS(Phospho (STY))LEEK(SILAC-K-L)	1_7	4	0.132134874655451	4
456	(UniMod:1)AQR(SILAC-R-L)HS(Phospho (STY))DSS(Phospho (STY))LEEK(SILAC-K-L)	1_15	4	0.351619318424409	4
457	(UniMod:1)AQR(SILAC-R-L)HS(Phospho (STY))DSS(Phospho (STY))LEEK(SILAC-K-L)	1_31	4	0.395120681907421	4
458	(UniMod:1)AQR(SILAC-R-L)HS(Phospho (STY))DSSLEEK(SILAC-K-L)	1_1	5	0.0729829621855344	5
459	(UniMod:1)AQR(SILAC-R-L)HS(Phospho (STY))DSSLEEK(SILAC-K-L)	1_3	5	0.0341183506033316	5
460	(UniMod:1)AQR(SILAC-R-L)HS(Phospho (STY))DSSLEEK(SILAC-K-L)	1_7	5	0.0777748358683281	5
461	(UniMod:1)AQR(SILAC-R-L)HS(Phospho (STY))DSSLEEK(SILAC-K-L)	1_15	5	0.11281031703218	5
462	(UniMod:1)AQR(SILAC-R-L)HS(Phospho (STY))DSSLEEK(SILAC-K-L)	1_31	5	0.376369846976601	5
463	(UniMod:1)AQR(SILAC-R-L)HS(Phospho (STY))DSSLEEK(SILAC-K-L)	1_63	4.33333333333333	0.428682031314507	5
464	(UniMod:1)AQR(SILAC-R-L)HS(Phospho (STY))DSSLEEK(SILAC-K-L)	1_127	4	0.43735224773596	4
465	(UniMod:1)AQVLHVPAPFPGTPGPAS(Phospho (STY))PPAFPAK(SILAC-K-L)	1_1	2.33333333333333	0.287957728815559	2
466	(UniMod:1)AQVLHVPAPFPGTPGPAS(Phospho (STY))PPAFPAK(SILAC-K-L)	1_3	3	0.256500183655821	3
467	(UniMod:1)AQVLHVPAPFPGTPGPAS(Phospho (STY))PPAFPAK(SILAC-K-L)	1_7	3	0.331230870443648	3
468	(UniMod:1)AQVLHVPAPFPGTPGPAS(Phospho (STY))PPAFPAK(SILAC-K-L)	1_15	3	0.705177396807463	3
469	(UniMod:1)AQVLHVPAPFPGTPGPAS(Phospho (STY))PPAFPAK(SILAC-K-L)	1_31	3	1.05888624159173	3
470	(UniMod:1)AS(Phospho (STY))GVAVSDGVIK(SILAC-K-L)	1_1	4.33333333333333	0.182996655561408	5
471	(UniMod:1)AS(Phospho (STY))GVAVSDGVIK(SILAC-K-L)	1_3	5	0.0955086161359134	5
472	(UniMod:1)AS(Phospho (STY))GVAVSDGVIK(SILAC-K-L)	1_7	5	0.0528708800016174	5
473	(UniMod:1)AS(Phospho (STY))GVAVSDGVIK(SILAC-K-L)	1_15	5	0.474135491612693	5
474	(UniMod:1)AS(Phospho (STY))GVAVSDGVIK(SILAC-K-L)	1_31	5	0.284016611795952	5
475	(UniMod:1)AS(Phospho (STY))GVAVSDGVIK(SILAC-K-L)	1_63	5	0.384875517609125	5
476	(UniMod:1)AS(Phospho (STY))GVAVSDGVIK(SILAC-K-L)	1_127	4	0.903574404399321	4
477	(UniMod:1)AS(Phospho (STY))GVAVSDGVIK(SILAC-K-L)	1_255	3	2.49414990452811	3
478	(UniMod:1)AS(Phospho (STY))GVQVADEVCR(SILAC-R-L)	1_1	1	0.33650162972927	1
479	(UniMod:1)AS(Phospho (STY))GVQVADEVCR(SILAC-R-L)	1_3	2	0.121839545601299	2
480	(UniMod:1)AS(Phospho (STY))GVQVADEVCR(SILAC-R-L)	1_7	2.66666666666667	1.49632798040362	3
481	(UniMod:1)AS(Phospho (STY))GVQVADEVCR(SILAC-R-L)	1_15	3	0.621115957495219	3
482	(UniMod:1)AS(Phospho (STY))GVQVADEVCR(SILAC-R-L)	1_31	3	1.27643080409018	3
483	(UniMod:1)AS(Phospho (STY))LSLAPVNIFK(SILAC-K-L)	1_3	1	0.0678031155337288	1
484	(UniMod:1)AS(Phospho (STY))LSLAPVNIFK(SILAC-K-L)	1_15	1	1.2118756222757	1
485	(UniMod:1)AS(Phospho (STY))PPACPSEEDESLK(SILAC-K-L)	1_1	2	0.155161638999662	2
486	(UniMod:1)AS(Phospho (STY))PPACPSEEDESLK(SILAC-K-L)	1_3	2.66666666666667	0.175882229364961	3
487	(UniMod:1)AS(Phospho (STY))PPACPSEEDESLK(SILAC-K-L)	1_15	2.66666666666667	0.926972433196501	3
488	(UniMod:1)AS(Phospho (STY))PPESDGFSDVR(SILAC-R-L)K(SILAC-K-L)	1_3	4.5	0.0207202080934133	5
489	(UniMod:1)AS(Phospho (STY))PPESDGFSDVR(SILAC-R-L)K(SILAC-K-L)	1_7	5	0.182403473304317	5
490	(UniMod:1)AS(Phospho (STY))PPESDGFSDVR(SILAC-R-L)K(SILAC-K-L)	1_15	4	0.0301801804507743	4
491	(UniMod:1)AS(Phospho (STY))PPESDGFSDVR(SILAC-R-L)K(SILAC-K-L)	1_31	4	0.566797041776291	4
492	(UniMod:1)AS(Phospho (STY))PPESDGFSDVR(SILAC-R-L)K(SILAC-K-L)	1_127	3	0.834452652015951	3
493	(UniMod:1)AS(Phospho (STY))PSLER(SILAC-R-L)PEK(SILAC-K-L)	1_1	5	0.0162319971046701	5
494	(UniMod:1)AS(Phospho (STY))PSLER(SILAC-R-L)PEK(SILAC-K-L)	1_3	5	0.0684967940974622	5
495	(UniMod:1)AS(Phospho (STY))PSLER(SILAC-R-L)PEK(SILAC-K-L)	1_7	5	0.243195557392513	5
496	(UniMod:1)AS(Phospho (STY))PSLER(SILAC-R-L)PEK(SILAC-K-L)	1_15	5	0.253226180424917	5
497	(UniMod:1)AS(Phospho (STY))PSLER(SILAC-R-L)PEK(SILAC-K-L)	1_31	5	0.105395624598298	5
498	(UniMod:1)AS(Phospho (STY))PSLER(SILAC-R-L)PEK(SILAC-K-L)	1_63	5	0.248769340841315	5
499	(UniMod:1)AS(Phospho (STY))PSLER(SILAC-R-L)PEK(SILAC-K-L)	1_127	5	0.471837860744598	5
500	(UniMod:1)AS(Phospho (STY))PSLER(SILAC-R-L)PEK(SILAC-K-L)	1_255	4	0.726501047897082	4
501	(UniMod:1)ASAVS(Phospho (STY))PANLPAVLLQPR(SILAC-R-L)	1_1	3	0.203505973213767	3
502	(UniMod:1)ASAVS(Phospho (STY))PANLPAVLLQPR(SILAC-R-L)	1_3	3.5	0.168748863341678	4
503	(UniMod:1)ASAVS(Phospho (STY))PANLPAVLLQPR(SILAC-R-L)	1_7	4	0.152025227158376	4
504	(UniMod:1)ASAVS(Phospho (STY))PANLPAVLLQPR(SILAC-R-L)	1_15	4	0.356873973833271	4
505	(UniMod:1)ASAVS(Phospho (STY))PANLPAVLLQPR(SILAC-R-L)	1_31	3.5	0.457048417815569	4
506	(UniMod:1)ASAVS(Phospho (STY))PANLPAVLLQPR(SILAC-R-L)	1_63	2.66666666666667	1.08948418733282	3
507	(UniMod:1)ASAVS(Phospho (STY))PANLPAVLLQPR(SILAC-R-L)	1_127	2	1.02582866789863	2
508	(UniMod:1)ASAVS(Phospho (STY))PANLPAVLLQPR(SILAC-R-L)	1_255	2	1.20563626318779	2
509	(UniMod:1)ASCAS(Phospho (STY))IDIEDATQHLR(SILAC-R-L)	1_1	1.66666666666667	0.21490902911652	1
510	(UniMod:1)ASCAS(Phospho (STY))IDIEDATQHLR(SILAC-R-L)	1_3	2.5	0.324043153324955	2
511	(UniMod:1)ASCAS(Phospho (STY))IDIEDATQHLR(SILAC-R-L)	1_7	2.33333333333333	0.429577366626016	2
512	(UniMod:1)ASGEHS(Phospho (STY))PGSGAAR(SILAC-R-L)	1_1	2	0.155572828669743	2
513	(UniMod:1)ASGEHS(Phospho (STY))PGSGAAR(SILAC-R-L)	1_3	3	0.117143443654515	3
514	(UniMod:1)ASGEHS(Phospho (STY))PGSGAAR(SILAC-R-L)	1_7	4	0.1081886084762	4
515	(UniMod:1)ASGEHS(Phospho (STY))PGSGAAR(SILAC-R-L)	1_15	4	0.203215400060861	4
516	(UniMod:1)ASGEHS(Phospho (STY))PGSGAAR(SILAC-R-L)	1_31	4	0.588990927387424	4
517	(UniMod:1)ASGVAVSDGVIK(SILAC-K-L)	1_1	2	0.201401961176171	2
518	(UniMod:1)ASGVAVSDGVIK(SILAC-K-L)	1_3	4	0.304867486749258	4
519	(UniMod:1)ASGVAVSDGVIK(SILAC-K-L)	1_7	3.66666666666667	0.376063920302574	4
520	(UniMod:1)ASGVAVSDGVIK(SILAC-K-L)	1_15	4	0.196876554412807	4
521	(UniMod:1)ASGVAVSDGVIK(SILAC-K-L)	1_31	4	0.408220516891161	4
522	(UniMod:1)ASGVAVSDGVIK(SILAC-K-L)	1_127	2	0.423602094504278	2
523	(UniMod:1)ASGVQVADEVCR(SILAC-R-L)	1_7	1	1.26109475416394	1
524	(UniMod:1)ASGVQVADEVCR(SILAC-R-L)	1_15	1	0.878520267711203	1
525	(UniMod:1)ASGVQVADEVCR(SILAC-R-L)	1_31	1	1.67355263399612	1
526	(UniMod:1)ASHLR(SILAC-R-L)PPS(Phospho (STY))PLLVR(SILAC-R-L)	1_1	5	0.0139478902093429	5
527	(UniMod:1)ASHLR(SILAC-R-L)PPS(Phospho (STY))PLLVR(SILAC-R-L)	1_3	5	0.111768078511142	5
528	(UniMod:1)ASHLR(SILAC-R-L)PPS(Phospho (STY))PLLVR(SILAC-R-L)	1_7	5	0.200745967829602	5
529	(UniMod:1)ASHLR(SILAC-R-L)PPS(Phospho (STY))PLLVR(SILAC-R-L)	1_15	4.33333333333333	0.456525803086027	5
530	(UniMod:1)ASHLR(SILAC-R-L)PPS(Phospho (STY))PLLVR(SILAC-R-L)	1_31	4	0.421031091862981	4
531	(UniMod:1)ASHLR(SILAC-R-L)PPS(Phospho (STY))PLLVR(SILAC-R-L)	1_63	4	0.212639103496078	4
532	(UniMod:1)ASHLR(SILAC-R-L)PPS(Phospho (STY))PLLVR(SILAC-R-L)	1_255	3	1.15629139703985	3
533	(UniMod:1)ASLEVSR(SILAC-R-L)S(Phospho (STY))PR(SILAC-R-L)	1_1	5	0.0996203054263818	5
534	(UniMod:1)ASLEVSR(SILAC-R-L)S(Phospho (STY))PR(SILAC-R-L)	1_3	5	0.0876146762831119	5
535	(UniMod:1)ASLEVSR(SILAC-R-L)S(Phospho (STY))PR(SILAC-R-L)	1_7	5	0.0902714761241022	5
536	(UniMod:1)ASLEVSR(SILAC-R-L)S(Phospho (STY))PR(SILAC-R-L)	1_15	5	0.0791079747165706	5
537	(UniMod:1)ASLEVSR(SILAC-R-L)S(Phospho (STY))PR(SILAC-R-L)	1_31	5	0.136534474503547	5
538	(UniMod:1)ASLEVSR(SILAC-R-L)S(Phospho (STY))PR(SILAC-R-L)	1_63	5	0.251794711586001	5
539	(UniMod:1)ASLEVSR(SILAC-R-L)S(Phospho (STY))PR(SILAC-R-L)	1_127	5	0.474538815805023	5
540	(UniMod:1)ASLEVSR(SILAC-R-L)S(Phospho (STY))PR(SILAC-R-L)	1_255	5	0.725939967089628	5
541	(UniMod:1)ASLEVSR(SILAC-R-L)S(Phospho (STY))PR(SILAC-R-L)R(SILAC-R-L)	1_1	5	0.0744642002611794	5
542	(UniMod:1)ASLEVSR(SILAC-R-L)S(Phospho (STY))PR(SILAC-R-L)R(SILAC-R-L)	1_3	5	0.120093372792211	5
543	(UniMod:1)ASLEVSR(SILAC-R-L)S(Phospho (STY))PR(SILAC-R-L)R(SILAC-R-L)	1_7	5	0.166397251554321	5
544	(UniMod:1)ASLEVSR(SILAC-R-L)S(Phospho (STY))PR(SILAC-R-L)R(SILAC-R-L)	1_15	5	0.251467400624967	5
545	(UniMod:1)ASLEVSR(SILAC-R-L)S(Phospho (STY))PR(SILAC-R-L)R(SILAC-R-L)	1_31	5	0.165803180862587	5
546	(UniMod:1)ASLEVSR(SILAC-R-L)S(Phospho (STY))PR(SILAC-R-L)R(SILAC-R-L)	1_63	5	0.235281117949047	5
547	(UniMod:1)ASLEVSR(SILAC-R-L)S(Phospho (STY))PR(SILAC-R-L)R(SILAC-R-L)	1_127	5	0.771182957660625	5
548	(UniMod:1)ASLEVSR(SILAC-R-L)SPR(SILAC-R-L)	1_1	1.5	0.475639567603913	1
549	(UniMod:1)ASLGPAAAGEQASGAEAEPGPAGPPPPPS(Phospho (STY))PSSLGPLLPLQR(SILAC-R-L)	1_7	1	0.310690377409733	1
550	(UniMod:1)ASLGPAAAGEQASGAEAEPGPAGPPPPPS(Phospho (STY))PSSLGPLLPLQR(SILAC-R-L)	1_15	1.33333333333333	0.540937211127438	1
551	(UniMod:1)ASLGPAAAGEQASGAEAEPGPAGPPPPPS(Phospho (STY))PSSLGPLLPLQR(SILAC-R-L)	1_31	1	1.01228945944478	1
552	(UniMod:1)ASLSLAPVNIFK(SILAC-K-L)	1_3	2.33333333333333	0.227358850946432	2
553	(UniMod:1)ASLSLAPVNIFK(SILAC-K-L)	1_7	2	0.236556213762869	2
554	(UniMod:1)ASLSLAPVNIFK(SILAC-K-L)	1_15	1	0.953977598300379	1
555	(UniMod:1)ASMGTLAFDEYGR(SILAC-R-L)PFLIIK(SILAC-K-L)	1_3	1	0.374989623121365	1
556	(UniMod:1)ASMGTLAFDEYGR(SILAC-R-L)PFLIIK(SILAC-K-L)	1_15	1	0.531862250534624	1
557	(UniMod:1)ASNSWNASSS(Phospho (STY))PGEAR(SILAC-R-L)EDGPEGLDK(SILAC-K-L)	1_7	3.33333333333333	0.315009277182829	3
558	(UniMod:1)ASNSWNASSS(Phospho (STY))PGEAR(SILAC-R-L)EDGPEGLDK(SILAC-K-L)	1_15	3	0.332342127118507	3
559	(UniMod:1)ASNSWNASSS(Phospho (STY))PGEAR(SILAC-R-L)EDGPEGLDK(SILAC-K-L)	1_31	3	1.16439238210764	3
560	(UniMod:1)ASNVTNK(SILAC-K-L)TDPR(SILAC-R-L)	1_1	2.33333333333333	0.152608796933644	2
561	(UniMod:1)ASNVTNK(SILAC-K-L)TDPR(SILAC-R-L)	1_3	3	0.944626411971818	3
562	(UniMod:1)ASNVTNK(SILAC-K-L)TDPR(SILAC-R-L)	1_7	2	0.335249432074471	2
563	(UniMod:1)ASNVTNK(SILAC-K-L)TDPR(SILAC-R-L)	1_15	2	0.477133105268057	2
564	(UniMod:1)ASNVTNK(SILAC-K-L)TDPR(SILAC-R-L)	1_31	1.66666666666667	1.01041193980908	1
565	(UniMod:1)ASQSQGIQQLLQAEK(SILAC-K-L)	1_7	1	0.988435656450469	1
566	(UniMod:1)ASSHSSS(Phospho (STY))PVPQGSSSDVFFK(SILAC-K-L)	1_1	3	0.109759232003001	3
567	(UniMod:1)ASSHSSS(Phospho (STY))PVPQGSSSDVFFK(SILAC-K-L)	1_3	3	0.124256074307389	3
568	(UniMod:1)ASSHSSS(Phospho (STY))PVPQGSSSDVFFK(SILAC-K-L)	1_7	3.66666666666667	0.288483438193544	4
569	(UniMod:1)ASSHSSS(Phospho (STY))PVPQGSSSDVFFK(SILAC-K-L)	1_15	3	0.292596628185606	3
570	(UniMod:1)ASSHSSS(Phospho (STY))PVPQGSSSDVFFK(SILAC-K-L)	1_31	3	0.319906908080548	3
571	(UniMod:1)ASSHSSS(Phospho (STY))PVPQGSSSDVFFK(SILAC-K-L)	1_63	2.66666666666667	0.19715396588009	3
572	(UniMod:1)ASSHSSS(Phospho (STY))PVPQGSSSDVFFK(SILAC-K-L)	1_127	2	0.396368387055922	2
573	(UniMod:1)AT(Phospho (STY))PLAVNSAASLWGPYK(SILAC-K-L)	1_7	1.66666666666667	0.088544605348306	1
574	(UniMod:1)ATAAETS(Phospho (STY))AS(Phospho (STY))EPEAESK(SILAC-K-L)	1_1	5	0.0547066231176276	5
575	(UniMod:1)ATAAETS(Phospho (STY))AS(Phospho (STY))EPEAESK(SILAC-K-L)	1_3	5	0.119671030737677	5
576	(UniMod:1)ATAAETS(Phospho (STY))AS(Phospho (STY))EPEAESK(SILAC-K-L)	1_7	5	0.0999337332757568	5
577	(UniMod:1)ATAAETS(Phospho (STY))AS(Phospho (STY))EPEAESK(SILAC-K-L)	1_15	4.66666666666667	0.71847940226608	5
578	(UniMod:1)ATAAETS(Phospho (STY))AS(Phospho (STY))EPEAESK(SILAC-K-L)	1_31	4	0.784672933499534	4
579	(UniMod:1)ATAAETS(Phospho (STY))AS(Phospho (STY))EPEAESK(SILAC-K-L)	1_63	4	0.285822673238678	4
580	(UniMod:1)ATAAETS(Phospho (STY))ASEPEAESK(SILAC-K-L)	1_7	4.33333333333333	0.113499205578516	5
581	(UniMod:1)ATAAETS(Phospho (STY))ASEPEAESK(SILAC-K-L)	1_15	4	0.448143770611888	4
582	(UniMod:1)ATAAETS(Phospho (STY))ASEPEAESK(SILAC-K-L)	1_31	4	0.322106147318248	4
583	(UniMod:1)ATAAETS(Phospho (STY))ASEPEAESK(SILAC-K-L)	1_63	3.66666666666667	0.846131451030269	4
584	(UniMod:1)ATAAETS(Phospho (STY))ASEPEAESK(SILAC-K-L)	1_127	3	0.191258711072397	3
585	(UniMod:1)ATAAETSAS(Phospho (STY))EPEAESK(SILAC-K-L)	1_1	5	0.0869660494313764	5
586	(UniMod:1)ATAAETSAS(Phospho (STY))EPEAESK(SILAC-K-L)	1_3	5	0.0454263129957127	5
587	(UniMod:1)ATAAETSAS(Phospho (STY))EPEAESK(SILAC-K-L)	1_7	5	0.129750896040491	5
588	(UniMod:1)ATAAETSAS(Phospho (STY))EPEAESK(SILAC-K-L)	1_15	5	0.175847090830154	5
589	(UniMod:1)ATAAETSAS(Phospho (STY))EPEAESK(SILAC-K-L)	1_31	5	0.232655026794342	5
590	(UniMod:1)ATAAETSAS(Phospho (STY))EPEAESK(SILAC-K-L)	1_63	4	0.191832466995954	4
591	(UniMod:1)ATAAETSAS(Phospho (STY))EPEAESK(SILAC-K-L)	1_127	3.33333333333333	0.428287154543332	3
592	(UniMod:1)ATADTPAPASSGLS(Phospho (STY))PK(SILAC-K-L)	1_1	4	0.277542850157095	4
593	(UniMod:1)ATADTPAPASSGLS(Phospho (STY))PK(SILAC-K-L)	1_3	4	0.149961329339519	4
594	(UniMod:1)ATADTPAPASSGLS(Phospho (STY))PK(SILAC-K-L)	1_7	4.66666666666667	0.10261730773622	5
595	(UniMod:1)ATADTPAPASSGLS(Phospho (STY))PK(SILAC-K-L)	1_15	4	0.155511510070397	4
596	(UniMod:1)ATADTPAPASSGLS(Phospho (STY))PK(SILAC-K-L)	1_31	4	0.89058108697472	4
597	(UniMod:1)ATADTPAPASSGLS(Phospho (STY))PK(SILAC-K-L)	1_63	4	0.050450342854436	4
598	(UniMod:1)ATAEVLNIGK(SILAC-K-L)	1_3	3	0.173450106794885	3
599	(UniMod:1)ATAEVLNIGK(SILAC-K-L)	1_7	1.33333333333333	0.938487223847206	1
600	(UniMod:1)ATAEVLNIGK(SILAC-K-L)	1_15	1.66666666666667	1.8721643093235	1
601	(UniMod:1)ATAEVLNIGK(SILAC-K-L)K(SILAC-K-L)	1_1	1	0.549810658099132	1
602	(UniMod:1)ATAEVLNIGK(SILAC-K-L)K(SILAC-K-L)	1_3	3	0.381956414064501	3
603	(UniMod:1)ATAEVLNIGK(SILAC-K-L)K(SILAC-K-L)	1_7	2	0.271518033766575	2
604	(UniMod:1)ATAEVLNIGK(SILAC-K-L)K(SILAC-K-L)	1_15	2	0.379237964080033	2
605	(UniMod:1)ATAEVLNIGK(SILAC-K-L)K(SILAC-K-L)	1_31	2	1.85306002002055	2
606	(UniMod:1)ATATIALQVNGQQGGGSEPAAAAAVVAAGDK(SILAC-K-L)	1_15	1	1.74181820974348	1
607	(UniMod:1)ATDELATK(SILAC-K-L)LS(Phospho (STY))R(SILAC-R-L)	1_1	2.66666666666667	0.678648689478611	3
608	(UniMod:1)ATDELATK(SILAC-K-L)LS(Phospho (STY))R(SILAC-R-L)	1_3	2.66666666666667	0.524494565006626	3
609	(UniMod:1)ATDELATK(SILAC-K-L)LS(Phospho (STY))R(SILAC-R-L)	1_7	2.66666666666667	0.466471881549959	3
610	(UniMod:1)ATDELATK(SILAC-K-L)LS(Phospho (STY))R(SILAC-R-L)	1_15	2	0.439900368686694	2
611	(UniMod:1)ATDELATK(SILAC-K-L)LS(Phospho (STY))R(SILAC-R-L)	1_31	2	1.90526581081394	2
612	(UniMod:1)ATDSWALAVDEQEAAVK(SILAC-K-L)	1_3	1	0.283564393993268	1
613	(UniMod:1)ATDSWALAVDEQEAAVK(SILAC-K-L)	1_15	1	0.910002851807614	1
614	(UniMod:1)ATDSWALAVDEQEAAVK(SILAC-K-L)	1_31	1	1.93545518091281	1
615	(UniMod:1)ATDTS(Phospho (STY))QGELVHPK(SILAC-K-L)	1_1	2	0.357425291987475	2
616	(UniMod:1)ATDTS(Phospho (STY))QGELVHPK(SILAC-K-L)	1_3	2	0.13337547535718	2
617	(UniMod:1)ATDTS(Phospho (STY))QGELVHPK(SILAC-K-L)	1_7	2	0.870841544520209	2
618	(UniMod:1)ATDTS(Phospho (STY))QGELVHPK(SILAC-K-L)	1_31	2	1.5348341164404	2
619	(UniMod:1)ATNFLAHEK(SILAC-K-L)	1_1	2	0.155946209721641	2
620	(UniMod:1)ATNFLAHEK(SILAC-K-L)	1_3	4	0.29228219467296	4
621	(UniMod:1)ATNFLAHEK(SILAC-K-L)	1_7	3	0.155363035616478	3
622	(UniMod:1)ATNFLAHEK(SILAC-K-L)	1_15	3	0.512072356750601	3
623	(UniMod:1)ATNFLAHEK(SILAC-K-L)	1_31	3	0.827283647897014	3
624	(UniMod:1)ATS(Phospho (STY))PQK(SILAC-K-L)S(Phospho (STY))PSVPK(SILAC-K-L)	1_1	5	0.021782927744364	5
625	(UniMod:1)ATS(Phospho (STY))PQK(SILAC-K-L)S(Phospho (STY))PSVPK(SILAC-K-L)	1_3	5	0.0296505763979471	5
626	(UniMod:1)ATS(Phospho (STY))PQK(SILAC-K-L)S(Phospho (STY))PSVPK(SILAC-K-L)	1_15	5	0.109000153222918	5
627	(UniMod:1)ATS(Phospho (STY))PQK(SILAC-K-L)S(Phospho (STY))PSVPK(SILAC-K-L)	1_31	5	0.177766279335734	5
628	(UniMod:1)ATS(Phospho (STY))PQK(SILAC-K-L)S(Phospho (STY))PSVPK(SILAC-K-L)	1_63	5	0.55921164139144	5
629	(UniMod:1)ATS(Phospho (STY))PQK(SILAC-K-L)S(Phospho (STY))PSVPK(SILAC-K-L)	1_127	4	1.04801441471282	4
630	(UniMod:1)ATSATS(Phospho (STY))PHAPGFPAEGR(SILAC-R-L)	1_1	4	0.176261025957479	4
631	(UniMod:1)ATSATS(Phospho (STY))PHAPGFPAEGR(SILAC-R-L)	1_3	4	0.229121367235456	4
632	(UniMod:1)ATSATS(Phospho (STY))PHAPGFPAEGR(SILAC-R-L)	1_7	4	0.0579737961443348	4
633	(UniMod:1)ATSATS(Phospho (STY))PHAPGFPAEGR(SILAC-R-L)	1_15	3.5	0.12021735613235	4
634	(UniMod:1)ATSATS(Phospho (STY))PHAPGFPAEGR(SILAC-R-L)	1_63	2.66666666666667	0.287488218361791	3
635	(UniMod:1)ATSPQK(SILAC-K-L)S(Phospho (STY))PSVPK(SILAC-K-L)	1_1	5	0.0605643348443761	5
636	(UniMod:1)ATSPQK(SILAC-K-L)S(Phospho (STY))PSVPK(SILAC-K-L)	1_3	5	0.0816447659941248	5
637	(UniMod:1)ATSPQK(SILAC-K-L)S(Phospho (STY))PSVPK(SILAC-K-L)	1_7	5	0.0348179834216083	5
638	(UniMod:1)ATSPQK(SILAC-K-L)S(Phospho (STY))PSVPK(SILAC-K-L)	1_15	5	0.0813088268678546	5
639	(UniMod:1)ATSPQK(SILAC-K-L)S(Phospho (STY))PSVPK(SILAC-K-L)	1_31	5	0.194354836684315	5
640	(UniMod:1)ATSPQK(SILAC-K-L)S(Phospho (STY))PSVPK(SILAC-K-L)	1_63	5	0.269091391019098	5
641	(UniMod:1)ATSPQK(SILAC-K-L)S(Phospho (STY))PSVPK(SILAC-K-L)	1_127	4	0.443432224243956	4
642	(UniMod:1)ATSPQK(SILAC-K-L)S(Phospho (STY))PSVPK(SILAC-K-L)S(Phospho (STY))PTPK(SILAC-K-L)	1_7	1.66666666666667	0.427589912776849	1
643	(UniMod:1)ATTATM(UniMod:35)ATSGS(Phospho (STY))AR(SILAC-R-L)K(SILAC-K-L)	1_63	2.66666666666667	0.517184047683776	3
644	(UniMod:1)ATTATMATSGS(Phospho (STY))AR(SILAC-R-L)K(SILAC-K-L)	1_1	5	0.02722362882079	5
645	(UniMod:1)ATTATMATSGS(Phospho (STY))AR(SILAC-R-L)K(SILAC-K-L)	1_3	5	0.0731786413477741	5
646	(UniMod:1)ATTATMATSGS(Phospho (STY))AR(SILAC-R-L)K(SILAC-K-L)	1_7	5	0.120492273339256	5
647	(UniMod:1)ATTATMATSGS(Phospho (STY))AR(SILAC-R-L)K(SILAC-K-L)	1_15	5	0.052430164543157	5
648	(UniMod:1)ATTATMATSGS(Phospho (STY))AR(SILAC-R-L)K(SILAC-K-L)	1_31	5	0.0930105643609176	5
649	(UniMod:1)ATTATMATSGS(Phospho (STY))AR(SILAC-R-L)K(SILAC-K-L)	1_63	4.33333333333333	0.228702599065743	5
650	(UniMod:1)ATTATMATSGS(Phospho (STY))AR(SILAC-R-L)K(SILAC-K-L)	1_255	3	0.842707122033846	3
651	(UniMod:1)ATVEPETT(Phospho (STY))PTPNPPTTEEEK(SILAC-K-L)	1_7	3.5	0.553871504594846	4
652	(UniMod:1)ATVQQLEGR(SILAC-R-L)	1_3	3.33333333333333	0.42789957894987	3
653	(UniMod:1)ATVQQLEGR(SILAC-R-L)	1_7	2	0.253014596511014	2
654	(UniMod:1)ATVQQLEGR(SILAC-R-L)	1_15	2.66666666666667	1.63964378957335	3
655	(UniMod:1)ATVQQLEGR(SILAC-R-L)	1_31	2.5	1.34259645840176	2
656	(UniMod:1)ATVQQLEGR(SILAC-R-L)	1_63	1	0.889924476876533	1
657	(UniMod:1)ATYLEFIQQNEER(SILAC-R-L)	1_3	1	0.469826773031157	1
658	(UniMod:1)AVAVGR(SILAC-R-L)PS(Phospho (STY))NEELR(SILAC-R-L)	1_1	3	0.143803136164284	3
659	(UniMod:1)AVAVGR(SILAC-R-L)PS(Phospho (STY))NEELR(SILAC-R-L)	1_3	2.5	0.422028294746699	2
660	(UniMod:1)AVAVGR(SILAC-R-L)PS(Phospho (STY))NEELR(SILAC-R-L)	1_15	2	1.18805156644986	2
661	(UniMod:1)AVAVGR(SILAC-R-L)PS(Phospho (STY))NEELR(SILAC-R-L)	1_63	1	0.484704373854883	1
662	(UniMod:1)AVSAGSAR(SILAC-R-L)TS(Phospho (STY))PSSDK(SILAC-K-L)	1_3	3	0.121995590756969	3
663	(UniMod:1)AVSAGSAR(SILAC-R-L)TS(Phospho (STY))PSSDK(SILAC-K-L)	1_7	3	0.137877584263461	3
664	(UniMod:1)AVSAGSAR(SILAC-R-L)TS(Phospho (STY))PSSDK(SILAC-K-L)	1_15	2.66666666666667	0.318619275081501	3
665	(UniMod:1)AWK(SILAC-K-L)HFT(Phospho (STY))T(Phospho (STY))R(SILAC-R-L)NR(SILAC-R-L)	1_1	4	0.986485081464354	4
666	(UniMod:1)AWK(SILAC-K-L)HFT(Phospho (STY))T(Phospho (STY))R(SILAC-R-L)NR(SILAC-R-L)	1_3	4	2.01955333715807	4
667	(UniMod:1)AWK(SILAC-K-L)HFT(Phospho (STY))T(Phospho (STY))R(SILAC-R-L)NR(SILAC-R-L)	1_7	4.5	1.85817146633381	5
668	(UniMod:1)AWK(SILAC-K-L)HFT(Phospho (STY))T(Phospho (STY))R(SILAC-R-L)NR(SILAC-R-L)	1_15	4	2.12452218249456	4
669	(UniMod:1)AWK(SILAC-K-L)HFT(Phospho (STY))T(Phospho (STY))R(SILAC-R-L)NR(SILAC-R-L)	1_31	4	0.572967494895697	4
670	(UniMod:1)CDFTEDQTAEFK(SILAC-K-L)	1_1	1	0.096128911128985	1
671	(UniMod:1)CDFTEDQTAEFK(SILAC-K-L)	1_3	2	0.591604196473921	2
672	(UniMod:1)CDFTEDQTAEFK(SILAC-K-L)	1_7	2	1.75103014267695	2
673	(UniMod:1)CDFTEDQTAEFK(SILAC-K-L)	1_15	2	2.14061018177034	2
674	(UniMod:1)DDDIAALVVDNGSGM(UniMod:35)CK(SILAC-K-L)	1_1	2	0.318328925375339	2
675	(UniMod:1)DDDIAALVVDNGSGM(UniMod:35)CK(SILAC-K-L)	1_3	4	0.0259300052896053	4
676	(UniMod:1)DDDIAALVVDNGSGM(UniMod:35)CK(SILAC-K-L)	1_7	4	0.310882826855631	4
677	(UniMod:1)DDDIAALVVDNGSGM(UniMod:35)CK(SILAC-K-L)	1_15	4	0.218648431320331	4
678	(UniMod:1)DDDIAALVVDNGSGM(UniMod:35)CK(SILAC-K-L)	1_31	4	0.441807945850137	4
679	(UniMod:1)DDDIAALVVDNGSGM(UniMod:35)CK(SILAC-K-L)	1_63	3	1.42324655163064	3
680	(UniMod:1)DDDIAALVVDNGSGMCK(SILAC-K-L)	1_1	4	0.169680953946156	4
681	(UniMod:1)DDDIAALVVDNGSGMCK(SILAC-K-L)	1_3	5	0.0548128959102863	5
682	(UniMod:1)DDDIAALVVDNGSGMCK(SILAC-K-L)	1_7	5	0.0773140825608506	5
683	(UniMod:1)DDDIAALVVDNGSGMCK(SILAC-K-L)	1_15	5	0.189919120708587	5
684	(UniMod:1)DDDIAALVVDNGSGMCK(SILAC-K-L)	1_31	5	0.0804766793725725	5
685	(UniMod:1)DDDIAALVVDNGSGMCK(SILAC-K-L)	1_63	3	0.368995514101916	3
686	(UniMod:1)DDDIAALVVDNGSGMCK(SILAC-K-L)	1_127	3	0.585974619748303	3
687	(UniMod:1)EEEIAALVIDNGSGM(UniMod:35)CK(SILAC-K-L)	1_1	5	0.101677259815904	5
688	(UniMod:1)EEEIAALVIDNGSGM(UniMod:35)CK(SILAC-K-L)	1_3	5	0.0133110163505656	5
689	(UniMod:1)EEEIAALVIDNGSGM(UniMod:35)CK(SILAC-K-L)	1_7	5	0.0520124785112465	5
690	(UniMod:1)EEEIAALVIDNGSGM(UniMod:35)CK(SILAC-K-L)	1_15	5	0.173376289379959	5
691	(UniMod:1)EEEIAALVIDNGSGM(UniMod:35)CK(SILAC-K-L)	1_31	5	0.21995054608307	5
692	(UniMod:1)EEEIAALVIDNGSGM(UniMod:35)CK(SILAC-K-L)	1_63	4	0.194964302458393	4
693	(UniMod:1)EEEIAALVIDNGSGM(UniMod:35)CK(SILAC-K-L)	1_127	4	0.155628563590719	4
694	(UniMod:1)EEEIAALVIDNGSGMCK(SILAC-K-L)	1_1	5	0.0844673213583262	5
695	(UniMod:1)EEEIAALVIDNGSGMCK(SILAC-K-L)	1_3	5	0.125856010263327	5
696	(UniMod:1)EEEIAALVIDNGSGMCK(SILAC-K-L)	1_7	5	0.0449800412921598	5
697	(UniMod:1)EEEIAALVIDNGSGMCK(SILAC-K-L)	1_15	5	0.223746738606054	5
698	(UniMod:1)EEEIAALVIDNGSGMCK(SILAC-K-L)	1_31	5	0.133079687942452	5
699	(UniMod:1)EEEIAALVIDNGSGMCK(SILAC-K-L)	1_63	4	0.358613792407147	4
700	(UniMod:1)EEEIAALVIDNGSGMCK(SILAC-K-L)	1_127	4	1.23317899968199	4
701	(UniMod:1)ES(Phospho (STY))PAPEQPLPEAS(Phospho (STY))EVDS(Phospho (STY))LGVILK(SILAC-K-L)	1_1	4	0.187142012909932	4
702	(UniMod:1)ES(Phospho (STY))PAPEQPLPEAS(Phospho (STY))EVDS(Phospho (STY))LGVILK(SILAC-K-L)	1_3	5	0.176015691394661	5
703	(UniMod:1)ES(Phospho (STY))PAPEQPLPEAS(Phospho (STY))EVDS(Phospho (STY))LGVILK(SILAC-K-L)	1_7	5	0.262351267595615	5
704	(UniMod:1)ES(Phospho (STY))PAPEQPLPEAS(Phospho (STY))EVDS(Phospho (STY))LGVILK(SILAC-K-L)	1_15	3.33333333333333	1.97335950513226	3
705	(UniMod:1)ES(Phospho (STY))PAPEQPLPEAS(Phospho (STY))EVDS(Phospho (STY))LGVILK(SILAC-K-L)	1_31	3	1.92163868633538	3
706	(UniMod:1)ES(Phospho (STY))PAPEQPLPEAS(Phospho (STY))EVDS(Phospho (STY))LGVILK(SILAC-K-L)	1_63	5	0.379070577524058	5
707	(UniMod:1)ES(Phospho (STY))PAPEQPLPEAS(Phospho (STY))EVDS(Phospho (STY))LGVILK(SILAC-K-L)	1_127	2.5	1.97354030849983	2
708	(UniMod:1)ES(Phospho (STY))PAPEQPLPEAS(Phospho (STY))EVDS(Phospho (STY))LGVILK(SILAC-K-L)	1_255	1	0.660782011953698	1
709	(UniMod:1)GDMANNSVAYSGVK(SILAC-K-L)NS(Phospho (STY))LK(SILAC-K-L)	1_1	3	0.0886510142138783	3
710	(UniMod:1)GDMANNSVAYSGVK(SILAC-K-L)NS(Phospho (STY))LK(SILAC-K-L)	1_3	4	0.350735635138485	4
711	(UniMod:1)GDMANNSVAYSGVK(SILAC-K-L)NS(Phospho (STY))LK(SILAC-K-L)	1_7	4	0.186090492584243	4
712	(UniMod:1)GDMANNSVAYSGVK(SILAC-K-L)NS(Phospho (STY))LK(SILAC-K-L)	1_15	3	0.422301867465591	3
713	(UniMod:1)GDMANNSVAYSGVK(SILAC-K-L)NS(Phospho (STY))LK(SILAC-K-L)	1_31	3	0.989773558222591	3
714	(UniMod:1)GDS(Phospho (STY))DDEYDR(SILAC-R-L)R(SILAC-R-L)	1_3	5	0.167224152809026	5
715	(UniMod:1)GDS(Phospho (STY))DDEYDR(SILAC-R-L)R(SILAC-R-L)	1_7	5	0.159226516494701	5
716	(UniMod:1)GDS(Phospho (STY))DDEYDR(SILAC-R-L)R(SILAC-R-L)	1_31	5	0.204557260300261	5
717	(UniMod:1)GDS(Phospho (STY))DDEYDR(SILAC-R-L)R(SILAC-R-L)	1_63	5	0.0283828754547731	5
718	(UniMod:1)GEAGAGAGASGGPEAS(Phospho (STY))PEAEVVK(SILAC-K-L)	1_3	1	0.309372347636622	1
719	(UniMod:1)GEAGAGAGASGGPEAS(Phospho (STY))PEAEVVK(SILAC-K-L)	1_7	1	0.000363199514953949	1
720	(UniMod:1)GS(Phospho (STY))PLR(SILAC-R-L)FDGR(SILAC-R-L)	1_1	4	0.489153631214909	4
721	(UniMod:1)GS(Phospho (STY))PLR(SILAC-R-L)FDGR(SILAC-R-L)	1_3	4	0.0229965148094669	4
722	(UniMod:1)GS(Phospho (STY))PLR(SILAC-R-L)FDGR(SILAC-R-L)	1_7	4	0.330212844716228	4
723	(UniMod:1)GSK(SILAC-K-L)QS(Phospho (STY))IHDSEVK(SILAC-K-L)	1_7	5	1.3861372742954	5
724	(UniMod:1)GSK(SILAC-K-L)QS(Phospho (STY))IHDSEVK(SILAC-K-L)	1_31	5	0.386137963332825	5
725	(UniMod:1)GSQPPLGS(Phospho (STY))PLSR(SILAC-R-L)	1_3	1.5	0.596312058071418	1
726	(UniMod:1)GSQPPLGS(Phospho (STY))PLSR(SILAC-R-L)	1_15	2.33333333333333	1.00461712303683	2
727	(UniMod:1)GSQPPLGS(Phospho (STY))PLSR(SILAC-R-L)	1_63	1.66666666666667	0.391326096693847	1
728	(UniMod:1)K(SILAC-K-L)PSLS(Phospho (STY))T(Phospho (STY))QVDPM(UniMod:35)MR(SILAC-R-L)	1_1	4	0.240565541103331	4
729	(UniMod:1)K(SILAC-K-L)VVVS(Phospho (STY))PTK(SILAC-K-L)	1_3	2.33333333333333	0.327221561618416	2
730	(UniMod:1)K(SILAC-K-L)VVVS(Phospho (STY))PTK(SILAC-K-L)	1_7	3	0.204437909392999	3
731	(UniMod:1)K(SILAC-K-L)VVVS(Phospho (STY))PTK(SILAC-K-L)	1_15	2.66666666666667	1.88888937370482	3
732	(UniMod:1)LCYVALDFENEMATAASSSSLEK(SILAC-K-L)	1_3	1.5	0.0184490749324137	1
733	(UniMod:1)LMK(SILAC-K-L)DTCNT(Phospho (STY))GK(SILAC-K-L)WT(Phospho (STY))EEEEK(SILAC-K-L)	1_15	5	NA	5
734	(UniMod:1)M(UniMod:35)DDR(SILAC-R-L)EDLVYQAK(SILAC-K-L)	1_127	1	0.1622352112347	1
735	(UniMod:1)M(UniMod:35)DETS(Phospho (STY))PLVSPER(SILAC-R-L)	1_31	1	0.303644538152631	1
736	(UniMod:1)M(UniMod:35)DLAAAAEPGAGS(Phospho (STY))QHLEVR(SILAC-R-L)	1_3	1	0.77660850233642	1
737	(UniMod:1)M(UniMod:35)DLFGDLPEPER(SILAC-R-L)S(Phospho (STY))PR(SILAC-R-L)PAAGK(SILAC-K-L)	1_15	3	0.756630645801904	3
738	(UniMod:1)M(UniMod:35)DLFGDLPEPER(SILAC-R-L)S(Phospho (STY))PR(SILAC-R-L)PAAGK(SILAC-K-L)	1_63	3.5	1.40469426646295	4
739	(UniMod:1)M(UniMod:35)DNYADLS(Phospho (STY))DTELTTLLR(SILAC-R-L)	1_15	1	0.735264953717091	1
740	(UniMod:1)M(UniMod:35)DPQR(SILAC-R-L)S(Phospho (STY))PLLEVK(SILAC-K-L)	1_1	1.5	0.252713340926626	1
741	(UniMod:1)M(UniMod:35)DPQR(SILAC-R-L)S(Phospho (STY))PLLEVK(SILAC-K-L)	1_15	1	2.71381741947313	1
742	(UniMod:1)M(UniMod:35)DPQR(SILAC-R-L)S(Phospho (STY))PLLEVK(SILAC-K-L)	1_31	1	0.207591294790475	1
743	(UniMod:1)M(UniMod:35)DPQR(SILAC-R-L)S(Phospho (STY))PLLEVK(SILAC-K-L)	1_63	1	1.77652281797401	1
744	(UniMod:1)M(UniMod:35)DSAGQDINLNS(Phospho (STY))PNK(SILAC-K-L)	1_1	4	0.147547765656381	4
745	(UniMod:1)M(UniMod:35)DSAGQDINLNS(Phospho (STY))PNK(SILAC-K-L)	1_3	5	0.0976856476594605	5
746	(UniMod:1)M(UniMod:35)DSAGQDINLNS(Phospho (STY))PNK(SILAC-K-L)	1_7	5	0.0672413753872221	5
747	(UniMod:1)M(UniMod:35)DSAGQDINLNS(Phospho (STY))PNK(SILAC-K-L)	1_15	4.66666666666667	0.226271536346599	5
748	(UniMod:1)M(UniMod:35)DSAGQDINLNS(Phospho (STY))PNK(SILAC-K-L)	1_31	4	0.207074781676732	4
749	(UniMod:1)M(UniMod:35)DSAGQDINLNS(Phospho (STY))PNK(SILAC-K-L)	1_63	4	0.53798169268191	4
750	(UniMod:1)M(UniMod:35)EDLDQSPLVSSSDS(Phospho (STY))PPR(SILAC-R-L)PQPAFK(SILAC-K-L)	1_7	5	0.14815254935266	5
751	(UniMod:1)M(UniMod:35)EDLDQSPLVSSSDS(Phospho (STY))PPR(SILAC-R-L)PQPAFK(SILAC-K-L)	1_15	5	1.20775977790029	5
752	(UniMod:1)M(UniMod:35)EDLDQSPLVSSSDS(Phospho (STY))PPR(SILAC-R-L)PQPAFK(SILAC-K-L)	1_31	3	5.32232263653586	3
753	(UniMod:1)M(UniMod:35)EDLDQSPLVSSSDS(Phospho (STY))PPR(SILAC-R-L)PQPAFK(SILAC-K-L)	1_127	4	0.186471096828639	4
754	(UniMod:1)M(UniMod:35)EDSM(UniMod:35)DMDM(UniMod:35)S(Phospho (STY))PLR(SILAC-R-L)PQNYLFGCELK(SILAC-K-L)	1_7	3	0.0167303655423416	3
755	(UniMod:1)M(UniMod:35)EDSM(UniMod:35)DMDM(UniMod:35)S(Phospho (STY))PLR(SILAC-R-L)PQNYLFGCELK(SILAC-K-L)	1_15	4	0.260686872829132	4
756	(UniMod:1)M(UniMod:35)EDSM(UniMod:35)DMDM(UniMod:35)S(Phospho (STY))PLR(SILAC-R-L)PQNYLFGCELK(SILAC-K-L)	1_31	3.33333333333333	0.291008266302153	3
757	(UniMod:1)M(UniMod:35)EDSM(UniMod:35)DMDM(UniMod:35)S(Phospho (STY))PLR(SILAC-R-L)PQNYLFGCELK(SILAC-K-L)	1_63	3	0.343010163680492	3
758	(UniMod:1)M(UniMod:35)EDSM(UniMod:35)DMDM(UniMod:35)S(Phospho (STY))PLR(SILAC-R-L)PQNYLFGCELK(SILAC-K-L)	1_127	2	0.507004539033043	2
759	(UniMod:1)M(UniMod:35)EDSM(UniMod:35)DMDM(UniMod:35)S(Phospho (STY))PLR(SILAC-R-L)PQNYLFGCELK(SILAC-K-L)	1_255	2	0.572335057281098	2
760	(UniMod:1)M(UniMod:35)EDSM(UniMod:35)DMDMS(Phospho (STY))PLR(SILAC-R-L)PQNYLFGCELK(SILAC-K-L)	1_3	4	0.0278520372275677	4
761	(UniMod:1)M(UniMod:35)EDSM(UniMod:35)DMDMS(Phospho (STY))PLR(SILAC-R-L)PQNYLFGCELK(SILAC-K-L)	1_7	4.5	0.0156143876161783	5
762	(UniMod:1)M(UniMod:35)EDSM(UniMod:35)DMDMS(Phospho (STY))PLR(SILAC-R-L)PQNYLFGCELK(SILAC-K-L)	1_63	4	0.281023596470061	4
763	(UniMod:1)M(UniMod:35)EDSMDM(UniMod:35)DM(UniMod:35)S(Phospho (STY))PLR(SILAC-R-L)PQNYLFGCELK(SILAC-K-L)	1_7	2	1.98303174030924	2
764	(UniMod:1)M(UniMod:35)EDSMDMDM(UniMod:35)S(Phospho (STY))PLR(SILAC-R-L)PQNYLFGCELK(SILAC-K-L)	1_1	2	0.0849259437595478	2
765	(UniMod:1)M(UniMod:35)EEIPAQEAAGS(Phospho (STY))PR(SILAC-R-L)	1_1	2	0.27468185168171	2
766	(UniMod:1)M(UniMod:35)EEIPAQEAAGS(Phospho (STY))PR(SILAC-R-L)	1_3	2	0.270392977175044	2
767	(UniMod:1)M(UniMod:35)EEIPAQEAAGS(Phospho (STY))PR(SILAC-R-L)	1_7	2	0.284429539680604	2
768	(UniMod:1)M(UniMod:35)EEIPAQEAAGS(Phospho (STY))PR(SILAC-R-L)	1_15	2	0.962868366565381	2
769	(UniMod:1)M(UniMod:35)EEIPAQEAAGS(Phospho (STY))PR(SILAC-R-L)	1_31	1.66666666666667	1.72425131733844	1
770	(UniMod:1)M(UniMod:35)EFDLGAALEPTSQK(SILAC-K-L)PGVGAGHGGDPK(SILAC-K-L)LS(Phospho (STY))PHK(SILAC-K-L)	1_3	1.5	0.537194667176058	1
771	(UniMod:1)M(UniMod:35)EFDLGAALEPTSQK(SILAC-K-L)PGVGAGHGGDPK(SILAC-K-L)LS(Phospho (STY))PHK(SILAC-K-L)	1_7	1.5	0.716134568255267	1
772	(UniMod:1)M(UniMod:35)EFDLGAALEPTSQK(SILAC-K-L)PGVGAGHGGDPK(SILAC-K-L)LS(Phospho (STY))PHK(SILAC-K-L)	1_15	2.66666666666667	0.600689910284825	3
773	(UniMod:1)M(UniMod:35)EFDLGAALEPTSQK(SILAC-K-L)PGVGAGHGGDPK(SILAC-K-L)LS(Phospho (STY))PHK(SILAC-K-L)	1_31	2.33333333333333	0.552010657165548	2
774	(UniMod:1)M(UniMod:35)ELITILEK(SILAC-K-L)	1_15	1	0.60040936075528	1
775	(UniMod:1)M(UniMod:35)ETDAPQPGLASPDS(Phospho (STY))PHDPCK(SILAC-K-L)	1_1	1	0.428673523404333	1
776	(UniMod:1)M(UniMod:35)ETDAPQPGLASPDS(Phospho (STY))PHDPCK(SILAC-K-L)	1_3	1	0.12348482928771	1
777	(UniMod:1)M(UniMod:35)ETDAPQPGLASPDS(Phospho (STY))PHDPCK(SILAC-K-L)	1_7	1	0.86518606128582	1
778	(UniMod:1)M(UniMod:35)FLVNSFLK(SILAC-K-L)	1_3	1	0.480980406626103	1
779	(UniMod:1)M(UniMod:35)FLVNSFLK(SILAC-K-L)	1_7	1	0.182428014330713	1
780	(UniMod:1)M(UniMod:35)FLVNSFLK(SILAC-K-L)	1_31	1	NA	1
781	(UniMod:1)M(UniMod:35)HR(SILAC-R-L)DS(Phospho (STY))CPLDCK(SILAC-K-L)	1_1	2	0.0821221260250036	2
782	(UniMod:1)M(UniMod:35)HR(SILAC-R-L)DS(Phospho (STY))CPLDCK(SILAC-K-L)	1_3	2.5	0.068941812252142	2
783	(UniMod:1)M(UniMod:35)HR(SILAC-R-L)DS(Phospho (STY))CPLDCK(SILAC-K-L)	1_7	2	0.175800070585047	2
784	(UniMod:1)M(UniMod:35)HR(SILAC-R-L)DS(Phospho (STY))CPLDCK(SILAC-K-L)	1_127	1	0.367397014044811	1
785	(UniMod:1)M(UniMod:35)HR(SILAC-R-L)DS(Phospho (STY))CPLDCK(SILAC-K-L)	1_255	1	0.0711326502227675	1
786	(UniMod:1)M(UniMod:35)LK(SILAC-K-L)PQPLQQPSQPQQPPPTQQAVAR(SILAC-R-L)	1_15	1	1.10997387854897	1
787	(UniMod:1)M(UniMod:35)LSLR(SILAC-R-L)VPLAPITDPQQLQLS(Phospho (STY))PLK(SILAC-K-L)	1_15	1.33333333333333	0.237880921713467	1
788	(UniMod:1)M(UniMod:35)NLLPNIES(Phospho (STY))PVTR(SILAC-R-L)	1_3	1.33333333333333	2.31069760858032	1
789	(UniMod:1)M(UniMod:35)NLLPNIES(Phospho (STY))PVTR(SILAC-R-L)	1_7	2	0.687136182408982	2
790	(UniMod:1)M(UniMod:35)NLLPNIES(Phospho (STY))PVTR(SILAC-R-L)	1_15	2	2.30289001122043	2
791	(UniMod:1)M(UniMod:35)NLLPNIES(Phospho (STY))PVTR(SILAC-R-L)	1_31	2	0.687295105730698	2
792	(UniMod:1)M(UniMod:35)NLLPNIES(Phospho (STY))PVTR(SILAC-R-L)QEK(SILAC-K-L)	1_7	1.5	0.910784271275777	1
793	(UniMod:1)M(UniMod:35)NLLPNIES(Phospho (STY))PVTR(SILAC-R-L)QEK(SILAC-K-L)	1_31	1	1.09535591449158	1
794	(UniMod:1)M(UniMod:35)QNDAGEFVDLYVPR(SILAC-R-L)K(SILAC-K-L)	1_3	2	0.804249356419959	2
795	(UniMod:1)M(UniMod:35)QNDAGEFVDLYVPR(SILAC-R-L)K(SILAC-K-L)	1_7	2	0.474477656951989	2
796	(UniMod:1)M(UniMod:35)QNDAGEFVDLYVPR(SILAC-R-L)K(SILAC-K-L)	1_15	2	0.154222862681866	2
797	(UniMod:1)M(UniMod:35)QNDAGEFVDLYVPR(SILAC-R-L)K(SILAC-K-L)	1_31	2	0.859373530835835	2
798	(UniMod:1)M(UniMod:35)R(SILAC-R-L)K(SILAC-K-L)ET(Phospho (STY))PPPLVPPAAR(SILAC-R-L)	1_7	2.33333333333333	0.138490054453775	2
799	(UniMod:1)M(UniMod:35)R(SILAC-R-L)K(SILAC-K-L)ET(Phospho (STY))PPPLVPPAAR(SILAC-R-L)	1_15	2	0.583566122070177	2
800	(UniMod:1)M(UniMod:35)R(SILAC-R-L)K(SILAC-K-L)ET(Phospho (STY))PPPLVPPAAR(SILAC-R-L)	1_31	2	0.747910008726464	2
801	(UniMod:1)M(UniMod:35)R(SILAC-R-L)K(SILAC-K-L)ET(Phospho (STY))PPPLVPPAAR(SILAC-R-L)	1_63	2	0.0418809851404898	2
802	(UniMod:1)MDAGFFR(SILAC-R-L)GT(Phospho (STY))SAEQDNR(SILAC-R-L)	1_7	3	0.0156983515720251	3
803	(UniMod:1)MDAGFFR(SILAC-R-L)GTS(Phospho (STY))AEQDNR(SILAC-R-L)FSNK(SILAC-K-L)	1_3	5	0.232876360599521	5
804	(UniMod:1)MDAGFFR(SILAC-R-L)GTS(Phospho (STY))AEQDNR(SILAC-R-L)FSNK(SILAC-K-L)	1_7	5	0.276517884258058	5
805	(UniMod:1)MDAGFFR(SILAC-R-L)GTS(Phospho (STY))AEQDNR(SILAC-R-L)FSNK(SILAC-K-L)	1_15	5	0.296180363032316	5
806	(UniMod:1)MDAGFFR(SILAC-R-L)GTS(Phospho (STY))AEQDNR(SILAC-R-L)FSNK(SILAC-K-L)	1_31	5	0.610025154556016	5
807	(UniMod:1)MDAGFFR(SILAC-R-L)GTS(Phospho (STY))AEQDNR(SILAC-R-L)FSNK(SILAC-K-L)	1_127	3	0.527425453174346	3
808	(UniMod:1)MDDR(SILAC-R-L)EDLVYQAK(SILAC-K-L)	1_1	1	0.326443440041404	1
809	(UniMod:1)MDDR(SILAC-R-L)EDLVYQAK(SILAC-K-L)	1_3	3	0.0938208384055619	3
810	(UniMod:1)MDDR(SILAC-R-L)EDLVYQAK(SILAC-K-L)	1_7	3	0.473248557129602	3
811	(UniMod:1)MDDR(SILAC-R-L)EDLVYQAK(SILAC-K-L)	1_31	2	1.10370547706878	2
812	(UniMod:1)MDEPS(Phospho (STY))PLAQPLELNQHSR(SILAC-R-L)	1_3	1	0.0716075446512158	1
813	(UniMod:1)MDEPS(Phospho (STY))PLAQPLELNQHSR(SILAC-R-L)	1_7	1.5	0.22731727759893	1
814	(UniMod:1)MDETS(Phospho (STY))PLVSPER(SILAC-R-L)	1_15	1	0.997265588357626	1
815	(UniMod:1)MDFPTISR(SILAC-R-L)S(Phospho (STY))PSGPPAMDLEGPR(SILAC-R-L)	1_1	1.33333333333333	0.637643217644497	1
816	(UniMod:1)MDFPTISR(SILAC-R-L)S(Phospho (STY))PSGPPAMDLEGPR(SILAC-R-L)	1_15	2	0.47475751511063	2
817	(UniMod:1)MDGIVPDIAVGTK(SILAC-K-L)	1_3	1.33333333333333	0.454704504754109	1
818	(UniMod:1)MDGIVPDIAVGTK(SILAC-K-L)	1_7	1	0.445283074911806	1
819	(UniMod:1)MDGIVPDIAVGTK(SILAC-K-L)	1_15	1	1.26361108236912	1
820	(UniMod:1)MDGIVPDIAVGTK(SILAC-K-L)	1_31	1	0.947502422297353	1
821	(UniMod:1)MDHTEGSPAEEPPAHAPS(Phospho (STY))PGK(SILAC-K-L)FGER(SILAC-R-L)PPPK(SILAC-K-L)	1_3	2	0.0681596483767635	2
822	(UniMod:1)MDHTEGSPAEEPPAHAPS(Phospho (STY))PGK(SILAC-K-L)FGER(SILAC-R-L)PPPK(SILAC-K-L)	1_7	2	0.730382800973367	2
823	(UniMod:1)MDHTEGSPAEEPPAHAPS(Phospho (STY))PGK(SILAC-K-L)FGER(SILAC-R-L)PPPK(SILAC-K-L)	1_15	1.33333333333333	0.633220684578252	1
824	(UniMod:1)MDK(SILAC-K-L)NELVQK(SILAC-K-L)	1_3	1	0.769686903795109	1
825	(UniMod:1)MDLAAAAEPGAGS(Phospho (STY))QHLEVR(SILAC-R-L)	1_1	1.83333333333333	0.391302997435187	2
826	(UniMod:1)MDLAAAAEPGAGS(Phospho (STY))QHLEVR(SILAC-R-L)	1_3	2.5	0.515952224924618	2
827	(UniMod:1)MDLAAAAEPGAGS(Phospho (STY))QHLEVR(SILAC-R-L)	1_7	3	0.458566058640839	3
828	(UniMod:1)MDLAAAAEPGAGS(Phospho (STY))QHLEVR(SILAC-R-L)	1_15	3	0.574138112449281	3
829	(UniMod:1)MDLAAAAEPGAGS(Phospho (STY))QHLEVR(SILAC-R-L)	1_63	2	0.703432750674123	2
830	(UniMod:1)MDLAAAAEPGAGSQHLEVR(SILAC-R-L)	1_3	1	0.337418257217319	1
831	(UniMod:1)MDLFGDLPEPER(SILAC-R-L)S(Phospho (STY))PR(SILAC-R-L)PAAGK(SILAC-K-L)	1_1	3.5	0.250144625520289	4
832	(UniMod:1)MDLFGDLPEPER(SILAC-R-L)S(Phospho (STY))PR(SILAC-R-L)PAAGK(SILAC-K-L)	1_3	3.8	0.289641966968466	4
833	(UniMod:1)MDLFGDLPEPER(SILAC-R-L)S(Phospho (STY))PR(SILAC-R-L)PAAGK(SILAC-K-L)	1_7	4.16666666666667	0.139699450622076	4
834	(UniMod:1)MDLFGDLPEPER(SILAC-R-L)S(Phospho (STY))PR(SILAC-R-L)PAAGK(SILAC-K-L)	1_15	4.5	0.383924633480858	5
835	(UniMod:1)MDLFGDLPEPER(SILAC-R-L)S(Phospho (STY))PR(SILAC-R-L)PAAGK(SILAC-K-L)	1_31	5	0.141645519658426	5
836	(UniMod:1)MDLFGDLPEPER(SILAC-R-L)S(Phospho (STY))PR(SILAC-R-L)PAAGK(SILAC-K-L)	1_127	5	0.654055477921179	5
837	(UniMod:1)MDLVGVAS(Phospho (STY))PEPGTAAAWGPSK(SILAC-K-L)	1_15	1	0.674313561520647	1
838	(UniMod:1)MDNLS(Phospho (STY))SEEIQQR(SILAC-R-L)	1_3	1.5	0.493729568693614	1
839	(UniMod:1)MDNLS(Phospho (STY))SEEIQQR(SILAC-R-L)	1_15	1	1.21810638372695	1
840	(UniMod:1)MDNYADLS(Phospho (STY))DTELTTLLR(SILAC-R-L)	1_1	2	0.14673683379433	2
841	(UniMod:1)MDNYADLS(Phospho (STY))DTELTTLLR(SILAC-R-L)	1_3	3	0.268056603268869	3
842	(UniMod:1)MDNYADLS(Phospho (STY))DTELTTLLR(SILAC-R-L)	1_7	3	0.157966669911065	3
843	(UniMod:1)MDNYADLS(Phospho (STY))DTELTTLLR(SILAC-R-L)	1_15	2	0.348972407912676	2
844	(UniMod:1)MDNYADLS(Phospho (STY))DTELTTLLR(SILAC-R-L)	1_31	2	0.955889441768513	2
845	(UniMod:1)MDPNCSCAAGDSCTCAGSCK(SILAC-K-L)	1_1	1	0.21168815021129	1
846	(UniMod:1)MDPNCSCAAGDSCTCAGSCK(SILAC-K-L)	1_3	2	0.462944006124696	2
847	(UniMod:1)MDPNCSCAAGDSCTCAGSCK(SILAC-K-L)	1_7	2	0.176899825585256	2
848	(UniMod:1)MDPNCSCAAGDSCTCAGSCK(SILAC-K-L)	1_15	1.33333333333333	0.571207930590751	1
849	(UniMod:1)MDPNCSCAAGDSCTCAGSCK(SILAC-K-L)	1_63	1	0.798357726150545	1
850	(UniMod:1)MDPNCSCATGGSCTCAGSCK(SILAC-K-L)	1_3	2	0.40800492696408	2
851	(UniMod:1)MDPNCSCATGGSCTCAGSCK(SILAC-K-L)	1_7	2	0.528132987464819	2
852	(UniMod:1)MDPNCSCATGGSCTCAGSCK(SILAC-K-L)	1_15	1	0.363719381389388	1
853	(UniMod:1)MDPNCSCATGGSCTCAGSCK(SILAC-K-L)	1_31	1.66666666666667	1.29238114291569	1
854	(UniMod:1)MDPNCSCS(Phospho (STY))PVGSCACAGSCK(SILAC-K-L)	1_7	4	0.0312027360202513	4
855	(UniMod:1)MDPQR(SILAC-R-L)S(Phospho (STY))PLLEVK(SILAC-K-L)	1_1	3.66666666666667	0.357659097322019	4
856	(UniMod:1)MDPQR(SILAC-R-L)S(Phospho (STY))PLLEVK(SILAC-K-L)	1_3	4	0.712539355559715	4
857	(UniMod:1)MDPQR(SILAC-R-L)S(Phospho (STY))PLLEVK(SILAC-K-L)	1_7	3.66666666666667	3.07591064651768	4
858	(UniMod:1)MDPQR(SILAC-R-L)S(Phospho (STY))PLLEVK(SILAC-K-L)	1_15	3.33333333333333	0.427124903256738	3
859	(UniMod:1)MDPQR(SILAC-R-L)S(Phospho (STY))PLLEVK(SILAC-K-L)	1_63	2.33333333333333	1.08301012667592	2
860	(UniMod:1)MDR(SILAC-R-L)NPS(Phospho (STY))PPPPGR(SILAC-R-L)	1_1	2.66666666666667	0.670150241507426	3
861	(UniMod:1)MDR(SILAC-R-L)NPS(Phospho (STY))PPPPGR(SILAC-R-L)	1_3	3	0.784015716333365	3
862	(UniMod:1)MDR(SILAC-R-L)NPS(Phospho (STY))PPPPGR(SILAC-R-L)	1_7	3	0.886857557826476	3
863	(UniMod:1)MDR(SILAC-R-L)NPS(Phospho (STY))PPPPGR(SILAC-R-L)	1_15	2.5	0.131414616790774	2
864	(UniMod:1)MDR(SILAC-R-L)NPS(Phospho (STY))PPPPGR(SILAC-R-L)	1_31	2.33333333333333	0.923122972911931	2
865	(UniMod:1)MDR(SILAC-R-L)NPS(Phospho (STY))PPPPGR(SILAC-R-L)DK(SILAC-K-L)	1_1	4.5	0.227053320603575	5
866	(UniMod:1)MDR(SILAC-R-L)NPS(Phospho (STY))PPPPGR(SILAC-R-L)DK(SILAC-K-L)	1_3	5	0.173919189653062	5
867	(UniMod:1)MDR(SILAC-R-L)NPS(Phospho (STY))PPPPGR(SILAC-R-L)DK(SILAC-K-L)	1_7	5	0.165011573309252	5
868	(UniMod:1)MDR(SILAC-R-L)NPS(Phospho (STY))PPPPGR(SILAC-R-L)DK(SILAC-K-L)	1_15	4.66666666666667	0.203448652427439	5
869	(UniMod:1)MDR(SILAC-R-L)NPS(Phospho (STY))PPPPGR(SILAC-R-L)DK(SILAC-K-L)	1_31	4	0.541186769675778	4
870	(UniMod:1)MDR(SILAC-R-L)NPS(Phospho (STY))PPPPGR(SILAC-R-L)DK(SILAC-K-L)	1_63	4	0.797204279427049	4
871	(UniMod:1)MDSAGQDINLNS(Phospho (STY))PNK(SILAC-K-L)	1_1	5	0.0428308920240099	5
872	(UniMod:1)MDSAGQDINLNS(Phospho (STY))PNK(SILAC-K-L)	1_3	5	0.0324434587881127	5
873	(UniMod:1)MDSAGQDINLNS(Phospho (STY))PNK(SILAC-K-L)	1_7	5	0.0779219679826726	5
874	(UniMod:1)MDSAGQDINLNS(Phospho (STY))PNK(SILAC-K-L)	1_15	5	0.138882748768421	5
875	(UniMod:1)MDSAGQDINLNS(Phospho (STY))PNK(SILAC-K-L)	1_31	5	0.177483004826103	5
876	(UniMod:1)MDSAGQDINLNS(Phospho (STY))PNK(SILAC-K-L)	1_63	5	0.378839912237863	5
877	(UniMod:1)MDSAGQDINLNS(Phospho (STY))PNK(SILAC-K-L)	1_127	5	0.492994704228233	5
878	(UniMod:1)MDSAGQDINLNS(Phospho (STY))PNK(SILAC-K-L)	1_255	4	0.325848883140686	4
879	(UniMod:1)MDSAGQDINLNSPNK(SILAC-K-L)	1_3	1	0.513774369188557	1
880	(UniMod:1)MDSAGQDINLNSPNK(SILAC-K-L)	1_7	1	0.482917474211209	1
881	(UniMod:1)MDTEST(Phospho (STY))YSGYSYYSSHSK(SILAC-K-L)	1_3	2.5	0.266108659586484	2
882	(UniMod:1)MDTEST(Phospho (STY))YSGYSYYSSHSK(SILAC-K-L)	1_15	3	0.343494715900193	3
883	(UniMod:1)MDTEST(Phospho (STY))YSGYSYYSSHSK(SILAC-K-L)	1_31	2	0.0868269397596693	2
884	(UniMod:1)MEAAGS(Phospho (STY))PAATETGK(SILAC-K-L)	1_15	1	1.24753003692927	1
885	(UniMod:1)MEAAGS(Phospho (STY))PAATETGK(SILAC-K-L)	1_63	1	0.609225100515212	1
886	(UniMod:1)MEDLDQS(Phospho (STY))PLVSSSDSPPR(SILAC-R-L)PQPAFK(SILAC-K-L)	1_15	2.5	0.798220695976882	2
887	(UniMod:1)MEDLDQS(Phospho (STY))PLVSSSDSPPR(SILAC-R-L)PQPAFK(SILAC-K-L)	1_31	2.33333333333333	0.988817474121792	2
888	(UniMod:1)MEDLDQSPLVSSSDS(Phospho (STY))PPR(SILAC-R-L)PQPAFK(SILAC-K-L)	1_1	5	0.0711327093906256	5
889	(UniMod:1)MEDLDQSPLVSSSDS(Phospho (STY))PPR(SILAC-R-L)PQPAFK(SILAC-K-L)	1_3	5	0.120770609390274	5
890	(UniMod:1)MEDLDQSPLVSSSDS(Phospho (STY))PPR(SILAC-R-L)PQPAFK(SILAC-K-L)	1_7	5	0.229255391919297	5
891	(UniMod:1)MEDLDQSPLVSSSDS(Phospho (STY))PPR(SILAC-R-L)PQPAFK(SILAC-K-L)	1_15	5	0.0737893848038671	5
892	(UniMod:1)MEDLDQSPLVSSSDS(Phospho (STY))PPR(SILAC-R-L)PQPAFK(SILAC-K-L)	1_31	5	0.0779057642825302	5
893	(UniMod:1)MEDLDQSPLVSSSDS(Phospho (STY))PPR(SILAC-R-L)PQPAFK(SILAC-K-L)	1_63	5	0.188680006509507	5
894	(UniMod:1)MEDLDQSPLVSSSDS(Phospho (STY))PPR(SILAC-R-L)PQPAFK(SILAC-K-L)	1_127	5	0.163753432005051	5
895	(UniMod:1)MEDLDQSPLVSSSDS(Phospho (STY))PPR(SILAC-R-L)PQPAFK(SILAC-K-L)	1_255	5	0.439378306453047	5
896	(UniMod:1)MEDSASASLSSAAATGTSTSTPAAPTAR(SILAC-R-L)K(SILAC-K-L)	1_1	1	0.730447747732629	1
897	(UniMod:1)MEDSASASLSSAAATGTSTSTPAAPTAR(SILAC-R-L)K(SILAC-K-L)	1_3	3	0.228921996233415	3
898	(UniMod:1)MEDSASASLSSAAATGTSTSTPAAPTAR(SILAC-R-L)K(SILAC-K-L)	1_31	1	0.332804230497518	1
899	(UniMod:1)MEDSM(UniMod:35)DM(UniMod:35)DM(UniMod:35)S(Phospho (STY))PLR(SILAC-R-L)PQNYLFGCELK(SILAC-K-L)	1_15	4	0.110058722153395	4
900	(UniMod:1)MEDSM(UniMod:35)DM(UniMod:35)DM(UniMod:35)S(Phospho (STY))PLR(SILAC-R-L)PQNYLFGCELK(SILAC-K-L)	1_127	2	0.479816859436844	2
901	(UniMod:1)MEDSM(UniMod:35)DM(UniMod:35)DMS(Phospho (STY))PLR(SILAC-R-L)PQNYLFGCELK(SILAC-K-L)	1_1	3	0.153091208911756	3
902	(UniMod:1)MEDSM(UniMod:35)DM(UniMod:35)DMS(Phospho (STY))PLR(SILAC-R-L)PQNYLFGCELK(SILAC-K-L)	1_3	4	0.0402902105887453	4
903	(UniMod:1)MEDSM(UniMod:35)DM(UniMod:35)DMS(Phospho (STY))PLR(SILAC-R-L)PQNYLFGCELK(SILAC-K-L)	1_7	5	0.13719835534723	5
904	(UniMod:1)MEDSM(UniMod:35)DM(UniMod:35)DMS(Phospho (STY))PLR(SILAC-R-L)PQNYLFGCELK(SILAC-K-L)	1_15	4	0.0917115012004069	4
905	(UniMod:1)MEDSM(UniMod:35)DM(UniMod:35)DMS(Phospho (STY))PLR(SILAC-R-L)PQNYLFGCELK(SILAC-K-L)	1_31	4	0.127084578114107	4
906	(UniMod:1)MEDSM(UniMod:35)DM(UniMod:35)DMS(Phospho (STY))PLR(SILAC-R-L)PQNYLFGCELK(SILAC-K-L)	1_63	4	0.221962674671069	4
907	(UniMod:1)MEDSM(UniMod:35)DMDM(UniMod:35)SPLR(SILAC-R-L)PQNYLFGCELK(SILAC-K-L)	1_127	2	0.275681759293244	2
908	(UniMod:1)MEDSMDM(UniMod:35)DM(UniMod:35)S(Phospho (STY))PLR(SILAC-R-L)PQNYLFGCELK(SILAC-K-L)	1_7	5	0.0640925621190112	5
909	(UniMod:1)MEDSMDM(UniMod:35)DM(UniMod:35)S(Phospho (STY))PLR(SILAC-R-L)PQNYLFGCELK(SILAC-K-L)	1_15	5	0.160092179543101	5
910	(UniMod:1)MEDSMDM(UniMod:35)DM(UniMod:35)S(Phospho (STY))PLR(SILAC-R-L)PQNYLFGCELK(SILAC-K-L)	1_31	5	0.184959386156596	5
911	(UniMod:1)MEDSMDM(UniMod:35)DM(UniMod:35)S(Phospho (STY))PLR(SILAC-R-L)PQNYLFGCELK(SILAC-K-L)	1_63	4	0.728445432241975	4
912	(UniMod:1)MEDSMDM(UniMod:35)DM(UniMod:35)S(Phospho (STY))PLR(SILAC-R-L)PQNYLFGCELK(SILAC-K-L)	1_127	3	0.0517614580107174	3
913	(UniMod:1)MEDSMDM(UniMod:35)DM(UniMod:35)SPLR(SILAC-R-L)PQNYLFGCELK(SILAC-K-L)	1_3	4	0.964671244079293	4
914	(UniMod:1)MEDSMDM(UniMod:35)DM(UniMod:35)SPLR(SILAC-R-L)PQNYLFGCELK(SILAC-K-L)	1_7	4	0.097518437809035	4
915	(UniMod:1)MEDSMDM(UniMod:35)DM(UniMod:35)SPLR(SILAC-R-L)PQNYLFGCELK(SILAC-K-L)	1_15	2.33333333333333	3.5625627982919	2
916	(UniMod:1)MEDSMDM(UniMod:35)DM(UniMod:35)SPLR(SILAC-R-L)PQNYLFGCELK(SILAC-K-L)	1_31	4	0.561069210815133	4
917	(UniMod:1)MEDSMDM(UniMod:35)DM(UniMod:35)SPLR(SILAC-R-L)PQNYLFGCELK(SILAC-K-L)	1_63	2.66666666666667	0.174484857724763	3
918	(UniMod:1)MEDSMDM(UniMod:35)DM(UniMod:35)SPLR(SILAC-R-L)PQNYLFGCELK(SILAC-K-L)	1_127	2	0.575009178877029	2
919	(UniMod:1)MEDSMDM(UniMod:35)DM(UniMod:35)SPLR(SILAC-R-L)PQNYLFGCELK(SILAC-K-L)	1_255	2	0.384820911479917	2
920	(UniMod:1)MEDSMDM(UniMod:35)DMS(Phospho (STY))PLR(SILAC-R-L)PQNYLFGCELK(SILAC-K-L)	1_3	3	0.010237723161017	3
921	(UniMod:1)MEDSMDMDM(UniMod:35)S(Phospho (STY))PLR(SILAC-R-L)PQNYLFGCELK(SILAC-K-L)	1_1	2	0.0987214140151951	2
922	(UniMod:1)MEDSMDMDM(UniMod:35)S(Phospho (STY))PLR(SILAC-R-L)PQNYLFGCELK(SILAC-K-L)	1_7	4	0.0921915001673157	4
923	(UniMod:1)MEDSMDMDM(UniMod:35)S(Phospho (STY))PLR(SILAC-R-L)PQNYLFGCELK(SILAC-K-L)	1_15	4.33333333333333	0.101829206859001	5
924	(UniMod:1)MEDSMDMDM(UniMod:35)S(Phospho (STY))PLR(SILAC-R-L)PQNYLFGCELK(SILAC-K-L)	1_31	4	0.311054602953148	4
925	(UniMod:1)MEDSMDMDM(UniMod:35)S(Phospho (STY))PLR(SILAC-R-L)PQNYLFGCELK(SILAC-K-L)	1_63	3	0.184153835388878	3
926	(UniMod:1)MEDSMDMDM(UniMod:35)S(Phospho (STY))PLR(SILAC-R-L)PQNYLFGCELK(SILAC-K-L)	1_127	2	0.223699258978798	2
927	(UniMod:1)MEDSMDMDM(UniMod:35)SPLR(SILAC-R-L)PQNYLFGCELK(SILAC-K-L)	1_7	2	1.09694751893125	2
928	(UniMod:1)MEDSMDMDM(UniMod:35)SPLR(SILAC-R-L)PQNYLFGCELK(SILAC-K-L)	1_15	1.66666666666667	0.16128390211287	1
929	(UniMod:1)MEDSMDMDMS(Phospho (STY))PLR(SILAC-R-L)PQNYLFGCELK(SILAC-K-L)	1_1	4	0.20080783829565	4
930	(UniMod:1)MEDSMDMDMS(Phospho (STY))PLR(SILAC-R-L)PQNYLFGCELK(SILAC-K-L)	1_3	4.33333333333333	0.162857395300876	5
931	(UniMod:1)MEDSMDMDMS(Phospho (STY))PLR(SILAC-R-L)PQNYLFGCELK(SILAC-K-L)	1_7	5	0.111407190046808	5
932	(UniMod:1)MEDSMDMDMS(Phospho (STY))PLR(SILAC-R-L)PQNYLFGCELK(SILAC-K-L)	1_15	5	0.159691885071497	5
933	(UniMod:1)MEDSMDMDMS(Phospho (STY))PLR(SILAC-R-L)PQNYLFGCELK(SILAC-K-L)	1_31	5	0.207678003122522	5
934	(UniMod:1)MEDSMDMDMS(Phospho (STY))PLR(SILAC-R-L)PQNYLFGCELK(SILAC-K-L)	1_63	4.33333333333333	0.277550141972453	5
935	(UniMod:1)MEDSMDMDMSPLR(SILAC-R-L)PQNYLFGCELK(SILAC-K-L)	1_15	1.33333333333333	0.551299443013713	1
936	(UniMod:1)MEFDLGAALEPTSQK(SILAC-K-L)PGVGAGHGGDPK(SILAC-K-L)LS(Phospho (STY))PHK(SILAC-K-L)	1_3	3.5	0.776742914660369	4
937	(UniMod:1)MEFDLGAALEPTSQK(SILAC-K-L)PGVGAGHGGDPK(SILAC-K-L)LS(Phospho (STY))PHK(SILAC-K-L)	1_7	3.5	1.38850596260178	4
938	(UniMod:1)MEFDLGAALEPTSQK(SILAC-K-L)PGVGAGHGGDPK(SILAC-K-L)LS(Phospho (STY))PHK(SILAC-K-L)	1_31	4	0.661968520377798	4
939	(UniMod:1)MEFDLGAALEPTSQK(SILAC-K-L)PGVGAGHGGDPK(SILAC-K-L)LS(Phospho (STY))PHK(SILAC-K-L)	1_63	3	0.252996512715975	3
940	(UniMod:1)MEFDLGAALEPTSQK(SILAC-K-L)PGVGAGHGGDPK(SILAC-K-L)LS(Phospho (STY))PHK(SILAC-K-L)	1_127	2.66666666666667	1.72340672567414	3
941	(UniMod:1)MEFDLGAALEPTSQK(SILAC-K-L)PGVGAGHGGDPK(SILAC-K-L)LS(Phospho (STY))PHK(SILAC-K-L)	1_255	2	1.73262052123464	2
942	(UniMod:1)MEGCVSNLMVCNLAYSGK(SILAC-K-L)	1_3	1	0.640466896977144	1
943	(UniMod:1)MEGISNFK(SILAC-K-L)T(Phospho (STY))PSK(SILAC-K-L)	1_1	3	0.0806150675671738	3
944	(UniMod:1)MEGISNFK(SILAC-K-L)T(Phospho (STY))PSK(SILAC-K-L)	1_3	3	0.128134292166465	3
945	(UniMod:1)MEGISNFK(SILAC-K-L)T(Phospho (STY))PSK(SILAC-K-L)	1_7	3	0.191696873229536	3
946	(UniMod:1)MEGISNFK(SILAC-K-L)T(Phospho (STY))PSK(SILAC-K-L)	1_15	2.66666666666667	1.15754453166838	3
947	(UniMod:1)MEGPLSVFGDR(SILAC-R-L)	1_3	1	0.551864490198689	1
948	(UniMod:1)MEGPLSVFGDR(SILAC-R-L)	1_7	1	0.310002461232791	1
949	(UniMod:1)MEGPLSVFGDR(SILAC-R-L)	1_15	1	0.776357203841939	1
950	(UniMod:1)MEGPLSVFGDR(SILAC-R-L)	1_31	1	0.845657185347872	1
951	(UniMod:1)MELITILEK(SILAC-K-L)	1_1	1.66666666666667	0.422484760192958	1
952	(UniMod:1)MELITILEK(SILAC-K-L)	1_3	1.33333333333333	0.158396119249035	1
953	(UniMod:1)MELITILEK(SILAC-K-L)	1_7	2.5	0.259332921661701	2
954	(UniMod:1)MELITILEK(SILAC-K-L)	1_15	2	0.448529745157493	2
955	(UniMod:1)MELITILEK(SILAC-K-L)	1_31	1	NA	1
956	(UniMod:1)MEPPIPQSAPLT(Phospho (STY))PNSVMVQPLLDSR(SILAC-R-L)	1_3	2.5	0.196339697150318	2
957	(UniMod:1)MEPPIPQSAPLT(Phospho (STY))PNSVMVQPLLDSR(SILAC-R-L)	1_7	2.5	0.452731842282688	2
958	(UniMod:1)MEPPIPQSAPLT(Phospho (STY))PNSVMVQPLLDSR(SILAC-R-L)	1_15	2	1.13883878416909	2
959	(UniMod:1)MEPPIPQSAPLT(Phospho (STY))PNSVMVQPLLDSR(SILAC-R-L)	1_31	2	0.165647266434235	2
960	(UniMod:1)MEPPIPQSAPLT(Phospho (STY))PNSVMVQPLLDSR(SILAC-R-L)	1_63	1	0.288987468829095	1
961	(UniMod:1)MEPSS(Phospho (STY))WSGSESPAENMER(SILAC-R-L)	1_15	1	0.833943439095295	1
962	(UniMod:1)MEQVNELK(SILAC-K-L)	1_3	1	0.763424567371552	1
963	(UniMod:1)MER(SILAC-R-L)S(Phospho (STY))PPQSPGPGK(SILAC-K-L)	1_1	4	0.155007320174291	4
964	(UniMod:1)MER(SILAC-R-L)S(Phospho (STY))PPQSPGPGK(SILAC-K-L)	1_3	4	0.401072432678111	4
965	(UniMod:1)MER(SILAC-R-L)S(Phospho (STY))PPQSPGPGK(SILAC-K-L)	1_7	4	0.299528711102637	4
966	(UniMod:1)MER(SILAC-R-L)S(Phospho (STY))PPQSPGPGK(SILAC-K-L)	1_15	4	0.731765429943344	4
967	(UniMod:1)MER(SILAC-R-L)S(Phospho (STY))PPQSPGPGK(SILAC-K-L)	1_31	4	0.648889850917357	4
968	(UniMod:1)MER(SILAC-R-L)S(Phospho (STY))PPQSPGPGK(SILAC-K-L)	1_63	3	0.612980908985917	3
969	(UniMod:1)MESR(SILAC-R-L)DPAQPMS(Phospho (STY))PGEATQSGAR(SILAC-R-L)PADR(SILAC-R-L)	1_7	3	1.92443714984222	3
970	(UniMod:1)MESYHK(SILAC-K-L)PDQQK(SILAC-K-L)	1_3	2.33333333333333	0.252775230485619	2
971	(UniMod:1)MESYHK(SILAC-K-L)PDQQK(SILAC-K-L)	1_7	2.33333333333333	0.290863324666332	2
972	(UniMod:1)MESYHK(SILAC-K-L)PDQQK(SILAC-K-L)	1_15	1.5	0.0247202065925272	1
973	(UniMod:1)METDAPQPGLAS(Phospho (STY))PDSPHDPCK(SILAC-K-L)	1_1	2	0.147646222174716	2
974	(UniMod:1)METDAPQPGLAS(Phospho (STY))PDSPHDPCK(SILAC-K-L)	1_3	2.8	0.125947864507374	3
975	(UniMod:1)METDAPQPGLAS(Phospho (STY))PDSPHDPCK(SILAC-K-L)	1_7	3	0.432790432104583	3
976	(UniMod:1)METDAPQPGLAS(Phospho (STY))PDSPHDPCK(SILAC-K-L)	1_15	2.6	0.624374806200289	2
977	(UniMod:1)METDAPQPGLAS(Phospho (STY))PDSPHDPCK(SILAC-K-L)	1_31	3	0.0686847257913688	3
978	(UniMod:1)METILEQQR(SILAC-R-L)R(SILAC-R-L)	1_3	1	0.103399256207289	1
979	(UniMod:1)METMAS(Phospho (STY))PGK(SILAC-K-L)	1_3	2.33333333333333	0.928324232895276	2
980	(UniMod:1)METMAS(Phospho (STY))PGK(SILAC-K-L)	1_7	2.33333333333333	0.656052896217631	2
981	(UniMod:1)METMAS(Phospho (STY))PGK(SILAC-K-L)	1_15	3	0.87961835367363	3
982	(UniMod:1)METMAS(Phospho (STY))PGK(SILAC-K-L)	1_31	2.5	0.133598470580069	2
983	(UniMod:1)METMAS(Phospho (STY))PGK(SILAC-K-L)	1_63	2	0.745446285763176	2
984	(UniMod:1)METMAS(Phospho (STY))PGK(SILAC-K-L)DNYR(SILAC-R-L)	1_1	3	0.258945091470702	3
985	(UniMod:1)METMAS(Phospho (STY))PGK(SILAC-K-L)DNYR(SILAC-R-L)	1_3	2	0.472133075582657	2
986	(UniMod:1)METMAS(Phospho (STY))PGK(SILAC-K-L)DNYR(SILAC-R-L)	1_7	3	0.626614698161145	3
987	(UniMod:1)METMAS(Phospho (STY))PGK(SILAC-K-L)DNYR(SILAC-R-L)	1_15	1.5	0.171233808896596	1
988	(UniMod:1)METMAS(Phospho (STY))PGK(SILAC-K-L)DNYR(SILAC-R-L)	1_31	2	0.635584663847212	2
989	(UniMod:1)METMAS(Phospho (STY))PGK(SILAC-K-L)DNYR(SILAC-R-L)	1_63	1	1.19510253897153	1
990	(UniMod:1)MEVAEPSS(Phospho (STY))PTEEEEEEEEHSAEPR(SILAC-R-L)PR(SILAC-R-L)	1_15	5	0.162723313769952	5
991	(UniMod:1)MEVAEPSS(Phospho (STY))PTEEEEEEEEHSAEPR(SILAC-R-L)PR(SILAC-R-L)	1_31	5	0.365745698934916	5
992	(UniMod:1)MEVAEPSS(Phospho (STY))PTEEEEEEEEHSAEPR(SILAC-R-L)PR(SILAC-R-L)	1_63	5	0.107444411394183	5
993	(UniMod:1)MEVAEPSS(Phospho (STY))PTEEEEEEEEHSAEPR(SILAC-R-L)PR(SILAC-R-L)	1_127	4	0.604803667806738	4
994	(UniMod:1)MEVEAAEAR(SILAC-R-L)S(Phospho (STY))PAPGYK(SILAC-K-L)	1_1	1.66666666666667	0.39844680606021	1
995	(UniMod:1)MEVEAAEAR(SILAC-R-L)S(Phospho (STY))PAPGYK(SILAC-K-L)	1_3	2	0.588262923364886	2
996	(UniMod:1)MEVEAAEAR(SILAC-R-L)S(Phospho (STY))PAPGYK(SILAC-K-L)	1_7	3	0.311386700258074	3
997	(UniMod:1)MEVEAAEAR(SILAC-R-L)S(Phospho (STY))PAPGYK(SILAC-K-L)	1_15	2	0.984477258891505	2
998	(UniMod:1)MEVEAAEAR(SILAC-R-L)S(Phospho (STY))PAPGYK(SILAC-K-L)	1_31	2	0.798467096374335	2
999	(UniMod:1)MEVEAAEAR(SILAC-R-L)S(Phospho (STY))PAPGYK(SILAC-K-L)	1_63	2	2.0588998144839	2
1000	(UniMod:1)MEVS(Phospho (STY))PLQPVNENMQVNK(SILAC-K-L)	1_7	1.33333333333333	0.220037568103284	1
1001	(UniMod:1)MFCVT(Phospho (STY))PPELETK(SILAC-K-L)	1_7	2	0.167143799494364	2
1002	(UniMod:1)MFCVT(Phospho (STY))PPELETK(SILAC-K-L)	1_15	2	0.576688245902163	2
1003	(UniMod:1)MFCVT(Phospho (STY))PPELETK(SILAC-K-L)	1_31	2	1.40566426499378	2
1004	(UniMod:1)MFPAAPS(Phospho (STY))PR(SILAC-R-L)	1_1	1	0.242217455403031	1
1005	(UniMod:1)MFPAAPS(Phospho (STY))PR(SILAC-R-L)	1_3	2	0.193148907126211	2
1006	(UniMod:1)MFPAAPS(Phospho (STY))PR(SILAC-R-L)	1_7	2	0.781011220205734	2
1007	(UniMod:1)MFPAAPS(Phospho (STY))PR(SILAC-R-L)	1_15	2	0.909687829669038	2
1008	(UniMod:1)MFPAAPSPR(SILAC-R-L)T(Phospho (STY))PGTGSR(SILAC-R-L)	1_1	1.33333333333333	0.493291739144617	1
1009	(UniMod:1)MFPAAPSPR(SILAC-R-L)T(Phospho (STY))PGTGSR(SILAC-R-L)	1_7	2	0.800216703577805	2
1010	(UniMod:1)MFPAAPSPR(SILAC-R-L)T(Phospho (STY))PGTGSR(SILAC-R-L)	1_15	1	0.103295390480331	1
1011	(UniMod:1)MFPAAPSPR(SILAC-R-L)T(Phospho (STY))PGTGSR(SILAC-R-L)	1_63	1	0.697491117883518	1
1012	(UniMod:1)MFPAAPSPR(SILAC-R-L)T(Phospho (STY))PGTGSR(SILAC-R-L)	1_127	1	0.233638975846387	1
1013	(UniMod:1)MFR(SILAC-R-L)NS(Phospho (STY))LK(SILAC-K-L)	1_1	4	0.102036580194783	4
1014	(UniMod:1)MFR(SILAC-R-L)NS(Phospho (STY))LK(SILAC-K-L)	1_3	5	0.158165646274661	5
1015	(UniMod:1)MFR(SILAC-R-L)NS(Phospho (STY))LK(SILAC-K-L)	1_7	4	0.232514224626421	4
1016	(UniMod:1)MFR(SILAC-R-L)NS(Phospho (STY))LK(SILAC-K-L)	1_31	4	0.158371938092205	4
1017	(UniMod:1)MHR(SILAC-R-L)APS(Phospho (STY))PTAEQPPGGGDSAR(SILAC-R-L)	1_1	4	0.0489366101118601	4
1018	(UniMod:1)MHR(SILAC-R-L)APS(Phospho (STY))PTAEQPPGGGDSAR(SILAC-R-L)	1_7	4	0.13024957175355	4
1019	(UniMod:1)MHR(SILAC-R-L)APS(Phospho (STY))PTAEQPPGGGDSAR(SILAC-R-L)	1_15	4	0.42087592090735	4
1020	(UniMod:1)MHR(SILAC-R-L)APS(Phospho (STY))PTAEQPPGGGDSAR(SILAC-R-L)	1_31	4	0.0149866177172834	4
1021	(UniMod:1)MHR(SILAC-R-L)APS(Phospho (STY))PTAEQPPGGGDSAR(SILAC-R-L)R(SILAC-R-L)	1_1	2.5	0.120384879198364	2
1022	(UniMod:1)MHR(SILAC-R-L)APS(Phospho (STY))PTAEQPPGGGDSAR(SILAC-R-L)R(SILAC-R-L)	1_3	2.5	0.414649372984131	2
1023	(UniMod:1)MHR(SILAC-R-L)APS(Phospho (STY))PTAEQPPGGGDSAR(SILAC-R-L)R(SILAC-R-L)	1_15	2	0.461134906032303	2
1024	(UniMod:1)MHR(SILAC-R-L)DS(Phospho (STY))CPLDCK(SILAC-K-L)	1_1	4	0.153381822535014	4
1025	(UniMod:1)MHR(SILAC-R-L)DS(Phospho (STY))CPLDCK(SILAC-K-L)	1_3	4	0.0647440338296908	4
1026	(UniMod:1)MHR(SILAC-R-L)DS(Phospho (STY))CPLDCK(SILAC-K-L)	1_7	4	0.371880614245955	4
1027	(UniMod:1)MHR(SILAC-R-L)DS(Phospho (STY))CPLDCK(SILAC-K-L)	1_15	4	0.311224284449992	4
1028	(UniMod:1)MHR(SILAC-R-L)DS(Phospho (STY))CPLDCK(SILAC-K-L)	1_127	2	0.625313456625152	2
1029	(UniMod:1)MK(SILAC-K-L)S(Phospho (STY))PDEVLR(SILAC-R-L)	1_7	2	0.816691410286114	2
1030	(UniMod:1)MLGPEGGEGFVVK(SILAC-K-L)	1_3	1	0.875203688559194	1
1031	(UniMod:1)MLPSTS(Phospho (STY))VNSLVQGNGVLNSR(SILAC-R-L)	1_15	1.5	1.1356140624434	1
1032	(UniMod:1)MLSLR(SILAC-R-L)VPLAPITDPQQLQLS(Phospho (STY))PLK(SILAC-K-L)	1_1	2	0.0800681184339031	2
1033	(UniMod:1)MLSLR(SILAC-R-L)VPLAPITDPQQLQLS(Phospho (STY))PLK(SILAC-K-L)	1_3	4	0.200614646152998	4
1034	(UniMod:1)MLSLR(SILAC-R-L)VPLAPITDPQQLQLS(Phospho (STY))PLK(SILAC-K-L)	1_7	4	0.289985923312116	4
1035	(UniMod:1)MLSLR(SILAC-R-L)VPLAPITDPQQLQLS(Phospho (STY))PLK(SILAC-K-L)	1_15	3.66666666666667	0.454167495219078	4
1036	(UniMod:1)MLSLR(SILAC-R-L)VPLAPITDPQQLQLS(Phospho (STY))PLK(SILAC-K-L)	1_31	4	0.149211357243449	4
1037	(UniMod:1)MLSLR(SILAC-R-L)VPLAPITDPQQLQLS(Phospho (STY))PLK(SILAC-K-L)	1_63	2.66666666666667	0.599917631545659	3
1038	(UniMod:1)MMLGTEGGEGFVVK(SILAC-K-L)	1_3	1	0.153680155477601	1
1039	(UniMod:1)MNGSNMANTS(Phospho (STY))PSVK(SILAC-K-L)	1_7	1.5	0.304034139775426	1
1040	(UniMod:1)MNHTVQTFFS(Phospho (STY))PVNSGQPPNYEMLK(SILAC-K-L)	1_1	1.5	0.210279166872446	1
1041	(UniMod:1)MNHTVQTFFS(Phospho (STY))PVNSGQPPNYEMLK(SILAC-K-L)	1_3	1.66666666666667	0.510811375971919	1
1042	(UniMod:1)MNHTVQTFFS(Phospho (STY))PVNSGQPPNYEMLK(SILAC-K-L)	1_7	2.5	0.114393006185236	2
1043	(UniMod:1)MNHTVQTFFS(Phospho (STY))PVNSGQPPNYEMLK(SILAC-K-L)	1_31	2	0.3072659668119	2
1044	(UniMod:1)MNHTVQTFFSPVNSGQPPNY(Phospho (STY))EMLK(SILAC-K-L)	1_31	1	0.856930419777865	1
1045	(UniMod:1)MNLLPNIES(Phospho (STY))PVTR(SILAC-R-L)	1_1	4	0.0550370162696585	4
1046	(UniMod:1)MNLLPNIES(Phospho (STY))PVTR(SILAC-R-L)	1_3	5	0.0265854852155059	5
1047	(UniMod:1)MNLLPNIES(Phospho (STY))PVTR(SILAC-R-L)	1_7	5	0.1476748666554	5
1048	(UniMod:1)MNLLPNIES(Phospho (STY))PVTR(SILAC-R-L)	1_15	4	0.145976181984516	4
1049	(UniMod:1)MNLLPNIES(Phospho (STY))PVTR(SILAC-R-L)	1_31	4	0.187360199183782	4
1050	(UniMod:1)MNLLPNIES(Phospho (STY))PVTR(SILAC-R-L)	1_63	4	0.637769493349805	4
1051	(UniMod:1)MNLLPNIES(Phospho (STY))PVTR(SILAC-R-L)	1_127	2.33333333333333	0.801021334547488	2
1052	(UniMod:1)MNLLPNIES(Phospho (STY))PVTR(SILAC-R-L)	1_255	2	0.394817905826706	2
1053	(UniMod:1)MNLLPNIES(Phospho (STY))PVTR(SILAC-R-L)QEK(SILAC-K-L)	1_1	1.66666666666667	0.231035135613111	1
1054	(UniMod:1)MNLLPNIES(Phospho (STY))PVTR(SILAC-R-L)QEK(SILAC-K-L)	1_3	3.33333333333333	0.165509194574047	3
1055	(UniMod:1)MNLLPNIES(Phospho (STY))PVTR(SILAC-R-L)QEK(SILAC-K-L)	1_7	4	0.201130054518342	4
1056	(UniMod:1)MNLLPNIES(Phospho (STY))PVTR(SILAC-R-L)QEK(SILAC-K-L)	1_15	3	0.289846699317002	3
1057	(UniMod:1)MNLLPNIES(Phospho (STY))PVTR(SILAC-R-L)QEK(SILAC-K-L)	1_31	3	0.710625698100351	3
1058	(UniMod:1)MNNTAAS(Phospho (STY))PMSTATSSSGR(SILAC-R-L)	1_1	2.33333333333333	0.329048701928913	2
1059	(UniMod:1)MNNTAAS(Phospho (STY))PMSTATSSSGR(SILAC-R-L)	1_3	3	0.132066588498835	3
1060	(UniMod:1)MNNTAAS(Phospho (STY))PMSTATSSSGR(SILAC-R-L)	1_7	3	0.690068918643669	3
1061	(UniMod:1)MNNTAAS(Phospho (STY))PMSTATSSSGR(SILAC-R-L)	1_15	2.66666666666667	0.0771702513715689	3
1062	(UniMod:1)MNPVYS(Phospho (STY))PGSSGVPYANAK(SILAC-K-L)	1_1	1	0.177130592956091	1
1063	(UniMod:1)MNPVYS(Phospho (STY))PGSSGVPYANAK(SILAC-K-L)	1_7	2.5	0.180544787964897	2
1064	(UniMod:1)MNPVYS(Phospho (STY))PGSSGVPYANAK(SILAC-K-L)	1_15	3	0.230128642914571	3
1065	(UniMod:1)MNPVYS(Phospho (STY))PGSSGVPYANAK(SILAC-K-L)	1_31	3	0.572806159342427	3
1066	(UniMod:1)MNTAPSR(SILAC-R-L)PS(Phospho (STY))PTR(SILAC-R-L)	1_1	4	0.161566141402124	4
1067	(UniMod:1)MNTAPSR(SILAC-R-L)PS(Phospho (STY))PTR(SILAC-R-L)	1_3	4	0.264144881034982	4
1068	(UniMod:1)MNTAPSR(SILAC-R-L)PS(Phospho (STY))PTR(SILAC-R-L)	1_7	4	0.0645358273783024	4
1069	(UniMod:1)MNTAPSR(SILAC-R-L)PS(Phospho (STY))PTR(SILAC-R-L)	1_15	4	0.027393435958787	4
1070	(UniMod:1)MNTAPSR(SILAC-R-L)PS(Phospho (STY))PTR(SILAC-R-L)	1_31	4	0.117768299475064	4
1071	(UniMod:1)MNYPGR(SILAC-R-L)GS(Phospho (STY))PR(SILAC-R-L)	1_1	3	0.195934873675007	3
1072	(UniMod:1)MNYPGR(SILAC-R-L)GS(Phospho (STY))PR(SILAC-R-L)	1_3	4	0.0717593093371616	4
1073	(UniMod:1)MNYPGR(SILAC-R-L)GS(Phospho (STY))PR(SILAC-R-L)	1_7	3.66666666666667	0.551711029512785	4
1074	(UniMod:1)MNYPGR(SILAC-R-L)GS(Phospho (STY))PR(SILAC-R-L)	1_15	3	0.484434737826605	3
1075	(UniMod:1)MNYPGR(SILAC-R-L)GS(Phospho (STY))PR(SILAC-R-L)	1_31	3	0.403754645633715	3
1076	(UniMod:1)MQNDAGEFVDLYVPR(SILAC-R-L)K(SILAC-K-L)	1_1	1	0.00824980886974832	1
1077	(UniMod:1)MQNDAGEFVDLYVPR(SILAC-R-L)K(SILAC-K-L)	1_3	2.33333333333333	0.0262704359574025	2
1078	(UniMod:1)MQNDAGEFVDLYVPR(SILAC-R-L)K(SILAC-K-L)	1_7	3	0.419384275973726	3
1079	(UniMod:1)MQNDAGEFVDLYVPR(SILAC-R-L)K(SILAC-K-L)	1_15	3	0.826107378743706	3
1080	(UniMod:1)MQNDAGEFVDLYVPR(SILAC-R-L)K(SILAC-K-L)	1_31	3	0.902733581611082	3
1081	(UniMod:1)MQNDAGEFVDLYVPR(SILAC-R-L)K(SILAC-K-L)	1_63	1	0.0744191508312308	1
1082	(UniMod:1)MR(SILAC-R-L)K(SILAC-K-L)ET(Phospho (STY))PPPLVPPAAR(SILAC-R-L)	1_1	3	0.132840353850004	3
1083	(UniMod:1)MR(SILAC-R-L)K(SILAC-K-L)ET(Phospho (STY))PPPLVPPAAR(SILAC-R-L)	1_3	4	0.00868961775710756	4
1084	(UniMod:1)MR(SILAC-R-L)K(SILAC-K-L)ET(Phospho (STY))PPPLVPPAAR(SILAC-R-L)	1_7	4	0.205614040569589	4
1085	(UniMod:1)MR(SILAC-R-L)K(SILAC-K-L)ET(Phospho (STY))PPPLVPPAAR(SILAC-R-L)	1_15	4	0.259663009120706	4
1086	(UniMod:1)MR(SILAC-R-L)K(SILAC-K-L)ET(Phospho (STY))PPPLVPPAAR(SILAC-R-L)	1_31	4	0.520144062776186	4
1087	(UniMod:1)MR(SILAC-R-L)S(Phospho (STY))PVR(SILAC-R-L)DLAR(SILAC-R-L)	1_1	3	0.283063638127611	3
1088	(UniMod:1)MR(SILAC-R-L)S(Phospho (STY))PVR(SILAC-R-L)DLAR(SILAC-R-L)	1_7	3	0.484451760249641	3
1089	(UniMod:1)MS(Phospho (STY))GDEM(UniMod:35)IFDPTMSK(SILAC-K-L)	1_15	1	1.43896691623585	1
1090	(UniMod:1)MS(Phospho (STY))PTPPLFSLPEAR(SILAC-R-L)	1_1	3	0.201624316989949	3
1091	(UniMod:1)MS(Phospho (STY))PTPPLFSLPEAR(SILAC-R-L)	1_3	4	0.245018447702081	4
1092	(UniMod:1)MS(Phospho (STY))PTPPLFSLPEAR(SILAC-R-L)	1_7	3.66666666666667	0.250054053971663	4
1093	(UniMod:1)MS(Phospho (STY))PTPPLFSLPEAR(SILAC-R-L)	1_15	3	0.206125410279484	3
1094	(UniMod:1)MS(Phospho (STY))PTPPLFSLPEAR(SILAC-R-L)	1_31	3	0.639232081841358	3
1095	(UniMod:1)MS(Phospho (STY))PTPPLFSLPEAR(SILAC-R-L)	1_63	2	0.309507118826304	2
1096	(UniMod:1)MS(Phospho (STY))PTPPLFSLPEAR(SILAC-R-L)	1_127	2	0.198534361962796	2
1097	(UniMod:1)MS(Phospho (STY))PTPPLFSLPEAR(SILAC-R-L)	1_255	1	0.633411936706401	1
1098	(UniMod:1)MTVSGPGTPEPR(SILAC-R-L)PAT(Phospho (STY))PGASSVEQLR(SILAC-R-L)K(SILAC-K-L)	1_15	1	0.458667461246018	1
1099	(UniMod:1)MVADPPR(SILAC-R-L)DS(Phospho (STY))K(SILAC-K-L)	1_1	2.33333333333333	0.297284549381773	2
1100	(UniMod:1)MVADPPR(SILAC-R-L)DS(Phospho (STY))K(SILAC-K-L)	1_3	3	0.403534313477635	3
1101	(UniMod:1)MVADPPR(SILAC-R-L)DS(Phospho (STY))K(SILAC-K-L)	1_7	3	0.0708481377433935	3
1102	(UniMod:1)MVADPPR(SILAC-R-L)DS(Phospho (STY))K(SILAC-K-L)	1_15	2.66666666666667	0.491463182714169	3
1103	(UniMod:1)MVADPPR(SILAC-R-L)DS(Phospho (STY))K(SILAC-K-L)	1_31	2	1.20745588475848	2
1104	(UniMod:1)MVADPPR(SILAC-R-L)DS(Phospho (STY))K(SILAC-K-L)	1_63	2	0.666378805908126	2
1105	(UniMod:1)NQT(Phospho (STY))LQK(SILAC-K-L)EIQGHQPR(SILAC-R-L)	1_3	3	NA	3
1106	(UniMod:1)NSSQSGGK(SILAC-K-L)PGSS(Phospho (STY))PITK(SILAC-K-L)	1_3	4	0.339756031198627	4
1107	(UniMod:1)NSSQSGGK(SILAC-K-L)PGSS(Phospho (STY))PITK(SILAC-K-L)	1_7	4.33333333333333	0.345621890172629	5
1108	(UniMod:1)NSSQSGGK(SILAC-K-L)PGSS(Phospho (STY))PITK(SILAC-K-L)	1_15	4	0.418507197728487	4
1109	(UniMod:1)NSSQSGGK(SILAC-K-L)PGSS(Phospho (STY))PITK(SILAC-K-L)	1_31	4	0.416405329044476	4
1110	(UniMod:1)NSSQSGGK(SILAC-K-L)PGSS(Phospho (STY))PITK(SILAC-K-L)	1_63	3	1.13537272693674	3
1111	(UniMod:1)S(Phospho (STY))AADEVDGLGVAR(SILAC-R-L)PHYGSVLDNER(SILAC-R-L)	1_1	2	0.0484381197449481	2
1112	(UniMod:1)S(Phospho (STY))AADEVDGLGVAR(SILAC-R-L)PHYGSVLDNER(SILAC-R-L)	1_3	3	0.063794304291481	3
1113	(UniMod:1)S(Phospho (STY))AADEVDGLGVAR(SILAC-R-L)PHYGSVLDNER(SILAC-R-L)	1_7	3	0.219537343811965	3
1114	(UniMod:1)S(Phospho (STY))AADEVDGLGVAR(SILAC-R-L)PHYGSVLDNER(SILAC-R-L)	1_15	3	0.340764610666193	3
1115	(UniMod:1)S(Phospho (STY))AADEVDGLGVAR(SILAC-R-L)PHYGSVLDNER(SILAC-R-L)	1_63	2	0.688292968703596	2
1116	(UniMod:1)S(Phospho (STY))ADAAAGAPLPR(SILAC-R-L)	1_15	2.5	0.17497621820682	2
1117	(UniMod:1)S(Phospho (STY))AIQNLHSFDPFADASK(SILAC-K-L)	1_1	2	0.469902549787377	2
1118	(UniMod:1)S(Phospho (STY))AIQNLHSFDPFADASK(SILAC-K-L)	1_3	2.33333333333333	0.283205624259913	2
1119	(UniMod:1)S(Phospho (STY))AIQNLHSFDPFADASK(SILAC-K-L)	1_7	2.33333333333333	0.692161131009654	2
1120	(UniMod:1)S(Phospho (STY))AIQNLHSFDPFADASK(SILAC-K-L)	1_15	2	0.230684364137881	2
1121	(UniMod:1)S(Phospho (STY))AIQNLHSFDPFADASK(SILAC-K-L)	1_31	2	0.558669739271814	2
1122	(UniMod:1)S(Phospho (STY))AIQNLHSFDPFADASK(SILAC-K-L)	1_63	1.66666666666667	0.402906020349718	1
1123	(UniMod:1)S(Phospho (STY))AR(SILAC-R-L)GEGAGQPSTSAQGQPAAPAPQK(SILAC-K-L)	1_1	1	0.941319191499531	1
1124	(UniMod:1)S(Phospho (STY))AR(SILAC-R-L)GEGAGQPSTSAQGQPAAPAPQK(SILAC-K-L)	1_3	2	0.0157010579460722	2
1125	(UniMod:1)S(Phospho (STY))AR(SILAC-R-L)GEGAGQPSTSAQGQPAAPAPQK(SILAC-K-L)	1_7	2	0.278873378607679	2
1126	(UniMod:1)S(Phospho (STY))AR(SILAC-R-L)GEGAGQPSTSAQGQPAAPAPQK(SILAC-K-L)	1_15	2	0.678351499749337	2
1127	(UniMod:1)S(Phospho (STY))AR(SILAC-R-L)GEGAGQPSTSAQGQPAAPAPQK(SILAC-K-L)	1_31	2	0.729355674603751	2
1128	(UniMod:1)S(Phospho (STY))ASSLLEQR(SILAC-R-L)PK(SILAC-K-L)	1_1	4	0.119253894659802	4
1129	(UniMod:1)S(Phospho (STY))ASSLLEQR(SILAC-R-L)PK(SILAC-K-L)	1_3	4	0.284028341404953	4
1130	(UniMod:1)S(Phospho (STY))ASSLLEQR(SILAC-R-L)PK(SILAC-K-L)	1_7	4	0.249314816102017	4
1131	(UniMod:1)S(Phospho (STY))ASSLLEQR(SILAC-R-L)PK(SILAC-K-L)	1_15	3.66666666666667	0.677663036168729	4
1132	(UniMod:1)S(Phospho (STY))ASSLLEQR(SILAC-R-L)PK(SILAC-K-L)	1_31	3.33333333333333	0.277225956633141	3
1133	(UniMod:1)S(Phospho (STY))DAAVDTSSEITTK(SILAC-K-L)DLK(SILAC-K-L)	1_1	3	0.27276604818798	3
1134	(UniMod:1)S(Phospho (STY))DAAVDTSSEITTK(SILAC-K-L)DLK(SILAC-K-L)	1_3	3	0.350644883903575	3
1135	(UniMod:1)S(Phospho (STY))DAAVDTSSEITTK(SILAC-K-L)DLK(SILAC-K-L)	1_15	3	0.358788981017441	3
1136	(UniMod:1)S(Phospho (STY))DCYTELEK(SILAC-K-L)	1_15	1.66666666666667	0.952010623084669	1
1137	(UniMod:1)S(Phospho (STY))DCYTELEK(SILAC-K-L)	1_31	1	2.33854911404255	1
1138	(UniMod:1)S(Phospho (STY))DCYTELEK(SILAC-K-L)	1_63	1	1.31216433431523	1
1139	(UniMod:1)S(Phospho (STY))DFDEFER(SILAC-R-L)	1_7	1.66666666666667	1.23955240683441	1
1140	(UniMod:1)S(Phospho (STY))DFDEFER(SILAC-R-L)	1_31	2	1.39954616292419	2
1141	(UniMod:1)S(Phospho (STY))DFDEFER(SILAC-R-L)	1_63	1.66666666666667	1.01620335892074	1
1142	(UniMod:1)S(Phospho (STY))DFDEFER(SILAC-R-L)QLNENK(SILAC-K-L)	1_127	4	0.352677253901927	4
1143	(UniMod:1)S(Phospho (STY))DK(SILAC-K-L)PDMAEIEK(SILAC-K-L)	1_1	3	0.165235995773958	3
1144	(UniMod:1)S(Phospho (STY))DK(SILAC-K-L)PDMAEIEK(SILAC-K-L)	1_15	4	0.197802138786252	4
1145	(UniMod:1)S(Phospho (STY))DNGELEDK(SILAC-K-L)PPAPPVR(SILAC-R-L)	1_1	5	0.0517927676323531	5
1146	(UniMod:1)S(Phospho (STY))DNGELEDK(SILAC-K-L)PPAPPVR(SILAC-R-L)	1_3	3.4	0.783046819483486	3
1147	(UniMod:1)S(Phospho (STY))DNGELEDK(SILAC-K-L)PPAPPVR(SILAC-R-L)	1_7	5	0.0364848585547992	5
1148	(UniMod:1)S(Phospho (STY))DNGELEDK(SILAC-K-L)PPAPPVR(SILAC-R-L)	1_15	5	0.0833759708914024	5
1149	(UniMod:1)S(Phospho (STY))DNGELEDK(SILAC-K-L)PPAPPVR(SILAC-R-L)	1_31	5	0.117608715991406	5
1150	(UniMod:1)S(Phospho (STY))DNGELEDK(SILAC-K-L)PPAPPVR(SILAC-R-L)	1_63	5	0.228891651980977	5
1151	(UniMod:1)S(Phospho (STY))DNGELEDK(SILAC-K-L)PPAPPVR(SILAC-R-L)	1_127	4	0.357929754488985	4
1152	(UniMod:1)S(Phospho (STY))DNGELEDK(SILAC-K-L)PPAPPVR(SILAC-R-L)	1_255	3	0.30082584548178	3
1153	(UniMod:1)S(Phospho (STY))DQEAK(SILAC-K-L)PSTEDLGDK(SILAC-K-L)	1_1	5	0.0643680426502535	5
1154	(UniMod:1)S(Phospho (STY))DQEAK(SILAC-K-L)PSTEDLGDK(SILAC-K-L)	1_3	5	0.0781162635256909	5
1155	(UniMod:1)S(Phospho (STY))DQEAK(SILAC-K-L)PSTEDLGDK(SILAC-K-L)	1_7	5	0.0623556635507135	5
1156	(UniMod:1)S(Phospho (STY))DQEAK(SILAC-K-L)PSTEDLGDK(SILAC-K-L)	1_15	5	0.17284235803316	5
1157	(UniMod:1)S(Phospho (STY))DQEAK(SILAC-K-L)PSTEDLGDK(SILAC-K-L)	1_31	5	0.189885139991916	5
1158	(UniMod:1)S(Phospho (STY))DQEAK(SILAC-K-L)PSTEDLGDK(SILAC-K-L)	1_63	5	0.0836621879301519	5
1159	(UniMod:1)S(Phospho (STY))DQEAK(SILAC-K-L)PSTEDLGDK(SILAC-K-L)	1_127	5	0.220045644682492	5
1160	(UniMod:1)S(Phospho (STY))DQEAK(SILAC-K-L)PSTEDLGDK(SILAC-K-L)	1_255	5	0.62118437838295	5
1161	(UniMod:1)S(Phospho (STY))DQEAK(SILAC-K-L)PSTEDLGDK(SILAC-K-L)K(SILAC-K-L)	1_1	4.16666666666667	0.257980756238185	4
1162	(UniMod:1)S(Phospho (STY))DQEAK(SILAC-K-L)PSTEDLGDK(SILAC-K-L)K(SILAC-K-L)	1_3	5	0.0824091802725556	5
1163	(UniMod:1)S(Phospho (STY))DQEAK(SILAC-K-L)PSTEDLGDK(SILAC-K-L)K(SILAC-K-L)	1_7	5	0.0786715162998622	5
1164	(UniMod:1)S(Phospho (STY))DQEAK(SILAC-K-L)PSTEDLGDK(SILAC-K-L)K(SILAC-K-L)	1_15	5	0.0956853065495542	5
1165	(UniMod:1)S(Phospho (STY))DQEAK(SILAC-K-L)PSTEDLGDK(SILAC-K-L)K(SILAC-K-L)	1_31	5	0.177235106679359	5
1166	(UniMod:1)S(Phospho (STY))DQEAK(SILAC-K-L)PSTEDLGDK(SILAC-K-L)K(SILAC-K-L)	1_63	5	0.165191311129924	5
1167	(UniMod:1)S(Phospho (STY))DQEAK(SILAC-K-L)PSTEDLGDK(SILAC-K-L)K(SILAC-K-L)	1_127	5	0.024077412416193	5
1168	(UniMod:1)S(Phospho (STY))DQEAK(SILAC-K-L)PSTEDLGDK(SILAC-K-L)K(SILAC-K-L)	1_255	5	0.103204319609899	5
1169	(UniMod:1)S(Phospho (STY))DVEENNFEGR(SILAC-R-L)	1_1	2	0.0385550471862291	2
1170	(UniMod:1)S(Phospho (STY))DVEENNFEGR(SILAC-R-L)	1_3	4.33333333333333	0.143292257501982	5
1171	(UniMod:1)S(Phospho (STY))DVEENNFEGR(SILAC-R-L)	1_7	4.66666666666667	0.160984186043481	5
1172	(UniMod:1)S(Phospho (STY))DVEENNFEGR(SILAC-R-L)	1_15	5	0.17903900041865	5
1173	(UniMod:1)S(Phospho (STY))DVEENNFEGR(SILAC-R-L)	1_31	5	0.144400363068648	5
1174	(UniMod:1)S(Phospho (STY))DVEENNFEGR(SILAC-R-L)	1_63	5	0.200257578148803	5
1175	(UniMod:1)S(Phospho (STY))DVEENNFEGR(SILAC-R-L)	1_127	4	0.853369172240332	4
1176	(UniMod:1)S(Phospho (STY))DVEENNFEGR(SILAC-R-L)	1_255	4	0.681111853615663	4
1177	(UniMod:1)S(Phospho (STY))EAGEATTTTTTTLPQAPTEAAAAAPQDPAPK(SILAC-K-L)	1_1	3	0.270005323678108	3
1178	(UniMod:1)S(Phospho (STY))EAGEATTTTTTTLPQAPTEAAAAAPQDPAPK(SILAC-K-L)	1_3	4	0.329806866529551	4
1179	(UniMod:1)S(Phospho (STY))EAGEATTTTTTTLPQAPTEAAAAAPQDPAPK(SILAC-K-L)	1_7	4	0.202909112317147	4
1180	(UniMod:1)S(Phospho (STY))EAGEATTTTTTTLPQAPTEAAAAAPQDPAPK(SILAC-K-L)	1_15	4	0.765100591830396	4
1181	(UniMod:1)S(Phospho (STY))EAGEATTTTTTTLPQAPTEAAAAAPQDPAPK(SILAC-K-L)	1_31	3.66666666666667	0.33124907733688	4
1182	(UniMod:1)S(Phospho (STY))EAGEATTTTTTTLPQAPTEAAAAAPQDPAPK(SILAC-K-L)	1_63	3	1.07309135255929	3
1183	(UniMod:1)S(Phospho (STY))EEIITPVYCTGVSAQVQK(SILAC-K-L)	1_15	1.33333333333333	0.942660979907858	1
1184	(UniMod:1)S(Phospho (STY))ETAPAAPAAAPPAEK(SILAC-K-L)	1_1	4	0.11751625460554	4
1185	(UniMod:1)S(Phospho (STY))ETAPAAPAAAPPAEK(SILAC-K-L)	1_7	5	0.207786720383319	5
1186	(UniMod:1)S(Phospho (STY))ETAPAAPAAAPPAEK(SILAC-K-L)	1_15	5	0.0769589089486893	5
1187	(UniMod:1)S(Phospho (STY))ETAPAAPAAAPPAEK(SILAC-K-L)	1_31	5	0.2182840149871	5
1188	(UniMod:1)S(Phospho (STY))ETAPAAPAAAPPAEK(SILAC-K-L)	1_63	5	0.121462492523931	5
1189	(UniMod:1)S(Phospho (STY))ETAPAAPAAAPPAEK(SILAC-K-L)	1_127	4	0.644726533826415	4
1190	(UniMod:1)S(Phospho (STY))GDEM(UniMod:35)IFDPTM(UniMod:35)SK(SILAC-K-L)	1_1	3.33333333333333	0.0941757123300607	3
1191	(UniMod:1)S(Phospho (STY))GDEM(UniMod:35)IFDPTM(UniMod:35)SK(SILAC-K-L)	1_3	4	0.173032726847764	4
1192	(UniMod:1)S(Phospho (STY))GDEM(UniMod:35)IFDPTM(UniMod:35)SK(SILAC-K-L)	1_7	4.33333333333333	0.0484098632926892	5
1193	(UniMod:1)S(Phospho (STY))GDEM(UniMod:35)IFDPTM(UniMod:35)SK(SILAC-K-L)	1_15	5	0.0325983017574624	5
1194	(UniMod:1)S(Phospho (STY))GDEM(UniMod:35)IFDPTM(UniMod:35)SK(SILAC-K-L)	1_31	5	0.529296978567312	5
1195	(UniMod:1)S(Phospho (STY))GDEM(UniMod:35)IFDPTM(UniMod:35)SK(SILAC-K-L)	1_63	4.33333333333333	1.05166718230335	5
1196	(UniMod:1)S(Phospho (STY))GDEM(UniMod:35)IFDPTMSK(SILAC-K-L)K(SILAC-K-L)	1_1	4.33333333333333	0.107496563366954	5
1197	(UniMod:1)S(Phospho (STY))GDEM(UniMod:35)IFDPTMSK(SILAC-K-L)K(SILAC-K-L)	1_3	5	0.104687601707504	5
1198	(UniMod:1)S(Phospho (STY))GDEM(UniMod:35)IFDPTMSK(SILAC-K-L)K(SILAC-K-L)	1_7	5	0.19805623902774	5
1199	(UniMod:1)S(Phospho (STY))GDEM(UniMod:35)IFDPTMSK(SILAC-K-L)K(SILAC-K-L)	1_15	4.66666666666667	0.167284359728177	5
1200	(UniMod:1)S(Phospho (STY))GDEM(UniMod:35)IFDPTMSK(SILAC-K-L)K(SILAC-K-L)	1_31	4.66666666666667	0.263323575620657	5
1201	(UniMod:1)S(Phospho (STY))GDEM(UniMod:35)IFDPTMSK(SILAC-K-L)K(SILAC-K-L)	1_63	4	1.03334467963734	4
1202	(UniMod:1)S(Phospho (STY))GDEM(UniMod:35)IFDPTMSK(SILAC-K-L)K(SILAC-K-L)	1_127	3	0.250345623037887	3
1203	(UniMod:1)S(Phospho (STY))GDEM(UniMod:35)IFDPTMSK(SILAC-K-L)K(SILAC-K-L)	1_255	3	0.804673668720787	3
1204	(UniMod:1)S(Phospho (STY))GDEMIFDPTM(UniMod:35)SK(SILAC-K-L)	1_1	5	0.146193831568519	5
1205	(UniMod:1)S(Phospho (STY))GDEMIFDPTM(UniMod:35)SK(SILAC-K-L)	1_3	5	0.0658617201012216	5
1206	(UniMod:1)S(Phospho (STY))GDEMIFDPTM(UniMod:35)SK(SILAC-K-L)	1_7	5	0.0549182182353466	5
1207	(UniMod:1)S(Phospho (STY))GDEMIFDPTM(UniMod:35)SK(SILAC-K-L)	1_15	5	0.176612242383165	5
1208	(UniMod:1)S(Phospho (STY))GDEMIFDPTM(UniMod:35)SK(SILAC-K-L)	1_31	5	0.164585881896992	5
1209	(UniMod:1)S(Phospho (STY))GDEMIFDPTM(UniMod:35)SK(SILAC-K-L)	1_63	5	0.204486867493571	5
1210	(UniMod:1)S(Phospho (STY))GDEMIFDPTM(UniMod:35)SK(SILAC-K-L)	1_127	5	0.0619281230476421	5
1211	(UniMod:1)S(Phospho (STY))GDEMIFDPTM(UniMod:35)SK(SILAC-K-L)	1_255	4	0.388031630785909	4
1212	(UniMod:1)S(Phospho (STY))GDEMIFDPTM(UniMod:35)SK(SILAC-K-L)K(SILAC-K-L)	1_1	5	0.0994748053470283	5
1213	(UniMod:1)S(Phospho (STY))GDEMIFDPTM(UniMod:35)SK(SILAC-K-L)K(SILAC-K-L)	1_3	5	0.0981453222941974	5
1214	(UniMod:1)S(Phospho (STY))GDEMIFDPTM(UniMod:35)SK(SILAC-K-L)K(SILAC-K-L)	1_7	5	0.0475968335570567	5
1215	(UniMod:1)S(Phospho (STY))GDEMIFDPTM(UniMod:35)SK(SILAC-K-L)K(SILAC-K-L)	1_15	5	0.114966766143656	5
1216	(UniMod:1)S(Phospho (STY))GDEMIFDPTM(UniMod:35)SK(SILAC-K-L)K(SILAC-K-L)	1_31	5	0.0928940491643715	5
1217	(UniMod:1)S(Phospho (STY))GDEMIFDPTM(UniMod:35)SK(SILAC-K-L)K(SILAC-K-L)	1_63	5	0.640059147863122	5
1218	(UniMod:1)S(Phospho (STY))GDEMIFDPTM(UniMod:35)SK(SILAC-K-L)K(SILAC-K-L)	1_127	4	0.83248593060186	4
1219	(UniMod:1)S(Phospho (STY))GDEMIFDPTMSK(SILAC-K-L)	1_1	5	0.055708616493904	5
1220	(UniMod:1)S(Phospho (STY))GDEMIFDPTMSK(SILAC-K-L)	1_3	5	0.1188409417211	5
1221	(UniMod:1)S(Phospho (STY))GDEMIFDPTMSK(SILAC-K-L)	1_7	5	0.0236565481465105	5
1222	(UniMod:1)S(Phospho (STY))GDEMIFDPTMSK(SILAC-K-L)	1_15	5	0.106835430705444	5
1223	(UniMod:1)S(Phospho (STY))GDEMIFDPTMSK(SILAC-K-L)	1_31	5	0.0912088657918341	5
1224	(UniMod:1)S(Phospho (STY))GDEMIFDPTMSK(SILAC-K-L)	1_63	5	0.180445796101433	5
1225	(UniMod:1)S(Phospho (STY))GDEMIFDPTMSK(SILAC-K-L)	1_127	5	0.28508278127936	5
1226	(UniMod:1)S(Phospho (STY))GDEMIFDPTMSK(SILAC-K-L)	1_255	4	0.877114849193129	4
1227	(UniMod:1)S(Phospho (STY))GDEMIFDPTMSK(SILAC-K-L)K(SILAC-K-L)	1_1	5	0.127765432153399	5
1228	(UniMod:1)S(Phospho (STY))GDEMIFDPTMSK(SILAC-K-L)K(SILAC-K-L)	1_3	5	0.103883452072346	5
1229	(UniMod:1)S(Phospho (STY))GDEMIFDPTMSK(SILAC-K-L)K(SILAC-K-L)	1_7	5	0.129858628606395	5
1230	(UniMod:1)S(Phospho (STY))GDEMIFDPTMSK(SILAC-K-L)K(SILAC-K-L)	1_15	5	0.0613866841390542	5
1231	(UniMod:1)S(Phospho (STY))GDEMIFDPTMSK(SILAC-K-L)K(SILAC-K-L)	1_31	5	0.156078506326078	5
1232	(UniMod:1)S(Phospho (STY))GDEMIFDPTMSK(SILAC-K-L)K(SILAC-K-L)	1_63	5	0.257406115907708	5
1233	(UniMod:1)S(Phospho (STY))GDEMIFDPTMSK(SILAC-K-L)K(SILAC-K-L)	1_127	4	0.448174439641652	4
1234	(UniMod:1)S(Phospho (STY))GDEMIFDPTMSK(SILAC-K-L)K(SILAC-K-L)	1_255	4	0.287012590199846	4
1235	(UniMod:1)S(Phospho (STY))GEDEQQEQTIAEDLVVTK(SILAC-K-L)	1_1	5	0.0654863120457183	5
1236	(UniMod:1)S(Phospho (STY))GEDEQQEQTIAEDLVVTK(SILAC-K-L)	1_3	5	0.0652192165376724	5
1237	(UniMod:1)S(Phospho (STY))GEDEQQEQTIAEDLVVTK(SILAC-K-L)	1_7	5	0.178743585004754	5
1238	(UniMod:1)S(Phospho (STY))GEDEQQEQTIAEDLVVTK(SILAC-K-L)	1_15	5	0.267777544977071	5
1239	(UniMod:1)S(Phospho (STY))GEDEQQEQTIAEDLVVTK(SILAC-K-L)	1_31	5	0.142877720618397	5
1240	(UniMod:1)S(Phospho (STY))GEDEQQEQTIAEDLVVTK(SILAC-K-L)	1_63	5	0.305168142741124	5
1241	(UniMod:1)S(Phospho (STY))GEDEQQEQTIAEDLVVTK(SILAC-K-L)	1_127	5	0.139584964416798	5
1242	(UniMod:1)S(Phospho (STY))GEDEQQEQTIAEDLVVTK(SILAC-K-L)	1_255	5	0.646201502299965	5
1243	(UniMod:1)S(Phospho (STY))GGGVIR(SILAC-R-L)GPAGNNDCR(SILAC-R-L)	1_1	5	0.0523584994102012	5
1244	(UniMod:1)S(Phospho (STY))GGGVIR(SILAC-R-L)GPAGNNDCR(SILAC-R-L)	1_3	5	0.162732162658912	5
1245	(UniMod:1)S(Phospho (STY))GGGVIR(SILAC-R-L)GPAGNNDCR(SILAC-R-L)	1_7	5	0.138217698637669	5
1246	(UniMod:1)S(Phospho (STY))GGGVIR(SILAC-R-L)GPAGNNDCR(SILAC-R-L)	1_15	5	0.162858134485276	5
1247	(UniMod:1)S(Phospho (STY))GGGVIR(SILAC-R-L)GPAGNNDCR(SILAC-R-L)	1_31	5	0.482446261185364	5
1248	(UniMod:1)S(Phospho (STY))GGGVIR(SILAC-R-L)GPAGNNDCR(SILAC-R-L)	1_63	4	0.0412342886294411	4
1249	(UniMod:1)S(Phospho (STY))GGGVIR(SILAC-R-L)GPAGNNDCR(SILAC-R-L)	1_255	3	1.00452384185058	3
1250	(UniMod:1)S(Phospho (STY))IHFSSPVFTSR(SILAC-R-L)	1_1	4	0.0940341616354543	4
1251	(UniMod:1)S(Phospho (STY))IHFSSPVFTSR(SILAC-R-L)	1_3	4	0.0726217396968259	4
1252	(UniMod:1)S(Phospho (STY))IHFSSPVFTSR(SILAC-R-L)	1_7	4	0.290164737844258	4
1253	(UniMod:1)S(Phospho (STY))IHFSSPVFTSR(SILAC-R-L)	1_15	4	0.172808473641998	4
1254	(UniMod:1)S(Phospho (STY))IHFSSPVFTSR(SILAC-R-L)	1_31	4	0.129132090755477	4
1255	(UniMod:1)S(Phospho (STY))K(SILAC-K-L)AEEEAEK(SILAC-K-L)	1_1	1	1.27949015539886	1
1256	(UniMod:1)S(Phospho (STY))K(SILAC-K-L)AEEEAEK(SILAC-K-L)	1_3	1	0.341036863602364	1
1257	(UniMod:1)S(Phospho (STY))LPLNPK(SILAC-K-L)PFLNGLTGK(SILAC-K-L)PVM(UniMod:35)VK(SILAC-K-L)	1_31	1	0.171401446860221	1
1258	(UniMod:1)S(Phospho (STY))LPLNPK(SILAC-K-L)PFLNGLTGK(SILAC-K-L)PVMVK(SILAC-K-L)	1_1	3	0.258162781582612	3
1259	(UniMod:1)S(Phospho (STY))LPLNPK(SILAC-K-L)PFLNGLTGK(SILAC-K-L)PVMVK(SILAC-K-L)	1_3	4	0.206987501754049	4
1260	(UniMod:1)S(Phospho (STY))LPLNPK(SILAC-K-L)PFLNGLTGK(SILAC-K-L)PVMVK(SILAC-K-L)	1_7	3.66666666666667	0.499425439993827	4
1261	(UniMod:1)S(Phospho (STY))LPLNPK(SILAC-K-L)PFLNGLTGK(SILAC-K-L)PVMVK(SILAC-K-L)	1_15	3	0.31067453101447	3
1262	(UniMod:1)S(Phospho (STY))LPLNPK(SILAC-K-L)PFLNGLTGK(SILAC-K-L)PVMVK(SILAC-K-L)	1_31	3	0.300808515061913	3
1263	(UniMod:1)S(Phospho (STY))LPLNPK(SILAC-K-L)PFLNGLTGK(SILAC-K-L)PVMVK(SILAC-K-L)	1_63	2	0.536708981314754	2
1264	(UniMod:1)S(Phospho (STY))MEDPFFVVK(SILAC-K-L)	1_3	1	2.36130953792869	1
1265	(UniMod:1)S(Phospho (STY))MEDPFFVVK(SILAC-K-L)	1_15	1	0.360538297566128	1
1266	(UniMod:1)S(Phospho (STY))MEDPFFVVK(SILAC-K-L)	1_31	1	0.478935236480864	1
1267	(UniMod:1)S(Phospho (STY))QGDSNPAAIPHAAEDIQGDDR(SILAC-R-L)WMSQHNR(SILAC-R-L)	1_1	1	0.0912972540674136	1
1268	(UniMod:1)S(Phospho (STY))QGDSNPAAIPHAAEDIQGDDR(SILAC-R-L)WMSQHNR(SILAC-R-L)	1_7	1.33333333333333	1.10771762797377	1
1269	(UniMod:1)S(Phospho (STY))QSGAVSCCPGATNGSLGR(SILAC-R-L)	1_3	2	0.774495906481751	2
1270	(UniMod:1)S(Phospho (STY))R(SILAC-R-L)EM(UniMod:35)QDVDLAEVK(SILAC-K-L)PLVEK(SILAC-K-L)	1_1	2	0.153827979905872	2
1271	(UniMod:1)S(Phospho (STY))R(SILAC-R-L)EM(UniMod:35)QDVDLAEVK(SILAC-K-L)PLVEK(SILAC-K-L)	1_3	3	0.184383576682959	3
1272	(UniMod:1)S(Phospho (STY))R(SILAC-R-L)EM(UniMod:35)QDVDLAEVK(SILAC-K-L)PLVEK(SILAC-K-L)	1_7	3	0.453301054379891	3
1273	(UniMod:1)S(Phospho (STY))R(SILAC-R-L)EM(UniMod:35)QDVDLAEVK(SILAC-K-L)PLVEK(SILAC-K-L)	1_15	2.66666666666667	1.25823836319722	3
1274	(UniMod:1)S(Phospho (STY))R(SILAC-R-L)EMQDVDLAEVK(SILAC-K-L)PLVEK(SILAC-K-L)	1_1	2.8	0.271105805164542	3
1275	(UniMod:1)S(Phospho (STY))R(SILAC-R-L)EMQDVDLAEVK(SILAC-K-L)PLVEK(SILAC-K-L)	1_3	3.5	0.275047250606225	4
1276	(UniMod:1)S(Phospho (STY))R(SILAC-R-L)EMQDVDLAEVK(SILAC-K-L)PLVEK(SILAC-K-L)	1_7	3.83333333333333	0.279560599011127	4
1277	(UniMod:1)S(Phospho (STY))R(SILAC-R-L)EMQDVDLAEVK(SILAC-K-L)PLVEK(SILAC-K-L)	1_15	3.83333333333333	0.237925643344882	4
1278	(UniMod:1)S(Phospho (STY))R(SILAC-R-L)EMQDVDLAEVK(SILAC-K-L)PLVEK(SILAC-K-L)	1_31	3.5	0.125015749096208	4
1279	(UniMod:1)S(Phospho (STY))R(SILAC-R-L)EMQDVDLAEVK(SILAC-K-L)PLVEK(SILAC-K-L)	1_63	2.83333333333333	0.507758106145206	3
1280	(UniMod:1)S(Phospho (STY))R(SILAC-R-L)EMQDVDLAEVK(SILAC-K-L)PLVEK(SILAC-K-L)	1_127	3	0.561366473200601	3
1281	(UniMod:1)S(Phospho (STY))R(SILAC-R-L)EMQDVDLAEVK(SILAC-K-L)PLVEK(SILAC-K-L)	1_255	2	0.681931435840134	2
1282	(UniMod:1)S(Phospho (STY))R(SILAC-R-L)HEGVSCDACLK(SILAC-K-L)	1_1	4	0.074803547212301	4
1283	(UniMod:1)S(Phospho (STY))R(SILAC-R-L)HEGVSCDACLK(SILAC-K-L)	1_3	4	0.171554225919265	4
1284	(UniMod:1)S(Phospho (STY))R(SILAC-R-L)HEGVSCDACLK(SILAC-K-L)	1_7	4	0.180038900812851	4
1285	(UniMod:1)S(Phospho (STY))R(SILAC-R-L)HEGVSCDACLK(SILAC-K-L)	1_15	4	0.4818089736841	4
1286	(UniMod:1)S(Phospho (STY))R(SILAC-R-L)HEGVSCDACLK(SILAC-K-L)	1_63	3	0.242362927926379	3
1287	(UniMod:1)S(Phospho (STY))TGGDFGNPLR(SILAC-R-L)K(SILAC-K-L)	1_3	3	0.191122683852089	3
1288	(UniMod:1)S(Phospho (STY))VELEEALPVTTAEGMAK(SILAC-K-L)	1_3	1.33333333333333	0.224770482227033	1
1289	(UniMod:1)S(Phospho (STY))VELEEALPVTTAEGMAK(SILAC-K-L)	1_15	2	1.01374937325933	2
1290	(UniMod:1)S(Phospho (STY))VELEEALPVTTAEGMAK(SILAC-K-L)	1_31	2	0.536985298544073	2
1291	(UniMod:1)SADGAEADGSTQVTVEEPVQQPSVVDR(SILAC-R-L)	1_1	1.66666666666667	0.822909437755169	1
1292	(UniMod:1)SADGAEADGSTQVTVEEPVQQPSVVDR(SILAC-R-L)	1_3	1.66666666666667	1.19121824698482	1
1293	(UniMod:1)SADGAEADGSTQVTVEEPVQQPSVVDR(SILAC-R-L)	1_7	1.66666666666667	1.4928209233852	1
1294	(UniMod:1)SAHLQWMVVR(SILAC-R-L)	1_1	1.66666666666667	0.152225509912197	1
1295	(UniMod:1)SAHLQWMVVR(SILAC-R-L)	1_3	2.33333333333333	0.0829329814084031	2
1296	(UniMod:1)SAHLQWMVVR(SILAC-R-L)	1_7	1.66666666666667	1.07927755762766	1
1297	(UniMod:1)SAHLQWMVVR(SILAC-R-L)	1_15	1	0.361148916693198	1
1298	(UniMod:1)SAHLQWMVVR(SILAC-R-L)	1_31	1	1.33516843652522	1
1299	(UniMod:1)SAIQNLHS(Phospho (STY))FDPFADASK(SILAC-K-L)	1_1	1	0.109058182671848	1
1300	(UniMod:1)SAIQNLHS(Phospho (STY))FDPFADASK(SILAC-K-L)	1_3	1.33333333333333	0.264807306833048	1
1301	(UniMod:1)SAIQNLHS(Phospho (STY))FDPFADASK(SILAC-K-L)	1_7	2	0.0756743349618255	2
1302	(UniMod:1)SAIQNLHS(Phospho (STY))FDPFADASK(SILAC-K-L)	1_15	2	0.541030010455398	2
1303	(UniMod:1)SAIQNLHS(Phospho (STY))FDPFADASK(SILAC-K-L)	1_31	1.66666666666667	1.77765329949425	1
1304	(UniMod:1)SAIQNLHS(Phospho (STY))FDPFADASK(SILAC-K-L)	1_63	1	0.269239070499135	1
1305	(UniMod:1)SAIQNLHSFDPFADASK(SILAC-K-L)	1_1	1	0.0561971120244278	1
1306	(UniMod:1)SAIQNLHSFDPFADASK(SILAC-K-L)	1_3	2	0.214538952573796	2
1307	(UniMod:1)SAIQNLHSFDPFADASK(SILAC-K-L)	1_7	2	0.12744310625647	2
1308	(UniMod:1)SAIQNLHSFDPFADASK(SILAC-K-L)	1_15	2	0.340594457823997	2
1309	(UniMod:1)SAIQNLHSFDPFADASK(SILAC-K-L)	1_63	1	0.548143943200374	1
1310	(UniMod:1)SASAPAAEGEGT(Phospho (STY))PTQPASEK(SILAC-K-L)	1_1	5	0.0235661575613765	5
1311	(UniMod:1)SASAPAAEGEGT(Phospho (STY))PTQPASEK(SILAC-K-L)	1_3	5	0.0309818563165787	5
1312	(UniMod:1)SASAPAAEGEGT(Phospho (STY))PTQPASEK(SILAC-K-L)	1_7	5	0.0840349083983101	5
1313	(UniMod:1)SASAPAAEGEGT(Phospho (STY))PTQPASEK(SILAC-K-L)	1_15	5	0.0465764770461371	5
1314	(UniMod:1)SASAPAAEGEGT(Phospho (STY))PTQPASEK(SILAC-K-L)	1_31	5	0.111479177211249	5
1315	(UniMod:1)SASAPAAEGEGT(Phospho (STY))PTQPASEK(SILAC-K-L)	1_63	5	0.134330751109154	5
1316	(UniMod:1)SASAPAAEGEGT(Phospho (STY))PTQPASEK(SILAC-K-L)	1_127	5	0.64699501042328	5
1317	(UniMod:1)SASAPAAEGEGT(Phospho (STY))PTQPASEK(SILAC-K-L)	1_255	4	1.80144706417656	4
1318	(UniMod:1)SASAPAAEGEGT(Phospho (STY))PTQPASEK(SILAC-K-L)EPEMPGPR(SILAC-R-L)	1_1	3	0.663032356558467	3
1319	(UniMod:1)SASAPAAEGEGT(Phospho (STY))PTQPASEK(SILAC-K-L)EPEMPGPR(SILAC-R-L)	1_3	5	0.0740351356557665	5
1320	(UniMod:1)SASAPAAEGEGT(Phospho (STY))PTQPASEK(SILAC-K-L)EPEMPGPR(SILAC-R-L)	1_15	5	0.0661694192210651	5
1321	(UniMod:1)SASAPAAEGEGT(Phospho (STY))PTQPASEK(SILAC-K-L)EPEMPGPR(SILAC-R-L)	1_31	5	0.259526443823329	5
1322	(UniMod:1)SASSLLEQR(SILAC-R-L)PK(SILAC-K-L)	1_3	1	0.329858313172658	1
1323	(UniMod:1)SAVSQPQAAPS(Phospho (STY))PLEK(SILAC-K-L)	1_1	1	0.775483001213033	1
1324	(UniMod:1)SAVSQPQAAPS(Phospho (STY))PLEK(SILAC-K-L)	1_3	1.33333333333333	0.0874014322812181	1
1325	(UniMod:1)SAVSQPQAAPS(Phospho (STY))PLEK(SILAC-K-L)	1_7	1	0.196397052589877	1
1326	(UniMod:1)SAVSQPQAAPS(Phospho (STY))PLEK(SILAC-K-L)	1_15	1	0.112748455011303	1
1327	(UniMod:1)SAVSQPQAAPS(Phospho (STY))PLEK(SILAC-K-L)	1_31	1	0.444085599030669	1
1328	(UniMod:1)SAVSQPQAAPS(Phospho (STY))PLEK(SILAC-K-L)	1_63	1	0.505695902276921	1
1329	(UniMod:1)SCINLPTVLPGS(Phospho (STY))PSK(SILAC-K-L)	1_3	5	0.0317764929324104	5
1330	(UniMod:1)SCINLPTVLPGS(Phospho (STY))PSK(SILAC-K-L)	1_7	5	0.181854492335695	5
1331	(UniMod:1)SDAAVDTS(Phospho (STY))SEITTK(SILAC-K-L)	1_1	5	0.0207942047423507	5
1332	(UniMod:1)SDAAVDTS(Phospho (STY))SEITTK(SILAC-K-L)	1_3	5	0.0489437841086297	5
1333	(UniMod:1)SDAAVDTS(Phospho (STY))SEITTK(SILAC-K-L)	1_7	5	0.0416507625091886	5
1334	(UniMod:1)SDAAVDTS(Phospho (STY))SEITTK(SILAC-K-L)	1_15	5	0.255021671625135	5
1335	(UniMod:1)SDAAVDTS(Phospho (STY))SEITTK(SILAC-K-L)	1_31	5	0.580931471257806	5
1336	(UniMod:1)SDAAVDTS(Phospho (STY))SEITTK(SILAC-K-L)	1_63	4.66666666666667	0.555636622113606	5
1337	(UniMod:1)SDAAVDTS(Phospho (STY))SEITTK(SILAC-K-L)	1_127	4.66666666666667	0.38429428452925	5
1338	(UniMod:1)SDAAVDTS(Phospho (STY))SEITTK(SILAC-K-L)	1_255	3.66666666666667	0.576207884838706	4
1339	(UniMod:1)SDAAVDTSSEITTK(SILAC-K-L)	1_1	5	0.0931876136054881	5
1340	(UniMod:1)SDAAVDTSSEITTK(SILAC-K-L)	1_3	5	0.0981607683714595	5
1341	(UniMod:1)SDAAVDTSSEITTK(SILAC-K-L)	1_7	5	0.127379511021219	5
1342	(UniMod:1)SDAAVDTSSEITTK(SILAC-K-L)	1_15	5	0.0713873483778376	5
1343	(UniMod:1)SDAAVDTSSEITTK(SILAC-K-L)	1_31	5	0.169521393827254	5
1344	(UniMod:1)SDAAVDTSSEITTK(SILAC-K-L)	1_63	4	0.574511227183762	4
1345	(UniMod:1)SDAAVDTSSEITTK(SILAC-K-L)DLK(SILAC-K-L)	1_1	3	0.157437045248455	3
1346	(UniMod:1)SDAAVDTSSEITTK(SILAC-K-L)DLK(SILAC-K-L)	1_3	3	0.314724387124268	3
1347	(UniMod:1)SDAAVDTSSEITTK(SILAC-K-L)DLK(SILAC-K-L)	1_7	3	0.309680776526827	3
1348	(UniMod:1)SDAAVDTSSEITTK(SILAC-K-L)DLK(SILAC-K-L)	1_15	2	0.660316276841415	2
1349	(UniMod:1)SDAAVDTSSEITTK(SILAC-K-L)DLK(SILAC-K-L)	1_31	2	0.236020627730607	2
1350	(UniMod:1)SDAAVDTSSEITTK(SILAC-K-L)DLK(SILAC-K-L)	1_63	2	0.564718051582646	2
1351	(UniMod:1)SDEFSLADALPEHS(Phospho (STY))PAK(SILAC-K-L)	1_1	5	0.122363109711996	5
1352	(UniMod:1)SDEFSLADALPEHS(Phospho (STY))PAK(SILAC-K-L)	1_3	5	0.0903223466469066	5
1353	(UniMod:1)SDEFSLADALPEHS(Phospho (STY))PAK(SILAC-K-L)	1_7	5	0.0684760636087154	5
1354	(UniMod:1)SDEFSLADALPEHS(Phospho (STY))PAK(SILAC-K-L)	1_15	5	0.0756145788443249	5
1355	(UniMod:1)SDEFSLADALPEHS(Phospho (STY))PAK(SILAC-K-L)	1_31	5	0.0914468305629935	5
1356	(UniMod:1)SDEFSLADALPEHS(Phospho (STY))PAK(SILAC-K-L)	1_63	5	0.0866828740030259	5
1357	(UniMod:1)SDEFSLADALPEHS(Phospho (STY))PAK(SILAC-K-L)	1_127	5	0.201530469435922	5
1358	(UniMod:1)SDEFSLADALPEHS(Phospho (STY))PAK(SILAC-K-L)	1_255	5	0.241515650700356	5
1359	(UniMod:1)SDEFSLADALPEHSPAK(SILAC-K-L)	1_3	2	0.175742853135277	2
1360	(UniMod:1)SDEFSLADALPEHSPAK(SILAC-K-L)	1_7	1.66666666666667	0.0881160506857636	1
1361	(UniMod:1)SDEFSLADALPEHSPAK(SILAC-K-L)	1_15	1.33333333333333	0.594376601600026	1
1362	(UniMod:1)SDEFSLADALPEHSPAK(SILAC-K-L)	1_31	1.33333333333333	0.712007072593694	1
1363	(UniMod:1)SDK(SILAC-K-L)PDM(UniMod:35)AEIEK(SILAC-K-L)	1_3	1.5	0.673093296550561	1
1364	(UniMod:1)SDK(SILAC-K-L)PDMAEIEK(SILAC-K-L)	1_1	2	0.308774002909159	2
1365	(UniMod:1)SDK(SILAC-K-L)PDMAEIEK(SILAC-K-L)	1_3	4	0.0842281291121843	4
1366	(UniMod:1)SDK(SILAC-K-L)PDMAEIEK(SILAC-K-L)	1_7	3.33333333333333	0.192423076367092	3
1367	(UniMod:1)SDK(SILAC-K-L)PDMAEIEK(SILAC-K-L)	1_15	3	1.02166307328994	3
1368	(UniMod:1)SDK(SILAC-K-L)PDMAEIEK(SILAC-K-L)	1_31	2.66666666666667	0.259225209569711	3
1369	(UniMod:1)SDQDHS(Phospho (STY))M(UniMod:35)DEMTAVVK(SILAC-K-L)	1_1	3	0.104867606787777	3
1370	(UniMod:1)SDQDHS(Phospho (STY))MDEMTAVVK(SILAC-K-L)	1_1	3	0.272640203374332	3
1371	(UniMod:1)SDQDHS(Phospho (STY))MDEMTAVVK(SILAC-K-L)	1_3	4	0.0654032007503724	4
1372	(UniMod:1)SDQDHS(Phospho (STY))MDEMTAVVK(SILAC-K-L)	1_7	4	0.118051765490848	4
1373	(UniMod:1)SDQDHS(Phospho (STY))MDEMTAVVK(SILAC-K-L)	1_15	3.66666666666667	0.315795662840814	4
1374	(UniMod:1)SDQDHS(Phospho (STY))MDEMTAVVK(SILAC-K-L)	1_31	3.33333333333333	0.572312427388975	3
1375	(UniMod:1)SDQQLDCALDLMR(SILAC-R-L)	1_7	1	0.511902698727108	1
1376	(UniMod:1)SDQQLDCALDLMR(SILAC-R-L)	1_31	1	0.636280416741976	1
1377	(UniMod:1)SDSGEQNYGER(SILAC-R-L)ES(Phospho (STY))R(SILAC-R-L)	1_7	5	0.171662436712105	5
1378	(UniMod:1)SDSGEQNYGER(SILAC-R-L)ES(Phospho (STY))R(SILAC-R-L)	1_15	5	0.0587896712136233	5
1379	(UniMod:1)SEAGEATTTTTTTLPQAPTEAAAAAPQDPAPK(SILAC-K-L)	1_1	1	0.166275026864148	1
1380	(UniMod:1)SELDQLR(SILAC-R-L)QEAEQLK(SILAC-K-L)	1_1	1	0.726670270613818	1
1381	(UniMod:1)SELDQLR(SILAC-R-L)QEAEQLK(SILAC-K-L)	1_3	2	0.323250730044636	2
1382	(UniMod:1)SELDQLR(SILAC-R-L)QEAEQLK(SILAC-K-L)	1_7	2	0.86140572233934	2
1383	(UniMod:1)SELDQLR(SILAC-R-L)QEAEQLK(SILAC-K-L)	1_31	1.33333333333333	1.26524025656253	1
1384	(UniMod:1)SESGHS(Phospho (STY))QPGLYGIER(SILAC-R-L)	1_1	4	0.265308151200353	4
1385	(UniMod:1)SESGHS(Phospho (STY))QPGLYGIER(SILAC-R-L)	1_3	4	0.284239389354442	4
1386	(UniMod:1)SESGHS(Phospho (STY))QPGLYGIER(SILAC-R-L)	1_7	4	0.134502635084626	4
1387	(UniMod:1)SESGHS(Phospho (STY))QPGLYGIER(SILAC-R-L)	1_15	4	0.52990781668306	4
1388	(UniMod:1)SESGHS(Phospho (STY))QPGLYGIER(SILAC-R-L)	1_31	3.66666666666667	0.7508173599741	4
1389	(UniMod:1)SESLVVCDVAEDLVEK(SILAC-K-L)	1_3	1	0.0559195510748073	1
1390	(UniMod:1)SESLVVCDVAEDLVEK(SILAC-K-L)	1_15	1	0.30066436860973	1
1391	(UniMod:1)SESLVVCDVAEDLVEK(SILAC-K-L)	1_63	1	0.239767298236406	1
1392	(UniMod:1)SESSSK(SILAC-K-L)SS(Phospho (STY))QPLASK(SILAC-K-L)	1_1	5	0.0267241610772913	5
1393	(UniMod:1)SESSSK(SILAC-K-L)SS(Phospho (STY))QPLASK(SILAC-K-L)	1_3	5	0.0193690816718244	5
1394	(UniMod:1)SESSSK(SILAC-K-L)SS(Phospho (STY))QPLASK(SILAC-K-L)	1_7	5	0.0701890851097304	5
1395	(UniMod:1)SESSSK(SILAC-K-L)SS(Phospho (STY))QPLASK(SILAC-K-L)	1_15	5	0.137389276594292	5
1396	(UniMod:1)SESSSK(SILAC-K-L)SS(Phospho (STY))QPLASK(SILAC-K-L)	1_31	5	0.10823805705174	5
1397	(UniMod:1)SESSSK(SILAC-K-L)SS(Phospho (STY))QPLASK(SILAC-K-L)	1_127	5	0.21336012891069	5
1398	(UniMod:1)SESSSK(SILAC-K-L)SS(Phospho (STY))QPLASK(SILAC-K-L)	1_255	4	0.617363657656737	4
1399	(UniMod:1)SETAPAAPAAPAPAEK(SILAC-K-L)T(Phospho (STY))PVK(SILAC-K-L)	1_1	5	0.16646793058416	5
1400	(UniMod:1)SETAPAAPAAPAPAEK(SILAC-K-L)T(Phospho (STY))PVK(SILAC-K-L)	1_3	5	0.16838336629561	5
1401	(UniMod:1)SETAPAAPAAPAPAEK(SILAC-K-L)T(Phospho (STY))PVK(SILAC-K-L)	1_7	5	0.195908347665703	5
1402	(UniMod:1)SETAPAAPAAPAPAEK(SILAC-K-L)T(Phospho (STY))PVK(SILAC-K-L)	1_15	5	0.213554812570611	5
1403	(UniMod:1)SETAPAAPAAPAPAEK(SILAC-K-L)T(Phospho (STY))PVK(SILAC-K-L)	1_31	5	0.2471736588588	5
1404	(UniMod:1)SETAPAAPAAPAPAEK(SILAC-K-L)T(Phospho (STY))PVK(SILAC-K-L)	1_63	5	0.319544345535028	5
1405	(UniMod:1)SETAPAAPAAPAPAEK(SILAC-K-L)T(Phospho (STY))PVK(SILAC-K-L)	1_127	4.5	0.421947097053123	5
1406	(UniMod:1)SETAPAAPAAPAPAEK(SILAC-K-L)T(Phospho (STY))PVK(SILAC-K-L)	1_255	5	0.168840159789933	5
1407	(UniMod:1)SETAPAAPAAPAPAEK(SILAC-K-L)T(Phospho (STY))PVK(SILAC-K-L)K(SILAC-K-L)	1_1	4	0.323239216143123	4
1408	(UniMod:1)SETAPAAPAAPAPAEK(SILAC-K-L)T(Phospho (STY))PVK(SILAC-K-L)K(SILAC-K-L)	1_3	5	0.190945533476714	5
1409	(UniMod:1)SETAPAAPAAPAPAEK(SILAC-K-L)T(Phospho (STY))PVK(SILAC-K-L)K(SILAC-K-L)	1_7	5	0.203859779090166	5
1410	(UniMod:1)SETAPAAPAAPAPAEK(SILAC-K-L)T(Phospho (STY))PVK(SILAC-K-L)K(SILAC-K-L)	1_15	5	0.0596419520762269	5
1411	(UniMod:1)SETAPAAPAAPAPAEK(SILAC-K-L)T(Phospho (STY))PVK(SILAC-K-L)K(SILAC-K-L)	1_31	5	0.16395934108084	5
1412	(UniMod:1)SETAPAAPAAPAPAEK(SILAC-K-L)T(Phospho (STY))PVK(SILAC-K-L)K(SILAC-K-L)	1_63	5	0.176573045423623	5
1413	(UniMod:1)SETAPAAPAAPAPAEK(SILAC-K-L)T(Phospho (STY))PVK(SILAC-K-L)K(SILAC-K-L)	1_127	4	0.454778920156513	4
1414	(UniMod:1)SETAPAAPAAPAPAEK(SILAC-K-L)T(Phospho (STY))PVK(SILAC-K-L)K(SILAC-K-L)	1_255	3	0.287667763202654	3
1415	(UniMod:1)SFLFGSR(SILAC-R-L)SS(Phospho (STY))K(SILAC-K-L)	1_1	3	0.114897437319287	3
1416	(UniMod:1)SFLFGSR(SILAC-R-L)SS(Phospho (STY))K(SILAC-K-L)	1_3	3.5	0.259948975197688	4
1417	(UniMod:1)SFLFGSR(SILAC-R-L)SS(Phospho (STY))K(SILAC-K-L)	1_7	4	0.146341474297525	4
1418	(UniMod:1)SFTTR(SILAC-R-L)S(Phospho (STY))TFSTNYR(SILAC-R-L)	1_1	3	0.624555605804888	3
1419	(UniMod:1)SGALDVLQM(UniMod:35)K(SILAC-K-L)	1_3	1	2.06232172467629	1
1420	(UniMod:1)SGALDVLQMK(SILAC-K-L)	1_1	1	0.125597940550474	1
1421	(UniMod:1)SGALDVLQMK(SILAC-K-L)	1_3	3	0.138172426683439	3
1422	(UniMod:1)SGALDVLQMK(SILAC-K-L)	1_7	2	0.419736358577903	2
1423	(UniMod:1)SGALDVLQMK(SILAC-K-L)	1_15	2	0.523667805761257	2
1424	(UniMod:1)SGALDVLQMK(SILAC-K-L)	1_31	2	0.37989415278108	2
1425	(UniMod:1)SGEDEQQEQTIAEDLVVTK(SILAC-K-L)	1_1	2	0.453857447846056	2
1426	(UniMod:1)SGEDEQQEQTIAEDLVVTK(SILAC-K-L)	1_3	2.33333333333333	0.510577249750643	2
1427	(UniMod:1)SGEDEQQEQTIAEDLVVTK(SILAC-K-L)	1_7	1.66666666666667	0.637782030320084	1
1428	(UniMod:1)SGEDEQQEQTIAEDLVVTK(SILAC-K-L)	1_15	1.66666666666667	0.746787035805301	1
1429	(UniMod:1)SGEDEQQEQTIAEDLVVTK(SILAC-K-L)	1_31	1.5	0.881613243733144	1
1430	(UniMod:1)SGFS(Phospho (STY))PELIDYLEGK(SILAC-K-L)	1_1	1	0.0414059957107206	1
1431	(UniMod:1)SGHS(Phospho (STY))PTR(SILAC-R-L)GAMQVAMNGK(SILAC-K-L)	1_1	5	0.105072589601943	5
1432	(UniMod:1)SGHS(Phospho (STY))PTR(SILAC-R-L)GAMQVAMNGK(SILAC-K-L)	1_3	5	0.170085434093359	5
1433	(UniMod:1)SGHS(Phospho (STY))PTR(SILAC-R-L)GAMQVAMNGK(SILAC-K-L)	1_7	5	0.0440512594190494	5
1434	(UniMod:1)SGHS(Phospho (STY))PTR(SILAC-R-L)GAMQVAMNGK(SILAC-K-L)	1_15	5	0.247673879477726	5
1435	(UniMod:1)SGHS(Phospho (STY))PTR(SILAC-R-L)GAMQVAMNGK(SILAC-K-L)	1_31	5	0.179210929314822	5
1436	(UniMod:1)SGHS(Phospho (STY))PTR(SILAC-R-L)GAMQVAMNGK(SILAC-K-L)	1_63	5	0.331237926973276	5
1437	(UniMod:1)SGHS(Phospho (STY))PTR(SILAC-R-L)GAMQVAMNGK(SILAC-K-L)	1_127	4	0.0207226027559566	4
1438	(UniMod:1)SGNGNAAATAEENS(Phospho (STY))PK(SILAC-K-L)	1_1	4	0.079736735894448	4
1439	(UniMod:1)SGNGNAAATAEENS(Phospho (STY))PK(SILAC-K-L)	1_3	4.66666666666667	0.146352343021494	5
1440	(UniMod:1)SGNGNAAATAEENS(Phospho (STY))PK(SILAC-K-L)	1_7	4.66666666666667	0.145814070941135	5
1441	(UniMod:1)SGNGNAAATAEENS(Phospho (STY))PK(SILAC-K-L)	1_15	4	0.136408601499177	4
1442	(UniMod:1)SGNGNAAATAEENS(Phospho (STY))PK(SILAC-K-L)	1_31	4	0.0641311261687359	4
1443	(UniMod:1)SGNGNAAATAEENS(Phospho (STY))PK(SILAC-K-L)	1_63	4	0.0955155016060928	4
1444	(UniMod:1)SGNGNAAATAEENS(Phospho (STY))PK(SILAC-K-L)	1_127	3	1.00101581979837	3
1445	(UniMod:1)SGSMATAEAS(Phospho (STY))GSDGK(SILAC-K-L)	1_3	1	0.67144734262114	1
1446	(UniMod:1)SGSMATAEASGSDGK(SILAC-K-L)GQEVETSVTYYR(SILAC-R-L)	1_1	1	0.210824385420874	1
1447	(UniMod:1)SGSMATAEASGSDGK(SILAC-K-L)GQEVETSVTYYR(SILAC-R-L)	1_3	2.5	0.285526013942709	2
1448	(UniMod:1)SGSMATAEASGSDGK(SILAC-K-L)GQEVETSVTYYR(SILAC-R-L)	1_7	1	0.496106819107619	1
1449	(UniMod:1)SGSMATAEASGSDGK(SILAC-K-L)GQEVETSVTYYR(SILAC-R-L)	1_63	1	0.303081779290178	1
1450	(UniMod:1)SGYSS(Phospho (STY))DR(SILAC-R-L)DR(SILAC-R-L)	1_1	5	0.00818667559804661	5
1451	(UniMod:1)SGYSS(Phospho (STY))DR(SILAC-R-L)DR(SILAC-R-L)	1_3	5	0.0672370201478533	5
1452	(UniMod:1)SGYSS(Phospho (STY))DR(SILAC-R-L)DR(SILAC-R-L)	1_7	5	0.173838768691478	5
1453	(UniMod:1)SGYSS(Phospho (STY))DR(SILAC-R-L)DR(SILAC-R-L)	1_15	5	0.0853030436238268	5
1454	(UniMod:1)SGYSS(Phospho (STY))DR(SILAC-R-L)DR(SILAC-R-L)	1_31	5	0.203783836081927	5
1455	(UniMod:1)SGYSS(Phospho (STY))DR(SILAC-R-L)DR(SILAC-R-L)	1_63	4	0.071472435928291	4
1456	(UniMod:1)SHTILLVQPTK(SILAC-K-L)R(SILAC-R-L)PEGR(SILAC-R-L)	1_7	2	0.896794556526476	2
1457	(UniMod:1)SHTILLVQPTK(SILAC-K-L)R(SILAC-R-L)PEGR(SILAC-R-L)	1_15	1.5	0.759461564857035	1
1458	(UniMod:1)SIHFSS(Phospho (STY))PVFTSR(SILAC-R-L)	1_1	4	0.074489280710766	4
1459	(UniMod:1)SIHFSS(Phospho (STY))PVFTSR(SILAC-R-L)	1_3	4	0.0637331986088542	4
1460	(UniMod:1)SIHFSS(Phospho (STY))PVFTSR(SILAC-R-L)	1_7	4	0.119692290772233	4
1461	(UniMod:1)SIHFSS(Phospho (STY))PVFTSR(SILAC-R-L)	1_15	4	0.0148044605320879	4
1462	(UniMod:1)SIHFSS(Phospho (STY))PVFTSR(SILAC-R-L)	1_31	4	0.60087217098913	4
1463	(UniMod:1)SIHFSS(Phospho (STY))PVFTSR(SILAC-R-L)	1_63	3	0.998291099684088	3
1464	(UniMod:1)SIHFSSPVFTSR(SILAC-R-L)	1_3	1.66666666666667	0.211385668942244	1
1465	(UniMod:1)SIHFSSPVFTSR(SILAC-R-L)	1_7	1.33333333333333	0.18273472268782	1
1466	(UniMod:1)SIR(SILAC-R-L)VTQK(SILAC-K-L)	1_1	4	0.231015370458622	4
1467	(UniMod:1)SIR(SILAC-R-L)VTQK(SILAC-K-L)	1_3	5	0.122682747941877	5
1468	(UniMod:1)SIR(SILAC-R-L)VTQK(SILAC-K-L)	1_7	5	0.0880317426393171	5
1469	(UniMod:1)SIR(SILAC-R-L)VTQK(SILAC-K-L)	1_15	4	0.260423356726951	4
1470	(UniMod:1)SIR(SILAC-R-L)VTQK(SILAC-K-L)	1_31	4	0.186681547888131	4
1471	(UniMod:1)SIR(SILAC-R-L)VTQK(SILAC-K-L)	1_63	3	0.24130415552459	3
1472	(UniMod:1)SK(SILAC-K-L)GPAVGIDLGTTYSCVGVFQHGK(SILAC-K-L)	1_1	1.66666666666667	0.298597345892314	1
1473	(UniMod:1)SK(SILAC-K-L)GPAVGIDLGTTYSCVGVFQHGK(SILAC-K-L)	1_3	2	0.44504434395346	2
1474	(UniMod:1)SK(SILAC-K-L)GPAVGIDLGTTYSCVGVFQHGK(SILAC-K-L)	1_7	2	0.639012132822042	2
1475	(UniMod:1)SK(SILAC-K-L)GPAVGIDLGTTYSCVGVFQHGK(SILAC-K-L)	1_15	1	0.0918752883649856	1
1476	(UniMod:1)SK(SILAC-K-L)GPAVGIDLGTTYSCVGVFQHGK(SILAC-K-L)	1_31	1.66666666666667	0.226279110733059	1
1477	(UniMod:1)SK(SILAC-K-L)GPAVGIDLGTTYSCVGVFQHGK(SILAC-K-L)	1_63	1	0.316810202294871	1
1478	(UniMod:1)SK(SILAC-K-L)PHSEAGTAFIQTQQLHAAM(UniMod:35)ADTFLEHMCR(SILAC-R-L)	1_3	1.33333333333333	0.592463558212481	1
1479	(UniMod:1)SK(SILAC-K-L)PHSEAGTAFIQTQQLHAAMADTFLEHMCR(SILAC-R-L)	1_3	3	0.187601288225757	3
1480	(UniMod:1)SK(SILAC-K-L)PHSEAGTAFIQTQQLHAAMADTFLEHMCR(SILAC-R-L)	1_7	1.66666666666667	0.83309453731143	1
1481	(UniMod:1)SK(SILAC-K-L)PHSEAGTAFIQTQQLHAAMADTFLEHMCR(SILAC-R-L)	1_15	1	0.506087316573511	1
1482	(UniMod:1)SK(SILAC-K-L)PHSEAGTAFIQTQQLHAAMADTFLEHMCR(SILAC-R-L)	1_31	1	1.159672557618	1
1483	(UniMod:1)SLLDGLASS(Phospho (STY))PR(SILAC-R-L)APLQSSK(SILAC-K-L)	1_1	4	0.094623151442741	4
1484	(UniMod:1)SLLDGLASS(Phospho (STY))PR(SILAC-R-L)APLQSSK(SILAC-K-L)	1_7	4	0.288076153004826	4
1485	(UniMod:1)SLLDGLASS(Phospho (STY))PR(SILAC-R-L)APLQSSK(SILAC-K-L)	1_15	4	0.351643339871458	4
1486	(UniMod:1)SLLDGLASS(Phospho (STY))PR(SILAC-R-L)APLQSSK(SILAC-K-L)	1_31	4	0.143095463762374	4
1487	(UniMod:1)SLLDGLASS(Phospho (STY))PR(SILAC-R-L)APLQSSK(SILAC-K-L)	1_63	3	0.611261114301231	3
1488	(UniMod:1)SLQYGAEETPLAGS(Phospho (STY))YGAADSFPK(SILAC-K-L)	1_1	3	0.0581301063766009	3
1489	(UniMod:1)SLQYGAEETPLAGS(Phospho (STY))YGAADSFPK(SILAC-K-L)	1_3	4	0.34761961055447	4
1490	(UniMod:1)SLQYGAEETPLAGS(Phospho (STY))YGAADSFPK(SILAC-K-L)	1_7	4	0.339256677631516	4
1491	(UniMod:1)SLQYGAEETPLAGS(Phospho (STY))YGAADSFPK(SILAC-K-L)	1_15	3.66666666666667	0.729676305406788	4
1492	(UniMod:1)SLQYGAEETPLAGS(Phospho (STY))YGAADSFPK(SILAC-K-L)	1_31	3	0.132246858080014	3
1493	(UniMod:1)SLQYGAEETPLAGS(Phospho (STY))YGAADSFPK(SILAC-K-L)	1_63	2.66666666666667	0.506382280406067	3
1494	(UniMod:1)SLSNK(SILAC-K-L)LTLDK(SILAC-K-L)	1_1	1	0.22912455359012	1
1495	(UniMod:1)SLSNK(SILAC-K-L)LTLDK(SILAC-K-L)	1_3	3	0.248743807224392	3
1496	(UniMod:1)SLSNK(SILAC-K-L)LTLDK(SILAC-K-L)	1_7	2.33333333333333	0.195315284344858	2
1497	(UniMod:1)SLSNK(SILAC-K-L)LTLDK(SILAC-K-L)	1_15	2	0.994614650979616	2
1498	(UniMod:1)SNPSIQATLNK(SILAC-K-L)	1_3	1	1.13033158733718	1
1499	(UniMod:1)SQSGAVSCCPGATNGS(Phospho (STY))LGR(SILAC-R-L)	1_1	3	0.162233594173073	3
1500	(UniMod:1)SQSGAVSCCPGATNGS(Phospho (STY))LGR(SILAC-R-L)	1_3	2.66666666666667	0.329898104639699	3
1501	(UniMod:1)SQSGAVSCCPGATNGS(Phospho (STY))LGR(SILAC-R-L)	1_7	2.66666666666667	0.494115115780818	3
1502	(UniMod:1)SQSGAVSCCPGATNGS(Phospho (STY))LGR(SILAC-R-L)	1_15	2	0.63653045753203	2
1503	(UniMod:1)SQSGAVSCCPGATNGS(Phospho (STY))LGR(SILAC-R-L)	1_31	2	1.24713833707212	2
1504	(UniMod:1)SQSGAVSCCPGATNGS(Phospho (STY))LGR(SILAC-R-L)	1_63	1.66666666666667	1.16371422145721	1
1505	(UniMod:1)SQSGAVSCCPGATNGS(Phospho (STY))LGR(SILAC-R-L)	1_255	1	0.899690576154907	1
1506	(UniMod:1)SQSGAVSCCPGATNGS(Phospho (STY))LGR(SILAC-R-L)SDGVAK(SILAC-K-L)	1_3	3	0.214952085783766	3
1507	(UniMod:1)SQSGAVSCCPGATNGS(Phospho (STY))LGR(SILAC-R-L)SDGVAK(SILAC-K-L)	1_15	3.5	0.84626596536441	4
1508	(UniMod:1)SSDASQGVITT(Phospho (STY))PPPPSMPHK(SILAC-K-L)	1_1	5	0.105329924994845	5
1509	(UniMod:1)SSDASQGVITT(Phospho (STY))PPPPSMPHK(SILAC-K-L)	1_3	5	0.0951841437360255	5
1510	(UniMod:1)SSDASQGVITT(Phospho (STY))PPPPSMPHK(SILAC-K-L)	1_7	5	0.096683062548072	5
1511	(UniMod:1)SSDASQGVITT(Phospho (STY))PPPPSMPHK(SILAC-K-L)	1_15	4.66666666666667	0.249474178945942	5
1512	(UniMod:1)SSDASQGVITT(Phospho (STY))PPPPSMPHK(SILAC-K-L)	1_31	4.33333333333333	0.910833264267261	5
1513	(UniMod:1)SSDASQGVITT(Phospho (STY))PPPPSMPHK(SILAC-K-L)	1_63	2.83333333333333	1.25161684050048	3
1514	(UniMod:1)SSEPPPPPQPPTHQASVGLLDTPR(SILAC-R-L)S(Phospho (STY))R(SILAC-R-L)	1_15	4	0.241268625774673	4
1515	(UniMod:1)SSILPFT(Phospho (STY))PPIVK(SILAC-K-L)	1_1	5	0.0215476913212391	5
1516	(UniMod:1)SSILPFT(Phospho (STY))PPIVK(SILAC-K-L)	1_3	5	0.0795594283969744	5
1517	(UniMod:1)SSILPFT(Phospho (STY))PPIVK(SILAC-K-L)	1_7	5	0.171893232980185	5
1518	(UniMod:1)SSILPFT(Phospho (STY))PPIVK(SILAC-K-L)	1_15	5	0.108499845061726	5
1519	(UniMod:1)SSILPFT(Phospho (STY))PPIVK(SILAC-K-L)	1_31	5	0.254531871780552	5
1520	(UniMod:1)SSILPFT(Phospho (STY))PPIVK(SILAC-K-L)	1_63	5	0.214510800535712	5
1521	(UniMod:1)SSILPFT(Phospho (STY))PPIVK(SILAC-K-L)	1_127	4	1.50723526370661	4
1522	(UniMod:1)SSILPFT(Phospho (STY))PPIVK(SILAC-K-L)	1_255	3.66666666666667	0.511352848662889	4
1523	(UniMod:1)SSILPFT(Phospho (STY))PPVVK(SILAC-K-L)	1_1	5	0.0597822301798472	5
1524	(UniMod:1)SSILPFT(Phospho (STY))PPVVK(SILAC-K-L)	1_3	5	0.0740980973463282	5
1525	(UniMod:1)SSILPFT(Phospho (STY))PPVVK(SILAC-K-L)	1_7	5	0.0397080350521879	5
1526	(UniMod:1)SSILPFT(Phospho (STY))PPVVK(SILAC-K-L)	1_15	5	0.0218596416311804	5
1527	(UniMod:1)SSILPFT(Phospho (STY))PPVVK(SILAC-K-L)	1_31	5	0.154626196415133	5
1528	(UniMod:1)SSILPFT(Phospho (STY))PPVVK(SILAC-K-L)	1_63	5	0.166405967082701	5
1529	(UniMod:1)SSILPFT(Phospho (STY))PPVVK(SILAC-K-L)	1_127	5	0.297092012977211	5
1530	(UniMod:1)SSILPFT(Phospho (STY))PPVVK(SILAC-K-L)	1_255	5	0.919628237376186	5
1531	(UniMod:1)SSS(Phospho (STY))PLSK(SILAC-K-L)K(SILAC-K-L)	1_1	5	0.0144347604258731	5
1532	(UniMod:1)SSS(Phospho (STY))PLSK(SILAC-K-L)K(SILAC-K-L)	1_3	5	0.0248515012331013	5
1533	(UniMod:1)SSS(Phospho (STY))PLSK(SILAC-K-L)K(SILAC-K-L)	1_7	5	0.151610598544878	5
1534	(UniMod:1)SSS(Phospho (STY))PLSK(SILAC-K-L)K(SILAC-K-L)	1_15	5	0.0541801840192225	5
1535	(UniMod:1)SSS(Phospho (STY))PLSK(SILAC-K-L)K(SILAC-K-L)	1_31	5	0.197001468040486	5
1536	(UniMod:1)SSS(Phospho (STY))PLSK(SILAC-K-L)K(SILAC-K-L)	1_63	5	0.299170028582722	5
1537	(UniMod:1)SSS(Phospho (STY))PLSK(SILAC-K-L)K(SILAC-K-L)	1_255	4	1.41473212379447	4
1538	(UniMod:1)SSS(Phospho (STY))PVNVK(SILAC-K-L)K(SILAC-K-L)	1_1	4.5	0.145152308287513	5
1539	(UniMod:1)SSS(Phospho (STY))PVNVK(SILAC-K-L)K(SILAC-K-L)	1_127	5	3.01704954717864	5
1540	(UniMod:1)SSSS(Phospho (STY))PTGQIASAADIK(SILAC-K-L)	1_1	4	0.0418983631436203	4
1541	(UniMod:1)SSSS(Phospho (STY))PTGQIASAADIK(SILAC-K-L)	1_3	4	0.307275095882253	4
1542	(UniMod:1)SSSS(Phospho (STY))PTGQIASAADIK(SILAC-K-L)	1_7	4	0.283453293276184	4
1543	(UniMod:1)SSSS(Phospho (STY))PTGQIASAADIK(SILAC-K-L)	1_15	4	0.63491884778807	4
1544	(UniMod:1)SSSS(Phospho (STY))PTGQIASAADIK(SILAC-K-L)	1_31	4	0.257311487832224	4
1545	(UniMod:1)STAPPES(Phospho (STY))S(Phospho (STY))PAR(SILAC-R-L)APM(UniMod:35)GLFQGVM(UniMod:35)QK(SILAC-K-L)	1_7	4	0.768092328866168	4
1546	(UniMod:1)STAPPES(Phospho (STY))S(Phospho (STY))PAR(SILAC-R-L)APM(UniMod:35)GLFQGVM(UniMod:35)QK(SILAC-K-L)	1_15	4	0.918269646927059	4
1547	(UniMod:1)STAPPES(Phospho (STY))S(Phospho (STY))PAR(SILAC-R-L)APM(UniMod:35)GLFQGVM(UniMod:35)QK(SILAC-K-L)	1_31	4	0.5131472160607	4
1548	(UniMod:1)STAPPES(Phospho (STY))S(Phospho (STY))PAR(SILAC-R-L)APM(UniMod:35)GLFQGVM(UniMod:35)QK(SILAC-K-L)	1_63	3.33333333333333	0.527486564868257	3
1549	(UniMod:1)STAPPES(Phospho (STY))S(Phospho (STY))PAR(SILAC-R-L)APM(UniMod:35)GLFQGVM(UniMod:35)QK(SILAC-K-L)	1_127	3	0.39049083321813	3
1550	(UniMod:1)STAPPES(Phospho (STY))S(Phospho (STY))PAR(SILAC-R-L)APM(UniMod:35)GLFQGVM(UniMod:35)QK(SILAC-K-L)	1_255	2	0.183316827061112	2
1551	(UniMod:1)STDTGVSLPSYEEDQGSK(SILAC-K-L)	1_3	3.33333333333333	0.543841260757397	3
1552	(UniMod:1)STDTGVSLPSYEEDQGSK(SILAC-K-L)	1_7	1.66666666666667	0.659224623962152	1
1553	(UniMod:1)STLCPPPS(Phospho (STY))PAVAK(SILAC-K-L)	1_15	1	1.12598313205887	1
1554	(UniMod:1)STLCPPPS(Phospho (STY))PAVAK(SILAC-K-L)	1_31	1.33333333333333	1.07467885939113	1
1555	(UniMod:1)STLYVSPHPDAFPSLR(SILAC-R-L)	1_3	1.66666666666667	0.19539409231942	1
1556	(UniMod:1)STVHEILCK(SILAC-K-L)	1_1	3.66666666666667	0.0281395370215166	4
1557	(UniMod:1)STVHEILCK(SILAC-K-L)	1_3	5	0.0514645184527802	5
1558	(UniMod:1)STVHEILCK(SILAC-K-L)	1_7	4	0.12173072894721	4
1559	(UniMod:1)STVHEILCK(SILAC-K-L)	1_15	4	0.398151293289688	4
1560	(UniMod:1)STVHEILCK(SILAC-K-L)	1_31	4	0.234881922589175	4
1561	(UniMod:1)STVHEILCK(SILAC-K-L)LS(Phospho (STY))LEGDHSTPPSAYGSVK(SILAC-K-L)	1_1	5	0.0606077439564078	5
1562	(UniMod:1)STVHEILCK(SILAC-K-L)LS(Phospho (STY))LEGDHSTPPSAYGSVK(SILAC-K-L)	1_3	5	0.191790693321303	5
1563	(UniMod:1)STVHEILCK(SILAC-K-L)LS(Phospho (STY))LEGDHSTPPSAYGSVK(SILAC-K-L)	1_7	5	0.06701918775404	5
1564	(UniMod:1)STVHEILCK(SILAC-K-L)LS(Phospho (STY))LEGDHSTPPSAYGSVK(SILAC-K-L)	1_15	4.16666666666667	0.200944531169192	4
1565	(UniMod:1)STVHEILCK(SILAC-K-L)LS(Phospho (STY))LEGDHSTPPSAYGSVK(SILAC-K-L)	1_31	4	0.568689884505935	4
1566	(UniMod:1)STVHEILCK(SILAC-K-L)LS(Phospho (STY))LEGDHSTPPSAYGSVK(SILAC-K-L)	1_63	4	0.547766065141803	4
1567	(UniMod:1)SVGFIGAGQLAYALAR(SILAC-R-L)	1_3	1.33333333333333	0.045386355076363	1
1568	(UniMod:1)SVPAFIDISEEDQAAELR(SILAC-R-L)	1_3	2	0.674790029725029	2
1569	(UniMod:1)SVPAFIDISEEDQAAELR(SILAC-R-L)	1_31	2	0.843911921247561	2
1570	(UniMod:1)SVQVAAPGS(Phospho (STY))AGLGPER(SILAC-R-L)LSPEELVR(SILAC-R-L)	1_63	1	0.84047221665621	1
1571	(UniMod:1)SVVGLDVGSQSCYIAVAR(SILAC-R-L)	1_1	3	0.172335290225529	3
1572	(UniMod:1)SVVGLDVGSQSCYIAVAR(SILAC-R-L)	1_3	3.66666666666667	0.105632781640489	4
1573	(UniMod:1)SVVGLDVGSQSCYIAVAR(SILAC-R-L)	1_7	2.33333333333333	0.547070187250674	2
1574	(UniMod:1)SVVGLDVGSQSCYIAVAR(SILAC-R-L)	1_31	2	0.128958928063268	2
1575	(UniMod:1)SVVGLDVGSQSCYIAVAR(SILAC-R-L)	1_63	2	1.59339061936618	2
1576	(UniMod:1)TAAPAS(Phospho (STY))PQQIR(SILAC-R-L)	1_15	1	0.0812675548221292	1
1577	(UniMod:1)TAAPAS(Phospho (STY))PQQIR(SILAC-R-L)	1_31	1	0.372604873862796	1
1578	(UniMod:1)TANGTAEAVQIQFGLINCGNK(SILAC-K-L)	1_1	1	0.13326391133036	1
1579	(UniMod:1)TANGTAEAVQIQFGLINCGNK(SILAC-K-L)	1_3	1.66666666666667	0.487527595399122	1
1580	(UniMod:1)TANGTAEAVQIQFGLINCGNK(SILAC-K-L)	1_7	1.33333333333333	0.534634491599055	1
1581	(UniMod:1)TANGTAEAVQIQFGLINCGNK(SILAC-K-L)	1_31	1.33333333333333	0.0779712113919533	1
1582	(UniMod:1)TDAAVSFAK(SILAC-K-L)	1_3	1	0.369667506455232	1
1583	(UniMod:1)TDILCNLPS(Phospho (STY))Y(Phospho (STY))K(SILAC-K-L)AK(SILAC-K-L)IR(SILAC-R-L)	1_7	5	1.57645135263962	5
1584	(UniMod:1)TEWETAAPAVAETPDIK(SILAC-K-L)	1_1	1	0.0410112174502701	1
1585	(UniMod:1)TEWETAAPAVAETPDIK(SILAC-K-L)	1_3	2	0.489649136142549	2
1586	(UniMod:1)TEWETAAPAVAETPDIK(SILAC-K-L)	1_7	2.33333333333333	0.665768427804599	2
1587	(UniMod:1)TEWETAAPAVAETPDIK(SILAC-K-L)	1_15	2	0.32209524150225	2
1588	(UniMod:1)TEWETAAPAVAETPDIK(SILAC-K-L)	1_31	2	0.474850012382681	2
1589	(UniMod:1)TEWETAAPAVAETPDIK(SILAC-K-L)	1_63	1	0.873842649334669	1
1590	(UniMod:1)TLNK(SILAC-K-L)QGM(UniMod:35)M(UniMod:35)M(UniMod:35)SIATK(SILAC-K-L)	1_1	1	0.00474481233571711	1
1591	(UniMod:1)TLNK(SILAC-K-L)QGM(UniMod:35)M(UniMod:35)M(UniMod:35)SIATK(SILAC-K-L)	1_31	1	0.333645777182898	1
1592	(UniMod:1)TTEVGS(Phospho (STY))VSEVK(SILAC-K-L)K(SILAC-K-L)	1_7	1	0.615471582266304	1
1593	(UniMod:1)TTEVGS(Phospho (STY))VSEVK(SILAC-K-L)K(SILAC-K-L)	1_31	1	2.9340742254233	1
1594	(UniMod:1)TTYLEFIQQNEER(SILAC-R-L)	1_3	1	0.74437943644165	1
1595	(UniMod:1)TVSGPGTPEPR(SILAC-R-L)PAT(Phospho (STY))PGASSVEQLR(SILAC-R-L)K(SILAC-K-L)	1_3	3	0.0791622177190571	3
1596	(UniMod:1)TVSGPGTPEPR(SILAC-R-L)PAT(Phospho (STY))PGASSVEQLR(SILAC-R-L)K(SILAC-K-L)	1_7	3	1.28171799348388	3
1597	(UniMod:1)TVSGPGTPEPR(SILAC-R-L)PAT(Phospho (STY))PGASSVEQLR(SILAC-R-L)K(SILAC-K-L)	1_15	3	0.341331742711795	3
1598	(UniMod:1)TVSGPGTPEPR(SILAC-R-L)PAT(Phospho (STY))PGASSVEQLR(SILAC-R-L)K(SILAC-K-L)	1_31	3	0.0957555046250751	3
1599	(UniMod:1)VDR(SILAC-R-L)EQLVQK(SILAC-K-L)	1_1	1	0.212779010567824	1
1600	(UniMod:1)VDR(SILAC-R-L)EQLVQK(SILAC-K-L)	1_3	3	0.197621263600743	3
1601	(UniMod:1)VDR(SILAC-R-L)EQLVQK(SILAC-K-L)	1_7	2.33333333333333	0.451686964119252	2
1602	(UniMod:1)VDR(SILAC-R-L)EQLVQK(SILAC-K-L)	1_15	1.66666666666667	1.55740745587458	1
1603	(UniMod:1)VDR(SILAC-R-L)EQLVQK(SILAC-K-L)	1_31	1.5	0.610076179010528	1
1604	(UniMod:1)VSHGSS(Phospho (STY))PSLLEALSSDFLACK(SILAC-K-L)	1_1	1	0.193197577566576	1
1605	(UniMod:1)VSHGSS(Phospho (STY))PSLLEALSSDFLACK(SILAC-K-L)	1_7	1.66666666666667	0.288956728416081	1
1606	(UniMod:1)VSHGSS(Phospho (STY))PSLLEALSSDFLACK(SILAC-K-L)	1_15	1.33333333333333	1.15320646911101	1
1607	(UniMod:1)VSVINTVDTSHEDMIHDAQMDYYGTR(SILAC-R-L)	1_3	1	0.2649378308102	1
1608	AAAAAAALQAK(SILAC-K-L)	1_15	1.5	0.0991688895079568	1
1609	AAAAAATAPPS(Phospho (STY))PGPAQPGPR(SILAC-R-L)	1_1	5	0.091409012400822	5
1610	AAAAAATAPPS(Phospho (STY))PGPAQPGPR(SILAC-R-L)	1_3	5	0.0932086651411354	5
1611	AAAAAATAPPS(Phospho (STY))PGPAQPGPR(SILAC-R-L)	1_7	5	0.336782718080098	5
1612	AAAAAATAPPS(Phospho (STY))PGPAQPGPR(SILAC-R-L)	1_15	5	0.259374599497815	5
1613	AAAAAATAPPS(Phospho (STY))PGPAQPGPR(SILAC-R-L)	1_31	5	0.255912290121567	5
1614	AAAAAATAPPS(Phospho (STY))PGPAQPGPR(SILAC-R-L)	1_63	4	0.290973016983819	4
1615	AAAAAATAPPS(Phospho (STY))PGPAQPGPR(SILAC-R-L)	1_127	4	0.202182690561088	4
1616	AAAAAATAPPS(Phospho (STY))PGPAQPGPR(SILAC-R-L)	1_255	3	0.697226516950136	3
1617	AAAGQES(Phospho (STY))EGPAVGPPQPLGK(SILAC-K-L)	1_1	1	0.0360284544398618	1
1618	AAAGQES(Phospho (STY))EGPAVGPPQPLGK(SILAC-K-L)	1_3	1	0.174801673098892	1
1619	AAAGQES(Phospho (STY))EGPAVGPPQPLGK(SILAC-K-L)	1_7	1.33333333333333	0.173761091084206	1
1620	AAAGQES(Phospho (STY))EGPAVGPPQPLGK(SILAC-K-L)	1_63	1	0.563299712115686	1
1621	AAAIGIDLGTTYSCVGVFQHGK(SILAC-K-L)	1_1	2.4	0.0857875439403804	2
1622	AAAIGIDLGTTYSCVGVFQHGK(SILAC-K-L)	1_3	3.5	0.134591431959231	4
1623	AAAIGIDLGTTYSCVGVFQHGK(SILAC-K-L)	1_7	1	0.870548921888874	1
1624	AAAIGIDLGTTYSCVGVFQHGK(SILAC-K-L)	1_31	1	0.53385745903576	1
1625	AAALEFLNR(SILAC-R-L)	1_3	2	0.163846138476698	2
1626	AAALEFLNR(SILAC-R-L)FEEAK(SILAC-K-L)	1_1	1.66666666666667	0.256217116732714	1
1627	AAALEFLNR(SILAC-R-L)FEEAK(SILAC-K-L)	1_3	3	0.156183583798119	3
1628	AAALEFLNR(SILAC-R-L)FEEAK(SILAC-K-L)	1_7	2.66666666666667	1.01675541392003	3
1629	AAALEFLNR(SILAC-R-L)FEEAK(SILAC-K-L)	1_15	2	0.78179960257281	2
1630	AAALEFLNR(SILAC-R-L)FEEAK(SILAC-K-L)	1_63	1	0.49989426519452	1
1631	AAALS(Phospho (STY))LSTLASPK(SILAC-K-L)	1_1	2	0.375616029121592	2
1632	AAALS(Phospho (STY))LSTLASPK(SILAC-K-L)	1_3	2	0.0897880026038488	2
1633	AAALS(Phospho (STY))LSTLASPK(SILAC-K-L)	1_7	3	0.199177973733524	3
1634	AAALS(Phospho (STY))LSTLASPK(SILAC-K-L)	1_15	2	0.204895693140876	2
1635	AAALS(Phospho (STY))LSTLASPK(SILAC-K-L)	1_31	2	0.448398346047689	2
1636	AAALSLSTLAS(Phospho (STY))PK(SILAC-K-L)	1_3	1	0.00203680693620272	1
1637	AAALSLSTLAS(Phospho (STY))PK(SILAC-K-L)	1_7	1.33333333333333	0.255567259054464	1
1638	AAALSLSTLAS(Phospho (STY))PK(SILAC-K-L)	1_15	1	1.41700856025533	1
1639	AAAPAPEEEMDECEQALAAEPK(SILAC-K-L)	1_3	2	0.333757173822638	2
1640	AAAPAPEEEMDECEQALAAEPK(SILAC-K-L)	1_7	2	0.194265025075203	2
1641	AAAT(Phospho (STY))PESQEPQAK(SILAC-K-L)	1_1	5	0.0687113601342643	5
1642	AAAT(Phospho (STY))PESQEPQAK(SILAC-K-L)	1_3	5	0.0361834851278805	5
1643	AAAT(Phospho (STY))PESQEPQAK(SILAC-K-L)	1_7	5	0.242468851200841	5
1644	AAAT(Phospho (STY))PESQEPQAK(SILAC-K-L)	1_15	5	0.0428809244220146	5
1645	AAAT(Phospho (STY))PESQEPQAK(SILAC-K-L)	1_31	5	0.63502484539411	5
1646	AAAT(Phospho (STY))PESQEPQAK(SILAC-K-L)	1_63	5	0.409448533184737	5
1647	AAATGNAS(Phospho (STY))PGK(SILAC-K-L)LEHSK(SILAC-K-L)	1_1	3	0.232067081210705	3
1648	AAATGNAS(Phospho (STY))PGK(SILAC-K-L)LEHSK(SILAC-K-L)	1_3	3	0.158526780694702	3
1649	AAATGNAS(Phospho (STY))PGK(SILAC-K-L)LEHSK(SILAC-K-L)	1_7	3	0.427155509923984	3
1650	AAATGNAS(Phospho (STY))PGK(SILAC-K-L)LEHSK(SILAC-K-L)	1_31	2.5	0.799118418074481	2
1651	AACNLLQR(SILAC-R-L)	1_3	1.66666666666667	0.531340323473749	1
1652	AACNLLQR(SILAC-R-L)	1_7	1	0.78708393714685	1
1653	AACNLLQR(SILAC-R-L)	1_15	1	0.140258255127828	1
1654	AADGGER(SILAC-R-L)PLAAS(Phospho (STY))PPGTVK(SILAC-K-L)	1_1	2	0.582040914388409	2
1655	AADIS(Phospho (STY))LDNLVEGK(SILAC-K-L)	1_1	1.66666666666667	0.233178581334147	1
1656	AADIS(Phospho (STY))LDNLVEGK(SILAC-K-L)	1_3	1.5	0.578120544931372	1
1657	AADIS(Phospho (STY))LDNLVEGK(SILAC-K-L)	1_7	2	0.685989781258635	2
1658	AADIS(Phospho (STY))LDNLVEGK(SILAC-K-L)	1_15	1	2.53628465655445	1
1659	AADIS(Phospho (STY))LDNLVEGK(SILAC-K-L)	1_31	1.33333333333333	1.93614543024613	1
1660	AADR(SILAC-R-L)LPNLSS(Phospho (STY))PSAEGPPGPPSGPAPR(SILAC-R-L)	1_1	4	0.0575031090110562	4
1661	AADR(SILAC-R-L)LPNLSS(Phospho (STY))PSAEGPPGPPSGPAPR(SILAC-R-L)	1_3	4	0.278862049366362	4
1662	AADR(SILAC-R-L)LPNLSS(Phospho (STY))PSAEGPPGPPSGPAPR(SILAC-R-L)	1_7	4	0.392605297966249	4
1663	AADR(SILAC-R-L)LPNLSS(Phospho (STY))PSAEGPPGPPSGPAPR(SILAC-R-L)	1_15	4	0.344933581297151	4
1664	AADR(SILAC-R-L)LPNLSS(Phospho (STY))PSAEGPPGPPSGPAPR(SILAC-R-L)	1_31	4	0.266562375502798	4
1665	AADR(SILAC-R-L)LPNLSS(Phospho (STY))PSAEGPPGPPSGPAPR(SILAC-R-L)	1_63	4	0.0888635532743257	4
1666	AADR(SILAC-R-L)LPNLSSPS(Phospho (STY))AEGPPGPPSGPAPR(SILAC-R-L)	1_1	4	0.00283408102553072	4
1667	AADR(SILAC-R-L)LPNLSSPS(Phospho (STY))AEGPPGPPSGPAPR(SILAC-R-L)	1_3	4	0.394301081931486	4
1668	AADS(Phospho (STY))DDGAVSAPAASDGGVSK(SILAC-K-L)	1_1	4	0.125590940783389	4
1669	AADS(Phospho (STY))DDGAVSAPAASDGGVSK(SILAC-K-L)	1_3	5	0.115647546273914	5
1670	AADS(Phospho (STY))DDGAVSAPAASDGGVSK(SILAC-K-L)	1_7	5	0.245815425631984	5
1671	AADS(Phospho (STY))DDGAVSAPAASDGGVSK(SILAC-K-L)	1_15	4.33333333333333	0.160591272504582	5
1672	AADS(Phospho (STY))DDGAVSAPAASDGGVSK(SILAC-K-L)	1_31	4	0.339290700961586	4
1673	AADS(Phospho (STY))DDGAVSAPAASDGGVSK(SILAC-K-L)	1_63	4	0.531670739913348	4
1674	AADS(Phospho (STY))DDGAVSAPAASDGGVSK(SILAC-K-L)	1_127	3	0.479154826102828	3
1675	AAEAGGAEEQYGFLTT(Phospho (STY))PTK(SILAC-K-L)	1_1	4	0.04028612511019	4
1676	AAEAGGAEEQYGFLTT(Phospho (STY))PTK(SILAC-K-L)	1_3	4	0.052615100203889	4
1677	AAEAGGAEEQYGFLTT(Phospho (STY))PTK(SILAC-K-L)	1_7	4	0.0910143099412862	4
1678	AAEAGGAEEQYGFLTT(Phospho (STY))PTK(SILAC-K-L)	1_15	4	0.318477074260239	4
1679	AAEAGGAEEQYGFLTT(Phospho (STY))PTK(SILAC-K-L)	1_31	4	0.266483736839786	4
1680	AAEAGGAEEQYGFLTT(Phospho (STY))PTK(SILAC-K-L)	1_63	3	0.628982224351244	3
1681	AAEAGGAEEQYGFLTT(Phospho (STY))PTK(SILAC-K-L)	1_127	2	0.754334237627114	2
1682	AAECNIVVTQPR(SILAC-R-L)	1_1	3	0.653428347327272	3
1683	AAECNIVVTQPR(SILAC-R-L)	1_3	2	0.528394149445468	2
1684	AAECNIVVTQPR(SILAC-R-L)	1_7	1.33333333333333	1.04453905561177	1
1685	AAECNIVVTQPR(SILAC-R-L)	1_15	1	1.04611202398801	1
1686	AAELEMELNEHSLVIDTLK(SILAC-K-L)	1_3	3	0.248639187176634	3
1687	AAELIANSLATAGDGLIELR(SILAC-R-L)	1_3	1.66666666666667	0.297536904451475	1
1688	AAELIANSLATAGDGLIELR(SILAC-R-L)K(SILAC-K-L)	1_1	3	0.112121178162137	3
1689	AAELIANSLATAGDGLIELR(SILAC-R-L)K(SILAC-K-L)	1_3	3	0.310349421287206	3
1690	AAELIANSLATAGDGLIELR(SILAC-R-L)K(SILAC-K-L)	1_7	3	0.218599592889611	3
1691	AAELIANSLATAGDGLIELR(SILAC-R-L)K(SILAC-K-L)	1_15	2.33333333333333	0.458311540899461	2
1692	AAELIANSLATAGDGLIELR(SILAC-R-L)K(SILAC-K-L)	1_31	2.66666666666667	0.471551579203959	3
1693	AAESET(Phospho (STY))PGK(SILAC-K-L)S(Phospho (STY))PEK(SILAC-K-L)	1_15	1.66666666666667	0.468210985570779	1
1694	AAESETPGK(SILAC-K-L)S(Phospho (STY))PEK(SILAC-K-L)	1_1	5	0.837913689028879	5
1695	AAESETPGK(SILAC-K-L)S(Phospho (STY))PEK(SILAC-K-L)	1_3	5	0.0119326658790888	5
1696	AAESETPGK(SILAC-K-L)S(Phospho (STY))PEK(SILAC-K-L)	1_7	5	0.2127555014926	5
1697	AAESETPGK(SILAC-K-L)S(Phospho (STY))PEK(SILAC-K-L)	1_15	5	2.73968842888055	5
1698	AAESETPGK(SILAC-K-L)S(Phospho (STY))PEK(SILAC-K-L)	1_63	4	0.978492395392123	4
1699	AAESETPGK(SILAC-K-L)S(Phospho (STY))PEK(SILAC-K-L)	1_127	4	2.86440980377486	4
1700	AAESETPGK(SILAC-K-L)S(Phospho (STY))PEK(SILAC-K-L)	1_255	4	0.362795063349026	4
1701	AAESLTAIPEPAS(Phospho (STY))PQLLETPIHASQIQK(SILAC-K-L)	1_1	2	0.173739773279989	2
1702	AAESLTAIPEPAS(Phospho (STY))PQLLETPIHASQIQK(SILAC-K-L)	1_3	1.75	0.520921132204086	1
1703	AAESLTAIPEPAS(Phospho (STY))PQLLETPIHASQIQK(SILAC-K-L)	1_7	2.2	0.250384418128888	2
1704	AAESLTAIPEPAS(Phospho (STY))PQLLETPIHASQIQK(SILAC-K-L)	1_15	2.6	0.379549843362006	2
1705	AAFDDAIAELDTLSEESYK(SILAC-K-L)	1_1	1.66666666666667	0.115816899069119	1
1706	AAFDDAIAELDTLSEESYK(SILAC-K-L)	1_3	2.5	0.73171802570332	2
1707	AAFDDAIAELDTLSEESYK(SILAC-K-L)	1_7	3.66666666666667	0.186285471093128	4
1708	AAFDDAIAELDTLSEESYK(SILAC-K-L)	1_15	3	0.187582825623584	3
1709	AAFDDAIAELDTLSEESYK(SILAC-K-L)	1_31	3.66666666666667	0.342794403579486	4
1710	AAFDDAIAELDTLSEESYK(SILAC-K-L)	1_63	2.33333333333333	0.232144828844744	2
1711	AAFDDAIAELDTLSEESYK(SILAC-K-L)	1_127	2	0.246777197293489	2
1712	AAFDDAIAELDTLSEESYK(SILAC-K-L)	1_255	1.33333333333333	0.212848907451049	1
1713	AAGALLTEGEACHMS(Phospho (STY))LSSPELGPLTK(SILAC-K-L)	1_63	1.66666666666667	1.75951780427078	1
1714	AAGALLTEGEACHMSLSS(Phospho (STY))PELGPLTK(SILAC-K-L)	1_7	2	0.450437679242446	2
1715	AAGALLTEGEACHMSLSS(Phospho (STY))PELGPLTK(SILAC-K-L)	1_31	2	0.531190793623025	2
1716	AAGAR(SILAC-R-L)PLTS(Phospho (STY))PESLSR(SILAC-R-L)	1_1	5	0.141219103813395	5
1717	AAGAR(SILAC-R-L)PLTS(Phospho (STY))PESLSR(SILAC-R-L)	1_3	5	0.134876892580449	5
1718	AAGAR(SILAC-R-L)PLTS(Phospho (STY))PESLSR(SILAC-R-L)	1_7	5	0.200771157458654	5
1719	AAGAR(SILAC-R-L)PLTS(Phospho (STY))PESLSR(SILAC-R-L)	1_31	5	0.410248413759404	5
1720	AAGAR(SILAC-R-L)PLTS(Phospho (STY))PESLSR(SILAC-R-L)	1_63	4.66666666666667	0.0929758712738118	5
1721	AAGAR(SILAC-R-L)PLTS(Phospho (STY))PESLSR(SILAC-R-L)	1_127	4	0.388136726042113	4
1722	AAGDTTVIENSDVS(Phospho (STY))PETESSEK(SILAC-K-L)	1_1	5	0.171857251982517	5
1723	AAGDTTVIENSDVS(Phospho (STY))PETESSEK(SILAC-K-L)	1_3	5	0.1534154937686	5
1724	AAGDTTVIENSDVS(Phospho (STY))PETESSEK(SILAC-K-L)	1_7	5	0.108074681032437	5
1725	AAGDTTVIENSDVS(Phospho (STY))PETESSEK(SILAC-K-L)	1_15	4.66666666666667	0.377284172790471	5
1726	AAGDTTVIENSDVS(Phospho (STY))PETESSEK(SILAC-K-L)	1_31	4.33333333333333	0.389325638579581	5
1727	AAGDTTVIENSDVS(Phospho (STY))PETESSEK(SILAC-K-L)	1_63	4	0.176817695459307	4
1728	AAGFK(SILAC-K-L)DPLLASGTDGVGTK(SILAC-K-L)	1_3	1	1.56066573467495	1
1729	AAGFK(SILAC-K-L)DPLLASGTDGVGTK(SILAC-K-L)	1_7	1	0.974937048703214	1
1730	AAGFK(SILAC-K-L)TS(Phospho (STY))PGR(SILAC-R-L)PLGTTK(SILAC-K-L)	1_3	2	0.404800232803335	2
1731	AAGGAPS(Phospho (STY))PPPPVR(SILAC-R-L)	1_1	2	0.130841597915538	2
1732	AAGGAPS(Phospho (STY))PPPPVR(SILAC-R-L)	1_3	2	1.29801839209265	2
1733	AAGGAPS(Phospho (STY))PPPPVR(SILAC-R-L)	1_7	3	1.25512508919283	3
1734	AAGGAPS(Phospho (STY))PPPPVR(SILAC-R-L)	1_15	2.66666666666667	1.89233190209999	3
1735	AAGGAPS(Phospho (STY))PPPPVR(SILAC-R-L)	1_31	2	1.29817485246849	2
1736	AAGGAPS(Phospho (STY))PPPPVR(SILAC-R-L)	1_63	1.66666666666667	1.64876058665078	1
1737	AAGGAPS(Phospho (STY))PPPPVR(SILAC-R-L)	1_127	1	0.502161139446928	1
1738	AAGGAPS(Phospho (STY))PPPPVR(SILAC-R-L)R(SILAC-R-L)	1_1	4.66666666666667	0.0641659225238045	5
1739	AAGGAPS(Phospho (STY))PPPPVR(SILAC-R-L)R(SILAC-R-L)	1_3	5	0.0725581716748201	5
1740	AAGGAPS(Phospho (STY))PPPPVR(SILAC-R-L)R(SILAC-R-L)	1_7	4.66666666666667	0.253846671779513	5
1741	AAGGAPS(Phospho (STY))PPPPVR(SILAC-R-L)R(SILAC-R-L)	1_15	4	0.223438549980031	4
1742	AAGGAPS(Phospho (STY))PPPPVR(SILAC-R-L)R(SILAC-R-L)	1_31	4	0.325219571351899	4
1743	AAGGAPS(Phospho (STY))PPPPVR(SILAC-R-L)R(SILAC-R-L)	1_127	3	0.257296205611881	3
1744	AAGISLIVPGK(SILAC-K-L)S(Phospho (STY))PTR(SILAC-R-L)	1_1	1	0.0964259090372052	1
1745	AAGISLIVPGK(SILAC-K-L)S(Phospho (STY))PTR(SILAC-R-L)K(SILAC-K-L)	1_1	1.66666666666667	0.373471315452815	1
1746	AAGISLIVPGK(SILAC-K-L)S(Phospho (STY))PTR(SILAC-R-L)K(SILAC-K-L)	1_3	1	0.0160349041760449	1
1747	AAGISLIVPGK(SILAC-K-L)S(Phospho (STY))PTR(SILAC-R-L)K(SILAC-K-L)	1_7	1	0.50990814183044	1
1748	AAGMSS(Phospho (STY))PGAQSHPEELPR(SILAC-R-L)	1_7	2	0.531504207780595	2
1749	AAGS(Phospho (STY))PSPLPAPDPAPK(SILAC-K-L)	1_1	4	0.148948115367278	4
1750	AAGS(Phospho (STY))PSPLPAPDPAPK(SILAC-K-L)	1_3	4	0.0374815934056372	4
1751	AAGS(Phospho (STY))PSPLPAPDPAPK(SILAC-K-L)	1_7	4	0.183419094142131	4
1752	AAGS(Phospho (STY))PSPLPAPDPAPK(SILAC-K-L)	1_15	4	0.638414084483917	4
1753	AAGS(Phospho (STY))PSPLPAPDPAPK(SILAC-K-L)	1_31	4	0.870677533903118	4
1754	AAGS(Phospho (STY))PSPLPAPDPAPK(SILAC-K-L)	1_63	3	0.269014046592485	3
1755	AAGSPS(Phospho (STY))PLPAPDPAPK(SILAC-K-L)	1_1	3	0.358843012460074	3
1756	AAGSPS(Phospho (STY))PLPAPDPAPK(SILAC-K-L)	1_3	3	0.434546875427183	3
1757	AAGSPS(Phospho (STY))PLPAPDPAPK(SILAC-K-L)	1_7	3	0.53659431495859	3
1758	AAGSPS(Phospho (STY))PLPAPDPAPK(SILAC-K-L)	1_31	3	0.198504095528876	3
1759	AAGVNVEPFWPGLFAK(SILAC-K-L)	1_1	3.33333333333333	0.111509424139027	3
1760	AAGVNVEPFWPGLFAK(SILAC-K-L)	1_3	4	0.316549453658888	4
1761	AAGVNVEPFWPGLFAK(SILAC-K-L)	1_7	4	0.192096791888836	4
1762	AAGVNVEPFWPGLFAK(SILAC-K-L)	1_15	4	0.287786112304803	4
1763	AAGVNVEPFWPGLFAK(SILAC-K-L)	1_31	4	0.465578107995146	4
1764	AAGVNVEPFWPGLFAK(SILAC-K-L)	1_63	2	0.42514834512007	2
1765	AAHTEDINACTLTTS(Phospho (STY))PR(SILAC-R-L)LPVF	1_1	1	0.127601780239144	1
1766	AAHTEDINACTLTTS(Phospho (STY))PR(SILAC-R-L)LPVF	1_3	1	0.570665090448481	1
1767	AAHTEDINACTLTTS(Phospho (STY))PR(SILAC-R-L)LPVF	1_7	1	0.476110361220069	1
1768	AAHTEDINACTLTTS(Phospho (STY))PR(SILAC-R-L)LPVF	1_15	1	0.795547615757184	1
1769	AAHTEDINACTLTTS(Phospho (STY))PR(SILAC-R-L)LPVF	1_63	1	0.854607627671635	1
1770	AAIAQLNGK(SILAC-K-L)	1_3	1	0.236935187419384	1
1771	AAIDWFDGK(SILAC-K-L)	1_1	2	0.158149657583783	2
1772	AAIDWFDGK(SILAC-K-L)	1_3	4	0.0917605518960769	4
1773	AAIDWFDGK(SILAC-K-L)	1_7	3.66666666666667	0.0297296704540519	4
1774	AAIDWFDGK(SILAC-K-L)	1_15	3	0.350864678313015	3
1775	AAIDWFDGK(SILAC-K-L)	1_31	3	0.408895203305921	3
1776	AAIISAEGDSK(SILAC-K-L)	1_31	1	NA	1
1777	AAITETQR(SILAC-R-L)K(SILAC-K-L)PS(Phospho (STY))EDEVLNK(SILAC-K-L)	1_1	3	0.27983038440305	3
1778	AAITETQR(SILAC-R-L)K(SILAC-K-L)PS(Phospho (STY))EDEVLNK(SILAC-K-L)	1_3	3	0.410096379766839	3
1779	AAITETQR(SILAC-R-L)K(SILAC-K-L)PS(Phospho (STY))EDEVLNK(SILAC-K-L)	1_7	3	0.225182280450776	3
1780	AAK(SILAC-K-L)LS(Phospho (STY))EGSQPAEEEEDQETPSR(SILAC-R-L)	1_1	2	0.259203774791362	2
1781	AAK(SILAC-K-L)LS(Phospho (STY))EGSQPAEEEEDQETPSR(SILAC-R-L)	1_15	2	0.271977971493546	2
1782	AAK(SILAC-K-L)PGPAEAPS(Phospho (STY))PTASPS(Phospho (STY))GDASPPATAPYDPR(SILAC-R-L)	1_7	3	0.381769726692251	3
1783	AAK(SILAC-K-L)PGPAEAPSPTASPSGDAS(Phospho (STY))PPATAPYDPR(SILAC-R-L)	1_1	2	0.750296077939022	2
1784	AAK(SILAC-K-L)PGPAEAPSPTASPSGDAS(Phospho (STY))PPATAPYDPR(SILAC-R-L)	1_3	3.33333333333333	0.24166437249016	3
1785	AAK(SILAC-K-L)PGPAEAPSPTASPSGDAS(Phospho (STY))PPATAPYDPR(SILAC-R-L)	1_7	3.5	0.518851153498134	4
1786	AAK(SILAC-K-L)PGPAEAPSPTASPSGDAS(Phospho (STY))PPATAPYDPR(SILAC-R-L)	1_15	5	0.362657089164045	5
1787	AAK(SILAC-K-L)VLEQLTGQTPVFSK(SILAC-K-L)	1_1	1	0.843437340482639	1
1788	AAK(SILAC-K-L)VLEQLTGQTPVFSK(SILAC-K-L)	1_3	1	1.25507928602778	1
1789	AAK(SILAC-K-L)VPS(Phospho (STY))TPPPK(SILAC-K-L)	1_3	5	0.140894682390576	5
1790	AAK(SILAC-K-L)VPS(Phospho (STY))TPPPK(SILAC-K-L)	1_7	5	0.122390527661708	5
1791	AAK(SILAC-K-L)VPS(Phospho (STY))TPPPK(SILAC-K-L)	1_15	5	0.174480519246034	5
1792	AAK(SILAC-K-L)VPS(Phospho (STY))TPPPK(SILAC-K-L)	1_31	5	0.363307938130417	5
1793	AAK(SILAC-K-L)VPS(Phospho (STY))TPPPK(SILAC-K-L)	1_63	5	0.441060806574505	5
1794	AAK(SILAC-K-L)VPST(Phospho (STY))PPPK(SILAC-K-L)	1_7	5	0.123962009096152	5
1795	AAK(SILAC-K-L)VPST(Phospho (STY))PPPK(SILAC-K-L)	1_15	5	0.189520932575698	5
1796	AAK(SILAC-K-L)VPST(Phospho (STY))PPPK(SILAC-K-L)	1_31	5	1.02096279971414	5
1797	AALAPAK(SILAC-K-L)ES(Phospho (STY))PR(SILAC-R-L)	1_1	5	0.00603065537081131	5
1798	AALAPAK(SILAC-K-L)ES(Phospho (STY))PR(SILAC-R-L)	1_3	5	0.102348870905471	5
1799	AALAPAK(SILAC-K-L)ES(Phospho (STY))PR(SILAC-R-L)	1_7	4	0.048066745898265	4
1800	AALAPAK(SILAC-K-L)ES(Phospho (STY))PR(SILAC-R-L)	1_15	4	0.0535543183761561	4
1801	AALAPAK(SILAC-K-L)ES(Phospho (STY))PR(SILAC-R-L)	1_31	4	0.450584230095626	4
1802	AALAPAK(SILAC-K-L)ES(Phospho (STY))PR(SILAC-R-L)	1_63	3.33333333333333	0.105172081841461	3
1803	AALAPAK(SILAC-K-L)ES(Phospho (STY))PR(SILAC-R-L)	1_127	2.66666666666667	0.0526249859804514	3
1804	AALAPAK(SILAC-K-L)ES(Phospho (STY))PR(SILAC-R-L)K(SILAC-K-L)	1_1	4.66666666666667	0.376996067742054	5
1805	AALAPAK(SILAC-K-L)ES(Phospho (STY))PR(SILAC-R-L)K(SILAC-K-L)	1_3	4.66666666666667	0.473243529716039	5
1806	AALAPAK(SILAC-K-L)ES(Phospho (STY))PR(SILAC-R-L)K(SILAC-K-L)	1_7	5	0.23901948452249	5
1807	AALAPAK(SILAC-K-L)ES(Phospho (STY))PR(SILAC-R-L)K(SILAC-K-L)	1_15	5	0.165203149094254	5
1808	AALAPAK(SILAC-K-L)ES(Phospho (STY))PR(SILAC-R-L)K(SILAC-K-L)	1_31	5	0.439995686007945	5
1809	AALAPAK(SILAC-K-L)ES(Phospho (STY))PR(SILAC-R-L)K(SILAC-K-L)	1_63	4.66666666666667	0.302277718167803	5
1810	AALAPAK(SILAC-K-L)ES(Phospho (STY))PR(SILAC-R-L)K(SILAC-K-L)	1_127	5	0.142036369260584	5
1811	AALAPAK(SILAC-K-L)ES(Phospho (STY))PR(SILAC-R-L)K(SILAC-K-L)	1_255	5	0.33546264314934	5
1812	AALDGGVASAAS(Phospho (STY))PESK(SILAC-K-L)PSPGTK(SILAC-K-L)	1_1	3	0.0910518044773755	3
1813	AALDGGVASAAS(Phospho (STY))PESK(SILAC-K-L)PSPGTK(SILAC-K-L)	1_3	3.33333333333333	0.268728943467915	3
1814	AALDGGVASAAS(Phospho (STY))PESK(SILAC-K-L)PSPGTK(SILAC-K-L)	1_7	3.33333333333333	0.417134697815546	3
1815	AALDGGVASAAS(Phospho (STY))PESK(SILAC-K-L)PSPGTK(SILAC-K-L)	1_15	2.66666666666667	0.203426195248147	3
1816	AALDGGVASAAS(Phospho (STY))PESK(SILAC-K-L)PSPGTK(SILAC-K-L)	1_31	2	0.798498923077644	2
1817	AALEALGSCLNNK(SILAC-K-L)	1_3	2	0.554990795324257	2
1818	AALEALGSCLNNK(SILAC-K-L)	1_7	1.33333333333333	1.63761105774738	1
1819	AALEALGSCLNNK(SILAC-K-L)	1_15	1	2.34918008423851	1
1820	AALEALGSCLNNK(SILAC-K-L)	1_31	1	1.64890377043858	1
1821	AALEDTLAETEAR(SILAC-R-L)	1_3	1	0.801305083571549	1
1822	AALEELVK(SILAC-K-L)	1_3	1	0.704110786950398	1
1823	AALLAQYADVT(Phospho (STY))DEEDEADEK(SILAC-K-L)	1_1	5	0.0812907389639208	5
1824	AALLAQYADVT(Phospho (STY))DEEDEADEK(SILAC-K-L)	1_3	5	0.0691567581848626	5
1825	AALLAQYADVT(Phospho (STY))DEEDEADEK(SILAC-K-L)	1_7	5	0.00721333561983838	5
1826	AALLAQYADVT(Phospho (STY))DEEDEADEK(SILAC-K-L)	1_15	5	0.0559335739901494	5
1827	AALLAQYADVT(Phospho (STY))DEEDEADEK(SILAC-K-L)	1_31	5	0.202790341862267	5
1828	AALLAQYADVT(Phospho (STY))DEEDEADEK(SILAC-K-L)	1_63	5	0.280448596029046	5
1829	AALLAQYADVT(Phospho (STY))DEEDEADEK(SILAC-K-L)	1_127	5	0.171773428278833	5
1830	AALLK(SILAC-K-L)AS(Phospho (STY))PK(SILAC-K-L)	1_1	5	0.316720466461926	5
1831	AALLK(SILAC-K-L)AS(Phospho (STY))PK(SILAC-K-L)	1_3	5	0.0829567480189239	5
1832	AALLK(SILAC-K-L)AS(Phospho (STY))PK(SILAC-K-L)	1_7	5	0.146411981231273	5
1833	AALLK(SILAC-K-L)AS(Phospho (STY))PK(SILAC-K-L)	1_15	5	0.0238730060682771	5
1834	AALLK(SILAC-K-L)AS(Phospho (STY))PK(SILAC-K-L)	1_31	5	0.102230984963976	5
1835	AALLK(SILAC-K-L)AS(Phospho (STY))PK(SILAC-K-L)	1_63	5	0.0585698752454348	5
1836	AALLK(SILAC-K-L)AS(Phospho (STY))PK(SILAC-K-L)	1_127	5	0.183309866201089	5
1837	AALLK(SILAC-K-L)AS(Phospho (STY))PK(SILAC-K-L)	1_255	5	0.271803672914047	5
1838	AALLK(SILAC-K-L)AS(Phospho (STY))PK(SILAC-K-L)K(SILAC-K-L)	1_7	5	0.222313146367772	5
1839	AALLK(SILAC-K-L)AS(Phospho (STY))PK(SILAC-K-L)K(SILAC-K-L)	1_15	4	0.115994805901314	4
1840	AALLK(SILAC-K-L)AS(Phospho (STY))PK(SILAC-K-L)K(SILAC-K-L)	1_31	4	0.541995551570081	4
1841	AALPAATTPGPGLETAGPADAPAGAVVGGGS(Phospho (STY))PR(SILAC-R-L)	1_7	1.33333333333333	0.771943100874988	1
1842	AALPAATTPGPGLETAGPADAPAGAVVGGGS(Phospho (STY))PR(SILAC-R-L)	1_15	1	0.18116780417428	1
1843	AALQEELQLCK(SILAC-K-L)	1_3	1.33333333333333	0.546997936911553	1
1844	AALQEELQLCK(SILAC-K-L)	1_7	1	0.78872697152041	1
1845	AALQELLSK(SILAC-K-L)	1_1	2	0.273534686211354	2
1846	AALQELLSK(SILAC-K-L)	1_3	4	0.237043537892265	4
1847	AALQELLSK(SILAC-K-L)	1_7	3.33333333333333	0.301959207553937	3
1848	AALQELLSK(SILAC-K-L)	1_15	3	0.156716674003695	3
1849	AALQELLSK(SILAC-K-L)	1_31	3	0.654286377612277	3
1850	AALQTAPES(Phospho (STY))ADDSPSQLSK(SILAC-K-L)	1_1	4	1.02824420104725	4
1851	AALQTAPES(Phospho (STY))ADDSPSQLSK(SILAC-K-L)	1_3	4	NA	4
1852	AALQTAPES(Phospho (STY))ADDSPSQLSK(SILAC-K-L)	1_7	4	0.562282694565776	4
1853	AALQTAPES(Phospho (STY))ADDSPSQLSK(SILAC-K-L)	1_15	4	1.11354382609174	4
1854	AALR(SILAC-R-L)SPDS(Phospho (STY))PK(SILAC-K-L)	1_1	3	0.109656064662689	3
1855	AALR(SILAC-R-L)SPDS(Phospho (STY))PK(SILAC-K-L)	1_3	3.5	0.0599271124465192	4
1856	AALR(SILAC-R-L)SPDS(Phospho (STY))PK(SILAC-K-L)	1_7	3.33333333333333	0.152188885449905	3
1857	AALR(SILAC-R-L)SPDS(Phospho (STY))PK(SILAC-K-L)	1_15	3	0.78516087481363	3
1858	AALR(SILAC-R-L)SPDS(Phospho (STY))PK(SILAC-K-L)	1_31	3	0.0260403645782921	3
1859	AALS(Phospho (STY))EEELEK(SILAC-K-L)	1_1	4	0.107525286412981	4
1860	AALS(Phospho (STY))EEELEK(SILAC-K-L)	1_3	5	0.0828326461081898	5
1861	AALS(Phospho (STY))EEELEK(SILAC-K-L)	1_7	4.66666666666667	0.0496463493574864	5
1862	AALS(Phospho (STY))EEELEK(SILAC-K-L)	1_15	4	0.357753561434924	4
1863	AALS(Phospho (STY))EEELEK(SILAC-K-L)	1_31	4	0.720597178032512	4
1864	AALS(Phospho (STY))EEELEK(SILAC-K-L)	1_63	4	0.304252736821944	4
1865	AALS(Phospho (STY))EEELEK(SILAC-K-L)K(SILAC-K-L)	1_1	4	0.115180618536478	4
1866	AALS(Phospho (STY))EEELEK(SILAC-K-L)K(SILAC-K-L)	1_3	4	0.281423425313448	4
1867	AALS(Phospho (STY))EEELEK(SILAC-K-L)K(SILAC-K-L)	1_7	4	0.218304959497476	4
1868	AALS(Phospho (STY))EEELEK(SILAC-K-L)K(SILAC-K-L)	1_15	3	0.139609643210238	3
1869	AAM(UniMod:35)YDIISS(Phospho (STY))PSK(SILAC-K-L)	1_1	1.5	0.109429812391647	1
1870	AAMYDIISS(Phospho (STY))PSK(SILAC-K-L)	1_1	4.5	0.173123920828344	5
1871	AAMYDIISS(Phospho (STY))PSK(SILAC-K-L)	1_3	5	0.147305830033845	5
1872	AAMYDIISS(Phospho (STY))PSK(SILAC-K-L)	1_7	5	0.0290031508635703	5
1873	AAMYDIISS(Phospho (STY))PSK(SILAC-K-L)	1_15	5	0.143913847023481	5
1874	AAMYDIISS(Phospho (STY))PSK(SILAC-K-L)	1_31	4	0.346527303092969	4
1875	AAMYDIISS(Phospho (STY))PSK(SILAC-K-L)	1_63	4	0.321225341915529	4
1876	AAMYDIISS(Phospho (STY))PSK(SILAC-K-L)	1_127	3	1.05344225035307	3
1877	AANSLEAFIFETQDK(SILAC-K-L)	1_3	1	0.848707409838679	1
1878	AANSLEAFIFETQDK(SILAC-K-L)	1_7	1	0.674700133351052	1
1879	AAPAPGK(SILAC-K-L)VGDVT(Phospho (STY))PQVK(SILAC-K-L)	1_1	2.33333333333333	0.0913878587489053	2
1880	AAPAPGK(SILAC-K-L)VGDVT(Phospho (STY))PQVK(SILAC-K-L)	1_3	2.33333333333333	1.61942955596134	2
1881	AAPAPGK(SILAC-K-L)VGDVT(Phospho (STY))PQVK(SILAC-K-L)	1_7	2	0.614579165212739	2
1882	AAPAPGK(SILAC-K-L)VGDVT(Phospho (STY))PQVK(SILAC-K-L)	1_15	1.66666666666667	0.642877815931868	1
1883	AAPEASS(Phospho (STY))PPAS(Phospho (STY))PLQHLLPGK(SILAC-K-L)	1_1	5	0.158346044285283	5
1884	AAPEASS(Phospho (STY))PPAS(Phospho (STY))PLQHLLPGK(SILAC-K-L)	1_3	5	0.225144747200789	5
1885	AAPEASS(Phospho (STY))PPAS(Phospho (STY))PLQHLLPGK(SILAC-K-L)	1_7	5	0.206773746553324	5
1886	AAPEASS(Phospho (STY))PPAS(Phospho (STY))PLQHLLPGK(SILAC-K-L)	1_15	5	0.111132000128307	5
1887	AAPEASS(Phospho (STY))PPAS(Phospho (STY))PLQHLLPGK(SILAC-K-L)	1_31	5	0.0895614803924181	5
1888	AAPEASS(Phospho (STY))PPAS(Phospho (STY))PLQHLLPGK(SILAC-K-L)	1_63	5	0.334290161417805	5
1889	AAPEASS(Phospho (STY))PPAS(Phospho (STY))PLQHLLPGK(SILAC-K-L)	1_127	4	0.151595338072892	4
1890	AAPEASS(Phospho (STY))PPASPLQHLLPGK(SILAC-K-L)	1_1	5	0.0435605953781462	5
1891	AAPEASS(Phospho (STY))PPASPLQHLLPGK(SILAC-K-L)	1_3	5	0.189798398914358	5
1892	AAPEASS(Phospho (STY))PPASPLQHLLPGK(SILAC-K-L)	1_7	5	0.0771503767554093	5
1893	AAPEASS(Phospho (STY))PPASPLQHLLPGK(SILAC-K-L)	1_15	5	0.148521416267157	5
1894	AAPEASS(Phospho (STY))PPASPLQHLLPGK(SILAC-K-L)	1_31	5	0.326677111553904	5
1895	AAPEASS(Phospho (STY))PPASPLQHLLPGK(SILAC-K-L)	1_63	5	0.26344759909577	5
1896	AAPEASS(Phospho (STY))PPASPLQHLLPGK(SILAC-K-L)	1_127	5	0.288844968216029	5
1897	AAPFSLEYR(SILAC-R-L)	1_1	1	0.0721896779174362	1
1898	AAPFSLEYR(SILAC-R-L)	1_3	3	0.372221533340486	3
1899	AAPFSLEYR(SILAC-R-L)	1_7	2	0.194736632304428	2
1900	AAPFSLEYR(SILAC-R-L)	1_15	2	1.12671123187167	2
1901	AAPGAEFAPNK(SILAC-K-L)	1_7	1.66666666666667	0.235906754334219	1
1902	AAPGAEFAPNK(SILAC-K-L)	1_15	2	0.220651402522303	2
1903	AAPGAEFAPNK(SILAC-K-L)	1_31	2	0.954631928719379	2
1904	AAPPPPALT(Phospho (STY))PDSQTVDSSCK(SILAC-K-L)	1_1	4	0.223980774902405	4
1905	AAPPPPALT(Phospho (STY))PDSQTVDSSCK(SILAC-K-L)	1_3	4	0.0755716194169527	4
1906	AAPPPPALT(Phospho (STY))PDSQTVDSSCK(SILAC-K-L)	1_7	4	0.368267661938404	4
1907	AAPPPPALT(Phospho (STY))PDSQTVDSSCK(SILAC-K-L)	1_15	4	1.00384348505626	4
1908	AAPPPPALT(Phospho (STY))PDSQTVDSSCK(SILAC-K-L)	1_31	4	0.78469772897127	4
1909	AAPPPPALT(Phospho (STY))PDSQTVDSSCK(SILAC-K-L)	1_63	3	0.425828212694653	3
1910	AAPQS(Phospho (STY))PSVPK(SILAC-K-L)	1_1	4	0.243133508872384	4
1911	AAPQS(Phospho (STY))PSVPK(SILAC-K-L)	1_3	5	0.0305134442671594	5
1912	AAPQS(Phospho (STY))PSVPK(SILAC-K-L)	1_7	5	0.166438875891418	5
1913	AAPQS(Phospho (STY))PSVPK(SILAC-K-L)	1_15	5	0.25241299707326	5
1914	AAPQS(Phospho (STY))PSVPK(SILAC-K-L)	1_31	5	0.268853106078405	5
1915	AAPQS(Phospho (STY))PSVPK(SILAC-K-L)	1_63	4	0.504159817674799	4
1916	AAPQS(Phospho (STY))PSVPK(SILAC-K-L)	1_127	4	0.473059545092436	4
1917	AAPSTAPAEAT(Phospho (STY))PPK(SILAC-K-L)PGEAEAPPK(SILAC-K-L)HPGVLK(SILAC-K-L)	1_3	1	0.572006103705406	1
1918	AAPSTAPAEAT(Phospho (STY))PPK(SILAC-K-L)PGEAEAPPK(SILAC-K-L)HPGVLK(SILAC-K-L)	1_7	1.2	0.422646218518492	1
1919	AAPVLPTTHNHK(SILAC-K-L)VPVLIS(Phospho (STY))PTLK(SILAC-K-L)	1_1	2	0.306236957648425	2
1920	AAPVLPTTHNHK(SILAC-K-L)VPVLIS(Phospho (STY))PTLK(SILAC-K-L)	1_3	2.5	0.314809796148273	2
1921	AAPVLPTTHNHK(SILAC-K-L)VPVLIS(Phospho (STY))PTLK(SILAC-K-L)	1_7	3	0.0840698733927161	3
1922	AAPVLPTTHNHK(SILAC-K-L)VPVLIS(Phospho (STY))PTLK(SILAC-K-L)	1_31	1.66666666666667	1.30645547644741	1
1923	AAQAPSSFQLLYDLK(SILAC-K-L)LPVEDK(SILAC-K-L)	1_7	1	0.211332920434694	1
1924	AAQS(Phospho (STY))LDEMSQTITDLLSEQK(SILAC-K-L)	1_1	1	0.159934097384385	1
1925	AAS(Phospho (STY))AAGAAGSAGGSSGAAGAAGGGAGAGTR(SILAC-R-L)PGDGGTASAGAAGPGAATK(SILAC-K-L)	1_1	2	0.0603624649083269	2
1926	AAS(Phospho (STY))AAGAAGSAGGSSGAAGAAGGGAGAGTR(SILAC-R-L)PGDGGTASAGAAGPGAATK(SILAC-K-L)	1_3	2	0.515025622578455	2
1927	AAS(Phospho (STY))AAGAAGSAGGSSGAAGAAGGGAGAGTR(SILAC-R-L)PGDGGTASAGAAGPGAATK(SILAC-K-L)	1_7	2	2.16082751684167	2
1928	AAS(Phospho (STY))AAGAAGSAGGSSGAAGAAGGGAGAGTR(SILAC-R-L)PGDGGTASAGAAGPGAATK(SILAC-K-L)	1_15	2	2.21425648601974	2
1929	AAS(Phospho (STY))AAGAAGSAGGSSGAAGAAGGGAGAGTR(SILAC-R-L)PGDGGTASAGAAGPGAATK(SILAC-K-L)	1_31	2	0.517425495090681	2
1930	AAS(Phospho (STY))AAGAAGSAGGSSGAAGAAGGGAGAGTR(SILAC-R-L)PGDGGTASAGAAGPGAATK(SILAC-K-L)	1_63	1	1.09378376651002	1
1931	AAS(Phospho (STY))AAGAAGSAGGSSGAAGAAGGGAGAGTR(SILAC-R-L)PGDGGTASAGAAGPGAATK(SILAC-K-L)	1_127	1	1.27708074072767	1
1932	AAS(Phospho (STY))AAGVPLEASGEQVR(SILAC-R-L)	1_3	1.33333333333333	0.501170857906185	1
1933	AAS(Phospho (STY))AAGVPLEASGEQVR(SILAC-R-L)	1_31	1	0.330881410555763	1
1934	AAS(Phospho (STY))AATAAPTATPAAQESGTIPK(SILAC-K-L)	1_1	3	0.236639467162132	3
1935	AAS(Phospho (STY))AATAAPTATPAAQESGTIPK(SILAC-K-L)	1_3	3	0.157404508074106	3
1936	AAS(Phospho (STY))AATAAPTATPAAQESGTIPK(SILAC-K-L)	1_7	3	0.215447351992448	3
1937	AAS(Phospho (STY))AATAAPTATPAAQESGTIPK(SILAC-K-L)	1_15	3	0.426640662590428	3
1938	AAS(Phospho (STY))AATAAPTATPAAQESGTIPK(SILAC-K-L)	1_31	3	0.36481145500505	3
1939	AAS(Phospho (STY))AATAAPTATPAAQESGTIPK(SILAC-K-L)	1_63	2	0.435123142897067	2
1940	AAS(Phospho (STY))DSNPAGPLR(SILAC-R-L)DK(SILAC-K-L)	1_1	4	0.18494002771655	4
1941	AAS(Phospho (STY))DSNPAGPLR(SILAC-R-L)DK(SILAC-K-L)	1_3	4	0.39979946286627	4
1942	AAS(Phospho (STY))DSNPAGPLR(SILAC-R-L)DK(SILAC-K-L)	1_7	4	0.541515899119944	4
1943	AAS(Phospho (STY))DSNPAGPLR(SILAC-R-L)DK(SILAC-K-L)	1_15	4	1.96966534971889	4
1944	AAS(Phospho (STY))GFNAMEDAQTLR(SILAC-R-L)K(SILAC-K-L)	1_1	1.5	0.174005160834246	1
1945	AAS(Phospho (STY))GFNAMEDAQTLR(SILAC-R-L)K(SILAC-K-L)	1_7	2	0.202437804019403	2
1946	AAS(Phospho (STY))IFGGAK(SILAC-K-L)PVDTAAR(SILAC-R-L)	1_1	3.5	0.3853066877324	4
1947	AAS(Phospho (STY))IFGGAK(SILAC-K-L)PVDTAAR(SILAC-R-L)	1_3	4	0.197088173064065	4
1948	AAS(Phospho (STY))IFGGAK(SILAC-K-L)PVDTAAR(SILAC-R-L)	1_7	4	0.585026985865268	4
1949	AAS(Phospho (STY))IFGGAK(SILAC-K-L)PVDTAAR(SILAC-R-L)	1_15	3.4	0.755676295882849	3
1950	AAS(Phospho (STY))IFGGAK(SILAC-K-L)PVDTAAR(SILAC-R-L)	1_31	3.66666666666667	0.173796465153304	4
1951	AAS(Phospho (STY))ITSEVFNK(SILAC-K-L)	1_7	1	0.90834585015297	1
1952	AAS(Phospho (STY))ITSEVFNK(SILAC-K-L)	1_15	1	1.03357265534646	1
1953	AAS(Phospho (STY))ITSEVFNK(SILAC-K-L)	1_31	1	0.824102334028628	1
1954	AAS(Phospho (STY))LTEDR(SILAC-R-L)	1_1	2.66666666666667	0.187590652139784	3
1955	AAS(Phospho (STY))LTEDR(SILAC-R-L)	1_3	3.33333333333333	0.138805079990412	3
1956	AAS(Phospho (STY))LTEDR(SILAC-R-L)	1_7	3.33333333333333	0.625444671849654	3
1957	AAS(Phospho (STY))LTEDR(SILAC-R-L)	1_15	4.33333333333333	0.513532458696813	5
1958	AAS(Phospho (STY))LTEDR(SILAC-R-L)	1_31	4	0.523244673172144	4
1959	AAS(Phospho (STY))LTEDR(SILAC-R-L)DR(SILAC-R-L)	1_1	5	0.109908080788916	5
1960	AAS(Phospho (STY))LTEDR(SILAC-R-L)DR(SILAC-R-L)	1_3	5	0.0728879729417526	5
1961	AAS(Phospho (STY))LTEDR(SILAC-R-L)DR(SILAC-R-L)	1_7	5	0.029554718964115	5
1962	AAS(Phospho (STY))LTEDR(SILAC-R-L)DR(SILAC-R-L)	1_15	5	0.0620678607426264	5
1963	AAS(Phospho (STY))LTEDR(SILAC-R-L)DR(SILAC-R-L)	1_31	5	0.230155653610581	5
1964	AAS(Phospho (STY))LTEDR(SILAC-R-L)DR(SILAC-R-L)	1_63	5	0.069927573819244	5
1965	AAS(Phospho (STY))LTEDR(SILAC-R-L)DR(SILAC-R-L)	1_255	5	0.22209052308649	5
1966	AAS(Phospho (STY))PAK(SILAC-K-L)PSSLDLVPNLPK(SILAC-K-L)	1_1	2.4	0.263476396417138	2
1967	AAS(Phospho (STY))PAK(SILAC-K-L)PSSLDLVPNLPK(SILAC-K-L)	1_3	3	0.230078487289392	3
1968	AAS(Phospho (STY))PAK(SILAC-K-L)PSSLDLVPNLPK(SILAC-K-L)	1_7	3	0.274841481529599	3
1969	AAS(Phospho (STY))PAK(SILAC-K-L)PSSLDLVPNLPK(SILAC-K-L)	1_15	3	0.184786142050051	3
1970	AAS(Phospho (STY))PAK(SILAC-K-L)PSSLDLVPNLPK(SILAC-K-L)	1_31	3	0.50227749686427	3
1971	AAS(Phospho (STY))PAK(SILAC-K-L)PSSLDLVPNLPK(SILAC-K-L)	1_255	1	2.17317097790455	1
1972	AAS(Phospho (STY))PGR(SILAC-R-L)CLPK(SILAC-K-L)	1_1	4	0.122971004820953	4
1973	AAS(Phospho (STY))PGR(SILAC-R-L)CLPK(SILAC-K-L)	1_3	5	0.139442877025235	5
1974	AAS(Phospho (STY))PGR(SILAC-R-L)CLPK(SILAC-K-L)	1_7	5	0.165901810852395	5
1975	AAS(Phospho (STY))PGR(SILAC-R-L)CLPK(SILAC-K-L)	1_15	5	0.066190295464122	5
1976	AAS(Phospho (STY))PGR(SILAC-R-L)CLPK(SILAC-K-L)	1_31	5	0.326985365452001	5
1977	AAS(Phospho (STY))PGR(SILAC-R-L)CLPK(SILAC-K-L)	1_63	5	0.276254983397067	5
1978	AAS(Phospho (STY))PGR(SILAC-R-L)CLPK(SILAC-K-L)	1_127	4	0.934640047127563	4
1979	AAS(Phospho (STY))PPASASDLIEQQQK(SILAC-K-L)	1_1	3	1.57109116982321	3
1980	AAS(Phospho (STY))PPASASDLIEQQQK(SILAC-K-L)	1_3	5	0.115763328079579	5
1981	AAS(Phospho (STY))PPASASDLIEQQQK(SILAC-K-L)	1_7	3.66666666666667	0.967199858275924	4
1982	AAS(Phospho (STY))PPASASDLIEQQQK(SILAC-K-L)	1_15	3.5	0.894593996124786	4
1983	AAS(Phospho (STY))PPASASDLIEQQQK(SILAC-K-L)	1_31	5	0.0557307598559272	5
1984	AAS(Phospho (STY))PPR(SILAC-R-L)PLLSNASATPVGR(SILAC-R-L)	1_7	5	0.162580210452018	5
1985	AAS(Phospho (STY))PPR(SILAC-R-L)PLLSNASATPVGR(SILAC-R-L)	1_31	4	0.299055734175523	4
1986	AAS(Phospho (STY))PPSYTLDLGESQLAPPPSK(SILAC-K-L)	1_3	1.6	0.878134689651452	1
1987	AAS(Phospho (STY))PPSYTLDLGESQLAPPPSK(SILAC-K-L)	1_7	2	0.0923726159289585	2
1988	AAS(Phospho (STY))PPSYTLDLGESQLAPPPSK(SILAC-K-L)	1_15	2	1.62615964217907	2
1989	AAS(Phospho (STY))PPSYTLDLGESQLAPPPSK(SILAC-K-L)	1_31	1.5	0.0944522669749428	1
1990	AAS(Phospho (STY))PPSYTLDLGESQLAPPPSK(SILAC-K-L)	1_63	1	0.181939592027139	1
1991	AAS(Phospho (STY))PPSYTLDLGESQLAPPPSK(SILAC-K-L)	1_255	1	0.805287416911306	1
1992	AAS(Phospho (STY))PQDLAGGYTSSLACHR(SILAC-R-L)	1_7	2.5	0.571770555280683	2
1993	AAS(Phospho (STY))PQDLAGGYTSSLACHR(SILAC-R-L)	1_15	3	1.0692513656957	3
1994	AAS(Phospho (STY))PS(Phospho (STY))PQSVR(SILAC-R-L)	1_3	3.5	0.168173636907065	4
1995	AAS(Phospho (STY))PS(Phospho (STY))PQSVR(SILAC-R-L)	1_7	4	0.196588019590352	4
1996	AAS(Phospho (STY))PS(Phospho (STY))PQSVR(SILAC-R-L)	1_15	4.33333333333333	0.26416345939383	5
1997	AAS(Phospho (STY))PS(Phospho (STY))PQSVR(SILAC-R-L)	1_63	3.66666666666667	0.169661414546703	4
1998	AAS(Phospho (STY))PS(Phospho (STY))PQSVR(SILAC-R-L)	1_127	2.33333333333333	0.827918432573513	2
1999	AAS(Phospho (STY))PS(Phospho (STY))PQSVR(SILAC-R-L)R(SILAC-R-L)	1_1	5	0.0738229236409907	5
[truncated: 46,023 more rows]
