# Supplementary material for: Spike-in enhanced phosphoproteomics uncovers synergistic signaling responses to MEK inhibition in colon cancer cells
Source: Nat Commun. 2025 May 27;16:4884. doi: 10.1038/s41467-025-59404-y (PMC12106795; doi:10.1038/s41467-025-59404-y)
Supplement: Supplementary file 21 — Source Data [file 41467_2025_59404_MOESM21_ESM.zip › SourceData_Figure1E_Linegraph.csv]

	DIL	int_10bin	median_SILACratio	sd_SILACratiobin	ExpRat
1	1_1	1	-0.0617525767820079	0.769344127699179	0
2	1_1	2	-0.0428899779393469	0.658045217854916	0
3	1_1	3	-0.0425050030198219	0.614856719879571	0
4	1_1	4	-0.0579375208196767	0.614924854124511	0
5	1_1	5	-0.0644524368421481	0.695521017832415	0
6	1_3	1	1.31165483569735	0.997643256889064	1.58496250072116
7	1_3	2	1.35362421191716	0.816991598289665	1.58496250072116
8	1_3	3	1.361962370248	0.68797273156663	1.58496250072116
9	1_3	4	1.378657173601	0.641315617974335	1.58496250072116
10	1_3	5	1.46072517044155	0.6035243803067	1.58496250072116
11	1_7	1	2.34721632392866	1.33842149141967	2.8073549220576
12	1_7	2	2.54635164210912	1.05793896794706	2.8073549220576
13	1_7	3	2.60972460473669	0.866671625781858	2.8073549220576
14	1_7	4	2.62859627621454	0.744479300419811	2.8073549220576
15	1_7	5	2.76960168870221	0.726194170202284	2.8073549220576
16	1_15	1	2.97589600521747	1.59611493791738	3.90689059560852
17	1_15	2	3.39827704907653	1.30239905468255	3.90689059560852
18	1_15	3	3.59867852923322	1.01862747855063	3.90689059560852
19	1_15	4	3.67925142172373	0.846721672100536	3.90689059560852
20	1_15	5	3.83974476579253	0.701018974750353	3.90689059560852
21	1_31	1	3.22617007818015	1.81934843253785	4.95419631038687
22	1_31	2	4.04092012312451	1.49524623857268	4.95419631038687
23	1_31	3	4.4325196600887	1.23205482364819	4.95419631038687
24	1_31	4	4.69170132774236	0.942289882180157	4.95419631038687
25	1_31	5	4.89287726879974	0.647575861707689	4.95419631038687
26	1_63	1	3.08977365928306	1.82749736538574	5.97727992349992
27	1_63	2	4.54582287760721	1.58295867340095	5.97727992349992
28	1_63	3	5.20492692066072	1.38377244405256	5.97727992349992
29	1_63	4	5.63828663861435	0.987971316695744	5.97727992349992
30	1_63	5	5.97783904089724	0.652025758836816	5.97727992349992
31	1_127	1	2.8569301783083	2.05197781122202	6.98868468677217
32	1_127	2	5.09432166999444	1.90892051537512	6.98868468677217
33	1_127	3	6.14570703363239	1.38908336862156	6.98868468677217
34	1_127	4	6.62518163457164	1.13129719074396	6.98868468677217
35	1_127	5	7.12903550183654	0.739201361842856	6.98868468677217
36	1_255	1	3.27824014367696	2.04321441651629	7.99435343685886
37	1_255	2	5.42270289720022	2.02860690442935	7.99435343685886
38	1_255	3	6.98202879144125	1.62010231287031	7.99435343685886
39	1_255	4	7.7777267235001	1.1850664136984	7.99435343685886
40	1_255	5	8.45437621248049	0.738276644007066	7.99435343685886
