# Supplementary material for: Spike-in enhanced phosphoproteomics uncovers synergistic signaling responses to MEK inhibition in colon cancer cells
Source: Nat Commun. 2025 May 27;16:4884. doi: 10.1038/s41467-025-59404-y (PMC12106795; doi:10.1038/s41467-025-59404-y)
Supplement: Supplementary file 21 — Source Data [file 41467_2025_59404_MOESM21_ESM.zip › SourceData_Figure1F.csv]

Pathway	Count	Assay
MAPK	93	Phosphosites
PI3K-Akt	83	Phosphosites
Ras	75	Phosphosites
ErbB	45	Phosphosites
mTOR	40	Phosphosites
T cell receptor	45	Phosphosites
Estrogen	30	Phosphosites
TNF	30	Phosphosites
NOD-like receptor	35	Phosphosites
Toll-like receptor	33	Phosphosites
VEGF	32	Phosphosites
NF-kappa B	32	Phosphosites
Wnt	25	Phosphosites
B cell receptor	25	Phosphosites
IL-17	26	Phosphosites
p53	15	Phosphosites
Hippo	26	Phosphosites
Hedgehog	8	Phosphosites
TGF-beta	8	Phosphosites
Notch	4	Phosphosites
PD-L1	41	Phosphosites
Insulin signaling	40	Phosphosites
Apoptosis	31	Phosphosites
MAPK	50	Proteins
PI3K-Akt	45	Proteins
Ras	36	Proteins
ErbB	23	Proteins
mTOR	24	Proteins
T cell receptor	22	Proteins
Estrogen	15	Proteins
TNF	16	Proteins
NOD-like receptor	19	Proteins
Toll-like receptor	18	Proteins
VEGF	16	Proteins
NF-kappa B	17	Proteins
Wnt	15	Proteins
B cell receptor	12	Proteins
IL-17	14	Proteins
p53	9	Proteins
Hippo	16	Proteins
Hedgehog	4	Proteins
TGF-beta	5	Proteins
Notch	3	Proteins
PD-L1	21	Proteins
Insulin signaling	25	Proteins
Apoptosis	16	Proteins
