# Supplementary material for: Spike-in enhanced phosphoproteomics uncovers synergistic signaling responses to MEK inhibition in colon cancer cells
Source: Nat Commun. 2025 May 27;16:4884. doi: 10.1038/s41467-025-59404-y (PMC12106795; doi:10.1038/s41467-025-59404-y)
Supplement: Supplementary file 21 — Source Data [file 41467_2025_59404_MOESM21_ESM.zip › SourceData_Figure1I.csv]

	sample	log2_rel_intensity	intensity_bin
1	400ng	-0.131548229144062	1
2	400ng	0	1
3	100ng	-4.20265433282774	1
4	400ng	0.0138203681034425	4
5	200ng	-1.11213884231025	4
6	100ng	-1.72744712914571	4
7	50ng	-3.69382075380158	4
8	25ng	-4.41775027987763	4
9	400ng	0.0176581636386375	4
10	200ng	-1.08439429394198	4
11	100ng	-2.12921420821609	4
12	50ng	-2.96169616645968	4
13	25ng	-3.696901061776	4
14	400ng	0	3
15	200ng	-0.976494100155279	3
16	100ng	-1.98637903607055	3
17	50ng	-2.94284583367818	3
18	25ng	-3.54889649581872	3
19	400ng	0.0793210037391269	2
20	200ng	-1.20888823739693	2
21	100ng	-1.98171163643328	2
22	50ng	-3.23050140706184	2
23	400ng	-0.0122453176051271	3
24	200ng	-1.14951224052059	3
25	100ng	-2.07540785859181	3
26	50ng	-2.76483359432856	3
27	25ng	-3.29389707166418	3
28	400ng	0.177874421836606	1
29	200ng	-0.949120074308195	1
30	100ng	-3.09447876868538	1
31	50ng	-1.40763806716761	1
32	25ng	-2.25494745667839	1
33	400ng	-0.0462809815993492	4
34	200ng	-0.952140244065064	4
35	100ng	-2.13127289869617	4
36	50ng	-3.08982790254516	4
37	25ng	-4.15271597152341	4
38	400ng	0	1
39	200ng	0.16410351082881	1
40	100ng	-0.517299440566227	1
41	50ng	-2.74128334745935	1
42	25ng	-4.40655881217096	1
43	400ng	0.0432896040725494	2
44	200ng	-0.831790523677059	2
45	100ng	-2.17141685620373	2
46	50ng	-3.00278956388734	2
47	25ng	-3.67494863744857	2
48	400ng	0.0556857068586793	3
49	200ng	-0.878266241299549	3
50	100ng	-2.05429779343377	3
51	50ng	-2.9726904995612	3
52	25ng	-4.43358929759468	3
53	400ng	-0.284619786912294	1
54	400ng	-0.036465614228699	1
55	200ng	-1.23443168707312	1
56	100ng	-1.57900775406569	1
57	400ng	0.0182078168871295	4
58	200ng	-0.96013710657468	4
59	100ng	NA	4
60	50ng	-3.04635894132334	4
61	25ng	-7.24940364122757	4
62	400ng	0.166200332288149	1
63	200ng	-0.240024693512485	1
64	100ng	-1.19915767401969	1
65	400ng	0.0858332522389709	1
66	400ng	0.054552654030399	1
67	400ng	0	2
68	200ng	-0.528333512889426	2
69	400ng	-0.0355672265683423	4
70	200ng	-0.931668758790792	4
71	100ng	-2.19702758249754	4
72	50ng	-3.10217336498712	4
73	25ng	-4.02511679757903	4
74	400ng	0.12300103055871	2
75	200ng	-1.1402912104811	2
76	100ng	-2.06589358978557	2
77	50ng	-2.84279277904884	2
78	400ng	0	4
79	200ng	-1.00265612249123	4
80	100ng	-2.20787037367564	4
81	50ng	-3.08833699536027	4
82	25ng	-4.10362436059194	4
83	400ng	0.145480270728885	1
84	200ng	-0.697637177088863	1
85	400ng	0	3
86	200ng	-1.17938592840661	3
87	25ng	-5.27783315690681	3
88	400ng	0.0170564894231509	3
89	200ng	-1.01786977295359	3
90	100ng	-2.27358234000457	3
91	25ng	-4.06828930875567	3
92	400ng	-0.0696092732409604	2
93	200ng	-0.629630610460887	2
94	100ng	-0.690785600017793	2
95	50ng	-1.75433591038722	2
96	25ng	-2.40423371240939	2
97	400ng	0	2
98	200ng	-0.63930051566839	2
99	100ng	-1.78946035650299	2
100	50ng	-2.97762529253913	2
101	25ng	-3.29525368115758	2
102	400ng	-0.314606670810662	1
103	400ng	0.20223870225916	1
104	200ng	-0.369742878854974	1
105	100ng	0.180583625234885	1
106	50ng	0.438510775685169	1
107	400ng	0	1
108	400ng	-0.909078910414927	1
109	200ng	-0.494637702163247	1
110	100ng	-0.897390337450048	1
111	400ng	-0.0176810900100582	2
112	200ng	-1.1185644997914	2
113	100ng	-2.7191623987923	2
114	50ng	-2.96423996943859	2
115	25ng	-4.03869245179353	2
116	400ng	0.0626870731887676	4
117	200ng	-0.894491956892448	4
118	100ng	-2.01469625581792	4
119	50ng	-3.14261780001039	4
120	25ng	-3.95044823043051	4
121	400ng	0.058526512797928	1
122	200ng	-1.18635690743251	1
123	400ng	0.0543681428923568	1
124	400ng	0.224776271182328	1
125	200ng	-0.613472530306224	1
126	100ng	-1.53347487352363	1
127	400ng	-0.0474344172074001	3
128	200ng	-1.66627484094093	3
129	100ng	-2.29590433807455	3
130	50ng	-3.05149516614225	3
131	25ng	-3.94032984551355	3
132	400ng	-0.125058211110474	3
133	200ng	-0.913383388073301	3
134	100ng	-1.94691301735873	3
135	50ng	-3.19522423976779	3
136	25ng	-4.02230135650477	3
137	400ng	0.00957886144032438	3
138	200ng	-2.00713515977248	3
139	25ng	-3.8104708520049	3
140	400ng	-0.029337063656097	2
141	200ng	-0.790225968416713	2
142	100ng	-2.27060930759625	2
143	50ng	-2.7951540195561	2
144	25ng	-3.92626179404394	2
145	400ng	0	2
146	200ng	-0.474142008466176	2
147	100ng	-1.82091839280344	2
148	50ng	-2.63461692832452	2
149	25ng	-3.46289315475809	2
