# Supplementary material for: Spike-in enhanced phosphoproteomics uncovers synergistic signaling responses to MEK inhibition in colon cancer cells
Source: Nat Commun. 2025 May 27;16:4884. doi: 10.1038/s41467-025-59404-y (PMC12106795; doi:10.1038/s41467-025-59404-y)
Supplement: Supplementary file 21 — Source Data [file 41467_2025_59404_MOESM21_ESM.zip › SourceData_Figure2C.csv]

	celline	ligand	p.anova	fc_improv	syn
1	SW480	EGF	0.000199304072783028	0.97	***
2	SW480	HGF	0.114243494679202	0.16	NA
3	SW480	FGF2	0.113226425924202	0.6	NA
4	SW480	IGF	0.00506662838486989	0.047	NA
5	SW480	PDGF	0.114211037741046	0.58	NA
6	SW480	Serum	0.000374641521773076	1.2	***
7	SW480	VEGF-B	0.00123264072333183	-0.011	NA
8	SW480	VEGF-C	0.280586319797424	0.25	NA
9	RKO	EGF	0.0492023381919095	0.3	*
10	RKO	HGF	0.209392658088999	0.11	NA
11	RKO	FGF2	0.0169716902577932	0.41	*
12	RKO	IGF	0.741431144558461	-0.12	NA
13	RKO	PDGF	0.0942820388441819	0.22	NA
14	RKO	Serum	0.04454670986516	-0.82	NA
15	RKO	VEGF-B	0.277953252138729	-0.49	NA
16	RKO	VEGF-C	0.358950612030872	-0.44	NA
17	HCT116	EGF	9.77318365631888e-08	2.9	***
18	HCT116	HGF	0.482951512594888	0.56	NA
19	HCT116	FGF2	0.000292500457327481	2.1	***
20	HCT116	IGF	0.0309194360238309	0.15	NA
21	HCT116	PDGF	0.0361439759040103	0.16	NA
22	HCT116	Serum	0.881704199337738	0.72	NA
23	HCT116	VEGF-B	0.206241504989096	0.4	NA
24	HCT116	VEGF-C	0.351068963087642	0.51	NA
25	HT29	EGF	3.81545518469349e-06	3	***
26	HT29	HGF	0.229738687490064	1.2	NA
27	HT29	FGF2	0.326318233240353	0.46	NA
28	HT29	IGF	0.218669030197024	0.36	NA
29	HT29	PDGF	0.0369974567634936	0.033	NA
30	HT29	Serum	0.656357456937911	0.96	NA
31	HT29	VEGF-B	0.160126150275165	0.3	NA
32	HT29	VEGF-C	0.254573239137791	0.38	NA
33	Caco-2	EGF	0.360614176999312	0.16	NA
34	Caco-2	HGF	0.3707389923728	0.17	NA
35	Caco-2	FGF2	0.789877527356898	-0.18	NA
36	Caco-2	IGF	0.889521911735806	-0.13	NA
37	Caco-2	PDGF	0.966671544743099	-0.092	NA
38	Caco-2	Serum	0.51450736902981	0.074	NA
39	Caco-2	VEGF-B	0.243582897995857	0.2	NA
40	Caco-2	VEGF-C	0.333585854437106	-0.36	NA
41	LIM1215	EGF	9.72351602951153e-08	1.1	***
42	LIM1215	HGF	0.163757765746211	0.13	NA
43	LIM1215	FGF2	0.494798859015416	0.0021	NA
44	LIM1215	IGF	0.247936544827814	-0.24	NA
45	LIM1215	PDGF	0.851673243313883	-0.074	NA
46	LIM1215	Serum	0.115418807096813	-0.35	NA
47	LIM1215	VEGF-B	0.104815981056726	-0.3	NA
48	LIM1215	VEGF-C	0.00604772969545531	0.63	**
49	GEO	EGF	0.0897904097026395	0.43	NA
50	GEO	HGF	0.664006443960636	-0.076	NA
51	GEO	FGF2	0.461651023071146	0.037	NA
52	GEO	IGF	0.645385630813219	-0.071	NA
53	GEO	PDGF	0.906459993693199	-0.29	NA
54	GEO	Serum	0.362598782753843	0.11	NA
55	GEO	VEGF-B	0.883976702044791	-0.31	NA
56	GEO	VEGF-C	0.939343742641869	-0.28	NA
57	SW403	EGF	0.448127393776339	-0.017	NA
58	SW403	HGF	0.500153598382845	-0.0021	NA
59	SW403	FGF2	0.406163758717349	-0.02	NA
60	SW403	IGF	0.955461564876774	0.064	NA
61	SW403	PDGF	0.246012852120487	-0.084	NA
62	SW403	Serum	0.315938213170302	0.17	NA
63	SW403	VEGF-B	0.65916350444114	-0.01	NA
64	SW403	VEGF-C	0.664941163724514	0.098	NA
65	Colo205	EGF	3.87467599913594e-10	1.2	***
66	Colo205	HGF	0.0769928630319814	-0.2	NA
67	Colo205	FGF2	3.6208955278505e-07	0.64	***
68	Colo205	IGF	0.0315192668830033	-0.17	NA
69	Colo205	PDGF	0.0838493885327077	-0.14	NA
70	Colo205	Serum	0.000438306290929502	0.66	***
71	Colo205	VEGF-B	0.876106467066334	0.029	NA
72	Colo205	VEGF-C	0.103591325182017	0.16	NA
73	Colo678	EGF	0.51883292358839	0.074	NA
74	Colo678	HGF	0.0330948922849159	0.58	*
75	Colo678	FGF2	0.0101012580973274	1.2	*
76	Colo678	IGF	0.695570403915775	-0.24	NA
77	Colo678	PDGF	0.489955773174244	-0.33	NA
78	Colo678	Serum	0.393478509974738	0.1	NA
79	Colo678	VEGF-B	0.799297009008404	-0.06	NA
80	Colo678	VEGF-C	0.60954753090685	-0.28	NA
81	DLD-1	EGF	7.98998747880653e-06	1.9	***
82	DLD-1	HGF	0.331192874278829	0.6	NA
83	DLD-1	FGF2	0.0021151163911468	1.1	**
84	DLD-1	IGF	0.586141582369845	0.56	NA
85	DLD-1	PDGF	0.948187710409208	0.41	NA
86	DLD-1	Serum	0.0234988148885489	1.2	*
87	DLD-1	VEGF-B	0.87824245093489	0.4	NA
88	DLD-1	VEGF-C	0.0196569253080068	0.86	*
