# Supplementary material for: Spike-in enhanced phosphoproteomics uncovers synergistic signaling responses to MEK inhibition in colon cancer cells
Source: Nat Commun. 2025 May 27;16:4884. doi: 10.1038/s41467-025-59404-y (PMC12106795; doi:10.1038/s41467-025-59404-y)
Supplement: Supplementary file 21 — Source Data [file 41467_2025_59404_MOESM21_ESM.zip › SourceData_Figure2D.csv]

	celline	stimulus	inhibitor	variable	value	ligandGroup	type
1	HCT116	FGF2	DMSO	p.Akt	-0.0826906109208183	FGF2	GF
2	HCT116	FGF2	DMSO	p.Akt	-0.143953906377714	FGF2	GF
3	HCT116	FGF2	DMSO	p.Akt	-0.530723680633753	FGF2	GF
4	HCT116	FGF2	DMSO	p.Akt	-0.561188961360804	FGF2	GF
5	HCT116	HGF	MEKi	p.Akt	4.31547771225958	HGF	GF
6	HCT116	HGF	MEKi	p.Akt	4.09615127609554	HGF	GF
7	HCT116	HGF	MEKi	p.Akt	3.66762972913508	HGF	GF
8	HCT116	HGF	MEKi	p.Akt	3.9684796494895	HGF	GF
9	HCT116	FGF2	MEKi	p.Akt	2.1174326465746	FGF2	GF
10	HCT116	FGF2	MEKi	p.Akt	1.88215893394142	FGF2	GF
11	HCT116	FGF2	MEKi	p.Akt	1.18585778758548	FGF2	GF
12	HCT116	FGF2	MEKi	p.Akt	1.81681505793265	FGF2	GF
13	HCT116	HGF	DMSO	p.Akt	3.61458876632695	HGF	GF
14	HCT116	HGF	DMSO	p.Akt	3.377601718714	HGF	GF
15	HCT116	HGF	DMSO	p.Akt	3.4155323193283	HGF	GF
16	HCT116	HGF	DMSO	p.Akt	3.39385841288374	HGF	GF
17	Caco-2	EGF	MEKi	p.Akt	0.345247991247591	EGF	GF
18	Caco-2	EGF	MEKi	p.Akt	0.427731850506907	EGF	GF
19	Caco-2	EGF	MEKi	p.Akt	0.137514620135548	EGF	GF
20	Caco-2	EGF	MEKi	p.Akt	0.108813145910787	EGF	GF
21	Caco-2	EGF	DMSO	p.Akt	-0.240951896109713	EGF	GF
22	Caco-2	EGF	DMSO	p.Akt	-0.0109010268024115	EGF	GF
23	Caco-2	EGF	DMSO	p.Akt	0.146657489807827	EGF	GF
24	Caco-2	EGF	DMSO	p.Akt	-0.18103435665058	EGF	GF
25	Caco-2	VEGF-C	MEKi	p.Akt	-0.213651879906889	VEGF-C	GF
26	Caco-2	VEGF-C	MEKi	p.Akt	0.020664723602561	VEGF-C	GF
27	Caco-2	VEGF-C	MEKi	p.Akt	-0.230823578268804	VEGF-C	GF
28	Caco-2	VEGF-C	MEKi	p.Akt	0.291801362717317	VEGF-C	GF
29	Caco-2	VEGF-C	DMSO	p.Akt	0.501086745082949	VEGF-C	GF
30	Caco-2	VEGF-C	DMSO	p.Akt	0.434907164232166	VEGF-C	GF
31	Caco-2	VEGF-C	DMSO	p.Akt	0.230459559947118	VEGF-C	GF
32	Caco-2	VEGF-C	DMSO	p.Akt	0.124980528798462	VEGF-C	GF
33	Caco-2	EGF	MEKi	p.Akt	0.570819730160979	EGF	GF
34	Caco-2	EGF	MEKi	p.Akt	1.06553286044219	EGF	GF
35	Caco-2	EGF	MEKi	p.Akt	1.15290227974988	EGF	GF
36	Caco-2	EGF	MEKi	p.Akt	1.63092767456439	EGF	GF
37	Caco-2	EGF	DMSO	p.Akt	0.638878112460159	EGF	GF
38	Caco-2	EGF	DMSO	p.Akt	0.774689585420692	EGF	GF
39	Caco-2	EGF	DMSO	p.Akt	1.31091474661285	EGF	GF
40	Caco-2	EGF	DMSO	p.Akt	1.72039124263682	EGF	GF
41	Caco-2	HGF	MEKi	p.Akt	0.954020493888887	HGF	GF
42	Caco-2	HGF	MEKi	p.Akt	1.64723982270555	HGF	GF
43	Caco-2	HGF	MEKi	p.Akt	1.97470552032439	HGF	GF
44	Caco-2	HGF	MEKi	p.Akt	2.19146071830584	HGF	GF
45	Caco-2	HGF	DMSO	p.Akt	1.24993020638093	HGF	GF
46	Caco-2	HGF	DMSO	p.Akt	1.27310255158336	HGF	GF
47	Caco-2	HGF	DMSO	p.Akt	2.08849042665187	HGF	GF
48	Caco-2	HGF	DMSO	p.Akt	1.494343748237	HGF	GF
49	Caco-2	FGF2	MEKi	p.Akt	0.327281070858433	FGF2	GF
50	Caco-2	FGF2	MEKi	p.Akt	0.698905751351331	FGF2	GF
51	Caco-2	FGF2	MEKi	p.Akt	1.42388700311431	FGF2	GF
52	Caco-2	FGF2	MEKi	p.Akt	1.41927831617958	FGF2	GF
53	Caco-2	FGF2	DMSO	p.Akt	2.02702192169656	FGF2	GF
54	Caco-2	FGF2	DMSO	p.Akt	0.961111120175643	FGF2	GF
55	Caco-2	FGF2	DMSO	p.Akt	0.975913099737729	FGF2	GF
56	Caco-2	FGF2	DMSO	p.Akt	1.12878502491087	FGF2	GF
57	Caco-2	FGF2	MEKi	p.Akt	0.0664916780248408	FGF2	GF
58	Caco-2	FGF2	MEKi	p.Akt	-0.0876251497014611	FGF2	GF
59	Caco-2	FGF2	MEKi	p.Akt	-0.0683936794903914	FGF2	GF
60	Caco-2	FGF2	MEKi	p.Akt	0.13322992729079	FGF2	GF
61	Caco-2	FGF2	DMSO	p.Akt	0.0964647615074963	FGF2	GF
62	Caco-2	FGF2	DMSO	p.Akt	-0.0830909956464527	FGF2	GF
63	Caco-2	FGF2	DMSO	p.Akt	0.217377385958095	FGF2	GF
64	Caco-2	FGF2	DMSO	p.Akt	0.0256440858964826	FGF2	GF
65	HCT116	VEGF-C	MEKi	p.Akt	0.456767092587951	VEGF-C	GF
66	HCT116	EGF	MEKi	p.Akt	3.65072216339334	EGF	GF
67	HCT116	VEGF-C	MEKi	p.Akt	0.422819760664614	VEGF-C	GF
68	HCT116	EGF	MEKi	p.Akt	3.46721388002307	EGF	GF
69	HCT116	VEGF-C	MEKi	p.Akt	0.538296978084549	VEGF-C	GF
70	HCT116	EGF	MEKi	p.Akt	3.94936557516045	EGF	GF
71	HCT116	VEGF-C	MEKi	p.Akt	0.259321028381733	VEGF-C	GF
72	HCT116	EGF	MEKi	p.Akt	3.73440591133052	EGF	GF
73	HCT116	VEGF-C	DMSO	p.Akt	0.0965915283436249	VEGF-C	GF
74	HCT116	EGF	DMSO	p.Akt	0.888483333013425	EGF	GF
75	HCT116	VEGF-C	DMSO	p.Akt	-0.0387603245512604	VEGF-C	GF
76	HCT116	EGF	DMSO	p.Akt	0.744747855551975	EGF	GF
77	HCT116	VEGF-C	DMSO	p.Akt	-0.188137948589487	VEGF-C	GF
78	HCT116	EGF	DMSO	p.Akt	0.659858957965462	EGF	GF
79	HCT116	VEGF-C	DMSO	p.Akt	-0.214610159950679	VEGF-C	GF
80	HCT116	EGF	DMSO	p.Akt	0.798686662662779	EGF	GF
81	DLD-1	EGF	MEKi	p.Akt	3.50004751246906	EGF	GF
82	DLD-1	HGF	MEKi	p.Akt	3.10502790676717	HGF	GF
83	DLD-1	FGF2	MEKi	p.Akt	0.862297597388469	FGF2	GF
84	DLD-1	EGF	MEKi	p.Akt	3.10691996610838	EGF	GF
85	DLD-1	HGF	MEKi	p.Akt	2.95344548544667	HGF	GF
86	DLD-1	FGF2	MEKi	p.Akt	1.03917535947255	FGF2	GF
87	DLD-1	EGF	MEKi	p.Akt	2.45322165634834	EGF	GF
88	DLD-1	HGF	MEKi	p.Akt	2.86900262126636	HGF	GF
89	DLD-1	FGF2	MEKi	p.Akt	0.760199409769733	FGF2	GF
90	DLD-1	EGF	MEKi	p.Akt	2.33873564133146	EGF	GF
91	DLD-1	HGF	MEKi	p.Akt	2.59207665096141	HGF	GF
92	DLD-1	FGF2	MEKi	p.Akt	0.660663736218819	FGF2	GF
93	DLD-1	EGF	DMSO	p.Akt	0.779308232717438	EGF	GF
94	DLD-1	HGF	DMSO	p.Akt	2.33551174045717	HGF	GF
95	DLD-1	FGF2	DMSO	p.Akt	-0.360094823947978	FGF2	GF
96	DLD-1	EGF	DMSO	p.Akt	1.01519649653811	EGF	GF
97	DLD-1	HGF	DMSO	p.Akt	2.30287018877445	HGF	GF
98	DLD-1	FGF2	DMSO	p.Akt	-0.201832740031247	FGF2	GF
99	DLD-1	EGF	DMSO	p.Akt	0.923698142052613	EGF	GF
100	DLD-1	HGF	DMSO	p.Akt	2.2558945723938	HGF	GF
101	DLD-1	FGF2	DMSO	p.Akt	-0.318872161221465	FGF2	GF
102	DLD-1	EGF	DMSO	p.Akt	1.06276217979016	EGF	GF
103	DLD-1	HGF	DMSO	p.Akt	2.2108608187793	HGF	GF
104	DLD-1	FGF2	DMSO	p.Akt	-0.00918766208885025	FGF2	GF
105	DLD-1	VEGF-C	MEKi	p.Akt	0.747179012602228	VEGF-C	GF
106	DLD-1	VEGF-C	MEKi	p.Akt	0.597801388564001	VEGF-C	GF
107	DLD-1	VEGF-C	MEKi	p.Akt	0.686806394622746	VEGF-C	GF
108	DLD-1	VEGF-C	MEKi	p.Akt	0.474653157791136	VEGF-C	GF
109	DLD-1	VEGF-C	DMSO	p.Akt	-0.402198611435999	VEGF-C	GF
110	DLD-1	VEGF-C	DMSO	p.Akt	-0.117469134502887	VEGF-C	GF
111	DLD-1	VEGF-C	DMSO	p.Akt	-0.252820987397772	VEGF-C	GF
112	DLD-1	VEGF-C	DMSO	p.Akt	-0.161190511932205	VEGF-C	GF
113	HCT116	BSA	DMSO	p.Akt	0.253686542666594	EGF	BSA
114	HCT116	BSA	DMSO	p.Akt	0.00607153762689361	EGF	BSA
115	HCT116	BSA	DMSO	p.Akt	-0.0483762463954829	EGF	BSA
116	HCT116	BSA	DMSO	p.Akt	-0.211381833898005	EGF	BSA
117	HCT116	BSA	MEKi	p.Akt	1.38275522900366	EGF	BSA
118	HCT116	BSA	MEKi	p.Akt	1.10501338732053	EGF	BSA
119	HCT116	BSA	MEKi	p.Akt	0.920462822118056	EGF	BSA
120	HCT116	BSA	MEKi	p.Akt	1.34570163424771	EGF	BSA
121	Caco-2	BSA	MEKi	p.Akt	-0.681559391605015	EGF	BSA
122	Caco-2	BSA	MEKi	p.Akt	-0.300713202622045	EGF	BSA
123	Caco-2	BSA	MEKi	p.Akt	-0.270672771117189	EGF	BSA
124	Caco-2	BSA	MEKi	p.Akt	-0.333370838130479	EGF	BSA
125	Caco-2	BSA	DMSO	p.Akt	-0.0434285588331687	EGF	BSA
126	Caco-2	BSA	DMSO	p.Akt	0.0763167190827296	EGF	BSA
127	Caco-2	BSA	DMSO	p.Akt	0.356466163243423	EGF	BSA
128	Caco-2	BSA	DMSO	p.Akt	-0.389354323492986	EGF	BSA
129	Caco-2	BSA	MEKi	p.Akt	0.0584825514212834	EGF	BSA
130	Caco-2	BSA	MEKi	p.Akt	0.274477201559581	EGF	BSA
131	Caco-2	BSA	MEKi	p.Akt	0.402492220899264	EGF	BSA
132	Caco-2	BSA	MEKi	p.Akt	0.15588878541085	EGF	BSA
133	Caco-2	BSA	DMSO	p.Akt	0.971561075198021	EGF	BSA
134	Caco-2	BSA	DMSO	p.Akt	-0.228088568799809	EGF	BSA
135	Caco-2	BSA	DMSO	p.Akt	-0.134423105414783	EGF	BSA
136	Caco-2	BSA	DMSO	p.Akt	-0.609049400983427	EGF	BSA
137	Caco-2	BSA	MEKi	p.Akt	-0.556228185587393	EGF	BSA
138	Caco-2	BSA	MEKi	p.Akt	-0.173550151275911	EGF	BSA
139	Caco-2	BSA	MEKi	p.Akt	-0.177614799263798	EGF	BSA
140	Caco-2	BSA	MEKi	p.Akt	-0.10155505855005	EGF	BSA
141	Caco-2	BSA	DMSO	p.Akt	0.00382513391062389	EGF	BSA
142	Caco-2	BSA	DMSO	p.Akt	0.173276462588818	EGF	BSA
143	Caco-2	BSA	DMSO	p.Akt	0.165977231023339	EGF	BSA
144	Caco-2	BSA	DMSO	p.Akt	-0.343078827522778	EGF	BSA
145	HCT116	BSA	MEKi	p.Akt	0.239955703514803	EGF	BSA
146	HCT116	BSA	MEKi	p.Akt	0.370352340770477	EGF	BSA
147	HCT116	BSA	MEKi	p.Akt	0.315904556748102	EGF	BSA
148	HCT116	BSA	MEKi	p.Akt	0.388054342503937	EGF	BSA
149	HCT116	BSA	DMSO	p.Akt	0.0528701509143072	EGF	BSA
150	HCT116	BSA	DMSO	p.Akt	0.0965915283436249	EGF	BSA
151	HCT116	BSA	DMSO	p.Akt	-0.0868546127523055	EGF	BSA
152	HCT116	BSA	DMSO	p.Akt	-0.0626070665056284	EGF	BSA
153	DLD-1	BSA	MEKi	p.Akt	0.485577029660727	EGF	BSA
154	DLD-1	BSA	MEKi	p.Akt	0.401745438857257	EGF	BSA
155	DLD-1	BSA	MEKi	p.Akt	0.217881246457071	EGF	BSA
156	DLD-1	BSA	MEKi	p.Akt	0.13129356146098	EGF	BSA
157	DLD-1	BSA	DMSO	p.Akt	0.00711415024025008	EGF	BSA
158	DLD-1	BSA	DMSO	p.Akt	-0.146691185838785	EGF	BSA
159	DLD-1	BSA	DMSO	p.Akt	0.0232338156035272	EGF	BSA
160	DLD-1	BSA	DMSO	p.Akt	0.116343219995009	EGF	BSA
161	DLD-1	BSA	MEKi	p.Akt	1.06436918848293	EGF	BSA
162	DLD-1	BSA	MEKi	p.Akt	0.340003631096354	EGF	BSA
163	DLD-1	BSA	MEKi	p.Akt	0.50294220222256	EGF	BSA
164	DLD-1	BSA	MEKi	p.Akt	0.275873293676638	EGF	BSA
165	DLD-1	BSA	DMSO	p.Akt	-0.0750338681824898	EGF	BSA
166	DLD-1	BSA	DMSO	p.Akt	-0.183558324960659	EGF	BSA
167	DLD-1	BSA	DMSO	p.Akt	0.120222423216444	EGF	BSA
168	DLD-1	BSA	DMSO	p.Akt	0.138369769926704	EGF	BSA
169	Caco-2	BSA	MEKi	p.Akt	0.46309607092992	EGF	BSA
170	Caco-2	BSA	MEKi	p.Akt	0.0553486075815535	EGF	BSA
171	Caco-2	BSA	MEKi	p.Akt	0.0325464501756425	EGF	BSA
172	Caco-2	BSA	MEKi	p.Akt	-0.45867064124797	EGF	BSA
173	Caco-2	BSA	DMSO	p.Akt	-0.206910364188483	EGF	BSA
174	Caco-2	BSA	DMSO	p.Akt	-0.0864920996893499	EGF	BSA
175	Caco-2	BSA	DMSO	p.Akt	0.00737482377487098	EGF	BSA
176	Caco-2	BSA	DMSO	p.Akt	0.286027640102963	EGF	BSA
177	HCT116	BSA	DMSO	p.Akt	0.253686542666594	FGF2	BSA
178	HCT116	BSA	DMSO	p.Akt	0.00607153762689361	FGF2	BSA
179	HCT116	BSA	DMSO	p.Akt	-0.0483762463954829	FGF2	BSA
180	HCT116	BSA	DMSO	p.Akt	-0.211381833898005	FGF2	BSA
181	HCT116	BSA	MEKi	p.Akt	1.38275522900366	FGF2	BSA
182	HCT116	BSA	MEKi	p.Akt	1.10501338732053	FGF2	BSA
183	HCT116	BSA	MEKi	p.Akt	0.920462822118056	FGF2	BSA
184	HCT116	BSA	MEKi	p.Akt	1.34570163424771	FGF2	BSA
185	Caco-2	BSA	MEKi	p.Akt	-0.681559391605015	FGF2	BSA
186	Caco-2	BSA	MEKi	p.Akt	-0.300713202622045	FGF2	BSA
187	Caco-2	BSA	MEKi	p.Akt	-0.270672771117189	FGF2	BSA
188	Caco-2	BSA	MEKi	p.Akt	-0.333370838130479	FGF2	BSA
189	Caco-2	BSA	DMSO	p.Akt	-0.0434285588331687	FGF2	BSA
190	Caco-2	BSA	DMSO	p.Akt	0.0763167190827296	FGF2	BSA
191	Caco-2	BSA	DMSO	p.Akt	0.356466163243423	FGF2	BSA
192	Caco-2	BSA	DMSO	p.Akt	-0.389354323492986	FGF2	BSA
193	Caco-2	BSA	MEKi	p.Akt	0.0584825514212834	FGF2	BSA
194	Caco-2	BSA	MEKi	p.Akt	0.274477201559581	FGF2	BSA
195	Caco-2	BSA	MEKi	p.Akt	0.402492220899264	FGF2	BSA
196	Caco-2	BSA	MEKi	p.Akt	0.15588878541085	FGF2	BSA
197	Caco-2	BSA	DMSO	p.Akt	0.971561075198021	FGF2	BSA
198	Caco-2	BSA	DMSO	p.Akt	-0.228088568799809	FGF2	BSA
199	Caco-2	BSA	DMSO	p.Akt	-0.134423105414783	FGF2	BSA
200	Caco-2	BSA	DMSO	p.Akt	-0.609049400983427	FGF2	BSA
201	Caco-2	BSA	MEKi	p.Akt	-0.556228185587393	FGF2	BSA
202	Caco-2	BSA	MEKi	p.Akt	-0.173550151275911	FGF2	BSA
203	Caco-2	BSA	MEKi	p.Akt	-0.177614799263798	FGF2	BSA
204	Caco-2	BSA	MEKi	p.Akt	-0.10155505855005	FGF2	BSA
205	Caco-2	BSA	DMSO	p.Akt	0.00382513391062389	FGF2	BSA
206	Caco-2	BSA	DMSO	p.Akt	0.173276462588818	FGF2	BSA
207	Caco-2	BSA	DMSO	p.Akt	0.165977231023339	FGF2	BSA
208	Caco-2	BSA	DMSO	p.Akt	-0.343078827522778	FGF2	BSA
209	HCT116	BSA	MEKi	p.Akt	0.239955703514803	FGF2	BSA
210	HCT116	BSA	MEKi	p.Akt	0.370352340770477	FGF2	BSA
211	HCT116	BSA	MEKi	p.Akt	0.315904556748102	FGF2	BSA
212	HCT116	BSA	MEKi	p.Akt	0.388054342503937	FGF2	BSA
213	HCT116	BSA	DMSO	p.Akt	0.0528701509143072	FGF2	BSA
214	HCT116	BSA	DMSO	p.Akt	0.0965915283436249	FGF2	BSA
215	HCT116	BSA	DMSO	p.Akt	-0.0868546127523055	FGF2	BSA
216	HCT116	BSA	DMSO	p.Akt	-0.0626070665056284	FGF2	BSA
217	DLD-1	BSA	MEKi	p.Akt	0.485577029660727	FGF2	BSA
218	DLD-1	BSA	MEKi	p.Akt	0.401745438857257	FGF2	BSA
219	DLD-1	BSA	MEKi	p.Akt	0.217881246457071	FGF2	BSA
220	DLD-1	BSA	MEKi	p.Akt	0.13129356146098	FGF2	BSA
221	DLD-1	BSA	DMSO	p.Akt	0.00711415024025008	FGF2	BSA
222	DLD-1	BSA	DMSO	p.Akt	-0.146691185838785	FGF2	BSA
223	DLD-1	BSA	DMSO	p.Akt	0.0232338156035272	FGF2	BSA
224	DLD-1	BSA	DMSO	p.Akt	0.116343219995009	FGF2	BSA
225	DLD-1	BSA	MEKi	p.Akt	1.06436918848293	FGF2	BSA
226	DLD-1	BSA	MEKi	p.Akt	0.340003631096354	FGF2	BSA
227	DLD-1	BSA	MEKi	p.Akt	0.50294220222256	FGF2	BSA
228	DLD-1	BSA	MEKi	p.Akt	0.275873293676638	FGF2	BSA
229	DLD-1	BSA	DMSO	p.Akt	-0.0750338681824898	FGF2	BSA
230	DLD-1	BSA	DMSO	p.Akt	-0.183558324960659	FGF2	BSA
231	DLD-1	BSA	DMSO	p.Akt	0.120222423216444	FGF2	BSA
232	DLD-1	BSA	DMSO	p.Akt	0.138369769926704	FGF2	BSA
233	Caco-2	BSA	MEKi	p.Akt	0.46309607092992	FGF2	BSA
234	Caco-2	BSA	MEKi	p.Akt	0.0553486075815535	FGF2	BSA
235	Caco-2	BSA	MEKi	p.Akt	0.0325464501756425	FGF2	BSA
236	Caco-2	BSA	MEKi	p.Akt	-0.45867064124797	FGF2	BSA
237	Caco-2	BSA	DMSO	p.Akt	-0.206910364188483	FGF2	BSA
238	Caco-2	BSA	DMSO	p.Akt	-0.0864920996893499	FGF2	BSA
239	Caco-2	BSA	DMSO	p.Akt	0.00737482377487098	FGF2	BSA
240	Caco-2	BSA	DMSO	p.Akt	0.286027640102963	FGF2	BSA
241	HCT116	BSA	DMSO	p.Akt	0.253686542666594	HGF	BSA
242	HCT116	BSA	DMSO	p.Akt	0.00607153762689361	HGF	BSA
243	HCT116	BSA	DMSO	p.Akt	-0.0483762463954829	HGF	BSA
244	HCT116	BSA	DMSO	p.Akt	-0.211381833898005	HGF	BSA
245	HCT116	BSA	MEKi	p.Akt	1.38275522900366	HGF	BSA
246	HCT116	BSA	MEKi	p.Akt	1.10501338732053	HGF	BSA
247	HCT116	BSA	MEKi	p.Akt	0.920462822118056	HGF	BSA
248	HCT116	BSA	MEKi	p.Akt	1.34570163424771	HGF	BSA
249	Caco-2	BSA	MEKi	p.Akt	-0.681559391605015	HGF	BSA
250	Caco-2	BSA	MEKi	p.Akt	-0.300713202622045	HGF	BSA
251	Caco-2	BSA	MEKi	p.Akt	-0.270672771117189	HGF	BSA
252	Caco-2	BSA	MEKi	p.Akt	-0.333370838130479	HGF	BSA
253	Caco-2	BSA	DMSO	p.Akt	-0.0434285588331687	HGF	BSA
254	Caco-2	BSA	DMSO	p.Akt	0.0763167190827296	HGF	BSA
255	Caco-2	BSA	DMSO	p.Akt	0.356466163243423	HGF	BSA
256	Caco-2	BSA	DMSO	p.Akt	-0.389354323492986	HGF	BSA
257	Caco-2	BSA	MEKi	p.Akt	0.0584825514212834	HGF	BSA
258	Caco-2	BSA	MEKi	p.Akt	0.274477201559581	HGF	BSA
259	Caco-2	BSA	MEKi	p.Akt	0.402492220899264	HGF	BSA
260	Caco-2	BSA	MEKi	p.Akt	0.15588878541085	HGF	BSA
261	Caco-2	BSA	DMSO	p.Akt	0.971561075198021	HGF	BSA
262	Caco-2	BSA	DMSO	p.Akt	-0.228088568799809	HGF	BSA
263	Caco-2	BSA	DMSO	p.Akt	-0.134423105414783	HGF	BSA
264	Caco-2	BSA	DMSO	p.Akt	-0.609049400983427	HGF	BSA
265	Caco-2	BSA	MEKi	p.Akt	-0.556228185587393	HGF	BSA
266	Caco-2	BSA	MEKi	p.Akt	-0.173550151275911	HGF	BSA
267	Caco-2	BSA	MEKi	p.Akt	-0.177614799263798	HGF	BSA
268	Caco-2	BSA	MEKi	p.Akt	-0.10155505855005	HGF	BSA
269	Caco-2	BSA	DMSO	p.Akt	0.00382513391062389	HGF	BSA
270	Caco-2	BSA	DMSO	p.Akt	0.173276462588818	HGF	BSA
271	Caco-2	BSA	DMSO	p.Akt	0.165977231023339	HGF	BSA
272	Caco-2	BSA	DMSO	p.Akt	-0.343078827522778	HGF	BSA
273	HCT116	BSA	MEKi	p.Akt	0.239955703514803	HGF	BSA
274	HCT116	BSA	MEKi	p.Akt	0.370352340770477	HGF	BSA
275	HCT116	BSA	MEKi	p.Akt	0.315904556748102	HGF	BSA
276	HCT116	BSA	MEKi	p.Akt	0.388054342503937	HGF	BSA
277	HCT116	BSA	DMSO	p.Akt	0.0528701509143072	HGF	BSA
278	HCT116	BSA	DMSO	p.Akt	0.0965915283436249	HGF	BSA
279	HCT116	BSA	DMSO	p.Akt	-0.0868546127523055	HGF	BSA
280	HCT116	BSA	DMSO	p.Akt	-0.0626070665056284	HGF	BSA
281	DLD-1	BSA	MEKi	p.Akt	0.485577029660727	HGF	BSA
282	DLD-1	BSA	MEKi	p.Akt	0.401745438857257	HGF	BSA
283	DLD-1	BSA	MEKi	p.Akt	0.217881246457071	HGF	BSA
284	DLD-1	BSA	MEKi	p.Akt	0.13129356146098	HGF	BSA
285	DLD-1	BSA	DMSO	p.Akt	0.00711415024025008	HGF	BSA
286	DLD-1	BSA	DMSO	p.Akt	-0.146691185838785	HGF	BSA
287	DLD-1	BSA	DMSO	p.Akt	0.0232338156035272	HGF	BSA
288	DLD-1	BSA	DMSO	p.Akt	0.116343219995009	HGF	BSA
289	DLD-1	BSA	MEKi	p.Akt	1.06436918848293	HGF	BSA
290	DLD-1	BSA	MEKi	p.Akt	0.340003631096354	HGF	BSA
291	DLD-1	BSA	MEKi	p.Akt	0.50294220222256	HGF	BSA
292	DLD-1	BSA	MEKi	p.Akt	0.275873293676638	HGF	BSA
293	DLD-1	BSA	DMSO	p.Akt	-0.0750338681824898	HGF	BSA
294	DLD-1	BSA	DMSO	p.Akt	-0.183558324960659	HGF	BSA
295	DLD-1	BSA	DMSO	p.Akt	0.120222423216444	HGF	BSA
296	DLD-1	BSA	DMSO	p.Akt	0.138369769926704	HGF	BSA
297	Caco-2	BSA	MEKi	p.Akt	0.46309607092992	HGF	BSA
298	Caco-2	BSA	MEKi	p.Akt	0.0553486075815535	HGF	BSA
299	Caco-2	BSA	MEKi	p.Akt	0.0325464501756425	HGF	BSA
300	Caco-2	BSA	MEKi	p.Akt	-0.45867064124797	HGF	BSA
301	Caco-2	BSA	DMSO	p.Akt	-0.206910364188483	HGF	BSA
302	Caco-2	BSA	DMSO	p.Akt	-0.0864920996893499	HGF	BSA
303	Caco-2	BSA	DMSO	p.Akt	0.00737482377487098	HGF	BSA
304	Caco-2	BSA	DMSO	p.Akt	0.286027640102963	HGF	BSA
305	HCT116	BSA	DMSO	p.Akt	0.253686542666594	VEGF-C	BSA
306	HCT116	BSA	DMSO	p.Akt	0.00607153762689361	VEGF-C	BSA
307	HCT116	BSA	DMSO	p.Akt	-0.0483762463954829	VEGF-C	BSA
308	HCT116	BSA	DMSO	p.Akt	-0.211381833898005	VEGF-C	BSA
309	HCT116	BSA	MEKi	p.Akt	1.38275522900366	VEGF-C	BSA
310	HCT116	BSA	MEKi	p.Akt	1.10501338732053	VEGF-C	BSA
311	HCT116	BSA	MEKi	p.Akt	0.920462822118056	VEGF-C	BSA
312	HCT116	BSA	MEKi	p.Akt	1.34570163424771	VEGF-C	BSA
313	Caco-2	BSA	MEKi	p.Akt	-0.681559391605015	VEGF-C	BSA
314	Caco-2	BSA	MEKi	p.Akt	-0.300713202622045	VEGF-C	BSA
315	Caco-2	BSA	MEKi	p.Akt	-0.270672771117189	VEGF-C	BSA
316	Caco-2	BSA	MEKi	p.Akt	-0.333370838130479	VEGF-C	BSA
317	Caco-2	BSA	DMSO	p.Akt	-0.0434285588331687	VEGF-C	BSA
318	Caco-2	BSA	DMSO	p.Akt	0.0763167190827296	VEGF-C	BSA
319	Caco-2	BSA	DMSO	p.Akt	0.356466163243423	VEGF-C	BSA
320	Caco-2	BSA	DMSO	p.Akt	-0.389354323492986	VEGF-C	BSA
321	Caco-2	BSA	MEKi	p.Akt	0.0584825514212834	VEGF-C	BSA
322	Caco-2	BSA	MEKi	p.Akt	0.274477201559581	VEGF-C	BSA
323	Caco-2	BSA	MEKi	p.Akt	0.402492220899264	VEGF-C	BSA
324	Caco-2	BSA	MEKi	p.Akt	0.15588878541085	VEGF-C	BSA
325	Caco-2	BSA	DMSO	p.Akt	0.971561075198021	VEGF-C	BSA
326	Caco-2	BSA	DMSO	p.Akt	-0.228088568799809	VEGF-C	BSA
327	Caco-2	BSA	DMSO	p.Akt	-0.134423105414783	VEGF-C	BSA
328	Caco-2	BSA	DMSO	p.Akt	-0.609049400983427	VEGF-C	BSA
329	Caco-2	BSA	MEKi	p.Akt	-0.556228185587393	VEGF-C	BSA
330	Caco-2	BSA	MEKi	p.Akt	-0.173550151275911	VEGF-C	BSA
331	Caco-2	BSA	MEKi	p.Akt	-0.177614799263798	VEGF-C	BSA
332	Caco-2	BSA	MEKi	p.Akt	-0.10155505855005	VEGF-C	BSA
333	Caco-2	BSA	DMSO	p.Akt	0.00382513391062389	VEGF-C	BSA
334	Caco-2	BSA	DMSO	p.Akt	0.173276462588818	VEGF-C	BSA
335	Caco-2	BSA	DMSO	p.Akt	0.165977231023339	VEGF-C	BSA
336	Caco-2	BSA	DMSO	p.Akt	-0.343078827522778	VEGF-C	BSA
337	HCT116	BSA	MEKi	p.Akt	0.239955703514803	VEGF-C	BSA
338	HCT116	BSA	MEKi	p.Akt	0.370352340770477	VEGF-C	BSA
339	HCT116	BSA	MEKi	p.Akt	0.315904556748102	VEGF-C	BSA
340	HCT116	BSA	MEKi	p.Akt	0.388054342503937	VEGF-C	BSA
341	HCT116	BSA	DMSO	p.Akt	0.0528701509143072	VEGF-C	BSA
342	HCT116	BSA	DMSO	p.Akt	0.0965915283436249	VEGF-C	BSA
343	HCT116	BSA	DMSO	p.Akt	-0.0868546127523055	VEGF-C	BSA
344	HCT116	BSA	DMSO	p.Akt	-0.0626070665056284	VEGF-C	BSA
345	DLD-1	BSA	MEKi	p.Akt	0.485577029660727	VEGF-C	BSA
346	DLD-1	BSA	MEKi	p.Akt	0.401745438857257	VEGF-C	BSA
347	DLD-1	BSA	MEKi	p.Akt	0.217881246457071	VEGF-C	BSA
348	DLD-1	BSA	MEKi	p.Akt	0.13129356146098	VEGF-C	BSA
349	DLD-1	BSA	DMSO	p.Akt	0.00711415024025008	VEGF-C	BSA
350	DLD-1	BSA	DMSO	p.Akt	-0.146691185838785	VEGF-C	BSA
351	DLD-1	BSA	DMSO	p.Akt	0.0232338156035272	VEGF-C	BSA
352	DLD-1	BSA	DMSO	p.Akt	0.116343219995009	VEGF-C	BSA
353	DLD-1	BSA	MEKi	p.Akt	1.06436918848293	VEGF-C	BSA
354	DLD-1	BSA	MEKi	p.Akt	0.340003631096354	VEGF-C	BSA
355	DLD-1	BSA	MEKi	p.Akt	0.50294220222256	VEGF-C	BSA
356	DLD-1	BSA	MEKi	p.Akt	0.275873293676638	VEGF-C	BSA
357	DLD-1	BSA	DMSO	p.Akt	-0.0750338681824898	VEGF-C	BSA
358	DLD-1	BSA	DMSO	p.Akt	-0.183558324960659	VEGF-C	BSA
359	DLD-1	BSA	DMSO	p.Akt	0.120222423216444	VEGF-C	BSA
360	DLD-1	BSA	DMSO	p.Akt	0.138369769926704	VEGF-C	BSA
361	Caco-2	BSA	MEKi	p.Akt	0.46309607092992	VEGF-C	BSA
362	Caco-2	BSA	MEKi	p.Akt	0.0553486075815535	VEGF-C	BSA
363	Caco-2	BSA	MEKi	p.Akt	0.0325464501756425	VEGF-C	BSA
364	Caco-2	BSA	MEKi	p.Akt	-0.45867064124797	VEGF-C	BSA
365	Caco-2	BSA	DMSO	p.Akt	-0.206910364188483	VEGF-C	BSA
366	Caco-2	BSA	DMSO	p.Akt	-0.0864920996893499	VEGF-C	BSA
367	Caco-2	BSA	DMSO	p.Akt	0.00737482377487098	VEGF-C	BSA
368	Caco-2	BSA	DMSO	p.Akt	0.286027640102963	VEGF-C	BSA
