# Supplementary material for: Spike-in enhanced phosphoproteomics uncovers synergistic signaling responses to MEK inhibition in colon cancer cells
Source: Nat Commun. 2025 May 27;16:4884. doi: 10.1038/s41467-025-59404-y (PMC12106795; doi:10.1038/s41467-025-59404-y)
Supplement: Supplementary file 21 — Source Data [file 41467_2025_59404_MOESM21_ESM.zip › SourceData_Figure3C.csv]

	PC1	PC2	PC3	PC4	PC5	PC6	PC7	PC8	PC9	PC10	PC11	PC12	PC13	PC14	PC15	PC16	PC17	PC18	PC19	PC20	PC21	PC22	PC23	PC24	PC25	PC26	PC27	PC28	PC29	PC30	PC31	PC32	PC33	PC34	PC35	CellLine	Number	CellLineLabel
C1	-7.97804376588928	0.419632121018994	0.691958933785809	-1.7006589858314	1.72506688682195	-1.4002684017177	0.992555159046783	-0.366386226561344	0.12343011114797	-0.681987418967188	2.2458301677212	-1.83343901037807	1.10891045178915	1.81181599079172	0.590594827391949	-0.563870576406588	-0.0971172067658718	-1.3666076075544	0.357620562158263	0.135333820951081	0.494658775302606	0.214409116834472	0.227420571346204	-0.568531275278166	-0.171261012735982	-0.266985754722608	0.319349720646607	0.264394977656832	0.012531847980308	0.16281639148407	0.0734801970069556	0.00805032927905923	0.0943198902815827	-0.267421271048772	-9.59909235431766e-15	C	1	Caco-2
C2	-7.95430021375459	0.403313684091745	-0.465158742116949	1.88581037698316	-0.971212050576873	-0.452676941329708	-0.160886095354537	-0.451490492470573	-0.094566172235262	-0.606726023085904	-0.595101521211565	1.09840875874625	-0.239268153219842	-0.463248571326957	-0.494781054035863	-0.288369998927426	-0.120289175627169	-0.519560087267023	0.49123345530047	0.047791309276362	0.709365227815516	-0.269057862637601	-0.0310682947921174	-1.02166757350344	-0.377585768327569	0.0938112525232844	0.85321080166279	-0.244216532902392	-0.454155304225808	-0.346646208097211	-0.609983270414701	0.960094884959657	-0.533211046486236	0.55532258192102	-9.50715201009089e-15	C	2	Caco-2
C3	-7.68137591310815	0.531609386327088	-0.110890965255487	2.59747955328849	-1.79557459229846	1.23853974489493	0.29595114544129	0.314761022185049	-0.581868872417145	1.37993351211088	-0.950043379673686	0.351284321413694	-0.250235133226054	0.130593104042143	-0.807228838859175	-0.477412213825607	-0.407793804358711	-0.963104365169667	0.498885196956724	0.679568530635104	0.222500978616682	-0.0900131658465031	0.0970542080563874	0.111109909853472	0.350504582911251	-0.809818681497414	0.523838154761743	-0.0865808330692054	-0.0729695422379032	0.497751380934496	0.273117931663909	-1.08997088681675	0.445760571319503	0.473737892041209	-9.43082417714791e-15	C	3	Caco-2
C4	-7.83307175136026	0.415819513808239	1.0520032076997	2.16548210626146	-0.71360263639671	0.269378003444232	0.508828060020781	1.23237532710095	-0.282132128021287	2.07551942554439	-0.115493104273428	-1.56636844788123	0.187088603110677	0.698402180263286	-0.267422270580743	-0.198747892010714	-0.657146552380952	-0.0645237451051971	0.0115722801453411	0.171736161047642	-0.250377325739893	0.0619523783644101	-0.0765334495251654	1.09458506909558	-0.136830964708626	0.766469794082231	-0.441041955926075	-1.07322633717552	0.55871136310362	-0.0592548221733736	-0.176811096600364	0.589816971549923	-0.262080099119615	0.060013855624068	-9.48026379621325e-15	C	4	Caco-2
C5	-8.35724089731309	0.743969477322726	1.12480260733571	0.607992087970491	0.209546834544337	-0.910139933979139	-0.11050612484897	-1.05529450778237	0.137792545110425	-0.882617447323013	-0.0950101110579891	1.26083357054455	0.3852678192457	0.411914528159788	-0.773671775397418	1.17382451044543	0.682548759058162	-0.140861719363282	0.588779269597467	0.151052864768312	0.548754107878082	0.550842135315086	0.552320335665939	1.02389876608068	0.385469541756779	0.41235384990919	-0.00385085242506712	0.292430675187169	0.0762724877587727	-1.26841975435091	0.530562951478089	-0.111973833244697	0.162868610069264	-0.2500685669012	-9.62251112124335e-15	C	5	Caco-2
C6	-8.65040024565639	0.319561190662169	4.98030969081416	-6.2121384748382	-0.522400010701993	3.37174625074763	1.8480649858789	2.27433232887774	-0.395764017587029	-0.857404400556334	-0.0810408289436445	1.30047477064817	-0.323562344854722	0.481089242832284	-0.0550063787868639	-0.303945708224843	0.116339759027618	0.589608600292728	-0.146911388809775	0.0807028346032101	-0.310515457427968	-0.178583709283134	0.275522049291922	-0.160571247511297	-0.0514165577222777	0.0559842388368388	-0.0426483610556526	-0.118256602022064	0.0887154144193071	0.0759370586266282	0.00764910729804179	0.0600157384104079	-0.00168858981664948	0.0312055925300462	-9.81072861838683e-15	C	6	Caco-2
C7	-8.26839543931004	-0.114402432536361	-3.10798465900734	-0.493764084081489	0.586780295023592	-0.0332417087142569	-0.626533976985424	-0.0786887235817156	0.396437454226567	-0.0898225220179383	0.0849137306962616	-1.27886169567745	-0.0664507301625344	0.407310166318446	0.114605891278296	-0.176644595712821	-0.124654723444716	0.892140042615745	-0.937016117489563	-0.416188641846479	-0.742646414570071	-0.664275850263173	-0.33046337257227	0.111066970496826	-0.0216666332929198	0.0206148234622814	-0.124648910361085	1.01491009008326	0.0204856017252653	-0.746705320597277	-0.179777163565949	-0.324830435103923	-0.0398061229559686	1.11042939099773	-9.56526524653611e-15	C	7	Caco-2
C8	-8.1064412677133	0.136217206396263	-4.15846363289925	-0.437008759759836	1.22566039418443	-1.53282580133441	-1.14210798224171	-1.19374371182576	0.500351949494029	-2.19792737307796	-0.598276391257095	0.476200415104795	-0.241991106895999	-0.0577312350937893	1.24718564057568	-1.18354288207721	0.293061230489585	1.25470409607179	0.332572475591075	0.733070391332728	0.160547474104954	0.423602288421024	0.143220323262045	0.483839857689778	0.251310304856777	-0.172707923328414	-0.236561569877601	-0.742344649219997	0.241609371086381	0.706592785084048	0.0701854345925263	-0.124129911584443	-0.190736379376307	0.126971272089379	-9.92175092084935e-15	C	8	Caco-2
C9	-7.77313147460956	0.0461517938177192	-2.76016167050595	-0.211283394637852	-0.520915917716596	0.718141572328678	-0.209675513944661	0.580525083762157	0.140714237965861	0.382934371234922	-0.522300523459553	-0.0817279847892653	-0.807352267959975	-1.85688988553812	1.2548118290857	-0.669380948696913	-0.850225262434141	-0.708287715782043	0.162394125172791	0.819335448381258	-0.217006005915771	-0.0769366747122872	-0.845169748793665	-0.0499063165241345	-0.405790223384801	-0.0216456813406924	-0.397158435541276	0.670896492591162	-0.113831910669132	-0.479057691173871	0.166193333739317	0.239775264633219	0.376097017467253	-0.881111803448564	-9.58434720477186e-15	C	9	Caco-2
C10	-7.85317921496248	0.892194966138626	0.382734388932472	2.94212142206074	-1.09197169770947	1.33320125720789	-1.46505036614682	-0.911230357115431	-0.326115729619691	-0.241671867620329	-0.529221864892848	0.137061404582506	0.28409518547821	0.843274453198652	-0.99286627231739	0.283542764962509	0.47191187715278	0.139961678169793	-0.378055648753784	-0.560342720234174	-0.474356678108213	-0.295022342621711	0.562218724215686	-0.249961192849875	0.266909291975383	-0.373476904917072	-0.887170658793462	0.876868758805227	-0.0443794644426655	0.842805770399637	-0.199325009140363	0.353244190982179	-0.408278288244109	-0.682737701471919	-9.07000169414474e-15	C	10	Caco-2
C11	-8.44060817211892	0.237866633464623	0.00645221808736187	1.30980471333521	0.189192261876419	-0.946624606796442	-0.63214071110569	0.0912050924862636	-0.128144767618069	0.634435541163914	0.139143038494209	-0.264780763190095	-0.0761735723526305	-0.266239045873667	-0.251406284861172	0.337023950509784	0.247072310755848	1.33809705631145	-0.990060980378678	-1.21587391299086	-0.132660730099606	0.10488495909003	-0.18575798148975	-1.00580937653576	-0.30816019706984	0.371713156495942	0.784724482191311	-0.769760457912371	-0.129986527537016	-0.0355157401479718	0.436152167983734	-0.322770026813051	0.63249812034317	-0.59950339443029	-9.43602834757584e-15	C	11	Caco-2
C12	-8.08999514088397	0.152349493755918	0.861649672059687	-1.58274633028968	1.3291576697865	-1.39417148995715	0.502028406842704	0.0645902391138586	0.428238322576519	1.06902928008113	1.36052373475545	0.469580924026242	0.0307735239547773	-2.12336617976607	0.57567819588124	2.05929861109826	0.424083457995493	-0.642124320166825	0.126460940526999	-0.63880822550074	-0.0345628867316786	0.205488428818856	-0.330849572676983	0.239831419805113	0.238898240446473	-0.0901298399410866	-0.364327905327495	-0.0934809948174703	-0.162930673974199	0.684717627119438	-0.387818385733221	-0.225875075067575	-0.291894442514679	0.328315468602534	-1.04265554523586e-14	C	12	Caco-2
H1	3.57060018657072	-4.53512516815718	-0.997399444510991	1.6289363107517	2.39659921992084	1.16967905773472	3.49393194946748	-0.430478485919318	0.480806837808519	-0.535736578286862	-0.323347399264848	-0.564496790340517	1.29146192811785	-1.78054009546605	-1.20165697832258	-0.944721296292885	1.03366448822494	-0.186000421414207	-1.30712691178209	0.540119054387526	0.0956612960646412	0.447592780878584	0.393337378088455	-0.0347726320872497	-0.00782634692843911	0.112823103895697	-0.153251649293175	-0.00515004644099892	-0.0540566084733042	0.0079535004966638	0.032780896426625	0.0497989638214671	0.0163162332244081	0.0455382298790535	-9.5587600335012e-15	H	1	HCT116
H3	4.51901740816434	-6.00677311615406	-1.05150252844349	1.59037771526016	-2.68408912399917	0.196121275507428	0.470298387867807	0.692857849160825	1.05095453325728	-0.571533069593253	1.79377183155103	0.467961554613417	-0.599406951338145	0.476438377433651	-0.0994411788141047	-0.520148148100621	0.884499325140027	-0.0462997705307652	0.493853962300943	-0.605644129250031	-0.392062800657196	0.296729202821348	-0.775334000220491	0.126311780689021	0.745635267907509	-0.237228475030985	-0.409687895945335	-0.146383519650525	-0.383732142387758	0.0798117971226583	0.176464861063378	0.667889940336903	0.910478825532649	0.341908369012646	-9.79511610710304e-15	H	3	HCT116
H4	4.07794435956591	-5.02679737921595	2.07660654574581	2.65925541620555	0.0728737400309977	-0.598844154415642	1.43433665776962	2.11812812347298	-1.71963419025869	-0.957909928876921	-1.1481435240514	-0.591551269747882	1.37860307979802	-0.300239732678775	1.38796271621773	0.420837052721501	0.0866974784890917	0.805683604294921	0.864739875785261	-0.794252193990962	0.847502581672382	-0.937918800229959	-0.141376086615775	0.229809777066885	0.0657029068509071	-0.638415878333145	0.0246201404165637	0.191928912384073	0.130678471155403	-0.114503745336582	0.0344209440395198	-0.0128451017656663	-0.0568072150689529	-0.0872081391558258	-9.5140909039948e-15	H	4	HCT116
H5	3.88970769904285	-5.80434774863363	2.3594903418611	1.12215736573662	-1.56488560731303	-2.00965808704442	-0.126289760509582	0.609377873908783	-0.303199997954299	-0.489708168136993	0.296357588539376	0.316000921456145	-0.286966141057735	-0.128947956671881	0.161455929202165	0.132549714431384	-0.245225146302325	0.272897260868147	0.179652758495185	0.408847481743092	-0.860498845735361	0.632471114585084	0.93348686568932	0.578424236653136	-1.44469530410043	0.552000046605477	0.559274963765341	0.717141741434791	-0.0565575829559893	0.55283953312999	-0.29581765803572	-0.0382580531288085	0.366094666194266	0.127080255426662	-1.0470790900996e-14	H	5	HCT116
H6	3.26630910421104	-5.55229697083832	4.02810082654649	-1.36980074824277	-1.43523358857078	-2.13892633994382	-0.556742731224036	-0.777659888967669	0.979590227566812	-1.15653605849565	-0.290225844892685	-0.434666782893685	0.909896632760581	-0.79059473395571	-0.90025726339672	0.284013875906101	-2.0234930433367	-0.0443839390450052	0.108515293321831	0.36587331294781	-1.17476965586043	-0.239319886768961	0.0391686884807562	-0.509412266559396	0.678346633662594	-0.384000596394413	-0.144573189896416	-0.379403471208511	0.153039857494919	-0.2068990926616	0.386795987639082	0.0126811622431443	-0.238672842864547	-0.0107152107376056	-9.56699997001209e-15	H	6	HCT116
H7	4.02023688256781	-4.4279174179067	-3.22939332890062	0.553448931558112	4.14561517653223	2.43993797271521	0.700919528524581	-1.49730207254383	-0.954215963328999	-0.166376967064964	0.383346293971124	0.811118683282503	0.256879405582896	0.807507255138549	-0.412670769311518	0.749442105898979	-0.937550938686745	0.195803211660125	0.813811065676734	0.213829815785045	-0.647564379928318	-0.619439934144732	-0.967727697633259	0.231652152941228	0.136385887447084	0.724330862812176	0.648054783168781	0.0999125044813292	-0.0498256058572549	0.411281955577547	0.0525560317677263	0.0587698941528323	0.0272559797356123	-0.139024435710928	-9.55312218220428e-15	H	7	HCT116
H8	4.02845413268053	-6.0932646237363	-2.91729731067815	-0.959666481325224	-0.657936010100686	0.919210517874631	-0.49919345674332	-0.124916824793122	-0.214587849705831	0.421486746592731	1.16276717138907	0.14105225861624	-0.806797761782879	0.0369398747847025	-0.255792477283746	0.70889014223061	-1.78085757648984	0.641877303449833	-1.03437270900465	0.239094984904385	1.99246350133859	0.0965299963792119	0.70677197111279	-0.027797133279158	0.104632813615367	-0.131258338643559	-0.323260206809334	0.136691364102958	0.211420973875739	0.124068585516067	-0.0192959003407839	0.173224183008554	0.212119881863216	0.07212640297506	-1.01037884656097e-14	H	8	HCT116
H9	3.90677384900829	-6.14909191353376	-2.67772750745073	-1.57142720525588	-1.2370339677897	1.04205873218487	-0.258671196519619	-1.31018173637382	1.99246007833492	2.37064026521155	-0.462554024508649	0.373346518737682	1.13715957526152	0.490399692268829	1.24545910378501	0.38187263004164	0.977073705398683	0.0552817969909143	0.535421065570376	0.424927031780413	-0.253594731221086	-0.869562881755347	0.981622246514924	-0.465279860892742	-0.434829627721943	0.0379237600313403	-0.236645982324066	-0.339936764508153	-0.25356083128871	-0.201827221349832	0.280981253007944	-0.0110235539172854	-0.0551029780600311	0.0306949785317256	-1.09283242177849e-14	H	9	HCT116
H10	3.7520596011509	-5.06260434434343	0.893707616114601	0.251908335066099	4.12497608156002	-0.470944933553742	-0.683553499941004	0.284807180744739	-2.09721946884841	1.06668408539188	-0.724506445348274	0.389825118516137	-1.09617738100308	0.624002421464453	0.089607447606479	-0.284389940971283	-0.0595168426857223	-0.189294597118386	0.478122435295576	-0.305577420606835	-0.486629956267308	1.25000391463741	0.324333277271186	-0.769809527958835	-0.162760098407806	-0.512577872925536	-0.899035644239248	-0.248041663752959	-0.13099863885949	-0.535984773962191	-0.18670639543705	-0.104363463486178	0.0124721040313767	0.179895703326374	-1.01823931231149e-14	H	10	HCT116
H11	3.90578104507063	-5.53681250301437	2.15708605023228	-0.457155299896095	0.48838117072049	0.376244913150856	-2.5963568991352	0.375653691670155	-1.47441506871849	-0.97362019299121	-0.227199735945868	-1.16380237608082	-1.66483327904475	-0.185692910287312	0.470855078336095	0.492025326378874	1.38608117180073	-1.14735623637902	-1.02311966297759	0.701084514969472	-0.0690409178984541	-0.827095663178479	0.211190609661977	0.181813382026823	0.530887903689349	0.288859879548426	0.501215101970498	-0.279748036902782	-0.0521056576274869	0.0294153367044265	0.254402837197192	0.0961634204129767	-0.119077066539685	-0.0122297261218818	-1.15289722213419e-14	H	11	HCT116
H12	2.82003074665625	-6.0166074883414	3.10085692507564	-3.25880159766487	0.122124726052679	-0.137053712448469	-1.84880227970607	-1.01686266274504	1.48475631490158	0.734210719462722	-2.12875107168904	-0.101985559923143	0.765766433322805	0.327852569034645	-0.25541470288357	-0.819389689453959	0.176550024569429	-0.464701461148037	-0.187341770050887	-0.947416363480905	0.852658418910616	0.586628813285204	-1.00525004192987	0.46185419834104	0.0670434768380739	0.239931498631639	0.288935272111137	0.298111787468588	0.192618816975743	0.212821324193023	-0.519585719247864	-0.058319067233236	0.195717036304773	-0.0915397313246116	-1.0620844481668e-14	H	12	HCT116
D1	4.46501186919229	5.87444650812924	-0.893395332229184	-0.0939018899929953	0.345421801137025	0.899715282361628	1.75264094785727	0.172556809537421	2.34307059471394	-0.88262321949322	-1.67450105372832	-1.86890353198446	-2.05870073185117	0.0862561188525019	-0.190969027669775	0.914508628054468	-0.156998623787404	0.000752078081097961	1.02220590758638	-0.584286765093371	0.213765688016783	0.443734150108293	0.334492639049821	-0.288867407499201	-0.0728812151936691	0.276277073955356	0.0226537103164453	0.164027380598343	-0.107951499181902	0.260351986375278	0.454214683538273	0.0420394333212053	-0.119098864406265	0.0929870013092705	-9.04441452287408e-15	D	1	DLD-1
D2	4.7148250802492	5.83333343933493	-1.17024270803769	-0.466956578195792	-1.43151986821052	0.536781258408412	0.897847360892478	-2.04560808681804	-0.930782741959451	-0.213666052854728	0.197819031415752	0.026631152363425	-0.384468667737282	-0.543450796025756	0.347843384958695	0.0508852274232534	0.318997500100447	-0.284762989401278	0.258812516907159	-0.422720891823004	-0.428604490897547	-0.20857459252902	0.449763036714597	-0.290933877896768	0.252796839210096	-0.16935602957903	0.237265939396749	-0.101767038781095	1.69181929012799	-0.253517419796828	-0.784512658190634	0.00624032701518952	0.511844447510457	-0.0780929813143019	-9.6038628438766e-15	D	2	DLD-1
D3	4.25147573900809	4.60424389465804	-2.63520639335464	-2.50123412369133	0.5603791654788	-4.002595980117	2.15660351152476	-0.0076231528824776	-0.723363005058928	1.41054599318216	-0.529183338375327	0.847001712567413	-0.971327972329565	0.406187645797455	-0.437513069779118	-0.936545926984558	-0.19512803377775	-0.168768381684059	-0.494452648339155	-0.600458322116007	-0.187228819120914	-0.928086075815098	0.441551910967567	0.671604116290664	0.427655580362661	-0.231959722624758	0.249645787820133	0.15590513479509	-0.500692399296396	0.111358608192057	0.123062574366193	0.260256424596757	-0.0966384194579629	-0.290046760689384	-9.84347152399589e-15	D	3	DLD-1
D4	4.41738288469752	6.2005144060044	2.46858078666304	2.07708514061107	1.30182547302174	-0.470919223472539	0.464314039394052	0.477080331662847	2.06988678618397	-0.877618544360304	-0.290625644058773	0.522067867431341	-0.196368420795471	1.20718304730748	0.24206587829058	0.882357452774043	-0.182176033777562	-0.0301066982255008	-0.928990250893489	0.935841757986233	0.00892751255881703	-0.539933083569664	-0.418319671428348	0.109478156108571	-0.276200523531627	-0.449788114188468	-0.326001016204566	-0.475574524332984	-0.466522028078201	-0.252236687315087	-0.999107334999372	-0.303497652700782	0.405176816750604	-0.252821570153249	-8.0627778759057e-15	D	4	DLD-1
D5	4.48276531463328	6.00036497370291	2.71184599644805	0.89575330491495	-1.58247643004365	-0.688147641247193	0.649025565117399	-1.49258098578149	-1.28293690837771	-0.679633802346015	-0.106055298238191	0.872175342438428	0.253669177778701	0.279326261196393	0.610553479162	-0.404759701970454	-0.222935444200386	-0.704654106554521	-0.502090258990172	-0.275289389776118	0.476988981831823	-0.380957538745403	-0.587820157513848	-0.469510363926714	-0.507665958417328	1.16395041615892	-1.05216841941646	-0.0422671459906451	-0.00251021880151024	0.231782735116989	0.648928059927172	-0.34180558056966	-0.0199800326396063	0.424311574617561	-7.08461067588928e-15	D	5	DLD-1
D6	3.94534057069128	5.84189995471178	4.27082646766536	-0.0754637715613554	-1.82665293935254	0.777606020294283	0.857948753135716	-2.28984527387511	-1.32294303170458	1.3913297794531	0.304426829369521	-0.786649077750098	0.0467547239970636	0.0452030898191755	0.983927746201515	0.172513727755806	0.190292713922296	1.29862780688777	-0.197416662146791	0.925153222228613	-0.00965484277506095	1.00475818376265	-0.450902410815064	0.0548755261446967	0.561148517623657	-0.300879574561939	0.490414978365347	0.32000612841927	-0.652768465278232	-0.0572522881110479	-0.00402576360931996	0.232251741154676	-0.286229430958949	-0.000861677363230164	-9.12247707929303e-15	D	6	DLD-1
D8	5.35685442500078	5.3296868753915	-4.61351986580331	-0.884060499747089	-1.56128102888575	2.45310007828176	-1.16714875768959	0.217853667298189	-0.872467234038463	-1.30091381659862	0.0723398493150522	-0.120890893147345	1.17858279726162	-0.178317767604815	0.463887003591506	0.100685507895885	-0.701175182809139	-0.899064130073943	-0.498477665826452	-1.18771423825281	-0.479311283693341	0.694610946181344	0.413272042344379	0.697041535024983	-0.312136078137158	-0.350453945304317	0.24584090952011	-0.547682660088619	-0.770513758087683	-0.234315701089908	-0.0531283779172108	-0.120637609712703	-0.210982993792373	-0.0468992588501929	-6.90571731742917e-15	D	8	DLD-1
D9	4.80369419502502	3.90212039254896	-5.92661308980792	-2.69542926293206	-1.80444734339991	-1.72504194944018	-0.648401716518722	2.26807640040167	-1.27643187466399	0.0245176126217415	-0.659928932096753	-0.364314215778938	1.13097601940623	0.407137666304388	-1.25840974075815	0.989557512934681	0.857997196110565	0.223513805779732	0.247480855612231	1.11430702409769	0.07428227462229	0.450658526857789	-0.708250529895171	-0.58618646992245	-0.0218593973444081	0.212037439446833	-0.173154137579066	0.0985568214423261	0.196059622956873	0.148586763122397	-0.0793428061085168	-0.00206729228654962	0.0113629416803721	-0.030226573936228	-8.87137585614539e-15	D	9	DLD-1
D10	5.09842657203149	6.07259722831063	0.79706359372086	1.92093339677475	2.02081576658101	0.149401149561668	-1.15578875392799	1.79323812420314	1.56061358164931	0.793846103562507	0.237660763284207	1.39010203339791	0.463353216544347	0.253096265622037	0.690911347326566	0.0103965374096293	-0.0648194739688106	-0.261552639541473	-0.828731654807259	0.0484132558038717	-0.191969111581862	0.479687394860768	-0.190137228306972	-0.0549820614454616	-0.0599861140754208	-0.540833985598642	0.552493359272925	0.355445612715254	0.961885021442299	0.128514867815102	0.838696635973203	0.466167648509626	-0.340664837953031	0.228055867805638	-8.2572837456496e-15	D	10	DLD-1
D11	5.16300539020697	6.16838027254081	1.18670220926382	1.06070029089112	1.23091595142918	0.386903450583291	-1.90041511453462	1.88778750383043	0.69345337693426	0.473947652033108	0.961374309324932	0.0436954971940851	0.541104437286592	-0.815321913941328	0.114982574911218	-1.15504095182034	-0.269600969706846	0.334354962679974	0.807815869067056	0.01488314997437	0.16740159627982	-0.141268685339455	0.833009018760552	-0.331090353237917	1.09638659217209	1.14395279338081	0.0191505915801978	0.282916016987671	-0.338151128687336	-0.058276602081185	-0.463721105568188	-0.364656206225766	0.023733150480703	-0.0915467591836678	-8.31192753514287e-15	D	11	DLD-1
D12	4.31004368244569	6.25361605259973	2.59201856172794	-1.2989297545411	1.45905521463328	0.59801340471206	-2.06635059717185	-0.81374634317146	-0.150364649209562	0.176424846494188	1.28042290367925	-0.632570910188449	-0.114832821351671	-1.04211256435667	-1.59334995488685	-0.591608042592818	0.504192665513916	0.618818535613471	0.939961798219457	0.036040062341677	0.398185419230892	-0.811012495189627	-0.222597017183609	0.481887255304102	-1.11559980977684	-0.759145057538106	-0.242548961430678	-0.196771533509609	-0.0585560238215167	-0.0434397110913417	0.290604708564602	0.122157556636593	0.120508651088611	0.060289585321582	-5.72545483246145e-15	D	12	DLD-1
H2	4.22044275880907	-6.05384835832556	-1.02783946077817	1.00118077481533	-2.13315501626966	0.0363009635176323	0.829321075467801	0.408432883791382	0.748596719453907	-0.0414524823935136	1.53081279346149	0.360186484070512	-1.16542957373324	0.300763437956313	-0.344530035857656	-0.625706764803809	0.445640370791189	0.16989309175715	0.13425262096301	-0.232432814983605	0.0793914999856008	0.132474911428575	-0.652198635102166	-0.00399517270404123	-0.270562550448951	-0.032371613306242	0.137047055479384	-0.0495515868674273	0.320907871666877	-0.375555227674307	-0.172291952364214	-0.841614325367295	-1.25367529362286	-0.476828460169722	-1.04369637932145e-14	H	2	HCT116
