# Supplementary material for: Spike-in enhanced phosphoproteomics uncovers synergistic signaling responses to MEK inhibition in colon cancer cells
Source: Nat Commun. 2025 May 27;16:4884. doi: 10.1038/s41467-025-59404-y (PMC12106795; doi:10.1038/s41467-025-59404-y)
Supplement: Supplementary file 21 — Source Data [file 41467_2025_59404_MOESM21_ESM.zip › SourceData_Figure3D_Caco2.csv]

	PC1	PC2	PC3	PC4	PC5	PC6	PC7	PC8	PC9	PC10	PC11	Number	ColorCategory
C1	-3.56531541261614	-5.62577068481362	1.70674064229355	3.13187810994841	2.21530954532919	0.0767596228269354	-1.25648637524084	-0.277229208471343	-0.101240581670894	-0.270407893107472	9.96370954492454e-15	1	Control
C2	1.92664880732182	1.34088626104028	0.971488027612945	-1.79097882081178	1.45550310824504	2.14871023899589	-1.15176638167574	0.640415041861354	-1.05185570099608	1.94484922383472	1.25088876973614e-14	2	Control
C3	5.05366523201038	1.64952511300145	-1.12574279583055	0.176180448699686	2.0064754189674	-0.200188950253104	-0.466993303006794	-1.24884890285624	2.34040295389866	-0.108800380621333	1.04797897790276e-14	3	Control
C4	3.84594773049196	-1.28359870652271	-1.82030760576546	3.1606696194488	-0.462692779607346	0.902302583562338	2.75805820249723	0.071703513405371	-0.983136022705979	0.200491919240266	1.25779649282759e-14	4	MEKi
C5	0.506279762431932	-2.36150507843793	2.26505767311228	-2.82654530732773	0.636716650601087	-0.36003706357775	1.65405738483052	2.11483531312008	0.905644357869083	-0.813629279037088	1.3291600350733e-14	5	MEKi
C7	-3.36639877211579	2.39581580951079	-0.261408656768726	2.32888788081828	-2.34026640378615	-0.903739215274408	-0.344525487618849	1.31792946315196	1.40630757823784	1.3971727571227	1.0478387092467e-14	7	GFmix
C8	-5.48568745388325	4.44927796968029	2.03027829918864	-0.67581650625298	0.475431240646996	0.756037223501283	1.70072146688853	-1.69983717121514	-0.126651772662134	-0.312039723086944	1.28859054503161e-14	8	GFmix
C9	-1.58357980911816	3.69633676183903	-3.56491545862141	-0.00952658926084186	1.65517358938272	-0.989936805637684	-0.93329999581684	1.16692143131426	-1.16103178758983	-1.29277456419619	1.19472980770682e-14	9	GFmix
C10	4.05381013262769	0.933519661358717	3.15706589825009	0.0553071120717204	-1.38124863581216	-2.8065635173689	-0.698148178763599	-0.693120351529586	-1.26654879474244	-0.0759856001328099	1.3575295401691e-14	10	MEKi+GFmix
C11	0.904446036123924	-0.68799743532038	-0.0373363022163997	-0.386318697583922	-3.2540240570813	2.48087927754688	-1.47524111602019	-0.21196118947499	0.182519610974758	-1.50255162727799	1.33480195212837e-14	11	MEKi+GFmix
C12	-2.28981625327439	-4.50648967133594	-3.32091972125495	-3.16373724974967	-1.00637767688548	-1.1042233943215	0.213623783926567	-1.18080793930573	-0.144409840612983	0.83367516726215	1.0233635228292e-14	12	MEKi+GFmix
