# Supplementary material for: Spike-in enhanced phosphoproteomics uncovers synergistic signaling responses to MEK inhibition in colon cancer cells
Source: Nat Commun. 2025 May 27;16:4884. doi: 10.1038/s41467-025-59404-y (PMC12106795; doi:10.1038/s41467-025-59404-y)
Supplement: Supplementary file 21 — Source Data [file 41467_2025_59404_MOESM21_ESM.zip › SourceData_Figure3D_DLD-1.csv]

	PC1	PC2	PC3	PC4	PC5	PC6	PC7	PC8	PC9	PC10	PC11	Number	ColorCategory
D1	-0.13505916330473	-2.0808223804691	-0.811495464908772	4.40167157423135	-5.39988773830831	0.236774341303663	-0.577448734389677	-1.18037755959181	-0.272304701971132	0.928992740743233	7.63321697516695e-15	1	Control
D2	-1.47355100911198	2.85939144153014	0.816986183986895	2.44172243162578	1.02828299828538	-2.33429355601835	-0.628626457001762	-0.387109878201557	-2.29810555389243	-2.16332778482702	1.3316604763336e-14	2	Control
D3	-4.78550261215208	1.82311914464664	-6.83715167334406	-1.67782401312907	0.0612951764496094	-1.81717559827868	-1.65521489418631	0.76669117686844	1.16151565059421	0.190575290466284	1.02730324247347e-14	3	Control
D4	4.83600617385268	-3.72815956678474	-2.27982860200425	2.41877622992753	0.851820995910768	0.893925158832832	2.71495620705742	1.46632421020674	1.22718829563627	-1.59579551510911	1.20754101162746e-14	4	MEKi
D5	3.49832542374987	3.45300010410959	-0.535164110173966	1.78533482123391	3.47224446476151	-0.55596864196144	1.69881141644425	-2.31572870869329	0.397945779816154	1.77197674270756	1.31023664140528e-14	5	MEKi
D6	5.9046965183188	6.04965997679363	1.00081674406202	-0.124140021819717	-0.528813822976357	3.42127205879156	-1.8874437671431	1.4750092851134	0.113310342217445	-0.0495239814566718	1.21500032257416e-14	6	MEKi
D8	-6.57735604777244	-0.587997138995503	5.65556101298465	1.77958226237794	0.967841469386499	-1.36542804905526	-0.634249905709859	1.5461315172427	1.83253764959281	0.540487767465127	1.361237511599e-14	8	GFmix
D9	-10.6884777012846	0.309615357554542	-0.106106856066462	-2.0822018007084	-0.095793447083251	3.24517371519473	2.09020760531094	-0.597468030751	-0.91361892350647	-0.138494613776884	1.26964411206743e-14	9	GFmix
D10	2.49090496124735	-5.81628345849459	-0.344459464010495	-1.04050562770783	2.2443828703919	0.178011737167481	-1.25886896607849	1.40922784057922	-2.16661839052934	1.48897938641938	1.36644168202693e-14	10	MEKi+GFmix
D11	2.54585762461525	-3.70857075519675	1.52296677047224	-3.06803837508705	0.494198562884082	0.588517776501295	-2.09302323133099	-2.76460618605936	1.19731849817392	-1.24888289356036	1.44797639590327e-14	11	MEKi+GFmix
D12	4.3841558318419	1.42704727530612	1.91787545900222	-4.83437748094442	-3.09557152970182	-2.49080894247783	2.23090072702758	0.58190633328653	-0.279168646131444	0.275012860928452	1.15497889030536e-14	12	MEKi+GFmix
