# Supplementary material for: Spike-in enhanced phosphoproteomics uncovers synergistic signaling responses to MEK inhibition in colon cancer cells
Source: Nat Commun. 2025 May 27;16:4884. doi: 10.1038/s41467-025-59404-y (PMC12106795; doi:10.1038/s41467-025-59404-y)
Supplement: Supplementary file 21 — Source Data [file 41467_2025_59404_MOESM21_ESM.zip › SourceData_Figure3D_HCT116.csv]

	PC1	PC2	PC3	PC4	PC5	PC6	PC7	PC8	PC9	PC10	PC11	PC12	Number	ColorCategory
H1	-4.34239645031502	1.9443969147603	-3.64856393806672	5.58593486292984	-0.101274795932342	-2.74560410887218	1.27550499278851	1.1654236129131	-1.2324150357013	-0.0785859718295963	-0.295661460695742	-1.27372071223597e-15	1	Control
H2	-1.49336501264114	3.2542496790033	3.60901428523263	-0.453696454717709	-0.0553303710784942	-0.453630551984969	1.68767409010185	0.400808074091536	1.72590027017873	0.175625911980822	2.71873621834131	1.27411102501807e-14	2	Control
H3	-1.68256049945295	4.21365465921206	4.09466603600646	-0.771029208504178	0.0252085143578224	0.0156567917823113	1.95707926833957	-1.66828744741969	1.39805970989031	0.872386194588684	-2.19672502919725	1.29436392160009e-14	3	Control
H4	0.853503963151351	5.60760146098978	-4.09762547112194	-0.0292032786519869	3.15517628562705	0.907641174548156	-3.33437922609011	-0.0269440972831197	1.06882201774855	0.311699363889497	0.0356325383442787	1.1367642938076e-14	4	MEKi
H5	3.29913727708196	3.90650911701186	0.198799618670265	-1.30801661764955	-0.870600206998048	2.05918580702444	0.948792658041334	0.619329890956736	-1.91591785159565	-2.86009214046014	-0.209683542799396	1.5030511557601e-14	5	MEKi
H6	7.75964800194247	0.560812700161269	0.546006674530276	2.44029263492508	-3.81153397718303	0.824704626891927	-1.4255965231667	-0.688738592846706	-0.608511330143196	1.6341164304223	0.270171108492473	1.73958070170954e-14	6	MEKi
H7	-7.75807768911848	-3.80419338960606	-2.95427773332456	0.325166558315472	-2.05254776691175	1.35688635053393	-0.969655004258181	-2.62779885779372	1.14297094474952	-1.11164554800139	0.268050357494442	1.00613961606655e-14	7	GFmix
H8	-3.88824182766763	-1.79116067378216	3.80342613743239	-2.28358900714109	-1.63703982419659	-1.3173759999702	-2.51591052923808	3.24562038879817	0.443413743103772	-0.14445943856536	-0.69436751934493	1.25732757538799e-14	8	GFmix
H9	-2.60170859799666	-3.52740725054517	5.50993756358699	1.32940230645627	2.89504408748198	1.48809773586515	-0.588507870030182	-0.810492400475195	-2.78846511893719	0.693374837149775	0.340930049338255	1.25420507313123e-14	9	GFmix
H10	-0.685358717776764	-2.76353973699173	-5.64313409801587	-2.94310832409613	0.17838336977872	2.27088076121225	2.32073126007769	1.75680425602817	-0.325145596646421	1.69941386092374	-0.0783041898275183	1.33043532787869e-14	10	MEKi+GFmix
H11	3.34633780049761	-1.42769916855171	-1.97014084950442	-4.25854022326358	0.447140990501539	-4.15603330638718	-0.064942605978812	-1.90515327100963	-1.29266908256885	-0.0608810430515415	0.259928691037711	1.20632128418341e-14	11	MEKi+GFmix
H12	7.19308175229524	-6.1732243116617	0.551891774574496	2.36638675139757	1.82737369455316	-0.250409280643636	0.709209489413107	0.539428444040329	2.38395732992171	-1.1309524570468	-0.418707221183632	1.4581651858192e-14	12	MEKi+GFmix
