# Supplementary material for: Spike-in enhanced phosphoproteomics uncovers synergistic signaling responses to MEK inhibition in colon cancer cells
Source: Nat Commun. 2025 May 27;16:4884. doi: 10.1038/s41467-025-59404-y (PMC12106795; doi:10.1038/s41467-025-59404-y)
Supplement: Supplementary file 21 — Source Data [file 41467_2025_59404_MOESM21_ESM.zip › SourceData_Figure4A.csv]

ID	H1	H2	H3	H4	H5	H6	H7	H8	H9	H10	H11	H12
CACNA1C_S1981	2.68809579389076	0.658256854330579	0.137636545150632	-0.645351322859382	-0.701596811533508	0.306767884038058	-0.134868449775936	-0.0291505216334325	-0.883758454006485	-0.452962582732123	0.187684495235528	-1.13075343010469
CAT_S167*	-0.0802409142669327	-1.30509086359068	-2.28268697206339	-0.421542433677185	0.0478083063046798	0.963432625069232	0.966228432516097	0.621676357862232	-0.380295834290075	0.332812494298937	1.09561361874673	0.442285183090355
CDK1_T14	1.01042386896274	0.0575174898086729	0.284600859112308	1.34566551383034	0.261991130789054	-0.45720942097279	0.291919323877639	1.24242329040377	-0.355411142113048	-1.05979160470031	-2.17424288231832	-0.447886426680042
CDK1_Y15*	-0.488118194481634	-0.721927648407367	0.0856940483010547	1.16792293101883	1.55628671871773	1.42439093318891	-1.49371704938781	-0.58031409817175	-1.24111985190051	0.372167486570243	-0.330556378604231	0.249291103156505
CHP_S703***	0.632183334944538	0.538801259309303	0.614498440863323	-1.18258930847596	-1.13159646376945	-1.47557402085623	1.05038254880832	1.22355520351322	1.22062981480038	-0.0931971511033652	-0.722351728727093	-0.674741929306982
EGFR_Y1172***	-0.566917753499538	-1.22878856496097	-1.14310624388721	-0.36053118476099	-0.784057357727309	-1.39122658319309	0.7222775029529	0.848187663153054	0.750601480756441	0.847926345944799	1.14084844548593	1.16478624973599
ERK1_Y204***	0.789622079010033	0.865511259626885	0.810912622513095	-1.02119549231053	-0.890597438690372	-1.43610786009848	1.0409950354124	1.01927945809673	1.0815448721117	-0.945194255195807	-0.554053344101397	-0.76071693637426
ERK2_Y187***	0.725145186921942	0.819871346176023	0.761581284083715	-1.13829065376139	-1.07467186464725	-1.48142887886436	1.06839765089016	1.06207484818844	1.08604944279749	-0.663119422424658	-0.516913479549156	-0.648695459810951
FAK_Y577	-0.308597314645181	1.37950759184293	-0.814095516527653	0.216182083604392	-0.0825312824131497	-0.661234036336945	-0.606437037995916	-0.409284515104542	-1.5800127024562	1.29538836371704	-0.190211080980239	1.76132544729546
GRIN2A_Y1325*	0.667664504068064	0.582987927977176	-0.0773915220565266	-0.789549836832727	-0.238137586930634	-1.7794409908305	0.758934820786731	0.311168917755481	1.85214845081512	-1.00375233132475	0.635682046539197	-0.920314399966633
GSK3A_Y279*	-0.274104587666303	-0.198300486877289	0.33129279513548	1.2725901638896	1.2931762997415	0.771635092405066	-1.59060337580878	-1.32951397957201	-1.38471025382988	-0.0365358825632177	0.663630286953587	0.481443928192207
IRS1_Y632*	-0.0251317746503124	-0.801325922919704	-0.462042373263458	-0.228066465486957	0.579882260967414	-0.733503164551768	-0.880034960798932	0.571317362001145	-1.65837068435484	0.445367768183868	1.40371931538594	1.7881886394876
ITGB3_Y785**	-1.15612490636286	-0.934743112176739	0.703905801548175	-0.438151141659756	-0.994544218452404	-0.475218010656841	0.959418914052591	2.11788922732028	0.949086288312617	0.254716143154224	-0.614167283204972	-0.372067701874312
JNK3_Y223;JNK1_Y185***	-0.548144948612762	-1.042514436902	-1.1976048992121	-0.544083910614802	-0.554333264657352	-0.350832442335474	-0.521390854966524	0.395947220952755	-0.167510924681294	1.20367623321862	1.74325512597129	1.58353710183964
Jun_S63***	-1.64445352274471	-1.08632894112586	-0.695440087425061	-0.46332555423078	-0.969630789021701	-0.584632791900708	0.668653059721824	0.652979252088761	0.936452969267917	1.05935068477284	1.09474323173559	1.03163248886188
KDR_Y951	-1.337982798673	0.114729006527484	-0.663737084938622	0.293256858569695	1.84555586121602	0.738536363402063	-0.816651505683341	-0.730403808477885	-0.893040715052853	1.35120901306863	0.716358664268206	-0.617829854226411
Myc_S62***	0.826805178420118	0.379717242490403	0.325704204931117	-1.07202565727039	-1.18937759406149	-1.38488285350083	0.908526909531011	1.2393774555318	1.45729574126245	-0.875483715809267	-0.0402567444066846	-0.575400167118233
NF2_S518*	0.321286992110521	0.651484238454178	-0.51156911186119	2.05169352587568	0.150735111605638	0.852492090367458	-0.219821039065134	-0.679718756377886	0.35599030124395	-0.14654440256154	-1.96072187460215	-0.865307075189535
P38A_Y182**	-0.987608563308322	-0.358670002364377	-1.28713000586005	-0.215773497206585	-0.136136904532496	0.133379021670281	-0.791329429268158	-0.284398800530765	-0.365556298066035	0.557362556584652	1.9834700402795	1.75239188260236
PDGFRA_Y988	-0.378697221267069	0.159818297940089	0.165726855227774	0.0236340136009902	2.67468884449575	0.37496420270258	-0.0597086158417352	-0.0938700777065948	-0.227548768521609	-0.300275253514969	-1.72583234988287	-0.612899927232333
PDGFRB_Y934	0.453333649933675	-2.00741135840035	-0.180993085397625	1.45302667591266	1.33699926927213	-0.255727862677851	-0.790426324922799	-0.238859278543497	-1.14235004279875	0.159595940151122	0.506255218014266	0.706557199457021
PLCG2_Y759**	-2.20174894313228	-0.76866401873112	-0.308918454063029	0.030786945110446	0.0870215633046211	0.757034178400695	-0.534483446729864	0.015831176285218	-0.440366395368852	0.626302458808486	1.73340332231175	1.00380161380393
PRAS40_T246*	-1.66741638769191	0.384538125339344	-1.50690233696416	-0.699189551151143	-0.755400587998605	-0.468508313040557	0.27542572314739	0.364895303276019	0.71595263411592	0.950900097946735	1.16689301246112	1.23881228055983
PRKCD_T295*	-1.43064417862886	0.519401800860494	0.224455664795802	1.54632397499722	1.09120583520716	1.29684185373413	-0.104919838645115	-0.832319378680563	-1.08626770767801	-0.968401402984445	0.37971663895386	-0.635393261931672
PTEN_Y315*	0.978101240636515	0.750835774191544	1.15818756315135	1.14385880271447	-0.65795619498316	0.163144738928328	0.552841224603122	-0.734429192873811	-0.185241912178163	0.0814425606187865	-1.94198530754824	-1.30879929726074
PTP1B_Y66*	-0.850582062662202	-0.797177681126084	-0.769625306491298	0.558788700883929	0.909438896225256	1.30410217145116	-0.372738221343119	1.50644250877642	0.566726663348057	0.0615568338385332	-1.84418745380338	-0.272745049097267
PTPN6_Y564	0.522114418016468	-0.368543393562275	-0.536789798742358	0.100694947171832	0.0197243649352418	-0.473031919722245	0.114790903334394	-1.41755595438031	-1.21430437812078	-0.0350001557342388	2.40736155904374	0.880539407760536
PXN_Y118	0.338125142858043	0.295193864197018	1.00396891233799	-0.547166477407373	1.0788260258552	1.68325214060685	-1.23544139236126	-1.3332157667712	-0.844488571910983	-1.09398550864696	0.146121943788953	0.508809687453721
Raptor_S863*	-1.0630110771093	-0.292846989601722	-1.38869072171077	-0.440851191138096	-0.960521212632245	-0.845157756681589	0.306076043880276	0.503991338877776	0.232194658147463	0.875244811695603	1.79511083814763	1.27846125812497
SHC1_Y427***	-1.04556242039599	-1.34336794965759	-0.77542246633756	-0.960241464458013	-1.19007306080465	-0.126263891245702	0.686812917429427	0.765132295217293	0.964372863802245	0.80846201511144	1.26646339149571	0.949687769843381
SHP-2_Y584***	-1.17111405099384	-0.866941021877965	-0.931971545049771	-0.741755727692121	-0.735811893911614	-0.565295100318299	0.568068865937274	0.121982333486334	0.358188314438627	0.550989437105436	1.73076918267169	1.68289120620425
STK3_Y81	0.517709643623216	0.270376936147216	-1.11730307163807	-1.12486544396973	-0.120203977573091	0.813198169916516	-0.0904655233111878	-1.91071881241482	-0.453933620974702	0.881371475843425	0.94178785068268	1.39304637366856
STMN1_S25***	0.0413149919576117	0.00091599203029314	0.0916438537555194	-0.929983733323827	-0.813116369476824	-0.847102985397386	1.12088597999204	1.80629496733407	1.62142925518577	-0.488067323878077	-0.993419200859262	-0.610795427319939
ZAP70_Y292*	-0.853239450784715	-0.750194935668187	-0.349542419154126	-0.802068934654825	-0.251890547830598	-1.30720105602647	1.03582894085281	0.354507683271852	1.68779721500596	0.550927326118452	1.47964180835252	-0.794565629482679
