# Supplementary material for: Spike-in enhanced phosphoproteomics uncovers synergistic signaling responses to MEK inhibition in colon cancer cells
Source: Nat Commun. 2025 May 27;16:4884. doi: 10.1038/s41467-025-59404-y (PMC12106795; doi:10.1038/s41467-025-59404-y)
Supplement: Supplementary file 21 — Source Data [file 41467_2025_59404_MOESM21_ESM.zip › SourceData_Figure4B.csv]

ID	D1	D2	D3	D4	D5	D6	D8	D9	D10	D11	D12
ABL1_Y393*	-0.7770221563838	-0.877267763553172	0.824281840294411	-0.362872335012761	-0.161182232174035	-1.00749682398715	1.60480442643364	1.9216933005188	-0.573058917435236	-0.332215738923018	-0.259663599777687
Btk_Y223*	-0.469682914016952	-0.320181925225358	-0.790217234793163	-0.612281243642098	-1.94865050388949	0.0557619979451215	0.713568316861773	1.61534693752189	1.27230430007134	0.348726927543062	0.135305341623873
CAT_S167*	0.350853253946601	-0.789515703370836	-0.986641997800875	0.995764914611219	0.644431033612035	1.920386217877	-0.872155238603543	-0.294441371335067	0.434541162940091	0.0615039578138167	-1.46472622969044
CHP_S703***	1.02813176790535	0.906232325362012	0.826026802820906	-0.900618418819087	-1.17519568305525	-1.2771644327849	1.04709075532294	1.24685380564489	-0.563895135832291	-0.575420379771643	-0.562041406792933
EGFR_Y1172***	-1.01591279238995	0.136353258977292	-0.747223030691796	-1.55579683509697	-0.477252611312203	-1.03951586213143	1.24422031171056	1.14588456114681	0.68566144969737	0.891927828453462	0.731653721636853
ERK1_Y204***	0.844821411180463	0.809586990852716	0.721767393929915	-0.853302614680546	-1.62585015099426	-0.701973923252434	1.2710638413428	1.26020659930083	-0.738307589884699	-0.428012840871605	-0.559999116923184
ERK2_Y187***	0.883413588975427	0.794921962007628	0.677280490101316	-1.05036580967097	-1.2179483751558	-0.941263863220636	1.27135016632636	1.36983527689226	-0.849597060735711	-0.501674236902936	-0.435952138616947
ITK_Y512*	-0.846242306444973	0.0554694839807417	-0.844412219577698	0.338994761260276	1.81644600746093	0.938380294100832	-0.92302789377855	-1.52087646480631	-0.341103890465258	0.426770427187686	0.899601801082323
JNK3_Y223;JNK1_Y185***	-0.391983821043328	-0.544582613775204	-1.61078173987473	-0.460855403548805	-0.0272568471482937	-0.737447340391849	-0.0153307277660404	-0.358227680520446	0.952335605446759	1.77236670521717	1.42176386340478
Jun_S63***	0.0873249725006163	-0.396627647519373	-0.498575215066075	-1.32184975018191	-1.37891042331784	-1.06572154993725	0.818560374471149	0.299015358408734	1.25644336310772	1.24712277025332	0.953217747280877
Myc_S62***	0.993283184196387	0.0557045979059839	1.41946964801079	-0.710179786736022	-1.49020313119084	-1.03585006129715	0.69916228023628	1.35710586320579	-0.633385606601369	0.0267212960675993	-0.681828283797453
P38A_Y182	-0.619576522938974	0.216615566630862	-0.0735667492845997	-1.30511185847239	-0.577441399374921	0.320756349653762	0.737795454650771	2.27282084864306	-1.24635414692497	-0.111101674657051	0.385164132074444
PDGFRB_Y751*	0.203283525349068	0.86239327083541	1.97686852108774	-1.45716155822897	-0.632178246522608	-0.275966480733338	1.13929110767476	-0.0586086707694811	-0.287426376302231	-0.386961148280788	-1.08353394410956
PDGFRB_Y934*	-0.756461285678107	-1.83223605621052	-0.895826135352463	NA	0.578646882731319	1.18390377282276	0.0277434998306693	0.0393165279559527	-0.326486703883598	1.47019505165195	0.511204446132036
PKM_Y148	-0.0786459975004006	0.739631469120454	-0.974915443985699	0.695189929273303	0.637705571705515	0.775310249381913	-2.37927725138978	-0.370097611349939	0.963830326339996	0.368660558664109	-0.377391800259471
PLCG1_Y783	0.647596726505177	-0.0129103172415158	-0.422283144009018	0.748177652546461	-0.426348649789822	0.705764814418437	-2.56248715583064	-0.288496069677205	0.390236601382974	0.0556171333399293	1.16513240835522
PRAS40_T246**	-1.13566771959119	-0.734357650230821	-1.27109692391561	-0.623722971460949	-0.910260431336246	0.0418225271425831	0.311865393951728	0.507833082842002	0.978723672541841	1.46572009374725	1.36914092630943
RAF1_S259	0.434946412785393	0.352156396222458	0.688542949548851	1.66141458212918	0.962894772589549	0.760050610216374	-0.825401052162014	-0.94659719266258	-1.38346400201292	-0.810233710812925	-0.894309765841311
SHC1_Y427***	-0.606511903602147	-0.611275422599323	-0.57087307632541	-0.763812020785203	-1.71803177733241	-0.674419038499775	0.9417645090315	1.09752322649175	0.897904845077124	1.12532445023255	0.882406208311346
SHP-2_Y584*	0.0373060626225262	-0.745132188484099	-1.69129658372026	-0.154439977979255	-0.900780839942525	0.0981429028134409	1.11596618129845	2.09680636142546	-0.192015301766205	0.205825788895158	0.129617594837298
STMN1_S25***	0.0274511650091274	-0.0654229434441167	0.683796270936812	-0.609852077815517	-0.872798856590517	-1.02731520360043	1.28056479229257	2.19418605571196	-0.448023428433644	-0.520102464427594	-0.642483309638648
