# Supplementary material for: Spike-in enhanced phosphoproteomics uncovers synergistic signaling responses to MEK inhibition in colon cancer cells
Source: Nat Commun. 2025 May 27;16:4884. doi: 10.1038/s41467-025-59404-y (PMC12106795; doi:10.1038/s41467-025-59404-y)
Supplement: Supplementary file 21 — Source Data [file 41467_2025_59404_MOESM21_ESM.zip › SourceData_Figure4C.csv]

ID	C1	C2	C3	C4	C5	C7	C8	C9	C10	C11	C12
5-LO_S664	0.566111183296711	0.0393401282849183	NA	1.17401044590707	1.55221873352789	-1.5188868099914	-0.200319908581282	-0.32174722959374	-0.946982202690225	-1.03319820986977	0.689453869709821
ARRB1_S412	1.60624097457412	0.83786071518636	0.125893746230754	-0.119776108223245	-2.31788249179561	0.325197238642284	0.37459833482673	-0.179011991906704	0.278065388118401	-0.978529665116299	0.0473438594632174
Btk_Y551*	1.12868358982097	0.542588884197237	-0.0953909662611469	1.51323656330112	0.904626141620946	-1.21087713855801	0.290827421671056	-1.32710992839775	-1.38743127355271	-0.259738947143317	-0.0994143466984091
CFTR_S795*	-0.293249329403104	-0.256636583181767	-2.03738066528261	0.701140910182054	0.801041287301379	1.20064641494725	0.665721101772558	0.981462950812347	-0.052906360704079	-1.20944479102213	-0.50039493542189
CHP_S703***	-0.328463369119618	-0.0923000622658463	-0.329180901086103	-1.26468422613237	-1.23007325453526	1.22993874919949	1.58042162079941	1.4983336661155	-0.261516534828754	-0.493069021654066	-0.309406666492391
CHP_T653	-0.560171634190466	-0.304707311013274	0.432414619441713	0.567397409434837	0.871196456913865	0.12118140551765	-0.945921902711099	-2.31604621054087	0.553864969467802	1.28824852979966	0.292543667880183
EGFR_Y1172***	-1.14818926850272	-0.353373939386622	-0.845147236535883	-0.96858908858659	-1.55090738162269	0.939169264786447	0.867848444768626	0.835589720710068	1.25166501213792	0.234340271937337	0.73759420029411
EGFR_Y1197***	-0.763858016752256	-0.182339670866318	0.130246050814122	-1.33040787327934	-1.7796930874979	0.68420302504242	1.60024321013025	0.350044816323984	0.72980755474008	-0.260957952035482	0.82271194338044
ERK1_Y204***	0.103857744165724	0.209917324802136	0.125840647810173	-1.87843700323924	-1.61049527360116	1.14834568948411	1.17895175410289	1.03065908289812	-0.118813195354898	-0.140051687099529	-0.0497750839683138
ERK2_Y187***	0.14669485535464	0.220125385732637	0.212874287941056	-1.83136086246444	-1.77090149731069	1.09873953519616	1.09201395710016	0.99093013818503	-0.000234371846920228	-0.0644748645464647	-0.0944065633411581
Eph2_Y588	-0.132264426279634	0.247941806482932	0.367629474969398	0.625574938956614	1.11369487168471	-0.424062225707334	-1.59629504054834	-1.93185030250986	0.401713885597813	0.0933749423275342	1.23454207502618
IGF1R_Y1281**	-0.792567490001822	-0.179953032196956	0.308135178629509	0.957695153551045	1.12911253067993	-2.04263160632767	-0.203013557599781	-1.18570034780355	0.908585496315139	0.517854167819559	0.582483506934597
IRAK1_T209*	-0.162887416456888	2.23823138099441	0.780118442100543	0.417605320996733	0.316112357929158	-0.124649867306778	0.0761527116810217	-0.178417811978282	-1.14713572187928	-1.46700366252338	-0.74812573355726
Jun_S63*	-1.07485021223967	0.323585912083318	0.277082249337591	-1.78188228174296	-0.952744775588713	0.961635334436259	1.08115183123734	1.34137420790778	0.603464386991584	-0.289348312285606	-0.489468340136927
PDGFRB_Y751	1.53994101145621	0.610504108175607	0.565494450261766	0.288049228989966	-0.538311176079577	-1.41572398927844	-1.32416274497459	-0.129054973859253	0.0890725071563054	-1.01160060018606	1.32579217833806
PRAS40_T246	-0.532736672430199	0.23391016144265	-0.257372146198027	-0.0986072257679956	-0.0495556095231088	-1.41405023794008	-0.75676544331569	-1.06557709450083	0.857961050121184	1.98154850152631	1.10124471658581
PRKCD_Y313	1.08468780122748	0.400333111314504	0.325499864430313	1.02255525400013	0.793771596599981	0.174252285667648	-2.27882216048123	-0.787779372145311	-1.00057218887106	0.110564266808169	0.155509541449382
PTPN6_Y564*	0.870150674342294	0.512813384008853	0.766299728037459	-1.3219568441387	-1.33785653039463	-1.41074305949749	-0.499292871438731	0.426917225447406	1.46109048278107	-0.013766750020011	0.546344560872484
SGK1_T369	-0.349009029420472	-0.335151197315479	0.321261571613025	-0.100578897041983	-0.477921305160242	-2.33849314935132	0.21723946768497	-0.205075786518274	1.38279787099673	0.644369729838508	1.24056072467453
SHC1_Y427***	-1.7710856146751	-1.0323014857018	-0.266755062147819	-0.964775954720893	-0.770297205774128	0.916869434977919	0.944880163670613	0.483296702329476	0.877322848430763	0.46517124782013	1.11767492579084
SHP-2_Y584***	-0.601292764228817	-1.32140501111717	-1.57740883988823	-0.655732165280694	0.0645951829875958	-0.42823210027058	0.688655915628706	0.344294271021693	0.921345908265776	1.11699961032912	1.4481799925526
STMN1_S25*	-0.357870901669947	-1.33390665930895	-0.606092384540728	0.0768802114551681	-0.498359067251296	1.93036674379212	1.42681229212779	0.740544766813127	-0.94318059111542	0.079218215245526	-0.514412625547393
Src_Y419**	0.0345724771147559	-1.03511366532933	0.0585856549824845	1.83529133414893	1.66840025322804	-0.0794531840630749	-0.996134504183379	-1.28642863021156	0.194686369939334	-0.235165062132528	-0.159241043493683
