# Supplementary material for: Spike-in enhanced phosphoproteomics uncovers synergistic signaling responses to MEK inhibition in colon cancer cells
Source: Nat Commun. 2025 May 27;16:4884. doi: 10.1038/s41467-025-59404-y (PMC12106795; doi:10.1038/s41467-025-59404-y)
Supplement: Supplementary file 21 — Source Data [file 41467_2025_59404_MOESM21_ESM.zip › SourceData_Figure4E.csv]

	Modified.sequence	CellLine	HGNC_id	Ligandmix	MEKi	norm_intensity
1	TAGTSFMMTPY(UniMod:21)VVTR(SILAC-R-H)2	HCT116	JNK3_Y223;JNK1_Y185	BSA	DMSO	2.63428036242533
2	TAGTSFMMTPY(UniMod:21)VVTR(SILAC-R-H)2	HCT116	JNK3_Y223;JNK1_Y185	BSA	DMSO	2.35915274708316
3	TAGTSFMMTPY(UniMod:21)VVTR(SILAC-R-H)2	HCT116	JNK3_Y223;JNK1_Y185	BSA	MEKi	2.6360007205462
4	TAGTSFMMTPY(UniMod:21)VVTR(SILAC-R-H)2	HCT116	JNK3_Y223;JNK1_Y185	BSA	MEKi	2.63165883567105
5	TAGTSFMMTPY(UniMod:21)VVTR(SILAC-R-H)2	HCT116	JNK3_Y223;JNK1_Y185	BSA	MEKi	2.71786691657569
6	TAGTSFMMTPY(UniMod:21)VVTR(SILAC-R-H)2	HCT116	JNK3_Y223;JNK1_Y185	GFmix	DMSO	2.64561407126872
7	TAGTSFMMTPY(UniMod:21)VVTR(SILAC-R-H)2	HCT116	JNK3_Y223;JNK1_Y185	GFmix	DMSO	3.03422161674915
8	TAGTSFMMTPY(UniMod:21)VVTR(SILAC-R-H)2	HCT116	JNK3_Y223;JNK1_Y185	GFmix	DMSO	2.79552653507342
9	TAGTSFMMTPY(UniMod:21)VVTR(SILAC-R-H)2	HCT116	JNK3_Y223;JNK1_Y185	GFmix	MEKi	3.37639599837548
10	TAGTSFMMTPY(UniMod:21)VVTR(SILAC-R-H)2	HCT116	JNK3_Y223;JNK1_Y185	GFmix	MEKi	3.60497522626323
11	TAGTSFMMTPY(UniMod:21)VVTR(SILAC-R-H)2	HCT116	JNK3_Y223;JNK1_Y185	GFmix	MEKi	3.53731464293403
12	TAGTSFMMTPY(UniMod:21)VVTR(SILAC-R-H)2	HCT116	JNK3_Y223;JNK1_Y185	BSA	DMSO	2.42485297851131
13	VADPDHDHTGFLTEY(UniMod:21)VATR(SILAC-R-H)3	HCT116	ERK2_Y187	BSA	DMSO	4.5232694398878
14	VADPDHDHTGFLTEY(UniMod:21)VATR(SILAC-R-H)3	HCT116	ERK2_Y187	BSA	DMSO	4.56617716670478
15	VADPDHDHTGFLTEY(UniMod:21)VATR(SILAC-R-H)3	HCT116	ERK2_Y187	BSA	MEKi	2.32885779261383
16	VADPDHDHTGFLTEY(UniMod:21)VATR(SILAC-R-H)3	HCT116	ERK2_Y187	BSA	MEKi	2.40377628927983
17	VADPDHDHTGFLTEY(UniMod:21)VATR(SILAC-R-H)3	HCT116	ERK2_Y187	BSA	MEKi	1.9247727678701
18	VADPDHDHTGFLTEY(UniMod:21)VATR(SILAC-R-H)3	HCT116	ERK2_Y187	GFmix	DMSO	4.92748899413397
19	VADPDHDHTGFLTEY(UniMod:21)VATR(SILAC-R-H)3	HCT116	ERK2_Y187	GFmix	DMSO	4.92004316123264
20	VADPDHDHTGFLTEY(UniMod:21)VATR(SILAC-R-H)3	HCT116	ERK2_Y187	GFmix	DMSO	4.94827602468851
21	VADPDHDHTGFLTEY(UniMod:21)VATR(SILAC-R-H)3	HCT116	ERK2_Y187	GFmix	MEKi	2.88842698288574
22	VADPDHDHTGFLTEY(UniMod:21)VATR(SILAC-R-H)3	HCT116	ERK2_Y187	GFmix	MEKi	3.06060142374496
23	VADPDHDHTGFLTEY(UniMod:21)VATR(SILAC-R-H)3	HCT116	ERK2_Y187	GFmix	MEKi	2.90541287038899
24	VADPDHDHTGFLTEY(UniMod:21)VATR(SILAC-R-H)3	HCT116	ERK2_Y187	BSA	DMSO	4.6348204697813
25	TAGTSFMMTPY(UniMod:21)VVTR(SILAC-R-H)2	DLD-1	JNK3_Y223;JNK1_Y185	BSA	DMSO	3.00280621822612
26	TAGTSFMMTPY(UniMod:21)VVTR(SILAC-R-H)2	DLD-1	JNK3_Y223;JNK1_Y185	BSA	DMSO	2.95754527583421
27	TAGTSFMMTPY(UniMod:21)VVTR(SILAC-R-H)2	DLD-1	JNK3_Y223;JNK1_Y185	BSA	DMSO	2.64130963359366
28	TAGTSFMMTPY(UniMod:21)VVTR(SILAC-R-H)2	DLD-1	JNK3_Y223;JNK1_Y185	BSA	MEKi	2.98237884345851
29	TAGTSFMMTPY(UniMod:21)VVTR(SILAC-R-H)2	DLD-1	JNK3_Y223;JNK1_Y185	BSA	MEKi	3.11098457441564
30	TAGTSFMMTPY(UniMod:21)VVTR(SILAC-R-H)2	DLD-1	JNK3_Y223;JNK1_Y185	BSA	MEKi	2.90034142038717
31	TAGTSFMMTPY(UniMod:21)VVTR(SILAC-R-H)2	DLD-1	JNK3_Y223;JNK1_Y185	GFmix	DMSO	3.11452187240245
32	TAGTSFMMTPY(UniMod:21)VVTR(SILAC-R-H)2	DLD-1	JNK3_Y223;JNK1_Y185	GFmix	DMSO	3.01281832057784
33	TAGTSFMMTPY(UniMod:21)VVTR(SILAC-R-H)2	DLD-1	JNK3_Y223;JNK1_Y185	GFmix	MEKi	3.40153259757307
34	TAGTSFMMTPY(UniMod:21)VVTR(SILAC-R-H)2	DLD-1	JNK3_Y223;JNK1_Y185	GFmix	MEKi	3.64475457660601
35	TAGTSFMMTPY(UniMod:21)VVTR(SILAC-R-H)2	DLD-1	JNK3_Y223;JNK1_Y185	GFmix	MEKi	3.54076545099351
36	VADPDHDHTGFLTEY(UniMod:21)VATR(SILAC-R-H)3	DLD-1	ERK2_Y187	BSA	DMSO	4.36943976629854
37	VADPDHDHTGFLTEY(UniMod:21)VATR(SILAC-R-H)3	DLD-1	ERK2_Y187	BSA	DMSO	4.28120645007548
38	VADPDHDHTGFLTEY(UniMod:21)VATR(SILAC-R-H)3	DLD-1	ERK2_Y187	BSA	DMSO	4.16390837852536
39	VADPDHDHTGFLTEY(UniMod:21)VATR(SILAC-R-H)3	DLD-1	ERK2_Y187	BSA	MEKi	2.44130515025748
40	VADPDHDHTGFLTEY(UniMod:21)VATR(SILAC-R-H)3	DLD-1	ERK2_Y187	BSA	MEKi	2.27421176526101
41	VADPDHDHTGFLTEY(UniMod:21)VATR(SILAC-R-H)3	DLD-1	ERK2_Y187	BSA	MEKi	2.5500886235821
42	VADPDHDHTGFLTEY(UniMod:21)VATR(SILAC-R-H)3	DLD-1	ERK2_Y187	GFmix	DMSO	4.75624394062288
43	VADPDHDHTGFLTEY(UniMod:21)VATR(SILAC-R-H)3	DLD-1	ERK2_Y187	GFmix	DMSO	4.85444156904919
44	VADPDHDHTGFLTEY(UniMod:21)VATR(SILAC-R-H)3	DLD-1	ERK2_Y187	GFmix	MEKi	2.64148784685271
45	VADPDHDHTGFLTEY(UniMod:21)VATR(SILAC-R-H)3	DLD-1	ERK2_Y187	GFmix	MEKi	2.98839506947195
46	VADPDHDHTGFLTEY(UniMod:21)VATR(SILAC-R-H)3	DLD-1	ERK2_Y187	GFmix	MEKi	3.05392532221576
47	TAGTSFMMTPY(UniMod:21)VVTR(SILAC-R-H)2	Caco-2	JNK3_Y223;JNK1_Y185	BSA	DMSO	2.64331888268868
48	TAGTSFMMTPY(UniMod:21)VVTR(SILAC-R-H)2	Caco-2	JNK3_Y223;JNK1_Y185	BSA	DMSO	2.57530045873486
49	TAGTSFMMTPY(UniMod:21)VVTR(SILAC-R-H)2	Caco-2	JNK3_Y223;JNK1_Y185	BSA	DMSO	2.47511660871752
50	TAGTSFMMTPY(UniMod:21)VVTR(SILAC-R-H)2	Caco-2	JNK3_Y223;JNK1_Y185	BSA	MEKi	2.45306241655695
51	TAGTSFMMTPY(UniMod:21)VVTR(SILAC-R-H)2	Caco-2	JNK3_Y223;JNK1_Y185	BSA	MEKi	2.47607093593659
52	TAGTSFMMTPY(UniMod:21)VVTR(SILAC-R-H)2	Caco-2	JNK3_Y223;JNK1_Y185	BSA	MEKi	3.9327124740135
53	TAGTSFMMTPY(UniMod:21)VVTR(SILAC-R-H)2	Caco-2	JNK3_Y223;JNK1_Y185	GFmix	DMSO	2.63852105686196
54	TAGTSFMMTPY(UniMod:21)VVTR(SILAC-R-H)2	Caco-2	JNK3_Y223;JNK1_Y185	GFmix	DMSO	2.72727426326273
55	TAGTSFMMTPY(UniMod:21)VVTR(SILAC-R-H)2	Caco-2	JNK3_Y223;JNK1_Y185	GFmix	DMSO	2.46616221243461
56	TAGTSFMMTPY(UniMod:21)VVTR(SILAC-R-H)2	Caco-2	JNK3_Y223;JNK1_Y185	GFmix	MEKi	2.63526883915449
57	TAGTSFMMTPY(UniMod:21)VVTR(SILAC-R-H)2	Caco-2	JNK3_Y223;JNK1_Y185	GFmix	MEKi	2.21864177610505
58	TAGTSFMMTPY(UniMod:21)VVTR(SILAC-R-H)2	Caco-2	JNK3_Y223;JNK1_Y185	GFmix	MEKi	2.42295102175875
59	VADPDHDHTGFLTEY(UniMod:21)VATR(SILAC-R-H)3	Caco-2	ERK2_Y187	BSA	DMSO	3.89339643782956
60	VADPDHDHTGFLTEY(UniMod:21)VATR(SILAC-R-H)3	Caco-2	ERK2_Y187	BSA	DMSO	3.9183456509699
61	VADPDHDHTGFLTEY(UniMod:21)VATR(SILAC-R-H)3	Caco-2	ERK2_Y187	BSA	DMSO	3.9259650981764
62	VADPDHDHTGFLTEY(UniMod:21)VATR(SILAC-R-H)3	Caco-2	ERK2_Y187	BSA	MEKi	2.2087398707195
63	VADPDHDHTGFLTEY(UniMod:21)VATR(SILAC-R-H)3	Caco-2	ERK2_Y187	BSA	MEKi	2.24445876264866
64	VADPDHDHTGFLTEY(UniMod:21)VATR(SILAC-R-H)3	Caco-2	ERK2_Y187	BSA	MEKi	2.4690274883643
65	VADPDHDHTGFLTEY(UniMod:21)VATR(SILAC-R-H)3	Caco-2	ERK2_Y187	GFmix	DMSO	4.69705536183293
66	VADPDHDHTGFLTEY(UniMod:21)VATR(SILAC-R-H)3	Caco-2	ERK2_Y187	GFmix	DMSO	4.68271124825765
67	VADPDHDHTGFLTEY(UniMod:21)VATR(SILAC-R-H)3	Caco-2	ERK2_Y187	GFmix	DMSO	4.5997500212275
68	VADPDHDHTGFLTEY(UniMod:21)VATR(SILAC-R-H)3	Caco-2	ERK2_Y187	GFmix	MEKi	3.74114944190764
69	VADPDHDHTGFLTEY(UniMod:21)VATR(SILAC-R-H)3	Caco-2	ERK2_Y187	GFmix	MEKi	3.67740838648667
70	VADPDHDHTGFLTEY(UniMod:21)VATR(SILAC-R-H)3	Caco-2	ERK2_Y187	GFmix	MEKi	3.65630743712779
