# Supplementary material for: Spike-in enhanced phosphoproteomics uncovers synergistic signaling responses to MEK inhibition in colon cancer cells
Source: Nat Commun. 2025 May 27;16:4884. doi: 10.1038/s41467-025-59404-y (PMC12106795; doi:10.1038/s41467-025-59404-y)
Supplement: Supplementary file 21 — Source Data [file 41467_2025_59404_MOESM21_ESM.zip › SourceData_Figure5C_SuppFig14.csv]

kinase	kinase_group	dominant_enrichment_value_log2	dominant_adjusted_p_value_log10_abs	sign.Hits	group	cell_line
PKACG	AGC	0.13610575814405856	1.7424240127308497e-11	insignificant	Interaction	HCT116
ZAK	TKL	1.782317233332085	2.175204536425779e-11	insignificant	Interaction	HCT116
P38B	CMGC	-0.7110231079116222	2.284837469810188	downregulated	Interaction	HCT116
P38A	CMGC	-0.7801549376911115	2.284837469810188	downregulated	Interaction	HCT116
P38D	CMGC	-0.5448713780159727	1.2038864628485664	downregulated	Interaction	HCT116
PKACA	AGC	0.08698799157936749	1.7424240127308497e-11	insignificant	Interaction	HCT116
PKACB	AGC	-0.4079668557448064	2.175204536425779e-11	insignificant	Interaction	HCT116
TBK1	Other	0.03895667743002206	1.7424240127308497e-11	insignificant	Interaction	HCT116
AKT2	AGC	1.9434606802016623	1.7424240127308497e-11	insignificant	Interaction	HCT116
AKT3	AGC	-0.05653931979833734	1.7424240127308497e-11	insignificant	Interaction	HCT116
P38G	CMGC	-0.7112075839736203	1.2038864628485664	downregulated	Interaction	HCT116
AKT1	AGC	0.8096245793278204	2.175204536425779e-11	insignificant	Interaction	HCT116
DRAK1	CAMK	0.04534029422087611	1.7424240127308497e-11	insignificant	Interaction	HCT116
PDK1	AGC	1.3865904865098593	0.7340965255286003	upregulated	Interaction	HCT116
PKG1	AGC	0.26949317342176143	1.7424240127308497e-11	insignificant	Interaction	HCT116
PKG2	AGC	0.8179297981178038	1.7424240127308497e-11	insignificant	Interaction	HCT116
DAPK1	CAMK	0.9528593782039124	0.01323866093898101	insignificant	Interaction	HCT116
DAPK2	CAMK	1.05711746199723	0.01323866093898101	insignificant	Interaction	HCT116
DAPK3	CAMK	0.5251480488899578	1.7424240127308497e-11	insignificant	Interaction	HCT116
STLK3	STE	-0.45052731797285206	2.175204536425779e-11	insignificant	Interaction	HCT116
HASPIN	Other	0.10172276411839482	1.7424240127308497e-11	insignificant	Interaction	HCT116
PASK	CAMK	-0.9394138471389608	2.175204536425779e-11	insignificant	Interaction	HCT116
MPSK1	Other	0.5827133364237721	1.7424240127308497e-11	insignificant	Interaction	HCT116
AMPKA2	CAMK	-0.9458358553921178	1.7424240127308497e-11	insignificant	Interaction	HCT116
PRKD3	CAMK	0.04534029422087642	1.7424240127308497e-11	insignificant	Interaction	HCT116
ULK2	Other	-1.0619937498904453	1.7424240127308497e-11	insignificant	Interaction	HCT116
AMPKA1	CAMK	0.03657008459314406	1.7424240127308497e-11	insignificant	Interaction	HCT116
PRKD2	CAMK	-0.2269012966972936	2.175204536425779e-11	insignificant	Interaction	HCT116
ULK1	Other	-0.4044626232186443	1.7424240127308497e-11	insignificant	Interaction	HCT116
PRKD1	CAMK	-0.08092347842529647	1.7424240127308497e-11	insignificant	Interaction	HCT116
WNK4	Other	1.2558808092173843	2.175204536425779e-11	insignificant	Interaction	HCT116
NLK	CMGC	-0.8786671681026962	3.2264337272772767	downregulated	Interaction	HCT116
TTBK1	CK1	0.1740736083430792	1.7424240127308497e-11	insignificant	Interaction	HCT116
TTBK2	CK1	1.138748175619387	2.175204536425779e-11	insignificant	Interaction	HCT116
NUAK1	CAMK	-0.12066965721805308	1.7424240127308497e-11	insignificant	Interaction	HCT116
NUAK2	CAMK	-1.0419835807795084	0.08934388252079706	insignificant	Interaction	HCT116
TAK1	TKL	-0.5488293915846559	2.175204536425779e-11	insignificant	Interaction	HCT116
NIM1	CAMK	0.6480047966754912	1.7424240127308497e-11	insignificant	Interaction	HCT116
CDK17	CMGC	-0.7283231018757469	1.6895270209289837	downregulated	Interaction	HCT116
PLK4	Other	-0.6803210694100217	1.7424240127308497e-11	insignificant	Interaction	HCT116
SRPK2	CMGC	0.0018187446111654	2.175204536425779e-11	insignificant	Interaction	HCT116
CDK18	CMGC	-0.837052129509283	2.2709587835631617	downregulated	Interaction	HCT116
PLK3	Other	0.9106022270526412	2.175204536425779e-11	insignificant	Interaction	HCT116
SRPK3	CMGC	-0.1753755493081879	1.7424240127308497e-11	insignificant	Interaction	HCT116
CDK19	CMGC	-0.41747996935794834	0.5005863542096652	downregulated	Interaction	HCT116
MEKK6	STE	1.2463878131589692	0.06323885011165425	upregulated	Interaction	HCT116
MEKK1	STE	0.2653887750890252	1.7424240127308497e-11	insignificant	Interaction	HCT116
MEKK3	STE	0.6169795013854247	2.175204536425779e-11	insignificant	Interaction	HCT116
PLK2	Other	0.5507062819662584	2.175204536425779e-11	insignificant	Interaction	HCT116
MEKK2	STE	0.11749007997671164	1.7424240127308497e-11	insignificant	Interaction	HCT116
PLK1	Other	0.6169795013854247	2.175204536425779e-11	insignificant	Interaction	HCT116
QSK	CAMK	-0.1049023413597365	1.7424240127308497e-11	insignificant	Interaction	HCT116
BRAF	TKL	0.38299274140125505	1.7424240127308497e-11	insignificant	Interaction	HCT116
CDC7	Other	0.16639442342748376	2.175204536425779e-11	insignificant	Interaction	HCT116
HPK1	STE	-0.2048749903672946	2.175204536425779e-11	insignificant	Interaction	HCT116
SRPK1	CMGC	-0.4363114892579839	1.7424240127308497e-11	insignificant	Interaction	HCT116
ICK	CMGC	0.4041731288781747	2.175204536425779e-11	insignificant	Interaction	HCT116
NDR1	AGC	0.5320906037989114	2.175204536425779e-11	insignificant	Interaction	HCT116
NDR2	AGC	-0.5396108615552775	2.175204536425779e-11	insignificant	Interaction	HCT116
CHK2	CAMK	-0.8118637974184499	2.175204536425779e-11	insignificant	Interaction	HCT116
CHK1	CAMK	0.9795495807701324	2.175204536425779e-11	insignificant	Interaction	HCT116
WNK1	Other	-0.4899357025310874	2.175204536425779e-11	insignificant	Interaction	HCT116
WNK3	Other	-0.20244825297275437	2.175204536425779e-11	insignificant	Interaction	HCT116
KHS1	STE	-0.16652867871781182	2.175204536425779e-11	insignificant	Interaction	HCT116
CDK10	CMGC	-0.3886523666939057	2.175204536425779e-11	insignificant	Interaction	HCT116
ATM	PIKK	0.9239916042798204	2.175204536425779e-11	insignificant	Interaction	HCT116
CDK12	CMGC	-0.40850810318724107	0.14565848529063843	insignificant	Interaction	HCT116
CDK13	CMGC	-0.7702504251320974	2.284837469810188	downregulated	Interaction	HCT116
CDK14	CMGC	-0.4059436428946957	0.1127022952345541	insignificant	Interaction	HCT116
MINK	STE	-0.5513040115479153	1.7424240127308497e-11	insignificant	Interaction	HCT116
HRI	Other	0.2736092818939933	1.7424240127308497e-11	insignificant	Interaction	HCT116
ATR	PIKK	0.6373575524759831	1.7424240127308497e-11	insignificant	Interaction	HCT116
CDK16	CMGC	-0.8304794755857967	2.3451240837832392	downregulated	Interaction	HCT116
KHS2	STE	0.1644875595138811	1.7424240127308497e-11	insignificant	Interaction	HCT116
CK1G1	CK1	0.42737498403830343	1.7424240127308497e-11	insignificant	Interaction	HCT116
SMG1	PIKK	-0.2594324391718219	2.175204536425779e-11	insignificant	Interaction	HCT116
CK1E	CK1	-0.5023194269869196	2.175204536425779e-11	insignificant	Interaction	HCT116
MNK1	CAMK	0.04534029422087642	1.7424240127308497e-11	insignificant	Interaction	HCT116
CK1D	CK1	-0.3948459340113654	2.175204536425779e-11	insignificant	Interaction	HCT116
CK1G2	CK1	0.15075253410845996	1.7424240127308497e-11	insignificant	Interaction	HCT116
CK1A	CK1	0.12834311773929283	2.175204536425779e-11	insignificant	Interaction	HCT116
CK1G3	CK1	0.30008149325518446	1.7424240127308497e-11	insignificant	Interaction	HCT116
MNK2	CAMK	1.2531451793342778	1.7424240127308497e-11	insignificant	Interaction	HCT116
DSTYK	TKL	-0.02337245586313805	1.7424240127308497e-11	insignificant	Interaction	HCT116
ERK1	CMGC	-1.249496825777186	9.044683444961317	downregulated	Interaction	HCT116
ERK2	CMGC	-0.979363227186668	5.0043943210029695	downregulated	Interaction	HCT116
ERK5	CMGC	-0.7201084006729435	1.6895270209289837	downregulated	Interaction	HCT116
PBK	Other	-0.12588736648907226	1.7424240127308497e-11	insignificant	Interaction	HCT116
ERK7	CMGC	-1.2386784644736473	4.678695776225372	downregulated	Interaction	HCT116
ANKRD3	TKL	-0.41728666357622773	1.7424240127308497e-11	insignificant	Interaction	HCT116
MST2	STE	0.2091205554422799	1.7424240127308497e-11	insignificant	Interaction	HCT116
MST3	STE	0.8800139072192183	2.175204536425779e-11	insignificant	Interaction	HCT116
MST4	STE	1.0422853361180957	2.175204536425779e-11	insignificant	Interaction	HCT116
RIPK3	TKL	-0.7630196400967291	1.7424240127308497e-11	insignificant	Interaction	HCT116
RIPK2	TKL	0.1404360116427915	1.7424240127308497e-11	insignificant	Interaction	HCT116
MST1	STE	-0.36087335467096143	1.7424240127308497e-11	insignificant	Interaction	HCT116
ALK4	TKL	-0.04336393105060408	1.7424240127308497e-11	insignificant	Interaction	HCT116
ALK2	TKL	-0.3067659493315108	1.7424240127308497e-11	insignificant	Interaction	HCT116
GAK	Other	0.5284231809228188	1.7424240127308497e-11	insignificant	Interaction	HCT116
KIS	Other	0.0799269856256534	2.175204536425779e-11	insignificant	Interaction	HCT116
SIK	CAMK	0.4164813635869152	1.7424240127308497e-11	insignificant	Interaction	HCT116
FAM20C	FAM20	-0.4066078950502011	1.7424240127308497e-11	insignificant	Interaction	HCT116
SGK3	AGC	-0.15169655283867736	1.7424240127308497e-11	insignificant	Interaction	HCT116
SGK1	AGC	1.0453402942208765	1.7424240127308497e-11	insignificant	Interaction	HCT116
DLK	TKL	0.29436784206079064	1.7424240127308497e-11	insignificant	Interaction	HCT116
PKN3	AGC	-0.24096389093576484	1.7424240127308497e-11	insignificant	Interaction	HCT116
MEK5	STE	0.5955373767813558	1.7424240127308497e-11	insignificant	Interaction	HCT116
TAO1	STE	0.8079457095451816	1.7424240127308497e-11	insignificant	Interaction	HCT116
PRKX	AGC	-0.4554722929628658	2.175204536425779e-11	insignificant	Interaction	HCT116
PERK	Other	0.7024525806978676	1.7424240127308497e-11	insignificant	Interaction	HCT116
CAMKK1	Other	-0.01405264803171664	2.175204536425779e-11	insignificant	Interaction	HCT116
CAMKK2	Other	0.6373575524759831	1.7424240127308497e-11	insignificant	Interaction	HCT116
DNAPK	PIKK	-0.05216087928776315	1.7424240127308497e-11	insignificant	Interaction	HCT116
PAK1	STE	-0.24096389093576484	1.7424240127308497e-11	insignificant	Interaction	HCT116
TAO3	STE	0.05248110322398403	2.175204536425779e-11	insignificant	Interaction	HCT116
TAO2	STE	-0.33239442554460746	2.175204536425779e-11	insignificant	Interaction	HCT116
PAK6	STE	0.20462267170268608	1.7424240127308497e-11	insignificant	Interaction	HCT116
PAK3	STE	0.08096420395159769	1.7424240127308497e-11	insignificant	Interaction	HCT116
PAK2	STE	0.2653887750890252	1.7424240127308497e-11	insignificant	Interaction	HCT116
P90RSK	AGC	-0.6543225204319698	2.175204536425779e-11	insignificant	Interaction	HCT116
PAK5	STE	-0.5628919858231272	1.7424240127308497e-11	insignificant	Interaction	HCT116
PAK4	STE	0.18857317803819393	1.7424240127308497e-11	insignificant	Interaction	HCT116
HIPK4	CMGC	-0.2643760021159566	2.175204536425779e-11	insignificant	Interaction	HCT116
ASK1	STE	1.508074535531016	1.430738979539203	upregulated	Interaction	HCT116
MOK	CMGC	-0.2895986661866414	1.7424240127308497e-11	insignificant	Interaction	HCT116
HIPK1	CMGC	-0.12859922308548982	2.175204536425779e-11	insignificant	Interaction	HCT116
GCK	STE	0.5532265719233914	1.7424240127308497e-11	insignificant	Interaction	HCT116
HIPK3	CMGC	0.3284017547343731	1.7424240127308497e-11	insignificant	Interaction	HCT116
HIPK2	CMGC	-0.18587402843723885	2.175204536425779e-11	insignificant	Interaction	HCT116
MOS	Other	0.25129912016890504	1.7424240127308497e-11	insignificant	Interaction	HCT116
SSTK	CAMK	0.07765966621998066	2.175204536425779e-11	insignificant	Interaction	HCT116
CAMK4	CAMK	-0.04005119700976841	1.7424240127308497e-11	insignificant	Interaction	HCT116
MEK1	STE	0.09546377364671273	1.7424240127308497e-11	insignificant	Interaction	HCT116
PKN2	AGC	0.40289229883895983	1.7424240127308497e-11	insignificant	Interaction	HCT116
MEK2	STE	1.269036552104169	1.1673551176144714	upregulated	Interaction	HCT116
PKN1	AGC	-0.8118637974184499	2.175204536425779e-11	insignificant	Interaction	HCT116
NEK11	Other	0.7962347270184847	0.06323885011165425	insignificant	Interaction	HCT116
MLK1	TKL	0.3239409574441379	1.7424240127308497e-11	insignificant	Interaction	HCT116
MLK2	TKL	0.44869598845208464	1.7424240127308497e-11	insignificant	Interaction	HCT116
MLK3	TKL	-0.14074465294757893	2.175204536425779e-11	insignificant	Interaction	HCT116
YANK2	AGC	-0.0728411321274378	1.7424240127308497e-11	insignificant	Interaction	HCT116
YANK3	AGC	1.3647571699521888	0.24768845256225505	upregulated	Interaction	HCT116
MLK4	TKL	0.5251480488899578	1.7424240127308497e-11	insignificant	Interaction	HCT116
MYLK4	CAMK	0.4394181748640738	1.7424240127308497e-11	insignificant	Interaction	HCT116
DCAMKL1	CAMK	-0.8118637974184499	2.175204536425779e-11	insignificant	Interaction	HCT116
CHAK2	Alpha	-0.31409859556598	1.7424240127308497e-11	insignificant	Interaction	HCT116
DCAMKL2	CAMK	1.1549647853953744	1.7424240127308497e-11	insignificant	Interaction	HCT116
CHAK1	Alpha	1.7914772326175612	2.175204536425779e-11	insignificant	Interaction	HCT116
SLK	STE	0.281876897877594	1.7424240127308497e-11	insignificant	Interaction	HCT116
PIM1	CAMK	1.596220941218627	2.175204536425779e-11	insignificant	Interaction	HCT116
NEK1	Other	1.1934389332100102	1.7424240127308497e-11	insignificant	Interaction	HCT116
NEK2	Other	0.4158313545464582	1.7424240127308497e-11	insignificant	Interaction	HCT116
PIM3	CAMK	-0.9424479072285942	2.175204536425779e-11	insignificant	Interaction	HCT116
NEK3	Other	0.862323917476257	0.06323885011165425	upregulated	Interaction	HCT116
P70S6KB	AGC	-0.4679093962010887	2.175204536425779e-11	insignificant	Interaction	HCT116
PIM2	CAMK	-0.02337245586313805	1.7424240127308497e-11	insignificant	Interaction	HCT116
CDKL5	CMGC	-0.4044626232186443	1.7424240127308497e-11	insignificant	Interaction	HCT116
OSR1	STE	-0.3625563960548598	2.175204536425779e-11	insignificant	Interaction	HCT116
DYRK1A	CMGC	-0.0311768258229258	2.175204536425779e-11	insignificant	Interaction	HCT116
DYRK1B	CMGC	0.2413404784216526	1.7424240127308497e-11	insignificant	Interaction	HCT116
LOK	STE	-0.02337245586313805	1.7424240127308497e-11	insignificant	Interaction	HCT116
VRK1	CK1	1.0666089109745278	0.24768845256225505	upregulated	Interaction	HCT116
VRK2	CK1	1.2422451109846586	1.78380395545115	upregulated	Interaction	HCT116
HGK	STE	0.1934389332100102	1.7424240127308497e-11	insignificant	Interaction	HCT116
QIK	CAMK	0.8452484890585417	2.175204536425779e-11	insignificant	Interaction	HCT116
MELK	CAMK	0.5700022846742182	1.7424240127308497e-11	insignificant	Interaction	HCT116
MAPKAPK3	CAMK	1.1934389332100102	0.06323885011165425	insignificant	Interaction	HCT116
MAK	CMGC	-0.29636611636039334	2.175204536425779e-11	insignificant	Interaction	HCT116
MAPKAPK2	CAMK	-0.5426771646030607	2.175204536425779e-11	insignificant	Interaction	HCT116
MAPKAPK5	CAMK	1.033658489173241	0.2865736351113216	upregulated	Interaction	HCT116
TNIK	STE	0.5100642974689126	2.175204536425779e-11	insignificant	Interaction	HCT116
RAF1	TKL	0.47215496127607376	1.7424240127308497e-11	insignificant	Interaction	HCT116
TSSK1	CAMK	-0.6976066181607699	2.175204536425779e-11	insignificant	Interaction	HCT116
TSSK2	CAMK	0.42561237533904334	1.7424240127308497e-11	insignificant	Interaction	HCT116
P70S6K	AGC	1.4960017032304416	0.06323885011165425	insignificant	Interaction	HCT116
CDKL1	CMGC	-1.9546597057791235	1.7424240127308497e-11	insignificant	Interaction	HCT116
BRSK1	CAMK	-0.11280753944508248	1.7424240127308497e-11	insignificant	Interaction	HCT116
BRSK2	CAMK	0.00226965727021616	2.175204536425779e-11	insignificant	Interaction	HCT116
PRP4	CMGC	-0.25769168881074284	2.175204536425779e-11	insignificant	Interaction	HCT116
CK1A2	CK1	0.6029169071469533	1.7424240127308497e-11	insignificant	Interaction	HCT116
MSK1	AGC	-0.6794135013948004	2.175204536425779e-11	insignificant	Interaction	HCT116
MSK2	AGC	1.0809642039515976	1.7424240127308497e-11	insignificant	Interaction	HCT116
GRK1	AGC	-0.01327186589416815	1.7424240127308497e-11	insignificant	Interaction	HCT116
GRK3	AGC	0.12160618844894336	1.7424240127308497e-11	insignificant	Interaction	HCT116
STK33	CAMK	-0.14142821738485042	1.7424240127308497e-11	insignificant	Interaction	HCT116
GRK2	AGC	0.176196589270025	2.175204536425779e-11	insignificant	Interaction	HCT116
GRK5	AGC	-0.22484422557248787	1.7424240127308497e-11	insignificant	Interaction	HCT116
IRAK1	TKL	0.2549936037266465	1.7424240127308497e-11	insignificant	Interaction	HCT116
IRE2	Other	0.5532265719233914	1.7424240127308497e-11	insignificant	Interaction	HCT116
GRK4	AGC	-0.2450799994079968	1.7424240127308497e-11	insignificant	Interaction	HCT116
GRK7	AGC	-0.17830828308599722	1.7424240127308497e-11	insignificant	Interaction	HCT116
GRK6	AGC	-0.12380254670301565	1.7424240127308497e-11	insignificant	Interaction	HCT116
IRE1	Other	0.3154294575886204	1.7424240127308497e-11	insignificant	Interaction	HCT116
PRPK	Other	-0.00461152775447638	1.7424240127308497e-11	insignificant	Interaction	HCT116
RIPK1	TKL	0.5153670280973726	1.7424240127308497e-11	insignificant	Interaction	HCT116
MARK4	CAMK	-0.03109430324087398	1.7424240127308497e-11	insignificant	Interaction	HCT116
MARK3	CAMK	0.20321995400259535	1.7424240127308497e-11	insignificant	Interaction	HCT116
MARK2	CAMK	0.10725089547187323	1.7424240127308497e-11	insignificant	Interaction	HCT116
MARK1	CAMK	0.12987380443254384	1.7424240127308497e-11	insignificant	Interaction	HCT116
NEK8	Other	0.2196704747831898	1.7424240127308497e-11	insignificant	Interaction	HCT116
NEK9	Other	0.2102472208965639	1.7424240127308497e-11	insignificant	Interaction	HCT116
NEK4	Other	0.7508156022592668	1.7424240127308497e-11	insignificant	Interaction	HCT116
NEK5	Other	1.1676758371449285	0.06323885011165425	insignificant	Interaction	HCT116
NEK6	Other	-0.2326962749521644	1.7424240127308497e-11	insignificant	Interaction	HCT116
NEK7	Other	0.00567607664736039	1.7424240127308497e-11	insignificant	Interaction	HCT116
COT	STE	1.3331865353848331	2.175204536425779e-11	insignificant	Interaction	HCT116
RSK4	AGC	1.7248203937263225	0.24768845256225505	upregulated	Interaction	HCT116
CLK4	CMGC	-0.0182015003599796	1.7424240127308497e-11	insignificant	Interaction	HCT116
CLK3	CMGC	0.6450434198033007	2.175204536425779e-11	insignificant	Interaction	HCT116
RSK2	AGC	2.3154294575886207	0.4314502865696708	upregulated	Interaction	HCT116
CLK2	CMGC	1.037160303940228	2.175204536425779e-11	insignificant	Interaction	HCT116
RSK3	AGC	-1.704948593501938	2.175204536425779e-11	insignificant	Interaction	HCT116
CDK9	CMGC	-0.5514741128402196	0.6551677131313115	downregulated	Interaction	HCT116
CLK1	CMGC	0.04700002999014743	2.175204536425779e-11	insignificant	Interaction	HCT116
CDK8	CMGC	-0.36167320347087145	0.2989010992315573	downregulated	Interaction	HCT116
CDK7	CMGC	-0.5137585787599288	0.4071437539087479	downregulated	Interaction	HCT116
MAP3K15	STE	1.433265947882479	0.5302966568823752	upregulated	Interaction	HCT116
CDK6	CMGC	-0.7891248731234118	2.284837469810188	downregulated	Interaction	HCT116
CDK5	CMGC	-0.5910576269739536	1.0569148868138247	downregulated	Interaction	HCT116
CDK4	CMGC	-0.8512380357525943	2.284837469810188	downregulated	Interaction	HCT116
CDK3	CMGC	-0.4044536882259265	0.14565848529063843	insignificant	Interaction	HCT116
MRCKB	AGC	1.5615900448580182	1.7424240127308497e-11	insignificant	Interaction	HCT116
CDK2	CMGC	-0.541111909983979	1.2038864628485664	downregulated	Interaction	HCT116
MRCKA	AGC	0.33680310838118765	1.7424240127308497e-11	insignificant	Interaction	HCT116
AAK1	Other	0.3415961195700868	1.7424240127308497e-11	insignificant	Interaction	HCT116
CDK1	CMGC	0.00733273728367084	2.175204536425779e-11	insignificant	Interaction	HCT116
skMLCK	CAMK	-0.08603876085744405	2.175204536425779e-11	insignificant	Interaction	HCT116
AURB	Other	0.00486122486580608	1.7424240127308497e-11	insignificant	Interaction	HCT116
AURC	Other	0.4553597187330954	1.7424240127308497e-11	insignificant	Interaction	HCT116
BMPR1B	TKL	-0.5278450387239263	1.7424240127308497e-11	insignificant	Interaction	HCT116
AURA	Other	0.3738285198821792	2.175204536425779e-11	insignificant	Interaction	HCT116
BMPR1A	TKL	0.10333201698005204	1.7424240127308497e-11	insignificant	Interaction	HCT116
DYRK4	CMGC	-0.2975474193021322	1.7424240127308497e-11	insignificant	Interaction	HCT116
GSK3B	CMGC	0.35413298691910466	1.7424240127308497e-11	insignificant	Interaction	HCT116
DYRK3	CMGC	0.2350780439924549	1.7424240127308497e-11	insignificant	Interaction	HCT116
GSK3A	CMGC	-0.14808077390117236	1.7424240127308497e-11	insignificant	Interaction	HCT116
BMPR2	TKL	-0.3671816071391848	1.7424240127308497e-11	insignificant	Interaction	HCT116
DYRK2	CMGC	-0.1026357343877913	1.7424240127308497e-11	insignificant	Interaction	HCT116
PKCI	AGC	0.39458708004897647	2.175204536425779e-11	insignificant	Interaction	HCT116
PKCH	AGC	0.21561693900365725	2.175204536425779e-11	insignificant	Interaction	HCT116
LRRK2	TKL	0.41799919122916823	1.7424240127308497e-11	insignificant	Interaction	HCT116
CK2A2	Other	-0.28683693922013165	1.7424240127308497e-11	insignificant	Interaction	HCT116
CK2A1	Other	-0.2803722754940001	1.7424240127308497e-11	insignificant	Interaction	HCT116
PKCT	AGC	0.2950514064980622	2.175204536425779e-11	insignificant	Interaction	HCT116
DMPK1	AGC	0.7590361090642352	1.7424240127308497e-11	insignificant	Interaction	HCT116
EEF2K	Alpha	0.5449113037113877	1.7424240127308497e-11	insignificant	Interaction	HCT116
PKCZ	AGC	-0.5971077011610402	1.7424240127308497e-11	insignificant	Interaction	HCT116
TLK2	Other	0.5156024810103425	2.175204536425779e-11	insignificant	Interaction	HCT116
TLK1	Other	-0.7569790379394293	1.7424240127308497e-11	insignificant	Interaction	HCT116
PDHK4	PDHK	-0.48127822026947503	1.7424240127308497e-11	insignificant	Interaction	HCT116
PDHK1	PDHK	-0.21365654494002945	1.7424240127308497e-11	insignificant	Interaction	HCT116
CAMK1A	CAMK	-0.11998609278078168	2.175204536425779e-11	insignificant	Interaction	HCT116
CAMK1B	CAMK	-0.6054129199510235	2.175204536425779e-11	insignificant	Interaction	HCT116
GCN2	Other	-0.673923298211871	1.7424240127308497e-11	insignificant	Interaction	HCT116
smMLCK	CAMK	1.0007938552676143	0.0332707793945925	insignificant	Interaction	HCT116
CAMK1D	CAMK	-1.9273410148383856	0.19644581549798928	insignificant	Interaction	HCT116
AlphaK3	Alpha	0.2463878131589693	1.7424240127308497e-11	insignificant	Interaction	HCT116
HUNK	CAMK	-0.4479642618552308	1.7424240127308497e-11	insignificant	Interaction	HCT116
JNK1	CMGC	0.4019125398601237	0.24768845256225505	upregulated	Interaction	HCT116
caMLCK	CAMK	0.22298320882402545	1.7424240127308497e-11	insignificant	Interaction	HCT116
JNK2	CMGC	0.6685052487745301	0.9290366923088345	upregulated	Interaction	HCT116
IRAK4	TKL	0.7446808160871652	1.7424240127308497e-11	insignificant	Interaction	HCT116
MASTL	AGC	-0.6723958284652772	1.7424240127308497e-11	insignificant	Interaction	HCT116
JNK3	CMGC	0.5977793275680257	0.845175656890215	upregulated	Interaction	HCT116
TGFBR1	TKL	-0.0809234784252963	1.7424240127308497e-11	insignificant	Interaction	HCT116
TGFBR2	TKL	-0.2118175452762483	1.7424240127308497e-11	insignificant	Interaction	HCT116
LATS1	AGC	-0.6626377886439734	2.175204536425779e-11	insignificant	Interaction	HCT116
LATS2	AGC	-0.5274104079497502	2.175204536425779e-11	insignificant	Interaction	HCT116
MYO3B	STE	1.2690561979651176	2.175204536425779e-11	insignificant	Interaction	HCT116
PKR	Other	-0.2269012966972936	2.175204536425779e-11	insignificant	Interaction	HCT116
MYO3A	STE	0.05948447654114586	1.7424240127308497e-11	insignificant	Interaction	HCT116
PKCE	AGC	0.21561693900365725	2.175204536425779e-11	insignificant	Interaction	HCT116
PKCD	AGC	0.6576214858827706	2.175204536425779e-11	insignificant	Interaction	HCT116
PKCG	AGC	1.510064297468913	2.175204536425779e-11	insignificant	Interaction	HCT116
PKCA	AGC	-0.15169655283867736	1.7424240127308497e-11	insignificant	Interaction	HCT116
CAMK1G	CAMK	-1.5123035155595417	0.02918890442957773	insignificant	Interaction	HCT116
PKCB	AGC	0.2531451793342777	1.7424240127308497e-11	insignificant	Interaction	HCT116
CAMK2B	CAMK	0.21172302289916595	2.175204536425779e-11	insignificant	Interaction	HCT116
CAMK2D	CAMK	0.362145956495651	1.7424240127308497e-11	insignificant	Interaction	HCT116
ROCK1	AGC	1.759036109064235	1.7424240127308497e-11	insignificant	Interaction	HCT116
ROCK2	AGC	0.9434606802016628	1.7424240127308497e-11	insignificant	Interaction	HCT116
CAMK2A	CAMK	0.0541641446078823	1.7424240127308497e-11	insignificant	Interaction	HCT116
YSK1	STE	-1.031176825822926	2.175204536425779e-11	insignificant	Interaction	HCT116
TTK	Other	0.9935013627012582	0.06323885011165425	insignificant	Interaction	HCT116
YSK4	STE	-0.0040718999042019	1.7424240127308497e-11	insignificant	Interaction	HCT116
LKB1	CAMK	-0.3871483842372521	2.175204536425779e-11	insignificant	Interaction	HCT116
CRIK	AGC	0.34567747956803024	2.175204536425779e-11	insignificant	Interaction	HCT116
PHKG1	CAMK	-0.2269012966972936	2.175204536425779e-11	insignificant	Interaction	HCT116
PHKG2	CAMK	0.3205864986051999	2.175204536425779e-11	insignificant	Interaction	HCT116
IKKA	Other	-0.27580564014806574	1.7424240127308497e-11	insignificant	Interaction	HCT116
IKKB	Other	0.5088829945271737	1.7424240127308497e-11	insignificant	Interaction	HCT116
BUB1	Other	0.06663519753384417	2.175204536425779e-11	insignificant	Interaction	HCT116
CAMK2G	CAMK	-0.5298145885736957	1.7424240127308497e-11	insignificant	Interaction	HCT116
SBK	Other	-0.12848916167735222	1.7424240127308497e-11	insignificant	Interaction	HCT116
IKKE	Other	0.03724282652227977	1.7424240127308497e-11	insignificant	Interaction	HCT116
ACVR2B	TKL	0.16767583714492837	1.7424240127308497e-11	insignificant	Interaction	HCT116
ACVR2A	TKL	-0.03006710843714634	1.7424240127308497e-11	insignificant	Interaction	HCT116
MTOR	PIKK	-0.0875646150884043	2.175204536425779e-11	insignificant	Interaction	HCT116
BCKDK	PDHK	0.0474116442405711	1.7424240127308497e-11	insignificant	Interaction	HCT116
NIK	STE	-3.512303515559542	2.175204536425779e-11	insignificant	Interaction	HCT116
PINK1	Other	-0.41864440834529665	0.39322425077633255	downregulated	Interaction	HCT116
SNRK	CAMK	0.5663910311218394	1.7424240127308497e-11	insignificant	Interaction	HCT116
BIKE	Other	0.4541815275358142	1.7424240127308497e-11	insignificant	Interaction	HCT116
PKACG	AGC	-0.6071241506453148	9.109422979953436e-12	insignificant	Interaction	Caco2
ZAK	TKL	1.00419510339471	0.3253545624953826	insignificant	Interaction	Caco2
P38B	CMGC	-0.7797635367846634	3.705782499279158	downregulated	Interaction	Caco2
P38A	CMGC	-0.7361105913653931	2.4439133552303405	downregulated	Interaction	Caco2
P38D	CMGC	-0.5613912942243433	1.8487760288036883	downregulated	Interaction	Caco2
PKACA	AGC	-1.0107025345490948	0.6223410860504591	downregulated	Interaction	Caco2
PKACB	AGC	-1.3956200454516032	1.0016850087163756	downregulated	Interaction	Caco2
TBK1	Other	0.9834365432279124	1.0252419468707343	upregulated	Interaction	Caco2
AKT2	AGC	1.621338009865016	0.19079337853257777	insignificant	Interaction	Caco2
AKT3	AGC	-1.211195474314176	0.05542085700159564	insignificant	Interaction	Caco2
P38G	CMGC	-0.658654451285397	1.174587151094618	downregulated	Interaction	Caco2
AKT1	AGC	-1.211195474314176	0.05542085700159564	insignificant	Interaction	Caco2
DRAK1	CAMK	1.0545686259098292	0.6793607792909788	upregulated	Interaction	Caco2
PDK1	AGC	1.093161535235437	0.5298791848306333	upregulated	Interaction	Caco2
PKG1	AGC	0.776508382388749	0.4827136894648855	upregulated	Interaction	Caco2
PKG2	AGC	-1.3314897080318877	0.9411766679299868	downregulated	Interaction	Caco2
DAPK1	CAMK	-1.2835096791300658	0.7194717874041119	downregulated	Interaction	Caco2
DAPK2	CAMK	-1.6155857293935112	1.1261800392062336	downregulated	Interaction	Caco2
DAPK3	CAMK	-1.2403418199736922	0.6223410860504591	downregulated	Interaction	Caco2
STLK3	STE	-0.14196173211465288	1.6376691200432427e-11	insignificant	Interaction	Caco2
HASPIN	Other	-0.00330262267284302	9.109422979953436e-12	insignificant	Interaction	Caco2
PASK	CAMK	-1.8371297560916384	1.673362833898385	downregulated	Interaction	Caco2
MPSK1	Other	-0.3793182331225027	0.05542085700159564	insignificant	Interaction	Caco2
AMPKA2	CAMK	0.3208288986125593	0.05466139264137468	insignificant	Interaction	Caco2
PRKD3	CAMK	-0.17512859604985206	1.6376691200432427e-11	insignificant	Interaction	Caco2
ULK2	Other	0.5764837740807556	0.1926194089841601	insignificant	Interaction	Caco2
AMPKA1	CAMK	0.4884437393676704	0.11936810313822296	insignificant	Interaction	Caco2
PRKD2	CAMK	-0.877771740588984	0.09116071493861806	insignificant	Interaction	Caco2
ULK1	Other	1.1143780211451328	1.5663518885421015	upregulated	Interaction	Caco2
PRKD1	CAMK	0.8139830878074118	0.24457809274748452	insignificant	Interaction	Caco2
WNK4	Other	0.15044727585265455	0.01558323188719524	insignificant	Interaction	Caco2
NLK	CMGC	-0.2243708630619093	0.13064140626183554	insignificant	Interaction	Caco2
TTBK1	CK1	1.2432757543273905	1.7010004095310844	upregulated	Interaction	Caco2
TTBK2	CK1	1.3602518758207438	0.969853989347064	upregulated	Interaction	Caco2
NUAK1	CAMK	0.11437802114513276	0.01558323188719524	insignificant	Interaction	Caco2
NUAK2	CAMK	-0.4526625715787611	1.6376691200432427e-11	insignificant	Interaction	Caco2
TAK1	TKL	0.409833904671304	0.10466194715573784	insignificant	Interaction	Caco2
NIM1	CAMK	0.06836562338829663	0.01558323188719524	insignificant	Interaction	Caco2
CDK17	CMGC	-0.2111954743141756	0.06096697261463599	insignificant	Interaction	Caco2
PLK4	Other	1.2281599445499114	1.5663518885421015	upregulated	Interaction	Caco2
SRPK2	CMGC	-0.3362833878644323	1.6376691200432427e-11	insignificant	Interaction	Caco2
CDK18	CMGC	-0.37975640929622473	0.39988268950687383	insignificant	Interaction	Caco2
PLK3	Other	-0.01115286093872623	0.01428753922449922	insignificant	Interaction	Caco2
SRPK3	CMGC	0.6408033627982707	9.109422979953436e-12	insignificant	Interaction	Caco2
CDK19	CMGC	-0.5107557561730836	1.4533663641509458	downregulated	Interaction	Caco2
MEKK6	STE	0.4847983387957244	9.109422979953436e-12	insignificant	Interaction	Caco2
MEKK1	STE	0.4542280240297575	0.10580207057562956	insignificant	Interaction	Caco2
MEKK3	STE	0.2994099149776535	0.03732709047066931	insignificant	Interaction	Caco2
PLK2	Other	-0.0636202808328617	0.00552539919826187	insignificant	Interaction	Caco2
MEKK2	STE	0.31487333735341205	9.109422979953436e-12	insignificant	Interaction	Caco2
PLK1	Other	-0.33148970803188776	0.02469602359417856	insignificant	Interaction	Caco2
QSK	CAMK	-0.36595093838543025	1.6376691200432427e-11	insignificant	Interaction	Caco2
BRAF	TKL	0.962374927700083	0.6793607792909788	upregulated	Interaction	Caco2
CDC7	Other	-0.32255658326188	0.05521751770666158	insignificant	Interaction	Caco2
HPK1	STE	0.7912630113073281	0.25345976617630656	insignificant	Interaction	Caco2
SRPK1	CMGC	-0.2449500455474235	1.6376691200432427e-11	insignificant	Interaction	Caco2
ICK	CMGC	-0.5797736625003594	0.18075630833174255	insignificant	Interaction	Caco2
NDR1	AGC	-0.5230518994701588	1.6376691200432427e-11	insignificant	Interaction	Caco2
NDR2	AGC	-1.5476231388966533	1.174587151094618	downregulated	Interaction	Caco2
CHK2	CAMK	1.621338009865016	0.19079337853257777	insignificant	Interaction	Caco2
CHK1	CAMK	0.4655433372575916	0.10928648438692236	insignificant	Interaction	Caco2
WNK1	Other	1.1688258051675091	0.23211086594331448	insignificant	Interaction	Caco2
WNK3	Other	0.40256590420726457	0.12297910131940254	insignificant	Interaction	Caco2
KHS1	STE	0.9623749277000828	0.24457809274748452	insignificant	Interaction	Caco2
CDK10	CMGC	-0.36674866859148353	1.6376691200432427e-11	insignificant	Interaction	Caco2
ATM	PIKK	-0.5273392578732572	1.6376691200432427e-11	insignificant	Interaction	Caco2
CDK12	CMGC	-0.40645414215630776	1.6376691200432427e-11	insignificant	Interaction	Caco2
CDK13	CMGC	0.23523722124020235	9.109422979953436e-12	insignificant	Interaction	Caco2
CDK14	CMGC	0.02487188391934859	9.109422979953436e-12	insignificant	Interaction	Caco2
MINK	STE	1.6653931899429515	1.5663518885421015	upregulated	Interaction	Caco2
HRI	Other	0.03276425559148107	0.01558323188719524	insignificant	Interaction	Caco2
ATR	PIKK	0.9330806209060446	0.5298791848306333	upregulated	Interaction	Caco2
CDK16	CMGC	-0.37392497435228417	0.4634677531696843	downregulated	Interaction	Caco2
KHS2	STE	0.547337428421239	0.12297910131940254	insignificant	Interaction	Caco2
CK1G1	CK1	0.853440556146919	0.5423119440605565	upregulated	Interaction	Caco2
SMG1	PIKK	-0.5106289314144518	0.6283458475992296	downregulated	Interaction	Caco2
CK1E	CK1	-0.5259280677973344	0.11472328787097125	insignificant	Interaction	Caco2
MNK1	CAMK	-1.46273424131014	0.10022035067410992	insignificant	Interaction	Caco2
CK1D	CK1	-0.29280923986782764	0.05390149313639253	insignificant	Interaction	Caco2
CK1G2	CK1	-0.5115562606323296	1.6376691200432427e-11	insignificant	Interaction	Caco2
CK1A	CK1	0.25682228616533825	0.10466194715573784	insignificant	Interaction	Caco2
CK1G3	CK1	-0.6121951401927369	0.3145748219643794	insignificant	Interaction	Caco2
MNK2	CAMK	1.5473374284212391	0.444032434481438	upregulated	Interaction	Caco2
DSTYK	TKL	-0.1688696055781696	1.6376691200432427e-11	insignificant	Interaction	Caco2
ERK1	CMGC	-1.1490037948978948	9.268808831912828	downregulated	Interaction	Caco2
ERK2	CMGC	-0.8024442378827634	3.705782499279158	downregulated	Interaction	Caco2
ERK5	CMGC	-0.8273362858770773	3.186978455150455	downregulated	Interaction	Caco2
PBK	Other	-0.6279827555429793	0.21987588223415025	insignificant	Interaction	Caco2
ERK7	CMGC	-0.4565022875986257	0.4998274619354596	downregulated	Interaction	Caco2
ANKRD3	TKL	0.01128452818102923	0.01428753922449922	insignificant	Interaction	Caco2
MST2	STE	-0.06619422449668803	0.00552539919826187	insignificant	Interaction	Caco2
MST3	STE	0.16882580516750928	0.01558323188719524	insignificant	Interaction	Caco2
MST4	STE	0.36676518277941805	0.08700927004455128	insignificant	Interaction	Caco2
RIPK3	TKL	0.30632932891744424	0.10580207057562956	insignificant	Interaction	Caco2
RIPK2	TKL	0.5156285686939007	0.25345976617630656	insignificant	Interaction	Caco2
MST1	STE	0.5594102607218141	0.1253605704391232	insignificant	Interaction	Caco2
ALK4	TKL	0.2929161528921532	0.12297910131940254	insignificant	Interaction	Caco2
ALK2	TKL	0.1184941296173646	0.03664580615702487	insignificant	Interaction	Caco2
GAK	Other	0.42504699861781126	0.1701790670931028	insignificant	Interaction	Caco2
KIS	Other	-0.32052692700681473	0.5020929439978319	downregulated	Interaction	Caco2
SIK	CAMK	-0.19989650119879415	1.6376691200432427e-11	insignificant	Interaction	Caco2
FAM20C	FAM20	-0.14754276437795258	1.6376691200432427e-11	insignificant	Interaction	Caco2
SGK3	AGC	-2.176979758976263	1.0016850087163756	downregulated	Interaction	Caco2
SGK1	AGC	0.09914464629797472	9.109422979953436e-12	insignificant	Interaction	Caco2
DLK	TKL	-1.315892852980869	0.6510705568584814	downregulated	Interaction	Caco2
PKN3	AGC	-1.2392589334695676	1.6376691200432427e-11	insignificant	Interaction	Caco2
MEK5	STE	-0.13073447669139898	1.6376691200432427e-11	insignificant	Interaction	Caco2
TAO1	STE	1.2190115623357258	0.5342709985613061	upregulated	Interaction	Caco2
PRKX	AGC	-1.675142574073966	2.4439133552303405	downregulated	Interaction	Caco2
PERK	Other	-0.635883143626739	0.13064140626183554	insignificant	Interaction	Caco2
CAMKK1	Other	-0.40501874345385297	0.02060695944217077	insignificant	Interaction	Caco2
CAMKK2	Other	0.17577856580927598	0.03732709047066931	insignificant	Interaction	Caco2
DNAPK	PIKK	-0.5542005980408233	1.6376691200432427e-11	insignificant	Interaction	Caco2
PAK1	STE	-0.7889624736311281	0.05542085700159564	insignificant	Interaction	Caco2
TAO3	STE	1.1688258051675091	0.46662404701658106	upregulated	Interaction	Caco2
TAO2	STE	1.2946954554157817	9.109422979953436e-12	insignificant	Interaction	Caco2
PAK6	STE	0.3881388335719852	0.12297910131940254	insignificant	Interaction	Caco2
PAK3	STE	-0.5920172582551064	0.04869810422207397	insignificant	Interaction	Caco2
PAK2	STE	0.6653931899429514	0.1755021021569149	insignificant	Interaction	Caco2
P90RSK	AGC	-2.154611945947808	0.2659774969175533	insignificant	Interaction	Caco2
PAK5	STE	0.35356568502455904	0.10466194715573784	insignificant	Interaction	Caco2
PAK4	STE	0.38383869613835975	0.12297910131940254	insignificant	Interaction	Caco2
HIPK4	CMGC	-0.6826241554434181	1.0016850087163756	downregulated	Interaction	Caco2
ASK1	STE	0.168825805167509	0.03732709047066931	insignificant	Interaction	Caco2
MOK	CMGC	-0.14355675743881266	9.109422979953436e-12	insignificant	Interaction	Caco2
HIPK1	CMGC	0.05823494310759931	0.01558323188719524	insignificant	Interaction	Caco2
GCK	STE	1.1577706166585136	0.5416267431265366	upregulated	Interaction	Caco2
HIPK3	CMGC	-0.16388975953581916	9.109422979953436e-12	insignificant	Interaction	Caco2
HIPK2	CMGC	0.09914464629797472	9.109422979953436e-12	insignificant	Interaction	Caco2
MOS	Other	-0.6012950718431174	0.24281933831703287	insignificant	Interaction	Caco2
SSTK	CAMK	0.41713870529453734	0.12297910131940254	insignificant	Interaction	Caco2
CAMK4	CAMK	-0.9008553537020254	0.10022035067410992	insignificant	Interaction	Caco2
MEK1	STE	-0.6180003035254213	1.6376691200432427e-11	insignificant	Interaction	Caco2
PKN2	AGC	1.739982506363635	0.4142398932055882	upregulated	Interaction	Caco2
MEK2	STE	-0.34018784232034843	1.6376691200432427e-11	insignificant	Interaction	Caco2
PKN1	AGC	1.431860211001303	0.4827136894648855	upregulated	Interaction	Caco2
NEK11	Other	0.897279899478198	0.4827136894648855	upregulated	Interaction	Caco2
MLK1	TKL	0.5962470289021854	0.14592890046170362	insignificant	Interaction	Caco2
MLK2	TKL	0.6860436992528312	0.1701790670931028	insignificant	Interaction	Caco2
MLK3	TKL	-0.14865638468866108	1.6376691200432427e-11	insignificant	Interaction	Caco2
YANK2	AGC	0.07225254547245626	0.01558323188719524	insignificant	Interaction	Caco2
YANK3	AGC	-0.6262329735930195	0.03095899412076421	insignificant	Interaction	Caco2
MLK4	TKL	0.10108119853167498	0.01558323188719524	insignificant	Interaction	Caco2
MYLK4	CAMK	-0.6966223014844176	0.13064140626183554	insignificant	Interaction	Caco2
DCAMKL1	CAMK	0.8692655233086014	1.6376691200432427e-11	insignificant	Interaction	Caco2
CHAK2	Alpha	0.03999582482255662	0.01558323188719524	insignificant	Interaction	Caco2
DCAMKL2	CAMK	1.7317619995586668	0.5298791848306333	upregulated	Interaction	Caco2
CHAK1	Alpha	0.1413450687454021	0.01558323188719524	insignificant	Interaction	Caco2
SLK	STE	0.18744148333485616	0.03664580615702487	insignificant	Interaction	Caco2
PIM1	CAMK	-0.948161068480382	0.05542085700159564	insignificant	Interaction	Caco2
NEK1	Other	1.196840181337106	0.23352112053103008	insignificant	Interaction	Caco2
NEK2	Other	0.2757410090840214	0.06344323198752908	insignificant	Interaction	Caco2
PIM3	CAMK	-2.0942393279683267	1.8361893706397805	downregulated	Interaction	Caco2
NEK3	Other	0.409833904671304	0.12297910131940254	insignificant	Interaction	Caco2
P70S6KB	AGC	-0.3956200454516032	9.109422979953436e-12	insignificant	Interaction	Caco2
PIM2	CAMK	1.4542280240297576	0.23352112053103008	insignificant	Interaction	Caco2
CDKL5	CMGC	0.5458277721932838	9.109422979953436e-12	insignificant	Interaction	Caco2
OSR1	STE	0.6322263260077522	0.1701790670931028	insignificant	Interaction	Caco2
DYRK1A	CMGC	-0.23356328734263004	0.05542085700159564	insignificant	Interaction	Caco2
DYRK1B	CMGC	-0.03343727533648358	0.01035992762274248	insignificant	Interaction	Caco2
LOK	STE	0.32494500708479096	0.03664580615702487	insignificant	Interaction	Caco2
VRK1	CK1	0.5000317136428822	0.15972249215163478	insignificant	Interaction	Caco2
VRK2	CK1	-0.00520359460753993	0.01464657625250884	insignificant	Interaction	Caco2
HGK	STE	0.974447760000658	0.35233882755227447	insignificant	Interaction	Caco2
QIK	CAMK	0.1812095296233417	0.04316780500661443	insignificant	Interaction	Caco2
MELK	CAMK	2.061910601250997	0.8477198050802529	upregulated	Interaction	Caco2
MAPKAPK3	CAMK	1.547337428421239	0.712422680667975	upregulated	Interaction	Caco2
MAK	CMGC	-0.6542892587239952	0.4998274619354596	downregulated	Interaction	Caco2
MAPKAPK2	CAMK	0.9731013342931412	0.3705228879428296	upregulated	Interaction	Caco2
MAPKAPK5	CAMK	1.233676949517477	0.8642421965997353	upregulated	Interaction	Caco2
TNIK	STE	1.101081198531675	0.4142398932055882	upregulated	Interaction	Caco2
RAF1	TKL	0.5016947628655267	0.21081952810801208	insignificant	Interaction	Caco2
TSSK1	CAMK	-0.23925893346956767	1.6376691200432427e-11	insignificant	Interaction	Caco2
TSSK2	CAMK	0.8031763328508289	0.24457809274748452	insignificant	Interaction	Caco2
P70S6K	AGC	-0.8854253131324193	0.05542085700159564	insignificant	Interaction	Caco2
CDKL1	CMGC	-0.2600174936363651	1.6376691200432427e-11	insignificant	Interaction	Caco2
BRSK1	CAMK	-0.18601691219258829	1.6376691200432427e-11	insignificant	Interaction	Caco2
BRSK2	CAMK	0.5533612160490089	0.21081952810801208	insignificant	Interaction	Caco2
PRP4	CMGC	-0.2924773951186041	0.2829757171568579	insignificant	Interaction	Caco2
CK1A2	CK1	0.3637374900818501	0.10409063037761762	insignificant	Interaction	Caco2
MSK1	AGC	-1.3825638926261568	1.0016850087163756	downregulated	Interaction	Caco2
MSK2	AGC	-1.6534178029192503	0.6223410860504591	downregulated	Interaction	Caco2
GRK1	AGC	-0.2743893008013698	0.02684895140201129	insignificant	Interaction	Caco2
GRK3	AGC	0.03356597555703549	0.01558323188719524	insignificant	Interaction	Caco2
STK33	CAMK	1.0112845281810292	0.3668150683212935	insignificant	Interaction	Caco2
GRK2	AGC	-0.00520359460753977	0.01428753922449922	insignificant	Interaction	Caco2
GRK5	AGC	0.4142123451818782	0.1755021021569149	insignificant	Interaction	Caco2
IRAK1	TKL	0.5234906864668712	0.23352112053103008	insignificant	Interaction	Caco2
IRE2	Other	0.6879357585940398	0.19079337853257777	insignificant	Interaction	Caco2
GRK4	AGC	0.2311916861278827	0.06789300552777483	insignificant	Interaction	Caco2
GRK7	AGC	0.01626793569528487	0.01558323188719524	insignificant	Interaction	Caco2
GRK6	AGC	-0.4079684378792481	0.12911187374047334	insignificant	Interaction	Caco2
IRE1	Other	0.5891576041158662	0.15972249215163478	insignificant	Interaction	Caco2
PRPK	Other	0.1738790328937947	0.04834187317066538	insignificant	Interaction	Caco2
RIPK1	TKL	-0.3271316894949023	1.6376691200432427e-11	insignificant	Interaction	Caco2
MARK4	CAMK	-0.2702858290901922	1.6376691200432427e-11	insignificant	Interaction	Caco2
MARK3	CAMK	0.25128796535948206	0.12297910131940254	insignificant	Interaction	Caco2
MARK2	CAMK	0.19012058353073735	0.10466194715573784	insignificant	Interaction	Caco2
MARK1	CAMK	0.2220187443331026	0.10466194715573784	insignificant	Interaction	Caco2
NEK8	Other	1.1504472758526545	0.35233882755227447	insignificant	Interaction	Caco2
NEK9	Other	0.5553747474866573	0.1701790670931028	insignificant	Interaction	Caco2
NEK4	Other	0.8031763328508289	0.24457809274748452	insignificant	Interaction	Caco2
NEK5	Other	0.5838633044463528	0.10580207057562956	insignificant	Interaction	Caco2
NEK6	Other	0.6886932776667803	0.3668150683212935	insignificant	Interaction	Caco2
NEK7	Other	1.0679851156606814	0.8477198050802529	upregulated	Interaction	Caco2
COT	STE	-0.4882864813094822	1.6376691200432427e-11	insignificant	Interaction	Caco2
RSK4	AGC	-2.997070668961329	2.8630736146238784	downregulated	Interaction	Caco2
CLK4	CMGC	0.02377547236422635	0.01558323188719524	insignificant	Interaction	Caco2
CLK3	CMGC	0.3332126230683917	0.1701790670931028	insignificant	Interaction	Caco2
RSK2	AGC	-3.0070547575339504	1.673362833898385	downregulated	Interaction	Caco2
CLK2	CMGC	-0.5769907065809627	1.6376691200432427e-11	insignificant	Interaction	Caco2
RSK3	AGC	-3.533123569201538	0.6304644595600898	downregulated	Interaction	Caco2
CDK9	CMGC	-0.43847976443643655	1.6376691200432427e-11	insignificant	Interaction	Caco2
CLK1	CMGC	0.18941507466984467	0.1038428658145115	insignificant	Interaction	Caco2
CDK8	CMGC	-0.42554368200172327	1.0016850087163756	downregulated	Interaction	Caco2
CDK7	CMGC	-0.4129812061130407	0.4998274619354596	downregulated	Interaction	Caco2
MAP3K15	STE	1.1220315936885683	0.3705228879428296	upregulated	Interaction	Caco2
CDK6	CMGC	0.2520782106175155	9.109422979953436e-12	insignificant	Interaction	Caco2
CDK5	CMGC	-0.2614381683359924	1.6376691200432427e-11	insignificant	Interaction	Caco2
CDK4	CMGC	0.17921823799584585	9.109422979953436e-12	insignificant	Interaction	Caco2
CDK3	CMGC	0.13558251313169684	0.10409063037761762	insignificant	Interaction	Caco2
MRCKB	AGC	-1.3525513235597173	0.18075630833174255	insignificant	Interaction	Caco2
CDK2	CMGC	-0.30282406224703384	1.6376691200432427e-11	insignificant	Interaction	Caco2
MRCKA	AGC	-0.3314897080318875	9.109422979953436e-12	insignificant	Interaction	Caco2
AAK1	Other	0.4942260919616765	0.35233882755227447	insignificant	Interaction	Caco2
CDK1	CMGC	-0.0661942244966882	1.6376691200432427e-11	insignificant	Interaction	Caco2
skMLCK	CAMK	-0.3847317293088669	9.109422979953436e-12	insignificant	Interaction	Caco2
AURB	Other	-0.8146373956429924	0.41475714183197343	insignificant	Interaction	Caco2
AURC	Other	-0.694059787416596	0.20729826476818383	insignificant	Interaction	Caco2
BMPR1B	TKL	-0.03762507229991724	0.01035992762274248	insignificant	Interaction	Caco2
AURA	Other	-0.528322582937717	0.2258785524712168	insignificant	Interaction	Caco2
BMPR1A	TKL	-0.10801440019131522	1.6376691200432427e-11	insignificant	Interaction	Caco2
DYRK4	CMGC	-0.1928305977833111	1.6376691200432427e-11	insignificant	Interaction	Caco2
GSK3B	CMGC	0.10187961401921364	9.109422979953436e-12	insignificant	Interaction	Caco2
DYRK3	CMGC	0.07042035726134359	9.109422979953436e-12	insignificant	Interaction	Caco2
GSK3A	CMGC	-0.36778583725487785	0.22627918856991333	insignificant	Interaction	Caco2
BMPR2	TKL	0.18934245526955307	9.109422979953436e-12	insignificant	Interaction	Caco2
DYRK2	CMGC	-0.07933532418475434	1.6376691200432427e-11	insignificant	Interaction	Caco2
PKCI	AGC	2.236997307809089	0.8077102730584675	upregulated	Interaction	Caco2
PKCH	AGC	1.8692655233086013	0.35233882755227447	insignificant	Interaction	Caco2
LRRK2	TKL	0.3827656614731334	0.14592890046170362	insignificant	Interaction	Caco2
CK2A2	Other	-0.4941392075549203	1.6376691200432427e-11	insignificant	Interaction	Caco2
CK2A1	Other	-0.38449106893718166	1.6376691200432427e-11	insignificant	Interaction	Caco2
PKCT	AGC	2.6468731019721536	0.5416267431265366	upregulated	Interaction	Caco2
DMPK1	AGC	1.2843030225874452	0.20694854880238833	insignificant	Interaction	Caco2
EEF2K	Alpha	0.7458831078033193	0.2087344526694536	insignificant	Interaction	Caco2
PKCZ	AGC	0.8103718342550328	0.12297910131940254	insignificant	Interaction	Caco2
TLK2	Other	-0.3205590355714161	1.6376691200432427e-11	insignificant	Interaction	Caco2
TLK1	Other	0.18744148333485616	0.04512647996096565	insignificant	Interaction	Caco2
PDHK4	PDHK	0.11819973209754134	0.06789300552777483	insignificant	Interaction	Caco2
PDHK1	PDHK	0.3159050199732738	0.19079337853257777	insignificant	Interaction	Caco2
CAMK1A	CAMK	2.2843030225874457	0.8232773426273708	upregulated	Interaction	Caco2
CAMK1B	CAMK	2.8692655233086013	0.40939115905060663	upregulated	Interaction	Caco2
GCN2	Other	0.6213380098650159	0.21081952810801208	insignificant	Interaction	Caco2
smMLCK	CAMK	-0.19684018133710568	9.109422979953436e-12	insignificant	Interaction	Caco2
CAMK1D	CAMK	2.9306660679727448	1.5663518885421015	upregulated	Interaction	Caco2
AlphaK3	Alpha	0.09082329316623591	0.01558323188719524	insignificant	Interaction	Caco2
HUNK	CAMK	0.36513409720049	0.14592890046170362	insignificant	Interaction	Caco2
JNK1	CMGC	-0.2583503269109782	0.24281933831703287	insignificant	Interaction	Caco2
caMLCK	CAMK	-1.2256950440092906	0.6223410860504591	downregulated	Interaction	Caco2
JNK2	CMGC	-0.43490003311341474	0.6283458475992296	downregulated	Interaction	Caco2
IRAK4	TKL	0.7818026820582619	0.14592890046170362	insignificant	Interaction	Caco2
MASTL	AGC	0.4688883307358895	0.23211086594331448	insignificant	Interaction	Caco2
JNK3	CMGC	-0.36453501532203975	0.5054706534369161	downregulated	Interaction	Caco2
TGFBR1	TKL	0.33101952149447555	0.1513406229753038	insignificant	Interaction	Caco2
TGFBR2	TKL	0.18308346479787033	9.109422979953436e-12	insignificant	Interaction	Caco2
LATS1	AGC	-1.7100013312856177	1.923877427353748	downregulated	Interaction	Caco2
LATS2	AGC	0.7924499262577707	0.2396588059806019	insignificant	Interaction	Caco2
MYO3B	STE	1.3112700701877145	0.5910426388156526	upregulated	Interaction	Caco2
PKR	Other	-1.0849307870782738	1.6376691200432427e-11	insignificant	Interaction	Caco2
MYO3A	STE	0.7741082902682611	0.33905847099065745	insignificant	Interaction	Caco2
PKCE	AGC	1.409833904671304	0.23211086594331448	insignificant	Interaction	Caco2
PKCD	AGC	0.2254093335338768	0.01035992762274248	insignificant	Interaction	Caco2
PKCG	AGC	1.621338009865016	0.3705228879428296	upregulated	Interaction	Caco2
PKCA	AGC	0.8468977102801469	0.15972249215163478	insignificant	Interaction	Caco2
CAMK1G	CAMK	1.2063005105861722	0.19079337853257777	insignificant	Interaction	Caco2
PKCB	AGC	-0.9380893987490028	1.6376691200432427e-11	insignificant	Interaction	Caco2
CAMK2B	CAMK	-0.3631985677592258	0.05542085700159564	insignificant	Interaction	Caco2
CAMK2D	CAMK	0.601230436416441	0.2817076826999879	insignificant	Interaction	Caco2
ROCK1	AGC	-0.5331235692015381	9.109422979953436e-12	insignificant	Interaction	Caco2
ROCK2	AGC	-1.2700891633677442	9.109422979953436e-12	insignificant	Interaction	Caco2
CAMK2A	CAMK	-0.3896707791204169	0.05542085700159564	insignificant	Interaction	Caco2
YSK1	STE	0.3774124269789267	0.01629444336607959	insignificant	Interaction	Caco2
TTK	Other	0.7607410665304323	0.2326992485268679	insignificant	Interaction	Caco2
YSK4	STE	0.5738096397824303	0.2087344526694536	insignificant	Interaction	Caco2
LKB1	CAMK	0.00631827528768006	0.01516917996119246	insignificant	Interaction	Caco2
CRIK	AGC	-1.767588822838561	0.17928399029237066	insignificant	Interaction	Caco2
PHKG1	CAMK	1.1504472758526545	0.35233882755227447	insignificant	Interaction	Caco2
PHKG2	CAMK	0.5654847751314985	0.10466194715573784	insignificant	Interaction	Caco2
IKKA	Other	-0.08246216019197297	9.109422979953436e-12	insignificant	Interaction	Caco2
IKKB	Other	-0.4811714895668165	0.18075630833174255	insignificant	Interaction	Caco2
BUB1	Other	-1.1232477750384735	1.0016850087163756	downregulated	Interaction	Caco2
CAMK2G	CAMK	-0.21319663688337165	1.6376691200432427e-11	insignificant	Interaction	Caco2
SBK	Other	-0.4731266741384764	1.6376691200432427e-11	insignificant	Interaction	Caco2
IKKE	Other	0.4951412172958105	0.25345976617630656	insignificant	Interaction	Caco2
ACVR2B	TKL	-0.37443740427325894	1.6376691200432427e-11	insignificant	Interaction	Caco2
ACVR2A	TKL	-0.04199026486131916	0.01035992762274248	insignificant	Interaction	Caco2
MTOR	PIKK	-0.05158352988983696	0.00552539919826187	insignificant	Interaction	Caco2
BCKDK	PDHK	0.11437802114513276	0.04512647996096565	insignificant	Interaction	Caco2
NIK	STE	2.8692655233086013	1.6376691200432427e-11	insignificant	Interaction	Caco2
PINK1	Other	-0.23802848986330705	1.6376691200432427e-11	insignificant	Interaction	Caco2
SNRK	CAMK	0.5654847751314985	0.1683164382005793	insignificant	Interaction	Caco2
BIKE	Other	0.3010982651304233	0.14592890046170362	insignificant	Interaction	Caco2
PKACG	AGC	-0.5212961866694013	9.585415017433892e-12	insignificant	Interaction	DLD1
ZAK	TKL	0.6959559972217472	9.96516717375403e-12	insignificant	Interaction	DLD1
P38B	CMGC	-0.5873447860403459	2.5218142218873334	downregulated	Interaction	DLD1
P38A	CMGC	-0.7582852166511228	3.752273099878475	downregulated	Interaction	DLD1
P38D	CMGC	-0.52187958191536	2.1452841667110665	downregulated	Interaction	DLD1
PKACA	AGC	-0.06100107213192489	9.96516717375403e-12	insignificant	Interaction	DLD1
PKACB	AGC	-0.7264534907134489	0.18879551257132648	insignificant	Interaction	DLD1
TBK1	Other	-0.2951418465367542	9.585415017433892e-12	insignificant	Interaction	DLD1
AKT2	AGC	0.7606616866095626	9.96516717375403e-12	insignificant	Interaction	DLD1
AKT3	AGC	-0.7583353839702505	9.585415017433892e-12	insignificant	Interaction	DLD1
P38G	CMGC	-0.6193693628413681	1.648608085982431	downregulated	Interaction	DLD1
AKT1	AGC	-0.5719222597393692	9.585415017433892e-12	insignificant	Interaction	DLD1
DRAK1	CAMK	0.6746240233058559	9.585415017433892e-12	upregulated	Interaction	DLD1
PDK1	AGC	0.3898945463727428	9.585415017433892e-12	insignificant	Interaction	DLD1
PKG1	AGC	-0.26671475232174247	9.96516717375403e-12	insignificant	Interaction	DLD1
PKG2	AGC	-0.5330695164471476	0.0199466246942706	insignificant	Interaction	DLD1
DAPK1	CAMK	1.0896615225846995	9.585415017433892e-12	upregulated	Interaction	DLD1
DAPK2	CAMK	1.6114590221823704	0.662348977391401	upregulated	Interaction	DLD1
DAPK3	CAMK	-0.7457988404328759	0.17055771033923295	insignificant	Interaction	DLD1
STLK3	STE	0.3042060820984623	9.585415017433892e-12	insignificant	Interaction	DLD1
HASPIN	Other	0.09769667388713328	9.96516717375403e-12	insignificant	Interaction	DLD1
PASK	CAMK	-0.8434096370592982	0.2190783931510527	insignificant	Interaction	DLD1
MPSK1	Other	-0.1993995680202937	9.96516717375403e-12	insignificant	Interaction	DLD1
AMPKA2	CAMK	-0.47603857141076866	9.96516717375403e-12	insignificant	Interaction	DLD1
PRKD3	CAMK	0.9050515959447376	9.96516717375403e-12	insignificant	Interaction	DLD1
ULK2	Other	0.7907189204657423	9.96516717375403e-12	insignificant	Interaction	DLD1
AMPKA1	CAMK	-0.6237678267388849	0.11754733872662088	insignificant	Interaction	DLD1
PRKD2	CAMK	6.565165259547e-4	9.585415017433892e-12	insignificant	Interaction	DLD1
ULK1	Other	-0.26648228764057585	9.585415017433892e-12	insignificant	Interaction	DLD1
PRKD1	CAMK	-0.29029063502824504	9.585415017433892e-12	insignificant	Interaction	DLD1
WNK4	Other	0.40350510341121887	9.96516717375403e-12	insignificant	Interaction	DLD1
NLK	CMGC	-0.7311066674345057	3.8725600630145545	downregulated	Interaction	DLD1
TTBK1	CK1	-0.07887364119719133	9.96516717375403e-12	insignificant	Interaction	DLD1
TTBK2	CK1	-0.6520766965796934	0.19206805815444955	insignificant	Interaction	DLD1
NUAK1	CAMK	0.02730734599573541	9.96516717375403e-12	insignificant	Interaction	DLD1
NUAK2	CAMK	-0.8806082550135477	0.3707886335400571	downregulated	Interaction	DLD1
TAK1	TKL	0.741552863661858	9.96516717375403e-12	insignificant	Interaction	DLD1
NIM1	CAMK	0.06168594992351436	9.585415017433892e-12	insignificant	Interaction	DLD1
CDK17	CMGC	-0.6256843930000112	2.1998973905243138	downregulated	Interaction	DLD1
PLK4	Other	0.14694019290698251	9.96516717375403e-12	insignificant	Interaction	DLD1
SRPK2	CMGC	0.10947000366488004	9.585415017433892e-12	insignificant	Interaction	DLD1
CDK18	CMGC	-0.5897130958048407	1.7131869310058991	downregulated	Interaction	DLD1
PLK3	Other	-0.07539772368579689	9.585415017433892e-12	insignificant	Interaction	DLD1
SRPK3	CMGC	-0.07500775340611762	9.585415017433892e-12	insignificant	Interaction	DLD1
CDK19	CMGC	-0.456825878990332	1.648608085982431	downregulated	Interaction	DLD1
MEKK6	STE	0.00458726949565179	9.96516717375403e-12	insignificant	Interaction	DLD1
MEKK1	STE	0.16711766266469555	9.585415017433892e-12	insignificant	Interaction	DLD1
MEKK3	STE	0.65569212700802	9.96516717375403e-12	insignificant	Interaction	DLD1
PLK2	Other	-0.4178448380564605	9.585415017433892e-12	insignificant	Interaction	DLD1
MEKK2	STE	-0.3384321295195906	9.585415017433892e-12	insignificant	Interaction	DLD1
PLK1	Other	0.4075519364739206	9.96516717375403e-12	insignificant	Interaction	DLD1
QSK	CAMK	-0.0086746299132705	9.96516717375403e-12	insignificant	Interaction	DLD1
BRAF	TKL	0.26813682739094047	9.585415017433892e-12	insignificant	Interaction	DLD1
CDC7	Other	0.00436048528937336	9.585415017433892e-12	insignificant	Interaction	DLD1
HPK1	STE	1.004587269495652	9.96516717375403e-12	insignificant	Interaction	DLD1
SRPK1	CMGC	0.07985834755434101	9.585415017433892e-12	insignificant	Interaction	DLD1
ICK	CMGC	-0.15428254343766465	9.96516717375403e-12	insignificant	Interaction	DLD1
NDR1	AGC	0.4196247687744956	9.96516717375403e-12	insignificant	Interaction	DLD1
NDR2	AGC	-0.786826108692931	0.2651885700402344	insignificant	Interaction	DLD1
CHK2	CAMK	0.5856190172471107	9.585415017433892e-12	insignificant	Interaction	DLD1
CHK1	CAMK	0.1985958941378636	9.585415017433892e-12	insignificant	Interaction	DLD1
WNK1	Other	-0.14149098999229268	9.96516717375403e-12	insignificant	Interaction	DLD1
WNK3	Other	-0.4666063562679299	0.0909364032644066	insignificant	Interaction	DLD1
KHS1	STE	-0.9233946302407467	9.585415017433892e-12	insignificant	Interaction	DLD1
CDK10	CMGC	-0.49512794460699344	0.7541984944788953	downregulated	Interaction	DLD1
ATM	PIKK	-0.12233345024862848	9.585415017433892e-12	insignificant	Interaction	DLD1
CDK12	CMGC	0.05576111596640894	9.585415017433892e-12	insignificant	Interaction	DLD1
CDK13	CMGC	-0.1090111165968904	9.96516717375403e-12	insignificant	Interaction	DLD1
CDK14	CMGC	-0.5852740306383437	1.648608085982431	downregulated	Interaction	DLD1
MINK	STE	-1.205794360941472	9.585415017433892e-12	insignificant	Interaction	DLD1
HRI	Other	0.17914353147169115	9.585415017433892e-12	insignificant	Interaction	DLD1
ATR	PIKK	-0.11249064110207178	9.585415017433892e-12	insignificant	Interaction	DLD1
CDK16	CMGC	-0.6799109047764189	3.003993340126294	downregulated	Interaction	DLD1
KHS2	STE	-1.2582617808356071	9.585415017433892e-12	insignificant	Interaction	DLD1
CK1G1	CK1	-0.20404126127714456	9.96516717375403e-12	insignificant	Interaction	DLD1
SMG1	PIKK	-0.33268878972514643	0.2651885700402344	insignificant	Interaction	DLD1
CK1E	CK1	-0.31162717419731684	9.96516717375403e-12	insignificant	Interaction	DLD1
MNK1	CAMK	0.7221875387949271	9.96516717375403e-12	insignificant	Interaction	DLD1
CK1D	CK1	-0.09494840405526242	9.96516717375403e-12	insignificant	Interaction	DLD1
CK1G2	CK1	0.5276845146319487	9.96516717375403e-12	insignificant	Interaction	DLD1
CK1A	CK1	-0.2913700926475457	9.585415017433892e-12	insignificant	Interaction	DLD1
CK1G3	CK1	0.18525809460071097	9.585415017433892e-12	insignificant	Interaction	DLD1
MNK2	CAMK	-0.9023033261128668	0.11754733872662088	insignificant	Interaction	DLD1
DSTYK	TKL	0.00921853002937895	9.585415017433892e-12	insignificant	Interaction	DLD1
ERK1	CMGC	-1.147255372963203	13.336563118910968	downregulated	Interaction	DLD1
ERK2	CMGC	-0.936223134354903	8.534111125998317	downregulated	Interaction	DLD1
ERK5	CMGC	-1.02195165145984	8.205760544630163	downregulated	Interaction	DLD1
PBK	Other	0.41569401580479826	9.585415017433892e-12	insignificant	Interaction	DLD1
ERK7	CMGC	-0.8434096370592984	3.3227456773715423	downregulated	Interaction	DLD1
ANKRD3	TKL	-0.35779745438652166	9.585415017433892e-12	insignificant	Interaction	DLD1
MST2	STE	0.08966152258469946	9.585415017433892e-12	insignificant	Interaction	DLD1
MST3	STE	0.3200890952235813	9.96516717375403e-12	insignificant	Interaction	DLD1
MST4	STE	-0.0976455570858492	9.585415017433892e-12	insignificant	Interaction	DLD1
RIPK3	TKL	-0.16789775318294323	9.585415017433892e-12	insignificant	Interaction	DLD1
RIPK2	TKL	-0.20012561085477956	9.585415017433892e-12	insignificant	Interaction	DLD1
MST1	STE	-0.27872588339532284	9.585415017433892e-12	insignificant	Interaction	DLD1
ALK4	TKL	-0.5064991847413205	9.585415017433892e-12	insignificant	Interaction	DLD1
ALK2	TKL	-0.19052760428816137	9.585415017433892e-12	insignificant	Interaction	DLD1
GAK	Other	0.46405703736619747	9.585415017433892e-12	insignificant	Interaction	DLD1
KIS	Other	0.08700767949856164	9.585415017433892e-12	insignificant	Interaction	DLD1
SIK	CAMK	-0.37178860941408703	0.02484529874794562	insignificant	Interaction	DLD1
FAM20C	FAM20	-0.2542928786326616	9.585415017433892e-12	insignificant	Interaction	DLD1
SGK3	AGC	1.3791681397796844	9.585415017433892e-12	insignificant	Interaction	DLD1
SGK1	AGC	0.5571282925244306	9.96516717375403e-12	insignificant	Interaction	DLD1
DLK	TKL	0.07344912764045596	9.96516717375403e-12	insignificant	Interaction	DLD1
PKN3	AGC	-0.10625868739055735	9.585415017433892e-12	insignificant	Interaction	DLD1
MEK5	STE	0.4640570373661977	9.585415017433892e-12	insignificant	Interaction	DLD1
TAO1	STE	-1.2888501006690305	9.585415017433892e-12	insignificant	Interaction	DLD1
PRKX	AGC	-0.4872658268340228	0.06066586238902921	insignificant	Interaction	DLD1
PERK	Other	-0.05263759919729834	9.96516717375403e-12	insignificant	Interaction	DLD1
CAMKK1	Other	0.47466613233245775	9.96516717375403e-12	insignificant	Interaction	DLD1
CAMKK2	Other	0.4280777402606308	9.585415017433892e-12	insignificant	Interaction	DLD1
DNAPK	PIKK	0.02593592497431231	9.585415017433892e-12	insignificant	Interaction	DLD1
PAK1	STE	-0.3769062773342264	9.585415017433892e-12	insignificant	Interaction	DLD1
TAO3	STE	-0.4364072890828883	9.585415017433892e-12	insignificant	Interaction	DLD1
TAO2	STE	0.170581517968267	9.585415017433892e-12	insignificant	Interaction	DLD1
PAK6	STE	0.20622113066530257	9.96516717375403e-12	insignificant	Interaction	DLD1
PAK3	STE	0.06732302484361452	9.96516717375403e-12	insignificant	Interaction	DLD1
PAK2	STE	-0.02783420819672557	9.96516717375403e-12	insignificant	Interaction	DLD1
P90RSK	AGC	-1.5486663714981663	0.19374211866903937	insignificant	Interaction	DLD1
PAK5	STE	0.09016300120172582	9.96516717375403e-12	insignificant	Interaction	DLD1
PAK4	STE	0.10966931555320926	9.96516717375403e-12	insignificant	Interaction	DLD1
HIPK4	CMGC	-0.10840395922211413	9.585415017433892e-12	insignificant	Interaction	DLD1
ASK1	STE	0.6422025456134783	9.585415017433892e-12	upregulated	Interaction	DLD1
MOK	CMGC	0.12506685871589818	9.585415017433892e-12	insignificant	Interaction	DLD1
HIPK1	CMGC	0.0916806902213516	9.585415017433892e-12	insignificant	Interaction	DLD1
GCK	STE	-0.4143809827528891	9.585415017433892e-12	insignificant	Interaction	DLD1
HIPK3	CMGC	-0.2209857614965749	0.02945789501805887	insignificant	Interaction	DLD1
HIPK2	CMGC	0.02836675122907457	9.585415017433892e-12	insignificant	Interaction	DLD1
MOS	Other	0.3208241535488795	9.585415017433892e-12	insignificant	Interaction	DLD1
SSTK	CAMK	0.08562384158655809	9.96516717375403e-12	insignificant	Interaction	DLD1
CAMK4	CAMK	0.2199695449304304	9.585415017433892e-12	insignificant	Interaction	DLD1
MEK1	STE	0.4130159102633575	9.585415017433892e-12	insignificant	Interaction	DLD1
PKN2	AGC	-0.7146763229370955	9.96516717375403e-12	insignificant	Interaction	DLD1
MEK2	STE	0.478703813330599	9.585415017433892e-12	insignificant	Interaction	DLD1
PKN1	AGC	-1.2071579076412875	0.3707886335400571	downregulated	Interaction	DLD1
NEK11	Other	-0.28548324957063165	9.585415017433892e-12	insignificant	Interaction	DLD1
MLK1	TKL	0.5445917489870558	9.585415017433892e-12	insignificant	Interaction	DLD1
MLK2	TKL	-0.1993680917820389	9.585415017433892e-12	insignificant	Interaction	DLD1
MLK3	TKL	-0.07787489069632118	9.96516717375403e-12	insignificant	Interaction	DLD1
YANK2	AGC	-0.4516419171033018	0.01134480546472657	insignificant	Interaction	DLD1
YANK3	AGC	-1.5803752312255044	1.648608085982431	downregulated	Interaction	DLD1
MLK4	TKL	0.5718132177220804	9.585415017433892e-12	insignificant	Interaction	DLD1
MYLK4	CAMK	-0.8592346042209809	0.3707886335400571	downregulated	Interaction	DLD1
DCAMKL1	CAMK	-0.6799109047764187	9.96516717375403e-12	insignificant	Interaction	DLD1
CHAK2	Alpha	0.15659036294070183	9.96516717375403e-12	insignificant	Interaction	DLD1
DCAMKL2	CAMK	0.7314698837105654	9.585415017433892e-12	insignificant	Interaction	DLD1
CHAK1	Alpha	-0.2142473324276068	9.96516717375403e-12	insignificant	Interaction	DLD1
SLK	STE	-0.5383697000283426	9.585415017433892e-12	insignificant	Interaction	DLD1
PIM1	CAMK	-1.1414909899922927	0.2951689667700768	insignificant	Interaction	DLD1
NEK1	Other	0.4434715107288635	9.96516717375403e-12	insignificant	Interaction	DLD1
NEK2	Other	0.633749574127343	9.96516717375403e-12	insignificant	Interaction	DLD1
PIM3	CAMK	-1.264873405497575	0.6427543068655861	downregulated	Interaction	DLD1
NEK3	Other	0.17563474569455234	9.585415017433892e-12	insignificant	Interaction	DLD1
P70S6KB	AGC	-0.35779745438652166	9.585415017433892e-12	insignificant	Interaction	DLD1
PIM2	CAMK	-1.487265826834023	0.3707886335400571	downregulated	Interaction	DLD1
CDKL5	CMGC	-0.0424809841611269	9.96516717375403e-12	insignificant	Interaction	DLD1
OSR1	STE	0.8990356122789559	9.585415017433892e-12	upregulated	Interaction	DLD1
DYRK1A	CMGC	0.14177355510398987	9.585415017433892e-12	insignificant	Interaction	DLD1
DYRK1B	CMGC	-0.11328766617117424	9.585415017433892e-12	insignificant	Interaction	DLD1
LOK	STE	1.6212586299441465	9.96516717375403e-12	insignificant	Interaction	DLD1
VRK1	CK1	0.6258081073628099	9.585415017433892e-12	insignificant	Interaction	DLD1
VRK2	CK1	0.35613717112434345	9.585415017433892e-12	insignificant	Interaction	DLD1
HGK	STE	-1.318803322770658	9.585415017433892e-12	insignificant	Interaction	DLD1
QIK	CAMK	-0.0635842331459276	9.96516717375403e-12	insignificant	Interaction	DLD1
MELK	CAMK	0.14310078154616007	9.585415017433892e-12	insignificant	Interaction	DLD1
MAPKAPK3	CAMK	0.5698517013887945	9.585415017433892e-12	insignificant	Interaction	DLD1
MAK	CMGC	0.02518417410276528	9.96516717375403e-12	insignificant	Interaction	DLD1
MAPKAPK2	CAMK	0.8266271167509055	9.585415017433892e-12	upregulated	Interaction	DLD1
MAPKAPK5	CAMK	0.2199695449304307	9.585415017433892e-12	insignificant	Interaction	DLD1
TNIK	STE	-0.3806978564966008	9.585415017433892e-12	insignificant	Interaction	DLD1
RAF1	TKL	-0.08317507427751612	9.585415017433892e-12	insignificant	Interaction	DLD1
TSSK1	CAMK	-0.20597971644400628	9.96516717375403e-12	insignificant	Interaction	DLD1
TSSK2	CAMK	-0.21424733242760707	9.96516717375403e-12	insignificant	Interaction	DLD1
P70S6K	AGC	-0.2648734054975749	9.96516717375403e-12	insignificant	Interaction	DLD1
CDKL1	CMGC	0.38063063715863193	9.96516717375403e-12	insignificant	Interaction	DLD1
BRSK1	CAMK	0.13722503807377096	9.96516717375403e-12	insignificant	Interaction	DLD1
BRSK2	CAMK	-0.01694589205398933	9.96516717375403e-12	insignificant	Interaction	DLD1
PRP4	CMGC	0.29990066054183373	9.585415017433892e-12	upregulated	Interaction	DLD1
CK1A2	CK1	-0.7698530300892171	0.3707886335400571	insignificant	Interaction	DLD1
MSK1	AGC	-0.6019083927751456	0.09889386104262927	insignificant	Interaction	DLD1
MSK2	AGC	-0.926550872359544	0.12320840873086056	insignificant	Interaction	DLD1
GRK1	AGC	0.2978680376778362	9.585415017433892e-12	insignificant	Interaction	DLD1
GRK3	AGC	-0.5491303948661267	9.585415017433892e-12	insignificant	Interaction	DLD1
STK33	CAMK	0.3582242241103524	9.96516717375403e-12	insignificant	Interaction	DLD1
GRK2	AGC	-0.4327595120677438	9.585415017433892e-12	insignificant	Interaction	DLD1
GRK5	AGC	0.2526357338507527	9.585415017433892e-12	insignificant	Interaction	DLD1
IRAK1	TKL	-0.1385376726029452	9.96516717375403e-12	insignificant	Interaction	DLD1
IRE2	Other	-0.02552741527770017	9.585415017433892e-12	insignificant	Interaction	DLD1
GRK4	AGC	0.07400825827321393	9.585415017433892e-12	insignificant	Interaction	DLD1
GRK7	AGC	-0.2416788966400031	9.585415017433892e-12	insignificant	Interaction	DLD1
GRK6	AGC	0.05898982684228186	9.585415017433892e-12	insignificant	Interaction	DLD1
IRE1	Other	-0.4364072890828883	9.585415017433892e-12	insignificant	Interaction	DLD1
PRPK	Other	0.332913135581165	9.96516717375403e-12	insignificant	Interaction	DLD1
RIPK1	TKL	-0.25204936513999143	9.96516717375403e-12	insignificant	Interaction	DLD1
MARK4	CAMK	-0.00306630304778323	9.96516717375403e-12	insignificant	Interaction	DLD1
MARK3	CAMK	0.24494623736154872	9.96516717375403e-12	insignificant	Interaction	DLD1
MARK2	CAMK	0.121543415841501	9.96516717375403e-12	insignificant	Interaction	DLD1
MARK1	CAMK	0.17769599595235328	9.96516717375403e-12	insignificant	Interaction	DLD1
NEK8	Other	0.4582397107708833	9.585415017433892e-12	insignificant	Interaction	DLD1
NEK9	Other	0.11264701535310472	9.96516717375403e-12	insignificant	Interaction	DLD1
NEK4	Other	1.1661764117699	9.96516717375403e-12	insignificant	Interaction	DLD1
NEK5	Other	-0.5383697000283426	9.585415017433892e-12	insignificant	Interaction	DLD1
NEK6	Other	-0.1934106364856393	9.585415017433892e-12	insignificant	Interaction	DLD1
NEK7	Other	0.06763521625470054	9.585415017433892e-12	insignificant	Interaction	DLD1
COT	STE	0.08442487421855252	9.585415017433892e-12	insignificant	Interaction	DLD1
RSK4	AGC	-1.8351891302543295	1.076196538986702	downregulated	Interaction	DLD1
CLK4	CMGC	0.0033012377815184	9.585415017433892e-12	insignificant	Interaction	DLD1
CLK3	CMGC	0.07400825827321393	9.585415017433892e-12	insignificant	Interaction	DLD1
RSK2	AGC	-1.679910904776419	0.3707886335400571	downregulated	Interaction	DLD1
CLK2	CMGC	-0.06878398197189438	9.585415017433892e-12	insignificant	Interaction	DLD1
RSK3	AGC	-2.0278342081967256	0.19206805815444955	insignificant	Interaction	DLD1
CDK9	CMGC	-0.3217192659022851	0.3707886335400571	insignificant	Interaction	DLD1
CLK1	CMGC	-0.4809218387632854	9.585415017433892e-12	insignificant	Interaction	DLD1
CDK8	CMGC	-0.3858925950538336	1.1222527766427768	downregulated	Interaction	DLD1
CDK7	CMGC	-0.39341229942665423	0.5087210210710535	downregulated	Interaction	DLD1
MAP3K15	STE	-0.915723841875188	0.3263526871032814	insignificant	Interaction	DLD1
CDK6	CMGC	-0.5386649793406673	1.824234818264564	downregulated	Interaction	DLD1
CDK5	CMGC	-0.30239048392573914	0.3707886335400571	downregulated	Interaction	DLD1
CDK4	CMGC	-0.5758738389905637	1.7131869310058991	downregulated	Interaction	DLD1
CDK3	CMGC	-0.27144605942106137	0.24308521241377987	insignificant	Interaction	DLD1
MRCKB	AGC	-0.8432242815567634	9.585415017433892e-12	insignificant	Interaction	DLD1
CDK2	CMGC	-0.40970484354037	1.3235523931586737	downregulated	Interaction	DLD1
MRCKA	AGC	-0.35779745438652166	9.585415017433892e-12	insignificant	Interaction	DLD1
AAK1	Other	0.2199695449304304	9.585415017433892e-12	insignificant	Interaction	DLD1
CDK1	CMGC	0.2585779989660961	9.585415017433892e-12	insignificant	Interaction	DLD1
skMLCK	CAMK	0.31147596491887314	9.96516717375403e-12	insignificant	Interaction	DLD1
AURB	Other	-0.5408468670388669	0.12320840873086056	insignificant	Interaction	DLD1
AURC	Other	-0.6210172157228501	0.19206805815444955	insignificant	Interaction	DLD1
BMPR1B	TKL	-0.24737346469287091	9.585415017433892e-12	insignificant	Interaction	DLD1
AURA	Other	-0.284709821151744	9.96516717375403e-12	insignificant	Interaction	DLD1
BMPR1A	TKL	-0.2893809912144465	9.585415017433892e-12	insignificant	Interaction	DLD1
DYRK4	CMGC	0.10492827923800992	9.585415017433892e-12	insignificant	Interaction	DLD1
GSK3B	CMGC	0.32809395518541523	9.585415017433892e-12	insignificant	Interaction	DLD1
DYRK3	CMGC	0.28380628365682425	9.585415017433892e-12	insignificant	Interaction	DLD1
GSK3A	CMGC	0.02790655093415548	9.585415017433892e-12	insignificant	Interaction	DLD1
BMPR2	TKL	-0.08898069595872181	9.585415017433892e-12	insignificant	Interaction	DLD1
DYRK2	CMGC	0.24166461602974976	9.585415017433892e-12	insignificant	Interaction	DLD1
PKCI	AGC	-1.3998029855836835	0.2651885700402344	insignificant	Interaction	DLD1
PKCH	AGC	0.09769667388713343	9.96516717375403e-12	insignificant	Interaction	DLD1
LRRK2	TKL	0.3898945463727428	9.585415017433892e-12	insignificant	Interaction	DLD1
CK2A2	Other	-0.14144811585285708	9.585415017433892e-12	insignificant	Interaction	DLD1
CK2A1	Other	0.02302432955440885	9.585415017433892e-12	insignificant	Interaction	DLD1
PKCT	AGC	-0.4872658268340228	9.96516717375403e-12	insignificant	Interaction	DLD1
DMPK1	AGC	1.444756481407261	9.585415017433892e-12	upregulated	Interaction	DLD1
EEF2K	Alpha	0.08218640202255323	9.585415017433892e-12	insignificant	Interaction	DLD1
PKCZ	AGC	-1.5612664082778	0.405977401810422	downregulated	Interaction	DLD1
TLK2	Other	-0.08105813326541489	9.585415017433892e-12	insignificant	Interaction	DLD1
TLK1	Other	-0.9009397794130508	9.585415017433892e-12	insignificant	Interaction	DLD1
PDHK4	PDHK	-0.2322665723026628	9.585415017433892e-12	insignificant	Interaction	DLD1
PDHK1	PDHK	0.499795117458479	9.96516717375403e-12	insignificant	Interaction	DLD1
CAMK1A	CAMK	0.8702861777840607	9.96516717375403e-12	insignificant	Interaction	DLD1
CAMK1B	CAMK	-2.487265826834023	0.5201346873604975	downregulated	Interaction	DLD1
GCN2	Other	0.38485935061381926	9.96516717375403e-12	insignificant	Interaction	DLD1
smMLCK	CAMK	-0.20186360797177447	9.96516717375403e-12	insignificant	Interaction	DLD1
CAMK1D	CAMK	-0.3579828098890565	9.96516717375403e-12	insignificant	Interaction	DLD1
AlphaK3	Alpha	0.4047032318868223	9.585415017433892e-12	insignificant	Interaction	DLD1
HUNK	CAMK	-0.2893264492221141	9.96516717375403e-12	insignificant	Interaction	DLD1
JNK1	CMGC	0.254048340485582	9.585415017433892e-12	insignificant	Interaction	DLD1
caMLCK	CAMK	-0.6292848317064509	0.0909364032644066	insignificant	Interaction	DLD1
JNK2	CMGC	0.3311239069197343	9.585415017433892e-12	upregulated	Interaction	DLD1
IRAK4	TKL	-1.1180320171683036	0.28107707337917553	insignificant	Interaction	DLD1
MASTL	AGC	-0.06964009615440336	9.585415017433892e-12	insignificant	Interaction	DLD1
JNK3	CMGC	-0.29935507991834825	0.3707886335400571	downregulated	Interaction	DLD1
TGFBR1	TKL	0.1491625343333612	9.585415017433892e-12	insignificant	Interaction	DLD1
TGFBR2	TKL	0.04356510799524579	9.585415017433892e-12	insignificant	Interaction	DLD1
LATS1	AGC	-0.649322584942996	0.17055771033923295	insignificant	Interaction	DLD1
LATS2	AGC	0.7417382191643924	9.585415017433892e-12	upregulated	Interaction	DLD1
MYO3B	STE	-0.49530097813645657	9.585415017433892e-12	insignificant	Interaction	DLD1
PKR	Other	-0.1289787638906408	9.585415017433892e-12	insignificant	Interaction	DLD1
MYO3A	STE	0.17753427861003387	9.585415017433892e-12	insignificant	Interaction	DLD1
PKCE	AGC	0.8346622680533395	9.96516717375403e-12	insignificant	Interaction	DLD1
PKCD	AGC	-0.96370387077701	9.96516717375403e-12	insignificant	Interaction	DLD1
PKCG	AGC	0.6001970144163166	9.96516717375403e-12	insignificant	Interaction	DLD1
PKCA	AGC	-0.34430787299197996	9.96516717375403e-12	insignificant	Interaction	DLD1
CAMK1G	CAMK	1.0006565165259549	9.585415017433892e-12	insignificant	Interaction	DLD1
PKCB	AGC	-0.2685301162894345	9.585415017433892e-12	insignificant	Interaction	DLD1
CAMK2B	CAMK	0.24604305654032368	9.585415017433892e-12	insignificant	Interaction	DLD1
CAMK2D	CAMK	-0.19775704187605353	9.585415017433892e-12	insignificant	Interaction	DLD1
ROCK1	AGC	0.9641306405008406	9.585415017433892e-12	insignificant	Interaction	DLD1
ROCK2	AGC	-0.3173408253917103	9.96516717375403e-12	insignificant	Interaction	DLD1
CAMK2A	CAMK	0.12115180871251528	9.585415017433892e-12	insignificant	Interaction	DLD1
YSK1	STE	-0.03586935949915918	9.585415017433892e-12	insignificant	Interaction	DLD1
TTK	Other	0.6555815754146782	9.585415017433892e-12	insignificant	Interaction	DLD1
YSK4	STE	-0.5277224558288341	9.585415017433892e-12	insignificant	Interaction	DLD1
LKB1	CAMK	0.26719970813688737	9.585415017433892e-12	insignificant	Interaction	DLD1
CRIK	AGC	1.170581517968267	9.585415017433892e-12	insignificant	Interaction	DLD1
PHKG1	CAMK	0.3200890952235813	9.96516717375403e-12	insignificant	Interaction	DLD1
PHKG2	CAMK	-0.09494840405526242	9.96516717375403e-12	insignificant	Interaction	DLD1
IKKA	Other	0.28966998894058194	9.585415017433892e-12	insignificant	Interaction	DLD1
IKKB	Other	0.20599434645902412	9.585415017433892e-12	insignificant	Interaction	DLD1
BUB1	Other	0.00458726949565163	9.96516717375403e-12	insignificant	Interaction	DLD1
CAMK2G	CAMK	-0.02048632679977439	9.585415017433892e-12	insignificant	Interaction	DLD1
SBK	Other	0.1546078817605264	9.585415017433892e-12	insignificant	Interaction	DLD1
IKKE	Other	-0.41438098275288937	9.585415017433892e-12	insignificant	Interaction	DLD1
ACVR2B	TKL	-0.3898982975535457	9.585415017433892e-12	insignificant	Interaction	DLD1
ACVR2A	TKL	-0.43640728908288806	9.585415017433892e-12	insignificant	Interaction	DLD1
MTOR	PIKK	0.00669110272888647	9.585415017433892e-12	insignificant	Interaction	DLD1
BCKDK	PDHK	-0.35779745438652166	9.585415017433892e-12	insignificant	Interaction	DLD1
NIK	STE	-1.4872658268340229	9.96516717375403e-12	insignificant	Interaction	DLD1
PINK1	Other	0.24678358665476305	9.585415017433892e-12	insignificant	Interaction	DLD1
SNRK	CAMK	0.10725558259943796	9.585415017433892e-12	insignificant	Interaction	DLD1
BIKE	Other	0.3695820909504864	9.585415017433892e-12	insignificant	Interaction	DLD1
PKACG	AGC	0.9924705353180252	0.9722899919040302	upregulated	GFmix w/o MEKi	HCT116
ZAK	TKL	0.5542305006827757	2.1066890699305465e-11	insignificant	GFmix w/o MEKi	HCT116
P38B	CMGC	0.7080307658809605	11.090950569147264	upregulated	GFmix w/o MEKi	HCT116
P38A	CMGC	0.7774576443471748	11.090950569147264	upregulated	GFmix w/o MEKi	HCT116
P38D	CMGC	0.6420973643501489	9.730230386790524	upregulated	GFmix w/o MEKi	HCT116
PKACA	AGC	0.812456716252129	1.89978232461059	upregulated	GFmix w/o MEKi	HCT116
PKACB	AGC	0.9793060761195772	2.073312648742397	upregulated	GFmix w/o MEKi	HCT116
TBK1	Other	-0.514075512708133	0.9036102379570612	downregulated	GFmix w/o MEKi	HCT116
AKT2	AGC	2.4290411961465104	2.557047669864688	upregulated	GFmix w/o MEKi	HCT116
AKT3	AGC	2.0289964113431393	3.1578850473068583	upregulated	GFmix w/o MEKi	HCT116
P38G	CMGC	0.5378896751005426	3.4252359006402897	upregulated	GFmix w/o MEKi	HCT116
AKT1	AGC	1.0289964113431391	0.4530043647352251	insignificant	GFmix w/o MEKi	HCT116
DRAK1	CAMK	0.3226191370103561	0.2752084260254308	insignificant	GFmix w/o MEKi	HCT116
PDK1	AGC	0.5842115686702436	0.6191507150049445	upregulated	GFmix w/o MEKi	HCT116
PKG1	AGC	0.8601534582834254	3.23499977216912	upregulated	GFmix w/o MEKi	HCT116
PKG2	AGC	1.2194671180511982	3.420342504514484	upregulated	GFmix w/o MEKi	HCT116
DAPK1	CAMK	1.2228352792095796	3.1635898307244212	upregulated	GFmix w/o MEKi	HCT116
DAPK2	CAMK	1.1602409446213915	2.0967158315904695	upregulated	GFmix w/o MEKi	HCT116
DAPK3	CAMK	0.9321348720905502	1.5336595695184578	upregulated	GFmix w/o MEKi	HCT116
STLK3	STE	-0.6731121980077094	0.6430096382672018	downregulated	GFmix w/o MEKi	HCT116
HASPIN	Other	0.04243441252359122	2.1066890699305465e-11	insignificant	GFmix w/o MEKi	HCT116
PASK	CAMK	1.0151906118181089	1.7492191380183653	upregulated	GFmix w/o MEKi	HCT116
MPSK1	Other	0.49533028758399333	0.9722899919040302	upregulated	GFmix w/o MEKi	HCT116
AMPKA2	CAMK	0.22575759775776708	0.01028969616767307	insignificant	GFmix w/o MEKi	HCT116
PRKD3	CAMK	0.01519061181810896	7.039590505833292e-13	insignificant	GFmix w/o MEKi	HCT116
ULK2	Other	-0.1095686809214587	0.00293814264543556	insignificant	GFmix w/o MEKi	HCT116
AMPKA1	CAMK	0.20123527862369808	7.039590505833292e-13	insignificant	GFmix w/o MEKi	HCT116
PRKD2	CAMK	0.9220812074266274	0.8451393287695641	upregulated	GFmix w/o MEKi	HCT116
ULK1	Other	0.06332963683494101	2.1066890699305465e-11	insignificant	GFmix w/o MEKi	HCT116
PRKD1	CAMK	0.5139964687895506	0.5372419602953142	insignificant	GFmix w/o MEKi	HCT116
WNK4	Other	0.24888528999101764	2.1066890699305465e-11	insignificant	GFmix w/o MEKi	HCT116
NLK	CMGC	0.4722782899871068	3.559220249422796	upregulated	GFmix w/o MEKi	HCT116
TTBK1	CK1	-0.25104110687433906	0.20969337691316017	insignificant	GFmix w/o MEKi	HCT116
TTBK2	CK1	0.33711870670547117	0.23440923269389943	insignificant	GFmix w/o MEKi	HCT116
NUAK1	CAMK	-0.5830768181109355	0.4528357202470818	insignificant	GFmix w/o MEKi	HCT116
NUAK2	CAMK	-0.42394996675547314	0.1562730457950486	insignificant	GFmix w/o MEKi	HCT116
TAK1	TKL	-0.8420883700564731	0.9035640436495932	downregulated	GFmix w/o MEKi	HCT116
NIM1	CAMK	-0.4605995677530815	0.4599151736651592	insignificant	GFmix w/o MEKi	HCT116
CDK17	CMGC	-0.0779187925733727	7.039590505833292e-13	insignificant	GFmix w/o MEKi	HCT116
PLK4	Other	-0.09958459234883668	0.00293814264543556	insignificant	GFmix w/o MEKi	HCT116
SRPK2	CMGC	0.2608579316570936	2.1066890699305465e-11	insignificant	GFmix w/o MEKi	HCT116
CDK18	CMGC	-0.05004097953472914	0.00293814264543556	insignificant	GFmix w/o MEKi	HCT116
PLK3	Other	-0.3396598813856462	7.039590505833292e-13	insignificant	GFmix w/o MEKi	HCT116
SRPK3	CMGC	-0.15338491321394832	0.06244048618600906	insignificant	GFmix w/o MEKi	HCT116
CDK19	CMGC	0.3602023198185124	2.7554345216344807	upregulated	GFmix w/o MEKi	HCT116
MEKK6	STE	-1.315015595202309	1.7387169086173246	downregulated	GFmix w/o MEKi	HCT116
MEKK1	STE	-0.38747636323678286	0.19273933417400213	insignificant	GFmix w/o MEKi	HCT116
MEKK3	STE	0.4233830212231542	2.1066890699305465e-11	insignificant	GFmix w/o MEKi	HCT116
PLK2	Other	-0.12939501006445814	7.039590505833292e-13	insignificant	GFmix w/o MEKi	HCT116
MEKK2	STE	1.096882196545968	2.1066890699305465e-11	insignificant	GFmix w/o MEKi	HCT116
PLK1	Other	-0.1982130262910843	7.039590505833292e-13	insignificant	GFmix w/o MEKi	HCT116
QSK	CAMK	-0.44855193998855136	0.6790419071933362	downregulated	GFmix w/o MEKi	HCT116
BRAF	TKL	-0.7215704343949674	1.0461920963305855	downregulated	GFmix w/o MEKi	HCT116
CDC7	Other	0.5704057691452129	1.7492191380183653	upregulated	GFmix w/o MEKi	HCT116
HPK1	STE	-1.1625943898746374	2.208185811757591	downregulated	GFmix w/o MEKi	HCT116
SRPK1	CMGC	0.39233808007213905	2.1066890699305465e-11	insignificant	GFmix w/o MEKi	HCT116
ICK	CMGC	-0.24345793545527497	0.12954168311759978	insignificant	GFmix w/o MEKi	HCT116
NDR1	AGC	0.7415089617848063	0.1414207131381143	insignificant	GFmix w/o MEKi	HCT116
NDR2	AGC	1.3156176374945492	4.247294914461304	upregulated	GFmix w/o MEKi	HCT116
CHK2	CAMK	1.2340252137413676	0.5317176758631187	insignificant	GFmix w/o MEKi	HCT116
CHK1	CAMK	0.3795539730258677	0.25716930619095485	insignificant	GFmix w/o MEKi	HCT116
WNK1	Other	-1.0957628813964284	0.6430096382672018	downregulated	GFmix w/o MEKi	HCT116
WNK3	Other	-0.06143066978480391	7.039590505833292e-13	insignificant	GFmix w/o MEKi	HCT116
KHS1	STE	-0.8403820481060699	0.7709549370136849	downregulated	GFmix w/o MEKi	HCT116
CDK10	CMGC	0.05624021204862174	2.1066890699305465e-11	insignificant	GFmix w/o MEKi	HCT116
ATM	PIKK	0.6181190996567367	2.1066890699305465e-11	insignificant	GFmix w/o MEKi	HCT116
CDK12	CMGC	0.32905563867500093	2.1066890699305465e-11	insignificant	GFmix w/o MEKi	HCT116
CDK13	CMGC	-0.24364686002782168	7.039590505833292e-13	insignificant	GFmix w/o MEKi	HCT116
CDK14	CMGC	-0.37260308675525267	1.036097363638028	downregulated	GFmix w/o MEKi	HCT116
MINK	STE	-0.7876405860340966	0.9035640436495932	downregulated	GFmix w/o MEKi	HCT116
HRI	Other	0.995436932986422	2.1066890699305465e-11	insignificant	GFmix w/o MEKi	HCT116
ATR	PIKK	-0.3036557330377612	0.18762887052575655	insignificant	GFmix w/o MEKi	HCT116
CDK16	CMGC	-0.3210309166825157	0.9208953762838444	downregulated	GFmix w/o MEKi	HCT116
KHS2	STE	-0.939187058161554	1.03809202789602	downregulated	GFmix w/o MEKi	HCT116
CK1G1	CK1	0.01744772905156245	2.1066890699305465e-11	insignificant	GFmix w/o MEKi	HCT116
SMG1	PIKK	0.3536929312409867	1.3055497940889176	upregulated	GFmix w/o MEKi	HCT116
CK1E	CK1	0.31064649534428024	0.2791197425536498	insignificant	GFmix w/o MEKi	HCT116
MNK1	CAMK	1.0807789534456855	0.5788557351135347	insignificant	GFmix w/o MEKi	HCT116
CK1D	CK1	0.10945134332834892	0.00100345722357451	insignificant	GFmix w/o MEKi	HCT116
CK1G2	CK1	0.02211442814399532	2.1066890699305465e-11	insignificant	GFmix w/o MEKi	HCT116
CK1A	CK1	0.3054098469781327	0.4530043647352251	insignificant	GFmix w/o MEKi	HCT116
CK1G3	CK1	0.02026160136553055	7.039590505833292e-13	insignificant	GFmix w/o MEKi	HCT116
MNK2	CAMK	-0.8251152914527594	0.4031673331524136	insignificant	GFmix w/o MEKi	HCT116
DSTYK	TKL	-0.21506180976877265	0.0950649297920558	insignificant	GFmix w/o MEKi	HCT116
ERK1	CMGC	0.9016749967647903	17.679560763547805	upregulated	GFmix w/o MEKi	HCT116
ERK2	CMGC	0.7604920651523794	12.44122835520698	upregulated	GFmix w/o MEKi	HCT116
ERK5	CMGC	0.8182106096546751	11.641992947481716	upregulated	GFmix w/o MEKi	HCT116
PBK	Other	-0.27037957816346253	0.1518547491881128	insignificant	GFmix w/o MEKi	HCT116
ERK7	CMGC	-0.29376640587217456	0.5333627227360176	insignificant	GFmix w/o MEKi	HCT116
ANKRD3	TKL	0.4041635154689284	2.1066890699305465e-11	insignificant	GFmix w/o MEKi	HCT116
MST2	STE	-0.2934328733216451	0.11108527323869154	insignificant	GFmix w/o MEKi	HCT116
MST3	STE	-0.5652481646976486	0.19273933417400213	insignificant	GFmix w/o MEKi	HCT116
MST4	STE	-0.3949708997837071	0.19492282633573976	insignificant	GFmix w/o MEKi	HCT116
RIPK3	TKL	-0.15084495649997787	0.04583794075480753	insignificant	GFmix w/o MEKi	HCT116
RIPK2	TKL	-0.3315758184951979	0.4229276566707153	insignificant	GFmix w/o MEKi	HCT116
MST1	STE	-0.8452368873735324	0.9375693359460688	downregulated	GFmix w/o MEKi	HCT116
ALK4	TKL	0.22463774374434037	2.1066890699305465e-11	insignificant	GFmix w/o MEKi	HCT116
ALK2	TKL	0.35601516469743366	2.1066890699305465e-11	insignificant	GFmix w/o MEKi	HCT116
GAK	Other	-0.5551945000337255	0.8189762256027534	downregulated	GFmix w/o MEKi	HCT116
KIS	Other	-0.10243632149362654	7.039590505833292e-13	insignificant	GFmix w/o MEKi	HCT116
SIK	CAMK	-0.7985618724114426	1.488029928550653	downregulated	GFmix w/o MEKi	HCT116
FAM20C	FAM20	0.3453059077729103	2.1066890699305465e-11	insignificant	GFmix w/o MEKi	HCT116
SGK3	AGC	0.44815001909421504	0.01028969616767307	insignificant	GFmix w/o MEKi	HCT116
SGK1	AGC	0.4027070483330478	7.039590505833292e-13	insignificant	GFmix w/o MEKi	HCT116
DLK	TKL	0.8506965741898619	1.2407657365336633	upregulated	GFmix w/o MEKi	HCT116
PKN3	AGC	0.00454336761860014	7.039590505833292e-13	insignificant	GFmix w/o MEKi	HCT116
MEK5	STE	-1.315015595202309	1.7387169086173246	downregulated	GFmix w/o MEKi	HCT116
TAO1	STE	-1.0448459130656926	1.2621491324191196	downregulated	GFmix w/o MEKi	HCT116
PRKX	AGC	1.0289964113431391	3.2218704672691088	upregulated	GFmix w/o MEKi	HCT116
PERK	Other	-0.399846887460735	7.039590505833292e-13	insignificant	GFmix w/o MEKi	HCT116
CAMKK1	Other	0.651992044058883	1.1555686189654502	upregulated	GFmix w/o MEKi	HCT116
CAMKK2	Other	-0.6230098842612972	0.8475056236620646	downregulated	GFmix w/o MEKi	HCT116
DNAPK	PIKK	0.2041154198709949	2.1066890699305465e-11	insignificant	GFmix w/o MEKi	HCT116
PAK1	STE	-0.0779187925733727	7.039590505833292e-13	insignificant	GFmix w/o MEKi	HCT116
TAO3	STE	-0.9575655874764089	1.0461920963305855	downregulated	GFmix w/o MEKi	HCT116
TAO2	STE	-1.459511151978418	2.954991251018819	downregulated	GFmix w/o MEKi	HCT116
PAK6	STE	-0.2247601809026437	7.039590505833292e-13	insignificant	GFmix w/o MEKi	HCT116
PAK3	STE	0.12002058503853612	7.039590505833292e-13	insignificant	GFmix w/o MEKi	HCT116
PAK2	STE	0.2158124104833375	0.01028969616767307	insignificant	GFmix w/o MEKi	HCT116
P90RSK	AGC	1.6996887860901793	1.6750317177296823	upregulated	GFmix w/o MEKi	HCT116
PAK5	STE	0.27547964091308524	0.16319397770959057	insignificant	GFmix w/o MEKi	HCT116
PAK4	STE	0.15290098839525135	0.00420276248696693	insignificant	GFmix w/o MEKi	HCT116
HIPK4	CMGC	0.0516529425529698	2.1066890699305465e-11	insignificant	GFmix w/o MEKi	HCT116
ASK1	STE	-1.4026888129445438	4.8275305309315	downregulated	GFmix w/o MEKi	HCT116
MOK	CMGC	-0.3573766125305948	0.35518630445403854	insignificant	GFmix w/o MEKi	HCT116
HIPK1	CMGC	-0.16882634358615164	0.10243589118416604	insignificant	GFmix w/o MEKi	HCT116
GCK	STE	-0.8558120886756757	1.0139784081224703	downregulated	GFmix w/o MEKi	HCT116
HIPK3	CMGC	-0.18825639599469024	0.20969337691316017	insignificant	GFmix w/o MEKi	HCT116
HIPK2	CMGC	0.5284078186133803	2.1066890699305465e-11	insignificant	GFmix w/o MEKi	HCT116
MOS	Other	0.050978940608885	7.039590505833292e-13	insignificant	GFmix w/o MEKi	HCT116
SSTK	CAMK	-0.7038089952306257	1.0461920963305855	downregulated	GFmix w/o MEKi	HCT116
CAMK4	CAMK	1.1026534530684484	1.4254454080023653	upregulated	GFmix w/o MEKi	HCT116
MEK1	STE	-0.519331238159628	0.7842110916240415	downregulated	GFmix w/o MEKi	HCT116
PKN2	AGC	-1.0165182479092294	7.039590505833292e-13	insignificant	GFmix w/o MEKi	HCT116
MEK2	STE	-0.6487529923793046	1.040577369009795	downregulated	GFmix w/o MEKi	HCT116
PKN1	AGC	0.13641056073260496	2.1066890699305465e-11	insignificant	GFmix w/o MEKi	HCT116
NEK11	Other	-0.9881539073098315	2.066868202580047	downregulated	GFmix w/o MEKi	HCT116
MLK1	TKL	-0.40770688771116864	0.21804948380199968	insignificant	GFmix w/o MEKi	HCT116
MLK2	TKL	-0.06370493335367178	7.039590505833292e-13	insignificant	GFmix w/o MEKi	HCT116
MLK3	TKL	0.0968821965459674	2.1066890699305465e-11	insignificant	GFmix w/o MEKi	HCT116
YANK2	AGC	0.30690409365846316	0.1414207131381143	insignificant	GFmix w/o MEKi	HCT116
YANK3	AGC	1.0476120895104863	1.6926160967382513	upregulated	GFmix w/o MEKi	HCT116
MLK4	TKL	-0.5620808856189656	0.4028686447233205	insignificant	GFmix w/o MEKi	HCT116
MYLK4	CAMK	0.5251910548580428	0.4152897791851737	insignificant	GFmix w/o MEKi	HCT116
DCAMKL1	CAMK	0.9269571951036552	2.1066890699305465e-11	insignificant	GFmix w/o MEKi	HCT116
CHAK2	Alpha	0.06081294183844585	2.1066890699305465e-11	insignificant	GFmix w/o MEKi	HCT116
DCAMKL2	CAMK	-0.07304280489634483	2.1066890699305465e-11	insignificant	GFmix w/o MEKi	HCT116
CHAK1	Alpha	0.06743841865348577	2.1066890699305465e-11	insignificant	GFmix w/o MEKi	HCT116
SLK	STE	-0.9496603893910628	1.1748773432494806	downregulated	GFmix w/o MEKi	HCT116
PIM1	CAMK	1.0259170184111672	0.8613888662528592	upregulated	GFmix w/o MEKi	HCT116
NEK1	Other	-1.6300993090476166	2.216105226087297	downregulated	GFmix w/o MEKi	HCT116
NEK2	Other	-0.7339054199767593	0.9746103315833018	downregulated	GFmix w/o MEKi	HCT116
PIM3	CAMK	1.5215432778428986	3.559220249422796	upregulated	GFmix w/o MEKi	HCT116
NEK3	Other	-1.168902820303861	2.9542645705765938	downregulated	GFmix w/o MEKi	HCT116
P70S6KB	AGC	2.976528991449004	7.209633167673323	upregulated	GFmix w/o MEKi	HCT116
PIM2	CAMK	1.770078113981577	2.1253252538875356	upregulated	GFmix w/o MEKi	HCT116
CDKL5	CMGC	-0.7876405860340964	1.03809202789602	downregulated	GFmix w/o MEKi	HCT116
OSR1	STE	0.24888528999101744	2.1066890699305465e-11	insignificant	GFmix w/o MEKi	HCT116
DYRK1A	CMGC	-0.10512277589026668	0.05967607827188101	insignificant	GFmix w/o MEKi	HCT116
DYRK1B	CMGC	-0.10447531273300184	0.06244048618600906	insignificant	GFmix w/o MEKi	HCT116
LOK	STE	-1.5876159777261032	2.056151748365533	downregulated	GFmix w/o MEKi	HCT116
VRK1	CK1	-0.9761812656437558	1.701397222836278	downregulated	GFmix w/o MEKi	HCT116
VRK2	CK1	-0.7370395247972595	2.0120732938922954	downregulated	GFmix w/o MEKi	HCT116
HGK	STE	-1.44256564492282	2.954991251018819	downregulated	GFmix w/o MEKi	HCT116
QIK	CAMK	-0.7639008649648257	1.3549238611260013	downregulated	GFmix w/o MEKi	HCT116
MELK	CAMK	-0.3003112139098208	7.039590505833292e-13	insignificant	GFmix w/o MEKi	HCT116
MAPKAPK3	CAMK	0.84028711626298	1.029598425643842	upregulated	GFmix w/o MEKi	HCT116
MAK	CMGC	-0.375605574916776	0.4599151736651592	insignificant	GFmix w/o MEKi	HCT116
MAPKAPK2	CAMK	1.4266702916837637	6.592491968681566	upregulated	GFmix w/o MEKi	HCT116
MAPKAPK5	CAMK	0.44634777646022944	0.524751538157594	insignificant	GFmix w/o MEKi	HCT116
TNIK	STE	-0.9905806447043718	1.0461920963305855	downregulated	GFmix w/o MEKi	HCT116
RAF1	TKL	-0.2943991794802683	0.22156646554027387	insignificant	GFmix w/o MEKi	HCT116
TSSK1	CAMK	-0.5356086742577744	0.4229276566707153	insignificant	GFmix w/o MEKi	HCT116
TSSK2	CAMK	-0.785880128169659	0.9208953762838444	downregulated	GFmix w/o MEKi	HCT116
P70S6K	AGC	2.686013849193103	10.571663784202936	upregulated	GFmix w/o MEKi	HCT116
CDKL1	CMGC	-0.742125926781728	0.6592634301491742	downregulated	GFmix w/o MEKi	HCT116
BRSK1	CAMK	-0.0469805083101486	2.1066890699305465e-11	insignificant	GFmix w/o MEKi	HCT116
BRSK2	CAMK	-0.24929344458807193	0.1518547491881128	insignificant	GFmix w/o MEKi	HCT116
PRP4	CMGC	-0.06461253611027465	7.039590505833292e-13	insignificant	GFmix w/o MEKi	HCT116
CK1A2	CK1	0.4435407658416255	0.39186125623091056	insignificant	GFmix w/o MEKi	HCT116
MSK1	AGC	1.0603605822524744	2.46070919316948	upregulated	GFmix w/o MEKi	HCT116
MSK2	AGC	1.2032629599706803	1.5539174615709903	upregulated	GFmix w/o MEKi	HCT116
GRK1	AGC	0.22164148928553504	0.2085160639854596	insignificant	GFmix w/o MEKi	HCT116
GRK3	AGC	-0.11744715676001016	7.039590505833292e-13	insignificant	GFmix w/o MEKi	HCT116
STK33	CAMK	-0.6048939691579386	0.4229276566707153	insignificant	GFmix w/o MEKi	HCT116
GRK2	AGC	0.6639227892698615	2.1066890699305465e-11	insignificant	GFmix w/o MEKi	HCT116
GRK5	AGC	0.25003308994175977	0.2674256595421086	insignificant	GFmix w/o MEKi	HCT116
IRAK1	TKL	-0.02864868553789115	2.1066890699305465e-11	insignificant	GFmix w/o MEKi	HCT116
IRE2	Other	-0.33607721073013863	0.1518547491881128	insignificant	GFmix w/o MEKi	HCT116
GRK4	AGC	-0.04655462166403759	7.039590505833292e-13	insignificant	GFmix w/o MEKi	HCT116
GRK7	AGC	0.3690276530795152	2.1066890699305465e-11	insignificant	GFmix w/o MEKi	HCT116
GRK6	AGC	0.01519061181810865	7.039590505833292e-13	insignificant	GFmix w/o MEKi	HCT116
IRE1	Other	-0.7210574761528026	0.7562357712804192	downregulated	GFmix w/o MEKi	HCT116
PRPK	Other	-0.4570908392952107	7.039590505833292e-13	insignificant	GFmix w/o MEKi	HCT116
RIPK1	TKL	-0.01126660730965473	2.1066890699305465e-11	insignificant	GFmix w/o MEKi	HCT116
MARK4	CAMK	-0.4340036314193958	0.7869638523699448	downregulated	GFmix w/o MEKi	HCT116
MARK3	CAMK	-0.5310141001805241	1.1362502183225538	downregulated	GFmix w/o MEKi	HCT116
MARK2	CAMK	-0.26950959379114914	0.4035557006433746	insignificant	GFmix w/o MEKi	HCT116
MARK1	CAMK	-0.5231841051311045	1.063424717729856	downregulated	GFmix w/o MEKi	HCT116
NEK8	Other	-0.1423054673334586	2.1066890699305465e-11	insignificant	GFmix w/o MEKi	HCT116
NEK9	Other	-0.4570534085545641	0.4229276566707153	insignificant	GFmix w/o MEKi	HCT116
NEK4	Other	-1.480087513421658	3.680455284100373	downregulated	GFmix w/o MEKi	HCT116
NEK5	Other	-0.9031178034540326	0.7915790293428816	downregulated	GFmix w/o MEKi	HCT116
NEK6	Other	0.02910408211110753	2.1066890699305465e-11	insignificant	GFmix w/o MEKi	HCT116
NEK7	Other	-0.3770489917864446	0.3324572389275644	insignificant	GFmix w/o MEKi	HCT116
COT	STE	-1.1822554523881084	7.039590505833292e-13	insignificant	GFmix w/o MEKi	HCT116
RSK4	AGC	2.507043708147783	10.29991052186767	upregulated	GFmix w/o MEKi	HCT116
CLK4	CMGC	0.33149056759205453	2.1066890699305465e-11	insignificant	GFmix w/o MEKi	HCT116
CLK3	CMGC	0.3957266783202886	2.1066890699305465e-11	insignificant	GFmix w/o MEKi	HCT116
RSK2	AGC	2.6514336174829585	7.209633167673323	upregulated	GFmix w/o MEKi	HCT116
CLK2	CMGC	0.4704530785294269	2.1066890699305465e-11	insignificant	GFmix w/o MEKi	HCT116
RSK3	AGC	1.770078113981577	1.0181860403697804	upregulated	GFmix w/o MEKi	HCT116
CDK9	CMGC	-0.22631063246604383	7.039590505833292e-13	insignificant	GFmix w/o MEKi	HCT116
CLK1	CMGC	0.18156902185245427	2.1066890699305465e-11	insignificant	GFmix w/o MEKi	HCT116
CDK8	CMGC	0.3275326578762731	2.370778945911482	upregulated	GFmix w/o MEKi	HCT116
CDK7	CMGC	0.3603884860283182	1.6143658434931911	upregulated	GFmix w/o MEKi	HCT116
MAP3K15	STE	-1.3582000216282788	2.4009225241914725	downregulated	GFmix w/o MEKi	HCT116
CDK6	CMGC	-0.337204756735864	1.0298472659798528	downregulated	GFmix w/o MEKi	HCT116
CDK5	CMGC	0.00335636985663498	2.1066890699305465e-11	insignificant	GFmix w/o MEKi	HCT116
CDK4	CMGC	-0.08485210718597803	0.04761097462681918	insignificant	GFmix w/o MEKi	HCT116
CDK3	CMGC	-0.07813168156914463	0.04441598977220758	insignificant	GFmix w/o MEKi	HCT116
MRCKB	AGC	-0.10341645393986355	2.1066890699305465e-11	insignificant	GFmix w/o MEKi	HCT116
CDK2	CMGC	0.0039908701597216	2.1066890699305465e-11	insignificant	GFmix w/o MEKi	HCT116
MRCKA	AGC	0.6108795191323234	0.22166267771601897	insignificant	GFmix w/o MEKi	HCT116
AAK1	Other	-0.6400833976202387	1.8643983231342431	downregulated	GFmix w/o MEKi	HCT116
CDK1	CMGC	0.3240876166445478	2.1066890699305465e-11	insignificant	GFmix w/o MEKi	HCT116
skMLCK	CAMK	0.00879284061995804	7.039590505833292e-13	insignificant	GFmix w/o MEKi	HCT116
AURB	Other	1.0357379892221945	3.4045647999191675	upregulated	GFmix w/o MEKi	HCT116
AURC	Other	0.8066039900066914	1.6926160967382513	upregulated	GFmix w/o MEKi	HCT116
BMPR1B	TKL	0.3918432438330605	2.1066890699305465e-11	insignificant	GFmix w/o MEKi	HCT116
AURA	Other	0.6278981030221693	1.8003529393456077	upregulated	GFmix w/o MEKi	HCT116
BMPR1A	TKL	0.18532016121355135	2.1066890699305465e-11	insignificant	GFmix w/o MEKi	HCT116
DYRK4	CMGC	0.3040574094325956	2.1066890699305465e-11	insignificant	GFmix w/o MEKi	HCT116
GSK3B	CMGC	-0.09386033644239432	7.039590505833292e-13	insignificant	GFmix w/o MEKi	HCT116
DYRK3	CMGC	-0.19529855494734255	0.19492282633573976	insignificant	GFmix w/o MEKi	HCT116
GSK3A	CMGC	-0.4454895530164475	7.039590505833292e-13	insignificant	GFmix w/o MEKi	HCT116
BMPR2	TKL	0.265958803349959	2.1066890699305465e-11	insignificant	GFmix w/o MEKi	HCT116
DYRK2	CMGC	0.26296047520274046	2.1066890699305465e-11	insignificant	GFmix w/o MEKi	HCT116
PKCI	AGC	-0.05067499186789028	2.1066890699305465e-11	insignificant	GFmix w/o MEKi	HCT116
PKCH	AGC	0.10105134847194652	7.039590505833292e-13	insignificant	GFmix w/o MEKi	HCT116
LRRK2	TKL	-0.9496603893910626	2.066868202580047	downregulated	GFmix w/o MEKi	HCT116
CK2A2	Other	-0.3228058516969071	7.039590505833292e-13	insignificant	GFmix w/o MEKi	HCT116
CK2A1	Other	-0.3167056521604894	7.039590505833292e-13	insignificant	GFmix w/o MEKi	HCT116
PKCT	AGC	-0.4471526022390918	7.039590505833292e-13	insignificant	GFmix w/o MEKi	HCT116
DMPK1	AGC	-0.3181553027328763	0.00293814264543556	insignificant	GFmix w/o MEKi	HCT116
EEF2K	Alpha	-0.8083395787019324	0.8475056236620646	downregulated	GFmix w/o MEKi	HCT116
PKCZ	AGC	-1.1188464945094696	0.6515565612623776	downregulated	GFmix w/o MEKi	HCT116
TLK2	Other	0.3722677054962998	2.1066890699305465e-11	insignificant	GFmix w/o MEKi	HCT116
TLK1	Other	0.28450919972173894	2.1066890699305465e-11	insignificant	GFmix w/o MEKi	HCT116
PDHK4	PDHK	0.4076157053648375	2.1066890699305465e-11	insignificant	GFmix w/o MEKi	HCT116
PDHK1	PDHK	-0.03810901478695763	2.1066890699305465e-11	insignificant	GFmix w/o MEKi	HCT116
CAMK1A	CAMK	1.0807789534456855	0.5788557351135347	insignificant	GFmix w/o MEKi	HCT116
CAMK1B	CAMK	-0.6628812932945289	7.039590505833292e-13	insignificant	GFmix w/o MEKi	HCT116
GCN2	Other	-0.24784379401568535	7.039590505833292e-13	insignificant	GFmix w/o MEKi	HCT116
smMLCK	CAMK	-0.8403820481060699	0.7709549370136849	downregulated	GFmix w/o MEKi	HCT116
CAMK1D	CAMK	0.7700781139815774	0.21186603070733617	insignificant	GFmix w/o MEKi	HCT116
AlphaK3	Alpha	-0.20267808531294015	0.0950649297920558	insignificant	GFmix w/o MEKi	HCT116
HUNK	CAMK	-0.4705076747272387	0.6515565612623776	downregulated	GFmix w/o MEKi	HCT116
JNK1	CMGC	0.5964937699536692	7.628678356255126	upregulated	GFmix w/o MEKi	HCT116
caMLCK	CAMK	0.7865662367701464	1.0181860403697804	upregulated	GFmix w/o MEKi	HCT116
JNK2	CMGC	0.7032880271442471	7.935137406717269	upregulated	GFmix w/o MEKi	HCT116
IRAK4	TKL	-0.6498313741718007	0.37677987932754736	insignificant	GFmix w/o MEKi	HCT116
MASTL	AGC	-0.05623451720979085	2.1066890699305465e-11	insignificant	GFmix w/o MEKi	HCT116
JNK3	CMGC	0.6063716352744223	6.777546076425383	upregulated	GFmix w/o MEKi	HCT116
TGFBR1	TKL	0.31681896615610317	2.1066890699305465e-11	insignificant	GFmix w/o MEKi	HCT116
TGFBR2	TKL	-0.5269036237755543	7.039590505833292e-13	insignificant	GFmix w/o MEKi	HCT116
LATS1	AGC	-0.1661522092878264	0.00932174409470899	insignificant	GFmix w/o MEKi	HCT116
LATS2	AGC	0.5340107557480529	0.5942091003433212	upregulated	GFmix w/o MEKi	HCT116
MYO3B	STE	-0.6807253821175846	0.4229276566707153	insignificant	GFmix w/o MEKi	HCT116
PKR	Other	0.6657414541668418	0.38083014843808966	insignificant	GFmix w/o MEKi	HCT116
MYO3A	STE	-1.80714874492331	7.886135971902354	downregulated	GFmix w/o MEKi	HCT116
PKCE	AGC	0.17488470854724084	2.1066890699305465e-11	insignificant	GFmix w/o MEKi	HCT116
PKCD	AGC	-0.1933960099933087	7.039590505833292e-13	insignificant	GFmix w/o MEKi	HCT116
PKCG	AGC	0.4917418138871811	2.1066890699305465e-11	insignificant	GFmix w/o MEKi	HCT116
PKCA	AGC	-0.3587972872302222	0.06663224862310664	insignificant	GFmix w/o MEKi	HCT116
CAMK1G	CAMK	-0.6945311816426151	0.1562730457950486	insignificant	GFmix w/o MEKi	HCT116
PKCB	AGC	-0.8635894392673951	0.4229276566707153	insignificant	GFmix w/o MEKi	HCT116
CAMK2B	CAMK	-0.07791879257337286	7.039590505833292e-13	insignificant	GFmix w/o MEKi	HCT116
CAMK2D	CAMK	-0.2034496746572317	7.039590505833292e-13	insignificant	GFmix w/o MEKi	HCT116
ROCK1	AGC	0.2846512868113355	7.039590505833292e-13	insignificant	GFmix w/o MEKi	HCT116
ROCK2	AGC	-0.549480848839332	0.00293814264543556	insignificant	GFmix w/o MEKi	HCT116
CAMK2A	CAMK	-0.1506751350086868	7.039590505833292e-13	insignificant	GFmix w/o MEKi	HCT116
YSK1	STE	-1.3625494220913297	1.1123836154012323	downregulated	GFmix w/o MEKi	HCT116
TTK	Other	-1.1111108457298644	1.8643983231342431	downregulated	GFmix w/o MEKi	HCT116
YSK4	STE	-0.1661522092878264	0.0465811237270658	insignificant	GFmix w/o MEKi	HCT116
LKB1	CAMK	-0.503187196565397	0.6790419071933362	downregulated	GFmix w/o MEKi	HCT116
CRIK	AGC	1.6996887860901797	1.310510697951944	upregulated	GFmix w/o MEKi	HCT116
PHKG1	CAMK	-0.19039975553450367	0.00293814264543556	insignificant	GFmix w/o MEKi	HCT116
PHKG2	CAMK	-0.27722760079677933	7.039590505833292e-13	insignificant	GFmix w/o MEKi	HCT116
IKKA	Other	0.4384020425426526	1.009140605180976	upregulated	GFmix w/o MEKi	HCT116
IKKB	Other	0.29160404745310264	0.39186125623091056	insignificant	GFmix w/o MEKi	HCT116
BUB1	Other	-0.2656878828387406	0.12954168311759978	insignificant	GFmix w/o MEKi	HCT116
CAMK2G	CAMK	-0.2554569781255602	7.039590505833292e-13	insignificant	GFmix w/o MEKi	HCT116
SBK	Other	0.2380242973592507	2.1066890699305465e-11	insignificant	GFmix w/o MEKi	HCT116
IKKE	Other	-0.26568788283874084	0.2872334722278751	insignificant	GFmix w/o MEKi	HCT116
ACVR2B	TKL	0.17488470854724084	2.1066890699305465e-11	insignificant	GFmix w/o MEKi	HCT116
ACVR2A	TKL	0.5238923374908875	2.1066890699305465e-11	insignificant	GFmix w/o MEKi	HCT116
MTOR	PIKK	-0.11020833052987794	7.039590505833292e-13	insignificant	GFmix w/o MEKi	HCT116
BCKDK	PDHK	-0.04900610065813404	7.039590505833292e-13	insignificant	GFmix w/o MEKi	HCT116
NIK	STE	-2.073042804896345	2.1066890699305465e-11	insignificant	GFmix w/o MEKi	HCT116
PINK1	Other	0.00964447740592184	2.1066890699305465e-11	insignificant	GFmix w/o MEKi	HCT116
SNRK	CAMK	-0.384986811211085	0.22057558361568	insignificant	GFmix w/o MEKi	HCT116
BIKE	Other	-0.77664980211612	2.4009225241914725	downregulated	GFmix w/o MEKi	HCT116
PKACG	AGC	1.5499098633918145	2.42758162786898	upregulated	GFmix w/o MEKi	Caco2
ZAK	TKL	-0.7055920101505034	0.4490372193151454	insignificant	GFmix w/o MEKi	Caco2
P38B	CMGC	0.758812219853337	10.59247913062076	upregulated	GFmix w/o MEKi	Caco2
P38A	CMGC	0.7021851377717134	6.956639858009611	upregulated	GFmix w/o MEKi	Caco2
P38D	CMGC	0.4940102960431826	4.511928718395468	upregulated	GFmix w/o MEKi	Caco2
PKACA	AGC	1.330076774003641	4.511928718395468	upregulated	GFmix w/o MEKi	Caco2
PKACB	AGC	1.193766053166539	2.474746766629319	upregulated	GFmix w/o MEKi	Caco2
TBK1	Other	-0.5141659394972686	0.6075382423118729	downregulated	GFmix w/o MEKi	Caco2
AKT2	AGC	0.7671405796124834	0.08924271026477983	insignificant	GFmix w/o MEKi	Caco2
AKT3	AGC	1.4534801007087217	0.924015223100808	upregulated	GFmix w/o MEKi	Caco2
P38G	CMGC	0.5703868754544215	3.035141922875368	upregulated	GFmix w/o MEKi	Caco2
AKT1	AGC	0.1348723641129706	8.110958321103957e-12	insignificant	GFmix w/o MEKi	Caco2
DRAK1	CAMK	0.7293191141775162	1.3703639334210236	upregulated	GFmix w/o MEKi	Caco2
PDK1	AGC	-0.6932082856946709	0.5003579466949192	downregulated	GFmix w/o MEKi	Caco2
PKG1	AGC	1.0128581078797272	3.982549484372756	upregulated	GFmix w/o MEKi	Caco2
PKG2	AGC	1.8066689437991212	7.082951009229672	upregulated	GFmix w/o MEKi	Caco2
DAPK1	CAMK	1.3925978585616992	3.4966344327562617	upregulated	GFmix w/o MEKi	Caco2
DAPK2	CAMK	1.489750880801619	3.4916328422208784	upregulated	GFmix w/o MEKi	Caco2
DAPK3	CAMK	1.289981368425842	2.8166643421203355	upregulated	GFmix w/o MEKi	Caco2
STLK3	STE	0.1986429104497064	7.52455078870346e-12	insignificant	GFmix w/o MEKi	Caco2
HASPIN	Other	0.06063112703593159	7.52455078870346e-12	insignificant	GFmix w/o MEKi	Caco2
PASK	CAMK	1.3114610958362936	2.4369797417202244	upregulated	GFmix w/o MEKi	Caco2
MPSK1	Other	0.5639394232958723	1.115246070713921	upregulated	GFmix w/o MEKi	Caco2
AMPKA2	CAMK	-0.11897219156657332	0.00706902256663388	insignificant	GFmix w/o MEKi	Caco2
PRKD3	CAMK	0.879615308870896	0.35582708282190867	insignificant	GFmix w/o MEKi	Caco2
ULK2	Other	-0.577731068274735	0.5003579466949192	downregulated	GFmix w/o MEKi	Caco2
AMPKA1	CAMK	-0.33957133107997034	0.12158492584862007	insignificant	GFmix w/o MEKi	Caco2
PRKD2	CAMK	1.3024723126090387	1.6825922280944794	upregulated	GFmix w/o MEKi	Caco2
ULK1	Other	-0.3212395083077129	0.31596277301111225	insignificant	GFmix w/o MEKi	Caco2
PRKD1	CAMK	-0.7476560697170476	0.5695492127532833	downregulated	GFmix w/o MEKi	Caco2
WNK4	Other	-0.29544877784766277	0.05454063322319121	insignificant	GFmix w/o MEKi	Caco2
NLK	CMGC	0.20079375705867403	0.5686160230125348	insignificant	GFmix w/o MEKi	Caco2
TTBK1	CK1	0.7264985951151374	2.4508062176957264	upregulated	GFmix w/o MEKi	Caco2
TTBK2	CK1	0.6641465862891579	0.924015223100808	upregulated	GFmix w/o MEKi	Caco2
NUAK1	CAMK	-0.2597922571009726	0.08653318624260681	insignificant	GFmix w/o MEKi	Caco2
NUAK2	CAMK	-0.4823115031960526	0.2087020095271011	insignificant	GFmix w/o MEKi	Caco2
TAK1	TKL	-0.7946535492542169	0.6127752464075068	downregulated	GFmix w/o MEKi	Caco2
NIM1	CAMK	-0.3365874726411491	0.2087020095271011	insignificant	GFmix w/o MEKi	Caco2
CDK17	CMGC	-0.382006597400367	0.8133959467796562	downregulated	GFmix w/o MEKi	Caco2
PLK4	Other	-0.7026686149437371	0.8133959467796562	downregulated	GFmix w/o MEKi	Caco2
SRPK2	CMGC	0.14046894954321237	7.52455078870346e-12	insignificant	GFmix w/o MEKi	Caco2
CDK18	CMGC	-0.48788937771716423	0.9179806892537488	downregulated	GFmix w/o MEKi	Caco2
PLK3	Other	0.5452588984998484	7.52455078870346e-12	insignificant	GFmix w/o MEKi	Caco2
SRPK3	CMGC	-0.7738785735210759	8.110958321103957e-12	insignificant	GFmix w/o MEKi	Caco2
CDK19	CMGC	0.26519866565922506	1.2718268620204662	upregulated	GFmix w/o MEKi	Caco2
MEKK6	STE	0.18126083222147016	7.52455078870346e-12	insignificant	GFmix w/o MEKi	Caco2
MEKK1	STE	-0.5508553622833404	0.3421717304761891	insignificant	GFmix w/o MEKi	Caco2
MEKK3	STE	0.34632007849196644	7.52455078870346e-12	insignificant	GFmix w/o MEKi	Caco2
PLK2	Other	-0.3950694567018237	8.110958321103957e-12	insignificant	GFmix w/o MEKi	Caco2
MEKK2	STE	-0.386664756466552	8.110958321103957e-12	insignificant	GFmix w/o MEKi	Caco2
PLK1	Other	0.665646378191049	7.52455078870346e-12	insignificant	GFmix w/o MEKi	Caco2
QSK	CAMK	-0.4493844838267119	0.5003579466949192	downregulated	GFmix w/o MEKi	Caco2
BRAF	TKL	-0.13521283257378405	0.04850771324232953	insignificant	GFmix w/o MEKi	Caco2
CDC7	Other	0.7824073362657938	2.8166643421203355	upregulated	GFmix w/o MEKi	Caco2
HPK1	STE	-0.6321788522971115	0.467520931264853	insignificant	GFmix w/o MEKi	Caco2
SRPK1	CMGC	0.24539116964118576	7.52455078870346e-12	insignificant	GFmix w/o MEKi	Caco2
ICK	CMGC	0.13892488093744346	0.02366282153656333	insignificant	GFmix w/o MEKi	Caco2
NDR1	AGC	1.6967512517210857	1.001872239210338	upregulated	GFmix w/o MEKi	Caco2
NDR2	AGC	1.4166433325283505	3.5858763219903538	upregulated	GFmix w/o MEKi	Caco2
CHK2	CAMK	2.089068674499846	1.3665392851673408	upregulated	GFmix w/o MEKi	Caco2
CHK1	CAMK	-0.24164491039071323	0.07981543547077256	insignificant	GFmix w/o MEKi	Caco2
WNK1	Other	-0.3270803868967737	0.04780110751200898	insignificant	GFmix w/o MEKi	Caco2
WNK3	Other	0.7096903074285837	1.3222381526142908	upregulated	GFmix w/o MEKi	Caco2
KHS1	STE	-0.8221060188769285	0.5003579466949192	downregulated	GFmix w/o MEKi	Caco2
CDK10	CMGC	-0.1137084762441396	0.0836358199742151	insignificant	GFmix w/o MEKi	Caco2
ATM	PIKK	0.8149386179756543	7.52455078870346e-12	insignificant	GFmix w/o MEKi	Caco2
CDK12	CMGC	0.20987357102954943	7.52455078870346e-12	insignificant	GFmix w/o MEKi	Caco2
CDK13	CMGC	0.27310858804904037	7.52455078870346e-12	insignificant	GFmix w/o MEKi	Caco2
CDK14	CMGC	-0.3572423574070262	0.6503179172780282	downregulated	GFmix w/o MEKi	Caco2
MINK	STE	-0.915600707031119	0.8133959467796562	downregulated	GFmix w/o MEKi	Caco2
HRI	Other	0.1841724276413731	7.52455078870346e-12	insignificant	GFmix w/o MEKi	Caco2
ATR	PIKK	-0.37280766055390246	0.2426971532452133	insignificant	GFmix w/o MEKi	Caco2
CDK16	CMGC	-0.32450950108269716	0.6503179172780282	downregulated	GFmix w/o MEKi	Caco2
KHS2	STE	-0.8297102855995329	0.6044470403372441	downregulated	GFmix w/o MEKi	Caco2
CK1G1	CK1	-0.45261126898063264	0.4669202045900583	insignificant	GFmix w/o MEKi	Caco2
SMG1	PIKK	0.21356231803094528	0.43279170896355257	insignificant	GFmix w/o MEKi	Caco2
CK1E	CK1	0.4195726635670219	0.5101035577255287	insignificant	GFmix w/o MEKi	Caco2
MNK1	CAMK	1.2817137524422415	0.629293850687323	insignificant	GFmix w/o MEKi	Caco2
CK1D	CK1	0.2727806276722339	0.3804172739210974	insignificant	GFmix w/o MEKi	Caco2
CK1G2	CK1	0.404901799755177	7.52455078870346e-12	insignificant	GFmix w/o MEKi	Caco2
CK1A	CK1	-0.4114373172792911	0.4669202045900583	insignificant	GFmix w/o MEKi	Caco2
CK1G3	CK1	0.5487752231124178	1.0936180631304493	upregulated	GFmix w/o MEKi	Caco2
MNK2	CAMK	-0.7635976135860691	0.26625421967482227	insignificant	GFmix w/o MEKi	Caco2
DSTYK	TKL	0.09379799097113097	7.52455078870346e-12	insignificant	GFmix w/o MEKi	Caco2
ERK1	CMGC	0.9242687052354008	14.528161703719713	upregulated	GFmix w/o MEKi	Caco2
ERK2	CMGC	0.6400286617091442	6.904171614856514	upregulated	GFmix w/o MEKi	Caco2
ERK5	CMGC	0.8320389539490081	9.86117716598516	upregulated	GFmix w/o MEKi	Caco2
PBK	Other	-0.4037016684996864	0.31596277301111225	insignificant	GFmix w/o MEKi	Caco2
ERK7	CMGC	0.19807570577153585	0.3551839726561832	insignificant	GFmix w/o MEKi	Caco2
ANKRD3	TKL	-0.767976054096643	0.6878309826351915	downregulated	GFmix w/o MEKi	Caco2
MST2	STE	-0.6681173047318405	0.5003579466949192	downregulated	GFmix w/o MEKi	Caco2
MST3	STE	-0.16269356899589107	2.5229601892048e-4	insignificant	GFmix w/o MEKi	Caco2
MST4	STE	-0.6568857028936151	8.110958321103957e-12	insignificant	GFmix w/o MEKi	Caco2
RIPK3	TKL	-0.1278080513520327	0.04850771324232953	insignificant	GFmix w/o MEKi	Caco2
RIPK2	TKL	0.27144541698841423	0.3703987637673353	insignificant	GFmix w/o MEKi	Caco2
MST1	STE	-0.6614994259673328	0.4669202045900583	insignificant	GFmix w/o MEKi	Caco2
ALK4	TKL	-0.24312775584134377	8.110958321103957e-12	insignificant	GFmix w/o MEKi	Caco2
ALK2	TKL	-0.6016884902439074	8.110958321103957e-12	insignificant	GFmix w/o MEKi	Caco2
GAK	Other	-0.25169857505463594	0.1649583170545155	insignificant	GFmix w/o MEKi	Caco2
KIS	Other	-0.03592109547881782	8.110958321103957e-12	insignificant	GFmix w/o MEKi	Caco2
SIK	CAMK	-0.45941110108597366	0.3920372440971527	insignificant	GFmix w/o MEKi	Caco2
FAM20C	FAM20	0.3242187860635132	7.52455078870346e-12	insignificant	GFmix w/o MEKi	Caco2
SGK3	AGC	1.9191436730575335	2.3014596894752675	upregulated	GFmix w/o MEKi	Caco2
SGK1	AGC	1.8160501800934301	1.6825922280944794	upregulated	GFmix w/o MEKi	Caco2
DLK	TKL	0.5283537200253668	0.384377806326732	insignificant	GFmix w/o MEKi	Caco2
PKN3	AGC	0.35435905427400755	0.0790964997139816	insignificant	GFmix w/o MEKi	Caco2
MEK5	STE	-0.4435943956231989	0.1649373618523536	insignificant	GFmix w/o MEKi	Caco2
TAO1	STE	-0.497483814820303	0.2426971532452133	insignificant	GFmix w/o MEKi	Caco2
PRKX	AGC	1.4684822640479682	5.499890171232502	upregulated	GFmix w/o MEKi	Caco2
PERK	Other	-0.3712801908073087	0.1828516803024633	insignificant	GFmix w/o MEKi	Caco2
CAMKK1	Other	0.5421742146122092	0.6262798223174878	insignificant	GFmix w/o MEKi	Caco2
CAMKK2	Other	0.4109967693872081	0.5101035577255287	insignificant	GFmix w/o MEKi	Caco2
DNAPK	PIKK	-0.5607158272775529	8.110958321103957e-12	insignificant	GFmix w/o MEKi	Caco2
PAK1	STE	0.9895330009489316	1.001872239210338	upregulated	GFmix w/o MEKi	Caco2
TAO3	STE	-0.956242691528465	0.712902851619849	downregulated	GFmix w/o MEKi	Caco2
TAO2	STE	-0.04644050050004292	7.52455078870346e-12	insignificant	GFmix w/o MEKi	Caco2
PAK6	STE	0.4580937760218534	0.5281785905474956	insignificant	GFmix w/o MEKi	Caco2
PAK3	STE	0.9875306480377836	1.2993025548978043	upregulated	GFmix w/o MEKi	Caco2
PAK2	STE	0.7988494393398216	1.1617455258658045	upregulated	GFmix w/o MEKi	Caco2
P90RSK	AGC	1.4166433325283505	0.5101035577255287	insignificant	GFmix w/o MEKi	Caco2
PAK5	STE	0.7175098118878828	1.2718268620204662	upregulated	GFmix w/o MEKi	Caco2
PAK4	STE	0.4526779349716869	0.5895085404078081	insignificant	GFmix w/o MEKi	Caco2
HIPK4	CMGC	0.2651395279067258	0.5281785905474956	insignificant	GFmix w/o MEKi	Caco2
ASK1	STE	-0.3314128076928065	0.2087020095271011	insignificant	GFmix w/o MEKi	Caco2
MOK	CMGC	0.01472133303976428	8.110958321103957e-12	insignificant	GFmix w/o MEKi	Caco2
HIPK1	CMGC	-0.07249576002431299	0.01720113752487587	insignificant	GFmix w/o MEKi	Caco2
GCK	STE	-0.5593525389598804	0.3640704068738679	insignificant	GFmix w/o MEKi	Caco2
HIPK3	CMGC	0.2222582040936612	7.52455078870346e-12	insignificant	GFmix w/o MEKi	Caco2
HIPK2	CMGC	0.22432955411335623	7.52455078870346e-12	insignificant	GFmix w/o MEKi	Caco2
MOS	Other	0.39498445139857696	0.5281785905474956	insignificant	GFmix w/o MEKi	Caco2
SSTK	CAMK	-0.34585759392740184	0.2087020095271011	insignificant	GFmix w/o MEKi	Caco2
CAMK4	CAMK	1.3955817170005205	2.046329054931467	upregulated	GFmix w/o MEKi	Caco2
MEK1	STE	0.07682913007718402	7.52455078870346e-12	insignificant	GFmix w/o MEKi	Caco2
PKN2	AGC	-0.6932082856946713	0.1649583170545155	insignificant	GFmix w/o MEKi	Caco2
MEK2	STE	-0.46844884981430673	0.4669202045900583	insignificant	GFmix w/o MEKi	Caco2
PKN1	AGC	-0.14431503968103665	3.6874843982663e-4	insignificant	GFmix w/o MEKi	Caco2
NEK11	Other	-1.0365847998460682	1.428143944467281	downregulated	GFmix w/o MEKi	Caco2
MLK1	TKL	-0.500563207752275	0.26625421967482227	insignificant	GFmix w/o MEKi	Caco2
MLK2	TKL	-0.9245338318011264	0.7569231152388085	downregulated	GFmix w/o MEKi	Caco2
MLK3	TKL	0.23967751844679216	7.52455078870346e-12	insignificant	GFmix w/o MEKi	Caco2
YANK2	AGC	-0.47081586435822315	0.2426971532452133	insignificant	GFmix w/o MEKi	Caco2
YANK3	AGC	0.6416096975286244	0.38744986153986744	insignificant	GFmix w/o MEKi	Caco2
MLK4	TKL	-0.6093766948912005	0.35133462203354177	insignificant	GFmix w/o MEKi	Caco2
MYLK4	CAMK	1.2272659684198652	2.700214868329547	upregulated	GFmix w/o MEKi	Caco2
DCAMKL1	CAMK	-2.0557783650793793	0.32835259176668535	insignificant	GFmix w/o MEKi	Caco2
CHAK2	Alpha	0.15367500054957065	7.52455078870346e-12	insignificant	GFmix w/o MEKi	Caco2
DCAMKL2	CAMK	-1.085525708473431	0.4669202045900583	insignificant	GFmix w/o MEKi	Caco2
CHAK1	Alpha	-0.5635730052780755	0.31596277301111225	insignificant	GFmix w/o MEKi	Caco2
SLK	STE	0.4667875985039098	7.52455078870346e-12	insignificant	GFmix w/o MEKi	Caco2
PIM1	CAMK	0.5041061737786897	0.13536550926855245	insignificant	GFmix w/o MEKi	Caco2
NEK1	Other	-0.975608016395396	0.5003579466949192	downregulated	GFmix w/o MEKi	Caco2
NEK2	Other	-0.8244528189729236	0.8133959467796562	downregulated	GFmix w/o MEKi	Caco2
PIM3	CAMK	1.3886289563587535	2.3014596894752675	upregulated	GFmix w/o MEKi	Caco2
NEK3	Other	-0.8042395980834149	0.8133959467796562	downregulated	GFmix w/o MEKi	Caco2
P70S6KB	AGC	2.3666026500287547	2.8166643421203355	upregulated	GFmix w/o MEKi	Caco2
PIM2	CAMK	0.95390909121821	0.48970292235597984	insignificant	GFmix w/o MEKi	Caco2
CDKL5	CMGC	0.09106302324989192	7.52455078870346e-12	insignificant	GFmix w/o MEKi	Caco2
OSR1	STE	0.154788620860279	7.52455078870346e-12	insignificant	GFmix w/o MEKi	Caco2
DYRK1A	CMGC	0.07068563587853902	7.52455078870346e-12	insignificant	GFmix w/o MEKi	Caco2
DYRK1B	CMGC	-0.0422318332414313	0.01070718866228914	insignificant	GFmix w/o MEKi	Caco2
LOK	STE	-0.10824578497351484	7.52455078870346e-12	insignificant	GFmix w/o MEKi	Caco2
VRK1	CK1	-0.5543805809973542	0.4669202045900583	insignificant	GFmix w/o MEKi	Caco2
VRK2	CK1	-0.14239400738536032	0.08653318624260681	insignificant	GFmix w/o MEKi	Caco2
HGK	STE	-0.278170786415827	0.08653318624260681	insignificant	GFmix w/o MEKi	Caco2
QIK	CAMK	-0.1947547782281895	0.08653318624260681	insignificant	GFmix w/o MEKi	Caco2
MELK	CAMK	-0.7201753332949403	0.2087020095271011	insignificant	GFmix w/o MEKi	Caco2
MAPKAPK3	CAMK	-1.008984153600438	0.6503179172780282	downregulated	GFmix w/o MEKi	Caco2
MAK	CMGC	0.5951706521851469	1.4192304080285734	upregulated	GFmix w/o MEKi	Caco2
MAPKAPK2	CAMK	1.182178078891327	2.8166643421203355	upregulated	GFmix w/o MEKi	Caco2
MAPKAPK5	CAMK	-0.8042395980834149	0.8133959467796562	downregulated	GFmix w/o MEKi	Caco2
TNIK	STE	-0.8631332871369835	0.6143862171532269	downregulated	GFmix w/o MEKi	Caco2
RAF1	TKL	0.00312206569688652	8.110958321103957e-12	insignificant	GFmix w/o MEKi	Caco2
TSSK1	CAMK	0.5926428483803469	0.629293850687323	insignificant	GFmix w/o MEKi	Caco2
TSSK2	CAMK	-0.6580188572323711	0.5003579466949192	downregulated	GFmix w/o MEKi	Caco2
P70S6K	AGC	2.089068674499846	4.192897904268208	upregulated	GFmix w/o MEKi	Caco2
CDKL1	CMGC	-0.0302432729722416	7.52455078870346e-12	insignificant	GFmix w/o MEKi	Caco2
BRSK1	CAMK	-0.4189147624461931	0.3640704068738679	insignificant	GFmix w/o MEKi	Caco2
BRSK2	CAMK	-0.7984803287947301	0.8589610889031812	downregulated	GFmix w/o MEKi	Caco2
PRP4	CMGC	-0.03339497323619714	8.110958321103957e-12	insignificant	GFmix w/o MEKi	Caco2
CK1A2	CK1	0.3584287185830543	0.2591583931836789	insignificant	GFmix w/o MEKi	Caco2
MSK1	AGC	1.262031386580542	2.8166643421203355	upregulated	GFmix w/o MEKi	Caco2
MSK2	AGC	1.3341811723363772	1.3882554777356813	upregulated	GFmix w/o MEKi	Caco2
GRK1	AGC	0.45971205442023616	0.8586699885353132	upregulated	GFmix w/o MEKi	Caco2
GRK3	AGC	0.4038420503052607	0.5281785905474956	insignificant	GFmix w/o MEKi	Caco2
STK33	CAMK	-0.5936726121437567	0.3626125659139085	insignificant	GFmix w/o MEKi	Caco2
GRK2	AGC	-0.06635675724735171	8.110958321103957e-12	insignificant	GFmix w/o MEKi	Caco2
GRK5	AGC	0.39748375424489496	0.646141843110508	upregulated	GFmix w/o MEKi	Caco2
IRAK1	TKL	-0.2234049829849354	0.14581326503268255	insignificant	GFmix w/o MEKi	Caco2
IRE2	Other	0.01728509711034425	7.52455078870346e-12	insignificant	GFmix w/o MEKi	Caco2
GRK4	AGC	-0.00685574549868991	8.110958321103957e-12	insignificant	GFmix w/o MEKi	Caco2
GRK7	AGC	0.5831229427525806	7.52455078870346e-12	insignificant	GFmix w/o MEKi	Caco2
GRK6	AGC	0.24860544063030288	0.27796312189131883	insignificant	GFmix w/o MEKi	Caco2
IRE1	Other	-0.26960877291240326	0.09263596701380324	insignificant	GFmix w/o MEKi	Caco2
PRPK	Other	0.3592591341994646	7.52455078870346e-12	insignificant	GFmix w/o MEKi	Caco2
RIPK1	TKL	0.3227764090641279	0.13242267856328574	insignificant	GFmix w/o MEKi	Caco2
MARK4	CAMK	-0.35340655204540516	0.4355192055784556	insignificant	GFmix w/o MEKi	Caco2
MARK3	CAMK	-0.5851485398372179	0.8589610889031812	downregulated	GFmix w/o MEKi	Caco2
MARK2	CAMK	-0.49145215705252127	0.8133959467796562	downregulated	GFmix w/o MEKi	Caco2
MARK1	CAMK	-0.6292201908228535	0.8589610889031812	downregulated	GFmix w/o MEKi	Caco2
NEK8	Other	-0.9886641692208422	0.6044470403372441	downregulated	GFmix w/o MEKi	Caco2
NEK9	Other	-0.8901003347372527	0.8589610889031812	downregulated	GFmix w/o MEKi	Caco2
NEK4	Other	-0.9182748413294444	0.8133959467796562	downregulated	GFmix w/o MEKi	Caco2
NEK5	Other	-1.452849317828774	1.428143944467281	downregulated	GFmix w/o MEKi	Caco2
NEK6	Other	-0.4846216638832535	0.5003579466949192	downregulated	GFmix w/o MEKi	Caco2
NEK7	Other	-0.7039346922877294	0.8133959467796562	downregulated	GFmix w/o MEKi	Caco2
COT	STE	-0.35533864693828704	0.08653318624260681	insignificant	GFmix w/o MEKi	Caco2
RSK4	AGC	3.3341811723363777	10.759203601245138	upregulated	GFmix w/o MEKi	Caco2
CLK4	CMGC	0.31535372780875304	7.52455078870346e-12	insignificant	GFmix w/o MEKi	Caco2
CLK3	CMGC	-0.04153644250360034	0.00180048953046528	insignificant	GFmix w/o MEKi	Caco2
RSK2	AGC	3.50410617377869	8.070300949046235	upregulated	GFmix w/o MEKi	Caco2
CLK2	CMGC	0.3190700440837657	7.52455078870346e-12	insignificant	GFmix w/o MEKi	Caco2
RSK3	AGC	3.7671405796124833	2.9293788564980066	upregulated	GFmix w/o MEKi	Caco2
CDK9	CMGC	0.07160094139684829	7.52455078870346e-12	insignificant	GFmix w/o MEKi	Caco2
CLK1	CMGC	-0.03641304021244801	3.6874843982663e-4	insignificant	GFmix w/o MEKi	Caco2
CDK8	CMGC	0.26790795291721137	1.3222381526142908	upregulated	GFmix w/o MEKi	Caco2
CDK7	CMGC	0.24741329481872257	0.6364469370586568	insignificant	GFmix w/o MEKi	Caco2
MAP3K15	STE	0.7096903074285837	0.6385558101558474	insignificant	GFmix w/o MEKi	Caco2
CDK6	CMGC	-0.03219154476176341	0.01070718866228914	insignificant	GFmix w/o MEKi	Caco2
CDK5	CMGC	0.15269168002469952	7.52455078870346e-12	insignificant	GFmix w/o MEKi	Caco2
CDK4	CMGC	0.17813473123475052	7.52455078870346e-12	insignificant	GFmix w/o MEKi	Caco2
CDK3	CMGC	-0.06642560927888756	0.04850771324232953	insignificant	GFmix w/o MEKi	Caco2
MRCKB	AGC	1.5406320498038033	1.442022073013499	upregulated	GFmix w/o MEKi	Caco2
CDK2	CMGC	-0.03551546118687337	0.01720113752487587	insignificant	GFmix w/o MEKi	Caco2
MRCKA	AGC	1.4743588303846378	1.6378841072302128	upregulated	GFmix w/o MEKi	Caco2
AAK1	Other	-0.4140251117684473	0.5992131302919261	downregulated	GFmix w/o MEKi	Caco2
CDK1	CMGC	0.02238365767896837	7.52455078870346e-12	insignificant	GFmix w/o MEKi	Caco2
skMLCK	CAMK	0.3044338289423252	0.13536550926855245	insignificant	GFmix w/o MEKi	Caco2
AURB	Other	1.209923069374231	4.192897904268208	upregulated	GFmix w/o MEKi	Caco2
AURC	Other	1.150469219163989	3.34034356032565	upregulated	GFmix w/o MEKi	Caco2
BMPR1B	TKL	-0.5066736649745532	8.110958321103957e-12	insignificant	GFmix w/o MEKi	Caco2
AURA	Other	0.7928272232761331	2.576595606442361	upregulated	GFmix w/o MEKi	Caco2
BMPR1A	TKL	-0.32032226163785615	8.110958321103957e-12	insignificant	GFmix w/o MEKi	Caco2
DYRK4	CMGC	0.14423870151936924	7.52455078870346e-12	insignificant	GFmix w/o MEKi	Caco2
GSK3B	CMGC	0.11303837865786669	0.08365409420400256	insignificant	GFmix w/o MEKi	Caco2
DYRK3	CMGC	0.18715661092484828	7.52455078870346e-12	insignificant	GFmix w/o MEKi	Caco2
GSK3A	CMGC	2.1528370485109e-4	8.110958321103957e-12	insignificant	GFmix w/o MEKi	Caco2
BMPR2	TKL	-0.5506596296522025	8.110958321103957e-12	insignificant	GFmix w/o MEKi	Caco2
DYRK2	CMGC	0.04547378106055661	7.52455078870346e-12	insignificant	GFmix w/o MEKi	Caco2
PKCI	AGC	-1.162693568995891	0.4669202045900583	insignificant	GFmix w/o MEKi	Caco2
PKCH	AGC	-0.9089369767501084	0.195617118842503	insignificant	GFmix w/o MEKi	Caco2
LRRK2	TKL	-0.20492180438518848	0.10386636814201544	insignificant	GFmix w/o MEKi	Caco2
CK2A2	Other	-0.4361875800970426	8.110958321103957e-12	insignificant	GFmix w/o MEKi	Caco2
CK2A1	Other	-0.4078376495561143	8.110958321103957e-12	insignificant	GFmix w/o MEKi	Caco2
PKCT	AGC	-1.541205192249621	0.4669202045900583	insignificant	GFmix w/o MEKi	Caco2
DMPK1	AGC	-0.6614994259673328	0.1550575774395354	insignificant	GFmix w/o MEKi	Caco2
EEF2K	Alpha	0.32669127174303403	7.52455078870346e-12	insignificant	GFmix w/o MEKi	Caco2
PKCZ	AGC	-1.3326185704382036	0.6878309826351915	downregulated	GFmix w/o MEKi	Caco2
TLK2	Other	-0.1337808770806525	0.04780110751200898	insignificant	GFmix w/o MEKi	Caco2
TLK1	Other	0.4690631432042062	7.52455078870346e-12	insignificant	GFmix w/o MEKi	Caco2
PDHK4	PDHK	-0.08306419100051765	0.05929626131450229	insignificant	GFmix w/o MEKi	Caco2
PDHK1	PDHK	-0.05358748380656886	0.01704100892937959	insignificant	GFmix w/o MEKi	Caco2
CAMK1A	CAMK	1.1415360943939812	0.6262798223174878	insignificant	GFmix w/o MEKi	Caco2
CAMK1B	CAMK	1.7671405796124835	0.5101035577255287	insignificant	GFmix w/o MEKi	Caco2
GCN2	Other	-0.2468746559262886	0.11385223282196466	insignificant	GFmix w/o MEKi	Caco2
smMLCK	CAMK	0.25617866033510417	0.0677764487436367	insignificant	GFmix w/o MEKi	Caco2
CAMK1D	CAMK	-2.026632019419863	0.8589610889031812	downregulated	GFmix w/o MEKi	Caco2
AlphaK3	Alpha	-0.45009013660818575	8.110958321103957e-12	insignificant	GFmix w/o MEKi	Caco2
HUNK	CAMK	-0.4336253050498064	0.4669202045900583	insignificant	GFmix w/o MEKi	Caco2
JNK1	CMGC	0.4814709721773466	3.977615218844798	upregulated	GFmix w/o MEKi	Caco2
caMLCK	CAMK	1.209923069374231	2.140352924594886	upregulated	GFmix w/o MEKi	Caco2
JNK2	CMGC	0.6319809963308476	5.176293815126738	upregulated	GFmix w/o MEKi	Caco2
IRAK4	TKL	-0.09054378324005588	7.52455078870346e-12	insignificant	GFmix w/o MEKi	Caco2
MASTL	AGC	-0.55180030748882	0.7142379149811303	downregulated	GFmix w/o MEKi	Caco2
JNK3	CMGC	0.4820424381127032	3.4066046980445783	upregulated	GFmix w/o MEKi	Caco2
TGFBR1	TKL	0.3656854033588976	7.52455078870346e-12	insignificant	GFmix w/o MEKi	Caco2
TGFBR2	TKL	-0.356490769555894	8.110958321103957e-12	insignificant	GFmix w/o MEKi	Caco2
LATS1	AGC	0.7816401493075982	0.9716386621024106	upregulated	GFmix w/o MEKi	Caco2
LATS2	AGC	0.3944816826041915	0.29365110601232575	insignificant	GFmix w/o MEKi	Caco2
MYO3B	STE	-0.7256297633870485	0.5003579466949192	insignificant	GFmix w/o MEKi	Caco2
PKR	Other	0.403653253557918	7.52455078870346e-12	insignificant	GFmix w/o MEKi	Caco2
MYO3A	STE	-0.6932082856946711	0.6143862171532269	downregulated	GFmix w/o MEKi	Caco2
PKCE	AGC	-0.12616769297077712	7.52455078870346e-12	insignificant	GFmix w/o MEKi	Caco2
PKCD	AGC	-0.6407408658005355	0.07981543547077256	insignificant	GFmix w/o MEKi	Caco2
PKCG	AGC	-0.5412051922496212	0.10386636814201544	insignificant	GFmix w/o MEKi	Caco2
PKCA	AGC	-0.975608016395396	0.5003579466949192	downregulated	GFmix w/o MEKi	Caco2
CAMK1G	CAMK	0.4743588303846376	0.08924271026477983	insignificant	GFmix w/o MEKi	Caco2
PKCB	AGC	-0.5654527384962983	0.14581326503268255	insignificant	GFmix w/o MEKi	Caco2
CAMK2B	CAMK	-0.13876772975041082	0.05454063322319121	insignificant	GFmix w/o MEKi	Caco2
CAMK2D	CAMK	-0.3621491790551802	0.31596277301111225	insignificant	GFmix w/o MEKi	Caco2
ROCK1	AGC	0.5972155781701711	0.08593195482210589	insignificant	GFmix w/o MEKi	Caco2
ROCK2	AGC	-0.5412051922496209	0.01720113752487587	insignificant	GFmix w/o MEKi	Caco2
CAMK2A	CAMK	-0.2276977152717379	8.110958321103957e-12	insignificant	GFmix w/o MEKi	Caco2
YSK1	STE	-1.135212832573784	0.5003579466949192	downregulated	GFmix w/o MEKi	Caco2
TTK	Other	-0.6580188572323711	0.5003579466949192	downregulated	GFmix w/o MEKi	Caco2
YSK4	STE	-0.27817078641582726	0.15845401898199568	insignificant	GFmix w/o MEKi	Caco2
LKB1	CAMK	0.1120633218624441	7.52455078870346e-12	insignificant	GFmix w/o MEKi	Caco2
CRIK	AGC	2.0635335823927083	1.5719307790963402	upregulated	GFmix w/o MEKi	Caco2
PHKG1	CAMK	-1.2781707864158272	0.8589610889031812	downregulated	GFmix w/o MEKi	Caco2
PHKG2	CAMK	0.33850057403266726	7.52455078870346e-12	insignificant	GFmix w/o MEKi	Caco2
IKKA	Other	0.4478379541319443	0.8253115324886753	upregulated	GFmix w/o MEKi	Caco2
IKKB	Other	0.04865440605393745	8.110958321103957e-12	insignificant	GFmix w/o MEKi	Caco2
BUB1	Other	0.3666026500287545	0.3528581821540171	insignificant	GFmix w/o MEKi	Caco2
CAMK2G	CAMK	-0.31723297771461584	8.110958321103957e-12	insignificant	GFmix w/o MEKi	Caco2
SBK	Other	-0.28974448392916696	8.110958321103957e-12	insignificant	GFmix w/o MEKi	Caco2
IKKE	Other	-0.1758090687861491	0.11385223282196466	insignificant	GFmix w/o MEKi	Caco2
ACVR2B	TKL	-0.4027844218298291	8.110958321103957e-12	insignificant	GFmix w/o MEKi	Caco2
ACVR2A	TKL	-0.17771786619505575	8.110958321103957e-12	insignificant	GFmix w/o MEKi	Caco2
MTOR	PIKK	0.00116543174706717	7.52455078870346e-12	insignificant	GFmix w/o MEKi	Caco2
BCKDK	PDHK	-0.16391206667002517	8.110958321103957e-12	insignificant	GFmix w/o MEKi	Caco2
NIK	STE	-1.8631332871369837	7.52455078870346e-12	insignificant	GFmix w/o MEKi	Caco2
PINK1	Other	-0.0266320194198628	0.00739768940313419	insignificant	GFmix w/o MEKi	Caco2
SNRK	CAMK	-0.3632874000537779	0.18036132902246813	insignificant	GFmix w/o MEKi	Caco2
BIKE	Other	-0.3859269667717101	0.5003579466949192	downregulated	GFmix w/o MEKi	Caco2
PKACG	AGC	1.905875149470599	4.791586903952913	upregulated	GFmix w/o MEKi	DLD1
ZAK	TKL	-0.03494350447521686	6.4544365990864975e-12	insignificant	GFmix w/o MEKi	DLD1
P38B	CMGC	0.6364626132531616	8.94729438469345	upregulated	GFmix w/o MEKi	DLD1
P38A	CMGC	0.6610834258708098	7.862896062204883	upregulated	GFmix w/o MEKi	DLD1
P38D	CMGC	0.5253294344318035	6.467970952697747	upregulated	GFmix w/o MEKi	DLD1
PKACA	AGC	1.652011329528391	10.42142512975938	upregulated	GFmix w/o MEKi	DLD1
PKACB	AGC	1.867740020583828	10.129413826748593	upregulated	GFmix w/o MEKi	DLD1
TBK1	Other	0.1566557633156281	6.4544365990864975e-12	insignificant	GFmix w/o MEKi	DLD1
AKT2	AGC	2.424133369108213	2.9637019539964276	upregulated	GFmix w/o MEKi	DLD1
AKT3	AGC	2.029203443277944	3.8359364435425256	upregulated	GFmix w/o MEKi	DLD1
P38G	CMGC	0.550124918567548	3.820145251505695	upregulated	GFmix w/o MEKi	DLD1
AKT1	AGC	1.5016121217859302	1.2479627563566291	upregulated	GFmix w/o MEKi	DLD1
DRAK1	CAMK	0.33924447152170023	0.387194777517713	insignificant	GFmix w/o MEKi	DLD1
PDK1	AGC	0.7145832325224074	1.0363700381164989	upregulated	GFmix w/o MEKi	DLD1
PKG1	AGC	1.2679528724192484	8.082861592799395	upregulated	GFmix w/o MEKi	DLD1
PKG2	AGC	1.6854368868628908	8.581534092248996	upregulated	GFmix w/o MEKi	DLD1
DAPK1	CAMK	1.765860406564614	7.824671815796279	upregulated	GFmix w/o MEKi	DLD1
DAPK2	CAMK	2.0800436242966924	9.004213651797068	upregulated	GFmix w/o MEKi	DLD1
DAPK3	CAMK	1.7336033479322914	7.234531544025285	upregulated	GFmix w/o MEKi	DLD1
STLK3	STE	-0.25269703100814417	0.00232758685861264	insignificant	GFmix w/o MEKi	DLD1
HASPIN	Other	0.10100399355398042	6.4544365990864975e-12	insignificant	GFmix w/o MEKi	DLD1
PASK	CAMK	0.7664566847466461	1.0330347687626686	upregulated	GFmix w/o MEKi	DLD1
MPSK1	Other	0.06820460298552297	1.3608589207978669e-12	insignificant	GFmix w/o MEKi	DLD1
AMPKA2	CAMK	-0.3779332148904088	0.02022435157360704	insignificant	GFmix w/o MEKi	DLD1
PRKD3	CAMK	0.7302364968338928	0.34736513503698824	insignificant	GFmix w/o MEKi	DLD1
ULK2	Other	0.4089266770113398	6.4544365990864975e-12	insignificant	GFmix w/o MEKi	DLD1
AMPKA1	CAMK	-0.3673639731802214	0.02022435157360704	insignificant	GFmix w/o MEKi	DLD1
PRKD2	CAMK	1.0853314556564544	1.6855467096085164	upregulated	GFmix w/o MEKi	DLD1
ULK1	Other	-0.12464679530629716	1.3608589207978669e-12	insignificant	GFmix w/o MEKi	DLD1
PRKD1	CAMK	0.4347806133077215	0.5065282039242613	insignificant	GFmix w/o MEKi	DLD1
WNK4	Other	-0.4396885046084197	1.3608589207978669e-12	insignificant	GFmix w/o MEKi	DLD1
NLK	CMGC	0.41312801376413777	3.0472387331429305	upregulated	GFmix w/o MEKi	DLD1
TTBK1	CK1	0.29553675057801315	0.5002110172490426	insignificant	GFmix w/o MEKi	DLD1
TTBK2	CK1	0.4933445058023301	0.5983529367860011	insignificant	GFmix w/o MEKi	DLD1
NUAK1	CAMK	-0.5026522257987122	0.17293678214782215	insignificant	GFmix w/o MEKi	DLD1
NUAK2	CAMK	-0.6801840171204819	0.24179227669851625	insignificant	GFmix w/o MEKi	DLD1
TAK1	TKL	0.01784390988421834	6.4544365990864975e-12	insignificant	GFmix w/o MEKi	DLD1
NIM1	CAMK	-0.6028995798906832	0.3979668014075261	downregulated	GFmix w/o MEKi	DLD1
CDK17	CMGC	-0.24484498162846757	0.24179227669851625	downregulated	GFmix w/o MEKi	DLD1
PLK4	Other	0.13265644402085192	6.4544365990864975e-12	insignificant	GFmix w/o MEKi	DLD1
SRPK2	CMGC	-0.3819167288089064	0.24179227669851625	downregulated	GFmix w/o MEKi	DLD1
CDK18	CMGC	-0.16692693407737477	0.07215612277989772	insignificant	GFmix w/o MEKi	DLD1
PLK3	Other	0.685801737232659	6.4544365990864975e-12	insignificant	GFmix w/o MEKi	DLD1
SRPK3	CMGC	-0.35687159936257906	0.20593120456711783	insignificant	GFmix w/o MEKi	DLD1
CDK19	CMGC	0.3734228843026718	3.262108955862418	upregulated	GFmix w/o MEKi	DLD1
MEKK6	STE	-0.09907384189493217	6.4544365990864975e-12	insignificant	GFmix w/o MEKi	DLD1
MEKK1	STE	-0.5287581171381776	0.17293678214782215	insignificant	GFmix w/o MEKi	DLD1
MEKK3	STE	0.47962966835454135	6.4544365990864975e-12	insignificant	GFmix w/o MEKi	DLD1
PLK2	Other	0.786193942013791	6.4544365990864975e-12	insignificant	GFmix w/o MEKi	DLD1
MEKK2	STE	0.02645704018892662	6.4544365990864975e-12	insignificant	GFmix w/o MEKi	DLD1
PLK1	Other	-0.4940283388353257	1.3608589207978669e-12	insignificant	GFmix w/o MEKi	DLD1
QSK	CAMK	-0.5508518879887943	0.4825375236832344	downregulated	GFmix w/o MEKi	DLD1
BRAF	TKL	0.37643662707691655	0.5002110172490426	insignificant	GFmix w/o MEKi	DLD1
CDC7	Other	0.3572222124507555	0.7173686129449554	upregulated	GFmix w/o MEKi	DLD1
HPK1	STE	0.3260173220478345	6.4544365990864975e-12	insignificant	GFmix w/o MEKi	DLD1
SRPK1	CMGC	-0.1913885918786118	0.02022435157360704	insignificant	GFmix w/o MEKi	DLD1
ICK	CMGC	-0.15779507152330977	1.3608589207978669e-12	insignificant	GFmix w/o MEKi	DLD1
NDR1	AGC	1.694903423721612	1.8649760153226604	upregulated	GFmix w/o MEKi	DLD1
NDR2	AGC	1.1804495854418111	3.820145251505695	upregulated	GFmix w/o MEKi	DLD1
CHK2	CAMK	0.5115962103585525	0.07472059393774112	insignificant	GFmix w/o MEKi	DLD1
CHK1	CAMK	-0.31057794708864417	0.02022435157360704	insignificant	GFmix w/o MEKi	DLD1
WNK1	Other	0.3823131934135859	0.0948300488716856	insignificant	GFmix w/o MEKi	DLD1
WNK3	Other	0.6243344214989665	1.2198329983266714	upregulated	GFmix w/o MEKi	DLD1
KHS1	STE	-0.09907384189493244	6.4544365990864975e-12	insignificant	GFmix w/o MEKi	DLD1
CDK10	CMGC	-0.19052999812543056	0.07215612277989772	insignificant	GFmix w/o MEKi	DLD1
ATM	PIKK	0.2602542247976237	6.4544365990864975e-12	insignificant	GFmix w/o MEKi	DLD1
CDK12	CMGC	0.07207965731472388	6.4544365990864975e-12	insignificant	GFmix w/o MEKi	DLD1
CDK13	CMGC	-0.03248576105136328	6.4544365990864975e-12	insignificant	GFmix w/o MEKi	DLD1
CDK14	CMGC	-0.3869942081979657	0.5784261687465508	downregulated	GFmix w/o MEKi	DLD1
MINK	STE	-0.06100580106141278	6.4544365990864975e-12	insignificant	GFmix w/o MEKi	DLD1
HRI	Other	-0.02601037970520919	6.4544365990864975e-12	insignificant	GFmix w/o MEKi	DLD1
ATR	PIKK	-0.0524066717269578	1.3608589207978669e-12	insignificant	GFmix w/o MEKi	DLD1
CDK16	CMGC	-0.3490520949032797	0.5784261687465508	downregulated	GFmix w/o MEKi	DLD1
KHS2	STE	-0.3490520949032797	0.02022435157360704	insignificant	GFmix w/o MEKi	DLD1
CK1G1	CK1	0.33270274519435383	0.5508940897363275	insignificant	GFmix w/o MEKi	DLD1
SMG1	PIKK	0.3655483109341804	1.4614332757369777	upregulated	GFmix w/o MEKi	DLD1
CK1E	CK1	0.09722186670659504	0.01458856110261784	insignificant	GFmix w/o MEKi	DLD1
MNK1	CAMK	1.03766502202614	0.6943167068659423	upregulated	GFmix w/o MEKi	DLD1
CK1D	CK1	0.02277080672644593	1.3608589207978669e-12	insignificant	GFmix w/o MEKi	DLD1
CK1G2	CK1	0.5889821517903274	6.4544365990864975e-12	insignificant	GFmix w/o MEKi	DLD1
CK1A	CK1	0.02315777844164225	1.3608589207978669e-12	insignificant	GFmix w/o MEKi	DLD1
CK1G3	CK1	0.01574118347138127	1.3608589207978669e-12	insignificant	GFmix w/o MEKi	DLD1
MNK2	CAMK	0.7302364968338929	0.5253304856090142	insignificant	GFmix w/o MEKi	DLD1
DSTYK	TKL	-0.05969960356078805	6.4544365990864975e-12	insignificant	GFmix w/o MEKi	DLD1
ERK1	CMGC	0.9085171584880728	18.223569575557907	upregulated	GFmix w/o MEKi	DLD1
ERK2	CMGC	0.6235791549409258	8.511498167587321	upregulated	GFmix w/o MEKi	DLD1
ERK5	CMGC	0.8869214337874479	14.838142530013982	upregulated	GFmix w/o MEKi	DLD1
PBK	Other	-0.31903952583684037	0.0612402480142924	insignificant	GFmix w/o MEKi	DLD1
ERK7	CMGC	0.30400079095018506	1.0161377896711228	upregulated	GFmix w/o MEKi	DLD1
ANKRD3	TKL	-0.30216570727244385	0.02022435157360704	insignificant	GFmix w/o MEKi	DLD1
MST2	STE	-0.3805876683363866	0.0612402480142924	insignificant	GFmix w/o MEKi	DLD1
MST3	STE	-0.16618803775346927	6.4544365990864975e-12	insignificant	GFmix w/o MEKi	DLD1
MST4	STE	-0.38016821927371686	0.04962206802549752	insignificant	GFmix w/o MEKi	DLD1
RIPK3	TKL	0.26366869691496686	0.2634091474367023	insignificant	GFmix w/o MEKi	DLD1
RIPK2	TKL	0.23905614243335369	0.3418708156763319	insignificant	GFmix w/o MEKi	DLD1
MST1	STE	-0.722004192815109	0.3178661255030871	downregulated	GFmix w/o MEKi	DLD1
ALK4	TKL	0.5395266224282973	6.4544365990864975e-12	insignificant	GFmix w/o MEKi	DLD1
ALK2	TKL	0.888380904785954	6.4544365990864975e-12	insignificant	GFmix w/o MEKi	DLD1
GAK	Other	-0.33906032324611834	0.14381429148305624	insignificant	GFmix w/o MEKi	DLD1
KIS	Other	0.01218694322228779	6.4544365990864975e-12	insignificant	GFmix w/o MEKi	DLD1
SIK	CAMK	-0.4374900595708636	0.20593120456711783	insignificant	GFmix w/o MEKi	DLD1
FAM20C	FAM20	0.28812461025881436	6.4544365990864975e-12	insignificant	GFmix w/o MEKi	DLD1
SGK3	AGC	0.64534759924738	0.18799825078262716	insignificant	GFmix w/o MEKi	DLD1
SGK1	AGC	0.42413336910821314	0.04264978754180595	insignificant	GFmix w/o MEKi	DLD1
DLK	TKL	0.20098342869902416	0.04264978754180595	insignificant	GFmix w/o MEKi	DLD1
PKN3	AGC	0.5325558289941984	0.3418708156763319	insignificant	GFmix w/o MEKi	DLD1
MEK5	STE	-0.9735429598110734	0.4436930470502351	downregulated	GFmix w/o MEKi	DLD1
TAO1	STE	0.2012314412926347	6.4544365990864975e-12	insignificant	GFmix w/o MEKi	DLD1
PRKX	AGC	1.537591418891497	8.55814809259887	upregulated	GFmix w/o MEKi	DLD1
PERK	Other	-0.25953851408817813	0.01031470077316124	insignificant	GFmix w/o MEKi	DLD1
CAMKK1	Other	-0.03740079307473116	1.3608589207978669e-12	insignificant	GFmix w/o MEKi	DLD1
CAMKK2	Other	-0.22552217713587144	0.01031470077316124	insignificant	GFmix w/o MEKi	DLD1
DNAPK	PIKK	0.09254623064669902	6.4544365990864975e-12	insignificant	GFmix w/o MEKi	DLD1
PAK1	STE	0.12599271373984083	6.4544365990864975e-12	insignificant	GFmix w/o MEKi	DLD1
TAO3	STE	-0.49241627007445726	0.10027587816441204	insignificant	GFmix w/o MEKi	DLD1
TAO2	STE	-0.6109728804263652	0.24179227669851625	downregulated	GFmix w/o MEKi	DLD1
PAK6	STE	0.3300832346410283	0.34736513503698824	insignificant	GFmix w/o MEKi	DLD1
PAK3	STE	0.8138012134730237	1.0802514550282742	upregulated	GFmix w/o MEKi	DLD1
PAK2	STE	1.231488291165817	3.707579349770046	upregulated	GFmix w/o MEKi	DLD1
P90RSK	AGC	2.430676214974985	3.820145251505695	upregulated	GFmix w/o MEKi	DLD1
PAK5	STE	0.7581155294093296	1.7572666611566237	upregulated	GFmix w/o MEKi	DLD1
PAK4	STE	0.5458119256964655	1.0369618799480838	upregulated	GFmix w/o MEKi	DLD1
HIPK4	CMGC	-0.03684041433748974	1.3608589207978669e-12	insignificant	GFmix w/o MEKi	DLD1
ASK1	STE	-0.5766528072424889	0.31385753430506474	downregulated	GFmix w/o MEKi	DLD1
MOK	CMGC	0.06040437211226422	6.4544365990864975e-12	insignificant	GFmix w/o MEKi	DLD1
HIPK1	CMGC	-0.3105779470886439	0.2039178693722971	insignificant	GFmix w/o MEKi	DLD1
GCK	STE	0.02645704018892662	6.4544365990864975e-12	insignificant	GFmix w/o MEKi	DLD1
HIPK3	CMGC	-0.1263320489393563	0.01031470077316124	insignificant	GFmix w/o MEKi	DLD1
HIPK2	CMGC	0.03116404286645416	6.4544365990864975e-12	insignificant	GFmix w/o MEKi	DLD1
MOS	Other	0.03059677054985057	6.4544365990864975e-12	insignificant	GFmix w/o MEKi	DLD1
SSTK	CAMK	-0.30474886828644643	0.04741552992850157	insignificant	GFmix w/o MEKi	DLD1
CAMK4	CAMK	1.604705614750034	3.2424536577769256	upregulated	GFmix w/o MEKi	DLD1
MEK1	STE	-0.7164895310280087	0.9022384980145716	downregulated	GFmix w/o MEKi	DLD1
PKN2	AGC	1.1116656034699166	0.7716662807610323	upregulated	GFmix w/o MEKi	DLD1
MEK2	STE	-0.4736165629457167	0.24179227669851625	downregulated	GFmix w/o MEKi	DLD1
PKN1	AGC	0.9468115915750268	1.0118915330269247	upregulated	GFmix w/o MEKi	DLD1
NEK11	Other	0.15421258738729948	6.4544365990864975e-12	insignificant	GFmix w/o MEKi	DLD1
MLK1	TKL	-0.30474886828644643	0.00232758685861264	insignificant	GFmix w/o MEKi	DLD1
MLK2	TKL	0.1519879222727855	6.4544365990864975e-12	insignificant	GFmix w/o MEKi	DLD1
MLK3	TKL	-0.04605545959544138	6.4544365990864975e-12	insignificant	GFmix w/o MEKi	DLD1
YANK2	AGC	0.3823131934135859	0.3585110690542822	insignificant	GFmix w/o MEKi	DLD1
YANK3	AGC	1.5172427734996945	4.734843440846109	upregulated	GFmix w/o MEKi	DLD1
MLK4	TKL	-0.2979779103090106	6.4544365990864975e-12	insignificant	GFmix w/o MEKi	DLD1
MYLK4	CAMK	1.3715064384570033	4.784914999613782	upregulated	GFmix w/o MEKi	DLD1
DCAMKL1	CAMK	-1.0582593979723958	1.3608589207978669e-12	insignificant	GFmix w/o MEKi	DLD1
CHAK2	Alpha	0.26025422479762395	6.4544365990864975e-12	insignificant	GFmix w/o MEKi	DLD1
DCAMKL2	CAMK	0.0741908980512542	1.3608589207978669e-12	insignificant	GFmix w/o MEKi	DLD1
CHAK1	Alpha	-0.12966216172835532	6.4544365990864975e-12	insignificant	GFmix w/o MEKi	DLD1
SLK	STE	-0.06665236420255512	6.4544365990864975e-12	insignificant	GFmix w/o MEKi	DLD1
PIM1	CAMK	0.36184909085387046	0.0948300488716856	insignificant	GFmix w/o MEKi	DLD1
NEK1	Other	-0.4805029485309563	0.02022435157360704	insignificant	GFmix w/o MEKi	DLD1
NEK2	Other	0.8862793821406664	6.4544365990864975e-12	insignificant	GFmix w/o MEKi	DLD1
PIM3	CAMK	0.6730925897302839	0.6848907949111646	insignificant	GFmix w/o MEKi	DLD1
NEK3	Other	-0.10599325583472272	6.4544365990864975e-12	insignificant	GFmix w/o MEKi	DLD1
P70S6KB	AGC	2.296583319387702	3.820145251505695	upregulated	GFmix w/o MEKi	DLD1
PIM2	CAMK	0.9570073586809152	0.6848907949111646	insignificant	GFmix w/o MEKi	DLD1
CDKL5	CMGC	0.18274870153139935	0.07472059393774112	insignificant	GFmix w/o MEKi	DLD1
OSR1	STE	-0.2462275356785864	6.4544365990864975e-12	insignificant	GFmix w/o MEKi	DLD1
DYRK1A	CMGC	-0.26016418596248303	0.20593120456711783	insignificant	GFmix w/o MEKi	DLD1
DYRK1B	CMGC	-0.21711705163904943	0.17293678214782215	insignificant	GFmix w/o MEKi	DLD1
LOK	STE	-0.7551903303363489	1.3608589207978669e-12	insignificant	GFmix w/o MEKi	DLD1
VRK1	CK1	-0.6249328222712055	0.2919569670023578	downregulated	GFmix w/o MEKi	DLD1
VRK2	CK1	-0.14449296665415032	0.00232758685861264	insignificant	GFmix w/o MEKi	DLD1
HGK	STE	-0.2796460875367532	0.01031470077316124	insignificant	GFmix w/o MEKi	DLD1
QIK	CAMK	-0.4146696879585779	0.20593120456711783	insignificant	GFmix w/o MEKi	DLD1
MELK	CAMK	-0.6929749338906513	1.3608589207978669e-12	insignificant	GFmix w/o MEKi	DLD1
MAPKAPK3	CAMK	0.6047056147500339	0.5410483767646516	insignificant	GFmix w/o MEKi	DLD1
MAK	CMGC	0.03023548784652011	1.3608589207978669e-12	insignificant	GFmix w/o MEKi	DLD1
MAPKAPK2	CAMK	0.7457494962052174	1.512064639396122	upregulated	GFmix w/o MEKi	DLD1
MAPKAPK5	CAMK	0.4347806133077215	0.5694548894920182	insignificant	GFmix w/o MEKi	DLD1
TNIK	STE	-0.29547105469843576	0.01031470077316124	insignificant	GFmix w/o MEKi	DLD1
RAF1	TKL	-5.100074113428e-4	6.4544365990864975e-12	insignificant	GFmix w/o MEKi	DLD1
TSSK1	CAMK	-0.18653668314527183	6.4544365990864975e-12	insignificant	GFmix w/o MEKi	DLD1
TSSK2	CAMK	-0.2446146847102856	0.00232758685861264	insignificant	GFmix w/o MEKi	DLD1
P70S6K	AGC	2.279865924442768	8.952602230669266	upregulated	GFmix w/o MEKi	DLD1
CDKL1	CMGC	-0.11793286914624827	6.4544365990864975e-12	insignificant	GFmix w/o MEKi	DLD1
BRSK1	CAMK	0.0078413620215796	6.4544365990864975e-12	insignificant	GFmix w/o MEKi	DLD1
BRSK2	CAMK	-0.15565737026129975	6.4544365990864975e-12	insignificant	GFmix w/o MEKi	DLD1
PRP4	CMGC	-0.21804141420743964	0.24179227669851625	insignificant	GFmix w/o MEKi	DLD1
CK1A2	CK1	0.803251294132114	1.7801625853316074	upregulated	GFmix w/o MEKi	DLD1
MSK1	AGC	1.5839470545832364	7.430140038226272	upregulated	GFmix w/o MEKi	DLD1
MSK2	AGC	1.9672756941347425	5.99517234611147	upregulated	GFmix w/o MEKi	DLD1
GRK1	AGC	-0.07711842522371112	1.3608589207978669e-12	insignificant	GFmix w/o MEKi	DLD1
GRK3	AGC	-0.5152038489851628	1.3608589207978669e-12	insignificant	GFmix w/o MEKi	DLD1
STK33	CAMK	-0.388580459089917	0.02022435157360704	insignificant	GFmix w/o MEKi	DLD1
GRK2	AGC	-0.02846917031466679	6.4544365990864975e-12	insignificant	GFmix w/o MEKi	DLD1
GRK5	AGC	0.1022052742208506	0.04264978754180595	insignificant	GFmix w/o MEKi	DLD1
IRAK1	TKL	-0.06440289217104035	1.3608589207978669e-12	insignificant	GFmix w/o MEKi	DLD1
IRE2	Other	-0.15251310085639258	6.4544365990864975e-12	insignificant	GFmix w/o MEKi	DLD1
GRK4	AGC	0.1611065668837083	6.4544365990864975e-12	insignificant	GFmix w/o MEKi	DLD1
GRK7	AGC	0.31333818797708823	6.4544365990864975e-12	insignificant	GFmix w/o MEKi	DLD1
GRK6	AGC	-0.2893036895617524	1.3608589207978669e-12	insignificant	GFmix w/o MEKi	DLD1
IRE1	Other	-0.22758858241761265	6.4544365990864975e-12	insignificant	GFmix w/o MEKi	DLD1
PRPK	Other	0.5173382974512765	6.4544365990864975e-12	insignificant	GFmix w/o MEKi	DLD1
RIPK1	TKL	0.27213027566316295	0.11350854292939876	insignificant	GFmix w/o MEKi	DLD1
MARK4	CAMK	-0.17517682098072396	0.02022435157360704	insignificant	GFmix w/o MEKi	DLD1
MARK3	CAMK	-0.330399388001388	0.2092007002970546	insignificant	GFmix w/o MEKi	DLD1
MARK2	CAMK	-0.22961341789510292	0.10880585205390464	insignificant	GFmix w/o MEKi	DLD1
MARK1	CAMK	-0.3621082477287262	0.24179227669851625	downregulated	GFmix w/o MEKi	DLD1
NEK8	Other	-0.4065023670871795	0.01031470077316124	insignificant	GFmix w/o MEKi	DLD1
NEK9	Other	0.0594720974168895	6.4544365990864975e-12	insignificant	GFmix w/o MEKi	DLD1
NEK4	Other	-0.4246497137974391	0.06443587213674423	insignificant	GFmix w/o MEKi	DLD1
NEK5	Other	-0.8267015714818023	0.24179227669851625	downregulated	GFmix w/o MEKi	DLD1
NEK6	Other	-0.2033012107705687	0.01031470077316124	insignificant	GFmix w/o MEKi	DLD1
NEK7	Other	-0.03494350447521655	6.4544365990864975e-12	insignificant	GFmix w/o MEKi	DLD1
COT	STE	0.8744539467438766	6.4544365990864975e-12	insignificant	GFmix w/o MEKi	DLD1
RSK4	AGC	3.0236581640322613	16.336550307433647	upregulated	GFmix w/o MEKi	DLD1
CLK4	CMGC	-0.30658708689261	0.20593120456711783	insignificant	GFmix w/o MEKi	DLD1
CLK3	CMGC	-0.03997032155004945	6.4544365990864975e-12	insignificant	GFmix w/o MEKi	DLD1
RSK2	AGC	3.0261693831883107	9.87303511860187	upregulated	GFmix w/o MEKi	DLD1
CLK2	CMGC	0.00804500307504621	6.4544365990864975e-12	insignificant	GFmix w/o MEKi	DLD1
RSK3	AGC	2.811156492217461	3.5776281883499124	upregulated	GFmix w/o MEKi	DLD1
CDK9	CMGC	-0.11874087535100916	0.02022435157360704	insignificant	GFmix w/o MEKi	DLD1
CLK1	CMGC	-0.17222695423480988	0.02022435157360704	insignificant	GFmix w/o MEKi	DLD1
CDK8	CMGC	0.3643795599538428	3.2850038276638154	upregulated	GFmix w/o MEKi	DLD1
CDK7	CMGC	0.36125157788575624	1.8159978992598111	upregulated	GFmix w/o MEKi	DLD1
MAP3K15	STE	0.17844086004793577	0.02873310039599724	insignificant	GFmix w/o MEKi	DLD1
CDK6	CMGC	-0.44261109838164736	1.1940756803156978	downregulated	GFmix w/o MEKi	DLD1
CDK5	CMGC	-0.20486850591752911	0.2092007002970546	insignificant	GFmix w/o MEKi	DLD1
CDK4	CMGC	-0.29871605053534	0.3954249754932449	downregulated	GFmix w/o MEKi	DLD1
CDK3	CMGC	-0.3266897853091562	0.4825375236832344	downregulated	GFmix w/o MEKi	DLD1
MRCKB	AGC	1.3021428447296026	1.1063464351978174	upregulated	GFmix w/o MEKi	DLD1
CDK2	CMGC	-0.3640525809622238	1.1842715312470231	downregulated	GFmix w/o MEKi	DLD1
MRCKA	AGC	1.5419698594020712	2.2482497585354606	upregulated	GFmix w/o MEKi	DLD1
AAK1	Other	-0.21357554028325196	0.0612402480142924	insignificant	GFmix w/o MEKi	DLD1
CDK1	CMGC	-0.3171386452566089	0.4825375236832344	downregulated	GFmix w/o MEKi	DLD1
skMLCK	CAMK	0.5791705226428964	0.8115327219010354	upregulated	GFmix w/o MEKi	DLD1
AURB	Other	1.6566334067938948	11.144241700589829	upregulated	GFmix w/o MEKi	DLD1
AURC	Other	1.4813231992447515	8.094640102397888	upregulated	GFmix w/o MEKi	DLD1
BMPR1B	TKL	0.43526258575625615	6.4544365990864975e-12	insignificant	GFmix w/o MEKi	DLD1
AURA	Other	1.1805659083639377	8.065263337081133	upregulated	GFmix w/o MEKi	DLD1
BMPR1A	TKL	0.5350064253909146	6.4544365990864975e-12	insignificant	GFmix w/o MEKi	DLD1
DYRK4	CMGC	-0.05463698804571357	6.4544365990864975e-12	insignificant	GFmix w/o MEKi	DLD1
GSK3B	CMGC	0.04837181661736733	6.4544365990864975e-12	insignificant	GFmix w/o MEKi	DLD1
DYRK3	CMGC	-0.32051618414476296	0.24179227669851625	downregulated	GFmix w/o MEKi	DLD1
GSK3A	CMGC	0.20230687558834423	6.4544365990864975e-12	insignificant	GFmix w/o MEKi	DLD1
BMPR2	TKL	0.0976639906813465	6.4544365990864975e-12	insignificant	GFmix w/o MEKi	DLD1
DYRK2	CMGC	-0.03902237357866509	6.4544365990864975e-12	insignificant	GFmix w/o MEKi	DLD1
PKCI	AGC	0.1044595521902	6.4544365990864975e-12	insignificant	GFmix w/o MEKi	DLD1
PKCH	AGC	1.1896681154711903	0.5694548894920182	insignificant	GFmix w/o MEKi	DLD1
LRRK2	TKL	-0.2983826501183391	0.0612402480142924	insignificant	GFmix w/o MEKi	DLD1
CK2A2	Other	0.49648377406542304	6.4544365990864975e-12	insignificant	GFmix w/o MEKi	DLD1
CK2A1	Other	0.30656495938166195	6.4544365990864975e-12	insignificant	GFmix w/o MEKi	DLD1
PKCT	AGC	-0.3885804590899172	6.4544365990864975e-12	insignificant	GFmix w/o MEKi	DLD1
DMPK1	AGC	-1.3708784573564583	0.4436930470502351	downregulated	GFmix w/o MEKi	DLD1
EEF2K	Alpha	-0.5485213719596074	0.20011654578880164	insignificant	GFmix w/o MEKi	DLD1
PKCZ	AGC	-0.06665236420255512	6.4544365990864975e-12	insignificant	GFmix w/o MEKi	DLD1
TLK2	Other	-0.10311363375665582	1.3608589207978669e-12	insignificant	GFmix w/o MEKi	DLD1
TLK1	Other	0.2596562164819574	6.4544365990864975e-12	insignificant	GFmix w/o MEKi	DLD1
PDHK4	PDHK	0.02306645098815258	6.4544365990864975e-12	insignificant	GFmix w/o MEKi	DLD1
PDHK1	PDHK	-0.04467361446689291	1.3608589207978669e-12	insignificant	GFmix w/o MEKi	DLD1
CAMK1A	CAMK	1.4396463684795373	1.4441347415462575	upregulated	GFmix w/o MEKi	DLD1
CAMK1B	CAMK	2.074190898051254	1.330706943120652	upregulated	GFmix w/o MEKi	DLD1
GCN2	Other	-0.2635045126944249	1.3608589207978669e-12	insignificant	GFmix w/o MEKi	DLD1
smMLCK	CAMK	0.6536152152309803	0.7173686129449554	upregulated	GFmix w/o MEKi	DLD1
CAMK1D	CAMK	1.2354718050843148	0.8115327219010354	upregulated	GFmix w/o MEKi	DLD1
AlphaK3	Alpha	-0.28548696612581376	0.04960371313348192	insignificant	GFmix w/o MEKi	DLD1
HUNK	CAMK	0.17568304896340292	6.4544365990864975e-12	insignificant	GFmix w/o MEKi	DLD1
JNK1	CMGC	0.3855883254464468	3.0739822778209436	upregulated	GFmix w/o MEKi	DLD1
caMLCK	CAMK	1.18966811547119	3.03556108940823	upregulated	GFmix w/o MEKi	DLD1
JNK2	CMGC	0.46438432635261934	3.359265528429181	upregulated	GFmix w/o MEKi	DLD1
IRAK4	TKL	0.07708311325889466	6.4544365990864975e-12	insignificant	GFmix w/o MEKi	DLD1
MASTL	AGC	-0.33845697966408084	0.20593120456711783	insignificant	GFmix w/o MEKi	DLD1
JNK3	CMGC	0.373700063108878	2.4967802084471495	upregulated	GFmix w/o MEKi	DLD1
TGFBR1	TKL	0.4731401660842357	6.4544365990864975e-12	insignificant	GFmix w/o MEKi	DLD1
TGFBR2	TKL	0.12672116366235553	6.4544365990864975e-12	insignificant	GFmix w/o MEKi	DLD1
LATS1	AGC	0.45270252130498406	0.47627975816612034	insignificant	GFmix w/o MEKi	DLD1
LATS2	AGC	0.47779350226781425	0.6043744421412811	insignificant	GFmix w/o MEKi	DLD1
MYO3B	STE	0.4638623524962248	6.4544365990864975e-12	insignificant	GFmix w/o MEKi	DLD1
PKR	Other	0.8677592941698683	6.4544365990864975e-12	insignificant	GFmix w/o MEKi	DLD1
MYO3A	STE	-0.47104261928189034	0.20593120456711783	insignificant	GFmix w/o MEKi	DLD1
PKCE	AGC	-0.23657736564486737	6.4544365990864975e-12	insignificant	GFmix w/o MEKi	DLD1
PKCD	AGC	0.9880342543015396	0.34736513503698824	insignificant	GFmix w/o MEKi	DLD1
PKCG	AGC	0.06598540437556429	6.4544365990864975e-12	insignificant	GFmix w/o MEKi	DLD1
PKCA	AGC	-0.2854869661258135	6.4544365990864975e-12	insignificant	GFmix w/o MEKi	DLD1
CAMK1G	CAMK	0.8677400205838277	0.4757158182790396	insignificant	GFmix w/o MEKi	DLD1
PKCB	AGC	-0.2365773656448671	6.4544365990864975e-12	insignificant	GFmix w/o MEKi	DLD1
CAMK2B	CAMK	0.00680405832137955	1.3608589207978669e-12	insignificant	GFmix w/o MEKi	DLD1
CAMK2D	CAMK	0.11210713217753732	0.04264978754180595	insignificant	GFmix w/o MEKi	DLD1
ROCK1	AGC	1.666106159414177	1.2992245792531856	upregulated	GFmix w/o MEKi	DLD1
ROCK2	AGC	1.7490955240852086	1.2198329983266714	upregulated	GFmix w/o MEKi	DLD1
CAMK2A	CAMK	0.09722186670659504	0.01458856110261784	insignificant	GFmix w/o MEKi	DLD1
YSK1	STE	0.1856556350381806	6.4544365990864975e-12	insignificant	GFmix w/o MEKi	DLD1
TTK	Other	-0.7684285299064608	0.4436930470502351	downregulated	GFmix w/o MEKi	DLD1
YSK4	STE	0.8107283491334898	6.4544365990864975e-12	insignificant	GFmix w/o MEKi	DLD1
LKB1	CAMK	-0.16618803775346927	6.4544365990864975e-12	insignificant	GFmix w/o MEKi	DLD1
CRIK	AGC	2.2421355353653256	3.707579349770046	upregulated	GFmix w/o MEKi	DLD1
PHKG1	CAMK	0.8498181125865655	0.894065055316775	upregulated	GFmix w/o MEKi	DLD1
PHKG2	CAMK	0.6208252801133108	0.5041275273406329	insignificant	GFmix w/o MEKi	DLD1
IKKA	Other	-0.12890096732625747	1.3608589207978669e-12	insignificant	GFmix w/o MEKi	DLD1
IKKB	Other	0.0916360325106635	0.02873310039599724	insignificant	GFmix w/o MEKi	DLD1
BUB1	Other	0.2648556118654093	0.24383189567444108	insignificant	GFmix w/o MEKi	DLD1
CAMK2G	CAMK	0.34624622431995405	6.4544365990864975e-12	insignificant	GFmix w/o MEKi	DLD1
SBK	Other	-0.23657736564486737	0.02022435157360704	insignificant	GFmix w/o MEKi	DLD1
IKKE	Other	0.27438455363251213	6.4544365990864975e-12	insignificant	GFmix w/o MEKi	DLD1
ACVR2B	TKL	0.46556867444662814	6.4544365990864975e-12	insignificant	GFmix w/o MEKi	DLD1
ACVR2A	TKL	0.6894220529113558	6.4544365990864975e-12	insignificant	GFmix w/o MEKi	DLD1
MTOR	PIKK	-0.32584470374195457	0.3954249754932449	downregulated	GFmix w/o MEKi	DLD1
BCKDK	PDHK	-0.3118232601058792	0.2093459300945601	insignificant	GFmix w/o MEKi	DLD1
NIK	STE	-0.5585054605322298	6.4544365990864975e-12	insignificant	GFmix w/o MEKi	DLD1
PINK1	Other	-0.2873171008896822	0.4825375236832344	downregulated	GFmix w/o MEKi	DLD1
SNRK	CAMK	-0.05600512000304619	6.4544365990864975e-12	insignificant	GFmix w/o MEKi	DLD1
BIKE	Other	-0.3120675652291308	0.20593120456711783	insignificant	GFmix w/o MEKi	DLD1
PKACG	AGC	0.5677224328664296	0.08753406366285138	insignificant	GFmix w MEKi	HCT116
ZAK	TKL	-0.41514641069254354	0.18201922613055055	insignificant	GFmix w MEKi	HCT116
P38B	CMGC	0.585058095882154	4.52216680244255	upregulated	GFmix w MEKi	HCT116
P38A	CMGC	0.5041676769587926	2.504918149982159	upregulated	GFmix w MEKi	HCT116
P38D	CMGC	0.5533223628120925	4.478024863333347	upregulated	GFmix w MEKi	HCT116
PKACA	AGC	0.3587755425949332	0.1187576996647414	insignificant	GFmix w MEKi	HCT116
PKACB	AGC	-0.1900766647169422	5.791172167677722e-12	insignificant	GFmix w MEKi	HCT116
TBK1	Other	-0.18982277486532237	0.11414187363925782	insignificant	GFmix w MEKi	HCT116
AKT2	AGC	2.26161930514075	1.107458975247897	upregulated	GFmix w MEKi	HCT116
AKT3	AGC	1.6348366287249667	1.107458975247897	upregulated	GFmix w MEKi	HCT116
P38G	CMGC	0.7349733000104165	4.52216680244255	upregulated	GFmix w MEKi	HCT116
AKT1	AGC	0.8177006858747771	0.06809348516477627	insignificant	GFmix w MEKi	HCT116
DRAK1	CAMK	0.20118345127877577	0.00335822976500022	insignificant	GFmix w MEKi	HCT116
PDK1	AGC	0.8718758260258158	1.107458975247897	upregulated	GFmix w MEKi	HCT116
PKG1	AGC	0.6705533789615846	1.171277542141259	upregulated	GFmix w MEKi	HCT116
PKG2	AGC	0.7868397221700165	0.8198227894484541	upregulated	GFmix w MEKi	HCT116
DAPK1	CAMK	1.0003539921600118	1.2557317491739328	upregulated	GFmix w MEKi	HCT116
DAPK2	CAMK	1.2863968781751467	1.8964149375975587	upregulated	GFmix w MEKi	HCT116
DAPK3	CAMK	1.0366768256222334	1.2557317491739328	upregulated	GFmix w MEKi	HCT116
STLK3	STE	2.5739429878948e-4	5.860314446951442e-12	insignificant	GFmix w MEKi	HCT116
HASPIN	Other	-0.4109308025795336	0.2876162474925708	insignificant	GFmix w MEKi	HCT116
PASK	CAMK	0.4931754795013756	0.1187576996647414	insignificant	GFmix w MEKi	HCT116
MPSK1	Other	0.5259022571718026	0.6968084002133046	upregulated	GFmix w MEKi	HCT116
AMPKA2	CAMK	-0.38260553425467986	0.1520814695498077	insignificant	GFmix w MEKi	HCT116
PRKD3	CAMK	-0.06030878974661267	5.791172167677722e-12	insignificant	GFmix w MEKi	HCT116
ULK2	Other	-0.9047912667589972	1.587792781310242	downregulated	GFmix w MEKi	HCT116
AMPKA1	CAMK	-0.5220616146090554	0.2876162474925708	insignificant	GFmix w MEKi	HCT116
PRKD2	CAMK	0.2197991294461227	5.791172167677722e-12	insignificant	GFmix w MEKi	HCT116
ULK1	Other	-0.492402842602261	0.6691461463902133	downregulated	GFmix w MEKi	HCT116
PRKD1	CAMK	0.23360492897115304	5.791172167677722e-12	insignificant	GFmix w MEKi	HCT116
WNK4	Other	-0.4736297079500769	0.15736789446488536	insignificant	GFmix w MEKi	HCT116
NLK	CMGC	0.3462398274401173	1.107458975247897	upregulated	GFmix w MEKi	HCT116
TTBK1	CK1	0.1336839716575296	5.791172167677722e-12	insignificant	GFmix w MEKi	HCT116
TTBK2	CK1	-0.1852955665851427	5.791172167677722e-12	insignificant	GFmix w MEKi	HCT116
NUAK1	CAMK	-0.5171664647200835	5.791172167677722e-12	insignificant	GFmix w MEKi	HCT116
NUAK2	CAMK	0.03988226950937091	5.860314446951442e-12	insignificant	GFmix w MEKi	HCT116
TAK1	TKL	-0.8927140402916226	0.8352262582687789	downregulated	GFmix w MEKi	HCT116
NIM1	CAMK	-0.48482665497234906	0.4426805267787502	insignificant	GFmix w MEKi	HCT116
CDK17	CMGC	-0.5396900724681919	2.0541778399265347	downregulated	GFmix w MEKi	HCT116
PLK4	Other	-0.11845808088652884	0.01110170894736655	insignificant	GFmix w MEKi	HCT116
SRPK2	CMGC	0.38644003090544854	5.860314446951442e-12	insignificant	GFmix w MEKi	HCT116
CDK18	CMGC	-0.5164780196298023	1.7021694004811925	downregulated	GFmix w MEKi	HCT116
PLK3	Other	-0.2726512324854955	5.791172167677722e-12	insignificant	GFmix w MEKi	HCT116
SRPK3	CMGC	0.02064605064645358	5.860314446951442e-12	insignificant	GFmix w MEKi	HCT116
CDK19	CMGC	0.2857966882203627	0.9600810822686384	upregulated	GFmix w MEKi	HCT116
MEKK6	STE	-0.9682248503939136	0.6810016675592003	downregulated	GFmix w MEKi	HCT116
MEKK1	STE	0.1161740558405788	5.860314446951442e-12	insignificant	GFmix w MEKi	HCT116
MEKK3	STE	-0.5355574570932785	0.2612995875032196	insignificant	GFmix w MEKi	HCT116
PLK2	Other	-0.3005333126723205	5.791172167677722e-12	insignificant	GFmix w MEKi	HCT116
MEKK2	STE	0.06451193601808598	5.860314446951442e-12	insignificant	GFmix w MEKi	HCT116
PLK1	Other	0.07761911848671456	5.791172167677722e-12	insignificant	GFmix w MEKi	HCT116
QSK	CAMK	-0.08495991099250805	0.00236381822892587	insignificant	GFmix w MEKi	HCT116
BRAF	TKL	0.06367992752884082	5.791172167677722e-12	insignificant	GFmix w MEKi	HCT116
CDC7	Other	0.42724120931659904	0.5525835026465618	upregulated	GFmix w MEKi	HCT116
HPK1	STE	-0.8160528329932948	0.8352262582687789	downregulated	GFmix w MEKi	HCT116
SRPK1	CMGC	-0.4441516674218623	5.791172167677722e-12	insignificant	GFmix w MEKi	HCT116
ICK	CMGC	-0.32256373375908015	0.2010421555308256	insignificant	GFmix w MEKi	HCT116
NDR1	AGC	0.7417518326414784	0.05827728336503839	insignificant	GFmix w MEKi	HCT116
NDR2	AGC	0.35069319629707457	0.06809348516477627	insignificant	GFmix w MEKi	HCT116
CHK2	CAMK	1.1691730563761549	0.20869688722284255	insignificant	GFmix w MEKi	HCT116
CHK1	CAMK	0.23360492897115304	5.791172167677722e-12	insignificant	GFmix w MEKi	HCT116
WNK1	Other	-0.9397882014155396	0.3872522665931578	insignificant	GFmix w MEKi	HCT116
WNK3	Other	-0.03893513895404558	5.791172167677722e-12	insignificant	GFmix w MEKi	HCT116
KHS1	STE	-0.27252305125948445	0.05373543440026663	insignificant	GFmix w MEKi	HCT116
CDK10	CMGC	-0.365632455650966	0.5657980398552498	downregulated	GFmix w MEKi	HCT116
ATM	PIKK	0.10525827836139492	5.860314446951442e-12	insignificant	GFmix w MEKi	HCT116
CDK12	CMGC	-0.13878038612381816	0.1520814695498077	insignificant	GFmix w MEKi	HCT116
CDK13	CMGC	-0.1265726279366928	0.1520814695498077	insignificant	GFmix w MEKi	HCT116
CDK14	CMGC	-0.6936925711493445	2.896991581892331	downregulated	GFmix w MEKi	HCT116
MINK	STE	-0.890400174453376	0.9464243466714256	downregulated	GFmix w MEKi	HCT116
HRI	Other	-0.38089921230427654	0.25355388196141254	insignificant	GFmix w MEKi	HCT116
ATR	PIKK	-0.44131365574211806	0.3541052998192084	insignificant	GFmix w MEKi	HCT116
CDK16	CMGC	-0.615919241968474	2.896991581892331	downregulated	GFmix w MEKi	HCT116
KHS2	STE	-0.5414101833387165	0.2876162474925708	insignificant	GFmix w MEKi	HCT116
CK1G1	CK1	0.02404814063590541	5.791172167677722e-12	insignificant	GFmix w MEKi	HCT116
SMG1	PIKK	0.3505857369814767	0.780336406857528	upregulated	GFmix w MEKi	HCT116
CK1E	CK1	-0.3171418564120901	5.791172167677722e-12	insignificant	GFmix w MEKi	HCT116
MNK1	CAMK	1.0271540515037267	0.21704181145491708	insignificant	GFmix w MEKi	HCT116
CK1D	CK1	0.19145450375216097	0.05827728336503839	insignificant	GFmix w MEKi	HCT116
CK1G2	CK1	-0.09190005028191346	0.00236381822892587	insignificant	GFmix w MEKi	HCT116
CK1A	CK1	0.03006564692363006	5.791172167677722e-12	insignificant	GFmix w MEKi	HCT116
CK1G3	CK1	-0.0771826083110087	5.791172167677722e-12	insignificant	GFmix w MEKi	HCT116
MNK2	CAMK	-0.27252305125948445	0.00236381822892587	insignificant	GFmix w MEKi	HCT116
DSTYK	TKL	-0.2201524857872506	0.09783823630666268	insignificant	GFmix w MEKi	HCT116
ERK1	CMGC	0.6237983572725183	4.521485033341302	upregulated	GFmix w MEKi	HCT116
ERK2	CMGC	0.4600395521154952	2.4460105453704664	upregulated	GFmix w MEKi	HCT116
ERK5	CMGC	0.6298489140219149	3.9765940139077625	upregulated	GFmix w MEKi	HCT116
PBK	Other	0.09426824736226348	5.791172167677722e-12	insignificant	GFmix w MEKi	HCT116
ERK7	CMGC	-0.5842393954243302	1.7021694004811925	downregulated	GFmix w MEKi	HCT116
ANKRD3	TKL	-0.24394978430595315	5.791172167677722e-12	insignificant	GFmix w MEKi	HCT116
MST2	STE	-0.640527016694821	0.5008978637669184	insignificant	GFmix w MEKi	HCT116
MST3	STE	-1.0285974683733956	0.5657980398552498	downregulated	GFmix w MEKi	HCT116
MST4	STE	-0.8292886601499889	0.7194481826031038	downregulated	GFmix w MEKi	HCT116
RIPK3	TKL	-0.1680503583869433	5.791172167677722e-12	insignificant	GFmix w MEKi	HCT116
RIPK2	TKL	-0.12766405754837723	5.791172167677722e-12	insignificant	GFmix w MEKi	HCT116
MST1	STE	-0.4744959313569997	0.25373938109686023	insignificant	GFmix w MEKi	HCT116
ALK4	TKL	-0.30726498756683246	5.791172167677722e-12	insignificant	GFmix w MEKi	HCT116
ALK2	TKL	-0.5171664647200833	5.791172167677722e-12	insignificant	GFmix w MEKi	HCT116
GAK	Other	0.0410932424616004	5.791172167677722e-12	insignificant	GFmix w MEKi	HCT116
KIS	Other	-0.06721991693140876	5.791172167677722e-12	insignificant	GFmix w MEKi	HCT116
SIK	CAMK	-0.4287507305662602	0.3675116617410783	insignificant	GFmix w MEKi	HCT116
FAM20C	FAM20	0.5344300618438748	5.860314446951442e-12	insignificant	GFmix w MEKi	HCT116
SGK3	AGC	-0.08832316591620919	5.791172167677722e-12	insignificant	GFmix w MEKi	HCT116
SGK1	AGC	0.9567647236123288	0.17966385449234457	insignificant	GFmix w MEKi	HCT116
DLK	TKL	-0.6797936674946384	0.41757821110258975	insignificant	GFmix w MEKi	HCT116
PKN3	AGC	0.49663933480494704	0.06809348516477627	insignificant	GFmix w MEKi	HCT116
MEK5	STE	-1.367122073791453	1.7021694004811925	downregulated	GFmix w MEKi	HCT116
TAO1	STE	-1.106599980374669	1.298484659627234	downregulated	GFmix w MEKi	HCT116
PRKX	AGC	0.46527516389561185	0.28386036355939515	insignificant	GFmix w MEKi	HCT116
PERK	Other	0.02072778234429381	5.791172167677722e-12	insignificant	GFmix w MEKi	HCT116
CAMKK1	Other	-0.7213161494504345	0.7057348156063885	downregulated	GFmix w MEKi	HCT116
CAMKK2	Other	0.6719498017420659	0.9525881853269974	upregulated	GFmix w MEKi	HCT116
DNAPK	PIKK	-0.04813407580051036	5.791172167677722e-12	insignificant	GFmix w MEKi	HCT116
PAK1	STE	0.24579433797906708	5.791172167677722e-12	insignificant	GFmix w MEKi	HCT116
TAO3	STE	-1.4485007228240554	2.5225759196873447	downregulated	GFmix w MEKi	HCT116
TAO2	STE	-1.5166984298419628	2.896991581892331	downregulated	GFmix w MEKi	HCT116
PAK6	STE	0.12026345589520822	5.791172167677722e-12	insignificant	GFmix w MEKi	HCT116
PAK3	STE	0.7163665142215648	0.42718490977573614	insignificant	GFmix w MEKi	HCT116
PAK2	STE	0.6046220156779587	0.4391060295818158	insignificant	GFmix w MEKi	HCT116
P90RSK	AGC	0.9827599321452734	0.1187576996647414	insignificant	GFmix w MEKi	HCT116
PAK5	STE	0.5353009551740522	0.4747260560722916	insignificant	GFmix w MEKi	HCT116
PAK4	STE	0.1800286007535221	5.791172167677722e-12	insignificant	GFmix w MEKi	HCT116
HIPK4	CMGC	-0.11286638527099949	0.0659165796828038	insignificant	GFmix w MEKi	HCT116
ASK1	STE	-1.2038362697121758	2.896991581892331	downregulated	GFmix w MEKi	HCT116
MOK	CMGC	-0.30650515068871964	0.21488381154485295	insignificant	GFmix w MEKi	HCT116
HIPK1	CMGC	-0.02326402407035507	5.860314446951442e-12	insignificant	GFmix w MEKi	HCT116
GCK	STE	-0.46155687564950176	0.2544298354257984	insignificant	GFmix w MEKi	HCT116
HIPK3	CMGC	-0.1367462722290179	0.10773716364607155	insignificant	GFmix w MEKi	HCT116
HIPK2	CMGC	0.17753906220513307	5.860314446951442e-12	insignificant	GFmix w MEKi	HCT116
MOS	Other	0.11670563648201927	5.791172167677722e-12	insignificant	GFmix w MEKi	HCT116
SSTK	CAMK	0.3604448223725038	5.860314446951442e-12	insignificant	GFmix w MEKi	HCT116
CAMK4	CAMK	0.9682603624501585	0.6968084002133046	upregulated	GFmix w MEKi	HCT116
MEK1	STE	-0.00869791093569053	5.860314446951442e-12	insignificant	GFmix w MEKi	HCT116
PKN2	AGC	0.15925758751107183	5.791172167677722e-12	insignificant	GFmix w MEKi	HCT116
MEK2	STE	-0.3872095341894205	0.32864409296427394	insignificant	GFmix w MEKi	HCT116
PKN1	AGC	0.0991580788249772	5.860314446951442e-12	insignificant	GFmix w MEKi	HCT116
NEK11	Other	-0.7240365054561211	0.8352262582687789	downregulated	GFmix w MEKi	HCT116
MLK1	TKL	-0.25083069579603845	5.791172167677722e-12	insignificant	GFmix w MEKi	HCT116
MLK2	TKL	-0.2365905106492276	0.05373543440026663	insignificant	GFmix w MEKi	HCT116
MLK3	TKL	-0.2599230144798513	0.08979860142517676	insignificant	GFmix w MEKi	HCT116
YANK2	AGC	0.3490821463910891	0.06809348516477627	insignificant	GFmix w MEKi	HCT116
YANK3	AGC	1.2442521731706615	1.5705817366832653	upregulated	GFmix w MEKi	HCT116
MLK4	TKL	0.07449602459070816	5.860314446951442e-12	insignificant	GFmix w MEKi	HCT116
MYLK4	CAMK	0.6348366287249665	0.42718490977573614	insignificant	GFmix w MEKi	HCT116
DCAMKL1	CAMK	-0.22077346193985875	5.791172167677722e-12	insignificant	GFmix w MEKi	HCT116
CHAK2	Alpha	0.13776091804872465	5.860314446951442e-12	insignificant	GFmix w MEKi	HCT116
DCAMKL2	CAMK	-0.12259306800095512	5.791172167677722e-12	insignificant	GFmix w MEKi	HCT116
CHAK1	Alpha	-0.15810820136979958	0.00236381822892587	insignificant	GFmix w MEKi	HCT116
SLK	STE	-0.2623375674131512	0.0770925556067575	insignificant	GFmix w MEKi	HCT116
PIM1	CAMK	-0.6167021382709977	5.791172167677722e-12	insignificant	GFmix w MEKi	HCT116
NEK1	Other	0.5246537109745435	0.08753406366285138	insignificant	GFmix w MEKi	HCT116
NEK2	Other	-0.2691770233794932	0.11414187363925782	insignificant	GFmix w MEKi	HCT116
PIM3	CAMK	0.389724130888435	0.03585769181700572	insignificant	GFmix w MEKi	HCT116
NEK3	Other	-0.4436349676522393	0.3466512127670834	insignificant	GFmix w MEKi	HCT116
P70S6KB	AGC	2.869612774517247	4.725418300029705	upregulated	GFmix w MEKi	HCT116
PIM2	CAMK	1.3267143333626346	0.780336406857528	upregulated	GFmix w MEKi	HCT116
CDKL5	CMGC	-0.8333411769744615	0.9426844337390364	downregulated	GFmix w MEKi	HCT116
OSR1	STE	0.03243196502416411	5.860314446951442e-12	insignificant	GFmix w MEKi	HCT116
DYRK1A	CMGC	-0.29163187420718917	0.41757821110258975	insignificant	GFmix w MEKi	HCT116
DYRK1B	CMGC	-0.082144590987084945	5.791172167677722e-12	insignificant	GFmix w MEKi	HCT116
LOK	STE	-0.5403109870639132	0.17343871098078908	insignificant	GFmix w MEKi	HCT116
VRK1	CK1	-0.9131202509534596	1.158126436942792	downregulated	GFmix w MEKi	HCT116
VRK2	CK1	-0.4047908316220789	0.4998571366772748	insignificant	GFmix w MEKi	HCT116
HGK	STE	-0.984743178783968	0.9464243466714256	downregulated	GFmix w MEKi	HCT116
QIK	CAMK	-0.3077515395704664	0.2010421555308256	insignificant	GFmix w MEKi	HCT116
MELK	CAMK	-0.6749605137586949	0.1826461529005117	insignificant	GFmix w MEKi	HCT116
MAPKAPK3	CAMK	1.3490821463910894	2.222681692038041	upregulated	GFmix w MEKi	HCT116
MAK	CMGC	-0.5531074521844214	0.7480365679225993	downregulated	GFmix w MEKi	HCT116
MAPKAPK2	CAMK	1.507286579004456	4.735489875594818	upregulated	GFmix w MEKi	HCT116
MAPKAPK5	CAMK	0.5983107526998525	0.6655937726475124	upregulated	GFmix w MEKi	HCT116
TNIK	STE	-0.6605574486317212	0.40628122685667817	insignificant	GFmix w MEKi	HCT116
RAF1	TKL	0.2304990181033315	0.06809348516477627	insignificant	GFmix w MEKi	HCT116
TSSK1	CAMK	0.5019172483253843	5.860314446951442e-12	insignificant	GFmix w MEKi	HCT116
TSSK2	CAMK	0.1937949529630524	5.860314446951442e-12	insignificant	GFmix w MEKi	HCT116
P70S6K	AGC	2.5093057466411075	6.939091071516112	upregulated	GFmix w MEKi	HCT116
CDKL1	CMGC	-0.7217087729501741	0.5008978637669184	downregulated	GFmix w MEKi	HCT116
BRSK1	CAMK	-0.23135386228308052	0.1263726636953294	insignificant	GFmix w MEKi	HCT116
BRSK2	CAMK	-0.5146181194009157	0.5008978637669184	downregulated	GFmix w MEKi	HCT116
PRP4	CMGC	0.05038310491538299	5.791172167677722e-12	insignificant	GFmix w MEKi	HCT116
CK1A2	CK1	0.3799072725282278	0.1016853589067493	insignificant	GFmix w MEKi	HCT116
MSK1	AGC	1.0271540515037267	1.469965390274221	upregulated	GFmix w MEKi	HCT116
[truncated: 2,546 more rows]
