# Supplementary material for: Spike-in enhanced phosphoproteomics uncovers synergistic signaling responses to MEK inhibition in colon cancer cells
Source: Nat Commun. 2025 May 27;16:4884. doi: 10.1038/s41467-025-59404-y (PMC12106795; doi:10.1038/s41467-025-59404-y)
Supplement: Supplementary file 21 — Source Data [file 41467_2025_59404_MOESM21_ESM.zip › SourceData_Figure6Bleft.csv]

	Well	CellLine	MEKi	PI3Ki	Replicate	GR_pre	GR_post	GR_diff	mean_diff	sd_diff	mean_post	sd_post	av_GR_post	norm_GR	mean	sd	.groups
1	B2	DLD1	0	0	Rep1	23.4362311045072	10.2656961443057	0.43802675005758	0.422486027596964	0.0565707516107128	10.5245045780457	0.190515357836328	10.5245045780457	1	1	0	drop
2	B2	DLD1	0	0	Rep2	18.1937525189547	9.49552646998381	0.521911379199598	0.543623583728893	0.0604787648967226	9.58996048405923	0.261963473849124	9.58996048405923	1	1	0	drop
3	B2	DLD1	0	0	Rep3	22.3173194417502	11.1589249739059	0.500011885523775	0.448092779462766	0.0569019965323732	11.119228827065	0.176492748946826	11.119228827065	1	1	0	drop
4	B2	HCT116	0	0	Rep5	19.5137556571705	12.7712730916161	0.654475402684627	0.658805644920242	0.0724796406955001	12.4244822330659	0.403357482518904	12.4244822330659	1	1	0	drop
5	B2	HCT116	0	0	Rep6	21.6536557349421	11.5557353382013	0.533662097506891	0.568190801312243	0.0963150948258029	12.046403880047	0.457025270300294	12.046403880047	1	1	0	drop
6	B3	DLD1	0	0	Rep1	21.8436008172657	10.7249948950029	0.490990243995194	0.422486027596964	0.0565707516107128	10.5245045780457	0.190515357836328	10.5245045780457	1	1	0	drop
7	B3	DLD1	0	0	Rep2	19.67203395627	9.29413061351193	0.472453973705633	0.543623583728893	0.0604787648967226	9.58996048405923	0.261963473849124	9.58996048405923	1	1	0	drop
8	B3	DLD1	0	0	Rep3	27.4208501741606	10.9082386271764	0.397808184571007	0.448092779462766	0.0569019965323732	11.119228827065	0.176492748946826	11.119228827065	1	1	0	drop
9	B3	HCT116	0	0	Rep5	17.2803420432766	12.7551975005126	0.738133392763215	0.658805644920242	0.0724796406955001	12.4244822330659	0.403357482518904	12.4244822330659	1	1	0	drop
10	B3	HCT116	0	0	Rep6	26.3404651471218	11.7870839329578	0.447489589387366	0.568190801312243	0.0963150948258029	12.046403880047	0.457025270300294	12.046403880047	1	1	0	drop
11	B4	DLD1	0.2	0	Rep1	25.2593432951388	10.337409901145	0.409250936588461	0.392361382419699	0.0238854365678993	10.2285675042048	0.153926393914049	10.5245045780457	0.971881139711008	0.993917078392216	0.0190196801719159	drop
12	B4	DLD1	0.2	0	Rep2	18.5433537388642	9.53906760281068	0.514419761233274	0.524748758039494	0.0146074073690644	9.54732643808526	0.0116797568547236	9.58996048405923	0.995554304311802	0.993917078392216	0.0190196801719159	drop
13	B4	DLD1	0.2	0	Rep3	22.8026107795167	11.2656231477089	0.494049705827046	0.441741027393828	0.0739756424700696	11.278409384745	0.0180824698282392	11.119228827065	1.01431579115384	0.993917078392216	0.0190196801719159	drop
14	B4	HCT116	0	0.2	Rep5	16.3456421683265	13.1568881777974	0.804917178677259	0.719469475731828	0.120841300379055	12.8725844865425	0.402066136005342	12.4244822330659	1.03606607060728	1.01570990235527	0.0235993949771563	drop
15	B4	HCT116	0	0.2	Rep6	20.2296236440241	12.0169378438449	0.594026762697327	0.528809918004531	0.0922305462597315	11.876557001715	0.198528490837537	12.046403880047	0.985900615650672	1.01570990235527	0.0235993949771563	drop
16	B5	DLD1	1	0	Rep1	29.230853833722	10.3398373937421	0.353730255454037	0.371388501944642	0.024972531674741	10.2345962516609	0.148833450450885	10.5245045780457	0.972453969283304	0.994489654508479	0.0239998973543495	drop
17	B5	DLD1	1	0	Rep2	16.2623700052673	9.74059593182067	0.598965337073608	0.615538756873501	0.023438355055911	9.82367322513851	0.117489034935338	9.58996048405923	1.0243705635146	0.994489654508479	0.0239998973543495	drop
18	B5	DLD1	1	0	Rep3	24.1158547662021	10.9293246731233	0.453200800016448	0.462191039839619	0.0127141190869141	10.9707251962087	0.0585491812367775	11.119228827065	0.986644430727533	0.994489654508479	0.0239998973543495	drop
19	B5	HCT116	0	1	Rep5	18.8846758774419	17.1771530270027	0.909581564358284	0.884348435431729	0.0356850331490438	17.0404506986924	0.193326286704453	12.4244822330659	1.3715219981837	1.30008660898514	0.160386213870499	drop
20	B5	HCT116	0	1	Rep6	24.0410655121456	13.0450582239759	0.542615643112222	0.55646508085304	0.0195860626843072	13.2035986066901	0.224209959418136	12.046403880047	1.09606142531546	1.30008660898514	0.160386213870499	drop
21	B7	HCT116	0	0	Rep4	19.2983827923485	12.3325672446308	0.639046669212122	0.763483931654787	0.131681272357938	13.4282256469174	1.03967332041464	13.4282256469174	1	1	0	drop
22	B8	HCT116	0	0	Rep4	17.6680357299413	12.8478000406506	0.727177612555877	0.763483931654787	0.131681272357938	13.4282256469174	1.03967332041464	13.4282256469174	1	1	0	drop
23	B9	HCT116	0	0.2	Rep4	23.1696319161946	12.9164929978543	0.55747510554219	0.711664200389049	0.21805630910246	13.7661203682833	1.20155455022408	13.4282256469174	1.02516302080785	1.01570990235527	0.0235993949771563	drop
24	B10	HCT116	0	1	Rep4	26.9082233487669	18.69234929761	0.694670512256862	0.819584588518275	0.176655180780196	19.2383020246245	0.772093750958515	13.4282256469174	1.43267640345624	1.30008660898514	0.160386213870499	drop
25	C2	DLD1	0	0	Rep1	29.59764839425	10.5558580353733	0.356645159600719	0.422486027596964	0.0565707516107128	10.5245045780457	0.190515357836328	10.5245045780457	1	1	0	drop
26	C2	DLD1	0	0	Rep2	16.1530538371814	9.91410509968306	0.613760419522815	0.543623583728893	0.0604787648967226	9.58996048405923	0.261963473849124	9.58996048405923	1	1	0	drop
27	C2	DLD1	0	0	Rep3	27.6992105330991	11.0770368993053	0.399904426375935	0.448092779462766	0.0569019965323732	11.119228827065	0.176492748946826	11.119228827065	1	1	0	drop
28	C2	HCT116	0	0	Rep5	21.6532327801871	12.206037135377	0.563705071630027	0.658805644920242	0.0724796406955001	12.4244822330659	0.403357482518904	12.4244822330659	1	1	0	drop
29	C2	HCT116	0	0	Rep6	19.3494303829346	12.5580957349479	0.649016301070218	0.568190801312243	0.0963150948258029	12.046403880047	0.457025270300294	12.046403880047	1	1	0	drop
30	C3	DLD1	0	0	Rep1	26.0992830912659	10.5514692375011	0.404281956734364	0.422486027596964	0.0565707516107128	10.5245045780457	0.190515357836328	10.5245045780457	1	1	0	drop
31	C3	DLD1	0	0	Rep2	17.0491097010187	9.65607975305813	0.566368562487528	0.543623583728893	0.0604787648967226	9.58996048405923	0.261963473849124	9.58996048405923	1	1	0	drop
32	C3	DLD1	0	0	Rep3	22.9107292318053	11.3327148078724	0.494646621380346	0.448092779462766	0.0569019965323732	11.119228827065	0.176492748946826	11.119228827065	1	1	0	drop
33	C3	HCT116	0	0	Rep5	17.6244920452994	11.9654212047577	0.678908712603098	0.658805644920242	0.0724796406955001	12.4244822330659	0.403357482518904	12.4244822330659	1	1	0	drop
34	C3	HCT116	0	0	Rep6	19.1173232910045	12.284700514081	0.642595217284496	0.568190801312243	0.0963150948258029	12.046403880047	0.457025270300294	12.046403880047	1	1	0	drop
35	C4	DLD1	0.2	0	Rep1	26.9520223511985	10.1197251072646	0.375471828250936	0.392361382419699	0.0238854365678993	10.2285675042048	0.153926393914049	10.5245045780457	0.971881139711008	0.993917078392216	0.0190196801719159	drop
36	C4	DLD1	0.2	0	Rep2	17.858311594574	9.55558527335985	0.535077754845714	0.524748758039494	0.0146074073690644	9.54732643808526	0.0116797568547236	9.58996048405923	0.995554304311802	0.993917078392216	0.0190196801719159	drop
37	C4	DLD1	0.2	0	Rep3	28.9939848395163	11.2911956217812	0.389432348960611	0.441741027393828	0.0739756424700696	11.278409384745	0.0180824698282392	11.119228827065	1.01431579115384	0.993917078392216	0.0190196801719159	drop
38	C4	HCT116	0	0.2	Rep5	19.8546506375715	12.5882807952877	0.634021772786398	0.719469475731828	0.120841300379055	12.8725844865425	0.402066136005342	12.4244822330659	1.03606607060728	1.01570990235527	0.0235993949771563	drop
39	C4	HCT116	0	0.2	Rep6	25.3156848866316	11.736176159585	0.463593073311736	0.528809918004531	0.0922305462597315	11.876557001715	0.198528490837537	12.046403880047	0.985900615650672	1.01570990235527	0.0235993949771563	drop
40	C5	DLD1	1	0	Rep1	26.036344347614	10.1293551095797	0.389046748435247	0.371388501944642	0.024972531674741	10.2345962516609	0.148833450450885	10.5245045780457	0.972453969283304	0.994489654508479	0.0239998973543495	drop
41	C5	DLD1	1	0	Rep2	15.6724563836002	9.90675051845635	0.632112176673394	0.615538756873501	0.023438355055911	9.82367322513851	0.117489034935338	9.58996048405923	1.0243705635146	0.994489654508479	0.0239998973543495	drop
42	C5	DLD1	1	0	Rep3	23.3713141727007	11.0121257192942	0.471181279662789	0.462191039839619	0.0127141190869141	10.9707251962087	0.0585491812367775	11.119228827065	0.986644430727533	0.994489654508479	0.0239998973543495	drop
43	C5	HCT116	0	1	Rep5	19.6757620803492	16.9037483703821	0.859115306505173	0.884348435431729	0.0356850331490438	17.0404506986924	0.193326286704453	12.4244822330659	1.3715219981837	1.30008660898514	0.160386213870499	drop
44	C5	HCT116	0	1	Rep6	23.4294210541041	13.3621389894042	0.570314518593859	0.55646508085304	0.0195860626843072	13.2035986066901	0.224209959418136	12.046403880047	1.09606142531546	1.30008660898514	0.160386213870499	drop
45	C7	HCT116	0.2	0	Rep4	26.2367024327031	15.6009288217712	0.594622318173844	0.944886846504526	0.495348846383466	15.601870245049	0.00133137356729864	13.4282256469174	1.16187131906221	1.24603535163588	0.0792978217821676	drop
46	C8	HCT116	0.2	0	Rep4	12.0470950125903	15.6028116683267	1.29515137483521	0.944886846504526	0.495348846383466	15.601870245049	0.00133137356729864	13.4282256469174	1.16187131906221	1.24603535163588	0.0792978217821676	drop
47	C9	HCT116	0.2	0.2	Rep4	22.3026540425224	16.9040470749111	0.757938810451961	0.757938810451961	NA	16.9040470749111	NA	13.4282256469174	1.25884443108026	1.29980201223333	0.0481058960138589	drop
48	C10	HCT116	0.2	1	Rep4	23.7321213175856	28.3870366329135	1.19614408897694	1.19614408897694	NA	28.3870366329135	NA	13.4282256469174	2.11398269431301	1.8888979372388	0.279285669561285	drop
49	D2	DLD1	0	0.2	Rep1	31.4448724772679	10.6525098022313	0.3387677851113	0.367422288590391	0.0405235874431977	10.6749836645017	0.0317828408216515	10.5245045780457	1.01429797339533	1.03936063247843	0.0344841988125864	drop
50	D2	DLD1	0	0.2	Rep2	21.8002377951072	9.81395342006956	0.450176439005274	0.435517860562639	0.0207303604386845	9.7820229120964	0.0451565574291145	9.58996048405923	1.02002744728265	1.03936063247843	0.0344841988125864	drop
51	D2	DLD1	0	0.2	Rep3	26.4200033198889	11.9930167609674	0.453936989172863	0.41504548347626	0.0550008948172465	12.0505362578783	0.0813448526323464	11.119228827065	1.08375647675731	1.03936063247843	0.0344841988125864	drop
52	D2	HCT116	0.2	0	Rep5	19.9470515264662	15.4340538141178	0.773751137787936	0.747745710793833	0.0367772275503641	15.3770943173469	0.080552892839352	12.4244822330659	1.23764467837727	1.24603535163588	0.0792978217821676	drop
53	D2	HCT116	0.2	0	Rep6	17.8680592861021	16.3972485480886	0.91768491952803	0.846242930872545	0.101034229279492	16.1251964620766	0.384739749710128	12.046403880047	1.33859005746814	1.24603535163588	0.0792978217821676	drop
54	D3	DLD1	0	0.2	Rep1	27.0085441534667	10.697457526772	0.396076792069482	0.367422288590391	0.0405235874431977	10.6749836645017	0.0317828408216515	10.5245045780457	1.01429797339533	1.03936063247843	0.0344841988125864	drop
55	D3	DLD1	0	0.2	Rep2	23.1671079107698	9.75009240412323	0.420859282120004	0.435517860562639	0.0207303604386845	9.7820229120964	0.0451565574291145	9.58996048405923	1.02002744728265	1.03936063247843	0.0344841988125864	drop
56	D3	DLD1	0	0.2	Rep3	32.1890940147972	12.1080557547893	0.376153977779656	0.41504548347626	0.0550008948172465	12.0505362578783	0.0813448526323464	11.119228827065	1.08375647675731	1.03936063247843	0.0344841988125864	drop
57	D3	HCT116	0.2	0	Rep5	21.2266589027295	15.320134820576	0.72174028379973	0.747745710793833	0.0367772275503641	15.3770943173469	0.080552892839352	12.4244822330659	1.23764467837727	1.24603535163588	0.0792978217821676	drop
58	D3	HCT116	0.2	0	Rep6	20.4609255258537	15.8531443760645	0.77480094221706	0.846242930872545	0.101034229279492	16.1251964620766	0.384739749710128	12.046403880047	1.33859005746814	1.24603535163588	0.0792978217821676	drop
59	D4	DLD1	0.2	0.2	Rep1	26.5601016349992	10.7376089092715	0.404275896863367	0.404275896863367	NA	10.7376089092715	NA	10.5245045780457	1.02024839550835	1.06156679749376	0.0514681129007234	drop
60	D4	DLD1	0.2	0.2	Rep2	22.7054822803012	10.0237331924209	0.441467530558348	0.441467530558348	NA	10.0237331924209	NA	9.58996048405923	1.04523195993171	1.06156679749376	0.0514681129007234	drop
61	D4	DLD1	0.2	0.2	Rep3	23.3315336597457	12.4448636996975	0.533392441370833	0.533392441370833	NA	12.4448636996975	NA	11.119228827065	1.11922003704122	1.06156679749376	0.0514681129007234	drop
62	D4	HCT116	0.2	0.2	Rep5	17.4459818159042	16.8075598826335	0.963405789366998	0.963405789366998	NA	16.8075598826335	NA	12.4244822330659	1.35277748942348	1.29980201223333	0.0481058960138589	drop
63	D4	HCT116	0.2	0.2	Rep6	24.5659474894837	15.5131675740096	0.631490708048226	0.631490708048226	NA	15.5131675740096	NA	12.046403880047	1.28778411619627	1.29980201223333	0.0481058960138589	drop
64	D5	DLD1	1	0.2	Rep1	27.8761600256944	10.6750620522085	0.382945930944899	0.382945930944899	NA	10.6750620522085	NA	10.5245045780457	1.01430542150905	1.07535522241288	0.0574948836944922	drop
65	D5	DLD1	1	0.2	Rep2	25.8033206648952	10.3886999389774	0.402610969103331	0.402610969103331	NA	10.3886999389774	NA	9.58996048405923	1.08328912890162	1.07535522241288	0.0574948836944922	drop
66	D5	DLD1	1	0.2	Rep3	22.0677903125604	12.547728572744	0.568599229692796	0.568599229692796	NA	12.547728572744	NA	11.119228827065	1.12847111682798	1.07535522241288	0.0574948836944922	drop
67	D5	HCT116	0.2	1	Rep5	18.7112655465794	24.5552915686211	1.31232660385765	1.31232660385765	NA	24.5552915686211	NA	12.4244822330659	1.97636336935401	1.8888979372388	0.279285669561285	drop
68	D5	HCT116	0.2	1	Rep6	21.2458168925037	18.9893216284056	0.89379108012108	0.89379108012108	NA	18.9893216284056	NA	12.046403880047	1.57634774804939	1.8888979372388	0.279285669561285	drop
69	D7	HCT116	1	0	Rep4	15.6852357961277	16.9440133670272	1.08025238429698	1.07124881344219	0.0127329720126259	17.1925539365051	0.351489444155498	13.4282256469174	1.28032953783822	1.38338155359493	0.0977681861239209	drop
70	D8	HCT116	1	0	Rep4	16.419084601876	17.4410945059829	1.06224524258741	1.07124881344219	0.0127329720126259	17.1925539365051	0.351489444155498	13.4282256469174	1.28032953783822	1.38338155359493	0.0977681861239209	drop
71	D9	HCT116	1	0.2	Rep4	20.3404916057314	20.3050234341572	0.9982562775639	0.9982562775639	NA	20.3050234341572	NA	13.4282256469174	1.51211514968982	1.49445223511189	0.0247997774225184	drop
72	D10	HCT116	1	1	Rep4	26.2149316917217	41.4874237394206	1.58258752024602	1.58258752024602	NA	41.4874237394206	NA	13.4282256469174	3.08956855732793	2.39197321580636	0.634109747420813	drop
73	E2	DLD1	0	1	Rep1	32.8104242437125	11.3432860545286	0.345722017194043	0.378143184674047	0.0458504547581923	11.4827793281874	0.197273279468024	10.5245045780457	1.09105176809373	1.10147947433381	0.0225390379422709	drop
74	E2	DLD1	0	1	Rep2	27.8498468002519	10.3963057213868	0.373298488711714	0.399693364246946	0.0373279909590759	10.3875349618309	0.0124037271163038	9.58996048405923	1.08316765007503	1.10147947433381	0.0225390379422709	drop
75	E2	DLD1	0	1	Rep3	27.9859253711139	12.6810559245921	0.453122623477052	0.444253181808122	0.0125432846988773	12.567163739432	0.161067872901722	11.119228827065	1.13021900483266	1.10147947433381	0.0225390379422709	drop
76	E2	HCT116	1	0	Rep5	21.3681301416837	17.10499667714	0.800491037995532	0.843951194875	0.061461943281806	17.043814169349	0.0865251322980385	12.4244822330659	1.3717927113284	1.38338155359493	0.0977681861239209	drop
77	E2	HCT116	1	0	Rep6	21.1540631453041	18.187118164163	0.859745857769186	0.846838666707133	0.0182535246520949	18.0457829917144	0.199878117717056	12.046403880047	1.49802241161817	1.38338155359493	0.0977681861239209	drop
78	E3	DLD1	0	1	Rep1	28.3080412141705	11.6222726018461	0.410564352154052	0.378143184674047	0.0458504547581923	11.4827793281874	0.197273279468024	10.5245045780457	1.09105176809373	1.10147947433381	0.0225390379422709	drop
79	E3	DLD1	0	1	Rep2	24.3582507876319	10.3787642022749	0.426088239782179	0.399693364246946	0.0373279909590759	10.3875349618309	0.0124037271163038	9.58996048405923	1.08316765007503	1.10147947433381	0.0225390379422709	drop
80	E3	DLD1	0	1	Rep3	28.6029780310367	12.4532715542719	0.435383740139193	0.444253181808122	0.0125432846988773	12.567163739432	0.161067872901722	11.119228827065	1.13021900483266	1.10147947433381	0.0225390379422709	drop
81	E3	HCT116	1	0	Rep5	19.137271151628	16.982631661558	0.887411351754468	0.843951194875	0.061461943281806	17.043814169349	0.0865251322980385	12.4244822330659	1.3717927113284	1.38338155359493	0.0977681861239209	drop
82	E3	HCT116	1	0	Rep6	21.4699268970704	17.9044478192659	0.833931475645081	0.846838666707133	0.0182535246520949	18.0457829917144	0.199878117717056	12.046403880047	1.49802241161817	1.38338155359493	0.0977681861239209	drop
83	E4	DLD1	0.2	1	Rep1	31.0444089900265	12.9860765118205	0.418306449834252	0.418306449834252	NA	12.9860765118205	NA	10.5245045780457	1.23388957793887	1.20875334864527	0.0433266830741399	drop
84	E4	DLD1	0.2	1	Rep2	26.0960690109668	11.1121193052002	0.425815830749465	0.425815830749465	NA	11.1121193052002	NA	9.58996048405923	1.15872420159303	1.20875334864527	0.0433266830741399	drop
85	E4	DLD1	0.2	1	Rep3	24.9132716284111	13.7171951277995	0.550597903494794	0.550597903494794	NA	13.7171951277995	NA	11.119228827065	1.23364626640391	1.20875334864527	0.0433266830741399	drop
86	E4	HCT116	1	0.2	Rep5	21.1710794583722	18.2155384046875	0.860397243348121	0.860397243348121	NA	18.2155384046875	NA	12.4244822330659	1.46610040265578	1.49445223511189	0.0247997774225184	drop
87	E4	HCT116	1	0.2	Rep6	26.01978488541	18.131538225398	0.696836592049034	0.696836592049034	NA	18.131538225398	NA	12.046403880047	1.50514115299007	1.49445223511189	0.0247997774225184	drop
88	E5	DLD1	1	1	Rep1	34.1965177315267	12.774929048318	0.373573974654749	0.373573974654749	NA	12.774929048318	NA	10.5245045780457	1.21382711685705	1.21097941691954	0.0421312350763228	drop
89	E5	DLD1	1	1	Rep2	37.8202536368252	11.1962460059647	0.296038363821627	0.296038363821627	NA	11.1962460059647	NA	9.58996048405923	1.16749657358604	1.21097941691954	0.0421312350763228	drop
90	E5	DLD1	1	1	Rep3	29.7737612917351	13.9169886994348	0.467424607965066	0.467424607965066	NA	13.9169886994348	NA	11.119228827065	1.25161456031553	1.21097941691954	0.0421312350763228	drop
91	E5	HCT116	1	1	Rep5	18.9394095894546	27.7790297040836	1.4667315563813	1.4667315563813	NA	27.7790297040836	NA	12.4244822330659	2.2358299672363	2.39197321580636	0.634109747420813	drop
92	E5	HCT116	1	1	Rep6	26.2619384063291	22.2921248344677	0.848837754835924	0.848837754835924	NA	22.2921248344677	NA	12.046403880047	1.85052112285486	2.39197321580636	0.634109747420813	drop
93	F2	DLD1	0	5	Rep1	84.7465098317501	12.9830996860791	0.153199225689116	0.263166580616375	0.155517324756426	12.8585078924809	0.17619940426695	10.5245045780457	1.22176847348273	1.2777170863386	0.0885904071848596	drop
94	F2	DLD1	0	5	Rep2	23.3098973251508	11.4941240551755	0.493100587052937	0.471929621218597	0.0299402670114612	11.6930850478313	0.281373334196992	9.58996048405923	1.21930482062652	1.2777170863386	0.0885904071848596	drop
95	F2	DLD1	0	5	Rep3	32.9707255377202	15.2572951664321	0.462752788044562	0.469032626453406	0.00888103264729834	15.4788334369109	0.313302426695904	11.119228827065	1.39207796490655	1.2777170863386	0.0885904071848596	drop
96	F3	DLD1	0	5	Rep1	34.1269310718955	12.7339160988827	0.373133935543635	0.263166580616375	0.155517324756426	12.8585078924809	0.17619940426695	10.5245045780457	1.22176847348273	1.2777170863386	0.0885904071848596	drop
97	F3	DLD1	0	5	Rep2	26.3822910518479	11.8920460404871	0.450758655384257	0.471929621218597	0.0299402670114612	11.6930850478313	0.281373334196992	9.58996048405923	1.21930482062652	1.2777170863386	0.0885904071848596	drop
98	F3	DLD1	0	5	Rep3	33.0316851924764	15.7003717073898	0.475312464862249	0.469032626453406	0.00888103264729834	15.4788334369109	0.313302426695904	11.119228827065	1.39207796490655	1.2777170863386	0.0885904071848596	drop
99	F4	DLD1	0.2	5	Rep1	39.64910719668	15.274685295343	0.385246639213658	0.385246639213658	NA	15.274685295343	NA	10.5245045780457	1.45134482882988	1.48003132898509	0.0862051402268644	drop
100	F4	DLD1	0.2	5	Rep2	23.9551977986875	13.5393629955058	0.565195207707599	0.565195207707599	NA	13.5393629955058	NA	9.58996048405923	1.41182677634714	1.48003132898509	0.0862051402268644	drop
101	F4	DLD1	0.2	5	Rep3	33.536072782034	17.5341608055128	0.522844786253751	0.522844786253751	NA	17.5341608055128	NA	11.119228827065	1.57692238177826	1.48003132898509	0.0862051402268644	drop
102	F5	DLD1	1	5	Rep1	35.6080997545212	17.0809035374473	0.4796915211764	0.4796915211764	NA	17.0809035374473	NA	10.5245045780457	1.62296509168501	1.62000435572252	0.0378013694475863	drop
103	F5	DLD1	1	5	Rep2	24.2805406414306	15.1599023569456	0.624364283350342	0.624364283350342	NA	15.1599023569456	NA	9.58996048405923	1.58080967926249	1.62000435572252	0.0378013694475863	drop
104	F5	DLD1	1	5	Rep3	29.6465505280871	18.4160926078192	0.621188377054923	0.621188377054923	NA	18.4160926078192	NA	11.119228827065	1.65623829622007	1.62000435572252	0.0378013694475863	drop
105	A7	HCT116	0	0	Rep4	15.4343607410027	14.6540638726625	0.949444173203283	0.763483931654787	0.131681272357938	13.4282256469174	1.03967332041464	13.4282256469174	1	1	0	drop
106	A8	HCT116	0	0	Rep4	18.7987087640333	13.8784714297257	0.738267271647865	0.763483931654787	0.131681272357938	13.4282256469174	1.03967332041464	13.4282256469174	1	1	0	drop
107	A9	HCT116	0	0.2	Rep4	16.8801664428962	14.6157477387123	0.865853295235908	0.711664200389049	0.21805630910246	13.7661203682833	1.20155455022408	13.4282256469174	1.02516302080785	1.01570990235527	0.0235993949771563	drop
108	A10	HCT116	0	1	Rep4	20.9468318901794	19.784254751639	0.944498664779687	0.819584588518275	0.176655180780196	19.2383020246245	0.772093750958515	13.4282256469174	1.43267640345624	1.30008660898514	0.160386213870499	drop
109	A11	HCT116	0	5	Rep4	14.0623141709319	26.2704841762272	1.8681480058617	1.55503380883741	0.44281034400331	24.8571635838542	1.99873714971508	13.4282256469174	1.85111303886679	1.79412044008295	0.294249904489279	drop
110	B11	HCT116	0	5	Rep4	18.8771018417647	23.4438429914812	1.24191961181312	1.55503380883741	0.44281034400331	24.8571635838542	1.99873714971508	13.4282256469174	1.85111303886679	1.79412044008295	0.294249904489279	drop
111	C11	HCT116	0.2	5	Rep4	19.6781261674882	33.7572058740355	1.71546851497519	1.71546851497519	NA	33.7572058740355	NA	13.4282256469174	2.51389921212598	2.87834171068496	0.733833916343493	drop
112	D11	HCT116	1	5	Rep4	20.6932758386046	43.9759489891673	2.12513230539978	2.12513230539978	NA	43.9759489891673	NA	13.4282256469174	3.27488903936183	3.44304455859702	0.771925515709439	drop
113	B6	HCT116	0	5	Rep5	21.6726556754141	26.7593779307723	1.23470691970291	1.2489965233845	0.0202085513274462	25.9781256031412	1.10485763737138	12.4244822330659	2.09088194709671	1.79412044008295	0.294249904489279	drop
114	B6	HCT116	0	5	Rep6	25.5234549858884	17.2718293622391	0.676704206847718	0.710182671602884	0.0473456989041855	17.3512345980241	0.11229596137057	12.046403880047	1.44036633428535	1.79412044008295	0.294249904489279	drop
115	C6	HCT116	0	5	Rep5	19.9454998639369	25.1968732755102	1.26328612706609	1.2489965233845	0.0202085513274462	25.9781256031412	1.10485763737138	12.4244822330659	2.09088194709671	1.79412044008295	0.294249904489279	drop
116	C6	HCT116	0	5	Rep6	23.438954897082	17.4306398338091	0.74366113635805	0.710182671602884	0.0473456989041855	17.3512345980241	0.11229596137057	12.046403880047	1.44036633428535	1.79412044008295	0.294249904489279	drop
117	D6	HCT116	0.2	5	Rep5	20.3882393549713	46.2570566052956	2.26881074917422	2.26881074917422	NA	46.2570566052956	NA	12.4244822330659	3.72305708500186	2.87834171068496	0.733833916343493	drop
118	D6	HCT116	0.2	5	Rep6	26.6801754865606	28.8881057176847	1.08275546134381	1.08275546134381	NA	28.8881057176847	NA	12.046403880047	2.39806883492703	2.87834171068496	0.733833916343493	drop
119	E6	HCT116	1	5	Rep5	20.1753430171055	53.2412275428213	2.63892551901997	2.63892551901997	NA	53.2412275428213	NA	12.4244822330659	4.2851868226048	3.44304455859702	0.771925515709439	drop
120	E6	HCT116	1	5	Rep6	28.5391923985899	33.357188792529	1.16882034805502	1.16882034805502	NA	33.357188792529	NA	12.046403880047	2.76905781382442	3.44304455859702	0.771925515709439	drop
