# Supplementary material for: Spike-in enhanced phosphoproteomics uncovers synergistic signaling responses to MEK inhibition in colon cancer cells
Source: Nat Commun. 2025 May 27;16:4884. doi: 10.1038/s41467-025-59404-y (PMC12106795; doi:10.1038/s41467-025-59404-y)
Supplement: Supplementary file 21 — Source Data [file 41467_2025_59404_MOESM21_ESM.zip › SourceData_Figure6Bright.csv]

	Well	CellLine	MEKi	PI3Ki	Replicate	GR_pre	GR_post	GR_diff	mean_diff	sd_diff	mean_post	sd_post	mean	sd	se	.groups
1	B2	DLD1	0	0	Rep1	23.4362311045072	10.2656961443057	0.43802675005758	0.422486027596964	0.0565707516107128	10.5245045780457	0.190515357836328	10.41123129639	0.685069360042659	0.197762489717097	drop
2	B2	DLD1	0	0	Rep2	18.1937525189547	9.49552646998381	0.521911379199598	0.543623583728893	0.0604787648967226	9.58996048405923	0.261963473849124	10.41123129639	0.685069360042659	0.197762489717097	drop
3	B2	DLD1	0	0	Rep3	22.3173194417502	11.1589249739059	0.500011885523775	0.448092779462766	0.0569019965323732	11.119228827065	0.176492748946826	10.41123129639	0.685069360042659	0.197762489717097	drop
4	B2	HCT116	0	0	Rep5	19.5137556571705	12.7712730916161	0.654475402684627	0.658805644920242	0.0724796406955001	12.4244822330659	0.403357482518904	12.6330372533434	0.875801133426821	0.252822010070277	drop
5	B2	HCT116	0	0	Rep6	21.6536557349421	11.5557353382013	0.533662097506891	0.568190801312243	0.0963150948258029	12.046403880047	0.457025270300294	12.6330372533434	0.875801133426821	0.252822010070277	drop
6	B3	DLD1	0	0	Rep1	21.8436008172657	10.7249948950029	0.490990243995194	0.422486027596964	0.0565707516107128	10.5245045780457	0.190515357836328	10.41123129639	0.685069360042659	0.197762489717097	drop
7	B3	DLD1	0	0	Rep2	19.67203395627	9.29413061351193	0.472453973705633	0.543623583728893	0.0604787648967226	9.58996048405923	0.261963473849124	10.41123129639	0.685069360042659	0.197762489717097	drop
8	B3	DLD1	0	0	Rep3	27.4208501741606	10.9082386271764	0.397808184571007	0.448092779462766	0.0569019965323732	11.119228827065	0.176492748946826	10.41123129639	0.685069360042659	0.197762489717097	drop
9	B3	HCT116	0	0	Rep5	17.2803420432766	12.7551975005126	0.738133392763215	0.658805644920242	0.0724796406955001	12.4244822330659	0.403357482518904	12.6330372533434	0.875801133426821	0.252822010070277	drop
10	B3	HCT116	0	0	Rep6	26.3404651471218	11.7870839329578	0.447489589387366	0.568190801312243	0.0963150948258029	12.046403880047	0.457025270300294	12.6330372533434	0.875801133426821	0.252822010070277	drop
11	B5	DLD1	1	0	Rep1	29.230853833722	10.3398373937421	0.353730255454037	0.371388501944642	0.024972531674741	10.2345962516609	0.148833450450885	10.342998224336	0.527326135006093	0.215279993133154	drop
12	B5	DLD1	1	0	Rep2	16.2623700052673	9.74059593182067	0.598965337073608	0.615538756873501	0.023438355055911	9.82367322513851	0.117489034935338	10.342998224336	0.527326135006093	0.215279993133154	drop
13	B5	DLD1	1	0	Rep3	24.1158547662021	10.9293246731233	0.453200800016448	0.462191039839619	0.0127141190869141	10.9707251962087	0.0585491812367775	10.342998224336	0.527326135006093	0.215279993133154	drop
14	B5	HCT116	0	1	Rep5	18.8846758774419	17.1771530270027	0.909581564358284	0.884348435431729	0.0356850331490438	17.0404506986924	0.193326286704453	16.4941171100023	2.75669586396922	1.12541637379423	drop
15	B5	HCT116	0	1	Rep6	24.0410655121456	13.0450582239759	0.542615643112222	0.55646508085304	0.0195860626843072	13.2035986066901	0.224209959418136	16.4941171100023	2.75669586396922	1.12541637379423	drop
16	B7	HCT116	0	0	Rep4	19.2983827923485	12.3325672446308	0.639046669212122	0.763483931654787	0.131681272357938	13.4282256469174	1.03967332041464	12.6330372533434	0.875801133426821	0.252822010070277	drop
17	B8	HCT116	0	0	Rep4	17.6680357299413	12.8478000406506	0.727177612555877	0.763483931654787	0.131681272357938	13.4282256469174	1.03967332041464	12.6330372533434	0.875801133426821	0.252822010070277	drop
18	B10	HCT116	0	1	Rep4	26.9082233487669	18.69234929761	0.694670512256862	0.819584588518275	0.176655180780196	19.2383020246245	0.772093750958515	16.4941171100023	2.75669586396922	1.12541637379423	drop
19	C2	DLD1	0	0	Rep1	29.59764839425	10.5558580353733	0.356645159600719	0.422486027596964	0.0565707516107128	10.5245045780457	0.190515357836328	10.41123129639	0.685069360042659	0.197762489717097	drop
20	C2	DLD1	0	0	Rep2	16.1530538371814	9.91410509968306	0.613760419522815	0.543623583728893	0.0604787648967226	9.58996048405923	0.261963473849124	10.41123129639	0.685069360042659	0.197762489717097	drop
21	C2	DLD1	0	0	Rep3	27.6992105330991	11.0770368993053	0.399904426375935	0.448092779462766	0.0569019965323732	11.119228827065	0.176492748946826	10.41123129639	0.685069360042659	0.197762489717097	drop
22	C2	HCT116	0	0	Rep5	21.6532327801871	12.206037135377	0.563705071630027	0.658805644920242	0.0724796406955001	12.4244822330659	0.403357482518904	12.6330372533434	0.875801133426821	0.252822010070277	drop
23	C2	HCT116	0	0	Rep6	19.3494303829346	12.5580957349479	0.649016301070218	0.568190801312243	0.0963150948258029	12.046403880047	0.457025270300294	12.6330372533434	0.875801133426821	0.252822010070277	drop
24	C3	DLD1	0	0	Rep1	26.0992830912659	10.5514692375011	0.404281956734364	0.422486027596964	0.0565707516107128	10.5245045780457	0.190515357836328	10.41123129639	0.685069360042659	0.197762489717097	drop
25	C3	DLD1	0	0	Rep2	17.0491097010187	9.65607975305813	0.566368562487528	0.543623583728893	0.0604787648967226	9.58996048405923	0.261963473849124	10.41123129639	0.685069360042659	0.197762489717097	drop
26	C3	DLD1	0	0	Rep3	22.9107292318053	11.3327148078724	0.494646621380346	0.448092779462766	0.0569019965323732	11.119228827065	0.176492748946826	10.41123129639	0.685069360042659	0.197762489717097	drop
27	C3	HCT116	0	0	Rep5	17.6244920452994	11.9654212047577	0.678908712603098	0.658805644920242	0.0724796406955001	12.4244822330659	0.403357482518904	12.6330372533434	0.875801133426821	0.252822010070277	drop
28	C3	HCT116	0	0	Rep6	19.1173232910045	12.284700514081	0.642595217284496	0.568190801312243	0.0963150948258029	12.046403880047	0.457025270300294	12.6330372533434	0.875801133426821	0.252822010070277	drop
29	C5	DLD1	1	0	Rep1	26.036344347614	10.1293551095797	0.389046748435247	0.371388501944642	0.024972531674741	10.2345962516609	0.148833450450885	10.342998224336	0.527326135006093	0.215279993133154	drop
30	C5	DLD1	1	0	Rep2	15.6724563836002	9.90675051845635	0.632112176673394	0.615538756873501	0.023438355055911	9.82367322513851	0.117489034935338	10.342998224336	0.527326135006093	0.215279993133154	drop
31	C5	DLD1	1	0	Rep3	23.3713141727007	11.0121257192942	0.471181279662789	0.462191039839619	0.0127141190869141	10.9707251962087	0.0585491812367775	10.342998224336	0.527326135006093	0.215279993133154	drop
32	C5	HCT116	0	1	Rep5	19.6757620803492	16.9037483703821	0.859115306505173	0.884348435431729	0.0356850331490438	17.0404506986924	0.193326286704453	16.4941171100023	2.75669586396922	1.12541637379423	drop
33	C5	HCT116	0	1	Rep6	23.4294210541041	13.3621389894042	0.570314518593859	0.55646508085304	0.0195860626843072	13.2035986066901	0.224209959418136	16.4941171100023	2.75669586396922	1.12541637379423	drop
34	D7	HCT116	1	0	Rep4	15.6852357961277	16.9440133670272	1.08025238429698	1.07124881344219	0.0127329720126259	17.1925539365051	0.351489444155498	17.4273836991895	0.517756557299617	0.211373229394024	drop
35	D8	HCT116	1	0	Rep4	16.419084601876	17.4410945059829	1.06224524258741	1.07124881344219	0.0127329720126259	17.1925539365051	0.351489444155498	17.4273836991895	0.517756557299617	0.211373229394024	drop
36	D10	HCT116	1	1	Rep4	26.2149316917217	41.4874237394206	1.58258752024602	1.58258752024602	NA	41.4874237394206	NA	30.5195260926573	9.88673936919856	5.70811163621446	drop
37	E2	DLD1	0	1	Rep1	32.8104242437125	11.3432860545286	0.345722017194043	0.378143184674047	0.0458504547581923	11.4827793281874	0.197273279468024	11.4791593431501	0.981410656141608	0.40065922261283	drop
38	E2	DLD1	0	1	Rep2	27.8498468002519	10.3963057213868	0.373298488711714	0.399693364246946	0.0373279909590759	10.3875349618309	0.0124037271163038	11.4791593431501	0.981410656141608	0.40065922261283	drop
39	E2	DLD1	0	1	Rep3	27.9859253711139	12.6810559245921	0.453122623477052	0.444253181808122	0.0125432846988773	12.567163739432	0.161067872901722	11.4791593431501	0.981410656141608	0.40065922261283	drop
40	E2	HCT116	1	0	Rep5	21.3681301416837	17.10499667714	0.800491037995532	0.843951194875	0.061461943281806	17.043814169349	0.0865251322980385	17.4273836991895	0.517756557299617	0.211373229394024	drop
41	E2	HCT116	1	0	Rep6	21.1540631453041	18.187118164163	0.859745857769186	0.846838666707133	0.0182535246520949	18.0457829917144	0.199878117717056	17.4273836991895	0.517756557299617	0.211373229394024	drop
42	E3	DLD1	0	1	Rep1	28.3080412141705	11.6222726018461	0.410564352154052	0.378143184674047	0.0458504547581923	11.4827793281874	0.197273279468024	11.4791593431501	0.981410656141608	0.40065922261283	drop
43	E3	DLD1	0	1	Rep2	24.3582507876319	10.3787642022749	0.426088239782179	0.399693364246946	0.0373279909590759	10.3875349618309	0.0124037271163038	11.4791593431501	0.981410656141608	0.40065922261283	drop
44	E3	DLD1	0	1	Rep3	28.6029780310367	12.4532715542719	0.435383740139193	0.444253181808122	0.0125432846988773	12.567163739432	0.161067872901722	11.4791593431501	0.981410656141608	0.40065922261283	drop
45	E3	HCT116	1	0	Rep5	19.137271151628	16.982631661558	0.887411351754468	0.843951194875	0.061461943281806	17.043814169349	0.0865251322980385	17.4273836991895	0.517756557299617	0.211373229394024	drop
46	E3	HCT116	1	0	Rep6	21.4699268970704	17.9044478192659	0.833931475645081	0.846838666707133	0.0182535246520949	18.0457829917144	0.199878117717056	17.4273836991895	0.517756557299617	0.211373229394024	drop
47	E5	DLD1	1	1	Rep1	34.1965177315267	12.774929048318	0.373573974654749	0.373573974654749	NA	12.774929048318	NA	12.6293879179058	1.36619796021623	0.788774760097155	drop
48	E5	DLD1	1	1	Rep2	37.8202536368252	11.1962460059647	0.296038363821627	0.296038363821627	NA	11.1962460059647	NA	12.6293879179058	1.36619796021623	0.788774760097155	drop
49	E5	DLD1	1	1	Rep3	29.7737612917351	13.9169886994348	0.467424607965066	0.467424607965066	NA	13.9169886994348	NA	12.6293879179058	1.36619796021623	0.788774760097155	drop
50	E5	HCT116	1	1	Rep5	18.9394095894546	27.7790297040836	1.4667315563813	1.4667315563813	NA	27.7790297040836	NA	30.5195260926573	9.88673936919856	5.70811163621446	drop
51	E5	HCT116	1	1	Rep6	26.2619384063291	22.2921248344677	0.848837754835924	0.848837754835924	NA	22.2921248344677	NA	30.5195260926573	9.88673936919856	5.70811163621446	drop
52	A7	HCT116	0	0	Rep4	15.4343607410027	14.6540638726625	0.949444173203283	0.763483931654787	0.131681272357938	13.4282256469174	1.03967332041464	12.6330372533434	0.875801133426821	0.252822010070277	drop
53	A8	HCT116	0	0	Rep4	18.7987087640333	13.8784714297257	0.738267271647865	0.763483931654787	0.131681272357938	13.4282256469174	1.03967332041464	12.6330372533434	0.875801133426821	0.252822010070277	drop
54	A10	HCT116	0	1	Rep4	20.9468318901794	19.784254751639	0.944498664779687	0.819584588518275	0.176655180780196	19.2383020246245	0.772093750958515	16.4941171100023	2.75669586396922	1.12541637379423	drop
