# Supplementary material for: Spike-in enhanced phosphoproteomics uncovers synergistic signaling responses to MEK inhibition in colon cancer cells
Source: Nat Commun. 2025 May 27;16:4884. doi: 10.1038/s41467-025-59404-y (PMC12106795; doi:10.1038/s41467-025-59404-y)
Supplement: Supplementary file 21 — Source Data [file 41467_2025_59404_MOESM21_ESM.zip › SourceData_Figure6C.csv]

	PI3Ki	MEKi	Well	CellLine	Replicate	Elapsed	Image_Frame	Value	mean_Value	Value_zero	norm_Value	mean_normValue	sd_normVal	Time since treatment (h)
1	0	0	B2	DLD1	Rep1	24	Image 1	15.29226	14.098195	15.29226	1	1	0	0
2	0	0	B2	DLD1	Rep1	24	Image 2	14.12087	14.098195	14.12087	1	1	0	0
3	0	0	B2	DLD1	Rep1	24	Image 3	13.18143	14.098195	13.18143	1	1	0	0
4	0	0	B2	DLD1	Rep1	24	Image 4	13.79822	14.098195	13.79822	1	1	0	0
5	0	0	C2	DLD1	Rep1	24	Image 1	15.88141	15.8856225	15.88141	1	1	0	0
6	0	0	C2	DLD1	Rep1	24	Image 2	17.58054	15.8856225	17.58054	1	1	0	0
7	0	0	C2	DLD1	Rep1	24	Image 3	15.18727	15.8856225	15.18727	1	1	0	0
8	0	0	C2	DLD1	Rep1	24	Image 4	14.89327	15.8856225	14.89327	1	1	0	0
9	1	0	E2	DLD1	Rep1	24	Image 1	13.73218	12.590475	13.73218	1	1	0	0
10	1	0	E2	DLD1	Rep1	24	Image 2	13.42686	12.590475	13.42686	1	1	0	0
11	1	0	E2	DLD1	Rep1	24	Image 3	12.32932	12.590475	12.32932	1	1	0	0
12	1	0	E2	DLD1	Rep1	24	Image 4	10.87354	12.590475	10.87354	1	1	0	0
13	0	0	B3	DLD1	Rep1	24	Image 1	15.02922	17.302665	15.02922	1	1	0	0
14	0	0	B3	DLD1	Rep1	24	Image 2	19.28623	17.302665	19.28623	1	1	0	0
15	0	0	B3	DLD1	Rep1	24	Image 3	15.29572	17.302665	15.29572	1	1	0	0
16	0	0	B3	DLD1	Rep1	24	Image 4	19.59949	17.302665	19.59949	1	1	0	0
17	0	0	C3	DLD1	Rep1	24	Image 1	15.57243	15.68715	15.57243	1	1	0	0
18	0	0	C3	DLD1	Rep1	24	Image 2	15.94192	15.68715	15.94192	1	1	0	0
19	0	0	C3	DLD1	Rep1	24	Image 3	15.7838	15.68715	15.7838	1	1	0	0
20	0	0	C3	DLD1	Rep1	24	Image 4	15.45045	15.68715	15.45045	1	1	0	0
21	1	0	E3	DLD1	Rep1	24	Image 1	14.03017	13.88922	14.03017	1	1	0	0
22	1	0	E3	DLD1	Rep1	24	Image 2	15.68337	13.88922	15.68337	1	1	0	0
23	1	0	E3	DLD1	Rep1	24	Image 3	12.81201	13.88922	12.81201	1	1	0	0
24	1	0	E3	DLD1	Rep1	24	Image 4	13.03133	13.88922	13.03133	1	1	0	0
25	0	1	B5	DLD1	Rep1	24	Image 1	15.41307	14.769785	15.41307	1	1	0	0
26	0	1	B5	DLD1	Rep1	24	Image 2	15.72178	14.769785	15.72178	1	1	0	0
27	0	1	B5	DLD1	Rep1	24	Image 3	14.24949	14.769785	14.24949	1	1	0	0
28	0	1	B5	DLD1	Rep1	24	Image 4	13.6948	14.769785	13.6948	1	1	0	0
29	0	1	C5	DLD1	Rep1	24	Image 1	12.36868	13.34414	12.36868	1	1	0	0
30	0	1	C5	DLD1	Rep1	24	Image 2	14.86267	13.34414	14.86267	1	1	0	0
31	0	1	C5	DLD1	Rep1	24	Image 3	11.98911	13.34414	11.98911	1	1	0	0
32	0	1	C5	DLD1	Rep1	24	Image 4	14.1561	13.34414	14.1561	1	1	0	0
33	1	1	E5	DLD1	Rep1	24	Image 1	10.13788	12.3082275	10.13788	1	1	0	0
34	1	1	E5	DLD1	Rep1	24	Image 2	12.35715	12.3082275	12.35715	1	1	0	0
35	1	1	E5	DLD1	Rep1	24	Image 3	11.66673	12.3082275	11.66673	1	1	0	0
36	1	1	E5	DLD1	Rep1	24	Image 4	15.07115	12.3082275	15.07115	1	1	0	0
37	0	0	B2	DLD1	Rep1	28	Image 1	19.91296	18.1556175	15.29226	1.30215939305243	1.25337219704061	0.0687085204341263	4
38	0	0	B2	DLD1	Rep1	28	Image 2	17.42726	18.1556175	14.12087	1.23414917069557	1.25337219704061	0.0687085204341263	4
39	0	0	B2	DLD1	Rep1	28	Image 3	17.38223	18.1556175	13.18143	1.31869076420388	1.25337219704061	0.0687085204341263	4
40	0	0	B2	DLD1	Rep1	28	Image 4	17.90002	18.1556175	13.79822	1.29727022760907	1.25337219704061	0.0687085204341263	4
41	0	0	C2	DLD1	Rep1	28	Image 1	19.91442	20.4416525	15.88141	1.25394533608792	1.25337219704061	0.0687085204341263	4
42	0	0	C2	DLD1	Rep1	28	Image 2	21.32625	20.4416525	17.58054	1.21306000839565	1.25337219704061	0.0687085204341263	4
43	0	0	C2	DLD1	Rep1	28	Image 3	20.17814	20.4416525	15.18727	1.32862193139386	1.25337219704061	0.0687085204341263	4
44	0	0	C2	DLD1	Rep1	28	Image 4	20.3478	20.4416525	14.89327	1.36624126199283	1.25337219704061	0.0687085204341263	4
45	1	0	E2	DLD1	Rep1	28	Image 1	16.59932	15.322395	13.73218	1.20878986439152	1.1913882557337	0.031766235149372	4
46	1	0	E2	DLD1	Rep1	28	Image 2	16.20317	15.322395	13.42686	1.20677284190049	1.1913882557337	0.031766235149372	4
47	1	0	E2	DLD1	Rep1	28	Image 3	14.92091	15.322395	12.32932	1.21019731826248	1.1913882557337	0.031766235149372	4
48	1	0	E2	DLD1	Rep1	28	Image 4	13.56618	15.322395	10.87354	1.2476323258111	1.1913882557337	0.031766235149372	4
49	0	0	B3	DLD1	Rep1	28	Image 1	19.04992	22.2035375	15.02922	1.26752552694019	1.25337219704061	0.0687085204341263	4
50	0	0	B3	DLD1	Rep1	28	Image 2	24.13993	22.2035375	19.28623	1.25166660358193	1.25337219704061	0.0687085204341263	4
51	0	0	B3	DLD1	Rep1	28	Image 3	20.0793	22.2035375	15.29572	1.3127397729561	1.25337219704061	0.0687085204341263	4
52	0	0	B3	DLD1	Rep1	28	Image 4	25.545	22.2035375	19.59949	1.30335024023584	1.25337219704061	0.0687085204341263	4
53	0	0	C3	DLD1	Rep1	28	Image 1	19.65068	20.0928375	15.57243	1.26188912070884	1.25337219704061	0.0687085204341263	4
54	0	0	C3	DLD1	Rep1	28	Image 2	19.15499	20.0928375	15.94192	1.20154849604063	1.25337219704061	0.0687085204341263	4
55	0	0	C3	DLD1	Rep1	28	Image 3	21.54357	20.0928375	15.7838	1.36491656001723	1.25337219704061	0.0687085204341263	4
56	0	0	C3	DLD1	Rep1	28	Image 4	20.02211	20.0928375	15.45045	1.29589170541958	1.25337219704061	0.0687085204341263	4
57	1	0	E3	DLD1	Rep1	28	Image 1	16.82588	16.3889475	14.03017	1.19926415716987	1.1913882557337	0.031766235149372	4
58	1	0	E3	DLD1	Rep1	28	Image 2	18.38936	16.3889475	15.68337	1.17253881021745	1.1913882557337	0.031766235149372	4
59	1	0	E3	DLD1	Rep1	28	Image 3	14.93424	16.3889475	12.81201	1.1656437982799	1.1913882557337	0.031766235149372	4
60	1	0	E3	DLD1	Rep1	28	Image 4	15.40631	16.3889475	13.03133	1.18225154301211	1.1913882557337	0.031766235149372	4
61	0	1	B5	DLD1	Rep1	28	Image 1	20.11314	19.230335	15.41307	1.30494054721091	1.33377577287769	0.0907225741855139	4
62	0	1	B5	DLD1	Rep1	28	Image 2	20.16599	19.230335	15.72178	1.28267855166527	1.33377577287769	0.0907225741855139	4
63	0	1	B5	DLD1	Rep1	28	Image 3	20.00912	19.230335	14.24949	1.40419902747397	1.33377577287769	0.0907225741855139	4
64	0	1	B5	DLD1	Rep1	28	Image 4	16.63309	19.230335	13.6948	1.21455515962263	1.33377577287769	0.0907225741855139	4
65	0	1	C5	DLD1	Rep1	28	Image 1	16.46386	17.6796475	12.36868	1.33109272776076	1.33377577287769	0.0907225741855139	4
66	0	1	C5	DLD1	Rep1	28	Image 2	19.77757	17.6796475	14.86267	1.33068755479332	1.33377577287769	0.0907225741855139	4
67	0	1	C5	DLD1	Rep1	28	Image 3	15.62341	17.6796475	11.98911	1.30313342691826	1.33377577287769	0.0907225741855139	4
68	0	1	C5	DLD1	Rep1	28	Image 4	18.85375	17.6796475	14.1561	1.33184634185969	1.33377577287769	0.0907225741855139	4
69	1	1	E5	DLD1	Rep1	28	Image 1	13.45615	15.146475	10.13788	1.32731399464188	1.21925437427466	0.0627582150255574	4
70	1	1	E5	DLD1	Rep1	28	Image 2	14.54872	15.146475	12.35715	1.1773523830333	1.21925437427466	0.0627582150255574	4
71	1	1	E5	DLD1	Rep1	28	Image 3	15.11529	15.146475	11.66673	1.29558925251549	1.21925437427466	0.0627582150255574	4
72	1	1	E5	DLD1	Rep1	28	Image 4	17.46574	15.146475	15.07115	1.1588856855648	1.21925437427466	0.0627582150255574	4
73	0	0	B2	DLD1	Rep1	32	Image 1	26.35825	22.5694375	15.29226	1.72363339362527	1.56598141820508	0.0890100216411283	8
74	0	0	B2	DLD1	Rep1	32	Image 2	21.81414	22.5694375	14.12087	1.54481558147621	1.56598141820508	0.0890100216411283	8
75	0	0	B2	DLD1	Rep1	32	Image 3	18.90769	22.5694375	13.18143	1.4344187239169	1.56598141820508	0.0890100216411283	8
76	0	0	B2	DLD1	Rep1	32	Image 4	23.19767	22.5694375	13.79822	1.68120743110343	1.56598141820508	0.0890100216411283	8
77	0	0	C2	DLD1	Rep1	32	Image 1	25.96216	26.9667825	15.88141	1.63475157432495	1.56598141820508	0.0890100216411283	8
78	0	0	C2	DLD1	Rep1	32	Image 2	28.43902	26.9667825	17.58054	1.61764200644576	1.56598141820508	0.0890100216411283	8
79	0	0	C2	DLD1	Rep1	32	Image 3	27.31964	26.9667825	15.18727	1.79885127478474	1.56598141820508	0.0890100216411283	8
80	0	0	C2	DLD1	Rep1	32	Image 4	26.14631	26.9667825	14.89327	1.75557886213034	1.56598141820508	0.0890100216411283	8
81	1	0	E2	DLD1	Rep1	32	Image 1	20.45666	18.1423225	13.73218	1.48968772620225	1.39738451319414	0.0511173831241859	8
82	1	0	E2	DLD1	Rep1	32	Image 2	20.00525	18.1423225	13.42686	1.48994254799707	1.39738451319414	0.0511173831241859	8
83	1	0	E2	DLD1	Rep1	32	Image 3	17.42146	18.1423225	12.32932	1.41301061210188	1.39738451319414	0.0511173831241859	8
84	1	0	E2	DLD1	Rep1	32	Image 4	14.68592	18.1423225	10.87354	1.35061074866143	1.39738451319414	0.0511173831241859	8
85	0	0	B3	DLD1	Rep1	32	Image 1	25.31561	27.96966	15.02922	1.68442607134635	1.56598141820508	0.0890100216411283	8
86	0	0	B3	DLD1	Rep1	32	Image 2	31.44084	27.96966	19.28623	1.63022218442899	1.56598141820508	0.0890100216411283	8
87	0	0	B3	DLD1	Rep1	32	Image 3	23.84339	27.96966	15.29572	1.55882756745024	1.56598141820508	0.0890100216411283	8
88	0	0	B3	DLD1	Rep1	32	Image 4	31.2788	27.96966	19.59949	1.59589866879189	1.56598141820508	0.0890100216411283	8
89	0	0	C3	DLD1	Rep1	32	Image 1	24.85577	24.9649425	15.57243	1.59613945928799	1.56598141820508	0.0890100216411283	8
90	0	0	C3	DLD1	Rep1	32	Image 2	26.18506	24.9649425	15.94192	1.64252862892299	1.56598141820508	0.0890100216411283	8
91	0	0	C3	DLD1	Rep1	32	Image 3	25.71197	24.9649425	15.7838	1.62901012430467	1.56598141820508	0.0890100216411283	8
92	0	0	C3	DLD1	Rep1	32	Image 4	23.10697	24.9649425	15.45045	1.49555320395199	1.56598141820508	0.0890100216411283	8
93	1	0	E3	DLD1	Rep1	32	Image 1	20.37833	19.6987425	14.03017	1.45246493805848	1.39738451319414	0.0511173831241859	8
94	1	0	E3	DLD1	Rep1	32	Image 2	21.98166	19.6987425	15.68337	1.40159034697262	1.39738451319414	0.0511173831241859	8
95	1	0	E3	DLD1	Rep1	32	Image 3	17.4752	19.6987425	12.81201	1.36397021232422	1.39738451319414	0.0511173831241859	8
96	1	0	E3	DLD1	Rep1	32	Image 4	18.95978	19.6987425	13.03133	1.45493821428818	1.39738451319414	0.0511173831241859	8
97	0	1	B5	DLD1	Rep1	32	Image 1	27.49323	26.8696625	15.41307	1.7837607952212	1.78899489228846	0.156199990117149	8
98	0	1	B5	DLD1	Rep1	32	Image 2	28.49413	26.8696625	15.72178	1.81239846887566	1.78899489228846	0.156199990117149	8
99	0	1	B5	DLD1	Rep1	32	Image 3	25.9076	26.8696625	14.24949	1.81814226333714	1.78899489228846	0.156199990117149	8
100	0	1	B5	DLD1	Rep1	32	Image 4	25.58369	26.8696625	13.6948	1.86813169962321	1.78899489228846	0.156199990117149	8
101	0	1	C5	DLD1	Rep1	32	Image 1	21.1946	24.07999	12.36868	1.7135700818519	1.78899489228846	0.156199990117149	8
102	0	1	C5	DLD1	Rep1	32	Image 2	29.27408	24.07999	14.86267	1.96963802600744	1.78899489228846	0.156199990117149	8
103	0	1	C5	DLD1	Rep1	32	Image 3	21.25863	24.07999	11.98911	1.7731616441921	1.78899489228846	0.156199990117149	8
104	0	1	C5	DLD1	Rep1	32	Image 4	24.59265	24.07999	14.1561	1.73724754699388	1.78899489228846	0.156199990117149	8
105	1	1	E5	DLD1	Rep1	32	Image 1	16.32951	18.2978975	10.13788	1.61074208808942	1.48196834204565	0.0978206647460906	8
106	1	1	E5	DLD1	Rep1	32	Image 2	16.64124	18.2978975	12.35715	1.34668916376349	1.48196834204565	0.0978206647460906	8
107	1	1	E5	DLD1	Rep1	32	Image 3	17.78218	18.2978975	11.66673	1.52417858303055	1.48196834204565	0.0978206647460906	8
108	1	1	E5	DLD1	Rep1	32	Image 4	22.43866	18.2978975	15.07115	1.48884856165588	1.48196834204565	0.0978206647460906	8
109	0	0	B2	DLD1	Rep1	36	Image 1	30.1432	27.52604	15.29226	1.97114095627461	1.93137710148378	0.127706698039145	12
110	0	0	B2	DLD1	Rep1	36	Image 2	25.48298	27.52604	14.12087	1.80463243412056	1.93137710148378	0.127706698039145	12
111	0	0	B2	DLD1	Rep1	36	Image 3	25.19866	27.52604	13.18143	1.91167877840265	1.93137710148378	0.127706698039145	12
112	0	0	B2	DLD1	Rep1	36	Image 4	29.27932	27.52604	13.79822	2.1219635576183	1.93137710148378	0.127706698039145	12
113	0	0	C2	DLD1	Rep1	36	Image 1	30.81876	32.612385	15.88141	1.94055565595246	1.93137710148378	0.127706698039145	12
114	0	0	C2	DLD1	Rep1	36	Image 2	34.69351	32.612385	17.58054	1.97340411614205	1.93137710148378	0.127706698039145	12
115	0	0	C2	DLD1	Rep1	36	Image 3	32.38685	32.612385	15.18727	2.13249978435887	1.93137710148378	0.127706698039145	12
116	0	0	C2	DLD1	Rep1	36	Image 4	32.55042	32.612385	14.89327	2.18557912399359	1.93137710148378	0.127706698039145	12
117	1	0	E2	DLD1	Rep1	36	Image 1	24.21605	21.96699	13.73218	1.76345270743611	1.65752103163222	0.0745214440823016	12
118	1	0	E2	DLD1	Rep1	36	Image 2	23.15988	21.96699	13.42686	1.72489174684178	1.65752103163222	0.0745214440823016	12
119	1	0	E2	DLD1	Rep1	36	Image 3	21.01604	21.96699	12.32932	1.70455791560281	1.65752103163222	0.0745214440823016	12
120	1	0	E2	DLD1	Rep1	36	Image 4	19.47599	21.96699	10.87354	1.79113609735192	1.65752103163222	0.0745214440823016	12
121	0	0	B3	DLD1	Rep1	36	Image 1	30.82001	34.051205	15.02922	2.05067262306361	1.93137710148378	0.127706698039145	12
122	0	0	B3	DLD1	Rep1	36	Image 2	38.31806	34.051205	19.28623	1.98680924161954	1.93137710148378	0.127706698039145	12
123	0	0	B3	DLD1	Rep1	36	Image 3	30.17316	34.051205	15.29572	1.97265378811851	1.93137710148378	0.127706698039145	12
124	0	0	B3	DLD1	Rep1	36	Image 4	36.89359	34.051205	19.59949	1.88237500057399	1.93137710148378	0.127706698039145	12
125	0	0	C3	DLD1	Rep1	36	Image 1	31.12587	30.9496375	15.57243	1.9987805371416	1.93137710148378	0.127706698039145	12
126	0	0	C3	DLD1	Rep1	36	Image 2	29.70483	30.9496375	15.94192	1.86331571103104	1.93137710148378	0.127706698039145	12
127	0	0	C3	DLD1	Rep1	36	Image 3	33.30508	30.9496375	15.7838	2.11007995539731	1.93137710148378	0.127706698039145	12
128	0	0	C3	DLD1	Rep1	36	Image 4	29.66277	30.9496375	15.45045	1.91986446996689	1.93137710148378	0.127706698039145	12
129	1	0	E3	DLD1	Rep1	36	Image 1	23.23739	22.4857	14.03017	1.65624436482238	1.65752103163222	0.0745214440823016	12
130	1	0	E3	DLD1	Rep1	36	Image 2	24.28264	22.4857	15.68337	1.54830498802234	1.65752103163222	0.0745214440823016	12
131	1	0	E3	DLD1	Rep1	36	Image 3	20.85523	22.4857	12.81201	1.62778752123984	1.65752103163222	0.0745214440823016	12
132	1	0	E3	DLD1	Rep1	36	Image 4	21.56754	22.4857	13.03133	1.65505286106637	1.65752103163222	0.0745214440823016	12
133	0	1	B5	DLD1	Rep1	36	Image 1	35.95275	34.5001225	15.41307	2.33261446292011	2.24941577990572	0.189679356004679	12
134	0	1	B5	DLD1	Rep1	36	Image 2	37.16705	34.5001225	15.72178	2.36404847288284	2.24941577990572	0.189679356004679	12
135	0	1	B5	DLD1	Rep1	36	Image 3	33.19987	34.5001225	14.24949	2.32989882444916	2.24941577990572	0.189679356004679	12
136	0	1	B5	DLD1	Rep1	36	Image 4	31.68082	34.5001225	13.6948	2.31334667172942	2.24941577990572	0.189679356004679	12
137	0	1	C5	DLD1	Rep1	36	Image 1	26.51843	30.0519575	12.36868	2.14399838948053	2.24941577990572	0.189679356004679	12
138	0	1	C5	DLD1	Rep1	36	Image 2	36.82077	30.0519575	14.86267	2.47739941746671	2.24941577990572	0.189679356004679	12
139	0	1	C5	DLD1	Rep1	36	Image 3	28.42631	30.0519575	11.98911	2.37101085902123	2.24941577990572	0.189679356004679	12
140	0	1	C5	DLD1	Rep1	36	Image 4	28.44232	30.0519575	14.1561	2.00919179717578	2.24941577990572	0.189679356004679	12
141	1	1	E5	DLD1	Rep1	36	Image 1	19.08433	21.8217925	10.13788	1.88247740158692	1.74284146420063	0.110165987357177	12
142	1	1	E5	DLD1	Rep1	36	Image 2	21.12808	21.8217925	12.35715	1.70978583249374	1.74284146420063	0.110165987357177	12
143	1	1	E5	DLD1	Rep1	36	Image 3	20.56248	21.8217925	11.66673	1.76248871791839	1.74284146420063	0.110165987357177	12
144	1	1	E5	DLD1	Rep1	36	Image 4	26.51228	21.8217925	15.07115	1.75914114052345	1.74284146420063	0.110165987357177	12
145	0	0	B2	DLD1	Rep1	40	Image 1	36.47518	33.0214525	15.29226	2.38520532609307	2.29618552281039	0.144809535874928	16
146	0	0	B2	DLD1	Rep1	40	Image 2	33.72065	33.0214525	14.12087	2.38800088096555	2.29618552281039	0.144809535874928	16
147	0	0	B2	DLD1	Rep1	40	Image 3	28.11594	33.0214525	13.18143	2.13299619237063	2.29618552281039	0.144809535874928	16
148	0	0	B2	DLD1	Rep1	40	Image 4	33.77404	33.0214525	13.79822	2.44770992200443	2.29618552281039	0.144809535874928	16
149	0	0	C2	DLD1	Rep1	40	Image 1	38.01316	38.9535575	15.88141	2.39356329192433	2.29618552281039	0.144809535874928	16
150	0	0	C2	DLD1	Rep1	40	Image 2	42.24034	38.9535575	17.58054	2.40267591325409	2.29618552281039	0.144809535874928	16
151	0	0	C2	DLD1	Rep1	40	Image 3	38.35653	38.9535575	15.18727	2.52557108683786	2.29618552281039	0.144809535874928	16
152	0	0	C2	DLD1	Rep1	40	Image 4	37.2042	38.9535575	14.89327	2.49805449038391	2.29618552281039	0.144809535874928	16
153	1	0	E2	DLD1	Rep1	40	Image 1	27.54317	25.651075	13.73218	2.0057390742038	1.96013605934184	0.0863459098967292	16
154	1	0	E2	DLD1	Rep1	40	Image 2	28.90141	25.651075	13.42686	2.1525069897206	1.96013605934184	0.0863459098967292	16
155	1	0	E2	DLD1	Rep1	40	Image 3	23.41906	25.651075	12.32932	1.89946079751357	1.96013605934184	0.0863459098967292	16
156	1	0	E2	DLD1	Rep1	40	Image 4	22.74066	25.651075	10.87354	2.0913759456442	1.96013605934184	0.0863459098967292	16
157	0	0	B3	DLD1	Rep1	40	Image 1	37.24062	41.2591525	15.02922	2.47788108764127	2.29618552281039	0.144809535874928	16
158	0	0	B3	DLD1	Rep1	40	Image 2	47.69231	41.2591525	19.28623	2.47286846625805	2.29618552281039	0.144809535874928	16
159	0	0	B3	DLD1	Rep1	40	Image 3	36.12691	41.2591525	15.29572	2.36189666128826	2.29618552281039	0.144809535874928	16
160	0	0	B3	DLD1	Rep1	40	Image 4	43.97677	41.2591525	19.59949	2.2437711389429	2.29618552281039	0.144809535874928	16
161	0	0	C3	DLD1	Rep1	40	Image 1	36.26057	37.8827675	15.57243	2.32851070770586	2.29618552281039	0.144809535874928	16
162	0	0	C3	DLD1	Rep1	40	Image 2	40.33757	37.8827675	15.94192	2.5302830524805	2.29618552281039	0.144809535874928	16
163	0	0	C3	DLD1	Rep1	40	Image 3	37.66344	37.8827675	15.7838	2.38620864430619	2.29618552281039	0.144809535874928	16
164	0	0	C3	DLD1	Rep1	40	Image 4	37.26949	37.8827675	15.45045	2.41219446682783	2.29618552281039	0.144809535874928	16
165	1	0	E3	DLD1	Rep1	40	Image 1	28.45712	26.5753275	14.03017	2.02828048412813	1.96013605934184	0.0863459098967292	16
166	1	0	E3	DLD1	Rep1	40	Image 2	27.45827	26.5753275	15.68337	1.75078889294839	1.96013605934184	0.0863459098967292	16
167	1	0	E3	DLD1	Rep1	40	Image 3	25.48975	26.5753275	12.81201	1.9895199894474	1.96013605934184	0.0863459098967292	16
168	1	0	E3	DLD1	Rep1	40	Image 4	24.89617	26.5753275	13.03133	1.91048572939216	1.96013605934184	0.0863459098967292	16
169	0	1	B5	DLD1	Rep1	40	Image 1	39.9544	39.561845	15.41307	2.59224151969724	2.66571183104187	0.214138149352522	16
170	0	1	B5	DLD1	Rep1	40	Image 2	40.10865	39.561845	15.72178	2.55115196879743	2.66571183104187	0.214138149352522	16
171	0	1	B5	DLD1	Rep1	40	Image 3	39.43757	39.561845	14.24949	2.76764782458881	2.66571183104187	0.214138149352522	16
172	0	1	B5	DLD1	Rep1	40	Image 4	38.74676	39.561845	13.6948	2.82930455355317	2.66571183104187	0.214138149352522	16
173	0	1	C5	DLD1	Rep1	40	Image 1	31.5321	36.1343125	12.36868	2.54935045615215	2.66571183104187	0.214138149352522	16
174	0	1	C5	DLD1	Rep1	40	Image 2	42.31501	36.1343125	14.86267	2.84706650958408	2.66571183104187	0.214138149352522	16
175	0	1	C5	DLD1	Rep1	40	Image 3	33.20996	36.1343125	11.98911	2.77001045115109	2.66571183104187	0.214138149352522	16
176	0	1	C5	DLD1	Rep1	40	Image 4	37.48018	36.1343125	14.1561	2.64763458862257	2.66571183104187	0.214138149352522	16
177	1	1	E5	DLD1	Rep1	40	Image 1	23.34163	25.43718	10.13788	2.30241727067197	2.02993435226146	0.133297395087281	16
178	1	1	E5	DLD1	Rep1	40	Image 2	24.34329	25.43718	12.35715	1.96997608671902	2.02993435226146	0.133297395087281	16
179	1	1	E5	DLD1	Rep1	40	Image 3	25.21572	25.43718	11.66673	2.16133569560622	2.02993435226146	0.133297395087281	16
180	1	1	E5	DLD1	Rep1	40	Image 4	28.84808	25.43718	15.07115	1.91412599569376	2.02993435226146	0.133297395087281	16
181	0	0	B2	DLD1	Rep1	44	Image 1	41.45101	38.7549025	15.29226	2.71058757829124	2.69318477133066	0.161063366473665	20
182	0	0	B2	DLD1	Rep1	44	Image 2	38.65205	38.7549025	14.12087	2.73722865517493	2.69318477133066	0.161063366473665	20
183	0	0	B2	DLD1	Rep1	44	Image 3	34.54168	38.7549025	13.18143	2.62048047897686	2.69318477133066	0.161063366473665	20
184	0	0	B2	DLD1	Rep1	44	Image 4	40.37487	38.7549025	13.79822	2.92609264093485	2.69318477133066	0.161063366473665	20
185	0	0	C2	DLD1	Rep1	44	Image 1	42.21996	45.491455	15.88141	2.65845161103454	2.69318477133066	0.161063366473665	20
186	0	0	C2	DLD1	Rep1	44	Image 2	51.795	45.491455	17.58054	2.94615523755243	2.69318477133066	0.161063366473665	20
187	0	0	C2	DLD1	Rep1	44	Image 3	44.2526	45.491455	15.18727	2.91379556694521	2.69318477133066	0.161063366473665	20
188	0	0	C2	DLD1	Rep1	44	Image 4	43.69826	45.491455	14.89327	2.93409439297078	2.69318477133066	0.161063366473665	20
189	1	0	E2	DLD1	Rep1	44	Image 1	30.1548	28.8552475	13.73218	2.19592227890983	2.24276342878409	0.123279273114089	20
190	1	0	E2	DLD1	Rep1	44	Image 2	29.59735	28.8552475	13.42686	2.20433891468296	2.24276342878409	0.123279273114089	20
191	1	0	E2	DLD1	Rep1	44	Image 3	28.90617	28.8552475	12.32932	2.34450642857838	2.24276342878409	0.123279273114089	20
192	1	0	E2	DLD1	Rep1	44	Image 4	26.76267	28.8552475	10.87354	2.46126560439379	2.24276342878409	0.123279273114089	20
193	0	0	B3	DLD1	Rep1	44	Image 1	42.42222	48.118815	15.02922	2.82264947881527	2.69318477133066	0.161063366473665	20
194	0	0	B3	DLD1	Rep1	44	Image 2	55.65815	48.118815	19.28623	2.88590097701832	2.69318477133066	0.161063366473665	20
195	0	0	B3	DLD1	Rep1	44	Image 3	42.63573	48.118815	15.29572	2.78742877092415	2.69318477133066	0.161063366473665	20
196	0	0	B3	DLD1	Rep1	44	Image 4	51.75916	48.118815	19.59949	2.64084218517931	2.69318477133066	0.161063366473665	20
197	0	0	C3	DLD1	Rep1	44	Image 1	43.00757	43.6316025	15.57243	2.76177642153473	2.69318477133066	0.161063366473665	20
198	0	0	C3	DLD1	Rep1	44	Image 2	47.20443	43.6316025	15.94192	2.96102539719181	2.69318477133066	0.161063366473665	20
199	0	0	C3	DLD1	Rep1	44	Image 3	44.23719	43.6316025	15.7838	2.80269580202486	2.69318477133066	0.161063366473665	20
200	0	0	C3	DLD1	Rep1	44	Image 4	40.07722	43.6316025	15.45045	2.59391927095975	2.69318477133066	0.161063366473665	20
201	1	0	E3	DLD1	Rep1	44	Image 1	30.14671	30.61326	14.03017	2.14870596721209	2.24276342878409	0.123279273114089	20
202	1	0	E3	DLD1	Rep1	44	Image 2	31.64264	30.61326	15.68337	2.01759188235692	2.24276342878409	0.123279273114089	20
203	1	0	E3	DLD1	Rep1	44	Image 3	28.43115	30.61326	12.81201	2.2191014524653	2.24276342878409	0.123279273114089	20
204	1	0	E3	DLD1	Rep1	44	Image 4	32.23254	30.61326	13.03133	2.47346510294805	2.24276342878409	0.123279273114089	20
205	0	1	B5	DLD1	Rep1	44	Image 1	47.43907	44.5764925	15.41307	3.07784691823238	2.98959314270206	0.188435199396182	20
206	0	1	B5	DLD1	Rep1	44	Image 2	45.62086	44.5764925	15.72178	2.90176175980073	2.98959314270206	0.188435199396182	20
207	0	1	B5	DLD1	Rep1	44	Image 3	44.1527	44.5764925	14.24949	3.09854598304922	2.98959314270206	0.188435199396182	20
208	0	1	B5	DLD1	Rep1	44	Image 4	41.09334	44.5764925	13.6948	3.00065280252359	2.98959314270206	0.188435199396182	20
209	0	1	C5	DLD1	Rep1	44	Image 1	38.83033	40.5399275	12.36868	3.13940776218643	2.98959314270206	0.188435199396182	20
210	0	1	C5	DLD1	Rep1	44	Image 2	45.16654	40.5399275	14.86267	3.03892503836794	2.98959314270206	0.188435199396182	20
211	0	1	C5	DLD1	Rep1	44	Image 3	36.16627	40.5399275	11.98911	3.01659339183642	2.98959314270206	0.188435199396182	20
212	0	1	C5	DLD1	Rep1	44	Image 4	41.99657	40.5399275	14.1561	2.96667655639618	2.98959314270206	0.188435199396182	20
213	1	1	E5	DLD1	Rep1	44	Image 1	24.19465	27.9915775	10.13788	2.38655912281463	2.25014572851643	0.188419902207281	20
214	1	1	E5	DLD1	Rep1	44	Image 2	25.95621	27.9915775	12.35715	2.10050132918998	2.25014572851643	0.188419902207281	20
215	1	1	E5	DLD1	Rep1	44	Image 3	28.5713	27.9915775	11.66673	2.44895527709992	2.25014572851643	0.188419902207281	20
216	1	1	E5	DLD1	Rep1	44	Image 4	33.24415	27.9915775	15.07115	2.20581375674716	2.25014572851643	0.188419902207281	20
217	0	0	B2	DLD1	Rep1	48	Image 1	48.59188	45.1075325	15.29226	3.17754733440316	3.05011942875025	0.193384102605606	24
218	0	0	B2	DLD1	Rep1	48	Image 2	46.16199	45.1075325	14.12087	3.26906132554156	3.05011942875025	0.193384102605606	24
219	0	0	B2	DLD1	Rep1	48	Image 3	39.48359	45.1075325	13.18143	2.99539503680557	3.05011942875025	0.193384102605606	24
220	0	0	B2	DLD1	Rep1	48	Image 4	46.19267	45.1075325	13.79822	3.34772673576737	3.05011942875025	0.193384102605606	24
221	0	0	C2	DLD1	Rep1	48	Image 1	49.00013	50.589955	15.88141	3.08537655031889	3.05011942875025	0.193384102605606	24
222	0	0	C2	DLD1	Rep1	48	Image 2	57.48707	50.589955	17.58054	3.26992629350407	3.05011942875025	0.193384102605606	24
223	0	0	C2	DLD1	Rep1	48	Image 3	49.10373	50.589955	15.18727	3.23321637134258	3.05011942875025	0.193384102605606	24
224	0	0	C2	DLD1	Rep1	48	Image 4	46.76889	50.589955	14.89327	3.14027006829259	3.05011942875025	0.193384102605606	24
225	1	0	E2	DLD1	Rep1	48	Image 1	36.10107	33.1792875	13.73218	2.62893946918843	2.51236642334115	0.162305790701859	24
226	1	0	E2	DLD1	Rep1	48	Image 2	36.57748	33.1792875	13.42686	2.72420208447843	2.51236642334115	0.162305790701859	24
227	1	0	E2	DLD1	Rep1	48	Image 3	30.78684	33.1792875	12.32932	2.49704282150192	2.51236642334115	0.162305790701859	24
228	1	0	E2	DLD1	Rep1	48	Image 4	29.25176	33.1792875	10.87354	2.69017817564473	2.51236642334115	0.162305790701859	24
229	0	0	B3	DLD1	Rep1	48	Image 1	48.95053	53.7657425	15.02922	3.25702398394594	3.05011942875025	0.193384102605606	24
230	0	0	B3	DLD1	Rep1	48	Image 2	61.36846	53.7657425	19.28623	3.1819832077083	3.05011942875025	0.193384102605606	24
231	0	0	B3	DLD1	Rep1	48	Image 3	47.72179	53.7657425	15.29572	3.11994401048136	3.05011942875025	0.193384102605606	24
232	0	0	B3	DLD1	Rep1	48	Image 4	57.02219	53.7657425	19.59949	2.90937111118708	3.05011942875025	0.193384102605606	24
233	0	0	C3	DLD1	Rep1	48	Image 1	50.26228	48.661235	15.57243	3.22764526795112	3.05011942875025	0.193384102605606	24
234	0	0	C3	DLD1	Rep1	48	Image 2	47.93766	48.661235	15.94192	3.00701922980419	3.05011942875025	0.193384102605606	24
235	0	0	C3	DLD1	Rep1	48	Image 3	48.46188	48.661235	15.7838	3.07035568114142	3.05011942875025	0.193384102605606	24
236	0	0	C3	DLD1	Rep1	48	Image 4	47.98312	48.661235	15.45045	3.10561310511992	3.05011942875025	0.193384102605606	24
237	1	0	E3	DLD1	Rep1	48	Image 1	35.42537	35.2235425	14.03017	2.5249423207274	2.51236642334115	0.162305790701859	24
238	1	0	E3	DLD1	Rep1	48	Image 2	39.38238	35.2235425	15.68337	2.51109168501413	2.51236642334115	0.162305790701859	24
239	1	0	E3	DLD1	Rep1	48	Image 3	30.44298	35.2235425	12.81201	2.37612833583489	2.51236642334115	0.162305790701859	24
240	1	0	E3	DLD1	Rep1	48	Image 4	35.64344	35.2235425	13.03133	2.73521121788797	2.51236642334115	0.162305790701859	24
241	0	1	B5	DLD1	Rep1	48	Image 1	50.81468	48.850825	15.41307	3.29685649906216	3.29475136226622	0.299869734638792	24
242	0	1	B5	DLD1	Rep1	48	Image 2	52.3818	48.850825	15.72178	3.3317983078252	3.29475136226622	0.299869734638792	24
243	0	1	B5	DLD1	Rep1	48	Image 3	43.78342	48.850825	14.24949	3.07263066958888	3.29475136226622	0.299869734638792	24
244	0	1	B5	DLD1	Rep1	48	Image 4	48.4234	48.850825	13.6948	3.53589683675556	3.29475136226622	0.299869734638792	24
245	0	1	C5	DLD1	Rep1	48	Image 1	39.88099	44.7557975	12.36868	3.22435296248266	3.29475136226622	0.299869734638792	24
246	0	1	C5	DLD1	Rep1	48	Image 2	47.99659	44.7557975	14.86267	3.22933833557497	3.29475136226622	0.299869734638792	24
247	0	1	C5	DLD1	Rep1	48	Image 3	40.50625	44.7557975	11.98911	3.37858690094594	3.29475136226622	0.299869734638792	24
248	0	1	C5	DLD1	Rep1	48	Image 4	50.63936	44.7557975	14.1561	3.57721123755837	3.29475136226622	0.299869734638792	24
249	1	1	E5	DLD1	Rep1	48	Image 1	26.59061	29.4318125	10.13788	2.62289650301641	2.480385967971	0.228089890176251	24
250	1	1	E5	DLD1	Rep1	48	Image 2	27.73113	29.4318125	12.35715	2.24413639067261	2.480385967971	0.228089890176251	24
251	1	1	E5	DLD1	Rep1	48	Image 3	29.07582	29.4318125	11.66673	2.49219961377353	2.480385967971	0.228089890176251	24
252	1	1	E5	DLD1	Rep1	48	Image 4	34.32969	29.4318125	15.07115	2.27784143877541	2.480385967971	0.228089890176251	24
253	0	0	B2	DLD1	Rep1	52	Image 1	54.23381	51.99103	15.29226	3.54648756952864	3.47732901865357	0.205579945917299	28
254	0	0	B2	DLD1	Rep1	52	Image 2	51.85835	51.99103	14.12087	3.67246139933304	3.47732901865357	0.205579945917299	28
255	0	0	B2	DLD1	Rep1	52	Image 3	48.02677	51.99103	13.18143	3.64351743323752	3.47732901865357	0.205579945917299	28
256	0	0	B2	DLD1	Rep1	52	Image 4	53.84519	51.99103	13.79822	3.90232870616645	3.47732901865357	0.205579945917299	28
257	0	0	C2	DLD1	Rep1	52	Image 1	56.44659	58.6165025	15.88141	3.55425557302532	3.47732901865357	0.205579945917299	28
258	0	0	C2	DLD1	Rep1	52	Image 2	63.8534	58.6165025	17.58054	3.63204998253751	3.47732901865357	0.205579945917299	28
259	0	0	C2	DLD1	Rep1	52	Image 3	56.91346	58.6165025	15.18727	3.74744506418863	3.47732901865357	0.205579945917299	28
260	0	0	C2	DLD1	Rep1	52	Image 4	57.25256	58.6165025	14.89327	3.84419002677048	3.47732901865357	0.205579945917299	28
261	1	0	E2	DLD1	Rep1	52	Image 1	38.98009	36.4858775	13.73218	2.83859445477703	2.86522281655065	0.195908533237339	28
262	1	0	E2	DLD1	Rep1	52	Image 2	40.93771	36.4858775	13.42686	3.04894145019759	2.86522281655065	0.195908533237339	28
263	1	0	E2	DLD1	Rep1	52	Image 3	35.12261	36.4858775	12.32932	2.84870617357648	2.86522281655065	0.195908533237339	28
264	1	0	E2	DLD1	Rep1	52	Image 4	30.9031	36.4858775	10.87354	2.84204592064774	2.86522281655065	0.195908533237339	28
265	0	0	B3	DLD1	Rep1	52	Image 1	56.83749	60.7543575	15.02922	3.78179905544	3.47732901865357	0.205579945917299	28
266	0	0	B3	DLD1	Rep1	52	Image 2	69.03279	60.7543575	19.28623	3.57938228466631	3.47732901865357	0.205579945917299	28
267	0	0	B3	DLD1	Rep1	52	Image 3	52.96011	60.7543575	15.29572	3.46241366866025	3.47732901865357	0.205579945917299	28
268	0	0	B3	DLD1	Rep1	52	Image 4	64.18704	60.7543575	19.59949	3.27493419471629	3.47732901865357	0.205579945917299	28
269	0	0	C3	DLD1	Rep1	52	Image 1	54.18164	54.502995	15.57243	3.47933109989899	3.47732901865357	0.205579945917299	28
270	0	0	C3	DLD1	Rep1	52	Image 2	53.88698	54.502995	15.94192	3.3802063992292	3.47732901865357	0.205579945917299	28
271	0	0	C3	DLD1	Rep1	52	Image 3	55.6545	54.502995	15.7838	3.52605202802874	3.47732901865357	0.205579945917299	28
272	0	0	C3	DLD1	Rep1	52	Image 4	54.28886	54.502995	15.45045	3.51373972926355	3.47732901865357	0.205579945917299	28
273	1	0	E3	DLD1	Rep1	52	Image 1	40.50086	38.8234425	14.03017	2.8866977378036	2.86522281655065	0.195908533237339	28
274	1	0	E3	DLD1	Rep1	52	Image 2	41.25242	38.8234425	15.68337	2.63032881325889	2.86522281655065	0.195908533237339	28
275	1	0	E3	DLD1	Rep1	52	Image 3	34.66961	38.8234425	12.81201	2.70602426941596	2.86522281655065	0.195908533237339	28
276	1	0	E3	DLD1	Rep1	52	Image 4	38.87088	38.8234425	13.03133	2.98287895402848	2.86522281655065	0.195908533237339	28
277	0	1	B5	DLD1	Rep1	52	Image 1	55.00406	52.7009675	15.41307	3.56866347846341	3.65036368585605	0.250815047841488	28
278	0	1	B5	DLD1	Rep1	52	Image 2	57.00169	52.7009675	15.72178	3.6256511667254	3.65036368585605	0.250815047841488	28
279	0	1	B5	DLD1	Rep1	52	Image 3	46.31499	52.7009675	14.24949	3.25029106304857	3.65036368585605	0.250815047841488	28
280	0	1	B5	DLD1	Rep1	52	Image 4	52.48313	52.7009675	13.6948	3.83234001226743	3.65036368585605	0.250815047841488	28
281	0	1	C5	DLD1	Rep1	52	Image 1	45.63515	49.72142	12.36868	3.68957317999981	3.65036368585605	0.250815047841488	28
282	0	1	C5	DLD1	Rep1	52	Image 2	58.35275	49.72142	14.86267	3.92612834706012	3.65036368585605	0.250815047841488	28
283	0	1	C5	DLD1	Rep1	52	Image 3	42.94471	49.72142	11.98911	3.5819764769862	3.65036368585605	0.250815047841488	28
284	0	1	C5	DLD1	Rep1	52	Image 4	51.95307	49.72142	14.1561	3.6700129272893	3.65036368585605	0.250815047841488	28
285	1	1	E5	DLD1	Rep1	52	Image 1	30.41826	32.6001575	10.13788	3.0004557165798	2.64125812830958	0.2096270183593	28
286	1	1	E5	DLD1	Rep1	52	Image 2	31.00332	32.6001575	12.35715	2.50893774049842	2.64125812830958	0.2096270183593	28
287	1	1	E5	DLD1	Rep1	52	Image 3	29.12695	32.6001575	11.66673	2.49658216141112	2.64125812830958	0.2096270183593	28
288	1	1	E5	DLD1	Rep1	52	Image 4	39.8521	32.6001575	15.07115	2.64426404089933	2.64125812830958	0.2096270183593	28
289	0	0	B2	DLD1	Rep1	56	Image 1	61.46517	57.855135	15.29226	4.01936469821988	3.94268942212368	0.240103556731697	32
290	0	0	B2	DLD1	Rep1	56	Image 2	57.51678	57.855135	14.12087	4.07317537800433	3.94268942212368	0.240103556731697	32
291	0	0	B2	DLD1	Rep1	56	Image 3	52.97372	57.855135	13.18143	4.01881434715353	3.94268942212368	0.240103556731697	32
292	0	0	B2	DLD1	Rep1	56	Image 4	59.46487	57.855135	13.79822	4.30960442723772	3.94268942212368	0.240103556731697	32
293	0	0	C2	DLD1	Rep1	56	Image 1	64.11388	63.6530625	15.88141	4.03703953238409	3.94268942212368	0.240103556731697	32
294	0	0	C2	DLD1	Rep1	56	Image 2	64.90066	63.6530625	17.58054	3.69161925629133	3.94268942212368	0.240103556731697	32
295	0	0	C2	DLD1	Rep1	56	Image 3	63.86543	63.6530625	15.18727	4.2051948770253	3.94268942212368	0.240103556731697	32
296	0	0	C2	DLD1	Rep1	56	Image 4	61.73228	63.6530625	14.89327	4.14497823513574	3.94268942212368	0.240103556731697	32
297	1	0	E2	DLD1	Rep1	56	Image 1	41.83487	40.574155	13.73218	3.04648424357968	3.22121779626068	0.271053524997891	32
298	1	0	E2	DLD1	Rep1	56	Image 2	44.1782	40.574155	13.42686	3.29028529380659	3.22121779626068	0.271053524997891	32
299	1	0	E2	DLD1	Rep1	56	Image 3	40.16108	40.574155	12.32932	3.25736374755461	3.22121779626068	0.271053524997891	32
300	1	0	E2	DLD1	Rep1	56	Image 4	36.12247	40.574155	10.87354	3.32205243186672	3.22121779626068	0.271053524997891	32
301	0	0	B3	DLD1	Rep1	56	Image 1	62.95818	68.0571275	15.02922	4.18905172723534	3.94268942212368	0.240103556731697	32
302	0	0	B3	DLD1	Rep1	56	Image 2	76.82388	68.0571275	19.28623	3.98335392660981	3.94268942212368	0.240103556731697	32
303	0	0	B3	DLD1	Rep1	56	Image 3	58.61889	68.0571275	15.29572	3.83237206225009	3.94268942212368	0.240103556731697	32
304	0	0	B3	DLD1	Rep1	56	Image 4	73.82756	68.0571275	19.59949	3.76681025883837	3.94268942212368	0.240103556731697	32
305	0	0	C3	DLD1	Rep1	56	Image 1	63.39446	63.483295	15.57243	4.07094204308512	3.94268942212368	0.240103556731697	32
306	0	0	C3	DLD1	Rep1	56	Image 2	63.76954	63.483295	15.94192	4.0001166735249	3.94268942212368	0.240103556731697	32
307	0	0	C3	DLD1	Rep1	56	Image 3	63.10186	63.483295	15.7838	3.99788770764962	3.94268942212368	0.240103556731697	32
308	0	0	C3	DLD1	Rep1	56	Image 4	63.66732	63.483295	15.45045	4.12074211430735	3.94268942212368	0.240103556731697	32
309	1	0	E3	DLD1	Rep1	56	Image 1	44.72424	43.77642	14.03017	3.18771903690404	3.22121779626068	0.271053524997891	32
310	1	0	E3	DLD1	Rep1	56	Image 2	48.09226	43.77642	15.68337	3.06644936643081	3.22121779626068	0.271053524997891	32
311	1	0	E3	DLD1	Rep1	56	Image 3	39.266	43.77642	12.81201	3.06478062380532	3.22121779626068	0.271053524997891	32
312	1	0	E3	DLD1	Rep1	56	Image 4	43.02318	43.77642	13.03133	3.30151872448937	3.22121779626068	0.271053524997891	32
313	0	1	B5	DLD1	Rep1	56	Image 1	61.79977	58.10685	15.41307	4.00956915137607	4.05408893879287	0.333250356501525	32
314	0	1	B5	DLD1	Rep1	56	Image 2	64.13289	58.10685	15.72178	4.0792384831743	4.05408893879287	0.333250356501525	32
315	0	1	B5	DLD1	Rep1	56	Image 3	54.03626	58.10685	14.24949	3.79215396480856	4.05408893879287	0.333250356501525	32
316	0	1	B5	DLD1	Rep1	56	Image 4	52.45848	58.10685	13.6948	3.8305400590005	4.05408893879287	0.333250356501525	32
317	0	1	C5	DLD1	Rep1	56	Image 1	50.20716	57.010385	12.36868	4.05921731340774	4.05408893879287	0.333250356501525	32
318	0	1	C5	DLD1	Rep1	56	Image 2	68.27324	57.010385	14.86267	4.59360532125116	4.05408893879287	0.333250356501525	32
319	0	1	C5	DLD1	Rep1	56	Image 3	51.94434	57.010385	11.98911	4.33262685887443	4.05408893879287	0.333250356501525	32
320	0	1	C5	DLD1	Rep1	56	Image 4	57.6168	57.010385	14.1561	4.07010405408269	4.05408893879287	0.333250356501525	32
321	1	1	E5	DLD1	Rep1	56	Image 1	32.65258	36.7003375	10.13788	3.2208489348858	3.01323268112868	0.297415275565591	32
322	1	1	E5	DLD1	Rep1	56	Image 2	37.61929	36.7003375	12.35715	3.04433384720587	3.01323268112868	0.297415275565591	32
323	1	1	E5	DLD1	Rep1	56	Image 3	34.72155	36.7003375	11.66673	2.97611670108077	3.01323268112868	0.297415275565591	32
324	1	1	E5	DLD1	Rep1	56	Image 4	41.80793	36.7003375	15.07115	2.7740371504497	3.01323268112868	0.297415275565591	32
325	0	0	B2	DLD1	Rep1	60	Image 1	65.32404	63.2690375	15.29226	4.27170607876141	4.35036091272953	0.371123966190874	36
326	0	0	B2	DLD1	Rep1	60	Image 2	62.74294	63.2690375	14.12087	4.44327722017128	4.35036091272953	0.371123966190874	36
327	0	0	B2	DLD1	Rep1	60	Image 3	58.76484	63.2690375	13.18143	4.45815362976551	4.35036091272953	0.371123966190874	36
328	0	0	B2	DLD1	Rep1	60	Image 4	66.24433	63.2690375	13.79822	4.80093301889664	4.35036091272953	0.371123966190874	36
329	0	0	C2	DLD1	Rep1	60	Image 1	68.22239	68.629955	15.88141	4.29573885442162	4.35036091272953	0.371123966190874	36
330	0	0	C2	DLD1	Rep1	60	Image 2	70.88071	68.629955	17.58054	4.03177092398754	4.35036091272953	0.371123966190874	36
331	0	0	C2	DLD1	Rep1	60	Image 3	67.53294	68.629955	15.18727	4.44668067401185	4.35036091272953	0.371123966190874	36
332	0	0	C2	DLD1	Rep1	60	Image 4	67.88378	68.629955	14.89327	4.55801714465661	4.35036091272953	0.371123966190874	36
333	1	0	E2	DLD1	Rep1	60	Image 1	48.20175	44.6656375	13.73218	3.51013094789028	3.58562514115437	0.396746353689983	36
334	1	0	E2	DLD1	Rep1	60	Image 2	50.38412	44.6656375	13.42686	3.75248717868511	3.58562514115437	0.396746353689983	36
335	1	0	E2	DLD1	Rep1	60	Image 3	40.19735	44.6656375	12.32932	3.26030551563265	3.58562514115437	0.396746353689983	36
336	1	0	E2	DLD1	Rep1	60	Image 4	39.87933	44.6656375	10.87354	3.6675572076803	3.58562514115437	0.396746353689983	36
337	0	0	B3	DLD1	Rep1	60	Image 1	67.93668	73.730755	15.02922	4.52030644304894	4.35036091272953	0.371123966190874	36
338	0	0	B3	DLD1	Rep1	60	Image 2	80.56214	73.730755	19.28623	4.17718444714182	4.35036091272953	0.371123966190874	36
339	0	0	B3	DLD1	Rep1	60	Image 3	67.48653	73.730755	15.29572	4.4121185534254	4.35036091272953	0.371123966190874	36
340	0	0	B3	DLD1	Rep1	60	Image 4	78.93767	73.730755	19.59949	4.02753694101224	4.35036091272953	0.371123966190874	36
341	0	0	C3	DLD1	Rep1	60	Image 1	68.19987	66.436245	15.57243	4.37952650935018	4.35036091272953	0.371123966190874	36
342	0	0	C3	DLD1	Rep1	60	Image 2	64.24459	66.436245	15.94192	4.02991546814938	4.35036091272953	0.371123966190874	36
343	0	0	C3	DLD1	Rep1	60	Image 3	64.9216	66.436245	15.7838	4.11317933577465	4.35036091272953	0.371123966190874	36
344	0	0	C3	DLD1	Rep1	60	Image 4	68.37892	66.436245	15.45045	4.42569116109887	4.35036091272953	0.371123966190874	36
345	1	0	E3	DLD1	Rep1	60	Image 1	49.79644	46.844465	14.03017	3.54923995931624	3.58562514115437	0.396746353689983	36
346	1	0	E3	DLD1	Rep1	60	Image 2	47.21429	46.844465	15.68337	3.01046841335759	3.58562514115437	0.396746353689983	36
347	1	0	E3	DLD1	Rep1	60	Image 3	44.02713	46.844465	12.81201	3.43639522604182	3.58562514115437	0.396746353689983	36
348	1	0	E3	DLD1	Rep1	60	Image 4	46.34	46.844465	13.03133	3.55604531540526	3.58562514115437	0.396746353689983	36
349	0	1	B5	DLD1	Rep1	60	Image 1	66.33683	62.692685	15.41307	4.30393360959238	4.42906595760411	0.428720187184861	36
350	0	1	B5	DLD1	Rep1	60	Image 2	64.35088	62.692685	15.72178	4.09310396151072	4.42906595760411	0.428720187184861	36
351	0	1	B5	DLD1	Rep1	60	Image 3	63.00999	62.692685	14.24949	4.42191194211161	4.42906595760411	0.428720187184861	36
352	0	1	B5	DLD1	Rep1	60	Image 4	57.07304	62.692685	13.6948	4.16749715220376	4.42906595760411	0.428720187184861	36
353	0	1	C5	DLD1	Rep1	60	Image 1	53.76064	60.540415	12.36868	4.3465139368146	4.42906595760411	0.428720187184861	36
354	0	1	C5	DLD1	Rep1	60	Image 2	66.93613	60.540415	14.86267	4.50364100124675	4.42906595760411	0.428720187184861	36
355	0	1	C5	DLD1	Rep1	60	Image 3	58.20747	60.540415	11.98911	4.85502843830776	4.42906595760411	0.428720187184861	36
356	0	1	C5	DLD1	Rep1	60	Image 4	63.25742	60.540415	14.1561	4.46856266909671	4.42906595760411	0.428720187184861	36
357	1	1	E5	DLD1	Rep1	60	Image 1	34.29867	38.1248225	10.13788	3.3832191740285	3.21712855950149	0.388063402735551	36
358	1	1	E5	DLD1	Rep1	60	Image 2	37.07981	38.1248225	12.35715	3.00067653140085	3.21712855950149	0.388063402735551	36
359	1	1	E5	DLD1	Rep1	60	Image 3	36.73739	38.1248225	11.66673	3.14890204881745	3.21712855950149	0.388063402735551	36
360	1	1	E5	DLD1	Rep1	60	Image 4	44.38342	38.1248225	15.07115	2.94492590147401	3.21712855950149	0.388063402735551	36
361	0	0	B2	DLD1	Rep1	64	Image 1	70.25123	67.23504	15.29226	4.59390763693529	4.68891810246436	0.440476511212271	40
362	0	0	B2	DLD1	Rep1	64	Image 2	63.94355	67.23504	14.12087	4.52830101828004	4.68891810246436	0.440476511212271	40
363	0	0	B2	DLD1	Rep1	64	Image 3	64.72818	67.23504	13.18143	4.91055826264677	4.68891810246436	0.440476511212271	40
364	0	0	B2	DLD1	Rep1	64	Image 4	70.0172	67.23504	13.79822	5.07436466442773	4.68891810246436	0.440476511212271	40
365	0	0	C2	DLD1	Rep1	64	Image 1	72.93552	73.590845	15.88141	4.59250910341084	4.68891810246436	0.440476511212271	40
366	0	0	C2	DLD1	Rep1	64	Image 2	75.14154	73.590845	17.58054	4.27413151131877	4.68891810246436	0.440476511212271	40
367	0	0	C2	DLD1	Rep1	64	Image 3	74.53683	73.590845	15.18727	4.90784913944376	4.68891810246436	0.440476511212271	40
368	0	0	C2	DLD1	Rep1	64	Image 4	71.74949	73.590845	14.89327	4.81757800671041	4.68891810246436	0.440476511212271	40
369	1	0	E2	DLD1	Rep1	64	Image 1	51.82339	49.914185	13.73218	3.77386474689379	3.98126666631971	0.448723391689157	40
370	1	0	E2	DLD1	Rep1	64	Image 2	55.07356	49.914185	13.42686	4.10174530754026	3.98126666631971	0.448723391689157	40
371	1	0	E2	DLD1	Rep1	64	Image 3	47.62951	49.914185	12.32932	3.86310923879014	3.98126666631971	0.448723391689157	40
372	1	0	E2	DLD1	Rep1	64	Image 4	45.13028	49.914185	10.87354	4.1504680168556	3.98126666631971	0.448723391689157	40
373	0	0	B3	DLD1	Rep1	64	Image 1	72.0213	77.6315825	15.02922	4.79208501838419	4.68891810246436	0.440476511212271	40
374	0	0	B3	DLD1	Rep1	64	Image 2	85.42495	77.6315825	19.28623	4.42932340846293	4.68891810246436	0.440476511212271	40
375	0	0	B3	DLD1	Rep1	64	Image 3	71.2886	77.6315825	15.29572	4.66068939546488	4.68891810246436	0.440476511212271	40
376	0	0	B3	DLD1	Rep1	64	Image 4	81.79148	77.6315825	19.59949	4.17314328076904	4.68891810246436	0.440476511212271	40
377	0	0	C3	DLD1	Rep1	64	Image 1	72.29449	71.7301375	15.57243	4.64246684685691	4.68891810246436	0.440476511212271	40
378	0	0	C3	DLD1	Rep1	64	Image 2	73.02496	71.7301375	15.94192	4.58068789706635	4.68891810246436	0.440476511212271	40
379	0	0	C3	DLD1	Rep1	64	Image 3	72.30368	71.7301375	15.7838	4.58087912923377	4.68891810246436	0.440476511212271	40
380	0	0	C3	DLD1	Rep1	64	Image 4	69.29742	71.7301375	15.45045	4.48513926778832	4.68891810246436	0.440476511212271	40
381	1	0	E3	DLD1	Rep1	64	Image 1	53.70379	52.61491	14.03017	3.82773622842774	3.98126666631971	0.448723391689157	40
382	1	0	E3	DLD1	Rep1	64	Image 2	56.25794	52.61491	15.68337	3.58710787286151	3.98126666631971	0.448723391689157	40
383	1	0	E3	DLD1	Rep1	64	Image 3	48.95151	52.61491	12.81201	3.82075177899486	3.98126666631971	0.448723391689157	40
384	1	0	E3	DLD1	Rep1	64	Image 4	51.5464	52.61491	13.03133	3.95557475714298	3.98126666631971	0.448723391689157	40
385	0	1	B5	DLD1	Rep1	64	Image 1	68.15332	68.6474475	15.41307	4.42178748296089	4.67750968106124	0.417436071280804	40
386	0	1	B5	DLD1	Rep1	64	Image 2	73.12899	68.6474475	15.72178	4.65144468374446	4.67750968106124	0.417436071280804	40
387	0	1	B5	DLD1	Rep1	64	Image 3	64.65923	68.6474475	14.24949	4.53765222474629	4.67750968106124	0.417436071280804	40
388	0	1	B5	DLD1	Rep1	64	Image 4	68.64825	68.6474475	13.6948	5.0127238075766	4.67750968106124	0.417436071280804	40
389	0	1	C5	DLD1	Rep1	64	Image 1	59.28969	63.6453775	12.36868	4.79353415239136	4.67750968106124	0.417436071280804	40
390	0	1	C5	DLD1	Rep1	64	Image 2	72.84012	63.6453775	14.86267	4.90087716406272	4.67750968106124	0.417436071280804	40
391	0	1	C5	DLD1	Rep1	64	Image 3	57.78411	63.6453775	11.98911	4.81971639262631	4.67750968106124	0.417436071280804	40
392	0	1	C5	DLD1	Rep1	64	Image 4	64.66759	63.6453775	14.1561	4.5681783824641	4.67750968106124	0.417436071280804	40
393	1	1	E5	DLD1	Rep1	64	Image 1	35.55171	42.141355	10.13788	3.50681897990507	3.50827261909928	0.409953556735926	40
394	1	1	E5	DLD1	Rep1	64	Image 2	42.47112	42.141355	12.35715	3.43696726186863	3.50827261909928	0.409953556735926	40
395	1	1	E5	DLD1	Rep1	64	Image 3	41.77346	42.141355	11.66673	3.58056284837311	3.50827261909928	0.409953556735926	40
396	1	1	E5	DLD1	Rep1	64	Image 4	48.76913	42.141355	15.07115	3.23592625645687	3.50827261909928	0.409953556735926	40
397	0	0	B2	DLD1	Rep1	68	Image 1	75.29599	71.274885	15.29226	4.9237973981609	5.03832900573725	0.630244124109449	44
398	0	0	B2	DLD1	Rep1	68	Image 2	71.23598	71.274885	14.12087	5.04473024679074	5.03832900573725	0.630244124109449	44
399	0	0	B2	DLD1	Rep1	68	Image 3	66.21803	71.274885	13.18143	5.02358469452859	5.03832900573725	0.630244124109449	44
400	0	0	B2	DLD1	Rep1	68	Image 4	72.34954	71.274885	13.79822	5.24339661202677	5.03832900573725	0.630244124109449	44
401	0	0	C2	DLD1	Rep1	68	Image 1	77.88481	76.8124775	15.88141	4.90414956858365	5.03832900573725	0.630244124109449	44
402	0	0	C2	DLD1	Rep1	68	Image 2	76.51434	76.8124775	17.58054	4.35221784996365	5.03832900573725	0.630244124109449	44
403	0	0	C2	DLD1	Rep1	68	Image 3	79.15768	76.8124775	15.18727	5.21210724508091	5.03832900573725	0.630244124109449	44
404	0	0	C2	DLD1	Rep1	68	Image 4	73.69308	76.8124775	14.89327	4.94807923310327	5.03832900573725	0.630244124109449	44
405	1	0	E2	DLD1	Rep1	68	Image 1	56.49149	54.5705175	13.73218	4.11380348932216	4.34353269984183	0.5378385374517	44
406	1	0	E2	DLD1	Rep1	68	Image 2	59.76141	54.5705175	13.42686	4.45088501704792	4.34353269984183	0.5378385374517	44
407	1	0	E2	DLD1	Rep1	68	Image 3	52.65811	54.5705175	12.32932	4.27096628200095	4.34353269984183	0.5378385374517	44
408	1	0	E2	DLD1	Rep1	68	Image 4	49.37106	54.5705175	10.87354	4.54047715831275	4.34353269984183	0.5378385374517	44
409	0	0	B3	DLD1	Rep1	68	Image 1	76.18617	81.6106575	15.02922	5.06920319218163	5.03832900573725	0.630244124109449	44
410	0	0	B3	DLD1	Rep1	68	Image 2	88.41277	81.6106575	19.28623	4.58424326579119	5.03832900573725	0.630244124109449	44
411	0	0	B3	DLD1	Rep1	68	Image 3	77.17071	81.6106575	15.29572	5.04524860549226	5.03832900573725	0.630244124109449	44
412	0	0	B3	DLD1	Rep1	68	Image 4	84.67298	81.6106575	19.59949	4.3201624123893	5.03832900573725	0.630244124109449	44
413	0	0	C3	DLD1	Rep1	68	Image 1	77.99569	75.9025325	15.57243	5.0085754118015	5.03832900573725	0.630244124109449	44
414	0	0	C3	DLD1	Rep1	68	Image 2	75.26194	75.9025325	15.94192	4.72100851089455	5.03832900573725	0.630244124109449	44
415	0	0	C3	DLD1	Rep1	68	Image 3	74.16563	75.9025325	15.7838	4.69884501830991	5.03832900573725	0.630244124109449	44
416	0	0	C3	DLD1	Rep1	68	Image 4	76.18687	75.9025325	15.45045	4.93104537408296	5.03832900573725	0.630244124109449	44
417	1	0	E3	DLD1	Rep1	68	Image 1	58.79537	58.11724	14.03017	4.19063845983334	4.34353269984183	0.5378385374517	44
418	1	0	E3	DLD1	Rep1	68	Image 2	63.44896	58.11724	15.68337	4.04562029716827	4.34353269984183	0.5378385374517	44
419	1	0	E3	DLD1	Rep1	68	Image 3	53.79517	58.11724	12.81201	4.19880799343741	4.34353269984183	0.5378385374517	44
420	1	0	E3	DLD1	Rep1	68	Image 4	56.42946	58.11724	13.03133	4.33029168933639	4.34353269984183	0.5378385374517	44
421	0	1	B5	DLD1	Rep1	68	Image 1	76.29621	73.807555	15.41307	4.95009819588181	5.05797410330106	0.515927566445285	44
422	0	1	B5	DLD1	Rep1	68	Image 2	73.16631	73.807555	15.72178	4.65381846075953	5.05797410330106	0.515927566445285	44
423	0	1	B5	DLD1	Rep1	68	Image 3	71.68587	73.807555	14.24949	5.03076741693913	5.05797410330106	0.515927566445285	44
424	0	1	B5	DLD1	Rep1	68	Image 4	74.08183	73.807555	13.6948	5.40948608230861	5.05797410330106	0.515927566445285	44
425	0	1	C5	DLD1	Rep1	68	Image 1	61.01674	68.950335	12.36868	4.93316505884217	5.05797410330106	0.515927566445285	44
426	0	1	C5	DLD1	Rep1	68	Image 2	79.23097	68.950335	14.86267	5.33087056363359	5.05797410330106	0.515927566445285	44
427	0	1	C5	DLD1	Rep1	68	Image 3	64.12094	68.950335	11.98911	5.34826521735141	5.05797410330106	0.515927566445285	44
428	0	1	C5	DLD1	Rep1	68	Image 4	71.43269	68.950335	14.1561	5.04607130494981	5.05797410330106	0.515927566445285	44
429	1	1	E5	DLD1	Rep1	68	Image 1	41.40086	45.262075	10.13788	4.08377885711806	3.81784568174142	0.522886739949326	44
430	1	1	E5	DLD1	Rep1	68	Image 2	46.71647	45.262075	12.35715	3.78052139854254	3.81784568174142	0.522886739949326	44
431	1	1	E5	DLD1	Rep1	68	Image 3	42.78584	45.262075	11.66673	3.66733780588048	3.81784568174142	0.522886739949326	44
432	1	1	E5	DLD1	Rep1	68	Image 4	50.14513	45.262075	15.07115	3.32722652219638	3.81784568174142	0.522886739949326	44
433	0	0	B2	DLD1	Rep1	72	Image 1	76.52988	75.789945	15.29226	5.00448462163212	5.34139671790231	0.783697824117087	48
434	0	0	B2	DLD1	Rep1	72	Image 2	80.27277	75.789945	14.12087	5.68469010762085	5.34139671790231	0.783697824117087	48
435	0	0	B2	DLD1	Rep1	72	Image 3	71.01783	75.789945	13.18143	5.3877181762525	5.34139671790231	0.783697824117087	48
436	0	0	B2	DLD1	Rep1	72	Image 4	75.3393	75.789945	13.79822	5.46007383561068	5.34139671790231	0.783697824117087	48
437	0	0	C2	DLD1	Rep1	72	Image 1	85.15714	82.382685	15.88141	5.36206419958933	5.34139671790231	0.783697824117087	48
438	0	0	C2	DLD1	Rep1	72	Image 2	88.40544	82.382685	17.58054	5.02859639123713	5.34139671790231	0.783697824117087	48
439	0	0	C2	DLD1	Rep1	72	Image 3	80.27672	82.382685	15.18727	5.28579000702562	5.34139671790231	0.783697824117087	48
440	0	0	C2	DLD1	Rep1	72	Image 4	75.69144	82.382685	14.89327	5.0822579594676	5.34139671790231	0.783697824117087	48
441	1	0	E2	DLD1	Rep1	72	Image 1	62.59898	60.2742475	13.73218	4.55856098594688	4.81378852000556	0.685844730766818	48
442	1	0	E2	DLD1	Rep1	72	Image 2	66.28696	60.2742475	13.42686	4.93689216987442	4.81378852000556	0.685844730766818	48
443	1	0	E2	DLD1	Rep1	72	Image 3	59.83726	60.2742475	12.32932	4.85324900318915	4.81378852000556	0.685844730766818	48
444	1	0	E2	DLD1	Rep1	72	Image 4	52.37379	60.2742475	10.87354	4.81662733571588	4.81378852000556	0.685844730766818	48
445	0	0	B3	DLD1	Rep1	72	Image 1	79.61995	83.555945	15.02922	5.29767679227531	5.34139671790231	0.783697824117087	48
446	0	0	B3	DLD1	Rep1	72	Image 2	92.11269	83.555945	19.28623	4.77608583948237	5.34139671790231	0.783697824117087	48
447	0	0	B3	DLD1	Rep1	72	Image 3	76.26781	83.555945	15.29572	4.98621902074567	5.34139671790231	0.783697824117087	48
448	0	0	B3	DLD1	Rep1	72	Image 4	86.22333	83.555945	19.59949	4.39926396043979	5.34139671790231	0.783697824117087	48
449	0	0	C3	DLD1	Rep1	72	Image 1	84.48344	80.947995	15.57243	5.42519311372727	5.34139671790231	0.783697824117087	48
450	0	0	C3	DLD1	Rep1	72	Image 2	86.97053	80.947995	15.94192	5.45546145006373	5.34139671790231	0.783697824117087	48
451	0	0	C3	DLD1	Rep1	72	Image 3	74.70483	80.947995	15.7838	4.73300662704799	5.34139671790231	0.783697824117087	48
452	0	0	C3	DLD1	Rep1	72	Image 4	77.63318	80.947995	15.45045	5.02465494532522	5.34139671790231	0.783697824117087	48
453	1	0	E3	DLD1	Rep1	72	Image 1	65.58514	64.121005	14.03017	4.6745791390981	4.81378852000556	0.685844730766818	48
454	1	0	E3	DLD1	Rep1	72	Image 2	70.46522	64.121005	15.68337	4.49298970820685	4.81378852000556	0.685844730766818	48
455	1	0	E3	DLD1	Rep1	72	Image 3	62.112	64.121005	12.81201	4.84795125823349	4.81378852000556	0.685844730766818	48
456	1	0	E3	DLD1	Rep1	72	Image 4	58.32166	64.121005	13.03133	4.47549559407981	4.81378852000556	0.685844730766818	48
457	0	1	B5	DLD1	Rep1	72	Image 1	82.8679	79.110225	15.41307	5.37646945092704	5.37165055571432	0.559013844342116	48
458	0	1	B5	DLD1	Rep1	72	Image 2	79.79843	79.110225	15.72178	5.07566128008406	5.37165055571432	0.559013844342116	48
459	0	1	B5	DLD1	Rep1	72	Image 3	73.02718	79.110225	14.24949	5.12489780335998	5.37165055571432	0.559013844342116	48
460	0	1	B5	DLD1	Rep1	72	Image 4	80.74739	79.110225	13.6948	5.89620804977072	5.37165055571432	0.559013844342116	48
461	0	1	C5	DLD1	Rep1	72	Image 1	72.74052	75.6962325	12.36868	5.88102529938522	5.37165055571432	0.559013844342116	48
462	0	1	C5	DLD1	Rep1	72	Image 2	83.50933	75.6962325	14.86267	5.61873001284426	5.37165055571432	0.559013844342116	48
463	0	1	C5	DLD1	Rep1	72	Image 3	67.74004	75.6962325	11.98911	5.65013082705889	5.37165055571432	0.559013844342116	48
464	0	1	C5	DLD1	Rep1	72	Image 4	78.79504	75.6962325	14.1561	5.56615451995959	5.37165055571432	0.559013844342116	48
465	1	1	E5	DLD1	Rep1	72	Image 1	43.50498	49.2077975	10.13788	4.29132915362975	4.0896794306341	0.580716193505096	48
466	1	1	E5	DLD1	Rep1	72	Image 2	54.51198	49.2077975	12.35715	4.41137155412049	4.0896794306341	0.580716193505096	48
467	1	1	E5	DLD1	Rep1	72	Image 3	46.7043	49.2077975	11.66673	4.00320398260695	4.0896794306341	0.580716193505096	48
468	1	1	E5	DLD1	Rep1	72	Image 4	52.10993	49.2077975	15.07115	3.45759480862443	4.0896794306341	0.580716193505096	48
469	0	0	B2	DLD1	Rep1	76	Image 1	82.81712	79.33714	15.29226	5.41562332840273	5.59958038364134	0.891017336508981	52
470	0	0	B2	DLD1	Rep1	76	Image 2	82.59456	79.33714	14.12087	5.84911269631404	5.59958038364134	0.891017336508981	52
471	0	0	B2	DLD1	Rep1	76	Image 3	73.83655	79.33714	13.18143	5.60155840451302	5.59958038364134	0.891017336508981	52
472	0	0	B2	DLD1	Rep1	76	Image 4	78.10033	79.33714	13.79822	5.66017428334959	5.59958038364134	0.891017336508981	52
473	0	0	C2	DLD1	Rep1	76	Image 1	86.9241	85.076755	15.88141	5.47332384215255	5.59958038364134	0.891017336508981	52
474	0	0	C2	DLD1	Rep1	76	Image 2	89.037	85.076755	17.58054	5.06452020245112	5.59958038364134	0.891017336508981	52
475	0	0	C2	DLD1	Rep1	76	Image 3	83.62249	85.076755	15.18727	5.50609095643918	5.59958038364134	0.891017336508981	52
476	0	0	C2	DLD1	Rep1	76	Image 4	80.72343	85.076755	14.89327	5.42012801755424	5.59958038364134	0.891017336508981	52
477	1	0	E2	DLD1	Rep1	76	Image 1	65.06969	64.0475725	13.73218	4.73848216379337	5.13783341966583	0.840096647017501	52
478	1	0	E2	DLD1	Rep1	76	Image 2	70.8403	64.0475725	13.42686	5.27601390049498	5.13783341966583	0.840096647017501	52
479	1	0	E2	DLD1	Rep1	76	Image 3	61.16206	64.0475725	12.32932	4.96070018460061	5.13783341966583	0.840096647017501	52
480	1	0	E2	DLD1	Rep1	76	Image 4	59.11824	64.0475725	10.87354	5.43688991809475	5.13783341966583	0.840096647017501	52
481	0	0	B3	DLD1	Rep1	76	Image 1	79.97098	85.71085	15.02922	5.32103329381032	5.59958038364134	0.891017336508981	52
482	0	0	B3	DLD1	Rep1	76	Image 2	93.69811	85.71085	19.28623	4.85829060422903	5.59958038364134	0.891017336508981	52
483	0	0	B3	DLD1	Rep1	76	Image 3	80.95441	85.71085	15.29572	5.29261845797386	5.59958038364134	0.891017336508981	52
484	0	0	B3	DLD1	Rep1	76	Image 4	88.2199	85.71085	19.59949	4.50113242742541	5.59958038364134	0.891017336508981	52
485	0	0	C3	DLD1	Rep1	76	Image 1	85.94772	82.5863575	15.57243	5.51922339673384	5.59958038364134	0.891017336508981	52
486	0	0	C3	DLD1	Rep1	76	Image 2	88.61046	82.5863575	15.94192	5.55833048967753	5.59958038364134	0.891017336508981	52
487	0	0	C3	DLD1	Rep1	76	Image 3	77.12153	82.5863575	15.7838	4.88611931220619	5.59958038364134	0.891017336508981	52
488	0	0	C3	DLD1	Rep1	76	Image 4	78.66572	82.5863575	15.45045	5.09148406680711	5.59958038364134	0.891017336508981	52
489	1	0	E3	DLD1	Rep1	76	Image 1	69.8385	67.70543	14.03017	4.97773726191486	5.13783341966583	0.840096647017501	52
490	1	0	E3	DLD1	Rep1	76	Image 2	72.43935	67.70543	15.68337	4.6188638028689	5.13783341966583	0.840096647017501	52
491	1	0	E3	DLD1	Rep1	76	Image 3	65.69572	67.70543	12.81201	5.12766693126215	5.13783341966583	0.840096647017501	52
492	1	0	E3	DLD1	Rep1	76	Image 4	62.84815	67.70543	13.03133	4.82285000840283	5.13783341966583	0.840096647017501	52
493	0	1	B5	DLD1	Rep1	76	Image 1	87.53806	80.455205	15.41307	5.67946943730224	5.66354200956806	0.721428594541272	52
494	0	1	B5	DLD1	Rep1	76	Image 2	78.44364	80.455205	15.72178	4.98948846759082	5.66354200956806	0.721428594541272	52
495	0	1	B5	DLD1	Rep1	76	Image 3	73.04936	80.455205	14.24949	5.12645435029605	5.66354200956806	0.721428594541272	52
496	0	1	B5	DLD1	Rep1	76	Image 4	82.78976	80.455205	13.6948	6.04534275783509	5.66354200956806	0.721428594541272	52
497	0	1	C5	DLD1	Rep1	76	Image 1	76.39823	79.1699625	12.36868	6.17674885274742	5.66354200956806	0.721428594541272	52
498	0	1	C5	DLD1	Rep1	76	Image 2	88.74883	79.1699625	14.86267	5.9712575196785	5.66354200956806	0.721428594541272	52
499	0	1	C5	DLD1	Rep1	76	Image 3	71.06087	79.1699625	11.98911	5.92711802627551	5.66354200956806	0.721428594541272	52
500	0	1	C5	DLD1	Rep1	76	Image 4	80.47192	79.1699625	14.1561	5.68461087446401	5.66354200956806	0.721428594541272	52
501	1	1	E5	DLD1	Rep1	76	Image 1	51.15045	53.5511925	10.13788	5.04547795002506	4.39751303681715	0.7671194442524	52
502	1	1	E5	DLD1	Rep1	76	Image 2	59.06111	53.5511925	12.35715	4.77950902918553	4.39751303681715	0.7671194442524	52
503	1	1	E5	DLD1	Rep1	76	Image 3	48.66704	53.5511925	11.66673	4.17143792647983	4.39751303681715	0.7671194442524	52
504	1	1	E5	DLD1	Rep1	76	Image 4	55.32617	53.5511925	15.07115	3.67099856348056	4.39751303681715	0.7671194442524	52
505	0	0	B2	DLD1	Rep1	80	Image 1	85.66147	82.5918325	15.29226	5.60162265093583	5.87833751981906	1.0570924397766	56
506	0	0	B2	DLD1	Rep1	80	Image 2	86.36384	82.5918325	14.12087	6.11604242514803	5.87833751981906	1.0570924397766	56
507	0	0	B2	DLD1	Rep1	80	Image 3	77.20545	82.5918325	13.18143	5.85713765501922	5.87833751981906	1.0570924397766	56
508	0	0	B2	DLD1	Rep1	80	Image 4	81.13657	82.5918325	13.79822	5.88022005736972	5.87833751981906	1.0570924397766	56
509	0	0	C2	DLD1	Rep1	80	Image 1	90.63791	87.9743225	15.88141	5.70717020717934	5.87833751981906	1.0570924397766	56
510	0	0	C2	DLD1	Rep1	80	Image 2	90.90787	87.9743225	17.58054	5.17093729771668	5.87833751981906	1.0570924397766	56
511	0	0	C2	DLD1	Rep1	80	Image 3	87.40971	87.9743225	15.18727	5.75545901271262	5.87833751981906	1.0570924397766	56
512	0	0	C2	DLD1	Rep1	80	Image 4	82.9418	87.9743225	14.89327	5.56907918811651	5.87833751981906	1.0570924397766	56
513	1	0	E2	DLD1	Rep1	80	Image 1	67.67938	68.2399025	13.73218	4.9285240944992	5.4877460855213	0.984833042459069	56
514	1	0	E2	DLD1	Rep1	80	Image 2	76.46925	68.2399025	13.42686	5.69524445775111	5.4877460855213	0.984833042459069	56
515	1	0	E2	DLD1	Rep1	80	Image 3	67.16891	68.2399025	12.32932	5.44790061414579	5.4877460855213	0.984833042459069	56
516	1	0	E2	DLD1	Rep1	80	Image 4	61.64207	68.2399025	10.87354	5.66899740103039	5.4877460855213	0.984833042459069	56
517	0	0	B3	DLD1	Rep1	80	Image 1	84.04239	88.6379325	15.02922	5.5919329146822	5.87833751981906	1.0570924397766	56
518	0	0	B3	DLD1	Rep1	80	Image 2	95.03529	88.6379325	19.28623	4.92762400946167	5.87833751981906	1.0570924397766	56
519	0	0	B3	DLD1	Rep1	80	Image 3	84.23967	88.6379325	15.29572	5.50740141686694	5.87833751981906	1.0570924397766	56
520	0	0	B3	DLD1	Rep1	80	Image 4	91.23438	88.6379325	19.59949	4.65493642946832	5.87833751981906	1.0570924397766	56
521	0	0	C3	DLD1	Rep1	80	Image 1	90.70657	86.25415	15.57243	5.82481796354198	5.87833751981906	1.0570924397766	56
522	0	0	C3	DLD1	Rep1	80	Image 2	90.99841	86.25415	15.94192	5.70812110460973	5.87833751981906	1.0570924397766	56
523	0	0	C3	DLD1	Rep1	80	Image 3	80.35304	86.25415	15.7838	5.09085518062824	5.87833751981906	1.0570924397766	56
524	0	0	C3	DLD1	Rep1	80	Image 4	82.95858	86.25415	15.45045	5.3693309903595	5.87833751981906	1.0570924397766	56
525	1	0	E3	DLD1	Rep1	80	Image 1	74.22771	71.142355	14.03017	5.29057808993049	5.4877460855213	0.984833042459069	56
526	1	0	E3	DLD1	Rep1	80	Image 2	76.05334	71.142355	15.68337	4.84929833320262	5.4877460855213	0.984833042459069	56
527	1	0	E3	DLD1	Rep1	80	Image 3	68.69191	71.142355	12.81201	5.36152485051135	5.4877460855213	0.984833042459069	56
528	1	0	E3	DLD1	Rep1	80	Image 4	65.59646	71.142355	13.03133	5.03375020047838	5.4877460855213	0.984833042459069	56
529	0	1	B5	DLD1	Rep1	80	Image 1	87.31135	83.6542525	15.41307	5.66476049223159	5.92348980425449	0.821402508492818	56
530	0	1	B5	DLD1	Rep1	80	Image 2	86.28516	83.6542525	15.72178	5.48825641880245	5.92348980425449	0.821402508492818	56
531	0	1	B5	DLD1	Rep1	80	Image 3	77.84785	83.6542525	14.24949	5.46320254268749	5.92348980425449	0.821402508492818	56
532	0	1	B5	DLD1	Rep1	80	Image 4	83.17265	83.6542525	13.6948	6.07330154511201	5.92348980425449	0.821402508492818	56
533	0	1	C5	DLD1	Rep1	80	Image 1	78.19144	82.35284	12.36868	6.32172875359375	5.92348980425449	0.821402508492818	56
534	0	1	C5	DLD1	Rep1	80	Image 2	91.89848	82.35284	14.86267	6.18317435561713	5.92348980425449	0.821402508492818	56
535	0	1	C5	DLD1	Rep1	80	Image 3	74.85223	82.35284	11.98911	6.24335167497838	5.92348980425449	0.821402508492818	56
536	0	1	C5	DLD1	Rep1	80	Image 4	84.46921	82.35284	14.1561	5.96698313801118	5.92348980425449	0.821402508492818	56
537	1	1	E5	DLD1	Rep1	80	Image 1	50.48339	54.55703	10.13788	4.97967918341902	4.59571170379876	0.777303913096695	56
538	1	1	E5	DLD1	Rep1	80	Image 2	58.31516	54.55703	12.35715	4.71914316812534	4.59571170379876	0.777303913096695	56
539	1	1	E5	DLD1	Rep1	80	Image 3	51.05209	54.55703	11.66673	4.37586967385034	4.59571170379876	0.777303913096695	56
540	1	1	E5	DLD1	Rep1	80	Image 4	58.37748	54.55703	15.07115	3.87345889331604	4.59571170379876	0.777303913096695	56
541	0	0	B2	DLD1	Rep1	84	Image 1	87.19371	85.3138925	15.29226	5.70181974410584	6.06217085472864	1.12448405971483	60
542	0	0	B2	DLD1	Rep1	84	Image 2	88.44903	85.3138925	14.12087	6.2637096722794	6.06217085472864	1.12448405971483	60
543	0	0	B2	DLD1	Rep1	84	Image 3	80.39567	85.3138925	13.18143	6.09916147185852	6.06217085472864	1.12448405971483	60
544	0	0	B2	DLD1	Rep1	84	Image 4	85.21716	85.3138925	13.79822	6.17595313018636	6.06217085472864	1.12448405971483	60
545	0	0	C2	DLD1	Rep1	84	Image 1	92.98015	90.530985	15.88141	5.85465333367755	6.06217085472864	1.12448405971483	60
546	0	0	C2	DLD1	Rep1	84	Image 2	93.005	90.530985	17.58054	5.29022430482795	6.06217085472864	1.12448405971483	60
547	0	0	C2	DLD1	Rep1	84	Image 3	89.49561	90.530985	15.18727	5.89280430255076	6.06217085472864	1.12448405971483	60
548	0	0	C2	DLD1	Rep1	84	Image 4	86.64318	90.530985	14.89327	5.81760620736749	6.06217085472864	1.12448405971483	60
549	1	0	E2	DLD1	Rep1	84	Image 1	73.95812	72.0460925	13.73218	5.38575229861537	5.83402115093254	1.16436287960994	60
550	1	0	E2	DLD1	Rep1	84	Image 2	79.22786	72.0460925	13.42686	5.90069904653806	5.83402115093254	1.16436287960994	60
551	1	0	E2	DLD1	Rep1	84	Image 3	69.5378	72.0460925	12.32932	5.64003529797264	5.83402115093254	1.16436287960994	60
552	1	0	E2	DLD1	Rep1	84	Image 4	65.46059	72.0460925	10.87354	6.02017282320201	5.83402115093254	1.16436287960994	60
553	0	0	B3	DLD1	Rep1	84	Image 1	87.69382	90.93694	15.02922	5.83488830424999	6.06217085472864	1.12448405971483	60
554	0	0	B3	DLD1	Rep1	84	Image 2	96.76605	90.93694	19.28623	5.01736472083969	6.06217085472864	1.12448405971483	60
555	0	0	B3	DLD1	Rep1	84	Image 3	86.44245	90.93694	15.29572	5.65141425182992	6.06217085472864	1.12448405971483	60
556	0	0	B3	DLD1	Rep1	84	Image 4	92.84544	90.93694	19.59949	4.73713550709738	6.06217085472864	1.12448405971483	60
557	0	0	C3	DLD1	Rep1	84	Image 1	93.20602	88.813805	15.57243	5.98532277878276	6.06217085472864	1.12448405971483	60
558	0	0	C3	DLD1	Rep1	84	Image 2	93.08659	88.813805	15.94192	5.8391078364463	6.06217085472864	1.12448405971483	60
559	0	0	C3	DLD1	Rep1	84	Image 3	83.44703	88.813805	15.7838	5.2868783182757	6.06217085472864	1.12448405971483	60
560	0	0	C3	DLD1	Rep1	84	Image 4	85.51558	88.813805	15.45045	5.5348277881874	6.06217085472864	1.12448405971483	60
561	1	0	E3	DLD1	Rep1	84	Image 1	76.73843	75.453755	14.03017	5.46952959230002	5.83402115093254	1.16436287960994	60
562	1	0	E3	DLD1	Rep1	84	Image 2	80.71265	75.453755	15.68337	5.14638435489311	5.83402115093254	1.16436287960994	60
563	1	0	E3	DLD1	Rep1	84	Image 3	73.55962	75.453755	12.81201	5.74145820991398	5.83402115093254	1.16436287960994	60
564	1	0	E3	DLD1	Rep1	84	Image 4	70.80432	75.453755	13.03133	5.4333916798976	5.83402115093254	1.16436287960994	60
565	0	1	B5	DLD1	Rep1	84	Image 1	91.3018	86.53525	15.41307	5.92366089299536	6.17711162637696	0.944836651299035	60
566	0	1	B5	DLD1	Rep1	84	Image 2	87.41718	86.53525	15.72178	5.56025971613901	6.17711162637696	0.944836651299035	60
567	0	1	B5	DLD1	Rep1	84	Image 3	81.56319	86.53525	14.24949	5.72393748828905	6.17711162637696	0.944836651299035	60
568	0	1	B5	DLD1	Rep1	84	Image 4	85.85883	86.53525	13.6948	6.2694475275287	6.17711162637696	0.944836651299035	60
569	0	1	C5	DLD1	Rep1	84	Image 1	81.97709	84.909835	12.36868	6.62779617550135	6.17711162637696	0.944836651299035	60
570	0	1	C5	DLD1	Rep1	84	Image 2	92.40639	84.909835	14.86267	6.21734789240426	6.17711162637696	0.944836651299035	60
571	0	1	C5	DLD1	Rep1	84	Image 3	78.21307	84.909835	11.98911	6.52367606936628	6.17711162637696	0.944836651299035	60
572	0	1	C5	DLD1	Rep1	84	Image 4	87.04279	84.909835	14.1561	6.14878321006492	6.17711162637696	0.944836651299035	60
573	1	1	E5	DLD1	Rep1	84	Image 1	52.02517	57.6599275	10.13788	5.13176028913343	4.89074111554707	0.878711392439663	60
574	1	1	E5	DLD1	Rep1	84	Image 2	63.19262	57.6599275	12.35715	5.11385068563544	4.89074111554707	0.878711392439663	60
575	1	1	E5	DLD1	Rep1	84	Image 3	56.20476	57.6599275	11.66673	4.81752470486589	4.89074111554707	0.878711392439663	60
576	1	1	E5	DLD1	Rep1	84	Image 4	59.21716	57.6599275	15.07115	3.92917328803708	4.89074111554707	0.878711392439663	60
577	0	0	B2	DLD1	Rep1	88	Image 1	91.51932	88.37386	15.29226	5.98468244719878	6.24329775720978	1.22586532174717	64
578	0	0	B2	DLD1	Rep1	88	Image 2	90.17152	88.37386	14.12087	6.38569153317041	6.24329775720978	1.22586532174717	64
579	0	0	B2	DLD1	Rep1	88	Image 3	84.30378	88.37386	13.18143	6.39564751320608	6.24329775720978	1.22586532174717	64
580	0	0	B2	DLD1	Rep1	88	Image 4	87.50082	88.37386	13.79822	6.34145708649377	6.24329775720978	1.22586532174717	64
581	0	0	C2	DLD1	Rep1	88	Image 1	94.7346	93.1487175	15.88141	5.96512526280727	6.24329775720978	1.22586532174717	64
582	0	0	C2	DLD1	Rep1	88	Image 2	95.28652	93.1487175	17.58054	5.4199996132087	6.24329775720978	1.22586532174717	64
583	0	0	C2	DLD1	Rep1	88	Image 3	91.96658	93.1487175	15.18727	6.0555043796548	6.24329775720978	1.22586532174717	64
584	0	0	C2	DLD1	Rep1	88	Image 4	90.60717	93.1487175	14.89327	6.08376602317691	6.24329775720978	1.22586532174717	64
585	1	0	E2	DLD1	Rep1	88	Image 1	77.34871	76.4706225	13.73218	5.63266065548223	6.13694400997957	1.30573093874233	64
586	1	0	E2	DLD1	Rep1	88	Image 2	83.0879	76.4706225	13.42686	6.18818547299964	6.13694400997957	1.30573093874233	64
587	1	0	E2	DLD1	Rep1	88	Image 3	74.96518	76.4706225	12.32932	6.08023637962191	6.13694400997957	1.30573093874233	64
588	1	0	E2	DLD1	Rep1	88	Image 4	70.4807	76.4706225	10.87354	6.48185411558701	6.13694400997957	1.30573093874233	64
589	0	0	B3	DLD1	Rep1	88	Image 1	88.88441	92.554595	15.02922	5.91410665357217	6.24329775720978	1.22586532174717	64
590	0	0	B3	DLD1	Rep1	88	Image 2	97.9228	92.554595	19.28623	5.07734274661248	6.24329775720978	1.22586532174717	64
591	0	0	B3	DLD1	Rep1	88	Image 3	88.30632	92.554595	15.29572	5.77326990818347	6.24329775720978	1.22586532174717	64
592	0	0	B3	DLD1	Rep1	88	Image 4	95.10485	92.554595	19.59949	4.8524145271127	6.24329775720978	1.22586532174717	64
593	0	0	C3	DLD1	Rep1	88	Image 1	93.73756	90.19187	15.57243	6.01945617992824	6.24329775720978	1.22586532174717	64
594	0	0	C3	DLD1	Rep1	88	Image 2	93.91805	90.19187	15.94192	5.89126341118259	6.24329775720978	1.22586532174717	64
595	0	0	C3	DLD1	Rep1	88	Image 3	84.78613	90.19187	15.7838	5.37171847083719	6.24329775720978	1.22586532174717	64
596	0	0	C3	DLD1	Rep1	88	Image 4	88.32574	90.19187	15.45045	5.71670986929183	6.24329775720978	1.22586532174717	64
597	1	0	E3	DLD1	Rep1	88	Image 1	79.53994	78.8162725	14.03017	5.66920714431828	6.13694400997957	1.30573093874233	64
598	1	0	E3	DLD1	Rep1	88	Image 2	84.60558	78.8162725	15.68337	5.39460460347489	6.13694400997957	1.30573093874233	64
599	1	0	E3	DLD1	Rep1	88	Image 3	78.12216	78.8162725	12.81201	6.09757251204144	6.13694400997957	1.30573093874233	64
600	1	0	E3	DLD1	Rep1	88	Image 4	72.99741	78.8162725	13.03133	5.60168532298699	6.13694400997957	1.30573093874233	64
601	0	1	B5	DLD1	Rep1	88	Image 1	93.08044	89.3845275	15.41307	6.03905905831869	6.37329154645719	1.0415536635907	64
602	0	1	B5	DLD1	Rep1	88	Image 2	90.4485	89.3845275	15.72178	5.75306994500623	6.37329154645719	1.0415536635907	64
603	0	1	B5	DLD1	Rep1	88	Image 3	84.05967	89.3845275	14.24949	5.89913533747524	6.37329154645719	1.0415536635907	64
604	0	1	B5	DLD1	Rep1	88	Image 4	89.9495	89.3845275	13.6948	6.56814995472734	6.37329154645719	1.0415536635907	64
605	0	1	C5	DLD1	Rep1	88	Image 1	81.63848	86.5656025	12.36868	6.60041976993503	6.37329154645719	1.0415536635907	64
606	0	1	C5	DLD1	Rep1	88	Image 2	93.87502	86.5656025	14.86267	6.31616122809697	6.37329154645719	1.0415536635907	64
607	0	1	C5	DLD1	Rep1	88	Image 3	82.24545	86.5656025	11.98911	6.8600129617628	6.37329154645719	1.0415536635907	64
608	0	1	C5	DLD1	Rep1	88	Image 4	88.50346	86.5656025	14.1561	6.25196629015054	6.37329154645719	1.0415536635907	64
609	1	1	E5	DLD1	Rep1	88	Image 1	57.5701	61.471415	10.13788	5.6787119200464	5.14223986338518	1.01581109582633	64
610	1	1	E5	DLD1	Rep1	88	Image 2	65.79942	61.471415	12.35715	5.32480547699105	5.14223986338518	1.01581109582633	64
611	1	1	E5	DLD1	Rep1	88	Image 3	58.52391	61.471415	11.66673	5.01630791147134	5.14223986338518	1.01581109582633	64
612	1	1	E5	DLD1	Rep1	88	Image 4	63.99223	61.471415	15.07115	4.24600843333123	5.14223986338518	1.01581109582633	64
613	0	0	B2	DLD1	Rep1	92	Image 1	92.50248	90.09663	15.29226	6.04897379458628	6.44749955061784	1.37114869832456	68
614	0	0	B2	DLD1	Rep1	92	Image 2	91.57003	90.09663	14.12087	6.48473004850268	6.44749955061784	1.37114869832456	68
615	0	0	B2	DLD1	Rep1	92	Image 3	85.72356	90.09663	13.18143	6.503358133374	6.44749955061784	1.37114869832456	68
616	0	0	B2	DLD1	Rep1	92	Image 4	90.59045	90.09663	13.79822	6.56537220018234	6.44749955061784	1.37114869832456	68
617	0	0	C2	DLD1	Rep1	92	Image 1	96.48788	94.781965	15.88141	6.07552352089644	6.44749955061784	1.37114869832456	68
618	0	0	C2	DLD1	Rep1	92	Image 2	97.20551	94.781965	17.58054	5.52915382576417	6.44749955061784	1.37114869832456	68
619	0	0	C2	DLD1	Rep1	92	Image 3	93.67435	94.781965	15.18727	6.16795184387978	6.44749955061784	1.37114869832456	68
620	0	0	C2	DLD1	Rep1	92	Image 4	91.76012	94.781965	14.89327	6.16118018406972	6.44749955061784	1.37114869832456	68
621	1	0	E2	DLD1	Rep1	92	Image 1	79.81784	78.6890525	13.73218	5.81246677512238	6.41711943467421	1.477231232297	68
622	1	0	E2	DLD1	Rep1	92	Image 2	84.84319	78.6890525	13.42686	6.31891521919496	6.41711943467421	1.477231232297	68
623	1	0	E2	DLD1	Rep1	92	Image 3	77.53841	78.6890525	12.32932	6.28894456466374	6.41711943467421	1.477231232297	68
624	1	0	E2	DLD1	Rep1	92	Image 4	72.55677	78.6890525	10.87354	6.6727827368088	6.41711943467421	1.477231232297	68
625	0	0	B3	DLD1	Rep1	92	Image 1	90.37674	94.0924575	15.02922	6.01340189311222	6.44749955061784	1.37114869832456	68
626	0	0	B3	DLD1	Rep1	92	Image 2	98.93809	94.0924575	19.28623	5.12998600555941	6.44749955061784	1.37114869832456	68
627	0	0	B3	DLD1	Rep1	92	Image 3	91.20046	94.0924575	15.29572	5.96248231531435	6.44749955061784	1.37114869832456	68
628	0	0	B3	DLD1	Rep1	92	Image 4	95.85454	94.0924575	19.59949	4.89066501220185	6.44749955061784	1.37114869832456	68
629	0	0	C3	DLD1	Rep1	92	Image 1	95.93086	92.30373	15.57243	6.16030125035078	6.44749955061784	1.37114869832456	68
630	0	0	C3	DLD1	Rep1	92	Image 2	95.69013	92.30373	15.94192	6.0024219165571	6.44749955061784	1.37114869832456	68
631	0	0	C3	DLD1	Rep1	92	Image 3	87.44978	92.30373	15.7838	5.54047694471547	6.44749955061784	1.37114869832456	68
632	0	0	C3	DLD1	Rep1	92	Image 4	90.14415	92.30373	15.45045	5.83440288146947	6.44749955061784	1.37114869832456	68
633	1	0	E3	DLD1	Rep1	92	Image 1	82.81264	82.2251075	14.03017	5.90246875126959	6.41711943467421	1.477231232297	68
634	1	0	E3	DLD1	Rep1	92	Image 2	88.65667	82.2251075	15.68337	5.65290941934036	6.41711943467421	1.477231232297	68
635	1	0	E3	DLD1	Rep1	92	Image 3	80.87684	82.2251075	12.81201	6.31258014940669	6.41711943467421	1.477231232297	68
636	1	0	E3	DLD1	Rep1	92	Image 4	76.55428	82.2251075	13.03133	5.87463290393229	6.41711943467421	1.477231232297	68
637	0	1	B5	DLD1	Rep1	92	Image 1	94.21992	91.1230125	15.41307	6.11298852207899	6.58706003080999	1.19292105574285	68
638	0	1	B5	DLD1	Rep1	92	Image 2	93.0508	91.1230125	15.72178	5.91859191516482	6.58706003080999	1.19292105574285	68
639	0	1	B5	DLD1	Rep1	92	Image 3	86.04505	91.1230125	14.24949	6.03846523629969	6.58706003080999	1.19292105574285	68
640	0	1	B5	DLD1	Rep1	92	Image 4	91.17628	91.1230125	13.6948	6.65772994129158	6.58706003080999	1.19292105574285	68
641	0	1	C5	DLD1	Rep1	92	Image 1	83.59436	88.09712	12.36868	6.75855143798691	6.58706003080999	1.19292105574285	68
642	0	1	C5	DLD1	Rep1	92	Image 2	95.05567	88.09712	14.86267	6.39559850282621	6.58706003080999	1.19292105574285	68
643	0	1	C5	DLD1	Rep1	92	Image 3	83.09978	88.09712	11.98911	6.93127179582137	6.58706003080999	1.19292105574285	68
644	0	1	C5	DLD1	Rep1	92	Image 4	90.63867	88.09712	14.1561	6.40279949986225	6.58706003080999	1.19292105574285	68
645	1	1	E5	DLD1	Rep1	92	Image 1	60.39256	63.0554075	10.13788	5.95711923991998	5.35086735980299	1.06746081314962	68
646	1	1	E5	DLD1	Rep1	92	Image 2	67.61799	63.0554075	12.35715	5.47197290637404	5.35086735980299	1.06746081314962	68
647	1	1	E5	DLD1	Rep1	92	Image 3	57.65169	63.0554075	11.66673	4.94154660303273	5.35086735980299	1.06746081314962	68
648	1	1	E5	DLD1	Rep1	92	Image 4	66.55939	63.0554075	15.07115	4.41634447271774	5.35086735980299	1.06746081314962	68
649	0	0	B2	DLD1	Rep2	24	Image 1	10.04745	10.1581825	10.04745	1	1	0	0
650	0	0	B2	DLD1	Rep2	24	Image 2	11.13616	10.1581825	11.13616	1	1	0	0
651	0	0	B2	DLD1	Rep2	24	Image 3	10.23417	10.1581825	10.23417	1	1	0	0
652	0	0	B2	DLD1	Rep2	24	Image 4	9.21495	10.1581825	9.21495	1	1	0	0
653	0	0	C2	DLD1	Rep2	24	Image 1	10.69324	10.72731525	10.69324	1	1	0	0
654	0	0	C2	DLD1	Rep2	24	Image 2	11.01272	10.72731525	11.01272	1	1	0	0
655	0	0	C2	DLD1	Rep2	24	Image 3	8.222261	10.72731525	8.222261	1	1	0	0
656	0	0	C2	DLD1	Rep2	24	Image 4	12.98104	10.72731525	12.98104	1	1	0	0
657	1	0	E2	DLD1	Rep2	24	Image 1	6.484721	8.14658675	6.484721	1	1	0	0
658	1	0	E2	DLD1	Rep2	24	Image 2	8.699644	8.14658675	8.699644	1	1	0	0
659	1	0	E2	DLD1	Rep2	24	Image 3	7.195652	8.14658675	7.195652	1	1	0	0
660	1	0	E2	DLD1	Rep2	24	Image 4	10.20633	8.14658675	10.20633	1	1	0	0
661	0	0	B3	DLD1	Rep2	24	Image 1	8.781499	9.10271975	8.781499	1	1	0	0
662	0	0	B3	DLD1	Rep2	24	Image 2	9.776125	9.10271975	9.776125	1	1	0	0
663	0	0	B3	DLD1	Rep2	24	Image 3	8.789926	9.10271975	8.789926	1	1	0	0
664	0	0	B3	DLD1	Rep2	24	Image 4	9.063329	9.10271975	9.063329	1	1	0	0
665	0	0	C3	DLD1	Rep2	24	Image 1	8.454838	10.040029	8.454838	1	1	0	0
666	0	0	C3	DLD1	Rep2	24	Image 2	9.502516	10.040029	9.502516	1	1	0	0
667	0	0	C3	DLD1	Rep2	24	Image 3	9.696962	10.040029	9.696962	1	1	0	0
668	0	0	C3	DLD1	Rep2	24	Image 4	12.5058	10.040029	12.5058	1	1	0	0
669	1	0	E3	DLD1	Rep2	24	Image 1	6.623219	8.80339475	6.623219	1	1	0	0
670	1	0	E3	DLD1	Rep2	24	Image 2	8.13909	8.80339475	8.13909	1	1	0	0
671	1	0	E3	DLD1	Rep2	24	Image 3	9.64709	8.80339475	9.64709	1	1	0	0
672	1	0	E3	DLD1	Rep2	24	Image 4	10.80418	8.80339475	10.80418	1	1	0	0
673	0	1	B5	DLD1	Rep2	24	Image 1	10.04656	10.187163	10.04656	1	1	0	0
674	0	1	B5	DLD1	Rep2	24	Image 2	9.907577	10.187163	9.907577	1	1	0	0
675	0	1	B5	DLD1	Rep2	24	Image 3	11.0416	10.187163	11.0416	1	1	0	0
676	0	1	B5	DLD1	Rep2	24	Image 4	9.752915	10.187163	9.752915	1	1	0	0
677	0	1	C5	DLD1	Rep2	24	Image 1	9.595904	8.893867	9.595904	1	1	0	0
678	0	1	C5	DLD1	Rep2	24	Image 2	6.894823	8.893867	6.894823	1	1	0	0
679	0	1	C5	DLD1	Rep2	24	Image 3	10.43421	8.893867	10.43421	1	1	0	0
680	0	1	C5	DLD1	Rep2	24	Image 4	8.650531	8.893867	8.650531	1	1	0	0
681	1	1	E5	DLD1	Rep2	24	Image 1	8.52944	8.36149825	8.52944	1	1	0	0
682	1	1	E5	DLD1	Rep2	24	Image 2	7.72194	8.36149825	7.72194	1	1	0	0
683	1	1	E5	DLD1	Rep2	24	Image 3	9.102356	8.36149825	9.102356	1	1	0	0
684	1	1	E5	DLD1	Rep2	24	Image 4	8.092257	8.36149825	8.092257	1	1	0	0
685	0	0	B2	DLD1	Rep2	28	Image 1	12.83819	13.19114	10.04745	1.27775604755435	1.25337219704061	0.0687085204341263	4
686	0	0	B2	DLD1	Rep2	28	Image 2	14.88326	13.19114	11.13616	1.33648043849945	1.25337219704061	0.0687085204341263	4
687	0	0	B2	DLD1	Rep2	28	Image 3	13.60577	13.19114	10.23417	1.32944537759291	1.25337219704061	0.0687085204341263	4
688	0	0	B2	DLD1	Rep2	28	Image 4	11.43734	13.19114	9.21495	1.24117222556823	1.25337219704061	0.0687085204341263	4
689	0	0	C2	DLD1	Rep2	28	Image 1	14.94515	13.72708	10.69324	1.39762597678533	1.25337219704061	0.0687085204341263	4
690	0	0	C2	DLD1	Rep2	28	Image 2	13.03354	13.72708	11.01272	1.18349871784627	1.25337219704061	0.0687085204341263	4
691	0	0	C2	DLD1	Rep2	28	Image 3	12.11379	13.72708	8.222261	1.47329183542094	1.25337219704061	0.0687085204341263	4
692	0	0	C2	DLD1	Rep2	28	Image 4	14.81584	13.72708	12.98104	1.14134460721175	1.25337219704061	0.0687085204341263	4
693	1	0	E2	DLD1	Rep2	28	Image 1	7.538475	9.8416775	6.484721	1.16249797022879	1.1913882557337	0.031766235149372	4
694	1	0	E2	DLD1	Rep2	28	Image 2	10.19403	9.8416775	8.699644	1.17177553472303	1.1913882557337	0.031766235149372	4
695	1	0	E2	DLD1	Rep2	28	Image 3	8.723405	9.8416775	7.195652	1.21231613201973	1.1913882557337	0.031766235149372	4
696	1	0	E2	DLD1	Rep2	28	Image 4	12.9108	9.8416775	10.20633	1.26497967437855	1.1913882557337	0.031766235149372	4
697	0	0	B3	DLD1	Rep2	28	Image 1	10.70914	11.0905225	8.781499	1.21951161185579	1.25337219704061	0.0687085204341263	4
698	0	0	B3	DLD1	Rep2	28	Image 2	11.53259	11.0905225	9.776125	1.17966883606746	1.25337219704061	0.0687085204341263	4
699	0	0	B3	DLD1	Rep2	28	Image 3	10.94876	11.0905225	8.789926	1.24560320530571	1.25337219704061	0.0687085204341263	4
700	0	0	B3	DLD1	Rep2	28	Image 4	11.1716	11.0905225	9.063329	1.23261552129466	1.25337219704061	0.0687085204341263	4
701	0	0	C3	DLD1	Rep2	28	Image 1	10.50398	12.532085	8.454838	1.24236324811901	1.25337219704061	0.0687085204341263	4
702	0	0	C3	DLD1	Rep2	28	Image 2	11.36957	12.532085	9.502516	1.19647996383274	1.25337219704061	0.0687085204341263	4
703	0	0	C3	DLD1	Rep2	28	Image 3	12.26942	12.532085	9.696962	1.26528494181992	1.25337219704061	0.0687085204341263	4
704	0	0	C3	DLD1	Rep2	28	Image 4	15.98537	12.532085	12.5058	1.27823649826481	1.25337219704061	0.0687085204341263	4
705	1	0	E3	DLD1	Rep2	28	Image 1	7.828041	10.532178	6.623219	1.18190882711262	1.1913882557337	0.031766235149372	4
706	1	0	E3	DLD1	Rep2	28	Image 2	9.565991	10.532178	8.13909	1.17531456219307	1.1913882557337	0.031766235149372	4
707	1	0	E3	DLD1	Rep2	28	Image 3	11.5232	10.532178	9.64709	1.19447418858951	1.1913882557337	0.031766235149372	4
708	1	0	E3	DLD1	Rep2	28	Image 4	13.21148	10.532178	10.80418	1.22281191168603	1.1913882557337	0.031766235149372	4
709	0	1	B5	DLD1	Rep2	28	Image 1	15.87678	14.0508575	10.04656	1.5803200299406	1.33377577287769	0.0907225741855139	4
710	0	1	B5	DLD1	Rep2	28	Image 2	11.90449	14.0508575	9.907577	1.20155412367726	1.33377577287769	0.0907225741855139	4
711	0	1	B5	DLD1	Rep2	28	Image 3	15.70692	14.0508575	11.0416	1.42252209824663	1.33377577287769	0.0907225741855139	4
712	0	1	B5	DLD1	Rep2	28	Image 4	12.71524	14.0508575	9.752915	1.30373739543511	1.33377577287769	0.0907225741855139	4
713	0	1	C5	DLD1	Rep2	28	Image 1	12.90962	12.423705	9.595904	1.34532608913136	1.33377577287769	0.0907225741855139	4
714	0	1	C5	DLD1	Rep2	28	Image 2	10.83547	12.423705	6.894823	1.57153707934199	1.33377577287769	0.0907225741855139	4
715	0	1	C5	DLD1	Rep2	28	Image 3	13.97125	12.423705	10.43421	1.33898493513165	1.33377577287769	0.0907225741855139	4
716	0	1	C5	DLD1	Rep2	28	Image 4	11.97848	12.423705	8.650531	1.38471037211473	1.33377577287769	0.0907225741855139	4
717	1	1	E5	DLD1	Rep2	28	Image 1	10.29661	10.46215225	8.52944	1.20718476242286	1.21925437427466	0.0627582150255574	4
718	1	1	E5	DLD1	Rep2	28	Image 2	9.807899	10.46215225	7.72194	1.2701340595757	1.21925437427466	0.0627582150255574	4
719	1	1	E5	DLD1	Rep2	28	Image 3	11.40563	10.46215225	9.102356	1.25304152023938	1.21925437427466	0.0627582150255574	4
720	1	1	E5	DLD1	Rep2	28	Image 4	10.33847	10.46215225	8.092257	1.27757558861514	1.21925437427466	0.0627582150255574	4
721	0	0	B2	DLD1	Rep2	32	Image 1	14.90384	15.4966725	10.04745	1.48334552548159	1.56598141820508	0.0890100216411283	8
722	0	0	B2	DLD1	Rep2	32	Image 2	16.61866	15.4966725	11.13616	1.49231512478269	1.56598141820508	0.0890100216411283	8
723	0	0	B2	DLD1	Rep2	32	Image 3	16.09092	15.4966725	10.23417	1.57227405837503	1.56598141820508	0.0890100216411283	8
724	0	0	B2	DLD1	Rep2	32	Image 4	14.37327	15.4966725	9.21495	1.55977731837937	1.56598141820508	0.0890100216411283	8
725	0	0	C2	DLD1	Rep2	32	Image 1	15.78415	15.761875	10.69324	1.47608676135577	1.56598141820508	0.0890100216411283	8
726	0	0	C2	DLD1	Rep2	32	Image 2	14.61345	15.761875	11.01272	1.32696100509229	1.56598141820508	0.0890100216411283	8
727	0	0	C2	DLD1	Rep2	32	Image 3	13.7393	15.761875	8.222261	1.67098806520494	1.56598141820508	0.0890100216411283	8
728	0	0	C2	DLD1	Rep2	32	Image 4	18.9106	15.761875	12.98104	1.45678620511145	1.56598141820508	0.0890100216411283	8
729	1	0	E2	DLD1	Rep2	32	Image 1	9.060494	11.516491	6.484721	1.39720644882023	1.39738451319414	0.0511173831241859	8
730	1	0	E2	DLD1	Rep2	32	Image 2	12.00382	11.516491	8.699644	1.37980588630983	1.39738451319414	0.0511173831241859	8
731	1	0	E2	DLD1	Rep2	32	Image 3	10.25986	11.516491	7.195652	1.42584160545841	1.39738451319414	0.0511173831241859	8
732	1	0	E2	DLD1	Rep2	32	Image 4	14.74179	11.516491	10.20633	1.44437716593526	1.39738451319414	0.0511173831241859	8
733	0	0	B3	DLD1	Rep2	32	Image 1	14.33417	14.4323325	8.781499	1.63231471073447	1.56598141820508	0.0890100216411283	8
734	0	0	B3	DLD1	Rep2	32	Image 2	16.02267	14.4323325	9.776125	1.63895919906916	1.56598141820508	0.0890100216411283	8
735	0	0	B3	DLD1	Rep2	32	Image 3	13.32353	14.4323325	8.789926	1.51577271526518	1.56598141820508	0.0890100216411283	8
736	0	0	B3	DLD1	Rep2	32	Image 4	14.04896	14.4323325	9.063329	1.55008827330443	1.56598141820508	0.0890100216411283	8
737	0	0	C3	DLD1	Rep2	32	Image 1	12.79047	15.481945	8.454838	1.51279894422578	1.56598141820508	0.0890100216411283	8
738	0	0	C3	DLD1	Rep2	32	Image 2	14.25377	15.481945	9.502516	1.49999957905885	1.56598141820508	0.0890100216411283	8
739	0	0	C3	DLD1	Rep2	32	Image 3	15.64248	15.481945	9.696962	1.61313203042355	1.56598141820508	0.0890100216411283	8
740	0	0	C3	DLD1	Rep2	32	Image 4	19.24106	15.481945	12.5058	1.53857090310096	1.56598141820508	0.0890100216411283	8
741	1	0	E3	DLD1	Rep2	32	Image 1	9.374309	12.45326975	6.623219	1.41537053206303	1.39738451319414	0.0511173831241859	8
742	1	0	E3	DLD1	Rep2	32	Image 2	11.18714	12.45326975	8.13909	1.37449518312244	1.39738451319414	0.0511173831241859	8
743	1	0	E3	DLD1	Rep2	32	Image 3	13.81369	12.45326975	9.64709	1.43190226275488	1.39738451319414	0.0511173831241859	8
744	1	0	E3	DLD1	Rep2	32	Image 4	15.43794	12.45326975	10.80418	1.42888585714048	1.39738451319414	0.0511173831241859	8
745	0	1	B5	DLD1	Rep2	32	Image 1	20.862	19.4072925	10.04656	2.07653166855123	1.78899489228846	0.156199990117149	8
746	0	1	B5	DLD1	Rep2	32	Image 2	16.63807	19.4072925	9.907577	1.67932785180473	1.78899489228846	0.156199990117149	8
747	0	1	B5	DLD1	Rep2	32	Image 3	24.24299	19.4072925	11.0416	2.19560480365164	1.78899489228846	0.156199990117149	8
748	0	1	B5	DLD1	Rep2	32	Image 4	15.88611	19.4072925	9.752915	1.62885762871921	1.78899489228846	0.156199990117149	8
749	0	1	C5	DLD1	Rep2	32	Image 1	17.16595	15.684235	9.595904	1.788883048434	1.78899489228846	0.156199990117149	8
750	0	1	C5	DLD1	Rep2	32	Image 2	14.34185	15.684235	6.894823	2.08008965567354	1.78899489228846	0.156199990117149	8
751	0	1	C5	DLD1	Rep2	32	Image 3	17.24283	15.684235	10.43421	1.65252855750459	1.78899489228846	0.156199990117149	8
752	0	1	C5	DLD1	Rep2	32	Image 4	13.98631	15.684235	8.650531	1.61681519897449	1.78899489228846	0.156199990117149	8
753	1	1	E5	DLD1	Rep2	32	Image 1	13.5702	12.916755	8.52944	1.59098369881258	1.48196834204565	0.0978206647460906	8
754	1	1	E5	DLD1	Rep2	32	Image 2	11.15454	12.916755	7.72194	1.4445255984895	1.48196834204565	0.0978206647460906	8
755	1	1	E5	DLD1	Rep2	32	Image 3	13.5418	12.916755	9.102356	1.48772471654591	1.48196834204565	0.0978206647460906	8
756	1	1	E5	DLD1	Rep2	32	Image 4	13.40048	12.916755	8.092257	1.65596322509283	1.48196834204565	0.0978206647460906	8
757	0	0	B2	DLD1	Rep2	36	Image 1	18.81659	19.5805675	10.04745	1.87277269356902	1.93137710148378	0.127706698039145	12
758	0	0	B2	DLD1	Rep2	36	Image 2	20.41963	19.5805675	11.13616	1.8336329578598	1.93137710148378	0.127706698039145	12
759	0	0	B2	DLD1	Rep2	36	Image 3	18.13612	19.5805675	10.23417	1.77211439716167	1.93137710148378	0.127706698039145	12
760	0	0	B2	DLD1	Rep2	36	Image 4	20.94993	19.5805675	9.21495	2.27347191249003	1.93137710148378	0.127706698039145	12
761	0	0	C2	DLD1	Rep2	36	Image 1	20.33509	21.225615	10.69324	1.90167713433908	1.93137710148378	0.127706698039145	12
762	0	0	C2	DLD1	Rep2	36	Image 2	20.42903	21.225615	11.01272	1.85503944529599	1.93137710148378	0.127706698039145	12
763	0	0	C2	DLD1	Rep2	36	Image 3	16.89337	21.225615	8.222261	2.05458936416638	1.93137710148378	0.127706698039145	12
764	0	0	C2	DLD1	Rep2	36	Image 4	27.24497	21.225615	12.98104	2.09882798296593	1.93137710148378	0.127706698039145	12
765	1	0	E2	DLD1	Rep2	36	Image 1	10.83167	13.802635	6.484721	1.67033708929035	1.65752103163222	0.0745214440823016	12
766	1	0	E2	DLD1	Rep2	36	Image 2	14.02934	13.802635	8.699644	1.61263380432579	1.65752103163222	0.0745214440823016	12
767	1	0	E2	DLD1	Rep2	36	Image 3	12.4694	13.802635	7.195652	1.73290759475305	1.65752103163222	0.0745214440823016	12
768	1	0	E2	DLD1	Rep2	36	Image 4	17.88013	13.802635	10.20633	1.7518667336839	1.65752103163222	0.0745214440823016	12
769	0	0	B3	DLD1	Rep2	36	Image 1	16.78845	17.30961	8.781499	1.9117977466034	1.93137710148378	0.127706698039145	12
770	0	0	B3	DLD1	Rep2	36	Image 2	18.8552	17.30961	9.776125	1.92869874311141	1.93137710148378	0.127706698039145	12
771	0	0	B3	DLD1	Rep2	36	Image 3	17.68416	17.30961	8.789926	2.01186676656891	1.93137710148378	0.127706698039145	12
772	0	0	B3	DLD1	Rep2	36	Image 4	15.91063	17.30961	9.063329	1.75549513870676	1.93137710148378	0.127706698039145	12
773	0	0	C3	DLD1	Rep2	36	Image 1	16.09941	18.252995	8.454838	1.90416540210469	1.93137710148378	0.127706698039145	12
774	0	0	C3	DLD1	Rep2	36	Image 2	17.15932	18.252995	9.502516	1.80576596766583	1.93137710148378	0.127706698039145	12
775	0	0	C3	DLD1	Rep2	36	Image 3	19.37023	18.252995	9.696962	1.99755655431052	1.93137710148378	0.127706698039145	12
776	0	0	C3	DLD1	Rep2	36	Image 4	20.38302	18.252995	12.5058	1.62988533320539	1.93137710148378	0.127706698039145	12
777	1	0	E3	DLD1	Rep2	36	Image 1	11.37779	14.68287	6.623219	1.71786407787512	1.65752103163222	0.0745214440823016	12
778	1	0	E3	DLD1	Rep2	36	Image 2	13.43757	14.68287	8.13909	1.65099169563182	1.65752103163222	0.0745214440823016	12
779	1	0	E3	DLD1	Rep2	36	Image 3	15.71134	14.68287	9.64709	1.6286092490067	1.65752103163222	0.0745214440823016	12
780	1	0	E3	DLD1	Rep2	36	Image 4	18.20478	14.68287	10.80418	1.68497562980254	1.65752103163222	0.0745214440823016	12
781	0	1	B5	DLD1	Rep2	36	Image 1	23.85962	22.7062925	10.04656	2.37490444490452	2.24941577990572	0.189679356004679	12
782	0	1	B5	DLD1	Rep2	36	Image 2	21.80253	22.7062925	9.907577	2.20059152707065	2.24941577990572	0.189679356004679	12
783	0	1	B5	DLD1	Rep2	36	Image 3	26.09803	22.7062925	11.0416	2.36360944066077	2.24941577990572	0.189679356004679	12
784	0	1	B5	DLD1	Rep2	36	Image 4	19.06499	22.7062925	9.752915	1.95479915491932	2.24941577990572	0.189679356004679	12
785	0	1	C5	DLD1	Rep2	36	Image 1	23.00045	21.4877575	9.595904	2.39690288689841	2.24941577990572	0.189679356004679	12
786	0	1	C5	DLD1	Rep2	36	Image 2	17.09017	21.4877575	6.894823	2.4786959723259	2.24941577990572	0.189679356004679	12
787	0	1	C5	DLD1	Rep2	36	Image 3	22.13155	21.4877575	10.43421	2.12105660131433	2.24941577990572	0.189679356004679	12
788	0	1	C5	DLD1	Rep2	36	Image 4	23.72886	21.4877575	8.650531	2.74305242071267	2.24941577990572	0.189679356004679	12
789	1	1	E5	DLD1	Rep2	36	Image 1	15.45562	15.2085575	8.52944	1.8120322084451	1.74284146420063	0.110165987357177	12
790	1	1	E5	DLD1	Rep2	36	Image 2	13.44213	15.2085575	7.72194	1.74077110156256	1.74284146420063	0.110165987357177	12
791	1	1	E5	DLD1	Rep2	36	Image 3	16.04588	15.2085575	9.102356	1.76282711860534	1.74284146420063	0.110165987357177	12
792	1	1	E5	DLD1	Rep2	36	Image 4	15.8906	15.2085575	8.092257	1.96367960137697	1.74284146420063	0.110165987357177	12
793	0	0	B2	DLD1	Rep2	40	Image 1	23.68638	23.2592825	10.04745	2.35745189077826	2.29618552281039	0.144809535874928	16
794	0	0	B2	DLD1	Rep2	40	Image 2	24.36471	23.2592825	11.13616	2.18789151736326	2.29618552281039	0.144809535874928	16
795	0	0	B2	DLD1	Rep2	40	Image 3	21.18645	23.2592825	10.23417	2.07016787878255	2.29618552281039	0.144809535874928	16
796	0	0	B2	DLD1	Rep2	40	Image 4	23.79959	23.2592825	9.21495	2.58271504457431	2.29618552281039	0.144809535874928	16
797	0	0	C2	DLD1	Rep2	40	Image 1	22.57722	23.12106	10.69324	2.11135446319357	2.29618552281039	0.144809535874928	16
798	0	0	C2	DLD1	Rep2	40	Image 2	21.64256	23.12106	11.01272	1.96523293064747	2.29618552281039	0.144809535874928	16
799	0	0	C2	DLD1	Rep2	40	Image 3	19.80285	23.12106	8.222261	2.40844337099005	2.29618552281039	0.144809535874928	16
800	0	0	C2	DLD1	Rep2	40	Image 4	28.46161	23.12106	12.98104	2.19255236868541	2.29618552281039	0.144809535874928	16
801	1	0	E2	DLD1	Rep2	40	Image 1	12.79765	15.816495	6.484721	1.97350818948109	1.96013605934184	0.0863459098967292	16
802	1	0	E2	DLD1	Rep2	40	Image 2	16.79169	15.816495	8.699644	1.93015829153469	1.96013605934184	0.0863459098967292	16
803	1	0	E2	DLD1	Rep2	40	Image 3	13.74931	15.816495	7.195652	1.91078028787384	1.96013605934184	0.0863459098967292	16
804	1	0	E2	DLD1	Rep2	40	Image 4	19.92733	15.816495	10.20633	1.95244813757737	1.96013605934184	0.0863459098967292	16
805	0	0	B3	DLD1	Rep2	40	Image 1	19.36291	20.29929	8.781499	2.20496637305317	2.29618552281039	0.144809535874928	16
806	0	0	B3	DLD1	Rep2	40	Image 2	22.86541	20.29929	9.776125	2.33890319528443	2.29618552281039	0.144809535874928	16
807	0	0	B3	DLD1	Rep2	40	Image 3	19.325	20.29929	8.789926	2.19853955539557	2.29618552281039	0.144809535874928	16
808	0	0	B3	DLD1	Rep2	40	Image 4	19.64384	20.29929	9.063329	2.16739787334212	2.29618552281039	0.144809535874928	16
809	0	0	C3	DLD1	Rep2	40	Image 1	18.19739	21.8617725	8.454838	2.15230498798439	2.29618552281039	0.144809535874928	16
810	0	0	C3	DLD1	Rep2	40	Image 2	23.16216	21.8617725	9.502516	2.43747655883979	2.29618552281039	0.144809535874928	16
811	0	0	C3	DLD1	Rep2	40	Image 3	20.03185	21.8617725	9.696962	2.06578617096777	2.29618552281039	0.144809535874928	16
812	0	0	C3	DLD1	Rep2	40	Image 4	26.05569	21.8617725	12.5058	2.08348846135393	2.29618552281039	0.144809535874928	16
813	1	0	E3	DLD1	Rep2	40	Image 1	13.05571	17.6712025	6.623219	1.97120312645558	1.96013605934184	0.0863459098967292	16
814	1	0	E3	DLD1	Rep2	40	Image 2	16.8884	17.6712025	8.13909	2.07497398357802	1.96013605934184	0.0863459098967292	16
815	1	0	E3	DLD1	Rep2	40	Image 3	19.22635	17.6712025	9.64709	1.99296886418599	1.96013605934184	0.0863459098967292	16
816	1	0	E3	DLD1	Rep2	40	Image 4	21.51435	17.6712025	10.80418	1.991298738081	1.96013605934184	0.0863459098967292	16
817	0	1	B5	DLD1	Rep2	40	Image 1	29.05946	27.1930775	10.04656	2.89247861954739	2.66571183104187	0.214138149352522	16
818	0	1	B5	DLD1	Rep2	40	Image 2	23.78171	27.1930775	9.907577	2.4003558084888	2.66571183104187	0.214138149352522	16
819	0	1	B5	DLD1	Rep2	40	Image 3	33.14399	27.1930775	11.0416	3.00173797275757	2.66571183104187	0.214138149352522	16
820	0	1	B5	DLD1	Rep2	40	Image 4	22.78715	27.1930775	9.752915	2.33644505258172	2.66571183104187	0.214138149352522	16
821	0	1	C5	DLD1	Rep2	40	Image 1	26.24841	25.278855	9.595904	2.73537646896009	2.66571183104187	0.214138149352522	16
822	0	1	C5	DLD1	Rep2	40	Image 2	22.45441	25.278855	6.894823	3.25670579215739	2.66571183104187	0.214138149352522	16
823	0	1	C5	DLD1	Rep2	40	Image 3	27.55249	25.278855	10.43421	2.6405918608117	2.66571183104187	0.214138149352522	16
824	0	1	C5	DLD1	Rep2	40	Image 4	24.86011	25.278855	8.650531	2.87382473977609	2.66571183104187	0.214138149352522	16
825	1	1	E5	DLD1	Rep2	40	Image 1	17.40177	17.357135	8.52944	2.04020076347333	2.02993435226146	0.133297395087281	16
826	1	1	E5	DLD1	Rep2	40	Image 2	15.81572	17.357135	7.72194	2.04815370230797	2.02993435226146	0.133297395087281	16
827	1	1	E5	DLD1	Rep2	40	Image 3	18.90888	17.357135	9.102356	2.07736107003505	2.02993435226146	0.133297395087281	16
828	1	1	E5	DLD1	Rep2	40	Image 4	17.30217	17.357135	8.092257	2.13811424921379	2.02993435226146	0.133297395087281	16
829	0	0	B2	DLD1	Rep2	44	Image 1	27.88578	28.2417875	10.04745	2.77540868578595	2.69318477133066	0.161063366473665	20
830	0	0	B2	DLD1	Rep2	44	Image 2	29.76777	28.2417875	11.13616	2.67307312394937	2.69318477133066	0.161063366473665	20
831	0	0	B2	DLD1	Rep2	44	Image 3	28.74724	28.2417875	10.23417	2.80894689066138	2.69318477133066	0.161063366473665	20
832	0	0	B2	DLD1	Rep2	44	Image 4	26.56636	28.2417875	9.21495	2.88296301119377	2.69318477133066	0.161063366473665	20
833	0	0	C2	DLD1	Rep2	44	Image 1	26.37434	27.19562	10.69324	2.46644983185639	2.69318477133066	0.161063366473665	20
834	0	0	C2	DLD1	Rep2	44	Image 2	24.69421	27.19562	11.01272	2.24233522690126	2.69318477133066	0.161063366473665	20
835	0	0	C2	DLD1	Rep2	44	Image 3	22.74563	27.19562	8.222261	2.76634735871313	2.69318477133066	0.161063366473665	20
836	0	0	C2	DLD1	Rep2	44	Image 4	34.9683	27.19562	12.98104	2.69379803159069	2.69318477133066	0.161063366473665	20
837	1	0	E2	DLD1	Rep2	44	Image 1	14.64039	18.7341625	6.484721	2.25767461699586	2.24276342878409	0.123279273114089	20
838	1	0	E2	DLD1	Rep2	44	Image 2	19.21004	18.7341625	8.699644	2.2081409308243	2.24276342878409	0.123279273114089	20
839	1	0	E2	DLD1	Rep2	44	Image 3	16.40176	18.7341625	7.195652	2.27939872578607	2.24276342878409	0.123279273114089	20
840	1	0	E2	DLD1	Rep2	44	Image 4	24.68446	18.7341625	10.20633	2.41854417797582	2.24276342878409	0.123279273114089	20
841	0	0	B3	DLD1	Rep2	44	Image 1	23.49138	23.774815	8.781499	2.67509909185209	2.69318477133066	0.161063366473665	20
842	0	0	B3	DLD1	Rep2	44	Image 2	26.082	23.774815	9.776125	2.66792824355253	2.69318477133066	0.161063366473665	20
843	0	0	B3	DLD1	Rep2	44	Image 3	22.61612	23.774815	8.789926	2.57295908975798	2.69318477133066	0.161063366473665	20
844	0	0	B3	DLD1	Rep2	44	Image 4	22.90976	23.774815	9.063329	2.52774228983633	2.69318477133066	0.161063366473665	20
845	0	0	C3	DLD1	Rep2	44	Image 1	21.37371	25.90653	8.454838	2.5279857520629	2.69318477133066	0.161063366473665	20
846	0	0	C3	DLD1	Rep2	44	Image 2	28.19068	25.90653	9.502516	2.96665430502827	2.69318477133066	0.161063366473665	20
847	0	0	C3	DLD1	Rep2	44	Image 3	24.07741	25.90653	9.696962	2.48298487711925	2.69318477133066	0.161063366473665	20
848	0	0	C3	DLD1	Rep2	44	Image 4	29.98432	25.90653	12.5058	2.39763309824242	2.69318477133066	0.161063366473665	20
849	1	0	E3	DLD1	Rep2	44	Image 1	15.63322	20.327505	6.623219	2.36036585835377	2.24276342878409	0.123279273114089	20
850	1	0	E3	DLD1	Rep2	44	Image 2	19.35151	20.327505	8.13909	2.37760118145886	2.24276342878409	0.123279273114089	20
851	1	0	E3	DLD1	Rep2	44	Image 3	20.69815	20.327505	9.64709	2.14553300528968	2.24276342878409	0.123279273114089	20
852	1	0	E3	DLD1	Rep2	44	Image 4	25.62714	20.327505	10.80418	2.37196529491364	2.24276342878409	0.123279273114089	20
853	0	1	B5	DLD1	Rep2	44	Image 1	32.65397	30.9575825	10.04656	3.25026377187814	2.98959314270206	0.188435199396182	20
854	0	1	B5	DLD1	Rep2	44	Image 2	24.09421	30.9575825	9.907577	2.43189732464355	2.98959314270206	0.188435199396182	20
855	0	1	B5	DLD1	Rep2	44	Image 3	36.15764	30.9575825	11.0416	3.27467396029561	2.98959314270206	0.188435199396182	20
856	0	1	B5	DLD1	Rep2	44	Image 4	30.92451	30.9575825	9.752915	3.17079662849517	2.98959314270206	0.188435199396182	20
857	0	1	C5	DLD1	Rep2	44	Image 1	28.91896	26.1011225	9.595904	3.01367750240102	2.98959314270206	0.188435199396182	20
858	0	1	C5	DLD1	Rep2	44	Image 2	21.41412	26.1011225	6.894823	3.1058259218547	2.98959314270206	0.188435199396182	20
859	0	1	C5	DLD1	Rep2	44	Image 3	28.21646	26.1011225	10.43421	2.70422581105805	2.98959314270206	0.188435199396182	20
860	0	1	C5	DLD1	Rep2	44	Image 4	25.85495	26.1011225	8.650531	2.98882808465746	2.98959314270206	0.188435199396182	20
861	1	1	E5	DLD1	Rep2	44	Image 1	18.5941	19.58865	8.52944	2.1799907145135	2.25014572851643	0.188419902207281	20
862	1	1	E5	DLD1	Rep2	44	Image 2	20.09518	19.58865	7.72194	2.60234863259751	2.25014572851643	0.188419902207281	20
863	1	1	E5	DLD1	Rep2	44	Image 3	19.61082	19.58865	9.102356	2.15447736827696	2.25014572851643	0.188419902207281	20
864	1	1	E5	DLD1	Rep2	44	Image 4	20.0545	19.58865	8.092257	2.47823320490192	2.25014572851643	0.188419902207281	20
865	0	0	B2	DLD1	Rep2	48	Image 1	31.04146	32.3711875	10.04745	3.08948638709324	3.05011942875025	0.193384102605606	24
866	0	0	B2	DLD1	Rep2	48	Image 2	33.01281	32.3711875	11.13616	2.96446979928449	3.05011942875025	0.193384102605606	24
867	0	0	B2	DLD1	Rep2	48	Image 3	33.0131	32.3711875	10.23417	3.22577209485479	3.05011942875025	0.193384102605606	24
868	0	0	B2	DLD1	Rep2	48	Image 4	32.41738	32.3711875	9.21495	3.51791165443111	3.05011942875025	0.193384102605606	24
869	0	0	C2	DLD1	Rep2	48	Image 1	30.74575	31.861475	10.69324	2.87525109321403	3.05011942875025	0.193384102605606	24
870	0	0	C2	DLD1	Rep2	48	Image 2	31.45294	31.861475	11.01272	2.85605554304477	3.05011942875025	0.193384102605606	24
871	0	0	C2	DLD1	Rep2	48	Image 3	26.81241	31.861475	8.222261	3.26095340442246	3.05011942875025	0.193384102605606	24
872	0	0	C2	DLD1	Rep2	48	Image 4	38.4348	31.861475	12.98104	2.96084135015376	3.05011942875025	0.193384102605606	24
873	1	0	E2	DLD1	Rep2	48	Image 1	16.85552	21.254745	6.484721	2.59926679960479	2.51236642334115	0.162305790701859	24
874	1	0	E2	DLD1	Rep2	48	Image 2	21.90269	21.254745	8.699644	2.51765359594025	2.51236642334115	0.162305790701859	24
875	1	0	E2	DLD1	Rep2	48	Image 3	18.58836	21.254745	7.195652	2.58327667874989	2.51236642334115	0.162305790701859	24
876	1	0	E2	DLD1	Rep2	48	Image 4	27.67241	21.254745	10.20633	2.71129877242848	2.51236642334115	0.162305790701859	24
877	0	0	B3	DLD1	Rep2	48	Image 1	27.2306	28.457165	8.781499	3.10090566542227	3.05011942875025	0.193384102605606	24
878	0	0	B3	DLD1	Rep2	48	Image 2	31.08884	28.457165	9.776125	3.18007799613855	3.05011942875025	0.193384102605606	24
879	0	0	B3	DLD1	Rep2	48	Image 3	29.09952	28.457165	8.789926	3.31055346768562	3.05011942875025	0.193384102605606	24
880	0	0	B3	DLD1	Rep2	48	Image 4	26.4097	28.457165	9.063329	2.9139072409266	3.05011942875025	0.193384102605606	24
881	0	0	C3	DLD1	Rep2	48	Image 1	24.9696	30.005915	8.454838	2.95329135815494	3.05011942875025	0.193384102605606	24
882	0	0	C3	DLD1	Rep2	48	Image 2	30.28127	30.005915	9.502516	3.18665814401154	3.05011942875025	0.193384102605606	24
883	0	0	C3	DLD1	Rep2	48	Image 3	29.21715	30.005915	9.696962	3.01302098533541	3.05011942875025	0.193384102605606	24
884	0	0	C3	DLD1	Rep2	48	Image 4	35.55564	30.005915	12.5058	2.84313198675814	3.05011942875025	0.193384102605606	24
885	1	0	E3	DLD1	Rep2	48	Image 1	18.03106	23.2164725	6.623219	2.72240129761676	2.51236642334115	0.162305790701859	24
886	1	0	E3	DLD1	Rep2	48	Image 2	20.89274	23.2164725	8.13909	2.56696264570118	2.51236642334115	0.162305790701859	24
887	1	0	E3	DLD1	Rep2	48	Image 3	24.16777	23.2164725	9.64709	2.50518757469869	2.51236642334115	0.162305790701859	24
888	1	0	E3	DLD1	Rep2	48	Image 4	29.77432	23.2164725	10.80418	2.75581487905607	2.51236642334115	0.162305790701859	24
889	0	1	B5	DLD1	Rep2	48	Image 1	38.36607	35.9662	10.04656	3.81882654361294	3.29475136226622	0.299869734638792	24
890	0	1	B5	DLD1	Rep2	48	Image 2	30.99656	35.9662	9.907577	3.12857119354207	3.29475136226622	0.299869734638792	24
891	0	1	B5	DLD1	Rep2	48	Image 3	44.14891	35.9662	11.0416	3.99841599043617	3.29475136226622	0.299869734638792	24
892	0	1	B5	DLD1	Rep2	48	Image 4	30.35326	35.9662	9.752915	3.11222439650094	3.29475136226622	0.299869734638792	24
893	0	1	C5	DLD1	Rep2	48	Image 1	33.4873	28.779475	9.595904	3.4897493764006	3.29475136226622	0.299869734638792	24
894	0	1	C5	DLD1	Rep2	48	Image 2	23.74585	28.779475	6.894823	3.44401154315347	3.29475136226622	0.299869734638792	24
895	0	1	C5	DLD1	Rep2	48	Image 3	29.32319	28.779475	10.43421	2.81029325650912	3.29475136226622	0.299869734638792	24
896	0	1	C5	DLD1	Rep2	48	Image 4	28.56156	28.779475	8.650531	3.3017117677516	3.29475136226622	0.299869734638792	24
897	1	1	E5	DLD1	Rep2	48	Image 1	22.78763	22.6529325	8.52944	2.67164432834981	2.480385967971	0.228089890176251	24
898	1	1	E5	DLD1	Rep2	48	Image 2	22.08257	22.6529325	7.72194	2.85971789472594	2.480385967971	0.228089890176251	24
899	1	1	E5	DLD1	Rep2	48	Image 3	23.04874	22.6529325	9.102356	2.5321729890591	2.480385967971	0.228089890176251	24
900	1	1	E5	DLD1	Rep2	48	Image 4	22.69279	22.6529325	8.092257	2.80425967687383	2.480385967971	0.228089890176251	24
901	0	0	B2	DLD1	Rep2	52	Image 1	36.16213	37.0401575	10.04745	3.59913510393184	3.47732901865357	0.205579945917299	28
902	0	0	B2	DLD1	Rep2	52	Image 2	40.36161	37.0401575	11.13616	3.62437411100415	3.47732901865357	0.205579945917299	28
903	0	0	B2	DLD1	Rep2	52	Image 3	37.81153	37.0401575	10.23417	3.69463571545128	3.47732901865357	0.205579945917299	28
904	0	0	B2	DLD1	Rep2	52	Image 4	33.82536	37.0401575	9.21495	3.67070467012843	3.47732901865357	0.205579945917299	28
905	0	0	C2	DLD1	Rep2	52	Image 1	35.20336	34.8864	10.69324	3.29211352218785	3.47732901865357	0.205579945917299	28
906	0	0	C2	DLD1	Rep2	52	Image 2	31.68656	34.8864	11.01272	2.8772691941682	3.47732901865357	0.205579945917299	28
907	0	0	C2	DLD1	Rep2	52	Image 3	30.64102	34.8864	8.222261	3.72659296512237	3.47732901865357	0.205579945917299	28
908	0	0	C2	DLD1	Rep2	52	Image 4	42.01466	34.8864	12.98104	3.23661740507694	3.47732901865357	0.205579945917299	28
909	1	0	E2	DLD1	Rep2	52	Image 1	19.9303	24.936345	6.484721	3.07342443876922	2.86522281655065	0.195908533237339	28
910	1	0	E2	DLD1	Rep2	52	Image 2	25.1251	24.936345	8.699644	2.88806070685191	2.86522281655065	0.195908533237339	28
911	1	0	E2	DLD1	Rep2	52	Image 3	21.43374	24.936345	7.195652	2.97870714147933	2.86522281655065	0.195908533237339	28
912	1	0	E2	DLD1	Rep2	52	Image 4	33.25624	24.936345	10.20633	3.25839356556176	2.86522281655065	0.195908533237339	28
913	0	0	B3	DLD1	Rep2	52	Image 1	32.75295	31.6271175	8.781499	3.72976754879776	3.47732901865357	0.205579945917299	28
914	0	0	B3	DLD1	Rep2	52	Image 2	32.97835	31.6271175	9.776125	3.37335600762061	3.47732901865357	0.205579945917299	28
915	0	0	B3	DLD1	Rep2	52	Image 3	30.33094	31.6271175	8.789926	3.45064793492004	3.47732901865357	0.205579945917299	28
916	0	0	B3	DLD1	Rep2	52	Image 4	30.44623	31.6271175	9.063329	3.35927670726727	3.47732901865357	0.205579945917299	28
917	0	0	C3	DLD1	Rep2	52	Image 1	28.51078	34.62664	8.454838	3.37212611288353	3.47732901865357	0.205579945917299	28
918	0	0	C3	DLD1	Rep2	52	Image 2	34.56765	34.62664	9.502516	3.6377365741873	3.47732901865357	0.205579945917299	28
919	0	0	C3	DLD1	Rep2	52	Image 3	34.19395	34.62664	9.696962	3.52625389271403	3.47732901865357	0.205579945917299	28
920	0	0	C3	DLD1	Rep2	52	Image 4	41.23418	34.62664	12.5058	3.29720449711334	3.47732901865357	0.205579945917299	28
921	1	0	E3	DLD1	Rep2	52	Image 1	20.92865	27.005915	6.623219	3.15989098352327	2.86522281655065	0.195908533237339	28
922	1	0	E3	DLD1	Rep2	52	Image 2	23.9095	27.005915	8.13909	2.93761341869914	2.86522281655065	0.195908533237339	28
923	1	0	E3	DLD1	Rep2	52	Image 3	29.53	27.005915	9.64709	3.06102669302349	2.86522281655065	0.195908533237339	28
924	1	0	E3	DLD1	Rep2	52	Image 4	33.65551	27.005915	10.80418	3.11504528802741	2.86522281655065	0.195908533237339	28
925	0	1	B5	DLD1	Rep2	52	Image 1	43.20596	40.048765	10.04656	4.30057253428039	3.65036368585605	0.250815047841488	28
926	0	1	B5	DLD1	Rep2	52	Image 2	37.19268	40.048765	9.907577	3.75396325458788	3.65036368585605	0.250815047841488	28
927	0	1	B5	DLD1	Rep2	52	Image 3	43.08037	40.048765	11.0416	3.90164197217794	3.65036368585605	0.250815047841488	28
928	0	1	B5	DLD1	Rep2	52	Image 4	36.71605	40.048765	9.752915	3.76462319214307	3.65036368585605	0.250815047841488	28
929	0	1	C5	DLD1	Rep2	52	Image 1	34.3397	31.5816	9.595904	3.57857894368264	3.65036368585605	0.250815047841488	28
930	0	1	C5	DLD1	Rep2	52	Image 2	27.31025	31.5816	6.894823	3.96097912883333	3.65036368585605	0.250815047841488	28
931	0	1	C5	DLD1	Rep2	52	Image 3	34.13199	31.5816	10.43421	3.27116188000817	3.65036368585605	0.250815047841488	28
932	0	1	C5	DLD1	Rep2	52	Image 4	30.54446	31.5816	8.650531	3.53093469059876	3.65036368585605	0.250815047841488	28
933	1	1	E5	DLD1	Rep2	52	Image 1	24.70124	23.06958	8.52944	2.89599786152432	2.64125812830958	0.2096270183593	28
934	1	1	E5	DLD1	Rep2	52	Image 2	19.81757	23.06958	7.72194	2.5663978223089	2.64125812830958	0.2096270183593	28
935	1	1	E5	DLD1	Rep2	52	Image 3	23.31682	23.06958	9.102356	2.56162470463691	2.64125812830958	0.2096270183593	28
936	1	1	E5	DLD1	Rep2	52	Image 4	24.44269	23.06958	8.092257	3.02050342691786	2.64125812830958	0.2096270183593	28
937	0	0	B2	DLD1	Rep2	56	Image 1	41.7807	42.7267375	10.04745	4.15833868294941	3.94268942212368	0.240103556731697	32
938	0	0	B2	DLD1	Rep2	56	Image 2	47.85926	42.7267375	11.13616	4.29764478958636	3.94268942212368	0.240103556731697	32
939	0	0	B2	DLD1	Rep2	56	Image 3	42.7533	42.7267375	10.23417	4.17750535705387	3.94268942212368	0.240103556731697	32
940	0	0	B2	DLD1	Rep2	56	Image 4	38.51369	42.7267375	9.21495	4.17947899880086	3.94268942212368	0.240103556731697	32
941	0	0	C2	DLD1	Rep2	56	Image 1	40.07798	41.9435175	10.69324	3.74797348605287	3.94268942212368	0.240103556731697	32
942	0	0	C2	DLD1	Rep2	56	Image 2	42.82714	41.9435175	11.01272	3.88887940490633	3.94268942212368	0.240103556731697	32
943	0	0	C2	DLD1	Rep2	56	Image 3	34.92746	41.9435175	8.222261	4.24791429024206	3.94268942212368	0.240103556731697	32
944	0	0	C2	DLD1	Rep2	56	Image 4	49.94149	41.9435175	12.98104	3.84726416373418	3.94268942212368	0.240103556731697	32
945	1	0	E2	DLD1	Rep2	56	Image 1	24.48373	28.6858425	6.484721	3.77560268205833	3.22121779626068	0.271053524997891	32
946	1	0	E2	DLD1	Rep2	56	Image 2	28.4109	28.6858425	8.699644	3.26575432282057	3.22121779626068	0.271053524997891	32
947	1	0	E2	DLD1	Rep2	56	Image 3	25.87547	28.6858425	7.195652	3.59598685428367	3.22121779626068	0.271053524997891	32
948	1	0	E2	DLD1	Rep2	56	Image 4	35.97327	28.6858425	10.20633	3.52460384878796	3.22121779626068	0.271053524997891	32
949	0	0	B3	DLD1	Rep2	56	Image 1	34.64039	36.834175	8.781499	3.9447012406424	3.94268942212368	0.240103556731697	32
950	0	0	B3	DLD1	Rep2	56	Image 2	39.24182	36.834175	9.776125	4.01404646524057	3.94268942212368	0.240103556731697	32
951	0	0	B3	DLD1	Rep2	56	Image 3	36.47864	36.834175	8.789926	4.1500508650471	3.94268942212368	0.240103556731697	32
952	0	0	B3	DLD1	Rep2	56	Image 4	36.97585	36.834175	9.063329	4.07972059714482	3.94268942212368	0.240103556731697	32
953	0	0	C3	DLD1	Rep2	56	Image 1	33.65011	41.1415475	8.454838	3.97998282166968	3.94268942212368	0.240103556731697	32
954	0	0	C3	DLD1	Rep2	56	Image 2	41.70356	41.1415475	9.502516	4.38868611218334	3.94268942212368	0.240103556731697	32
955	0	0	C3	DLD1	Rep2	56	Image 3	41.15121	41.1415475	9.696962	4.24372189970426	3.94268942212368	0.240103556731697	32
956	0	0	C3	DLD1	Rep2	56	Image 4	48.06131	41.1415475	12.5058	3.84312159158151	3.94268942212368	0.240103556731697	32
957	1	0	E3	DLD1	Rep2	56	Image 1	24.06602	30.4109125	6.623219	3.63358360942013	3.22121779626068	0.271053524997891	32
958	1	0	E3	DLD1	Rep2	56	Image 2	28.9604	30.4109125	8.13909	3.55818648030677	3.22121779626068	0.271053524997891	32
959	1	0	E3	DLD1	Rep2	56	Image 3	29.99178	30.4109125	9.64709	3.10889397735483	3.22121779626068	0.271053524997891	32
960	1	0	E3	DLD1	Rep2	56	Image 4	38.62545	30.4109125	10.80418	3.57504688000385	3.22121779626068	0.271053524997891	32
961	0	1	B5	DLD1	Rep2	56	Image 1	44.20396	43.0482175	10.04656	4.39991001895176	4.05408893879287	0.333250356501525	32
962	0	1	B5	DLD1	Rep2	56	Image 2	38.89236	43.0482175	9.907577	3.92551680395721	4.05408893879287	0.333250356501525	32
963	0	1	B5	DLD1	Rep2	56	Image 3	52.27385	43.0482175	11.0416	4.73426405593392	4.05408893879287	0.333250356501525	32
964	0	1	B5	DLD1	Rep2	56	Image 4	36.8227	43.0482175	9.752915	3.77555838433945	4.05408893879287	0.333250356501525	32
965	0	1	C5	DLD1	Rep2	56	Image 1	37.81575	37.2034875	9.595904	3.94082204240476	4.05408893879287	0.333250356501525	32
966	0	1	C5	DLD1	Rep2	56	Image 2	32.60133	37.2034875	6.894823	4.72837808889365	4.05408893879287	0.333250356501525	32
967	0	1	C5	DLD1	Rep2	56	Image 3	40.2714	37.2034875	10.43421	3.85955429304183	4.05408893879287	0.333250356501525	32
968	0	1	C5	DLD1	Rep2	56	Image 4	38.12547	37.2034875	8.650531	4.40729823406216	4.05408893879287	0.333250356501525	32
969	1	1	E5	DLD1	Rep2	56	Image 1	29.13634	27.3597225	8.52944	3.41597338160536	3.01323268112868	0.297415275565591	32
970	1	1	E5	DLD1	Rep2	56	Image 2	28.041	27.3597225	7.72194	3.63134134686361	3.01323268112868	0.297415275565591	32
971	1	1	E5	DLD1	Rep2	56	Image 3	27.24939	27.3597225	9.102356	2.99366339879477	3.01323268112868	0.297415275565591	32
972	1	1	E5	DLD1	Rep2	56	Image 4	25.01216	27.3597225	8.092257	3.0908756358084	3.01323268112868	0.297415275565591	32
973	0	0	B2	DLD1	Rep2	60	Image 1	47.2576	46.1355375	10.04745	4.70344216691797	4.35036091272953	0.371123966190874	36
974	0	0	B2	DLD1	Rep2	60	Image 2	50.54785	46.1355375	11.13616	4.5390736124481	4.35036091272953	0.371123966190874	36
975	0	0	B2	DLD1	Rep2	60	Image 3	45.03667	46.1355375	10.23417	4.40061773451096	4.35036091272953	0.371123966190874	36
976	0	0	B2	DLD1	Rep2	60	Image 4	41.70003	46.1355375	9.21495	4.52525841160288	4.35036091272953	0.371123966190874	36
977	0	0	C2	DLD1	Rep2	60	Image 1	46.56153	48.1862325	10.69324	4.354295798093	4.35036091272953	0.371123966190874	36
978	0	0	C2	DLD1	Rep2	60	Image 2	49.5988	48.1862325	11.01272	4.50377381791238	4.35036091272953	0.371123966190874	36
979	0	0	C2	DLD1	Rep2	60	Image 3	41.83016	48.1862325	8.222261	5.08742789848194	4.35036091272953	0.371123966190874	36
980	0	0	C2	DLD1	Rep2	60	Image 4	54.75444	48.1862325	12.98104	4.21803183720257	4.35036091272953	0.371123966190874	36
981	1	0	E2	DLD1	Rep2	60	Image 1	27.80573	33.7768325	6.484721	4.2878837809676	3.58562514115437	0.396746353689983	36
982	1	0	E2	DLD1	Rep2	60	Image 2	34.85231	33.7768325	8.699644	4.00617657458167	3.58562514115437	0.396746353689983	36
983	1	0	E2	DLD1	Rep2	60	Image 3	30.92237	33.7768325	7.195652	4.29736874434728	3.58562514115437	0.396746353689983	36
984	1	0	E2	DLD1	Rep2	60	Image 4	41.52692	33.7768325	10.20633	4.06874165346408	3.58562514115437	0.396746353689983	36
985	0	0	B3	DLD1	Rep2	60	Image 1	40.17227	44.533455	8.781499	4.57464836014899	4.35036091272953	0.371123966190874	36
986	0	0	B3	DLD1	Rep2	60	Image 2	47.4591	44.533455	9.776125	4.85459218248539	4.35036091272953	0.371123966190874	36
987	0	0	B3	DLD1	Rep2	60	Image 3	47.23543	44.533455	8.789926	5.37381429604754	4.35036091272953	0.371123966190874	36
988	0	0	B3	DLD1	Rep2	60	Image 4	43.26702	44.533455	9.063329	4.77385516955194	4.35036091272953	0.371123966190874	36
989	0	0	C3	DLD1	Rep2	60	Image 1	38.32449	46.9429725	8.454838	4.53284734728211	4.35036091272953	0.371123966190874	36
990	0	0	C3	DLD1	Rep2	60	Image 2	47.91563	46.9429725	9.502516	5.04241508248973	4.35036091272953	0.371123966190874	36
991	0	0	C3	DLD1	Rep2	60	Image 3	48.96497	46.9429725	9.696962	5.04951653930375	4.35036091272953	0.371123966190874	36
992	0	0	C3	DLD1	Rep2	60	Image 4	52.5668	46.9429725	12.5058	4.20339362535783	4.35036091272953	0.371123966190874	36
993	1	0	E3	DLD1	Rep2	60	Image 1	28.01945	34.467715	6.623219	4.23048822634432	3.58562514115437	0.396746353689983	36
994	1	0	E3	DLD1	Rep2	60	Image 2	30.34137	34.467715	8.13909	3.7278577826268	3.58562514115437	0.396746353689983	36
995	1	0	E3	DLD1	Rep2	60	Image 3	35.43338	34.467715	9.64709	3.67296044714002	3.58562514115437	0.396746353689983	36
996	1	0	E3	DLD1	Rep2	60	Image 4	44.07666	34.467715	10.80418	4.07959326853125	3.58562514115437	0.396746353689983	36
997	0	1	B5	DLD1	Rep2	60	Image 1	50.45562	50.0022775	10.04656	5.02217873580609	4.42906595760411	0.428720187184861	36
998	0	1	B5	DLD1	Rep2	60	Image 2	48.66683	50.0022775	9.907577	4.91208193486662	4.42906595760411	0.428720187184861	36
999	0	1	B5	DLD1	Rep2	60	Image 3	55.50322	50.0022775	11.0416	5.02673706709173	4.42906595760411	0.428720187184861	36
1000	0	1	B5	DLD1	Rep2	60	Image 4	45.38344	50.0022775	9.752915	4.65332057133688	4.42906595760411	0.428720187184861	36
1001	0	1	C5	DLD1	Rep2	60	Image 1	40.06735	39.9866825	9.595904	4.17546382289777	4.42906595760411	0.428720187184861	36
1002	0	1	C5	DLD1	Rep2	60	Image 2	36.61817	39.9866825	6.894823	5.31096592327316	4.42906595760411	0.428720187184861	36
1003	0	1	C5	DLD1	Rep2	60	Image 3	39.82917	39.9866825	10.43421	3.81717159229113	4.42906595760411	0.428720187184861	36
1004	0	1	C5	DLD1	Rep2	60	Image 4	43.43204	39.9866825	8.650531	5.02073687730846	4.42906595760411	0.428720187184861	36
1005	1	1	E5	DLD1	Rep2	60	Image 1	30.92271	30.6227725	8.52944	3.6254091710593	3.21712855950149	0.388063402735551	36
1006	1	1	E5	DLD1	Rep2	60	Image 2	30.1088	30.6227725	7.72194	3.89912379531568	3.21712855950149	0.388063402735551	36
1007	1	1	E5	DLD1	Rep2	60	Image 3	33.46797	30.6227725	9.102356	3.67684696138011	3.21712855950149	0.388063402735551	36
1008	1	1	E5	DLD1	Rep2	60	Image 4	27.99161	30.6227725	8.092257	3.45906092700714	3.21712855950149	0.388063402735551	36
1009	0	0	B2	DLD1	Rep2	64	Image 1	51.43325	52.032505	10.04745	5.11903517808001	4.68891810246436	0.440476511212271	40
1010	0	0	B2	DLD1	Rep2	64	Image 2	53.83656	52.032505	11.13616	4.83439174724501	4.68891810246436	0.440476511212271	40
1011	0	0	B2	DLD1	Rep2	64	Image 3	52.83653	52.032505	10.23417	5.16275672575304	4.68891810246436	0.440476511212271	40
1012	0	0	B2	DLD1	Rep2	64	Image 4	50.02368	52.032505	9.21495	5.42853515211694	4.68891810246436	0.440476511212271	40
1013	0	0	C2	DLD1	Rep2	64	Image 1	51.03378	53.26356	10.69324	4.77252731632321	4.68891810246436	0.440476511212271	40
1014	0	0	C2	DLD1	Rep2	64	Image 2	55.93266	53.26356	11.01272	5.07891420103299	4.68891810246436	0.440476511212271	40
1015	0	0	C2	DLD1	Rep2	64	Image 3	45.53588	53.26356	8.222261	5.53812144858938	4.68891810246436	0.440476511212271	40
1016	0	0	C2	DLD1	Rep2	64	Image 4	60.55192	53.26356	12.98104	4.66464320270179	4.68891810246436	0.440476511212271	40
1017	1	0	E2	DLD1	Rep2	64	Image 1	29.90094	36.851305	6.484721	4.6109832635822	3.98126666631971	0.448723391689157	40
1018	1	0	E2	DLD1	Rep2	64	Image 2	38.87793	36.851305	8.699644	4.46891045196792	3.98126666631971	0.448723391689157	40
1019	1	0	E2	DLD1	Rep2	64	Image 3	32.58151	36.851305	7.195652	4.52794409735212	3.98126666631971	0.448723391689157	40
1020	1	0	E2	DLD1	Rep2	64	Image 4	46.04484	36.851305	10.20633	4.51140027806273	3.98126666631971	0.448723391689157	40
1021	0	0	B3	DLD1	Rep2	64	Image 1	43.39688	47.3123325	8.781499	4.94185332139763	4.68891810246436	0.440476511212271	40
1022	0	0	B3	DLD1	Rep2	64	Image 2	51.16917	47.3123325	9.776125	5.23409530872406	4.68891810246436	0.440476511212271	40
1023	0	0	B3	DLD1	Rep2	64	Image 3	49.49498	47.3123325	8.789926	5.63087561829303	4.68891810246436	0.440476511212271	40
1024	0	0	B3	DLD1	Rep2	64	Image 4	45.1883	47.3123325	9.063329	4.98583908848504	4.68891810246436	0.440476511212271	40
1025	0	0	C3	DLD1	Rep2	64	Image 1	42.58061	51.062335	8.454838	5.03624197175629	4.68891810246436	0.440476511212271	40
1026	0	0	C3	DLD1	Rep2	64	Image 2	54.52034	51.062335	9.502516	5.73746363594652	4.68891810246436	0.440476511212271	40
1027	0	0	C3	DLD1	Rep2	64	Image 3	49.32533	51.062335	9.696962	5.08667869380121	4.68891810246436	0.440476511212271	40
1028	0	0	C3	DLD1	Rep2	64	Image 4	57.82306	51.062335	12.5058	4.62369940347679	4.68891810246436	0.440476511212271	40
1029	1	0	E3	DLD1	Rep2	64	Image 1	31.35624	39.6866175	6.623219	4.73429007858565	3.98126666631971	0.448723391689157	40
1030	1	0	E3	DLD1	Rep2	64	Image 2	36.65091	39.6866175	8.13909	4.50307221077541	3.98126666631971	0.448723391689157	40
1031	1	0	E3	DLD1	Rep2	64	Image 3	41.23584	39.6866175	9.64709	4.27443301555184	3.98126666631971	0.448723391689157	40
1032	1	0	E3	DLD1	Rep2	64	Image 4	49.50348	39.6866175	10.80418	4.5818821974458	3.98126666631971	0.448723391689157	40
1033	0	1	B5	DLD1	Rep2	64	Image 1	52.97462	50.8484925	10.04656	5.2729113248714	4.67750968106124	0.417436071280804	40
1034	0	1	B5	DLD1	Rep2	64	Image 2	48.17694	50.8484925	9.907577	4.86263594014965	4.67750968106124	0.417436071280804	40
1035	0	1	B5	DLD1	Rep2	64	Image 3	57.90679	50.8484925	11.0416	5.24442019272569	4.67750968106124	0.417436071280804	40
1036	0	1	B5	DLD1	Rep2	64	Image 4	44.33562	50.8484925	9.752915	4.54588397417593	4.67750968106124	0.417436071280804	40
1037	0	1	C5	DLD1	Rep2	64	Image 1	47.13617	42.2833225	9.595904	4.9121135434452	4.67750968106124	0.417436071280804	40
1038	0	1	C5	DLD1	Rep2	64	Image 2	35.87498	42.2833225	6.894823	5.20317635420083	4.67750968106124	0.417436071280804	40
1039	0	1	C5	DLD1	Rep2	64	Image 3	39.53228	42.2833225	10.43421	3.7887180725709	4.67750968106124	0.417436071280804	40
1040	0	1	C5	DLD1	Rep2	64	Image 4	46.58986	42.2833225	8.650531	5.38578036423429	4.67750968106124	0.417436071280804	40
1041	1	1	E5	DLD1	Rep2	64	Image 1	33.24678	33.24015	8.52944	3.89788544148268	3.50827261909928	0.409953556735926	40
1042	1	1	E5	DLD1	Rep2	64	Image 2	33.14455	33.24015	7.72194	4.29225686809273	3.50827261909928	0.409953556735926	40
1043	1	1	E5	DLD1	Rep2	64	Image 3	35.26214	33.24015	9.102356	3.87395746771495	3.50827261909928	0.409953556735926	40
1044	1	1	E5	DLD1	Rep2	64	Image 4	31.30713	33.24015	8.092257	3.86877604109706	3.50827261909928	0.409953556735926	40
1045	0	0	B2	DLD1	Rep2	68	Image 1	57.17996	58.5694475	10.04745	5.6909922418126	5.03832900573725	0.630244124109449	44
1046	0	0	B2	DLD1	Rep2	68	Image 2	64.31794	58.5694475	11.13616	5.77559410065947	5.03832900573725	0.630244124109449	44
1047	0	0	B2	DLD1	Rep2	68	Image 3	56.72047	58.5694475	10.23417	5.54226380839873	5.03832900573725	0.630244124109449	44
1048	0	0	B2	DLD1	Rep2	68	Image 4	56.05942	58.5694475	9.21495	6.08352948198308	5.03832900573725	0.630244124109449	44
1049	0	0	C2	DLD1	Rep2	68	Image 1	57.07959	57.4410625	10.69324	5.33791348552918	5.03832900573725	0.630244124109449	44
1050	0	0	C2	DLD1	Rep2	68	Image 2	58.05579	57.4410625	11.01272	5.27170308515971	5.03832900573725	0.630244124109449	44
1051	0	0	C2	DLD1	Rep2	68	Image 3	52.63464	57.4410625	8.222261	6.40148007950611	5.03832900573725	0.630244124109449	44
1052	0	0	C2	DLD1	Rep2	68	Image 4	61.99423	57.4410625	12.98104	4.77575217393984	5.03832900573725	0.630244124109449	44
1053	1	0	E2	DLD1	Rep2	68	Image 1	33.54118	40.35591	6.484721	5.17233971978131	4.34353269984183	0.5378385374517	44
1054	1	0	E2	DLD1	Rep2	68	Image 2	39.31372	40.35591	8.699644	4.51900330634219	4.34353269984183	0.5378385374517	44
1055	1	0	E2	DLD1	Rep2	68	Image 3	37.40177	40.35591	7.195652	5.1978291890714	4.34353269984183	0.5378385374517	44
1056	1	0	E2	DLD1	Rep2	68	Image 4	51.16697	40.35591	10.20633	5.01325843863563	4.34353269984183	0.5378385374517	44
1057	0	0	B3	DLD1	Rep2	68	Image 1	50.48098	54.5146675	8.781499	5.748560695617	5.03832900573725	0.630244124109449	44
1058	0	0	B3	DLD1	Rep2	68	Image 2	55.93652	54.5146675	9.776125	5.72174762495365	5.03832900573725	0.630244124109449	44
1059	0	0	B3	DLD1	Rep2	68	Image 3	57.24794	54.5146675	8.789926	6.51290352159961	5.03832900573725	0.630244124109449	44
1060	0	0	B3	DLD1	Rep2	68	Image 4	54.39323	54.5146675	9.063329	6.00146259724214	5.03832900573725	0.630244124109449	44
1061	0	0	C3	DLD1	Rep2	68	Image 1	46.65215	56.2262625	8.454838	5.51780530862921	5.03832900573725	0.630244124109449	44
1062	0	0	C3	DLD1	Rep2	68	Image 2	57.71206	56.2262625	9.502516	6.07334520668	5.03832900573725	0.630244124109449	44
1063	0	0	C3	DLD1	Rep2	68	Image 3	56.45811	56.2262625	9.696962	5.82224721515873	5.03832900573725	0.630244124109449	44
1064	0	0	C3	DLD1	Rep2	68	Image 4	64.08273	56.2262625	12.5058	5.12424075229094	5.03832900573725	0.630244124109449	44
1065	1	0	E3	DLD1	Rep2	68	Image 1	34.60558	43.7276525	6.623219	5.22488838131428	4.34353269984183	0.5378385374517	44
1066	1	0	E3	DLD1	Rep2	68	Image 2	39.41499	43.7276525	8.13909	4.84267774407213	4.34353269984183	0.5378385374517	44
1067	1	0	E3	DLD1	Rep2	68	Image 3	48.1998	43.7276525	9.64709	4.99630458511323	4.34353269984183	0.5378385374517	44
1068	1	0	E3	DLD1	Rep2	68	Image 4	52.69024	43.7276525	10.80418	4.87683840883806	4.34353269984183	0.5378385374517	44
1069	0	1	B5	DLD1	Rep2	68	Image 1	59.67258	56.203785	10.04656	5.93960320746604	5.05797410330106	0.515927566445285	44
1070	0	1	B5	DLD1	Rep2	68	Image 2	52.82797	56.203785	9.907577	5.33207766136968	5.05797410330106	0.515927566445285	44
1071	0	1	B5	DLD1	Rep2	68	Image 3	61.63288	56.203785	11.0416	5.58187943776264	5.05797410330106	0.515927566445285	44
1072	0	1	B5	DLD1	Rep2	68	Image 4	50.68171	56.203785	9.752915	5.19657046124159	5.05797410330106	0.515927566445285	44
1073	0	1	C5	DLD1	Rep2	68	Image 1	48.46471	47.6829425	9.595904	5.05056219820457	5.05797410330106	0.515927566445285	44
1074	0	1	C5	DLD1	Rep2	68	Image 2	43.91751	47.6829425	6.894823	6.36963559470635	5.05797410330106	0.515927566445285	44
1075	0	1	C5	DLD1	Rep2	68	Image 3	52.31729	47.6829425	10.43421	5.0140154357637	5.05797410330106	0.515927566445285	44
1076	0	1	C5	DLD1	Rep2	68	Image 4	46.03226	47.6829425	8.650531	5.32132189341903	5.05797410330106	0.515927566445285	44
1077	1	1	E5	DLD1	Rep2	68	Image 1	38.19068	36.945765	8.52944	4.47751317788741	3.81784568174142	0.522886739949326	44
1078	1	1	E5	DLD1	Rep2	68	Image 2	34.83726	36.945765	7.72194	4.51146473554573	3.81784568174142	0.522886739949326	44
1079	1	1	E5	DLD1	Rep2	68	Image 3	38.60764	36.945765	9.102356	4.2414996732714	3.81784568174142	0.522886739949326	44
1080	1	1	E5	DLD1	Rep2	68	Image 4	36.14748	36.945765	8.092257	4.46692189830353	3.81784568174142	0.522886739949326	44
1081	0	0	B2	DLD1	Rep2	72	Image 1	62.61673	63.2993075	10.04745	6.23210167754007	5.34139671790231	0.783697824117087	48
1082	0	0	B2	DLD1	Rep2	72	Image 2	68.60237	63.2993075	11.13616	6.16032546227784	5.34139671790231	0.783697824117087	48
1083	0	0	B2	DLD1	Rep2	72	Image 3	60.71577	63.2993075	10.23417	5.9326520860998	5.34139671790231	0.783697824117087	48
1084	0	0	B2	DLD1	Rep2	72	Image 4	61.26236	63.2993075	9.21495	6.64814893189871	5.34139671790231	0.783697824117087	48
1085	0	0	C2	DLD1	Rep2	72	Image 1	59.89243	60.3466025	10.69324	5.60096191612645	5.34139671790231	0.783697824117087	48
1086	0	0	C2	DLD1	Rep2	72	Image 2	58.22502	60.3466025	11.01272	5.28706986103342	5.34139671790231	0.783697824117087	48
1087	0	0	C2	DLD1	Rep2	72	Image 3	56.93855	60.3466025	8.222261	6.9249261243349	5.34139671790231	0.783697824117087	48
1088	0	0	C2	DLD1	Rep2	72	Image 4	66.33041	60.3466025	12.98104	5.10979166538274	5.34139671790231	0.783697824117087	48
1089	1	0	E2	DLD1	Rep2	72	Image 1	38.35122	45.996095	6.484721	5.9140894419359	4.81378852000556	0.685844730766818	48
1090	1	0	E2	DLD1	Rep2	72	Image 2	46.99865	45.996095	8.699644	5.40236474044225	4.81378852000556	0.685844730766818	48
1091	1	0	E2	DLD1	Rep2	72	Image 3	43.11472	45.996095	7.195652	5.99177392125133	4.81378852000556	0.685844730766818	48
1092	1	0	E2	DLD1	Rep2	72	Image 4	55.51979	45.996095	10.20633	5.43974082750607	4.81378852000556	0.685844730766818	48
1093	0	0	B3	DLD1	Rep2	72	Image 1	54.7811	59.9018275	8.781499	6.23824019111088	5.34139671790231	0.783697824117087	48
1094	0	0	B3	DLD1	Rep2	72	Image 2	63.15657	59.9018275	9.776125	6.46028666777481	5.34139671790231	0.783697824117087	48
1095	0	0	B3	DLD1	Rep2	72	Image 3	63.74213	59.9018275	8.789926	7.25172544114706	5.34139671790231	0.783697824117087	48
1096	0	0	B3	DLD1	Rep2	72	Image 4	57.92751	59.9018275	9.063329	6.3914164431193	5.34139671790231	0.783697824117087	48
1097	0	0	C3	DLD1	Rep2	72	Image 1	51.42531	61.0361025	8.454838	6.08235308589	5.34139671790231	0.783697824117087	48
1098	0	0	C3	DLD1	Rep2	72	Image 2	64.1172	61.0361025	9.502516	6.74739195387832	5.34139671790231	0.783697824117087	48
1099	0	0	C3	DLD1	Rep2	72	Image 3	60.63432	61.0361025	9.696962	6.25291921325463	5.34139671790231	0.783697824117087	48
1100	0	0	C3	DLD1	Rep2	72	Image 4	67.96758	61.0361025	12.5058	5.43488461353932	5.34139671790231	0.783697824117087	48
1101	1	0	E3	DLD1	Rep2	72	Image 1	39.54195	48.7714125	6.623219	5.97020119672926	4.81378852000556	0.685844730766818	48
1102	1	0	E3	DLD1	Rep2	72	Image 2	43.89859	48.7714125	8.13909	5.39355013889759	4.81378852000556	0.685844730766818	48
1103	1	0	E3	DLD1	Rep2	72	Image 3	51.17844	48.7714125	9.64709	5.30506505070441	4.81378852000556	0.685844730766818	48
1104	1	0	E3	DLD1	Rep2	72	Image 4	60.46667	48.7714125	10.80418	5.59659964939496	4.81378852000556	0.685844730766818	48
1105	0	1	B5	DLD1	Rep2	72	Image 1	59.32824	58.836565	10.04656	5.90532878915768	5.37165055571432	0.559013844342116	48
1106	0	1	B5	DLD1	Rep2	72	Image 2	54.85728	58.836565	9.907577	5.53690170664331	5.37165055571432	0.559013844342116	48
1107	0	1	B5	DLD1	Rep2	72	Image 3	65.83678	58.836565	11.0416	5.96261230256485	5.37165055571432	0.559013844342116	48
1108	0	1	B5	DLD1	Rep2	72	Image 4	55.32396	58.836565	9.752915	5.67255635879119	5.37165055571432	0.559013844342116	48
1109	0	1	C5	DLD1	Rep2	72	Image 1	50.18912	50.007765	9.595904	5.23026491302956	5.37165055571432	0.559013844342116	48
1110	0	1	C5	DLD1	Rep2	72	Image 2	45.564	50.007765	6.894823	6.60843650373621	5.37165055571432	0.559013844342116	48
1111	0	1	C5	DLD1	Rep2	72	Image 3	53.87516	50.007765	10.43421	5.16331950382444	5.37165055571432	0.559013844342116	48
1112	0	1	C5	DLD1	Rep2	72	Image 4	50.40278	50.007765	8.650531	5.82655330638084	5.37165055571432	0.559013844342116	48
1113	1	1	E5	DLD1	Rep2	72	Image 1	39.70242	39.4984725	8.52944	4.65475107392748	4.0896794306341	0.580716193505096	48
1114	1	1	E5	DLD1	Rep2	72	Image 2	35.87885	39.4984725	7.72194	4.64635182350549	4.0896794306341	0.580716193505096	48
1115	1	1	E5	DLD1	Rep2	72	Image 3	43.27483	39.4984725	9.102356	4.75424494493514	4.0896794306341	0.580716193505096	48
1116	1	1	E5	DLD1	Rep2	72	Image 4	39.13779	39.4984725	8.092257	4.83644921311817	4.0896794306341	0.580716193505096	48
1117	0	0	B2	DLD1	Rep2	76	Image 1	64.69564	66.4437525	10.04745	6.43901089331124	5.59958038364134	0.891017336508981	52
1118	0	0	B2	DLD1	Rep2	76	Image 2	68.1909	66.4437525	11.13616	6.12337646010833	5.59958038364134	0.891017336508981	52
1119	0	0	B2	DLD1	Rep2	76	Image 3	67.58695	66.4437525	10.23417	6.60404800780132	5.59958038364134	0.891017336508981	52
1120	0	0	B2	DLD1	Rep2	76	Image 4	65.30152	66.4437525	9.21495	7.08647578120337	5.59958038364134	0.891017336508981	52
1121	0	0	C2	DLD1	Rep2	76	Image 1	65.9435	68.0181625	10.69324	6.16683998488765	5.59958038364134	0.891017336508981	52
1122	0	0	C2	DLD1	Rep2	76	Image 2	71.56601	68.0181625	11.01272	6.49848629584698	5.59958038364134	0.891017336508981	52
1123	0	0	C2	DLD1	Rep2	76	Image 3	60.71402	68.0181625	8.222261	7.38410274254247	5.59958038364134	0.891017336508981	52
1124	0	0	C2	DLD1	Rep2	76	Image 4	73.84912	68.0181625	12.98104	5.68899872429328	5.59958038364134	0.891017336508981	52
1125	1	0	E2	DLD1	Rep2	76	Image 1	44.98224	50.5068425	6.484721	6.93665001161962	5.13783341966583	0.840096647017501	52
1126	1	0	E2	DLD1	Rep2	76	Image 2	51.40301	50.5068425	8.699644	5.90863373259871	5.13783341966583	0.840096647017501	52
1127	1	0	E2	DLD1	Rep2	76	Image 3	45.73758	50.5068425	7.195652	6.35628015362611	5.13783341966583	0.840096647017501	52
1128	1	0	E2	DLD1	Rep2	76	Image 4	59.90454	50.5068425	10.20633	5.86935166705368	5.13783341966583	0.840096647017501	52
1129	0	0	B3	DLD1	Rep2	76	Image 1	57.76152	63.1828975	8.781499	6.57763782698148	5.59958038364134	0.891017336508981	52
1130	0	0	B3	DLD1	Rep2	76	Image 2	67.5976	63.1828975	9.776125	6.91455970540475	5.59958038364134	0.891017336508981	52
1131	0	0	B3	DLD1	Rep2	76	Image 3	64.81632	63.1828975	8.789926	7.3739323857789	5.59958038364134	0.891017336508981	52
1132	0	0	B3	DLD1	Rep2	76	Image 4	62.55615	63.1828975	9.063329	6.90211620917656	5.59958038364134	0.891017336508981	52
1133	0	0	C3	DLD1	Rep2	76	Image 1	56.75231	65.64207	8.454838	6.71240655350227	5.59958038364134	0.891017336508981	52
1134	0	0	C3	DLD1	Rep2	76	Image 2	66.41004	65.64207	9.502516	6.98867962968965	5.59958038364134	0.891017336508981	52
1135	0	0	C3	DLD1	Rep2	76	Image 3	66.04733	65.64207	9.696962	6.81113631258945	5.59958038364134	0.891017336508981	52
1136	0	0	C3	DLD1	Rep2	76	Image 4	73.3586	65.64207	12.5058	5.86596619168706	5.59958038364134	0.891017336508981	52
1137	1	0	E3	DLD1	Rep2	76	Image 1	41.81131	52.5915725	6.623219	6.31283821356353	5.13783341966583	0.840096647017501	52
1138	1	0	E3	DLD1	Rep2	76	Image 2	45.45735	52.5915725	8.13909	5.58506540657494	5.13783341966583	0.840096647017501	52
1139	1	0	E3	DLD1	Rep2	76	Image 3	57.01937	52.5915725	9.64709	5.91052535013149	5.13783341966583	0.840096647017501	52
1140	1	0	E3	DLD1	Rep2	76	Image 4	66.07826	52.5915725	10.80418	6.11599029264599	5.13783341966583	0.840096647017501	52
1141	0	1	B5	DLD1	Rep2	76	Image 1	65.44078	63.7837225	10.04656	6.51374998009269	5.66354200956806	0.721428594541272	52
1142	0	1	B5	DLD1	Rep2	76	Image 2	60.02293	63.7837225	9.907577	6.05828549200274	5.66354200956806	0.721428594541272	52
1143	0	1	B5	DLD1	Rep2	76	Image 3	69.44614	63.7837225	11.0416	6.28949971018693	5.66354200956806	0.721428594541272	52
1144	0	1	B5	DLD1	Rep2	76	Image 4	60.22504	63.7837225	9.752915	6.175080988607	5.66354200956806	0.721428594541272	52
1145	0	1	C5	DLD1	Rep2	76	Image 1	57.2898	55.241485	9.595904	5.97023480018141	5.66354200956806	0.721428594541272	52
1146	0	1	C5	DLD1	Rep2	76	Image 2	51.94263	55.241485	6.894823	7.53356975226195	5.66354200956806	0.721428594541272	52
1147	0	1	C5	DLD1	Rep2	76	Image 3	60.55702	55.241485	10.43421	5.80369956134676	5.66354200956806	0.721428594541272	52
1148	0	1	C5	DLD1	Rep2	76	Image 4	51.17649	55.241485	8.650531	5.91599405863062	5.66354200956806	0.721428594541272	52
1149	1	1	E5	DLD1	Rep2	76	Image 1	42.03242	43.2543925	8.52944	4.92792258342869	4.39751303681715	0.7671194442524	52
1150	1	1	E5	DLD1	Rep2	76	Image 2	41.21615	43.2543925	7.72194	5.33753823521032	4.39751303681715	0.7671194442524	52
1151	1	1	E5	DLD1	Rep2	76	Image 3	46.48935	43.2543925	9.102356	5.10739746940243	4.39751303681715	0.7671194442524	52
1152	1	1	E5	DLD1	Rep2	76	Image 4	43.27965	43.2543925	8.092257	5.34827922543735	4.39751303681715	0.7671194442524	52
1153	0	0	B2	DLD1	Rep2	80	Image 1	69.71216	71.1687125	10.04745	6.93829379593827	5.87833751981906	1.0570924397766	56
1154	0	0	B2	DLD1	Rep2	80	Image 2	73.09515	71.1687125	11.13616	6.56376614560136	5.87833751981906	1.0570924397766	56
1155	0	0	B2	DLD1	Rep2	80	Image 3	72.23517	71.1687125	10.23417	7.05823432677003	5.87833751981906	1.0570924397766	56
1156	0	0	B2	DLD1	Rep2	80	Image 4	69.63237	71.1687125	9.21495	7.55645662754546	5.87833751981906	1.0570924397766	56
1157	0	0	C2	DLD1	Rep2	80	Image 1	69.24844	72.615935	10.69324	6.47590814383667	5.87833751981906	1.0570924397766	56
1158	0	0	C2	DLD1	Rep2	80	Image 2	77.64174	72.615935	11.01272	7.05018741963838	5.87833751981906	1.0570924397766	56
1159	0	0	C2	DLD1	Rep2	80	Image 3	66.31679	72.615935	8.222261	8.06551750181611	5.87833751981906	1.0570924397766	56
1160	0	0	C2	DLD1	Rep2	80	Image 4	77.25677	72.615935	12.98104	5.9515085077929	5.87833751981906	1.0570924397766	56
1161	1	0	E2	DLD1	Rep2	80	Image 1	45.79789	54.073615	6.484721	7.06243028805711	5.4877460855213	0.984833042459069	56
1162	1	0	E2	DLD1	Rep2	80	Image 2	56.60649	54.073615	8.699644	6.50675935704955	5.4877460855213	0.984833042459069	56
1163	1	0	E2	DLD1	Rep2	80	Image 3	51.18762	54.073615	7.195652	7.11368754353323	5.4877460855213	0.984833042459069	56
1164	1	0	E2	DLD1	Rep2	80	Image 4	62.70246	54.073615	10.20633	6.143487423981	5.4877460855213	0.984833042459069	56
1165	0	0	B3	DLD1	Rep2	80	Image 1	63.56334	68.8966175	8.781499	7.23832457305979	5.87833751981906	1.0570924397766	56
1166	0	0	B3	DLD1	Rep2	80	Image 2	74.27621	68.8966175	9.776125	7.59771484100295	5.87833751981906	1.0570924397766	56
1167	0	0	B3	DLD1	Rep2	80	Image 3	68.4044	68.8966175	8.789926	7.78213604983705	5.87833751981906	1.0570924397766	56
1168	0	0	B3	DLD1	Rep2	80	Image 4	69.34252	68.8966175	9.063329	7.65088854216811	5.87833751981906	1.0570924397766	56
1169	0	0	C3	DLD1	Rep2	80	Image 1	60.31278	70.2055275	8.454838	7.13352284218811	5.87833751981906	1.0570924397766	56
1170	0	0	C3	DLD1	Rep2	80	Image 2	71.20758	70.2055275	9.502516	7.49355012924998	5.87833751981906	1.0570924397766	56
1171	0	0	C3	DLD1	Rep2	80	Image 3	70.52116	70.2055275	9.696962	7.27250039754719	5.87833751981906	1.0570924397766	56
1172	0	0	C3	DLD1	Rep2	80	Image 4	78.78059	70.2055275	12.5058	6.29952422076157	5.87833751981906	1.0570924397766	56
1173	1	0	E3	DLD1	Rep2	80	Image 1	47.73942	58.09467	6.623219	7.20788788653976	5.4877460855213	0.984833042459069	56
1174	1	0	E3	DLD1	Rep2	80	Image 2	51.80495	58.09467	8.13909	6.36495603316833	5.4877460855213	0.984833042459069	56
1175	1	0	E3	DLD1	Rep2	80	Image 3	60.42833	58.09467	9.64709	6.26389201303191	5.4877460855213	0.984833042459069	56
1176	1	0	E3	DLD1	Rep2	80	Image 4	72.40598	58.09467	10.80418	6.70166361537849	5.4877460855213	0.984833042459069	56
1177	0	1	B5	DLD1	Rep2	80	Image 1	69.48455	66.5719925	10.04656	6.9162529263748	5.92348980425449	0.821402508492818	56
1178	0	1	B5	DLD1	Rep2	80	Image 2	63.39017	66.5719925	9.907577	6.39815062754496	5.92348980425449	0.821402508492818	56
1179	0	1	B5	DLD1	Rep2	80	Image 3	72.51388	66.5719925	11.0416	6.56733444428344	5.92348980425449	0.821402508492818	56
1180	0	1	B5	DLD1	Rep2	80	Image 4	60.89937	66.5719925	9.752915	6.24422236838935	5.92348980425449	0.821402508492818	56
1181	0	1	C5	DLD1	Rep2	80	Image 1	61.22388	59.809885	9.595904	6.38020972281507	5.92348980425449	0.821402508492818	56
1182	0	1	C5	DLD1	Rep2	80	Image 2	54.67265	59.809885	6.894823	7.92952190360797	5.92348980425449	0.821402508492818	56
1183	0	1	C5	DLD1	Rep2	80	Image 3	61.19577	59.809885	10.43421	5.86491646229087	5.92348980425449	0.821402508492818	56
1184	0	1	C5	DLD1	Rep2	80	Image 4	62.14724	59.809885	8.650531	7.18421100392565	5.92348980425449	0.821402508492818	56
1185	1	1	E5	DLD1	Rep2	80	Image 1	46.19356	45.88588	8.52944	5.41577876155996	4.59571170379876	0.777303913096695	56
1186	1	1	E5	DLD1	Rep2	80	Image 2	42.31535	45.88588	7.72194	5.4798858835992	4.59571170379876	0.777303913096695	56
1187	1	1	E5	DLD1	Rep2	80	Image 3	49.33577	45.88588	9.102356	5.42010991440018	4.59571170379876	0.777303913096695	56
1188	1	1	E5	DLD1	Rep2	80	Image 4	45.69884	45.88588	8.092257	5.64723043274577	4.59571170379876	0.777303913096695	56
1189	0	0	B2	DLD1	Rep2	84	Image 1	72.99264	74.51151	10.04745	7.26479255930609	6.06217085472864	1.12448405971483	60
1190	0	0	B2	DLD1	Rep2	84	Image 2	78.32422	74.51151	11.13616	7.03332387465697	6.06217085472864	1.12448405971483	60
1191	0	0	B2	DLD1	Rep2	84	Image 3	72.89394	74.51151	10.23417	7.12260398254084	6.06217085472864	1.12448405971483	60
1192	0	0	B2	DLD1	Rep2	84	Image 4	73.83524	74.51151	9.21495	8.01254917281157	6.06217085472864	1.12448405971483	60
1193	0	0	C2	DLD1	Rep2	84	Image 1	72.16525	74.3159	10.69324	6.74867953959698	6.06217085472864	1.12448405971483	60
1194	0	0	C2	DLD1	Rep2	84	Image 2	74.67963	74.3159	11.01272	6.78121572145664	6.06217085472864	1.12448405971483	60
1195	0	0	C2	DLD1	Rep2	84	Image 3	69.53945	74.3159	8.222261	8.45746078846196	6.06217085472864	1.12448405971483	60
1196	0	0	C2	DLD1	Rep2	84	Image 4	80.87927	74.3159	12.98104	6.23056935345704	6.06217085472864	1.12448405971483	60
1197	1	0	E2	DLD1	Rep2	84	Image 1	50.26995	58.786845	6.484721	7.75206057438709	5.83402115093254	1.16436287960994	60
1198	1	0	E2	DLD1	Rep2	84	Image 2	60.96381	58.786845	8.699644	7.00762123139752	5.83402115093254	1.16436287960994	60
1199	1	0	E2	DLD1	Rep2	84	Image 3	54.77065	58.786845	7.195652	7.61163130179169	5.83402115093254	1.16436287960994	60
1200	1	0	E2	DLD1	Rep2	84	Image 4	69.14297	58.786845	10.20633	6.77451836262398	5.83402115093254	1.16436287960994	60
1201	0	0	B3	DLD1	Rep2	84	Image 1	66.37426	71.0926575	8.781499	7.55842026515063	6.06217085472864	1.12448405971483	60
1202	0	0	B3	DLD1	Rep2	84	Image 2	75.05235	71.0926575	9.776125	7.67710621539721	6.06217085472864	1.12448405971483	60
1203	0	0	B3	DLD1	Rep2	84	Image 3	72.0052	71.0926575	8.789926	8.19178682505405	6.06217085472864	1.12448405971483	60
1204	0	0	B3	DLD1	Rep2	84	Image 4	70.93882	71.0926575	9.063329	7.827015879044	6.06217085472864	1.12448405971483	60
1205	0	0	C3	DLD1	Rep2	84	Image 1	64.31365	72.939365	8.454838	7.60672765107977	6.06217085472864	1.12448405971483	60
1206	0	0	C3	DLD1	Rep2	84	Image 2	72.45876	72.939365	9.502516	7.6252184158385	6.06217085472864	1.12448405971483	60
1207	0	0	C3	DLD1	Rep2	84	Image 3	72.78133	72.939365	9.696962	7.50558061380461	6.06217085472864	1.12448405971483	60
1208	0	0	C3	DLD1	Rep2	84	Image 4	82.20372	72.939365	12.5058	6.57324761310752	6.06217085472864	1.12448405971483	60
1209	1	0	E3	DLD1	Rep2	84	Image 1	52.24518	63.108455	6.623219	7.88818548805347	5.83402115093254	1.16436287960994	60
1210	1	0	E3	DLD1	Rep2	84	Image 2	57.83993	63.108455	8.13909	7.10643696039729	5.83402115093254	1.16436287960994	60
1211	1	0	E3	DLD1	Rep2	84	Image 3	66.02342	63.108455	9.64709	6.84386898017951	5.83402115093254	1.16436287960994	60
1212	1	0	E3	DLD1	Rep2	84	Image 4	76.32529	63.108455	10.80418	7.0644222884106	5.83402115093254	1.16436287960994	60
1213	0	1	B5	DLD1	Rep2	84	Image 1	75.20909	72.591955	10.04656	7.48605393288847	6.17711162637696	0.944836651299035	60
1214	0	1	B5	DLD1	Rep2	84	Image 2	68.76858	72.591955	9.907577	6.94100888643106	6.17711162637696	0.944836651299035	60
1215	0	1	B5	DLD1	Rep2	84	Image 3	78.86011	72.591955	11.0416	7.14209082017099	6.17711162637696	0.944836651299035	60
1216	0	1	B5	DLD1	Rep2	84	Image 4	67.53004	72.591955	9.752915	6.92408782399929	6.17711162637696	0.944836651299035	60
1217	0	1	C5	DLD1	Rep2	84	Image 1	64.78103	63.20911	9.595904	6.75090434418685	6.17711162637696	0.944836651299035	60
1218	0	1	C5	DLD1	Rep2	84	Image 2	57.05804	63.20911	6.894823	8.2754901757449	6.17711162637696	0.944836651299035	60
1219	0	1	C5	DLD1	Rep2	84	Image 3	67.69423	63.20911	10.43421	6.48771972195308	6.17711162637696	0.944836651299035	60
1220	0	1	C5	DLD1	Rep2	84	Image 4	63.30314	63.20911	8.650531	7.31783285904646	6.17711162637696	0.944836651299035	60
1221	1	1	E5	DLD1	Rep2	84	Image 1	49.29473	49.37474	8.52944	5.7793630062466	4.89074111554707	0.878711392439663	60
1222	1	1	E5	DLD1	Rep2	84	Image 2	45.77261	49.37474	7.72194	5.92760498009568	4.89074111554707	0.878711392439663	60
1223	1	1	E5	DLD1	Rep2	84	Image 3	54.41078	49.37474	9.102356	5.97765897093016	4.89074111554707	0.878711392439663	60
1224	1	1	E5	DLD1	Rep2	84	Image 4	48.02084	49.37474	8.092257	5.93417139371624	4.89074111554707	0.878711392439663	60
1225	0	0	B2	DLD1	Rep2	88	Image 1	76.24474	77.2495925	10.04745	7.58846672538803	6.24329775720978	1.22586532174717	64
1226	0	0	B2	DLD1	Rep2	88	Image 2	79.06581	77.2495925	11.13616	7.09991684745909	6.24329775720978	1.22586532174717	64
1227	0	0	B2	DLD1	Rep2	88	Image 3	76.6907	77.2495925	10.23417	7.49359254341095	6.24329775720978	1.22586532174717	64
1228	0	0	B2	DLD1	Rep2	88	Image 4	76.99712	77.2495925	9.21495	8.35567420333263	6.24329775720978	1.22586532174717	64
1229	0	0	C2	DLD1	Rep2	88	Image 1	75.00324	77.888925	10.69324	7.01407992339085	6.24329775720978	1.22586532174717	64
1230	0	0	C2	DLD1	Rep2	88	Image 2	82.89663	77.888925	11.01272	7.52735291553767	6.24329775720978	1.22586532174717	64
1231	0	0	C2	DLD1	Rep2	88	Image 3	73.42651	77.888925	8.222261	8.93020909941925	6.24329775720978	1.22586532174717	64
1232	0	0	C2	DLD1	Rep2	88	Image 4	80.22932	77.888925	12.98104	6.18050017564078	6.24329775720978	1.22586532174717	64
1233	1	0	E2	DLD1	Rep2	88	Image 1	56.13111	62.9446175	6.484721	8.65590208121521	6.13694400997957	1.30573093874233	64
1234	1	0	E2	DLD1	Rep2	88	Image 2	63.03146	62.9446175	8.699644	7.24529187631126	6.13694400997957	1.30573093874233	64
1235	1	0	E2	DLD1	Rep2	88	Image 3	60.04724	62.9446175	7.195652	8.34493385727937	6.13694400997957	1.30573093874233	64
1236	1	0	E2	DLD1	Rep2	88	Image 4	72.56866	62.9446175	10.20633	7.11016202689899	6.13694400997957	1.30573093874233	64
1237	0	0	B3	DLD1	Rep2	88	Image 1	71.35568	73.856645	8.781499	8.12568332581943	6.24329775720978	1.22586532174717	64
1238	0	0	B3	DLD1	Rep2	88	Image 2	77.28753	73.856645	9.776125	7.90574281732281	6.24329775720978	1.22586532174717	64
1239	0	0	B3	DLD1	Rep2	88	Image 3	74.32973	73.856645	8.789926	8.45624070100249	6.24329775720978	1.22586532174717	64
1240	0	0	B3	DLD1	Rep2	88	Image 4	72.45364	73.856645	9.063329	7.99415314174295	6.24329775720978	1.22586532174717	64
1241	0	0	C3	DLD1	Rep2	88	Image 1	67.00092	75.6394975	8.454838	7.92456579298148	6.24329775720978	1.22586532174717	64
1242	0	0	C3	DLD1	Rep2	88	Image 2	71.71377	75.6394975	9.502516	7.54681917925737	6.24329775720978	1.22586532174717	64
1243	0	0	C3	DLD1	Rep2	88	Image 3	78.47099	75.6394975	9.696962	8.09232726703477	6.24329775720978	1.22586532174717	64
1244	0	0	C3	DLD1	Rep2	88	Image 4	85.37231	75.6394975	12.5058	6.82661724959619	6.24329775720978	1.22586532174717	64
1245	1	0	E3	DLD1	Rep2	88	Image 1	55.08247	65.89895	6.623219	8.31657083964761	6.13694400997957	1.30573093874233	64
1246	1	0	E3	DLD1	Rep2	88	Image 2	59.01449	65.89895	8.13909	7.25074793373707	6.13694400997957	1.30573093874233	64
1247	1	0	E3	DLD1	Rep2	88	Image 3	69.52785	65.89895	9.64709	7.20713189158596	6.13694400997957	1.30573093874233	64
1248	1	0	E3	DLD1	Rep2	88	Image 4	79.97099	65.89895	10.80418	7.40185650368654	6.13694400997957	1.30573093874233	64
1249	0	1	B5	DLD1	Rep2	88	Image 1	75.87732	74.10824	10.04656	7.55256724689844	6.37329154645719	1.0415536635907	64
1250	0	1	B5	DLD1	Rep2	88	Image 2	70.38151	74.10824	9.907577	7.10380651091584	6.37329154645719	1.0415536635907	64
1251	0	1	B5	DLD1	Rep2	88	Image 3	78.92683	74.10824	11.0416	7.14813342269236	6.37329154645719	1.0415536635907	64
1252	0	1	B5	DLD1	Rep2	88	Image 4	71.2473	74.10824	9.752915	7.30523130776799	6.37329154645719	1.0415536635907	64
1253	0	1	C5	DLD1	Rep2	88	Image 1	67.156	66.947475	9.595904	6.9984026517981	6.37329154645719	1.0415536635907	64
1254	0	1	C5	DLD1	Rep2	88	Image 2	61.47264	66.947475	6.894823	8.91576767090323	6.37329154645719	1.0415536635907	64
1255	0	1	C5	DLD1	Rep2	88	Image 3	71.1173	66.947475	10.43421	6.81578193270022	6.37329154645719	1.0415536635907	64
1256	0	1	C5	DLD1	Rep2	88	Image 4	68.04396	66.947475	8.650531	7.86587089278103	6.37329154645719	1.0415536635907	64
1257	1	1	E5	DLD1	Rep2	88	Image 1	51.07661	52.427035	8.52944	5.98827238365004	5.14223986338518	1.01581109582633	64
1258	1	1	E5	DLD1	Rep2	88	Image 2	50.8153	52.427035	7.72194	6.58063906220458	5.14223986338518	1.01581109582633	64
1259	1	1	E5	DLD1	Rep2	88	Image 3	56.40749	52.427035	9.102356	6.19702085921491	5.14223986338518	1.01581109582633	64
1260	1	1	E5	DLD1	Rep2	88	Image 4	51.40874	52.427035	8.092257	6.35283086041385	5.14223986338518	1.01581109582633	64
1261	0	0	B2	DLD1	Rep2	92	Image 1	79.03266	80.6962	10.04745	7.86594210471314	6.44749955061784	1.37114869832456	68
1262	0	0	B2	DLD1	Rep2	92	Image 2	84.22165	80.6962	11.13616	7.56289870116809	6.44749955061784	1.37114869832456	68
1263	0	0	B2	DLD1	Rep2	92	Image 3	79.77813	80.6962	10.23417	7.79527113581267	6.44749955061784	1.37114869832456	68
1264	0	0	B2	DLD1	Rep2	92	Image 4	79.75236	80.6962	9.21495	8.65467094232741	6.44749955061784	1.37114869832456	68
1265	0	0	C2	DLD1	Rep2	92	Image 1	77.82693	81.1504875	10.69324	7.27814301371708	6.44749955061784	1.37114869832456	68
1266	0	0	C2	DLD1	Rep2	92	Image 2	86.35278	81.1504875	11.01272	7.8411854655344	6.44749955061784	1.37114869832456	68
1267	0	0	C2	DLD1	Rep2	92	Image 3	74.80596	81.1504875	8.222261	9.09797925412487	6.44749955061784	1.37114869832456	68
1268	0	0	C2	DLD1	Rep2	92	Image 4	85.61628	81.1504875	12.98104	6.59548695636097	6.44749955061784	1.37114869832456	68
1269	1	0	E2	DLD1	Rep2	92	Image 1	60.13483	66.8022225	6.484721	9.2733102935346	6.41711943467421	1.477231232297	68
1270	1	0	E2	DLD1	Rep2	92	Image 2	66.09126	66.8022225	8.699644	7.5970074177748	6.41711943467421	1.477231232297	68
1271	1	0	E2	DLD1	Rep2	92	Image 3	64.24395	66.8022225	7.195652	8.92816245143595	6.41711943467421	1.477231232297	68
1272	1	0	E2	DLD1	Rep2	92	Image 4	76.73885	66.8022225	10.20633	7.51875061848872	6.41711943467421	1.477231232297	68
1273	0	0	B3	DLD1	Rep2	92	Image 1	73.36331	79.1420375	8.781499	8.35430374700265	6.44749955061784	1.37114869832456	68
1274	0	0	B3	DLD1	Rep2	92	Image 2	82.51278	79.1420375	9.776125	8.44023373269061	6.44749955061784	1.37114869832456	68
1275	0	0	B3	DLD1	Rep2	92	Image 3	80.99317	79.1420375	8.789926	9.21431761769098	6.44749955061784	1.37114869832456	68
1276	0	0	B3	DLD1	Rep2	92	Image 4	79.69889	79.1420375	9.063329	8.7935558777575	6.44749955061784	1.37114869832456	68
1277	0	0	C3	DLD1	Rep2	92	Image 1	71.10424	79.6705475	8.454838	8.40988792452321	6.44749955061784	1.37114869832456	68
1278	0	0	C3	DLD1	Rep2	92	Image 2	79.06525	79.6705475	9.502516	8.32045428810643	6.44749955061784	1.37114869832456	68
1279	0	0	C3	DLD1	Rep2	92	Image 3	80.75457	79.6705475	9.696962	8.32782164145843	6.44749955061784	1.37114869832456	68
1280	0	0	C3	DLD1	Rep2	92	Image 4	87.75813	79.6705475	12.5058	7.01739432903133	6.44749955061784	1.37114869832456	68
1281	1	0	E3	DLD1	Rep2	92	Image 1	60.56752	69.9394675	6.623219	9.14472554810584	6.41711943467421	1.477231232297	68
1282	1	0	E3	DLD1	Rep2	92	Image 2	62.65867	69.9394675	8.13909	7.69848594867485	6.41711943467421	1.477231232297	68
1283	1	0	E3	DLD1	Rep2	92	Image 3	74.29452	69.9394675	9.64709	7.70123633137039	6.41711943467421	1.477231232297	68
1284	1	0	E3	DLD1	Rep2	92	Image 4	82.23716	69.9394675	10.80418	7.61160587846556	6.41711943467421	1.477231232297	68
1285	0	1	B5	DLD1	Rep2	92	Image 1	80.87568	79.6458275	10.04656	8.05008679587839	6.58706003080999	1.19292105574285	68
1286	0	1	B5	DLD1	Rep2	92	Image 2	76.97882	79.6458275	9.907577	7.76969182273325	6.58706003080999	1.19292105574285	68
1287	0	1	B5	DLD1	Rep2	92	Image 3	84.14697	79.6458275	11.0416	7.62090367338067	6.58706003080999	1.19292105574285	68
1288	0	1	B5	DLD1	Rep2	92	Image 4	76.58184	79.6458275	9.752915	7.8522000858205	6.58706003080999	1.19292105574285	68
1289	0	1	C5	DLD1	Rep2	92	Image 1	70.83955	70.2565425	9.595904	7.38226956001227	6.58706003080999	1.19292105574285	68
1290	0	1	C5	DLD1	Rep2	92	Image 2	64.96014	70.2565425	6.894823	9.42158196084221	6.58706003080999	1.19292105574285	68
1291	0	1	C5	DLD1	Rep2	92	Image 3	75.18275	70.2565425	10.43421	7.20540893848217	6.58706003080999	1.19292105574285	68
1292	0	1	C5	DLD1	Rep2	92	Image 4	70.04373	70.2565425	8.650531	8.09704398492994	6.58706003080999	1.19292105574285	68
1293	1	1	E5	DLD1	Rep2	92	Image 1	54.65911	54.9153625	8.52944	6.40828823463205	5.35086735980299	1.06746081314962	68
1294	1	1	E5	DLD1	Rep2	92	Image 2	52.7669	54.9153625	7.72194	6.83337347868541	5.35086735980299	1.06746081314962	68
1295	1	1	E5	DLD1	Rep2	92	Image 3	57.82735	54.9153625	9.102356	6.35300904513073	5.35086735980299	1.06746081314962	68
1296	1	1	E5	DLD1	Rep2	92	Image 4	54.40809	54.9153625	8.092257	6.72347529249256	5.35086735980299	1.06746081314962	68
1297	0	0	B2	DLD1	Rep3	24	Image 1	18.01544	16.9592875	18.01544	1	1	0	0
1298	0	0	B2	DLD1	Rep3	24	Image 2	21.33324	16.9592875	21.33324	1	1	0	0
1299	0	0	B2	DLD1	Rep3	24	Image 3	14.34578	16.9592875	14.34578	1	1	0	0
1300	0	0	B2	DLD1	Rep3	24	Image 4	14.14269	16.9592875	14.14269	1	1	0	0
1301	0	0	C2	DLD1	Rep3	24	Image 1	20.2924	18.486525	20.2924	1	1	0	0
1302	0	0	C2	DLD1	Rep3	24	Image 2	23.43066	18.486525	23.43066	1	1	0	0
1303	0	0	C2	DLD1	Rep3	24	Image 3	16.06425	18.486525	16.06425	1	1	0	0
1304	0	0	C2	DLD1	Rep3	24	Image 4	14.15879	18.486525	14.15879	1	1	0	0
1305	1	0	E2	DLD1	Rep3	24	Image 1	19.35055	17.8624275	19.35055	1	1	0	0
1306	1	0	E2	DLD1	Rep3	24	Image 2	20.3487	17.8624275	20.3487	1	1	0	0
1307	1	0	E2	DLD1	Rep3	24	Image 3	18.16562	17.8624275	18.16562	1	1	0	0
1308	1	0	E2	DLD1	Rep3	24	Image 4	13.58484	17.8624275	13.58484	1	1	0	0
1309	0	0	B3	DLD1	Rep3	24	Image 1	20.4483	17.94424	20.4483	1	1	0	0
1310	0	0	B3	DLD1	Rep3	24	Image 2	21.65491	17.94424	21.65491	1	1	0	0
1311	0	0	B3	DLD1	Rep3	24	Image 3	14.56848	17.94424	14.56848	1	1	0	0
1312	0	0	B3	DLD1	Rep3	24	Image 4	15.10527	17.94424	15.10527	1	1	0	0
1313	0	0	C3	DLD1	Rep3	24	Image 1	21.45225	19.3130375	21.45225	1	1	0	0
1314	0	0	C3	DLD1	Rep3	24	Image 2	21.51967	19.3130375	21.51967	1	1	0	0
1315	0	0	C3	DLD1	Rep3	24	Image 3	17.92827	19.3130375	17.92827	1	1	0	0
1316	0	0	C3	DLD1	Rep3	24	Image 4	16.35196	19.3130375	16.35196	1	1	0	0
1317	1	0	E3	DLD1	Rep3	24	Image 1	20.79727	18.1631125	20.79727	1	1	0	0
1318	1	0	E3	DLD1	Rep3	24	Image 2	20.86255	18.1631125	20.86255	1	1	0	0
1319	1	0	E3	DLD1	Rep3	24	Image 3	15.85178	18.1631125	15.85178	1	1	0	0
1320	1	0	E3	DLD1	Rep3	24	Image 4	15.14085	18.1631125	15.14085	1	1	0	0
1321	0	1	B5	DLD1	Rep3	24	Image 1	19.12156	17.393085	19.12156	1	1	0	0
1322	0	1	B5	DLD1	Rep3	24	Image 2	21.37516	17.393085	21.37516	1	1	0	0
1323	0	1	B5	DLD1	Rep3	24	Image 3	14.38363	17.393085	14.38363	1	1	0	0
1324	0	1	B5	DLD1	Rep3	24	Image 4	14.69199	17.393085	14.69199	1	1	0	0
1325	0	1	C5	DLD1	Rep3	24	Image 1	19.01103	17.44664	19.01103	1	1	0	0
1326	0	1	C5	DLD1	Rep3	24	Image 2	20.751	17.44664	20.751	1	1	0	0
1327	0	1	C5	DLD1	Rep3	24	Image 3	15.79348	17.44664	15.79348	1	1	0	0
1328	0	1	C5	DLD1	Rep3	24	Image 4	14.23105	17.44664	14.23105	1	1	0	0
1329	1	1	E5	DLD1	Rep3	24	Image 1	19.07908	17.689685	19.07908	1	1	0	0
1330	1	1	E5	DLD1	Rep3	24	Image 2	18.02346	17.689685	18.02346	1	1	0	0
1331	1	1	E5	DLD1	Rep3	24	Image 3	18.17412	17.689685	18.17412	1	1	0	0
1332	1	1	E5	DLD1	Rep3	24	Image 4	15.48208	17.689685	15.48208	1	1	0	0
1333	0	0	B2	DLD1	Rep3	28	Image 1	21.78748	20.2813775	18.01544	1.20937817782968	1.25337219704061	0.0687085204341263	4
1334	0	0	B2	DLD1	Rep3	28	Image 2	26.20392	20.2813775	21.33324	1.22831412387429	1.25337219704061	0.0687085204341263	4
1335	0	0	B2	DLD1	Rep3	28	Image 3	17.02662	20.2813775	14.34578	1.18687307347527	1.25337219704061	0.0687085204341263	4
1336	0	0	B2	DLD1	Rep3	28	Image 4	16.10749	20.2813775	14.14269	1.13892689438855	1.25337219704061	0.0687085204341263	4
1337	0	0	C2	DLD1	Rep3	28	Image 1	24.36955	21.849875	20.2924	1.2009200488853	1.25337219704061	0.0687085204341263	4
1338	0	0	C2	DLD1	Rep3	28	Image 2	26.41634	21.849875	23.43066	1.12742620139595	1.25337219704061	0.0687085204341263	4
1339	0	0	C2	DLD1	Rep3	28	Image 3	19.65752	21.849875	16.06425	1.22368115536051	1.25337219704061	0.0687085204341263	4
1340	0	0	C2	DLD1	Rep3	28	Image 4	16.95609	21.849875	14.15879	1.19756631746074	1.25337219704061	0.0687085204341263	4
1341	1	0	E2	DLD1	Rep3	28	Image 1	23.17508	20.8991775	19.35055	1.19764451139632	1.1913882557337	0.031766235149372	4
1342	1	0	E2	DLD1	Rep3	28	Image 2	22.75288	20.8991775	20.3487	1.11814907094802	1.1913882557337	0.031766235149372	4
1343	1	0	E2	DLD1	Rep3	28	Image 3	21.87431	20.8991775	18.16562	1.20415983599789	1.1913882557337	0.031766235149372	4
1344	1	0	E2	DLD1	Rep3	28	Image 4	15.79444	20.8991775	13.58484	1.16265189726195	1.1913882557337	0.031766235149372	4
1345	0	0	B3	DLD1	Rep3	28	Image 1	26.02239	22.091325	20.4483	1.27259429879256	1.25337219704061	0.0687085204341263	4
1346	0	0	B3	DLD1	Rep3	28	Image 2	26.59682	22.091325	21.65491	1.22821198518027	1.25337219704061	0.0687085204341263	4
1347	0	0	B3	DLD1	Rep3	28	Image 3	17.27779	22.091325	14.56848	1.18597067092792	1.25337219704061	0.0687085204341263	4
1348	0	0	B3	DLD1	Rep3	28	Image 4	18.4683	22.091325	15.10527	1.22263951587757	1.25337219704061	0.0687085204341263	4
1349	0	0	C3	DLD1	Rep3	28	Image 1	27.73755	23.8227025	21.45225	1.29299024577841	1.25337219704061	0.0687085204341263	4
1350	0	0	C3	DLD1	Rep3	28	Image 2	26.26776	23.8227025	21.51967	1.22063953582931	1.25337219704061	0.0687085204341263	4
1351	0	0	C3	DLD1	Rep3	28	Image 3	21.03739	23.8227025	17.92827	1.17341996745921	1.25337219704061	0.0687085204341263	4
1352	0	0	C3	DLD1	Rep3	28	Image 4	20.24811	23.8227025	16.35196	1.2382680730628	1.25337219704061	0.0687085204341263	4
1353	1	0	E3	DLD1	Rep3	28	Image 1	23.81624	21.417215	20.79727	1.14516184095316	1.1913882557337	0.031766235149372	4
1354	1	0	E3	DLD1	Rep3	28	Image 2	24.40387	21.417215	20.86255	1.16974530917841	1.1913882557337	0.031766235149372	4
1355	1	0	E3	DLD1	Rep3	28	Image 3	19.1494	21.417215	15.85178	1.20802837283889	1.1913882557337	0.031766235149372	4
1356	1	0	E3	DLD1	Rep3	28	Image 4	18.29935	21.417215	15.14085	1.20860783905791	1.1913882557337	0.031766235149372	4
1357	0	1	B5	DLD1	Rep3	28	Image 1	25.68883	22.7798425	19.12156	1.34344844249109	1.33377577287769	0.0907225741855139	4
1358	0	1	B5	DLD1	Rep3	28	Image 2	28.31806	22.7798425	21.37516	1.3248116037494	1.33377577287769	0.0907225741855139	4
1359	0	1	B5	DLD1	Rep3	28	Image 3	18.09681	22.7798425	14.38363	1.25815319220531	1.33377577287769	0.0907225741855139	4
1360	0	1	B5	DLD1	Rep3	28	Image 4	19.01567	22.7798425	14.69199	1.29428824822233	1.33377577287769	0.0907225741855139	4
1361	0	1	C5	DLD1	Rep3	28	Image 1	23.89616	22.3919075	19.01103	1.25696293151923	1.33377577287769	0.0907225741855139	4
1362	0	1	C5	DLD1	Rep3	28	Image 2	26.65077	22.3919075	20.751	1.28431256324996	1.33377577287769	0.0907225741855139	4
1363	0	1	C5	DLD1	Rep3	28	Image 3	20.87643	22.3919075	15.79348	1.32183850550987	1.33377577287769	0.0907225741855139	4
1364	0	1	C5	DLD1	Rep3	28	Image 4	18.14427	22.3919075	14.23105	1.27497760179326	1.33377577287769	0.0907225741855139	4
1365	1	1	E5	DLD1	Rep3	28	Image 1	22.20829	20.6025125	19.07908	1.16401262534671	1.21925437427466	0.0627582150255574	4
1366	1	1	E5	DLD1	Rep3	28	Image 2	20.73952	20.6025125	18.02346	1.15069581534289	1.21925437427466	0.0627582150255574	4
1367	1	1	E5	DLD1	Rep3	28	Image 3	20.86552	20.6025125	18.17412	1.14808970117948	1.21925437427466	0.0627582150255574	4
1368	1	1	E5	DLD1	Rep3	28	Image 4	18.59672	20.6025125	15.48208	1.20117710281823	1.21925437427466	0.0627582150255574	4
1369	0	0	B2	DLD1	Rep3	32	Image 1	27.79716	25.6571175	18.01544	1.5429631471671	1.56598141820508	0.0890100216411283	8
1370	0	0	B2	DLD1	Rep3	32	Image 2	34.01801	25.6571175	21.33324	1.59460119513023	1.56598141820508	0.0890100216411283	8
1371	0	0	B2	DLD1	Rep3	32	Image 3	20.45452	25.6571175	14.34578	1.42582139137781	1.56598141820508	0.0890100216411283	8
1372	0	0	B2	DLD1	Rep3	32	Image 4	20.35878	25.6571175	14.14269	1.43952670955808	1.56598141820508	0.0890100216411283	8
1373	0	0	C2	DLD1	Rep3	32	Image 1	31.33206	28.7336925	20.2924	1.54402929175455	1.56598141820508	0.0890100216411283	8
1374	0	0	C2	DLD1	Rep3	32	Image 2	36.27555	28.7336925	23.43066	1.54820862920635	1.56598141820508	0.0890100216411283	8
1375	0	0	C2	DLD1	Rep3	32	Image 3	25.20135	28.7336925	16.06425	1.56878472384332	1.56598141820508	0.0890100216411283	8
1376	0	0	C2	DLD1	Rep3	32	Image 4	22.12581	28.7336925	14.15879	1.56269073840349	1.56598141820508	0.0890100216411283	8
1377	1	0	E2	DLD1	Rep3	32	Image 1	26.51255	24.2326475	19.35055	1.37011867879724	1.39738451319414	0.0511173831241859	8
1378	1	0	E2	DLD1	Rep3	32	Image 2	26.89192	24.2326475	20.3487	1.32155469391165	1.39738451319414	0.0511173831241859	8
1379	1	0	E2	DLD1	Rep3	32	Image 3	25.41328	24.2326475	18.16562	1.39897674838514	1.39738451319414	0.0511173831241859	8
1380	1	0	E2	DLD1	Rep3	32	Image 4	18.11284	24.2326475	13.58484	1.3333127221226	1.39738451319414	0.0511173831241859	8
1381	0	0	B3	DLD1	Rep3	32	Image 1	32.25533	27.35986	20.4483	1.57740887995579	1.56598141820508	0.0890100216411283	8
1382	0	0	B3	DLD1	Rep3	32	Image 2	31.60525	27.35986	21.65491	1.45949579102384	1.56598141820508	0.0890100216411283	8
1383	0	0	B3	DLD1	Rep3	32	Image 3	22.27323	27.35986	14.56848	1.52886437020197	1.56598141820508	0.0890100216411283	8
1384	0	0	B3	DLD1	Rep3	32	Image 4	23.30563	27.35986	15.10527	1.54288072970559	1.56598141820508	0.0890100216411283	8
1385	0	0	C3	DLD1	Rep3	32	Image 1	35.22725	30.3064	21.45225	1.6421237865492	1.56598141820508	0.0890100216411283	8
1386	0	0	C3	DLD1	Rep3	32	Image 2	33.21852	30.3064	21.51967	1.54363519514937	1.56598141820508	0.0890100216411283	8
1387	0	0	C3	DLD1	Rep3	32	Image 3	27.03015	30.3064	17.92827	1.50768311722213	1.56598141820508	0.0890100216411283	8
1388	0	0	C3	DLD1	Rep3	32	Image 4	25.74968	30.3064	16.35196	1.5747152023366	1.56598141820508	0.0890100216411283	8
1389	1	0	E3	DLD1	Rep3	32	Image 1	28.43639	24.4452475	20.79727	1.36731359452467	1.39738451319414	0.0511173831241859	8
1390	1	0	E3	DLD1	Rep3	32	Image 2	26.66604	24.4452475	20.86255	1.27817740400862	1.39738451319414	0.0511173831241859	8
1391	1	0	E3	DLD1	Rep3	32	Image 3	21.97599	24.4452475	15.85178	1.38634210164411	1.39738451319414	0.0511173831241859	8
1392	1	0	E3	DLD1	Rep3	32	Image 4	20.70257	24.4452475	15.14085	1.36733208505467	1.39738451319414	0.0511173831241859	8
1393	0	1	B5	DLD1	Rep3	32	Image 1	34.84196	30.58728	19.12156	1.82212957520202	1.78899489228846	0.156199990117149	8
1394	0	1	B5	DLD1	Rep3	32	Image 2	37.16476	30.58728	21.37516	1.7386892074726	1.78899489228846	0.156199990117149	8
1395	0	1	B5	DLD1	Rep3	32	Image 3	24.17426	30.58728	14.38363	1.68067866039379	1.78899489228846	0.156199990117149	8
1396	0	1	B5	DLD1	Rep3	32	Image 4	26.16814	30.58728	14.69199	1.78111610476185	1.78899489228846	0.156199990117149	8
1397	0	1	C5	DLD1	Rep3	32	Image 1	32.40959	29.13769	19.01103	1.704778226114	1.78899489228846	0.156199990117149	8
1398	0	1	C5	DLD1	Rep3	32	Image 2	31.89047	29.13769	20.751	1.53681605705749	1.78899489228846	0.156199990117149	8
1399	0	1	C5	DLD1	Rep3	32	Image 3	27.99604	29.13769	15.79348	1.77263275731504	1.78899489228846	0.156199990117149	8
1400	0	1	C5	DLD1	Rep3	32	Image 4	24.25466	29.13769	14.23105	1.70434788719033	1.78899489228846	0.156199990117149	8
1401	1	1	E5	DLD1	Rep3	32	Image 1	27.06261	24.895795	19.07908	1.41844418074666	1.48196834204565	0.0978206647460906	8
1402	1	1	E5	DLD1	Rep3	32	Image 2	24.58084	24.895795	18.02346	1.36382470402464	1.48196834204565	0.0978206647460906	8
1403	1	1	E5	DLD1	Rep3	32	Image 3	25.58348	24.895795	18.17412	1.40768741485145	1.48196834204565	0.0978206647460906	8
1404	1	1	E5	DLD1	Rep3	32	Image 4	22.35625	24.895795	15.48208	1.44400816944493	1.48196834204565	0.0978206647460906	8
1405	0	0	B2	DLD1	Rep3	36	Image 1	36.03711	31.2848675	18.01544	2.00034581447914	1.93137710148378	0.127706698039145	12
1406	0	0	B2	DLD1	Rep3	36	Image 2	40.84922	31.2848675	21.33324	1.9148155648181	1.93137710148378	0.127706698039145	12
1407	0	0	B2	DLD1	Rep3	36	Image 3	23.79394	31.2848675	14.34578	1.65860204185482	1.93137710148378	0.127706698039145	12
1408	0	0	B2	DLD1	Rep3	36	Image 4	24.4592	31.2848675	14.14269	1.7294588228972	1.93137710148378	0.127706698039145	12
1409	0	0	C2	DLD1	Rep3	36	Image 1	39.07998	35.1789575	20.2924	1.92584317281347	1.93137710148378	0.127706698039145	12
1410	0	0	C2	DLD1	Rep3	36	Image 2	43.49966	35.1789575	23.43066	1.85652730226123	1.93137710148378	0.127706698039145	12
1411	0	0	C2	DLD1	Rep3	36	Image 3	31.24316	35.1789575	16.06425	1.94488756088831	1.93137710148378	0.127706698039145	12
1412	0	0	C2	DLD1	Rep3	36	Image 4	26.89303	35.1789575	14.15879	1.8993875889112	1.93137710148378	0.127706698039145	12
1413	1	0	E2	DLD1	Rep3	36	Image 1	32.32613	28.4238375	19.35055	1.67055355015749	1.65752103163222	0.0745214440823016	12
1414	1	0	E2	DLD1	Rep3	36	Image 2	30.89557	28.4238375	20.3487	1.51830682058313	1.65752103163222	0.0745214440823016	12
1415	1	0	E2	DLD1	Rep3	36	Image 3	29.78676	28.4238375	18.16562	1.63973263780702	1.65752103163222	0.0745214440823016	12
1416	1	0	E2	DLD1	Rep3	36	Image 4	20.68689	28.4238375	13.58484	1.52279231849621	1.65752103163222	0.0745214440823016	12
1417	0	0	B3	DLD1	Rep3	36	Image 1	40.69359	34.3774175	20.4483	1.99007203532812	1.93137710148378	0.127706698039145	12
1418	0	0	B3	DLD1	Rep3	36	Image 2	42.10938	34.3774175	21.65491	1.94456499703762	1.93137710148378	0.127706698039145	12
1419	0	0	B3	DLD1	Rep3	36	Image 3	26.02302	34.3774175	14.56848	1.78625498336134	1.93137710148378	0.127706698039145	12
1420	0	0	B3	DLD1	Rep3	36	Image 4	28.68368	34.3774175	15.10527	1.89891872174413	1.93137710148378	0.127706698039145	12
1421	0	0	C3	DLD1	Rep3	36	Image 1	44.16763	37.4041175	21.45225	2.05888100315818	1.93137710148378	0.127706698039145	12
1422	0	0	C3	DLD1	Rep3	36	Image 2	41.63882	37.4041175	21.51967	1.9349190763613	1.93137710148378	0.127706698039145	12
1423	0	0	C3	DLD1	Rep3	36	Image 3	32.17955	37.4041175	17.92827	1.79490547610004	1.93137710148378	0.127706698039145	12
1424	0	0	C3	DLD1	Rep3	36	Image 4	31.63047	37.4041175	16.35196	1.93435343530684	1.93137710148378	0.127706698039145	12
1425	1	0	E3	DLD1	Rep3	36	Image 1	34.04827	29.4253375	20.79727	1.63715093375236	1.65752103163222	0.0745214440823016	12
1426	1	0	E3	DLD1	Rep3	36	Image 2	31.78237	29.4253375	20.86255	1.52341731955106	1.65752103163222	0.0745214440823016	12
1427	1	0	E3	DLD1	Rep3	36	Image 3	26.6505	29.4253375	15.85178	1.68123075137303	1.65752103163222	0.0745214440823016	12
1428	1	0	E3	DLD1	Rep3	36	Image 4	25.22021	29.4253375	15.14085	1.66570635070026	1.65752103163222	0.0745214440823016	12
1429	0	1	B5	DLD1	Rep3	36	Image 1	44.11803	37.07694	19.12156	2.30724009965714	2.24941577990572	0.189679356004679	12
1430	0	1	B5	DLD1	Rep3	36	Image 2	42.60195	37.07694	21.37516	1.99305876540807	2.24941577990572	0.189679356004679	12
1431	0	1	B5	DLD1	Rep3	36	Image 3	29.10616	37.07694	14.38363	2.02356150707436	2.24941577990572	0.189679356004679	12
1432	0	1	B5	DLD1	Rep3	36	Image 4	32.48162	37.07694	14.69199	2.21083869509849	2.24941577990572	0.189679356004679	12
1433	0	1	C5	DLD1	Rep3	36	Image 1	39.10781	36.795355	19.01103	2.05711158206578	2.24941577990572	0.189679356004679	12
1434	0	1	C5	DLD1	Rep3	36	Image 2	42.39839	36.795355	20.751	2.04319743626813	2.24941577990572	0.189679356004679	12
1435	0	1	C5	DLD1	Rep3	36	Image 3	34.3913	36.795355	15.79348	2.17756314631101	2.24941577990572	0.189679356004679	12
1436	0	1	C5	DLD1	Rep3	36	Image 4	31.28392	36.795355	14.23105	2.19828614192206	2.24941577990572	0.189679356004679	12
1437	1	1	E5	DLD1	Rep3	36	Image 1	31.92342	28.844355	19.07908	1.67321589929913	1.74284146420063	0.110165987357177	12
1438	1	1	E5	DLD1	Rep3	36	Image 2	28.07872	28.844355	18.02346	1.55789842793781	1.74284146420063	0.110165987357177	12
1439	1	1	E5	DLD1	Rep3	36	Image 3	29.99253	28.844355	18.17412	1.65028788188919	1.74284146420063	0.110165987357177	12
1440	1	1	E5	DLD1	Rep3	36	Image 4	25.38275	28.844355	15.48208	1.63949223876895	1.74284146420063	0.110165987357177	12
1441	0	0	B2	DLD1	Rep3	40	Image 1	41.90622	37.29987	18.01544	2.32612803239888	2.29618552281039	0.144809535874928	16
1442	0	0	B2	DLD1	Rep3	40	Image 2	47.75234	37.29987	21.33324	2.2384007305032	2.29618552281039	0.144809535874928	16
1443	0	0	B2	DLD1	Rep3	40	Image 3	29.15658	37.29987	14.34578	2.03241510743926	2.29618552281039	0.144809535874928	16
1444	0	0	B2	DLD1	Rep3	40	Image 4	30.38434	37.29987	14.14269	2.14841306710392	2.29618552281039	0.144809535874928	16
1445	0	0	C2	DLD1	Rep3	40	Image 1	45.43325	42.38765	20.2924	2.23892935286117	2.29618552281039	0.144809535874928	16
1446	0	0	C2	DLD1	Rep3	40	Image 2	52.92862	42.38765	23.43066	2.25894703777017	2.29618552281039	0.144809535874928	16
1447	0	0	C2	DLD1	Rep3	40	Image 3	38.14676	42.38765	16.06425	2.37463684890362	2.29618552281039	0.144809535874928	16
1448	0	0	C2	DLD1	Rep3	40	Image 4	33.04197	42.38765	14.15879	2.3336718745034	2.29618552281039	0.144809535874928	16
1449	1	0	E2	DLD1	Rep3	40	Image 1	36.87936	34.2131575	19.35055	1.90585590590448	1.96013605934184	0.0863459098967292	16
1450	1	0	E2	DLD1	Rep3	40	Image 2	38.75926	34.2131575	20.3487	1.90475362062441	1.96013605934184	0.0863459098967292	16
1451	1	0	E2	DLD1	Rep3	40	Image 3	34.72493	34.2131575	18.16562	1.91157417142933	1.96013605934184	0.0863459098967292	16
1452	1	0	E2	DLD1	Rep3	40	Image 4	26.48908	34.2131575	13.58484	1.94990003562795	1.96013605934184	0.0863459098967292	16
1453	0	0	B3	DLD1	Rep3	40	Image 1	49.42197	41.861545	20.4483	2.41692316720705	2.29618552281039	0.144809535874928	16
1454	0	0	B3	DLD1	Rep3	40	Image 2	52.00244	41.861545	21.65491	2.40141566046684	2.29618552281039	0.144809535874928	16
1455	0	0	B3	DLD1	Rep3	40	Image 3	32.5181	41.861545	14.56848	2.23208598288909	2.29618552281039	0.144809535874928	16
1456	0	0	B3	DLD1	Rep3	40	Image 4	33.50367	41.861545	15.10527	2.21801199184126	2.29618552281039	0.144809535874928	16
1457	0	0	C3	DLD1	Rep3	40	Image 1	50.18505	44.01473	21.45225	2.33938398070132	2.29618552281039	0.144809535874928	16
1458	0	0	C3	DLD1	Rep3	40	Image 2	50.4159	44.01473	21.51967	2.34278220809148	2.29618552281039	0.144809535874928	16
1459	0	0	C3	DLD1	Rep3	40	Image 3	39.41237	44.01473	17.92827	2.19833648199185	2.29618552281039	0.144809535874928	16
1460	0	0	C3	DLD1	Rep3	40	Image 4	36.0456	44.01473	16.35196	2.20435959970548	2.29618552281039	0.144809535874928	16
1461	1	0	E3	DLD1	Rep3	40	Image 1	39.58693	34.96463	20.79727	1.90346761858648	1.96013605934184	0.0863459098967292	16
1462	1	0	E3	DLD1	Rep3	40	Image 2	37.99596	34.96463	20.86255	1.82125195625655	1.96013605934184	0.0863459098967292	16
1463	1	0	E3	DLD1	Rep3	40	Image 3	31.10038	34.96463	15.85178	1.96194875275837	1.96013605934184	0.0863459098967292	16
1464	1	0	E3	DLD1	Rep3	40	Image 4	31.17525	34.96463	15.14085	2.05901584125066	1.96013605934184	0.0863459098967292	16
1465	0	1	B5	DLD1	Rep3	40	Image 1	47.35617	43.309255	19.12156	2.47658506941902	2.66571183104187	0.214138149352522	16
1466	0	1	B5	DLD1	Rep3	40	Image 2	50.50653	43.309255	21.37516	2.36286090957916	2.66571183104187	0.214138149352522	16
1467	0	1	B5	DLD1	Rep3	40	Image 3	36.4356	43.309255	14.38363	2.53312967588849	2.66571183104187	0.214138149352522	16
1468	0	1	B5	DLD1	Rep3	40	Image 4	38.93872	43.309255	14.69199	2.65033668005491	2.66571183104187	0.214138149352522	16
1469	0	1	C5	DLD1	Rep3	40	Image 1	48.54947	44.66313	19.01103	2.55375274248686	2.66571183104187	0.214138149352522	16
1470	0	1	C5	DLD1	Rep3	40	Image 2	51.70645	44.66313	20.751	2.49175702375789	2.66571183104187	0.214138149352522	16
1471	0	1	C5	DLD1	Rep3	40	Image 3	42.01957	44.66313	15.79348	2.66056435946986	2.66571183104187	0.214138149352522	16
1472	0	1	C5	DLD1	Rep3	40	Image 4	36.37703	44.66313	14.23105	2.55617329712144	2.66571183104187	0.214138149352522	16
1473	1	1	E5	DLD1	Rep3	40	Image 1	37.98621	34.0568625	19.07908	1.9909875109282	2.02993435226146	0.133297395087281	16
1474	1	1	E5	DLD1	Rep3	40	Image 2	32.14156	34.0568625	18.02346	1.78331796447519	2.02993435226146	0.133297395087281	16
1475	1	1	E5	DLD1	Rep3	40	Image 3	35.14077	34.0568625	18.17412	1.93356101973576	2.02993435226146	0.133297395087281	16
1476	1	1	E5	DLD1	Rep3	40	Image 4	30.95891	34.0568625	15.48208	1.99966089827723	2.02993435226146	0.133297395087281	16
1477	0	0	B2	DLD1	Rep3	44	Image 1	48.74592	43.90122	18.01544	2.7057857038185	2.69318477133066	0.161063366473665	20
1478	0	0	B2	DLD1	Rep3	44	Image 2	55.92236	43.90122	21.33324	2.62137209350291	2.69318477133066	0.161063366473665	20
1479	0	0	B2	DLD1	Rep3	44	Image 3	35.97155	43.90122	14.34578	2.50746561009579	2.69318477133066	0.161063366473665	20
1480	0	0	B2	DLD1	Rep3	44	Image 4	34.96505	43.90122	14.14269	2.47230548078194	2.69318477133066	0.161063366473665	20
1481	0	0	C2	DLD1	Rep3	44	Image 1	56.31285	48.4547125	20.2924	2.77507096252784	2.69318477133066	0.161063366473665	20
1482	0	0	C2	DLD1	Rep3	44	Image 2	57.13023	48.4547125	23.43066	2.43826806415184	2.69318477133066	0.161063366473665	20
1483	0	0	C2	DLD1	Rep3	44	Image 3	43.28739	48.4547125	16.06425	2.69464120640553	2.69318477133066	0.161063366473665	20
1484	0	0	C2	DLD1	Rep3	44	Image 4	37.08838	48.4547125	14.15879	2.61945971371847	2.69318477133066	0.161063366473665	20
1485	1	0	E2	DLD1	Rep3	44	Image 1	43.91323	39.0805825	19.35055	2.26935306748387	2.24276342878409	0.123279273114089	20
1486	1	0	E2	DLD1	Rep3	44	Image 2	45.05568	39.0805825	20.3487	2.2141797756122	2.24276342878409	0.123279273114089	20
1487	1	0	E2	DLD1	Rep3	44	Image 3	38.92372	39.0805825	18.16562	2.1427135434959	2.24276342878409	0.123279273114089	20
1488	1	0	E2	DLD1	Rep3	44	Image 4	28.4297	39.0805825	13.58484	2.09275192052317	2.24276342878409	0.123279273114089	20
1489	0	0	B3	DLD1	Rep3	44	Image 1	57.14558	48.6847075	20.4483	2.79463720700498	2.69318477133066	0.161063366473665	20
1490	0	0	B3	DLD1	Rep3	44	Image 2	60.77116	48.6847075	21.65491	2.80634553549287	2.69318477133066	0.161063366473665	20
1491	0	0	B3	DLD1	Rep3	44	Image 3	37.4352	48.6847075	14.56848	2.56960231952819	2.69318477133066	0.161063366473665	20
1492	0	0	B3	DLD1	Rep3	44	Image 4	39.38689	48.6847075	15.10527	2.6074932788358	2.69318477133066	0.161063366473665	20
1493	0	0	C3	DLD1	Rep3	44	Image 1	59.84774	52.4179375	21.45225	2.78981179130394	2.69318477133066	0.161063366473665	20
1494	0	0	C3	DLD1	Rep3	44	Image 2	59.17172	52.4179375	21.51967	2.74965740645651	2.69318477133066	0.161063366473665	20
1495	0	0	C3	DLD1	Rep3	44	Image 3	47.29451	52.4179375	17.92827	2.63798514859493	2.69318477133066	0.161063366473665	20
1496	0	0	C3	DLD1	Rep3	44	Image 4	43.35778	52.4179375	16.35196	2.6515341280189	2.69318477133066	0.161063366473665	20
1497	1	0	E3	DLD1	Rep3	44	Image 1	43.22059	38.9799325	20.79727	2.07818574264795	2.24276342878409	0.123279273114089	20
1498	1	0	E3	DLD1	Rep3	44	Image 2	43.80589	38.9799325	20.86255	2.09973804736238	2.24276342878409	0.123279273114089	20
1499	1	0	E3	DLD1	Rep3	44	Image 3	35.40693	38.9799325	15.85178	2.23362486736505	2.24276342878409	0.123279273114089	20
1500	1	0	E3	DLD1	Rep3	44	Image 4	33.48632	38.9799325	15.14085	2.21165390318245	2.24276342878409	0.123279273114089	20
1501	0	1	B5	DLD1	Rep3	44	Image 1	59.89867	52.54849	19.12156	3.13252004543562	2.98959314270206	0.188435199396182	20
1502	0	1	B5	DLD1	Rep3	44	Image 2	64.79214	52.54849	21.37516	3.03118853847176	2.98959314270206	0.188435199396182	20
1503	0	1	B5	DLD1	Rep3	44	Image 3	40.35443	52.54849	14.38363	2.80558037157519	2.98959314270206	0.188435199396182	20
1504	0	1	B5	DLD1	Rep3	44	Image 4	45.14872	52.54849	14.69199	3.0730159767329	2.98959314270206	0.188435199396182	20
1505	0	1	C5	DLD1	Rep3	44	Image 1	51.91285	49.9837675	19.01103	2.73067003734148	2.98959314270206	0.188435199396182	20
1506	0	1	C5	DLD1	Rep3	44	Image 2	57.69921	49.9837675	20.751	2.7805508168281	2.98959314270206	0.188435199396182	20
1507	0	1	C5	DLD1	Rep3	44	Image 3	47.58414	49.9837675	15.79348	3.01289772741663	2.98959314270206	0.188435199396182	20
1508	0	1	C5	DLD1	Rep3	44	Image 4	42.73887	49.9837675	14.23105	3.00321269337118	2.98959314270206	0.188435199396182	20
1509	1	1	E5	DLD1	Rep3	44	Image 1	40.85225	37.27448	19.07908	2.14120649423347	2.25014572851643	0.188419902207281	20
1510	1	1	E5	DLD1	Rep3	44	Image 2	35.26698	37.27448	18.02346	1.95672639992543	2.25014572851643	0.188419902207281	20
1511	1	1	E5	DLD1	Rep3	44	Image 3	38.33975	37.27448	18.17412	2.10957944593741	2.25014572851643	0.188419902207281	20
1512	1	1	E5	DLD1	Rep3	44	Image 4	34.63894	37.27448	15.48208	2.2373569959592	2.25014572851643	0.188419902207281	20
1513	0	0	B2	DLD1	Rep3	48	Image 1	56.90671	47.73368	18.01544	3.15877436243578	3.05011942875025	0.193384102605606	24
1514	0	0	B2	DLD1	Rep3	48	Image 2	59.35386	47.73368	21.33324	2.78222435973157	3.05011942875025	0.193384102605606	24
1515	0	0	B2	DLD1	Rep3	48	Image 3	40.37231	47.73368	14.34578	2.81422899277697	3.05011942875025	0.193384102605606	24
1516	0	0	B2	DLD1	Rep3	48	Image 4	34.30184	47.73368	14.14269	2.42541129021424	3.05011942875025	0.193384102605606	24
1517	0	0	C2	DLD1	Rep3	48	Image 1	59.62346	55.01939	20.2924	2.93821627801541	3.05011942875025	0.193384102605606	24
1518	0	0	C2	DLD1	Rep3	48	Image 2	67.135	55.01939	23.43066	2.86526286498118	3.05011942875025	0.193384102605606	24
1519	0	0	C2	DLD1	Rep3	48	Image 3	52.52797	55.01939	16.06425	3.26986756306706	3.05011942875025	0.193384102605606	24
1520	0	0	C2	DLD1	Rep3	48	Image 4	40.79113	55.01939	14.15879	2.88097570484484	3.05011942875025	0.193384102605606	24
1521	1	0	E2	DLD1	Rep3	48	Image 1	44.86349	41.3165675	19.35055	2.3184607155869	2.51236642334115	0.162305790701859	24
1522	1	0	E2	DLD1	Rep3	48	Image 2	46.17975	41.3165675	20.3487	2.26942015951879	2.51236642334115	0.162305790701859	24
1523	1	0	E2	DLD1	Rep3	48	Image 3	43.83558	41.3165675	18.16562	2.41310673679181	2.51236642334115	0.162305790701859	24
1524	1	0	E2	DLD1	Rep3	48	Image 4	30.38745	41.3165675	13.58484	2.23686476984639	2.51236642334115	0.162305790701859	24
1525	0	0	B3	DLD1	Rep3	48	Image 1	62.56871	52.7973275	20.4483	3.0598489850012	3.05011942875025	0.193384102605606	24
1526	0	0	B3	DLD1	Rep3	48	Image 2	61.87665	52.7973275	21.65491	2.85739585156438	3.05011942875025	0.193384102605606	24
1527	0	0	B3	DLD1	Rep3	48	Image 3	43.42997	52.7973275	14.56848	2.98109136986151	3.05011942875025	0.193384102605606	24
1528	0	0	B3	DLD1	Rep3	48	Image 4	43.31398	52.7973275	15.10527	2.86747472901842	3.05011942875025	0.193384102605606	24
1529	0	0	C3	DLD1	Rep3	48	Image 1	61.77892	57.3761825	21.45225	2.87983405004137	3.05011942875025	0.193384102605606	24
1530	0	0	C3	DLD1	Rep3	48	Image 2	68.63782	57.3761825	21.51967	3.18953868716388	3.05011942875025	0.193384102605606	24
1531	0	0	C3	DLD1	Rep3	48	Image 3	50.9357	57.3761825	17.92827	2.84108282617341	3.05011942875025	0.193384102605606	24
1532	0	0	C3	DLD1	Rep3	48	Image 4	48.15229	57.3761825	16.35196	2.94474118087373	3.05011942875025	0.193384102605606	24
1533	1	0	E3	DLD1	Rep3	48	Image 1	49.1811	42.672495	20.79727	2.36478633974555	2.51236642334115	0.162305790701859	24
1534	1	0	E3	DLD1	Rep3	48	Image 2	47.97724	42.672495	20.86255	2.29968244533866	2.51236642334115	0.162305790701859	24
1535	1	0	E3	DLD1	Rep3	48	Image 3	37.68691	42.672495	15.85178	2.37745603332875	2.51236642334115	0.162305790701859	24
1536	1	0	E3	DLD1	Rep3	48	Image 4	35.84473	42.672495	15.14085	2.36741860595673	2.51236642334115	0.162305790701859	24
1537	0	1	B5	DLD1	Rep3	48	Image 1	67.3038	55.4722625	19.12156	3.51978604256138	3.29475136226622	0.299869734638792	24
1538	0	1	B5	DLD1	Rep3	48	Image 2	64.85922	55.4722625	21.37516	3.03432676059501	3.29475136226622	0.299869734638792	24
1539	0	1	B5	DLD1	Rep3	48	Image 3	45.10865	55.4722625	14.38363	3.1361102864854	3.29475136226622	0.299869734638792	24
1540	0	1	B5	DLD1	Rep3	48	Image 4	44.61738	55.4722625	14.69199	3.03685069211182	3.29475136226622	0.299869734638792	24
1541	0	1	C5	DLD1	Rep3	48	Image 1	53.45586	54.1181675	19.01103	2.811833972173	3.29475136226622	0.299869734638792	24
1542	0	1	C5	DLD1	Rep3	48	Image 2	58.95272	54.1181675	20.751	2.84095802611922	3.29475136226622	0.299869734638792	24
1543	0	1	C5	DLD1	Rep3	48	Image 3	53.04901	54.1181675	15.79348	3.3589183637805	3.29475136226622	0.299869734638792	24
1544	0	1	C5	DLD1	Rep3	48	Image 4	51.01508	54.1181675	14.23105	3.5847727328623	3.29475136226622	0.299869734638792	24
1545	1	1	E5	DLD1	Rep3	48	Image 1	44.35026	40.8641725	19.07908	2.32454919209941	2.480385967971	0.228089890176251	24
1546	1	1	E5	DLD1	Rep3	48	Image 2	38.31538	40.8641725	18.02346	2.12586151604631	2.480385967971	0.228089890176251	24
1547	1	1	E5	DLD1	Rep3	48	Image 3	42.74957	40.8641725	18.17412	2.35222228091374	2.480385967971	0.228089890176251	24
1548	1	1	E5	DLD1	Rep3	48	Image 4	38.04148	40.8641725	15.48208	2.45712979134587	2.480385967971	0.228089890176251	24
1549	0	0	B2	DLD1	Rep3	52	Image 1	62.20097	55.1777975	18.01544	3.45264783985293	3.47732901865357	0.205579945917299	28
1550	0	0	B2	DLD1	Rep3	52	Image 2	66.99469	55.1777975	21.33324	3.14038983295552	3.47732901865357	0.205579945917299	28
1551	0	0	B2	DLD1	Rep3	52	Image 3	45.75673	55.1777975	14.34578	3.18956027486829	3.47732901865357	0.205579945917299	28
1552	0	0	B2	DLD1	Rep3	52	Image 4	45.7588	55.1777975	14.14269	3.23550894490369	3.47732901865357	0.205579945917299	28
1553	0	0	C2	DLD1	Rep3	52	Image 1	65.94073	62.412765	20.2924	3.24952839486704	3.47732901865357	0.205579945917299	28
1554	0	0	C2	DLD1	Rep3	52	Image 2	73.99818	62.412765	23.43066	3.15817736248147	3.47732901865357	0.205579945917299	28
1555	0	0	C2	DLD1	Rep3	52	Image 3	59.05552	62.412765	16.06425	3.67620772834088	3.47732901865357	0.205579945917299	28
1556	0	0	C2	DLD1	Rep3	52	Image 4	50.65663	62.412765	14.15879	3.57775134739621	3.47732901865357	0.205579945917299	28
1557	1	0	E2	DLD1	Rep3	52	Image 1	48.72858	47.075605	19.35055	2.51820129143616	2.86522281655065	0.195908533237339	28
1558	1	0	E2	DLD1	Rep3	52	Image 2	52.84689	47.075605	20.3487	2.5970646773504	2.86522281655065	0.195908533237339	28
1559	1	0	E2	DLD1	Rep3	52	Image 3	47.71454	47.075605	18.16562	2.6266397733741	2.86522281655065	0.195908533237339	28
1560	1	0	E2	DLD1	Rep3	52	Image 4	39.01241	47.075605	13.58484	2.87176072739907	2.86522281655065	0.195908533237339	28
1561	0	0	B3	DLD1	Rep3	52	Image 1	69.64101	61.106905	20.4483	3.40571147723772	3.47732901865357	0.205579945917299	28
1562	0	0	B3	DLD1	Rep3	52	Image 2	73.84586	61.106905	21.65491	3.41012084557267	3.47732901865357	0.205579945917299	28
1563	0	0	B3	DLD1	Rep3	52	Image 3	49.3567	61.106905	14.56848	3.38791006336969	3.47732901865357	0.205579945917299	28
1564	0	0	B3	DLD1	Rep3	52	Image 4	51.58405	61.106905	15.10527	3.41497040436881	3.47732901865357	0.205579945917299	28
1565	0	0	C3	DLD1	Rep3	52	Image 1	72.36496	65.8263225	21.45225	3.37330396578447	3.47732901865357	0.205579945917299	28
1566	0	0	C3	DLD1	Rep3	52	Image 2	76.77573	65.8263225	21.51967	3.56770015525331	3.47732901865357	0.205579945917299	28
1567	0	0	C3	DLD1	Rep3	52	Image 3	59.10622	65.8263225	17.92827	3.29681670345215	3.47732901865357	0.205579945917299	28
1568	0	0	C3	DLD1	Rep3	52	Image 4	55.05838	65.8263225	16.35196	3.36708137740063	3.47732901865357	0.205579945917299	28
1569	1	0	E3	DLD1	Rep3	52	Image 1	56.09458	49.3017725	20.79727	2.69720881634945	2.86522281655065	0.195908533237339	28
1570	1	0	E3	DLD1	Rep3	52	Image 2	54.77086	49.3017725	20.86255	2.62531953188848	2.86522281655065	0.195908533237339	28
1571	1	0	E3	DLD1	Rep3	52	Image 3	43.81706	49.3017725	15.85178	2.76417285629753	2.86522281655065	0.195908533237339	28
1572	1	0	E3	DLD1	Rep3	52	Image 4	42.52459	49.3017725	15.14085	2.8085999134791	2.86522281655065	0.195908533237339	28
1573	0	1	B5	DLD1	Rep3	52	Image 1	71.70464	61.9662975	19.12156	3.74993672064413	3.65036368585605	0.250815047841488	28
1574	0	1	B5	DLD1	Rep3	52	Image 2	72.82127	61.9662975	21.37516	3.4068175396114	3.65036368585605	0.250815047841488	28
1575	0	1	B5	DLD1	Rep3	52	Image 3	50.20274	61.9662975	14.38363	3.49026914624472	3.65036368585605	0.250815047841488	28
1576	0	1	B5	DLD1	Rep3	52	Image 4	53.13654	61.9662975	14.69199	3.616701345427	3.65036368585605	0.250815047841488	28
1577	0	1	C5	DLD1	Rep3	52	Image 1	61.52139	61.0878425	19.01103	3.23608925976131	3.65036368585605	0.250815047841488	28
1578	0	1	C5	DLD1	Rep3	52	Image 2	69.40768	61.0878425	20.751	3.3447872391692	3.65036368585605	0.250815047841488	28
1579	0	1	C5	DLD1	Rep3	52	Image 3	59.41402	61.0878425	15.79348	3.7619334054306	3.65036368585605	0.250815047841488	28
1580	0	1	C5	DLD1	Rep3	52	Image 4	54.00828	61.0878425	14.23105	3.79510155610443	3.65036368585605	0.250815047841488	28
1581	1	1	E5	DLD1	Rep3	52	Image 1	48.70226	44.201045	19.07908	2.5526524339748	2.64125812830958	0.2096270183593	28
1582	1	1	E5	DLD1	Rep3	52	Image 2	43.36075	44.201045	18.02346	2.40579500273532	2.64125812830958	0.2096270183593	28
1583	1	1	E5	DLD1	Rep3	52	Image 3	45.11245	44.201045	18.17412	2.48223572860749	2.64125812830958	0.2096270183593	28
1584	1	1	E5	DLD1	Rep3	52	Image 4	39.62872	44.201045	15.48208	2.55965089962072	2.64125812830958	0.2096270183593	28
1585	0	0	B2	DLD1	Rep3	56	Image 1	70.28748	61.55538	18.01544	3.90151336853277	3.94268942212368	0.240103556731697	32
1586	0	0	B2	DLD1	Rep3	56	Image 2	73.53468	61.55538	21.33324	3.44695320542027	3.94268942212368	0.240103556731697	32
1587	0	0	B2	DLD1	Rep3	56	Image 3	51.90553	61.55538	14.34578	3.61817412507372	3.94268942212368	0.240103556731697	32
1588	0	0	B2	DLD1	Rep3	56	Image 4	50.49383	61.55538	14.14269	3.57031300268902	3.94268942212368	0.240103556731697	32
1589	0	0	C2	DLD1	Rep3	56	Image 1	73.04756	69.304795	20.2924	3.59974965997122	3.94268942212368	0.240103556731697	32
1590	0	0	C2	DLD1	Rep3	56	Image 2	80.98308	69.304795	23.43066	3.45628676272883	3.94268942212368	0.240103556731697	32
1591	0	0	C2	DLD1	Rep3	56	Image 3	67.63932	69.304795	16.06425	4.21054951211541	3.94268942212368	0.240103556731697	32
1592	0	0	C2	DLD1	Rep3	56	Image 4	55.54922	69.304795	14.15879	3.92330276810377	3.94268942212368	0.240103556731697	32
1593	1	0	E2	DLD1	Rep3	56	Image 1	57.05392	53.0350475	19.35055	2.94843919165088	3.22121779626068	0.271053524997891	32
1594	1	0	E2	DLD1	Rep3	56	Image 2	58.46948	53.0350475	20.3487	2.8733766776256	3.22121779626068	0.271053524997891	32
1595	1	0	E2	DLD1	Rep3	56	Image 3	54.24327	53.0350475	18.16562	2.98604011313679	3.22121779626068	0.271053524997891	32
1596	1	0	E2	DLD1	Rep3	56	Image 4	42.37352	53.0350475	13.58484	3.11917696491089	3.22121779626068	0.271053524997891	32
1597	0	0	B3	DLD1	Rep3	56	Image 1	77.27218	66.969345	20.4483	3.77890484783576	3.94268942212368	0.240103556731697	32
1598	0	0	B3	DLD1	Rep3	56	Image 2	77.21914	66.969345	21.65491	3.56589521729714	3.94268942212368	0.240103556731697	32
1599	0	0	B3	DLD1	Rep3	56	Image 3	55.32866	66.969345	14.56848	3.79783340472033	3.94268942212368	0.240103556731697	32
1600	0	0	B3	DLD1	Rep3	56	Image 4	58.0574	66.969345	15.10527	3.84351951338837	3.94268942212368	0.240103556731697	32
1601	0	0	C3	DLD1	Rep3	56	Image 1	76.29089	71.85631	21.45225	3.55631180878463	3.94268942212368	0.240103556731697	32
1602	0	0	C3	DLD1	Rep3	56	Image 2	84.2307	71.85631	21.51967	3.9141260065791	3.94268942212368	0.240103556731697	32
1603	0	0	C3	DLD1	Rep3	56	Image 3	64.2003	71.85631	17.92827	3.58095343276289	3.94268942212368	0.240103556731697	32
1604	0	0	C3	DLD1	Rep3	56	Image 4	62.70335	71.85631	16.35196	3.83460759444128	3.94268942212368	0.240103556731697	32
1605	1	0	E3	DLD1	Rep3	56	Image 1	61.9505	53.34709	20.79727	2.97878038800285	3.22121779626068	0.271053524997891	32
1606	1	0	E3	DLD1	Rep3	56	Image 2	56.83624	53.34709	20.86255	2.72431893512538	3.22121779626068	0.271053524997891	32
1607	1	0	E3	DLD1	Rep3	56	Image 3	48.38548	53.34709	15.85178	3.05236888223278	3.22121779626068	0.271053524997891	32
1608	1	0	E3	DLD1	Rep3	56	Image 4	46.21614	53.34709	15.14085	3.05241383409782	3.22121779626068	0.271053524997891	32
1609	0	1	B5	DLD1	Rep3	56	Image 1	74.31193	66.3957675	19.12156	3.88629013532369	4.05408893879287	0.333250356501525	32
1610	0	1	B5	DLD1	Rep3	56	Image 2	76.34353	66.3957675	21.37516	3.57160039971631	4.05408893879287	0.333250356501525	32
1611	0	1	B5	DLD1	Rep3	56	Image 3	56.33655	66.3957675	14.38363	3.91671295771652	4.05408893879287	0.333250356501525	32
1612	0	1	B5	DLD1	Rep3	56	Image 4	58.59106	66.3957675	14.69199	3.98795942551009	4.05408893879287	0.333250356501525	32
1613	0	1	C5	DLD1	Rep3	56	Image 1	69.28989	66.44952	19.01103	3.64472045964895	4.05408893879287	0.333250356501525	32
1614	0	1	C5	DLD1	Rep3	56	Image 2	72.97489	66.44952	20.751	3.51669268950894	4.05408893879287	0.333250356501525	32
1615	0	1	C5	DLD1	Rep3	56	Image 3	63.97732	66.44952	15.79348	4.05086909281552	4.05408893879287	0.333250356501525	32
1616	0	1	C5	DLD1	Rep3	56	Image 4	59.55598	66.44952	14.23105	4.18493224322871	4.05408893879287	0.333250356501525	32
1617	1	1	E5	DLD1	Rep3	56	Image 1	51.91445	48.5892575	19.07908	2.72101432563834	3.01323268112868	0.297415275565591	32
1618	1	1	E5	DLD1	Rep3	56	Image 2	46.95257	48.5892575	18.02346	2.6050808224392	3.01323268112868	0.297415275565591	32
1619	1	1	E5	DLD1	Rep3	56	Image 3	50.40706	48.5892575	18.17412	2.77356262641602	3.01323268112868	0.297415275565591	32
1620	1	1	E5	DLD1	Rep3	56	Image 4	45.08295	48.5892575	15.48208	2.91194400235627	3.01323268112868	0.297415275565591	32
1621	0	0	B2	DLD1	Rep3	60	Image 1	74.46991	66.9568975	18.01544	4.13367145071117	4.35036091272953	0.371123966190874	36
1622	0	0	B2	DLD1	Rep3	60	Image 2	79.68085	66.9568975	21.33324	3.73505618462081	4.35036091272953	0.371123966190874	36
1623	0	0	B2	DLD1	Rep3	60	Image 3	56.9927	66.9568975	14.34578	3.97278502807097	4.35036091272953	0.371123966190874	36
1624	0	0	B2	DLD1	Rep3	60	Image 4	56.68413	66.9568975	14.14269	4.00801615534244	4.35036091272953	0.371123966190874	36
1625	0	0	C2	DLD1	Rep3	60	Image 1	78.62663	74.70418	20.2924	3.8746836253967	4.35036091272953	0.371123966190874	36
1626	0	0	C2	DLD1	Rep3	60	Image 2	85.92133	74.70418	23.43066	3.66704693764495	4.35036091272953	0.371123966190874	36
1627	0	0	C2	DLD1	Rep3	60	Image 3	71.51656	74.70418	16.06425	4.45190780770967	4.35036091272953	0.371123966190874	36
1628	0	0	C2	DLD1	Rep3	60	Image 4	62.7522	74.70418	14.15879	4.43203126820865	4.35036091272953	0.371123966190874	36
1629	1	0	E2	DLD1	Rep3	60	Image 1	63.25611	57.59525	19.35055	3.26895669632129	3.58562514115437	0.396746353689983	36
1630	1	0	E2	DLD1	Rep3	60	Image 2	62.73768	57.59525	20.3487	3.08312963481697	3.58562514115437	0.396746353689983	36
1631	1	0	E2	DLD1	Rep3	60	Image 3	60.21516	57.59525	18.16562	3.31478694368813	3.58562514115437	0.396746353689983	36
1632	1	0	E2	DLD1	Rep3	60	Image 4	44.17205	57.59525	13.58484	3.25156939647431	3.58562514115437	0.396746353689983	36
1633	0	0	B3	DLD1	Rep3	60	Image 1	82.48093	73.2329425	20.4483	4.03363262471697	4.35036091272953	0.371123966190874	36
1634	0	0	B3	DLD1	Rep3	60	Image 2	82.16207	73.2329425	21.65491	3.79415430495901	4.35036091272953	0.371123966190874	36
1635	0	0	B3	DLD1	Rep3	60	Image 3	63.2789	73.2329425	14.56848	4.34354853766488	4.35036091272953	0.371123966190874	36
1636	0	0	B3	DLD1	Rep3	60	Image 4	65.00987	73.2329425	15.10527	4.30378735368517	4.35036091272953	0.371123966190874	36
1637	0	0	C3	DLD1	Rep3	60	Image 1	81.31009	76.8673775	21.45225	3.79028260438882	4.35036091272953	0.371123966190874	36
1638	0	0	C3	DLD1	Rep3	60	Image 2	88.92828	76.8673775	21.51967	4.13241838745668	4.35036091272953	0.371123966190874	36
1639	0	0	C3	DLD1	Rep3	60	Image 3	70.07259	76.8673775	17.92827	3.90849702732054	4.35036091272953	0.371123966190874	36
1640	0	0	C3	DLD1	Rep3	60	Image 4	67.15855	76.8673775	16.35196	4.10706422960917	4.35036091272953	0.371123966190874	36
1641	1	0	E3	DLD1	Rep3	60	Image 1	67.28593	58.8936775	20.79727	3.23532511719086	3.58562514115437	0.396746353689983	36
1642	1	0	E3	DLD1	Rep3	60	Image 2	64.81391	58.8936775	20.86255	3.10671082873378	3.58562514115437	0.396746353689983	36
1643	1	0	E3	DLD1	Rep3	60	Image 3	51.76323	58.8936775	15.85178	3.26545220789085	3.58562514115437	0.396746353689983	36
1644	1	0	E3	DLD1	Rep3	60	Image 4	51.71164	58.8936775	15.14085	3.41537232057645	3.58562514115437	0.396746353689983	36
1645	0	1	B5	DLD1	Rep3	60	Image 1	82.01156	71.9643275	19.12156	4.28895759550999	4.42906595760411	0.428720187184861	36
1646	0	1	B5	DLD1	Rep3	60	Image 2	83.38858	71.9643275	21.37516	3.90119091506216	4.42906595760411	0.428720187184861	36
1647	0	1	B5	DLD1	Rep3	60	Image 3	59.25784	71.9643275	14.38363	4.1198112020401	4.42906595760411	0.428720187184861	36
1648	0	1	B5	DLD1	Rep3	60	Image 4	63.19933	71.9643275	14.69199	4.3016180925797	4.42906595760411	0.428720187184861	36
1649	0	1	C5	DLD1	Rep3	60	Image 1	72.18742	71.4196425	19.01103	3.7971335587814	4.42906595760411	0.428720187184861	36
1650	0	1	C5	DLD1	Rep3	60	Image 2	78.19013	71.4196425	20.751	3.76801744494241	4.42906595760411	0.428720187184861	36
1651	0	1	C5	DLD1	Rep3	60	Image 3	69.83221	71.4196425	15.79348	4.4215847299012	4.42906595760411	0.428720187184861	36
1652	0	1	C5	DLD1	Rep3	60	Image 4	65.46881	71.4196425	14.23105	4.60042020792563	4.42906595760411	0.428720187184861	36
1653	1	1	E5	DLD1	Rep3	60	Image 1	51.79107	50.52024	19.07908	2.71454755680043	3.21712855950149	0.388063402735551	36
1654	1	1	E5	DLD1	Rep3	60	Image 2	48.88372	50.52024	18.02346	2.71222728599281	3.21712855950149	0.388063402735551	36
1655	1	1	E5	DLD1	Rep3	60	Image 3	53.23254	50.52024	18.17412	2.92902985123901	3.21712855950149	0.388063402735551	36
1656	1	1	E5	DLD1	Rep3	60	Image 4	48.17363	50.52024	15.48208	3.1115735095026	3.21712855950149	0.388063402735551	36
1657	0	0	B2	DLD1	Rep3	64	Image 1	77.59373	72.0762325	18.01544	4.30706827032812	4.68891810246436	0.440476511212271	40
1658	0	0	B2	DLD1	Rep3	64	Image 2	85.22193	72.0762325	21.33324	3.99479544598008	4.68891810246436	0.440476511212271	40
1659	0	0	B2	DLD1	Rep3	64	Image 3	62.238	72.0762325	14.34578	4.3384186847979	4.68891810246436	0.440476511212271	40
1660	0	0	B2	DLD1	Rep3	64	Image 4	63.25127	72.0762325	14.14269	4.47236487542327	4.68891810246436	0.440476511212271	40
1661	0	0	C2	DLD1	Rep3	64	Image 1	81.76855	79.383855	20.2924	4.02951597642467	4.68891810246436	0.440476511212271	40
1662	0	0	C2	DLD1	Rep3	64	Image 2	89.26758	79.383855	23.43066	3.80986195011152	4.68891810246436	0.440476511212271	40
1663	0	0	C2	DLD1	Rep3	64	Image 3	78.55983	79.383855	16.06425	4.89035155702881	4.68891810246436	0.440476511212271	40
1664	0	0	C2	DLD1	Rep3	64	Image 4	67.93946	79.383855	14.15879	4.79839449557483	4.68891810246436	0.440476511212271	40
1665	1	0	E2	DLD1	Rep3	64	Image 1	64.66968	61.912765	19.35055	3.3420073331249	3.98126666631971	0.448723391689157	40
1666	1	0	E2	DLD1	Rep3	64	Image 2	67.6501	61.912765	20.3487	3.32454161690919	3.98126666631971	0.448723391689157	40
1667	1	0	E2	DLD1	Rep3	64	Image 3	63.90376	61.912765	18.16562	3.51784084440828	3.98126666631971	0.448723391689157	40
1668	1	0	E2	DLD1	Rep3	64	Image 4	51.42752	61.912765	13.58484	3.78565518622229	3.98126666631971	0.448723391689157	40
1669	0	0	B3	DLD1	Rep3	64	Image 1	88.00577	78.421815	20.4483	4.3038184103324	4.68891810246436	0.440476511212271	40
1670	0	0	B3	DLD1	Rep3	64	Image 2	87.73222	78.421815	21.65491	4.05137772449759	4.68891810246436	0.440476511212271	40
1671	0	0	B3	DLD1	Rep3	64	Image 3	69.70788	78.421815	14.56848	4.78484234456855	4.68891810246436	0.440476511212271	40
1672	0	0	B3	DLD1	Rep3	64	Image 4	68.24139	78.421815	15.10527	4.51772063657253	4.68891810246436	0.440476511212271	40
1673	0	0	C3	DLD1	Rep3	64	Image 1	85.31353	81.071715	21.45225	3.9769035882017	4.68891810246436	0.440476511212271	40
1674	0	0	C3	DLD1	Rep3	64	Image 2	90.50742	81.071715	21.51967	4.20579962425074	4.68891810246436	0.440476511212271	40
1675	0	0	C3	DLD1	Rep3	64	Image 3	76.59511	81.071715	17.92827	4.27230904041494	4.68891810246436	0.440476511212271	40
1676	0	0	C3	DLD1	Rep3	64	Image 4	71.8708	81.071715	16.35196	4.39524069285884	4.68891810246436	0.440476511212271	40
1677	1	0	E3	DLD1	Rep3	64	Image 1	72.92047	64.559755	20.79727	3.50625202250103	3.98126666631971	0.448723391689157	40
1678	1	0	E3	DLD1	Rep3	64	Image 2	71.10044	64.559755	20.86255	3.40804168234468	3.98126666631971	0.448723391689157	40
1679	1	0	E3	DLD1	Rep3	64	Image 3	57.70162	64.559755	15.85178	3.64007196668134	3.98126666631971	0.448723391689157	40
1680	1	0	E3	DLD1	Rep3	64	Image 4	56.51649	64.559755	15.14085	3.73271579865067	3.98126666631971	0.448723391689157	40
1681	0	1	B5	DLD1	Rep3	64	Image 1	85.75963	76.151735	19.12156	4.48497036852642	4.67750968106124	0.417436071280804	40
1682	0	1	B5	DLD1	Rep3	64	Image 2	87.23136	76.151735	21.37516	4.08096875064327	4.67750968106124	0.417436071280804	40
1683	0	1	B5	DLD1	Rep3	64	Image 3	64.65648	76.151735	14.38363	4.49514343736595	4.67750968106124	0.417436071280804	40
1684	0	1	B5	DLD1	Rep3	64	Image 4	66.95947	76.151735	14.69199	4.55754938575373	4.67750968106124	0.417436071280804	40
1685	0	1	C5	DLD1	Rep3	64	Image 1	78.03099	76.2371825	19.01103	4.10451143362564	4.67750968106124	0.417436071280804	40
1686	0	1	C5	DLD1	Rep3	64	Image 2	82.11717	76.2371825	20.751	3.95726326442099	4.67750968106124	0.417436071280804	40
1687	0	1	C5	DLD1	Rep3	64	Image 3	74.32844	76.2371825	15.79348	4.70627372814605	4.67750968106124	0.417436071280804	40
1688	0	1	C5	DLD1	Rep3	64	Image 4	70.47213	76.2371825	14.23105	4.95199792004104	4.67750968106124	0.417436071280804	40
1689	1	1	E5	DLD1	Rep3	64	Image 1	58.72755	54.751115	19.07908	3.07811225698514	3.50827261909928	0.409953556735926	40
1690	1	1	E5	DLD1	Rep3	64	Image 2	52.31735	54.751115	18.02346	2.90273621158202	3.50827261909928	0.409953556735926	40
1691	1	1	E5	DLD1	Rep3	64	Image 3	57.26915	54.751115	18.17412	3.15113744159277	3.50827261909928	0.409953556735926	40
1692	1	1	E5	DLD1	Rep3	64	Image 4	50.69041	54.751115	15.48208	3.27413435404028	3.50827261909928	0.409953556735926	40
1693	0	0	B2	DLD1	Rep3	68	Image 1	83.12395	75.3089	18.01544	4.6140394017576	5.03832900573725	0.630244124109449	44
1694	0	0	B2	DLD1	Rep3	68	Image 2	86.23611	75.3089	21.33324	4.04233534146712	5.03832900573725	0.630244124109449	44
1695	0	0	B2	DLD1	Rep3	68	Image 3	67.16911	75.3089	14.34578	4.68215112736986	5.03832900573725	0.630244124109449	44
1696	0	0	B2	DLD1	Rep3	68	Image 4	64.70643	75.3089	14.14269	4.57525619242167	5.03832900573725	0.630244124109449	44
1697	0	0	C2	DLD1	Rep3	68	Image 1	86.57755	83.00041	20.2924	4.26650125170014	5.03832900573725	0.630244124109449	44
1698	0	0	C2	DLD1	Rep3	68	Image 2	90.63079	83.00041	23.43066	3.86804255620627	5.03832900573725	0.630244124109449	44
1699	0	0	C2	DLD1	Rep3	68	Image 3	82.37206	83.00041	16.06425	5.12766297835255	5.03832900573725	0.630244124109449	44
1700	0	0	C2	DLD1	Rep3	68	Image 4	72.42124	83.00041	14.15879	5.11493143128756	5.03832900573725	0.630244124109449	44
1701	1	0	E2	DLD1	Rep3	68	Image 1	69.6216	66.323265	19.35055	3.59791323760823	4.34353269984183	0.5378385374517	44
1702	1	0	E2	DLD1	Rep3	68	Image 2	73.61694	66.323265	20.3487	3.61777115982839	4.34353269984183	0.5378385374517	44
1703	1	0	E2	DLD1	Rep3	68	Image 3	68.30355	66.323265	18.16562	3.76004507415657	4.34353269984183	0.5378385374517	44
1704	1	0	E2	DLD1	Rep3	68	Image 4	53.75097	66.323265	13.58484	3.95668774899079	4.34353269984183	0.5378385374517	44
1705	0	0	B3	DLD1	Rep3	68	Image 1	90.69415	82.4599	20.4483	4.43529046424397	5.03832900573725	0.630244124109449	44
1706	0	0	B3	DLD1	Rep3	68	Image 2	89.44415	82.4599	21.65491	4.13043277483028	5.03832900573725	0.630244124109449	44
1707	0	0	B3	DLD1	Rep3	68	Image 3	74.94667	82.4599	14.56848	5.14443991411595	5.03832900573725	0.630244124109449	44
1708	0	0	B3	DLD1	Rep3	68	Image 4	74.75463	82.4599	15.10527	4.94891054578965	5.03832900573725	0.630244124109449	44
1709	0	0	C3	DLD1	Rep3	68	Image 1	86.95615	83.82251	21.45225	4.0534745772588	5.03832900573725	0.630244124109449	44
1710	0	0	C3	DLD1	Rep3	68	Image 2	92.73251	83.82251	21.51967	4.30919758527896	5.03832900573725	0.630244124109449	44
1711	0	0	C3	DLD1	Rep3	68	Image 3	78.21825	83.82251	17.92827	4.36284426774028	5.03832900573725	0.630244124109449	44
1712	0	0	C3	DLD1	Rep3	68	Image 4	77.38313	83.82251	16.35196	4.73234584722565	5.03832900573725	0.630244124109449	44
1713	1	0	E3	DLD1	Rep3	68	Image 1	76.81973	69.0775	20.79727	3.69374105351327	4.34353269984183	0.5378385374517	44
1714	1	0	E3	DLD1	Rep3	68	Image 2	74.82806	69.0775	20.86255	3.58671686826395	4.34353269984183	0.5378385374517	44
1715	1	0	E3	DLD1	Rep3	68	Image 3	62.86838	69.0775	15.85178	3.96601391137147	4.34353269984183	0.5378385374517	44
1716	1	0	E3	DLD1	Rep3	68	Image 4	61.79383	69.0775	15.14085	4.08126558284376	4.34353269984183	0.5378385374517	44
1717	0	1	B5	DLD1	Rep3	68	Image 1	89.52765	79.6923325	19.12156	4.68202646645985	5.05797410330106	0.515927566445285	44
1718	0	1	B5	DLD1	Rep3	68	Image 2	88.3068	79.6923325	21.37516	4.13128135649043	5.05797410330106	0.515927566445285	44
1719	0	1	B5	DLD1	Rep3	68	Image 3	69.92298	79.6923325	14.38363	4.86128884016065	5.05797410330106	0.515927566445285	44
1720	0	1	B5	DLD1	Rep3	68	Image 4	71.0119	79.6923325	14.69199	4.83337519287721	5.05797410330106	0.515927566445285	44
1721	0	1	C5	DLD1	Rep3	68	Image 1	81.60117	79.0280575	19.01103	4.2923066241019	5.05797410330106	0.515927566445285	44
1722	0	1	C5	DLD1	Rep3	68	Image 2	84.14753	79.0280575	20.751	4.05510722374825	5.05797410330106	0.515927566445285	44
1723	0	1	C5	DLD1	Rep3	68	Image 3	77.40543	79.0280575	15.79348	4.90110032747691	5.05797410330106	0.515927566445285	44
1724	0	1	C5	DLD1	Rep3	68	Image 4	72.9581	79.0280575	14.23105	5.1266842573106	5.05797410330106	0.515927566445285	44
1725	1	1	E5	DLD1	Rep3	68	Image 1	62.25642	58.458765	19.07908	3.26307243326198	3.81784568174142	0.522886739949326	44
1726	1	1	E5	DLD1	Rep3	68	Image 2	54.9665	58.458765	18.02346	3.04971964317617	3.81784568174142	0.522886739949326	44
1727	1	1	E5	DLD1	Rep3	68	Image 3	61.35139	58.458765	18.17412	3.37575574498243	3.81784568174142	0.522886739949326	44
1728	1	1	E5	DLD1	Rep3	68	Image 4	55.26075	58.458765	15.48208	3.56933629073096	3.81784568174142	0.522886739949326	44
1729	0	0	B2	DLD1	Rep3	72	Image 1	83.50871	77.85418	18.01544	4.6353966375509	5.34139671790231	0.783697824117087	48
1730	0	0	B2	DLD1	Rep3	72	Image 2	87.51622	77.85418	21.33324	4.10234076024083	5.34139671790231	0.783697824117087	48
1731	0	0	B2	DLD1	Rep3	72	Image 3	70.39393	77.85418	14.34578	4.90694336592364	5.34139671790231	0.783697824117087	48
1732	0	0	B2	DLD1	Rep3	72	Image 4	69.99786	77.85418	14.14269	4.94940212929789	5.34139671790231	0.783697824117087	48
1733	0	0	C2	DLD1	Rep3	72	Image 1	87.55478	85.8555175	20.2924	4.31465868995289	5.34139671790231	0.783697824117087	48
1734	0	0	C2	DLD1	Rep3	72	Image 2	92.24026	85.8555175	23.43066	3.93673332291963	5.34139671790231	0.783697824117087	48
1735	0	0	C2	DLD1	Rep3	72	Image 3	86.56823	85.8555175	16.06425	5.38887467513267	5.34139671790231	0.783697824117087	48
1736	0	0	C2	DLD1	Rep3	72	Image 4	77.0588	85.8555175	14.15879	5.44247071960245	5.34139671790231	0.783697824117087	48
1737	1	0	E2	DLD1	Rep3	72	Image 1	76.44051	72.9330325	19.35055	3.95030167101194	4.81378852000556	0.685844730766818	48
1738	1	0	E2	DLD1	Rep3	72	Image 2	77.87321	72.9330325	20.3487	3.82693783878086	4.81378852000556	0.685844730766818	48
1739	1	0	E2	DLD1	Rep3	72	Image 3	74.33417	72.9330325	18.16562	4.0920249350146	4.81378852000556	0.685844730766818	48
1740	1	0	E2	DLD1	Rep3	72	Image 4	63.08424	72.9330325	13.58484	4.64372344466332	4.81378852000556	0.685844730766818	48
1741	0	0	B3	DLD1	Rep3	72	Image 1	93.45815	85.39896	20.4483	4.57046062508864	5.34139671790231	0.783697824117087	48
1742	0	0	B3	DLD1	Rep3	72	Image 2	90.66029	85.39896	21.65491	4.18659278657819	5.34139671790231	0.783697824117087	48
1743	0	0	B3	DLD1	Rep3	72	Image 3	78.65619	85.39896	14.56848	5.39906634048302	5.34139671790231	0.783697824117087	48
1744	0	0	B3	DLD1	Rep3	72	Image 4	78.82121	85.39896	15.10527	5.2181265214061	5.34139671790231	0.783697824117087	48
1745	0	0	C3	DLD1	Rep3	72	Image 1	90.64426	87.1221625	21.45225	4.22539640364064	5.34139671790231	0.783697824117087	48
1746	0	0	C3	DLD1	Rep3	72	Image 2	92.75523	87.1221625	21.51967	4.31025336355065	5.34139671790231	0.783697824117087	48
1747	0	0	C3	DLD1	Rep3	72	Image 3	82.59235	87.1221625	17.92827	4.60682207485719	5.34139671790231	0.783697824117087	48
1748	0	0	C3	DLD1	Rep3	72	Image 4	82.49681	87.1221625	16.35196	5.0450716611342	5.34139671790231	0.783697824117087	48
1749	1	0	E3	DLD1	Rep3	72	Image 1	82.43389	73.593485	20.79727	3.96368802251449	4.81378852000556	0.685844730766818	48
1750	1	0	E3	DLD1	Rep3	72	Image 2	77.98075	73.593485	20.86255	3.73783406151214	4.81378852000556	0.685844730766818	48
1751	1	0	E3	DLD1	Rep3	72	Image 3	67.80925	73.593485	15.85178	4.2777057213764	4.81378852000556	0.685844730766818	48
1752	1	0	E3	DLD1	Rep3	72	Image 4	66.15005	73.593485	15.14085	4.36897862405347	4.81378852000556	0.685844730766818	48
1753	0	1	B5	DLD1	Rep3	72	Image 1	92.85677	83.78764	19.12156	4.85612941621918	5.37165055571432	0.559013844342116	48
1754	0	1	B5	DLD1	Rep3	72	Image 2	92.16988	83.78764	21.37516	4.31200889256501	5.37165055571432	0.559013844342116	48
1755	0	1	B5	DLD1	Rep3	72	Image 3	73.98866	83.78764	14.38363	5.14394905875638	5.37165055571432	0.559013844342116	48
1756	0	1	B5	DLD1	Rep3	72	Image 4	76.13525	83.78764	14.69199	5.18209241906644	5.37165055571432	0.559013844342116	48
1757	0	1	C5	DLD1	Rep3	72	Image 1	84.90667	82.9428875	19.01103	4.46617937060748	5.37165055571432	0.559013844342116	48
1758	0	1	C5	DLD1	Rep3	72	Image 2	86.59144	82.9428875	20.751	4.17288034311599	5.37165055571432	0.559013844342116	48
1759	0	1	C5	DLD1	Rep3	72	Image 3	82.15536	82.9428875	15.79348	5.20185291651998	5.37165055571432	0.559013844342116	48
1760	0	1	C5	DLD1	Rep3	72	Image 4	78.11808	82.9428875	14.23105	5.48927029277531	5.37165055571432	0.559013844342116	48
1761	1	1	E5	DLD1	Rep3	72	Image 1	66.29102	61.81039	19.07908	3.47453965285538	4.0896794306341	0.580716193505096	48
1762	1	1	E5	DLD1	Rep3	72	Image 2	58.24215	61.81039	18.02346	3.23146332613161	4.0896794306341	0.580716193505096	48
1763	1	1	E5	DLD1	Rep3	72	Image 3	63.85989	61.81039	18.17412	3.5137816851655	4.0896794306341	0.580716193505096	48
1764	1	1	E5	DLD1	Rep3	72	Image 4	58.8485	61.81039	15.48208	3.80107194898877	4.0896794306341	0.580716193505096	48
1765	0	0	B2	DLD1	Rep3	76	Image 1	85.45797	80.7837475	18.01544	4.74359604872265	5.59958038364134	0.891017336508981	52
1766	0	0	B2	DLD1	Rep3	76	Image 2	91.85344	80.7837475	21.33324	4.30564883721366	5.59958038364134	0.891017336508981	52
1767	0	0	B2	DLD1	Rep3	76	Image 3	71.98434	80.7837475	14.34578	5.01780593317338	5.59958038364134	0.891017336508981	52
1768	0	0	B2	DLD1	Rep3	76	Image 4	73.83924	80.7837475	14.14269	5.22101806657715	5.59958038364134	0.891017336508981	52
1769	0	0	C2	DLD1	Rep3	76	Image 1	90.04634	88.5718075	20.2924	4.43744160375313	5.59958038364134	0.891017336508981	52
1770	0	0	C2	DLD1	Rep3	76	Image 2	94.29707	88.5718075	23.43066	4.02451616813184	5.59958038364134	0.891017336508981	52
1771	0	0	C2	DLD1	Rep3	76	Image 3	88.64389	88.5718075	16.06425	5.518084566662	5.59958038364134	0.891017336508981	52
1772	0	0	C2	DLD1	Rep3	76	Image 4	81.29993	88.5718075	14.15879	5.74201114643271	5.59958038364134	0.891017336508981	52
1773	1	0	E2	DLD1	Rep3	76	Image 1	79.32436	76.3456125	19.35055	4.09933361067257	5.13783341966583	0.840096647017501	52
1774	1	0	E2	DLD1	Rep3	76	Image 2	80.45776	76.3456125	20.3487	3.95395086664013	5.13783341966583	0.840096647017501	52
1775	1	0	E2	DLD1	Rep3	76	Image 3	79.34771	76.3456125	18.16562	4.36801551502233	5.13783341966583	0.840096647017501	52
1776	1	0	E2	DLD1	Rep3	76	Image 4	66.25262	76.3456125	13.58484	4.87695254415952	5.13783341966583	0.840096647017501	52
1777	0	0	B3	DLD1	Rep3	76	Image 1	95.1655	87.556795	20.4483	4.65395656362632	5.59958038364134	0.891017336508981	52
1778	0	0	B3	DLD1	Rep3	76	Image 2	91.60712	87.556795	21.65491	4.23031635781446	5.59958038364134	0.891017336508981	52
1779	0	0	B3	DLD1	Rep3	76	Image 3	82.17113	87.556795	14.56848	5.64033653476547	5.59958038364134	0.891017336508981	52
1780	0	0	B3	DLD1	Rep3	76	Image 4	81.28343	87.556795	15.10527	5.38113055906978	5.59958038364134	0.891017336508981	52
1781	0	0	C3	DLD1	Rep3	76	Image 1	92.19392	89.606975	21.45225	4.29763404771061	5.59958038364134	0.891017336508981	52
1782	0	0	C3	DLD1	Rep3	76	Image 2	96.06039	89.606975	21.51967	4.46384122061351	5.59958038364134	0.891017336508981	52
1783	0	0	C3	DLD1	Rep3	76	Image 3	85.72565	89.606975	17.92827	4.78159075025086	5.59958038364134	0.891017336508981	52
1784	0	0	C3	DLD1	Rep3	76	Image 4	84.44794	89.606975	16.35196	5.16439252542203	5.59958038364134	0.891017336508981	52
1785	1	0	E3	DLD1	Rep3	76	Image 1	84.39013	76.6574375	20.79727	4.05775036819736	5.13783341966583	0.840096647017501	52
1786	1	0	E3	DLD1	Rep3	76	Image 2	81.10479	76.6574375	20.86255	3.88757798063995	5.13783341966583	0.840096647017501	52
1787	1	0	E3	DLD1	Rep3	76	Image 3	71.42856	76.6574375	15.85178	4.50602771423777	5.13783341966583	0.840096647017501	52
1788	1	0	E3	DLD1	Rep3	76	Image 4	69.70627	76.6574375	15.14085	4.60385447316366	5.13783341966583	0.840096647017501	52
1789	0	1	B5	DLD1	Rep3	76	Image 1	94.16162	85.970735	19.12156	4.92436914142988	5.66354200956806	0.721428594541272	52
1790	0	1	B5	DLD1	Rep3	76	Image 2	95.47655	85.970735	21.37516	4.46670574629617	5.66354200956806	0.721428594541272	52
1791	0	1	B5	DLD1	Rep3	76	Image 3	78.21341	85.970735	14.38363	5.437668377176	5.66354200956806	0.721428594541272	52
1792	0	1	B5	DLD1	Rep3	76	Image 4	76.03136	85.970735	14.69199	5.17502121904521	5.66354200956806	0.721428594541272	52
1793	0	1	C5	DLD1	Rep3	76	Image 1	86.27741	85.93766	19.01103	4.53828172382033	5.66354200956806	0.721428594541272	52
1794	0	1	C5	DLD1	Rep3	76	Image 2	89.71712	85.93766	20.751	4.32350826466194	5.66354200956806	0.721428594541272	52
1795	0	1	C5	DLD1	Rep3	76	Image 3	84.75518	85.93766	15.79348	5.3664664152549	5.66354200956806	0.721428594541272	52
1796	0	1	C5	DLD1	Rep3	76	Image 4	83.00093	85.93766	14.23105	5.83238271244919	5.66354200956806	0.721428594541272	52
1797	1	1	E5	DLD1	Rep3	76	Image 1	64.97001	63.347065	19.07908	3.40530098935588	4.39751303681715	0.7671194442524	52
1798	1	1	E5	DLD1	Rep3	76	Image 2	61.33253	63.347065	18.02346	3.40292762876828	4.39751303681715	0.7671194442524	52
1799	1	1	E5	DLD1	Rep3	76	Image 3	66.39159	63.347065	18.17412	3.65308416583581	4.39751303681715	0.7671194442524	52
1800	1	1	E5	DLD1	Rep3	76	Image 4	60.69413	63.347065	15.48208	3.9202826751961	4.39751303681715	0.7671194442524	52
1801	0	0	B2	DLD1	Rep3	80	Image 1	88.61591	84.038695	18.01544	4.91888679932325	5.87833751981906	1.0570924397766	56
1802	0	0	B2	DLD1	Rep3	80	Image 2	93.75614	84.038695	21.33324	4.39483828991752	5.87833751981906	1.0570924397766	56
1803	0	0	B2	DLD1	Rep3	80	Image 3	76.382	84.038695	14.34578	5.32435322443255	5.87833751981906	1.0570924397766	56
1804	0	0	B2	DLD1	Rep3	80	Image 4	77.40073	84.038695	14.14269	5.47284356794924	5.87833751981906	1.0570924397766	56
1805	0	0	C2	DLD1	Rep3	80	Image 1	91.98317	90.25884	20.2924	4.53288768208787	5.87833751981906	1.0570924397766	56
1806	0	0	C2	DLD1	Rep3	80	Image 2	95.66444	90.25884	23.43066	4.0828743193747	5.87833751981906	1.0570924397766	56
1807	0	0	C2	DLD1	Rep3	80	Image 3	90.71548	90.25884	16.06425	5.64704110058048	5.87833751981906	1.0570924397766	56
1808	0	0	C2	DLD1	Rep3	80	Image 4	82.67227	90.25884	14.15879	5.83893609552794	5.87833751981906	1.0570924397766	56
1809	1	0	E2	DLD1	Rep3	80	Image 1	81.48899	79.298375	19.35055	4.21119761453809	5.4877460855213	0.984833042459069	56
1810	1	0	E2	DLD1	Rep3	80	Image 2	83.89658	79.298375	20.3487	4.12294544614644	5.4877460855213	0.984833042459069	56
1811	1	0	E2	DLD1	Rep3	80	Image 3	81.37613	79.298375	18.16562	4.47967809521503	5.4877460855213	0.984833042459069	56
1812	1	0	E2	DLD1	Rep3	80	Image 4	70.4318	79.298375	13.58484	5.18458811439811	5.4877460855213	0.984833042459069	56
1813	0	0	B3	DLD1	Rep3	80	Image 1	97.24082	90.014085	20.4483	4.7554476411242	5.87833751981906	1.0570924397766	56
1814	0	0	B3	DLD1	Rep3	80	Image 2	93.90611	90.014085	21.65491	4.3364811952578	5.87833751981906	1.0570924397766	56
1815	0	0	B3	DLD1	Rep3	80	Image 3	84.57697	90.014085	14.56848	5.80547661801369	5.87833751981906	1.0570924397766	56
1816	0	0	B3	DLD1	Rep3	80	Image 4	84.33244	90.014085	15.10527	5.58298130387606	5.87833751981906	1.0570924397766	56
1817	0	0	C3	DLD1	Rep3	80	Image 1	93.22488	90.9757475	21.45225	4.34569240988708	5.87833751981906	1.0570924397766	56
1818	0	0	C3	DLD1	Rep3	80	Image 2	96.8504	90.9757475	21.51967	4.50055228542073	5.87833751981906	1.0570924397766	56
1819	0	0	C3	DLD1	Rep3	80	Image 3	87.44861	90.9757475	17.92827	4.87769372058765	5.87833751981906	1.0570924397766	56
1820	0	0	C3	DLD1	Rep3	80	Image 4	86.3791	90.9757475	16.35196	5.28249212938388	5.87833751981906	1.0570924397766	56
1821	1	0	E3	DLD1	Rep3	80	Image 1	88.87661	81.125195	20.79727	4.2734748358799	5.4877460855213	0.984833042459069	56
1822	1	0	E3	DLD1	Rep3	80	Image 2	85.18726	81.125195	20.86255	4.08326211321243	5.4877460855213	0.984833042459069	56
1823	1	0	E3	DLD1	Rep3	80	Image 3	76.18003	81.125195	15.85178	4.80577133924392	5.4877460855213	0.984833042459069	56
1824	1	0	E3	DLD1	Rep3	80	Image 4	74.25688	81.125195	15.14085	4.90440629158865	5.4877460855213	0.984833042459069	56
1825	0	1	B5	DLD1	Rep3	80	Image 1	95.93148	88.1514825	19.12156	5.01692748917975	5.92348980425449	0.821402508492818	56
1826	0	1	B5	DLD1	Rep3	80	Image 2	96.57389	88.1514825	21.37516	4.51804290587766	5.92348980425449	0.821402508492818	56
1827	0	1	B5	DLD1	Rep3	80	Image 3	80.2468	88.1514825	14.38363	5.57903672438738	5.92348980425449	0.821402508492818	56
1828	0	1	B5	DLD1	Rep3	80	Image 4	79.85376	88.1514825	14.69199	5.43519019547386	5.92348980425449	0.821402508492818	56
1829	0	1	C5	DLD1	Rep3	80	Image 1	89.68494	88.68099	19.01103	4.71752135470829	5.92348980425449	0.821402508492818	56
1830	0	1	C5	DLD1	Rep3	80	Image 2	90.711	88.68099	20.751	4.37140378776926	5.92348980425449	0.821402508492818	56
1831	0	1	C5	DLD1	Rep3	80	Image 3	88.29327	88.68099	15.79348	5.59048860669086	5.92348980425449	0.821402508492818	56
1832	0	1	C5	DLD1	Rep3	80	Image 4	86.03475	88.68099	14.23105	6.0455658577547	5.92348980425449	0.821402508492818	56
1833	1	1	E5	DLD1	Rep3	80	Image 1	69.8034	67.1145325	19.07908	3.6586355316923	4.59571170379876	0.777303913096695	56
1834	1	1	E5	DLD1	Rep3	80	Image 2	64.84547	67.1145325	18.02346	3.59783693031194	4.59571170379876	0.777303913096695	56
1835	1	1	E5	DLD1	Rep3	80	Image 3	69.1858	67.1145325	18.17412	3.80683081216587	4.59571170379876	0.777303913096695	56
1836	1	1	E5	DLD1	Rep3	80	Image 4	64.62346	67.1145325	15.48208	4.17408126039912	4.59571170379876	0.777303913096695	56
1837	0	0	B2	DLD1	Rep3	84	Image 1	90.61967	85.9742925	18.01544	5.03011139333816	6.06217085472864	1.12448405971483	60
1838	0	0	B2	DLD1	Rep3	84	Image 2	95.90137	85.9742925	21.33324	4.49539638610919	6.06217085472864	1.12448405971483	60
1839	0	0	B2	DLD1	Rep3	84	Image 3	79.04874	85.9742925	14.34578	5.51024343047224	6.06217085472864	1.12448405971483	60
1840	0	0	B2	DLD1	Rep3	84	Image 4	78.32739	85.9742925	14.14269	5.53836575644379	6.06217085472864	1.12448405971483	60
1841	0	0	C2	DLD1	Rep3	84	Image 1	93.71034	92.80303	20.2924	4.61800181348682	6.06217085472864	1.12448405971483	60
1842	0	0	C2	DLD1	Rep3	84	Image 2	96.25677	92.80303	23.43066	4.10815444379288	6.06217085472864	1.12448405971483	60
1843	0	0	C2	DLD1	Rep3	84	Image 3	94.52917	92.80303	16.06425	5.88444340694399	6.06217085472864	1.12448405971483	60
1844	0	0	C2	DLD1	Rep3	84	Image 4	86.71584	92.80303	14.15879	6.12452335263112	6.06217085472864	1.12448405971483	60
1845	1	0	E2	DLD1	Rep3	84	Image 1	82.70065	81.8559475	19.35055	4.27381392260168	5.83402115093254	1.16436287960994	60
1846	1	0	E2	DLD1	Rep3	84	Image 2	85.82082	81.8559475	20.3487	4.21750873520176	5.83402115093254	1.16436287960994	60
1847	1	0	E2	DLD1	Rep3	84	Image 3	84.88596	81.8559475	18.16562	4.67289087848364	5.83402115093254	1.16436287960994	60
1848	1	0	E2	DLD1	Rep3	84	Image 4	74.01636	81.8559475	13.58484	5.4484528341887	5.83402115093254	1.16436287960994	60
1849	0	0	B3	DLD1	Rep3	84	Image 1	98.2179	92.1484475	20.4483	4.80323058640572	6.06217085472864	1.12448405971483	60
1850	0	0	B3	DLD1	Rep3	84	Image 2	95.60151	92.1484475	21.65491	4.41477290831502	6.06217085472864	1.12448405971483	60
1851	0	0	B3	DLD1	Rep3	84	Image 3	87.48728	92.1484475	14.56848	6.00524419843388	6.06217085472864	1.12448405971483	60
1852	0	0	B3	DLD1	Rep3	84	Image 4	87.2871	92.1484475	15.10527	5.77858588426423	6.06217085472864	1.12448405971483	60
1853	0	0	C3	DLD1	Rep3	84	Image 1	94.85686	93.1281025	21.45225	4.42176741367456	6.06217085472864	1.12448405971483	60
1854	0	0	C3	DLD1	Rep3	84	Image 2	97.9644	93.1281025	21.51967	4.55231887849581	6.06217085472864	1.12448405971483	60
1855	0	0	C3	DLD1	Rep3	84	Image 3	90.96215	93.1281025	17.92827	5.07367135813996	6.06217085472864	1.12448405971483	60
1856	0	0	C3	DLD1	Rep3	84	Image 4	88.729	93.1281025	16.35196	5.42619967269979	6.06217085472864	1.12448405971483	60
1857	1	0	E3	DLD1	Rep3	84	Image 1	91.03745	83.5633325	20.79727	4.37737501123946	5.83402115093254	1.16436287960994	60
1858	1	0	E3	DLD1	Rep3	84	Image 2	87.90333	83.5633325	20.86255	4.2134508964628	5.83402115093254	1.16436287960994	60
1859	1	0	E3	DLD1	Rep3	84	Image 3	77.98608	83.5633325	15.85178	4.91970491641948	5.83402115093254	1.16436287960994	60
1860	1	0	E3	DLD1	Rep3	84	Image 4	77.32647	83.5633325	15.14085	5.1071419372096	5.83402115093254	1.16436287960994	60
1861	0	1	B5	DLD1	Rep3	84	Image 1	97.0034	89.491125	19.12156	5.07298567690084	6.17711162637696	0.944836651299035	60
1862	0	1	B5	DLD1	Rep3	84	Image 2	97.40701	89.491125	21.37516	4.55701898839588	6.17711162637696	0.944836651299035	60
1863	0	1	B5	DLD1	Rep3	84	Image 3	83.08977	89.491125	14.38363	5.77668988982614	6.17711162637696	0.944836651299035	60
1864	0	1	B5	DLD1	Rep3	84	Image 4	80.46432	89.491125	14.69199	5.47674753386029	6.17711162637696	0.944836651299035	60
1865	0	1	C5	DLD1	Rep3	84	Image 1	90.30841	90.0913625	19.01103	4.75031652677419	6.17711162637696	0.944836651299035	60
1866	0	1	C5	DLD1	Rep3	84	Image 2	92.84033	90.0913625	20.751	4.47401715579972	6.17711162637696	0.944836651299035	60
1867	0	1	C5	DLD1	Rep3	84	Image 3	90.62852	90.0913625	15.79348	5.7383502559284	6.17711162637696	0.944836651299035	60
1868	0	1	C5	DLD1	Rep3	84	Image 4	86.58819	90.0913625	14.23105	6.08445546885156	6.17711162637696	0.944836651299035	60
1869	1	1	E5	DLD1	Rep3	84	Image 1	74.59162	70.7973925	19.07908	3.90960255945255	4.89074111554707	0.878711392439663	60
1870	1	1	E5	DLD1	Rep3	84	Image 2	67.23756	70.7973925	18.02346	3.7305578396157	4.89074111554707	0.878711392439663	60
1871	1	1	E5	DLD1	Rep3	84	Image 3	72.42802	70.7973925	18.17412	3.98522844572392	4.89074111554707	0.878711392439663	60
1872	1	1	E5	DLD1	Rep3	84	Image 4	68.93237	70.7973925	15.48208	4.45239722311214	4.89074111554707	0.878711392439663	60
1873	0	0	B2	DLD1	Rep3	88	Image 1	90.55481	87.791805	18.01544	5.02651114821509	6.24329775720978	1.22586532174717	64
1874	0	0	B2	DLD1	Rep3	88	Image 2	97.15047	87.791805	21.33324	4.5539482047734	6.24329775720978	1.22586532174717	64
1875	0	0	B2	DLD1	Rep3	88	Image 3	81.87721	87.791805	14.34578	5.70740733511876	6.24329775720978	1.22586532174717	64
1876	0	0	B2	DLD1	Rep3	88	Image 4	81.58473	87.791805	14.14269	5.76868544810075	6.24329775720978	1.22586532174717	64
1877	0	0	C2	DLD1	Rep3	88	Image 1	94.80092	93.7850325	20.2924	4.67174508683054	6.24329775720978	1.22586532174717	64
1878	0	0	C2	DLD1	Rep3	88	Image 2	97.29318	93.7850325	23.43066	4.15238751277173	6.24329775720978	1.22586532174717	64
1879	0	0	C2	DLD1	Rep3	88	Image 3	95.46701	93.7850325	16.06425	5.94282397248549	6.24329775720978	1.22586532174717	64
1880	0	0	C2	DLD1	Rep3	88	Image 4	87.57902	93.7850325	14.15879	6.18548760169478	6.24329775720978	1.22586532174717	64
1881	1	0	E2	DLD1	Rep3	88	Image 1	87.03615	85.10359	19.35055	4.49786440178703	6.13694400997957	1.30573093874233	64
1882	1	0	E2	DLD1	Rep3	88	Image 2	88.26991	85.10359	20.3487	4.33786482674569	6.13694400997957	1.30573093874233	64
1883	1	0	E2	DLD1	Rep3	88	Image 3	87.53529	85.10359	18.16562	4.81873396008504	6.13694400997957	1.30573093874233	64
1884	1	0	E2	DLD1	Rep3	88	Image 4	77.57301	85.10359	13.58484	5.71026305793811	6.13694400997957	1.30573093874233	64
1885	0	0	B3	DLD1	Rep3	88	Image 1	98.48219	93.9683425	20.4483	4.81615537721962	6.24329775720978	1.22586532174717	64
1886	0	0	B3	DLD1	Rep3	88	Image 2	97.21464	93.9683425	21.65491	4.48926548297823	6.24329775720978	1.22586532174717	64
1887	0	0	B3	DLD1	Rep3	88	Image 3	89.38231	93.9683425	14.56848	6.13532159840972	6.24329775720978	1.22586532174717	64
1888	0	0	B3	DLD1	Rep3	88	Image 4	90.79423	93.9683425	15.10527	6.01076511707503	6.24329775720978	1.22586532174717	64
1889	0	0	C3	DLD1	Rep3	88	Image 1	95.98571	95.068205	21.45225	4.47438893356175	6.24329775720978	1.22586532174717	64
1890	0	0	C3	DLD1	Rep3	88	Image 2	98.77997	95.068205	21.51967	4.59021769385869	6.24329775720978	1.22586532174717	64
1891	0	0	C3	DLD1	Rep3	88	Image 3	93.27986	95.068205	17.92827	5.20294819299352	6.24329775720978	1.22586532174717	64
1892	0	0	C3	DLD1	Rep3	88	Image 4	92.22728	95.068205	16.35196	5.64013610600809	6.24329775720978	1.22586532174717	64
1893	1	0	E3	DLD1	Rep3	88	Image 1	92.76048	86.224815	20.79727	4.46022386592086	6.13694400997957	1.30573093874233	64
1894	1	0	E3	DLD1	Rep3	88	Image 2	90.02086	86.224815	20.86255	4.31494999412823	6.13694400997957	1.30573093874233	64
1895	1	0	E3	DLD1	Rep3	88	Image 3	80.74249	86.224815	15.85178	5.09359138216655	6.13694400997957	1.30573093874233	64
1896	1	0	E3	DLD1	Rep3	88	Image 4	81.37543	86.224815	15.14085	5.37456153386369	6.13694400997957	1.30573093874233	64
1897	0	1	B5	DLD1	Rep3	88	Image 1	97.7774	91.3393075	19.12156	5.11346354586132	6.37329154645719	1.0415536635907	64
1898	0	1	B5	DLD1	Rep3	88	Image 2	98.26536	91.3393075	21.37516	4.59717541295597	6.37329154645719	1.0415536635907	64
1899	0	1	B5	DLD1	Rep3	88	Image 3	83.69929	91.3393075	14.38363	5.81906584082043	6.37329154645719	1.0415536635907	64
1900	0	1	B5	DLD1	Rep3	88	Image 4	85.61518	91.3393075	14.69199	5.82733720891452	6.37329154645719	1.0415536635907	64
1901	0	1	C5	DLD1	Rep3	88	Image 1	92.0546	92.40049	19.01103	4.84216794145294	6.37329154645719	1.0415536635907	64
1902	0	1	C5	DLD1	Rep3	88	Image 2	94.90308	92.40049	20.751	4.57342200375885	6.37329154645719	1.0415536635907	64
1903	0	1	C5	DLD1	Rep3	88	Image 3	92.26354	92.40049	15.79348	5.841875254852	6.37329154645719	1.0415536635907	64
1904	0	1	C5	DLD1	Rep3	88	Image 4	90.38074	92.40049	14.23105	6.35095372442652	6.37329154645719	1.0415536635907	64
1905	1	1	E5	DLD1	Rep3	88	Image 1	75.86884	71.8666175	19.07908	3.97654603890754	5.14223986338518	1.01581109582633	64
1906	1	1	E5	DLD1	Rep3	88	Image 2	67.29884	71.8666175	18.02346	3.73395785270975	5.14223986338518	1.01581109582633	64
1907	1	1	E5	DLD1	Rep3	88	Image 3	74.0629	71.8666175	18.17412	4.07518493330076	5.14223986338518	1.01581109582633	64
1908	1	1	E5	DLD1	Rep3	88	Image 4	70.23589	71.8666175	15.48208	4.53659262838068	5.14223986338518	1.01581109582633	64
1909	0	0	B2	DLD1	Rep3	92	Image 1	94.04571	90.070575	18.01544	5.22028382320942	6.44749955061784	1.37114869832456	68
1910	0	0	B2	DLD1	Rep3	92	Image 2	97.91052	90.070575	21.33324	4.58957570439371	6.44749955061784	1.37114869832456	68
1911	0	0	B2	DLD1	Rep3	92	Image 3	84.44925	90.070575	14.34578	5.88669629675068	6.44749955061784	1.37114869832456	68
1912	0	0	B2	DLD1	Rep3	92	Image 4	83.87682	90.070575	14.14269	5.93075433315727	6.44749955061784	1.37114869832456	68
1913	0	0	C2	DLD1	Rep3	92	Image 1	96.2491	95.5367175	20.2924	4.74311072125525	6.44749955061784	1.37114869832456	68
1914	0	0	C2	DLD1	Rep3	92	Image 2	97.74522	95.5367175	23.43066	4.17168018314465	6.44749955061784	1.37114869832456	68
1915	0	0	C2	DLD1	Rep3	92	Image 3	97.22825	95.5367175	16.06425	6.05246121045178	6.44749955061784	1.37114869832456	68
1916	0	0	C2	DLD1	Rep3	92	Image 4	90.9243	95.5367175	14.15879	6.42175637889961	6.44749955061784	1.37114869832456	68
1917	1	0	E2	DLD1	Rep3	92	Image 1	88.07069	87.34022	19.35055	4.55132748164781	6.41711943467421	1.477231232297	68
1918	1	0	E2	DLD1	Rep3	92	Image 2	90.17593	87.34022	20.3487	4.43153272690639	6.41711943467421	1.477231232297	68
1919	1	0	E2	DLD1	Rep3	92	Image 3	89.91662	87.34022	18.16562	4.94982389811083	6.41711943467421	1.477231232297	68
1920	1	0	E2	DLD1	Rep3	92	Image 4	81.19764	87.34022	13.58484	5.97707738920738	6.41711943467421	1.477231232297	68
1921	0	0	B3	DLD1	Rep3	92	Image 1	99.01718	95.117525	20.4483	4.84231843233912	6.44749955061784	1.37114869832456	68
1922	0	0	B3	DLD1	Rep3	92	Image 2	97.23018	95.117525	21.65491	4.4899831031392	6.44749955061784	1.37114869832456	68
1923	0	0	B3	DLD1	Rep3	92	Image 3	92.50227	95.117525	14.56848	6.34947983591974	6.44749955061784	1.37114869832456	68
1924	0	0	B3	DLD1	Rep3	92	Image 4	91.72047	95.117525	15.10527	6.07208411369012	6.44749955061784	1.37114869832456	68
1925	0	0	C3	DLD1	Rep3	92	Image 1	97.07822	95.87075	21.45225	4.52531645864653	6.44749955061784	1.37114869832456	68
1926	0	0	C3	DLD1	Rep3	92	Image 2	99.45644	95.87075	21.51967	4.62165265545429	6.44749955061784	1.37114869832456	68
1927	0	0	C3	DLD1	Rep3	92	Image 3	94.82793	95.87075	17.92827	5.28929617860507	6.44749955061784	1.37114869832456	68
1928	0	0	C3	DLD1	Rep3	92	Image 4	92.12041	95.87075	16.35196	5.63360049804427	6.44749955061784	1.37114869832456	68
1929	1	0	E3	DLD1	Rep3	92	Image 1	94.37305	88.5909925	20.79727	4.53776144657448	6.41711943467421	1.477231232297	68
1930	1	0	E3	DLD1	Rep3	92	Image 2	92.28433	88.5909925	20.86255	4.42344440157124	6.41711943467421	1.477231232297	68
1931	1	0	E3	DLD1	Rep3	92	Image 3	82.88654	88.5909925	15.85178	5.22884748589748	6.41711943467421	1.477231232297	68
1932	1	0	E3	DLD1	Rep3	92	Image 4	84.82005	88.5909925	15.14085	5.60206659467599	6.41711943467421	1.477231232297	68
1933	0	1	B5	DLD1	Rep3	92	Image 1	98.07304	92.5357875	19.12156	5.12892462748855	6.58706003080999	1.19292105574285	68
1934	0	1	B5	DLD1	Rep3	92	Image 2	99.08797	92.5357875	21.37516	4.63565980324826	6.58706003080999	1.19292105574285	68
1935	0	1	B5	DLD1	Rep3	92	Image 3	87.01888	92.5357875	14.38363	6.04985528687821	6.58706003080999	1.19292105574285	68
1936	0	1	B5	DLD1	Rep3	92	Image 4	85.96326	92.5357875	14.69199	5.85102903010416	6.58706003080999	1.19292105574285	68
1937	0	1	C5	DLD1	Rep3	92	Image 1	93.29333	93.2775675	19.01103	4.90732643102452	6.58706003080999	1.19292105574285	68
1938	0	1	C5	DLD1	Rep3	92	Image 2	95.72612	93.2775675	20.751	4.61308467061828	6.58706003080999	1.19292105574285	68
1939	0	1	C5	DLD1	Rep3	92	Image 3	93.14082	93.2775675	15.79348	5.89742222740017	6.58706003080999	1.19292105574285	68
1940	0	1	C5	DLD1	Rep3	92	Image 4	90.95	93.2775675	14.23105	6.39095498926643	6.58706003080999	1.19292105574285	68
1941	1	1	E5	DLD1	Rep3	92	Image 1	77.16027	75.3142525	19.07908	4.04423431318491	5.35086735980299	1.06746081314962	68
1942	1	1	E5	DLD1	Rep3	92	Image 2	73.04549	75.3142525	18.02346	4.05280062762644	5.35086735980299	1.06746081314962	68
1943	1	1	E5	DLD1	Rep3	92	Image 3	78.2103	75.3142525	18.17412	4.30338855471407	5.35086735980299	1.06746081314962	68
1944	1	1	E5	DLD1	Rep3	92	Image 4	72.84095	75.3142525	15.48208	4.70485554912518	5.35086735980299	1.06746081314962	68
1945	0	0	A7	HCT116	Rep4	24	Image 1	10.58217	8.32276325	10.58217	1	1	0	0
1946	0	0	A7	HCT116	Rep4	24	Image 2	11.67986	8.32276325	11.67986	1	1	0	0
1947	0	0	A7	HCT116	Rep4	24	Image 3	4.43848	8.32276325	4.43848	1	1	0	0
1948	0	0	A7	HCT116	Rep4	24	Image 4	6.590543	8.32276325	6.590543	1	1	0	0
1949	0	0	B7	HCT116	Rep4	24	Image 1	8.030504	8.739	8.030504	1	1	0	0
1950	0	0	B7	HCT116	Rep4	24	Image 2	10.94662	8.739	10.94662	1	1	0	0
1951	0	0	B7	HCT116	Rep4	24	Image 3	8.010126	8.739	8.010126	1	1	0	0
1952	0	0	B7	HCT116	Rep4	24	Image 4	7.96875	8.739	7.96875	1	1	0	0
1953	0	1	D7	HCT116	Rep4	24	Image 1	6.625359	7.277056	6.625359	1	1	0	0
1954	0	1	D7	HCT116	Rep4	24	Image 2	11.21525	7.277056	11.21525	1	1	0	0
1955	0	1	D7	HCT116	Rep4	24	Image 3	5.19141	7.277056	5.19141	1	1	0	0
1956	0	1	D7	HCT116	Rep4	24	Image 4	6.076205	7.277056	6.076205	1	1	0	0
1957	0	0	A8	HCT116	Rep4	24	Image 1	10.65539	8.56188825	10.65539	1	1	0	0
1958	0	0	A8	HCT116	Rep4	24	Image 2	12.49717	8.56188825	12.49717	1	1	0	0
1959	0	0	A8	HCT116	Rep4	24	Image 3	5.525599	8.56188825	5.525599	1	1	0	0
1960	0	0	A8	HCT116	Rep4	24	Image 4	5.569394	8.56188825	5.569394	1	1	0	0
1961	0	0	B8	HCT116	Rep4	24	Image 1	9.128328	9.24067975	9.128328	1	1	0	0
1962	0	0	B8	HCT116	Rep4	24	Image 2	10.84362	9.24067975	10.84362	1	1	0	0
1963	0	0	B8	HCT116	Rep4	24	Image 3	8.024907	9.24067975	8.024907	1	1	0	0
1964	0	0	B8	HCT116	Rep4	24	Image 4	8.965864	9.24067975	8.965864	1	1	0	0
1965	0	1	D8	HCT116	Rep4	24	Image 1	6.439474	7.12864675	6.439474	1	1	0	0
1966	0	1	D8	HCT116	Rep4	24	Image 2	9.454989	7.12864675	9.454989	1	1	0	0
1967	0	1	D8	HCT116	Rep4	24	Image 3	6.446039	7.12864675	6.446039	1	1	0	0
1968	0	1	D8	HCT116	Rep4	24	Image 4	6.174085	7.12864675	6.174085	1	1	0	0
1969	1	0	A10	HCT116	Rep4	24	Image 1	7.326896	7.1388535	7.326896	1	1	0	0
1970	1	0	A10	HCT116	Rep4	24	Image 2	9.750289	7.1388535	9.750289	1	1	0	0
1971	1	0	A10	HCT116	Rep4	24	Image 3	5.980052	7.1388535	5.980052	1	1	0	0
1972	1	0	A10	HCT116	Rep4	24	Image 4	5.498177	7.1388535	5.498177	1	1	0	0
1973	1	0	B10	HCT116	Rep4	24	Image 1	8.428035	8.11681375	8.428035	1	1	0	0
1974	1	0	B10	HCT116	Rep4	24	Image 2	8.949216	8.11681375	8.949216	1	1	0	0
1975	1	0	B10	HCT116	Rep4	24	Image 3	7.100256	8.11681375	7.100256	1	1	0	0
1976	1	0	B10	HCT116	Rep4	24	Image 4	7.989748	8.11681375	7.989748	1	1	0	0
1977	1	1	D10	HCT116	Rep4	24	Image 1	6.087671	6.587504	6.087671	1	1	0	0
1978	1	1	D10	HCT116	Rep4	24	Image 2	7.77879	6.587504	7.77879	1	1	0	0
1979	1	1	D10	HCT116	Rep4	24	Image 3	5.16958	6.587504	5.16958	1	1	0	0
1980	1	1	D10	HCT116	Rep4	24	Image 4	7.313975	6.587504	7.313975	1	1	0	0
1981	0	0	A7	HCT116	Rep4	28	Image 1	12.09749	9.67810425	10.58217	1.14319558275855	1.15458235841911	0.0549247055938147	4
1982	0	0	A7	HCT116	Rep4	28	Image 2	13.59893	9.67810425	11.67986	1.16430590777629	1.15458235841911	0.0549247055938147	4
1983	0	0	A7	HCT116	Rep4	28	Image 3	5.240661	9.67810425	4.43848	1.18073326904706	1.15458235841911	0.0549247055938147	4
1984	0	0	A7	HCT116	Rep4	28	Image 4	7.775336	9.67810425	6.590543	1.1797716819388	1.15458235841911	0.0549247055938147	4
1985	0	0	B7	HCT116	Rep4	28	Image 1	9.0156	9.93019975	8.030504	1.1226692621036	1.15458235841911	0.0549247055938147	4
1986	0	0	B7	HCT116	Rep4	28	Image 2	12.26466	9.93019975	10.94662	1.12040611622583	1.15458235841911	0.0549247055938147	4
1987	0	0	B7	HCT116	Rep4	28	Image 3	9.171573	9.93019975	8.010126	1.14499734461106	1.15458235841911	0.0549247055938147	4
1988	0	0	B7	HCT116	Rep4	28	Image 4	9.268966	9.93019975	7.96875	1.16316436078431	1.15458235841911	0.0549247055938147	4
1989	0	1	D7	HCT116	Rep4	28	Image 1	7.5344	7.98403325	6.625359	1.13720630082083	1.11660891909573	0.0621665975881068	4
1990	0	1	D7	HCT116	Rep4	28	Image 2	11.84827	7.98403325	11.21525	1.05644278995118	1.11660891909573	0.0621665975881068	4
1991	0	1	D7	HCT116	Rep4	28	Image 3	5.675839	7.98403325	5.19141	1.09331356991646	1.11660891909573	0.0621665975881068	4
1992	0	1	D7	HCT116	Rep4	28	Image 4	6.877624	7.98403325	6.076205	1.13189466122358	1.11660891909573	0.0621665975881068	4
1993	0	0	A8	HCT116	Rep4	28	Image 1	12.39155	9.84003825	10.65539	1.16293725522951	1.15458235841911	0.0549247055938147	4
1994	0	0	A8	HCT116	Rep4	28	Image 2	14.29239	9.84003825	12.49717	1.14365012238771	1.15458235841911	0.0549247055938147	4
1995	0	0	A8	HCT116	Rep4	28	Image 3	6.5004	9.84003825	5.525599	1.1764154438279	1.15458235841911	0.0549247055938147	4
1996	0	0	A8	HCT116	Rep4	28	Image 4	6.175813	9.84003825	5.569394	1.10888419817309	1.15458235841911	0.0549247055938147	4
1997	0	0	B8	HCT116	Rep4	28	Image 1	10.12351	10.4248865	9.128328	1.10902127969109	1.15458235841911	0.0549247055938147	4
1998	0	0	B8	HCT116	Rep4	28	Image 2	11.78921	10.4248865	10.84362	1.08720242870923	1.15458235841911	0.0549247055938147	4
1999	0	0	B8	HCT116	Rep4	28	Image 3	9.517776	10.4248865	8.024907	1.18602944557488	1.15458235841911	0.0549247055938147	4
[truncated: 1,889 more rows]
