# Supplementary material for: Spike-in enhanced phosphoproteomics uncovers synergistic signaling responses to MEK inhibition in colon cancer cells
Source: Nat Commun. 2025 May 27;16:4884. doi: 10.1038/s41467-025-59404-y (PMC12106795; doi:10.1038/s41467-025-59404-y)
Supplement: Supplementary file 21 — Source Data [file 41467_2025_59404_MOESM21_ESM.zip › SourceData_Figure6Dleft.csv]

	Well	CellLine	MEKi	JNKi	Replicate	GF_Mix	GR_pre	GR_post	GR_diff	mean_diff	sd_diff	mean_post	sd_post	av_GR_post	norm_GR	mean	sd	.groups
1	B2	DLD1	0	0	Rep1	DMSO	22.0213288597228	27.2977019393455	1.23960284655089	1.71345346762458	0.289166468357876	35.5138500828554	6.12388964492432	35.5138500828554	1	1	0	drop
2	B2	DLD1	0	0	Rep2	DMSO	43.4696732488128	20.2455186564998	0.465738919651362	0.601785860680559	0.139764597084705	20.5853419928709	0.838377291729208	20.5853419928709	1	1	0	drop
3	B2	DLD1	0	0	Rep3	DMSO	19.1200198099423	22.5378078691949	1.1787544204047	1.0600940012875	0.078074579069684	21.5699293883614	0.746839601498281	21.5699293883614	1	1	0	drop
4	B2	HCT116	0	0	Rep1	DMSO	22.5261145313586	27.1365664024283	1.20467142101455	1.44725172701961	0.219930304383236	28.8937519198813	1.36715360694113	28.8937519198813	1	1	0	drop
5	B2	HCT116	0	0	Rep2	DMSO	16.6966923002656	22.8990272938259	1.37147088070022	1.04653257583903	0.156576169545201	22.3637970974945	0.463429087719662	22.3637970974945	1	1	0	drop
6	B2	HCT116	0	0	Rep3	DMSO	21.7426783315369	23.6830597790065	1.08924298183887	0.978406290126518	0.135521518357768	24.1709177655801	0.509861780430432	24.1709177655801	1	1	0	drop
7	B3	DLD1	0	0	Rep2	DMSO	29.0746828379106	19.8680719799646	0.68334612937062	0.601785860680559	0.139764597084705	20.5853419928709	0.838377291729208	20.5853419928709	1	1	0	drop
8	B3	DLD1	0	0	Rep3	DMSO	21.1122886732142	20.4989402428888	0.970948273784091	1.0600940012875	0.078074579069684	21.5699293883614	0.746839601498281	21.5699293883614	1	1	0	drop
9	B3	DLD1	0.2	0	Rep1	DMSO	22.0495295351153	29.4083305941625	1.3337395950933	1.3337395950933	NA	29.4083305941625	NA	35.5138500828554	0.828080608707631	0.957667158681109	0.0785894431474379	drop
10	B3	HCT116	0	0	Rep2	DMSO	20.2146688166945	21.5854657763922	1.06781199198107	1.04653257583903	0.156576169545201	22.3637970974945	0.463429087719662	22.3637970974945	1	1	0	drop
11	B3	HCT116	0	0	Rep3	DMSO	27.2659534628549	23.7616806029472	0.871478073756648	0.978406290126518	0.135521518357768	24.1709177655801	0.509861780430432	24.1709177655801	1	1	0	drop
12	B3	HCT116	0.2	0	Rep1	DMSO	19.3203623485913	31.877391041979	1.64993753568516	1.64993753568516	NA	31.877391041979	NA	28.8937519198813	1.10326243301219	1.14109384121387	0.0251653038189329	drop
13	B4	DLD1	0.2	0	Rep2	DMSO	29.0939696686199	19.6708711966682	0.67611506510522	0.596043047433756	0.113238933357562	19.7535093598238	0.116868011104155	20.5853419928709	0.959591021935161	0.957667158681109	0.0785894431474379	drop
14	B4	DLD1	0.2	0	Rep3	DMSO	20.5185096389903	22.2023933549238	1.08206657040693	1.00747334208163	0.105490755158823	22.0129017620661	0.267981580575057	21.5699293883614	1.0205365704138	0.957667158681109	0.0785894431474379	drop
15	B4	DLD1	1	0	Rep1	DMSO	18.763946815761	30.3328812033539	1.61655122460033	1.61655122460033	NA	30.3328812033539	NA	35.5138500828554	0.854114131038622	0.950453195214169	0.0641884421111651	drop
16	B4	HCT116	0.2	0	Rep2	DMSO	20.8135863018939	25.9730269689591	1.24788811462999	1.11996502221536	0.180910572233488	25.4256721903601	0.774076551324442	22.3637970974945	1.13691212988194	1.14109384121387	0.0251653038189329	drop
17	B4	HCT116	0.2	0	Rep3	DMSO	25.627039952608	29.4820499706265	1.1504274401237	1.11669297809312	0.0477077337230045	28.1395711278132	1.89855178670553	24.1709177655801	1.16419125664664	1.14109384121387	0.0251653038189329	drop
18	B4	HCT116	1	0	Rep1	DMSO	20.2131243503958	35.5187817790814	1.75721383608793	1.75721383608793	NA	35.5187817790814	NA	28.8937519198813	1.22928935908256	1.23974795730895	0.0125511811587061	drop
19	B5	DLD1	1	0	Rep2	DMSO	43.8745675430847	19.1212307996804	0.43581582384609	0.430049081497989	0.00815540523939623	19.3422480483838	0.312565590634797	20.5853419928709	0.939612664928395	0.950453195214169	0.0641884421111651	drop
20	B5	DLD1	1	0	Rep3	DMSO	20.1818072166171	21.609655701964	1.07074928771351	1.02793453952847	0.0605491975528749	21.7740511863123	0.232490323558186	21.5699293883614	1.00946325758772	0.950453195214169	0.0641884421111651	drop
21	B5	DLD1	5	0	Rep1	DMSO	21.7485905389404	31.5069971843212	1.44869145096592	1.44869145096592	NA	31.5069971843212	NA	35.5138500828554	0.887174922201169	0.959696288942968	0.0538858484642262	drop
22	B5	HCT116	1	0	Rep2	DMSO	27.5604970054138	27.3184357455609	0.991217093806206	1.05498864644363	0.0901865946334275	27.5355659325267	0.307068455207718	22.3637970974945	1.23125629393283	1.23974795730895	0.0125511811587061	drop
23	B5	HCT116	1	0	Rep3	DMSO	28.9033597851186	30.288078607679	1.04790857647191	1.02655650616366	0.0301963874146629	30.2974941821545	0.0133156331208774	24.1709177655801	1.25346891979827	1.23974795730895	0.0125511811587061	drop
24	B5	HCT116	5	0	Rep1	DMSO	24.117648249938	41.3296202412151	1.71366709609928	1.71366709609928	NA	41.3296202412151	NA	28.8937519198813	1.43039991330364	1.47510307055827	0.0255467779561775	drop
25	B6	DLD1	0	0	Rep1	DMSO	18.7072212447588	30.9299530986865	1.65336971718085	1.71345346762458	0.289166468357876	35.5138500828554	6.12388964492432	35.5138500828554	1	1	0	drop
26	B6	DLD1	5	0	Rep2	DMSO	30.2898779335724	19.2445015699042	0.635344309148707	0.619753662429209	0.022048504036882	19.3981483710602	0.21728939001006	20.5853419928709	0.942328205078068	0.959696288942968	0.0538858484642262	drop
27	B6	DLD1	5	0	Rep3	DMSO	24.6220509254514	21.5903450136521	0.87687029317832	1.03159775929675	0.218817681056309	21.8573499092334	0.377601944551079	21.5699293883614	1.01332505617877	0.959696288942968	0.0538858484642262	drop
28	B6	HCT116	0	0	Rep1	DMSO	17.6899165798636	28.701415317247	1.62247318621716	1.44725172701961	0.219930304383236	28.8937519198813	1.36715360694113	28.8937519198813	1	1	0	drop
29	B6	HCT116	5	0	Rep2	DMSO	23.4664896948948	33.8026336504864	1.44046400164573	1.32212466325011	0.16735709732134	33.1201915211921	0.965118914782729	22.3637970974945	1.48097352953103	1.47510307055827	0.0255467779561775	drop
30	B6	HCT116	5	0	Rep3	DMSO	26.9717557231115	37.417626335007	1.38728923393536	1.32573126020929	0.087056121315615	36.0529588020734	1.92993133320485	24.1709177655801	1.49158419021282	1.47510307055827	0.0255467779561775	drop
31	C2	DLD1	0	0	Rep2	DMSO	34.706000021975	19.9633078297543	0.575212004181239	0.601785860680559	0.139764597084705	20.5853419928709	0.838377291729208	20.5853419928709	1	1	0	drop
32	C2	DLD1	0	0	Rep3	DMSO	19.3807498838035	22.9346258049169	1.18337143518287	1.0600940012875	0.078074579069684	21.5699293883614	0.746839601498281	21.5699293883614	1	1	0	drop
33	C2	DLD1	0	0.2	Rep1	DMSO	21.63788055621	29.2375488672523	1.35122055005804	1.35122055005804	NA	29.2375488672523	NA	35.5138500828554	0.823271731987373	0.980658835252907	0.090505810481843	drop
34	C2	HCT116	0	0	Rep2	DMSO	20.2117912212219	22.7744663180985	1.12679109282436	1.04653257583903	0.156576169545201	22.3637970974945	0.463429087719662	22.3637970974945	1	1	0	drop
35	C2	HCT116	0	0	Rep3	DMSO	29.3310863658892	23.9308523711443	0.815887010546425	0.978406290126518	0.135521518357768	24.1709177655801	0.509861780430432	24.1709177655801	1	1	0	drop
36	C2	HCT116	0	0.2	Rep1	DMSO	24.1253358111149	27.0352545227701	1.12061671325274	1.12061671325274	NA	27.0352545227701	NA	28.8937519198813	0.935678225442491	0.994239505452039	0.032928631351468	drop
37	C3	DLD1	0	0	Rep2	DMSO	33.986578446264	19.2485141556185	0.566356339342962	0.601785860680559	0.139764597084705	20.5853419928709	0.838377291729208	20.5853419928709	1	1	0	drop
38	C3	DLD1	0	0	Rep3	DMSO	21.3299464140244	21.5304097373344	1.00939821035735	1.0600940012875	0.078074579069684	21.5699293883614	0.746839601498281	21.5699293883614	1	1	0	drop
39	C3	DLD1	0.2	0.2	Rep1	DMSO	21.6551140054681	32.2653364619472	1.48996382350146	1.48996382350146	NA	32.2653364619472	NA	35.5138500828554	0.908528261133916	0.964039733619576	0.0490412977066355	drop
40	C3	HCT116	0	0	Rep2	DMSO	19.2735043822734	22.65182248391	1.175283022466	1.04653257583903	0.156576169545201	22.3637970974945	0.463429087719662	22.3637970974945	1	1	0	drop
41	C3	HCT116	0	0	Rep3	DMSO	26.8114880009497	23.8743092583566	0.89045073729257	0.978406290126518	0.135521518357768	24.1709177655801	0.509861780430432	24.1709177655801	1	1	0	drop
42	C3	HCT116	0.2	0.2	Rep1	DMSO	23.1995427523723	33.4298752120633	1.44097129710218	1.44097129710218	NA	33.4298752120633	NA	28.8937519198813	1.15699322485913	1.17377163027645	0.0174172468865691	drop
43	C4	DLD1	0.2	0	Rep2	DMSO	38.4443047744711	19.8361475229793	0.515971029762293	0.596043047433756	0.113238933357562	19.7535093598238	0.116868011104155	20.5853419928709	0.959591021935161	0.957667158681109	0.0785894431474379	drop
44	C4	DLD1	0.2	0	Rep3	DMSO	23.3935849284364	21.8234101692084	0.932880113756341	1.00747334208163	0.105490755158823	22.0129017620661	0.267981580575057	21.5699293883614	1.0205365704138	0.957667158681109	0.0785894431474379	drop
45	C4	DLD1	1	0.2	Rep1	DMSO	22.5352483476952	33.9651014108353	1.50719889511708	1.50719889511708	NA	33.9651014108353	NA	35.5138500828554	0.956390290875058	0.995074352387767	0.0454156126816445	drop
46	C4	HCT116	0.2	0	Rep2	DMSO	25.0778890129761	24.8783174117611	0.992041929800718	1.11996502221536	0.180910572233488	25.4256721903601	0.774076551324442	22.3637970974945	1.13691212988194	1.14109384121387	0.0251653038189329	drop
47	C4	HCT116	0.2	0	Rep3	DMSO	24.7443386681419	26.7970922849999	1.08295851606254	1.11669297809312	0.0477077337230045	28.1395711278132	1.89855178670553	24.1709177655801	1.16419125664664	1.14109384121387	0.0251653038189329	drop
48	C4	HCT116	1	0.2	Rep1	DMSO	23.5205193934571	37.2418548091041	1.58337722845797	1.58337722845797	NA	37.2418548091041	NA	28.8937519198813	1.2889241560726	1.26690976454153	0.0192936427955413	drop
49	C5	DLD1	1	0	Rep2	DMSO	46.1090728788881	19.5632652970873	0.424282339149887	0.430049081497989	0.00815540523939623	19.3422480483838	0.312565590634797	20.5853419928709	0.939612664928395	0.950453195214169	0.0641884421111651	drop
50	C5	DLD1	1	0	Rep3	DMSO	22.2698263332449	21.9384466706605	0.985119791343424	1.02793453952847	0.0605491975528749	21.7740511863123	0.232490323558186	21.5699293883614	1.00946325758772	0.950453195214169	0.0641884421111651	drop
51	C5	DLD1	5	0.2	Rep1	DMSO	23.1393697605345	35.5090953366106	1.53457486976043	1.53457486976043	NA	35.5090953366106	NA	35.5138500828554	0.999866115720102	0.995276546593527	0.0187848298688847	drop
52	C5	HCT116	1	0	Rep2	DMSO	24.8066530631755	27.7526961194926	1.11876019908104	1.05498864644363	0.0901865946334275	27.5355659325267	0.307068455207718	22.3637970974945	1.23125629393283	1.23974795730895	0.0125511811587061	drop
53	C5	HCT116	1	0	Rep3	DMSO	30.1499960362185	30.3069097566301	1.00520443585542	1.02655650616366	0.0301963874146629	30.2974941821545	0.0133156331208774	24.1709177655801	1.25346891979827	1.23974795730895	0.0125511811587061	drop
54	C5	HCT116	5	0.2	Rep1	DMSO	22.5809342382355	43.4123302156656	1.92252144032894	1.92252144032894	NA	43.4123302156656	NA	28.8937519198813	1.50248158619353	1.44840412136968	0.0494552211904262	drop
55	C6	DLD1	0	0	Rep1	DMSO	19.9324727596067	38.5722523389816	1.93514637166085	1.71345346762458	0.289166468357876	35.5138500828554	6.12388964492432	35.5138500828554	1	1	0	drop
56	C6	DLD1	5	0	Rep2	DMSO	32.3617875702781	19.5517951722162	0.604163015709711	0.619753662429209	0.022048504036882	19.3981483710602	0.21728939001006	20.5853419928709	0.942328205078068	0.959696288942968	0.0538858484642262	drop
57	C6	DLD1	5	0	Rep3	DMSO	18.6494852598888	22.1243548048147	1.18632522541518	1.03159775929675	0.218817681056309	21.8573499092334	0.377601944551079	21.5699293883614	1.01332505617877	0.959696288942968	0.0538858484642262	drop
58	C6	HCT116	0	0	Rep1	DMSO	18.0636537191627	30.9742428600245	1.71472744891947	1.44725172701961	0.219930304383236	28.8937519198813	1.36715360694113	28.8937519198813	1	1	0	drop
59	C6	HCT116	5	0	Rep2	DMSO	26.946456915662	32.4377493918978	1.2037853248545	1.32212466325011	0.16735709732134	33.1201915211921	0.965118914782729	22.3637970974945	1.48097352953103	1.47510307055827	0.0255467779561775	drop
60	C6	HCT116	5	0	Rep3	DMSO	27.4395066246327	34.6882912691399	1.26417328648322	1.32573126020929	0.087056121315615	36.0529588020734	1.92993133320485	24.1709177655801	1.49158419021282	1.47510307055827	0.0255467779561775	drop
61	D2	DLD1	0	0.2	Rep2	DMSO	31.3124272130492	20.7396405378142	0.662345349234732	0.591361974216119	0.100385651654337	20.5602611762021	0.253680726001641	20.5853419928709	0.998781617683229	0.980658835252907	0.090505810481843	drop
62	D2	DLD1	0	0.2	Rep3	DMSO	18.6874310417455	22.3483870227117	1.19590472188436	1.15641724014674	0.0558437322173019	22.4592490451734	0.156782575717378	21.5699293883614	1.04122960445535	0.980658835252907	0.090505810481843	drop
63	D2	DLD1	0	1	Rep1	DMSO	22.4329076074154	32.2232164672399	1.43642621059912	1.43642621059912	NA	32.2232164672399	NA	35.5138500828554	0.907342245125822	0.982816473195963	0.04632268167413	drop
64	D2	HCT116	0	0.2	Rep2	DMSO	24.9391940484612	21.9549771221891	0.88034028202863	1.0621168928819	0.257070948390917	22.4830003789709	0.746737650989289	22.3637970974945	1.0053301897239	0.994239505452039	0.032928631351468	drop
65	D2	HCT116	0	0.2	Rep3	DMSO	22.7490582125277	24.0399367146797	1.05674426123896	0.965786394513717	0.128633848727367	24.471349249752	0.610109458077019	24.1709177655801	1.01242946118495	0.994239505452039	0.032928631351468	drop
66	D2	HCT116	0	1	Rep1	DMSO	27.8315231191316	31.2154439369195	1.12158590111304	1.12158590111304	NA	31.2154439369195	NA	28.8937519198813	1.08035273589515	1.08978533492427	0.0204404759577739	drop
67	D3	DLD1	0	0.2	Rep2	DMSO	39.1654880619996	20.38088181459	0.520378599197507	0.591361974216119	0.100385651654337	20.5602611762021	0.253680726001641	20.5853419928709	0.998781617683229	0.980658835252907	0.090505810481843	drop
68	D3	DLD1	0	0.2	Rep3	DMSO	20.2072788353159	22.570111067635	1.11692975840912	1.15641724014674	0.0558437322173019	22.4592490451734	0.156782575717378	21.5699293883614	1.04122960445535	0.980658835252907	0.090505810481843	drop
69	D3	DLD1	0.2	1	Rep1	DMSO	21.3034899556627	36.3844321523046	1.70790946591514	1.70790946591514	NA	36.3844321523046	NA	35.5138500828554	1.02451387465505	1.01591279422559	0.0139953799434132	drop
70	D3	HCT116	0	0.2	Rep2	DMSO	18.499191101694	23.0110236357527	1.24389350373518	1.0621168928819	0.257070948390917	22.4830003789709	0.746737650989289	22.3637970974945	1.0053301897239	0.994239505452039	0.032928631351468	drop
71	D3	HCT116	0	0.2	Rep3	DMSO	28.4658775906376	24.9027617848244	0.874828527788472	0.965786394513717	0.128633848727367	24.471349249752	0.610109458077019	24.1709177655801	1.01242946118495	0.994239505452039	0.032928631351468	drop
72	D3	HCT116	0.2	1	Rep1	DMSO	23.0829251755852	44.0262710899744	1.90730900676925	1.90730900676925	NA	44.0262710899744	NA	28.8937519198813	1.52372980885465	1.46733449967388	0.0859678989691803	drop
73	D4	DLD1	0.2	0.2	Rep2	DMSO	38.7187903278773	20.2169662448468	0.522148705412698	0.522148705412698	NA	20.2169662448468	NA	20.5853419928709	0.982104948844103	0.964039733619576	0.0490412977066355	drop
74	D4	DLD1	0.2	0.2	Rep3	DMSO	22.2119868326905	21.60198210673	0.972537138142785	0.972537138142785	NA	21.60198210673	NA	21.5699293883614	1.00148599088071	0.964039733619576	0.0490412977066355	drop
75	D4	DLD1	1	1	Rep1	DMSO	21.8453343048553	38.7132037195156	1.77214974965667	1.77214974965667	NA	38.7132037195156	NA	35.5138500828554	1.09008749063241	1.02548451166224	0.0596624810920592	drop
76	D4	HCT116	0.2	0.2	Rep2	DMSO	24.2484780194055	26.2228376443802	1.08142200196626	1.08142200196626	NA	26.2228376443802	NA	22.3637970974945	1.17255748342119	1.17377163027645	0.0174172468865691	drop
77	D4	HCT116	0.2	0.2	Rep3	DMSO	23.6314593850529	28.8060340523563	1.21896974634484	1.21896974634484	NA	28.8060340523563	NA	24.1709177655801	1.19176418254903	1.17377163027645	0.0174172468865691	drop
78	D4	HCT116	1	1	Rep1	DMSO	23.4291757205755	52.1896073824714	2.22754773812373	2.22754773812373	NA	52.1896073824714	NA	28.8937519198813	1.80625927457211	1.65654253438624	0.161535938276939	drop
79	D5	DLD1	1	0.2	Rep2	DMSO	46.4025923728737	20.2508945100158	0.436417309345289	0.436417309345289	NA	20.2508945100158	NA	20.5853419928709	0.983753124773397	0.995074352387767	0.0454156126816445	drop
80	D5	DLD1	1	0.2	Rep3	DMSO	21.7949356249735	22.5422940726893	1.03429046364603	1.03429046364603	NA	22.5422940726893	NA	21.5699293883614	1.04507964151485	0.995074352387767	0.0454156126816445	drop
81	D5	DLD1	5	1	Rep1	DMSO	21.3787962936764	38.2547814217077	1.78937957479969	1.78937957479969	NA	38.2547814217077	NA	35.5138500828554	1.07717922254156	1.02739902146406	0.0452534303619792	drop
82	D5	HCT116	1	0.2	Rep2	DMSO	32.9592209750208	28.0205232573554	0.850157328615006	0.850157328615006	NA	28.0205232573554	NA	22.3637970974945	1.25294122170759	1.26690976454153	0.0192936427955413	drop
83	D5	HCT116	1	0.2	Rep3	DMSO	29.685765235273	30.4278961879312	1.024999556076	1.024999556076	NA	30.4278961879312	NA	24.1709177655801	1.2588639158444	1.26690976454153	0.0192936427955413	drop
84	D5	HCT116	5	1	Rep1	DMSO	23.5427739448227	60.7605781157884	2.58085891909735	2.58085891909735	NA	60.7605781157884	NA	28.8937519198813	2.10289678835306	1.85445163052392	0.225519220117231	drop
85	D6	DLD1	0	0	Rep1	DMSO	21.5297724686508	38.8537782538095	1.80465345420552	1.71345346762458	0.289166468357876	35.5138500828554	6.12388964492432	35.5138500828554	1	1	0	drop
86	D6	DLD1	5	0.2	Rep2	DMSO	53.2172249772492	20.0629323062073	0.377000723258012	0.377000723258012	NA	20.0629323062073	NA	20.5853419928709	0.974622248838784	0.995276546593527	0.0187848298688847	drop
87	D6	DLD1	5	0.2	Rep3	DMSO	27.0880980170389	21.8145598940673	0.805318995831513	0.805318995831513	NA	21.8145598940673	NA	21.5699293883614	1.0113412752217	0.995276546593527	0.0187848298688847	drop
88	D6	HCT116	0	0	Rep1	DMSO	20.2789652231768	28.9140657047588	1.42581563637739	1.44725172701961	0.219930304383236	28.8937519198813	1.36715360694113	28.8937519198813	1	1	0	drop
89	D6	HCT116	5	0.2	Rep2	DMSO	28.2611139888985	31.4317328929634	1.11219016013701	1.11219016013701	NA	31.4317328929634	NA	22.3637970974945	1.40547388960548	1.44840412136968	0.0494552211904262	drop
90	D6	HCT116	5	0.2	Rep3	DMSO	24.4399973227549	34.7398180553555	1.4214329730311	1.4214329730311	NA	34.7398180553555	NA	24.1709177655801	1.43725688831004	1.44840412136968	0.0494552211904262	drop
91	E2	DLD1	0	1	Rep2	DMSO	52.858743859532	20.8997858355187	0.395389377603416	0.359481332983166	0.0507816437002552	20.2263810786587	0.952338140118097	20.5853419928709	0.982562305045184	0.982816473195963	0.04632268167413	drop
92	E2	DLD1	0	1	Rep3	DMSO	20.2003815304289	21.5908327275794	1.06883291758901	1.10613229725328	0.0527492885893168	22.0187512026774	0.605168111073613	21.5699293883614	1.02080775538181	0.982816473195963	0.04632268167413	drop
93	E2	DLD1	0	5	Rep1	DMSO	23.173350079951	37.8218276669073	1.63212602133128	1.63212602133128	NA	37.8218276669073	NA	35.5138500828554	1.06498809840857	1.07661762659346	0.0379526911249712	drop
94	E2	HCT116	0	1	Rep2	DMSO	33.4938696813081	24.9012895795917	0.743458125816031	0.807413473673559	0.0904465203264048	24.8661298277285	0.0497233979346445	22.3637970974945	1.11189212276096	1.08978533492427	0.0204404759577739	drop
95	E2	HCT116	0	1	Rep3	DMSO	25.6857517767682	25.5982627118469	0.996593867850096	1.02112553016152	0.0346930095483719	25.9207676494521	0.456090856693484	24.1709177655801	1.07239484660214	1.08978533492427	0.0204404759577739	drop
96	E2	HCT116	0	5	Rep1	DMSO	28.841147254192	50.4079497925828	1.74777894056403	1.74777894056403	NA	50.4079497925828	NA	28.8937519198813	1.74459689182483	1.88786144883175	0.223703899760496	drop
97	E3	DLD1	0	1	Rep2	DMSO	60.4282770704736	19.5529763217986	0.323573288362917	0.359481332983166	0.0507816437002552	20.2263810786587	0.952338140118097	20.5853419928709	0.982562305045184	0.982816473195963	0.04632268167413	drop
98	E3	DLD1	0	1	Rep3	DMSO	19.6309671411998	22.4466696777754	1.14343167691755	1.10613229725328	0.0527492885893168	22.0187512026774	0.605168111073613	21.5699293883614	1.02080775538181	0.982816473195963	0.04632268167413	drop
99	E3	DLD1	0.2	5	Rep1	DMSO	24.0299703374736	39.1765606475334	1.63032080761412	1.63032080761412	NA	39.1765606475334	NA	35.5138500828554	1.10313470818097	1.08015132118639	0.0203827655655538	drop
100	E3	HCT116	0	1	Rep2	DMSO	28.4965097009492	24.8309700758653	0.871368821531086	0.807413473673559	0.0904465203264048	24.8661298277285	0.0497233979346445	22.3637970974945	1.11189212276096	1.08978533492427	0.0204404759577739	drop
101	E3	HCT116	0	1	Rep3	DMSO	25.097395949616	26.2432725870572	1.04565719247294	1.02112553016152	0.0346930095483719	25.9207676494521	0.456090856693484	24.1709177655801	1.07239484660214	1.08978533492427	0.0204404759577739	drop
102	E3	HCT116	0.2	5	Rep1	DMSO	28.3952598815873	64.2448974357377	2.26252190343209	2.26252190343209	NA	64.2448974357377	NA	28.8937519198813	2.22348754200841	2.30922883289164	0.113988426738129	drop
103	E4	DLD1	0.2	1	Rep2	DMSO	48.4432275076699	20.5804789889749	0.424837073163973	0.424837073163973	NA	20.5804789889749	NA	20.5853419928709	0.999763763754926	1.01591279422559	0.0139953799434132	drop
104	E4	DLD1	0.2	1	Rep3	DMSO	20.9391604097914	22.0759759855947	1.0542913638157	1.0542913638157	NA	22.0759759855947	NA	21.5699293883614	1.0234607442668	1.01591279422559	0.0139953799434132	drop
105	E4	DLD1	1	5	Rep1	DMSO	22.7303321840031	42.0975009725328	1.85204072829871	1.85204072829871	NA	42.0975009725328	NA	35.5138500828554	1.18538262887064	1.1297595386107	0.0496844068408412	drop
106	E4	HCT116	0.2	1	Rep2	DMSO	33.1296160052582	33.7667388716551	1.01923121796207	1.01923121796207	NA	33.7667388716551	NA	22.3637970974945	1.50988397562586	1.46733449967388	0.0859678989691803	drop
107	E4	HCT116	0.2	1	Rep3	DMSO	29.2278222726024	33.0752352614391	1.13163529437645	1.13163529437645	NA	33.0752352614391	NA	24.1709177655801	1.36838971454112	1.46733449967388	0.0859678989691803	drop
108	E4	HCT116	1	5	Rep1	DMSO	26.7379524870519	66.1127967144489	2.47262002378322	2.47262002378322	NA	66.1127967144489	NA	28.8937519198813	2.28813471153803	2.31190042872153	0.0448676478127252	drop
109	E5	DLD1	1	1	Rep2	DMSO	58.0812397733131	20.018417038896	0.344662357708383	0.344662357708383	NA	20.018417038896	NA	20.5853419928709	0.972459774815921	1.02548451166224	0.0596624810920592	drop
110	E5	DLD1	1	1	Rep3	DMSO	21.7379410490156	21.8698866403598	1.00606982929279	1.00606982929279	NA	21.8698866403598	NA	21.5699293883614	1.01390626953838	1.02548451166224	0.0596624810920592	drop
111	E5	DLD1	5	5	Rep1	DMSO	23.1718771109179	44.4130943787371	1.91668090444908	1.91668090444908	NA	44.4130943787371	NA	35.5138500828554	1.25058517381583	1.1723452779813	0.0731170052902861	drop
112	E5	HCT116	1	1	Rep2	DMSO	29.7524863068814	37.5271239033197	1.26131051758992	1.26131051758992	NA	37.5271239033197	NA	22.3637970974945	1.67803006527563	1.65654253438624	0.161535938276939	drop
113	E5	HCT116	1	1	Rep3	DMSO	27.712059564426	35.9019890165589	1.29553665735643	1.29553665735643	NA	35.9019890165589	NA	24.1709177655801	1.48533826331096	1.65654253438624	0.161535938276939	drop
114	E5	HCT116	5	5	Rep1	DMSO	28.3768316492521	63.5396590303154	2.23913859784237	2.23913859784237	NA	63.5396590303154	NA	28.8937519198813	2.19907955209495	2.23128562516374	0.076794602414386	drop
115	E6	DLD1	0	0	Rep1	DMSO	21.667445973647	41.915564783454	1.93449494852479	1.71345346762458	0.289166468357876	35.5138500828554	6.12388964492432	35.5138500828554	1	1	0	drop
116	E6	DLD1	5	1	Rep2	DMSO	37.9259950843368	20.3537466171131	0.536670074756169	0.536670074756169	NA	20.3537466171131	NA	20.5853419928709	0.988749500696273	1.02739902146406	0.0452534303619792	drop
117	E6	DLD1	5	1	Rep3	DMSO	26.8293742915797	21.9208363583265	0.817046127132612	0.817046127132612	NA	21.9208363583265	NA	21.5699293883614	1.01626834115435	1.02739902146406	0.0452534303619792	drop
118	E6	HCT116	0	0	Rep1	DMSO	22.6573606177124	28.7424693149481	1.26857094256948	1.44725172701961	0.219930304383236	28.8937519198813	1.36715360694113	28.8937519198813	1	1	0	drop
119	E6	HCT116	5	1	Rep2	DMSO	28.1118267669476	40.205524907222	1.43019965370922	1.43019965370922	NA	40.205524907222	NA	22.3637970974945	1.79779510303849	1.85445163052392	0.225519220117231	drop
120	E6	HCT116	5	1	Rep3	DMSO	27.6553100466014	40.1880906492285	1.45317809062738	1.45317809062738	NA	40.1880906492285	NA	24.1709177655801	1.66266300018021	1.85445163052392	0.225519220117231	drop
121	F2	DLD1	0	5	Rep2	DMSO	55.1357017048493	22.3505694148097	0.405373809051277	0.497776192593504	0.130676704001019	22.9921133010505	0.907280064779302	20.5853419928709	1.11691675120157	1.07661762659346	0.0379526911249712	drop
122	F2	DLD1	0	5	Rep3	DMSO	22.2363478920922	23.0052911506225	1.03458046538316	1.02114768372254	0.0189968220048438	22.4787409625607	0.744654417227216	21.5699293883614	1.0421332660778	1.07661762659346	0.0379526911249712	drop
123	F2	HCT116	0	5	Rep2	DMSO	32.3761109302548	48.6952356525062	1.50404833234623	1.47594204099401	0.0397482984183162	47.6920103172852	1.41877487518584	22.3637970974945	2.13255423975512	1.88786144883175	0.223703899760496	drop
124	F2	HCT116	0	5	Rep3	DMSO	47.3612615433039	41.9665036264418	0.886093449771614	1.07654504922776	0.269339234926535	41.4483124183501	0.732833034385771	24.1709177655801	1.71480093641183	1.88786144883175	0.223703899760496	drop
125	F3	DLD1	0	5	Rep2	DMSO	40.0449256257923	23.6336571872914	0.590178576135732	0.497776192593504	0.130676704001019	22.9921133010505	0.907280064779302	20.5853419928709	1.11691675120157	1.07661762659346	0.0379526911249712	drop
126	F3	DLD1	0	5	Rep3	DMSO	21.7841283577148	21.9521907744988	1.00771490206192	1.02114768372254	0.0189968220048438	22.4787409625607	0.744654417227216	21.5699293883614	1.0421332660778	1.07661762659346	0.0379526911249712	drop
127	F3	HCT116	0	5	Rep2	DMSO	32.2472939306931	46.6887849820642	1.44783574964179	1.47594204099401	0.0397482984183162	47.6920103172852	1.41877487518584	22.3637970974945	2.13255423975512	1.88786144883175	0.223703899760496	drop
128	F3	HCT116	0	5	Rep3	DMSO	32.3048377853047	40.9301212102584	1.26699664868391	1.07654504922776	0.269339234926535	41.4483124183501	0.732833034385771	24.1709177655801	1.71480093641183	1.88786144883175	0.223703899760496	drop
129	F4	DLD1	0.2	5	Rep2	DMSO	47.7105626580383	22.0891122545022	0.462981591997231	0.462981591997231	NA	22.0891122545022	NA	20.5853419928709	1.07305053577211	1.08015132118639	0.0203827655655538	drop
130	F4	DLD1	0.2	5	Rep3	DMSO	23.3302649901542	22.9562011321452	0.983966583398568	0.983966583398568	NA	22.9562011321452	NA	21.5699293883614	1.06426871960609	1.08015132118639	0.0203827655655538	drop
131	F4	HCT116	0.2	5	Rep2	DMSO	30.6464809484476	54.5360122905475	1.77951955992226	1.77951955992226	NA	54.5360122905475	NA	22.3637970974945	2.43858464878745	2.30922883289164	0.113988426738129	drop
132	F4	HCT116	0.2	5	Rep3	DMSO	30.8120827920874	54.7619771242663	1.77728904254176	1.77728904254176	NA	54.7619771242663	NA	24.1709177655801	2.26561430787906	2.30922883289164	0.113988426738129	drop
133	F5	DLD1	1	5	Rep2	DMSO	41.0343901016507	22.9344874459353	0.558908939285361	0.558908939285361	NA	22.9344874459353	NA	20.5853419928709	1.11411738769645	1.1297595386107	0.0496844068408412	drop
134	F5	DLD1	1	5	Rep3	DMSO	27.7116981672951	23.5064474350938	0.848249980682734	0.848249980682734	NA	23.5064474350938	NA	21.5699293883614	1.08977859926502	1.1297595386107	0.0496844068408412	drop
135	F5	HCT116	1	5	Rep2	DMSO	34.1772420455605	51.0770064586599	1.49447419983657	1.49447419983657	NA	51.0770064586599	NA	22.3637970974945	2.2839147679614	2.31190042872153	0.0448676478127252	drop
136	F5	HCT116	1	5	Rep3	DMSO	29.343839335118	57.1316334453687	1.94697199616258	1.94697199616258	NA	57.1316334453687	NA	24.1709177655801	2.36365180666518	2.31190042872153	0.0448676478127252	drop
137	F6	DLD1	5	5	Rep2	DMSO	33.8764756857069	23.8934544007336	0.705311102087715	0.705311102087715	NA	23.8934544007336	NA	20.5853419928709	1.16070232930832	1.1723452779813	0.0731170052902861	drop
138	F6	DLD1	5	5	Rep3	DMSO	23.7372942342508	23.8509134170803	1.00478652628679	1.00478652628679	NA	23.8509134170803	NA	21.5699293883614	1.10574833081974	1.1723452779813	0.0731170052902861	drop
139	F6	HCT116	5	5	Rep2	DMSO	33.3947497537403	51.8602870116865	1.55294731639299	1.55294731639299	NA	51.8602870116865	NA	22.3637970974945	2.31893925640636	2.23128562516374	0.076794602414386	drop
140	F6	HCT116	5	5	Rep3	DMSO	30.9526346489756	52.5920029884322	1.69911232387362	1.69911232387362	NA	52.5920029884322	NA	24.1709177655801	2.17583806698992	2.23128562516374	0.076794602414386	drop
141	G2	DLD1	0	0	Rep2	DMSO	38.0543397083192	20.7305209863124	0.54476102187579	0.601785860680559	0.139764597084705	20.5853419928709	0.838377291729208	20.5853419928709	1	1	0	drop
142	G2	DLD1	0	0	Rep3	DMSO	20.7347368019677	21.0613557327159	1.01575225834153	1.0600940012875	0.078074579069684	21.5699293883614	0.746839601498281	21.5699293883614	1	1	0	drop
143	G2	HCT116	0	0	Rep2	DMSO	24.6151178216555	21.828870467731	0.886807474410168	1.04653257583903	0.156576169545201	22.3637970974945	0.463429087719662	22.3637970974945	1	1	0	drop
144	G2	HCT116	0	0	Rep3	DMSO	20.9255676678056	23.8893646022397	1.14163519869495	0.978406290126518	0.135521518357768	24.1709177655801	0.509861780430432	24.1709177655801	1	1	0	drop
145	G3	DLD1	0	0	Rep2	DMSO	24.4040266788561	21.2518144335609	0.870832289819354	0.601785860680559	0.139764597084705	20.5853419928709	0.838377291729208	20.5853419928709	1	1	0	drop
146	G3	DLD1	0	0	Rep3	DMSO	19.251955434664	21.4198098496196	1.11260437529646	1.0600940012875	0.078074579069684	21.5699293883614	0.746839601498281	21.5699293883614	1	1	0	drop
147	G3	HCT116	0	0	Rep2	DMSO	22.244753882595	21.9705834195198	0.987674825960213	1.04653257583903	0.156576169545201	22.3637970974945	0.463429087719662	22.3637970974945	1	1	0	drop
148	G3	HCT116	0	0	Rep3	DMSO	28.2116626131676	23.9512637075709	0.848984479787158	0.978406290126518	0.135521518357768	24.1709177655801	0.509861780430432	24.1709177655801	1	1	0	drop
149	G4	DLD1	0	0	Rep2	DMSO	50.7076534620257	20.7562683193555	0.409332061380035	0.601785860680559	0.139764597084705	20.5853419928709	0.838377291729208	20.5853419928709	1	1	0	drop
150	G4	DLD1	0	0	Rep3	DMSO	20.5730502424108	21.227466695569	1.03180940334308	1.0600940012875	0.078074579069684	21.5699293883614	0.746839601498281	21.5699293883614	1	1	0	drop
151	G4	HCT116	0	0	Rep2	DMSO	23.9575229486053	22.7097819140927	0.947918612571538	1.04653257583903	0.156576169545201	22.3637970974945	0.463429087719662	22.3637970974945	1	1	0	drop
152	G4	HCT116	0	0	Rep3	DMSO	27.130904040966	24.8011903726553	0.914130628865411	0.978406290126518	0.135521518357768	24.1709177655801	0.509861780430432	24.1709177655801	1	1	0	drop
153	G5	DLD1	0	0	Rep2	DMSO	29.2212130059056	21.2434014138006	0.726985611771396	0.601785860680559	0.139764597084705	20.5853419928709	0.838377291729208	20.5853419928709	1	1	0	drop
154	G5	DLD1	0	0	Rep3	DMSO	21.1307251508216	21.6733972945596	1.02568166212303	1.0600940012875	0.078074579069684	21.5699293883614	0.746839601498281	21.5699293883614	1	1	0	drop
155	G5	HCT116	0	0	Rep2	DMSO	24.359086808088	22.4808152128231	0.922892364148839	1.04653257583903	0.156576169545201	22.3637970974945	0.463429087719662	22.3637970974945	1	1	0	drop
156	G5	HCT116	0	0	Rep3	DMSO	22.7885941879197	24.5469596856316	1.07715989337526	0.978406290126518	0.135521518357768	24.1709177655801	0.509861780430432	24.1709177655801	1	1	0	drop
157	G6	DLD1	0	0	Rep2	DMSO	38.2917867606973	21.9606601609715	0.573508368732273	0.601785860680559	0.139764597084705	20.5853419928709	0.838377291729208	20.5853419928709	1	1	0	drop
158	G6	DLD1	0	0	Rep3	DMSO	20.9827222610979	21.2455512684533	1.01252597275439	1.0600940012875	0.078074579069684	21.5699293883614	0.746839601498281	21.5699293883614	1	1	0	drop
159	G6	HCT116	0	0	Rep2	DMSO	24.0020500840463	22.3733409910571	0.932142917488879	1.04653257583903	0.156576169545201	22.3637970974945	0.463429087719662	22.3637970974945	1	1	0	drop
160	G6	HCT116	0	0	Rep3	DMSO	21.6995318002683	25.0995795106686	1.15668760698137	0.978406290126518	0.135521518357768	24.1709177655801	0.509861780430432	24.1709177655801	1	1	0	drop
