# Supplementary material for: Spike-in enhanced phosphoproteomics uncovers synergistic signaling responses to MEK inhibition in colon cancer cells
Source: Nat Commun. 2025 May 27;16:4884. doi: 10.1038/s41467-025-59404-y (PMC12106795; doi:10.1038/s41467-025-59404-y)
Supplement: Supplementary file 21 — Source Data [file 41467_2025_59404_MOESM21_ESM.zip › SourceData_Figure6Dright.csv]

	Well	CellLine	MEKi	JNKi	Replicate	GR_pre	GR_post	GR_diff	mean_diff	sd_diff	mean_post	sd_post	mean	sd	se	.groups
1	B2	DLD1	0	0	Rep1	22.0213288597228	27.2977019393455	1.23960284655089	1.71345346762458	0.289166468357876	35.5138500828554	6.12388964492432	24.2159431671899	6.6740700821086	1.39163981254673	drop
2	B2	DLD1	0	0	Rep2	43.4696732488128	20.2455186564998	0.465738919651362	0.601785860680559	0.139764597084705	20.5853419928709	0.838377291729208	24.2159431671899	6.6740700821086	1.39163981254673	drop
3	B2	DLD1	0	0	Rep3	19.1200198099423	22.5378078691949	1.1787544204047	1.0600940012875	0.078074579069684	21.5699293883614	0.746839601498281	24.2159431671899	6.6740700821086	1.39163981254673	drop
4	B2	HCT116	0	0	Rep1	22.5261145313586	27.1365664024283	1.20467142101455	1.44725172701961	0.219930304383236	28.8937519198813	1.36715360694113	24.4904866681338	2.60979239928582	0.544179332947689	drop
5	B2	HCT116	0	0	Rep2	16.6966923002656	22.8990272938259	1.37147088070022	1.04653257583903	0.156576169545201	22.3637970974945	0.463429087719662	24.4904866681338	2.60979239928582	0.544179332947689	drop
6	B2	HCT116	0	0	Rep3	21.7426783315369	23.6830597790065	1.08924298183887	0.978406290126518	0.135521518357768	24.1709177655801	0.509861780430432	24.4904866681338	2.60979239928582	0.544179332947689	drop
7	B3	DLD1	0	0	Rep2	29.0746828379106	19.8680719799646	0.68334612937062	0.601785860680559	0.139764597084705	20.5853419928709	0.838377291729208	24.2159431671899	6.6740700821086	1.39163981254673	drop
8	B3	DLD1	0	0	Rep3	21.1122886732142	20.4989402428888	0.970948273784091	1.0600940012875	0.078074579069684	21.5699293883614	0.746839601498281	24.2159431671899	6.6740700821086	1.39163981254673	drop
9	B3	DLD1	0.2	0	Rep1	22.0495295351153	29.4083305941625	1.3337395950933	1.3337395950933	NA	29.4083305941625	NA	22.5882305675884	3.97908694779503	1.77950178073037	drop
10	B3	HCT116	0	0	Rep2	20.2146688166945	21.5854657763922	1.06781199198107	1.04653257583903	0.156576169545201	22.3637970974945	0.463429087719662	24.4904866681338	2.60979239928582	0.544179332947689	drop
11	B3	HCT116	0	0	Rep3	27.2659534628549	23.7616806029472	0.871478073756648	0.978406290126518	0.135521518357768	24.1709177655801	0.509861780430432	24.4904866681338	2.60979239928582	0.544179332947689	drop
12	B3	HCT116	0.2	0	Rep1	19.3203623485913	31.877391041979	1.64993753568516	1.64993753568516	NA	31.877391041979	NA	27.8015755356651	2.8431620112433	1.27150070563701	drop
13	B4	DLD1	0.2	0	Rep2	29.0939696686199	19.6708711966682	0.67611506510522	0.596043047433756	0.113238933357562	19.7535093598238	0.116868011104155	22.5882305675884	3.97908694779503	1.77950178073037	drop
14	B4	DLD1	0.2	0	Rep3	20.5185096389903	22.2023933549238	1.08206657040693	1.00747334208163	0.105490755158823	22.0129017620661	0.267981580575057	22.5882305675884	3.97908694779503	1.77950178073037	drop
15	B4	HCT116	0.2	0	Rep2	20.8135863018939	25.9730269689591	1.24788811462999	1.11996502221536	0.180910572233488	25.4256721903601	0.774076551324442	27.8015755356651	2.8431620112433	1.27150070563701	drop
16	B4	HCT116	0.2	0	Rep3	25.627039952608	29.4820499706265	1.1504274401237	1.11669297809312	0.0477077337230045	28.1395711278132	1.89855178670553	27.8015755356651	2.8431620112433	1.27150070563701	drop
17	B6	DLD1	0	0	Rep1	18.7072212447588	30.9299530986865	1.65336971718085	1.71345346762458	0.289166468357876	35.5138500828554	6.12388964492432	24.2159431671899	6.6740700821086	1.39163981254673	drop
18	B6	HCT116	0	0	Rep1	17.6899165798636	28.701415317247	1.62247318621716	1.44725172701961	0.219930304383236	28.8937519198813	1.36715360694113	24.4904866681338	2.60979239928582	0.544179332947689	drop
19	C2	DLD1	0	0	Rep2	34.706000021975	19.9633078297543	0.575212004181239	0.601785860680559	0.139764597084705	20.5853419928709	0.838377291729208	24.2159431671899	6.6740700821086	1.39163981254673	drop
20	C2	DLD1	0	0	Rep3	19.3807498838035	22.9346258049169	1.18337143518287	1.0600940012875	0.078074579069684	21.5699293883614	0.746839601498281	24.2159431671899	6.6740700821086	1.39163981254673	drop
21	C2	HCT116	0	0	Rep2	20.2117912212219	22.7744663180985	1.12679109282436	1.04653257583903	0.156576169545201	22.3637970974945	0.463429087719662	24.4904866681338	2.60979239928582	0.544179332947689	drop
22	C2	HCT116	0	0	Rep3	29.3310863658892	23.9308523711443	0.815887010546425	0.978406290126518	0.135521518357768	24.1709177655801	0.509861780430432	24.4904866681338	2.60979239928582	0.544179332947689	drop
23	C3	DLD1	0	0	Rep2	33.986578446264	19.2485141556185	0.566356339342962	0.601785860680559	0.139764597084705	20.5853419928709	0.838377291729208	24.2159431671899	6.6740700821086	1.39163981254673	drop
24	C3	DLD1	0	0	Rep3	21.3299464140244	21.5304097373344	1.00939821035735	1.0600940012875	0.078074579069684	21.5699293883614	0.746839601498281	24.2159431671899	6.6740700821086	1.39163981254673	drop
25	C3	HCT116	0	0	Rep2	19.2735043822734	22.65182248391	1.175283022466	1.04653257583903	0.156576169545201	22.3637970974945	0.463429087719662	24.4904866681338	2.60979239928582	0.544179332947689	drop
26	C3	HCT116	0	0	Rep3	26.8114880009497	23.8743092583566	0.89045073729257	0.978406290126518	0.135521518357768	24.1709177655801	0.509861780430432	24.4904866681338	2.60979239928582	0.544179332947689	drop
27	C4	DLD1	0.2	0	Rep2	38.4443047744711	19.8361475229793	0.515971029762293	0.596043047433756	0.113238933357562	19.7535093598238	0.116868011104155	22.5882305675884	3.97908694779503	1.77950178073037	drop
28	C4	DLD1	0.2	0	Rep3	23.3935849284364	21.8234101692084	0.932880113756341	1.00747334208163	0.105490755158823	22.0129017620661	0.267981580575057	22.5882305675884	3.97908694779503	1.77950178073037	drop
29	C4	HCT116	0.2	0	Rep2	25.0778890129761	24.8783174117611	0.992041929800718	1.11996502221536	0.180910572233488	25.4256721903601	0.774076551324442	27.8015755356651	2.8431620112433	1.27150070563701	drop
30	C4	HCT116	0.2	0	Rep3	24.7443386681419	26.7970922849999	1.08295851606254	1.11669297809312	0.0477077337230045	28.1395711278132	1.89855178670553	27.8015755356651	2.8431620112433	1.27150070563701	drop
31	C6	DLD1	0	0	Rep1	19.9324727596067	38.5722523389816	1.93514637166085	1.71345346762458	0.289166468357876	35.5138500828554	6.12388964492432	24.2159431671899	6.6740700821086	1.39163981254673	drop
32	C6	HCT116	0	0	Rep1	18.0636537191627	30.9742428600245	1.71472744891947	1.44725172701961	0.219930304383236	28.8937519198813	1.36715360694113	24.4904866681338	2.60979239928582	0.544179332947689	drop
33	D2	DLD1	0	1	Rep1	22.4329076074154	32.2232164672399	1.43642621059912	1.43642621059912	NA	32.2232164672399	NA	23.3426962059824	5.07605450068051	2.27008058420307	drop
34	D2	HCT116	0	1	Rep1	27.8315231191316	31.2154439369195	1.12158590111304	1.12158590111304	NA	31.2154439369195	NA	26.5578477782561	2.66642338594073	1.19246078955173	drop
35	D3	DLD1	0.2	1	Rep1	21.3034899556627	36.3844321523046	1.70790946591514	1.70790946591514	NA	36.3844321523046	NA	26.3469623756247	8.72480529611097	5.03726868633674	drop
36	D3	HCT116	0.2	1	Rep1	23.0829251755852	44.0262710899744	1.90730900676925	1.90730900676925	NA	44.0262710899744	NA	36.9560817410229	6.13271778115186	3.54072626181203	drop
37	D6	DLD1	0	0	Rep1	21.5297724686508	38.8537782538095	1.80465345420552	1.71345346762458	0.289166468357876	35.5138500828554	6.12388964492432	24.2159431671899	6.6740700821086	1.39163981254673	drop
38	D6	HCT116	0	0	Rep1	20.2789652231768	28.9140657047588	1.42581563637739	1.44725172701961	0.219930304383236	28.8937519198813	1.36715360694113	24.4904866681338	2.60979239928582	0.544179332947689	drop
39	E2	DLD1	0	1	Rep2	52.858743859532	20.8997858355187	0.395389377603416	0.359481332983166	0.0507816437002552	20.2263810786587	0.952338140118097	23.3426962059824	5.07605450068051	2.27008058420307	drop
40	E2	DLD1	0	1	Rep3	20.2003815304289	21.5908327275794	1.06883291758901	1.10613229725328	0.0527492885893168	22.0187512026774	0.605168111073613	23.3426962059824	5.07605450068051	2.27008058420307	drop
41	E2	HCT116	0	1	Rep2	33.4938696813081	24.9012895795917	0.743458125816031	0.807413473673559	0.0904465203264048	24.8661298277285	0.0497233979346445	26.5578477782561	2.66642338594073	1.19246078955173	drop
42	E2	HCT116	0	1	Rep3	25.6857517767682	25.5982627118469	0.996593867850096	1.02112553016152	0.0346930095483719	25.9207676494521	0.456090856693484	26.5578477782561	2.66642338594073	1.19246078955173	drop
43	E3	DLD1	0	1	Rep2	60.4282770704736	19.5529763217986	0.323573288362917	0.359481332983166	0.0507816437002552	20.2263810786587	0.952338140118097	23.3426962059824	5.07605450068051	2.27008058420307	drop
44	E3	DLD1	0	1	Rep3	19.6309671411998	22.4466696777754	1.14343167691755	1.10613229725328	0.0527492885893168	22.0187512026774	0.605168111073613	23.3426962059824	5.07605450068051	2.27008058420307	drop
45	E3	HCT116	0	1	Rep2	28.4965097009492	24.8309700758653	0.871368821531086	0.807413473673559	0.0904465203264048	24.8661298277285	0.0497233979346445	26.5578477782561	2.66642338594073	1.19246078955173	drop
46	E3	HCT116	0	1	Rep3	25.097395949616	26.2432725870572	1.04565719247294	1.02112553016152	0.0346930095483719	25.9207676494521	0.456090856693484	26.5578477782561	2.66642338594073	1.19246078955173	drop
47	E4	DLD1	0.2	1	Rep2	48.4432275076699	20.5804789889749	0.424837073163973	0.424837073163973	NA	20.5804789889749	NA	26.3469623756247	8.72480529611097	5.03726868633674	drop
48	E4	DLD1	0.2	1	Rep3	20.9391604097914	22.0759759855947	1.0542913638157	1.0542913638157	NA	22.0759759855947	NA	26.3469623756247	8.72480529611097	5.03726868633674	drop
49	E4	HCT116	0.2	1	Rep2	33.1296160052582	33.7667388716551	1.01923121796207	1.01923121796207	NA	33.7667388716551	NA	36.9560817410229	6.13271778115186	3.54072626181203	drop
50	E4	HCT116	0.2	1	Rep3	29.2278222726024	33.0752352614391	1.13163529437645	1.13163529437645	NA	33.0752352614391	NA	36.9560817410229	6.13271778115186	3.54072626181203	drop
51	E6	DLD1	0	0	Rep1	21.667445973647	41.915564783454	1.93449494852479	1.71345346762458	0.289166468357876	35.5138500828554	6.12388964492432	24.2159431671899	6.6740700821086	1.39163981254673	drop
52	E6	HCT116	0	0	Rep1	22.6573606177124	28.7424693149481	1.26857094256948	1.44725172701961	0.219930304383236	28.8937519198813	1.36715360694113	24.4904866681338	2.60979239928582	0.544179332947689	drop
53	G2	DLD1	0	0	Rep2	38.0543397083192	20.7305209863124	0.54476102187579	0.601785860680559	0.139764597084705	20.5853419928709	0.838377291729208	24.2159431671899	6.6740700821086	1.39163981254673	drop
54	G2	DLD1	0	0	Rep3	20.7347368019677	21.0613557327159	1.01575225834153	1.0600940012875	0.078074579069684	21.5699293883614	0.746839601498281	24.2159431671899	6.6740700821086	1.39163981254673	drop
55	G2	HCT116	0	0	Rep2	24.6151178216555	21.828870467731	0.886807474410168	1.04653257583903	0.156576169545201	22.3637970974945	0.463429087719662	24.4904866681338	2.60979239928582	0.544179332947689	drop
56	G2	HCT116	0	0	Rep3	20.9255676678056	23.8893646022397	1.14163519869495	0.978406290126518	0.135521518357768	24.1709177655801	0.509861780430432	24.4904866681338	2.60979239928582	0.544179332947689	drop
57	G3	DLD1	0	0	Rep2	24.4040266788561	21.2518144335609	0.870832289819354	0.601785860680559	0.139764597084705	20.5853419928709	0.838377291729208	24.2159431671899	6.6740700821086	1.39163981254673	drop
58	G3	DLD1	0	0	Rep3	19.251955434664	21.4198098496196	1.11260437529646	1.0600940012875	0.078074579069684	21.5699293883614	0.746839601498281	24.2159431671899	6.6740700821086	1.39163981254673	drop
59	G3	HCT116	0	0	Rep2	22.244753882595	21.9705834195198	0.987674825960213	1.04653257583903	0.156576169545201	22.3637970974945	0.463429087719662	24.4904866681338	2.60979239928582	0.544179332947689	drop
60	G3	HCT116	0	0	Rep3	28.2116626131676	23.9512637075709	0.848984479787158	0.978406290126518	0.135521518357768	24.1709177655801	0.509861780430432	24.4904866681338	2.60979239928582	0.544179332947689	drop
61	G4	DLD1	0	0	Rep2	50.7076534620257	20.7562683193555	0.409332061380035	0.601785860680559	0.139764597084705	20.5853419928709	0.838377291729208	24.2159431671899	6.6740700821086	1.39163981254673	drop
62	G4	DLD1	0	0	Rep3	20.5730502424108	21.227466695569	1.03180940334308	1.0600940012875	0.078074579069684	21.5699293883614	0.746839601498281	24.2159431671899	6.6740700821086	1.39163981254673	drop
63	G4	HCT116	0	0	Rep2	23.9575229486053	22.7097819140927	0.947918612571538	1.04653257583903	0.156576169545201	22.3637970974945	0.463429087719662	24.4904866681338	2.60979239928582	0.544179332947689	drop
64	G4	HCT116	0	0	Rep3	27.130904040966	24.8011903726553	0.914130628865411	0.978406290126518	0.135521518357768	24.1709177655801	0.509861780430432	24.4904866681338	2.60979239928582	0.544179332947689	drop
65	G5	DLD1	0	0	Rep2	29.2212130059056	21.2434014138006	0.726985611771396	0.601785860680559	0.139764597084705	20.5853419928709	0.838377291729208	24.2159431671899	6.6740700821086	1.39163981254673	drop
66	G5	DLD1	0	0	Rep3	21.1307251508216	21.6733972945596	1.02568166212303	1.0600940012875	0.078074579069684	21.5699293883614	0.746839601498281	24.2159431671899	6.6740700821086	1.39163981254673	drop
67	G5	HCT116	0	0	Rep2	24.359086808088	22.4808152128231	0.922892364148839	1.04653257583903	0.156576169545201	22.3637970974945	0.463429087719662	24.4904866681338	2.60979239928582	0.544179332947689	drop
68	G5	HCT116	0	0	Rep3	22.7885941879197	24.5469596856316	1.07715989337526	0.978406290126518	0.135521518357768	24.1709177655801	0.509861780430432	24.4904866681338	2.60979239928582	0.544179332947689	drop
69	G6	DLD1	0	0	Rep2	38.2917867606973	21.9606601609715	0.573508368732273	0.601785860680559	0.139764597084705	20.5853419928709	0.838377291729208	24.2159431671899	6.6740700821086	1.39163981254673	drop
70	G6	DLD1	0	0	Rep3	20.9827222610979	21.2455512684533	1.01252597275439	1.0600940012875	0.078074579069684	21.5699293883614	0.746839601498281	24.2159431671899	6.6740700821086	1.39163981254673	drop
71	G6	HCT116	0	0	Rep2	24.0020500840463	22.3733409910571	0.932142917488879	1.04653257583903	0.156576169545201	22.3637970974945	0.463429087719662	24.4904866681338	2.60979239928582	0.544179332947689	drop
72	G6	HCT116	0	0	Rep3	21.6995318002683	25.0995795106686	1.15668760698137	0.978406290126518	0.135521518357768	24.1709177655801	0.509861780430432	24.4904866681338	2.60979239928582	0.544179332947689	drop
