# Supplementary material for: Spike-in enhanced phosphoproteomics uncovers synergistic signaling responses to MEK inhibition in colon cancer cells
Source: Nat Commun. 2025 May 27;16:4884. doi: 10.1038/s41467-025-59404-y (PMC12106795; doi:10.1038/s41467-025-59404-y)
Supplement: Supplementary file 21 — Source Data [file 41467_2025_59404_MOESM21_ESM.zip › SourceData_Figure6E.csv]

	JNKi	MEKi	Well	Replicate	Elapsed	Image_Frame	Value	mean_Value	Value_zero	norm_Value	CellLine	mean_normValue	sd_normVal	Time since treatment (h)
1	0	0	B2	Rep1	24	Image 1	24.82883	27.16619	24.82883	1	DLD1	1	0	0
2	0	0	B2	Rep1	24	Image 2	24.32893	27.16619	24.32893	1	DLD1	1	0	0
3	0	0	B2	Rep1	24	Image 3	31.05376	27.16619	31.05376	1	DLD1	1	0	0
4	0	0	B2	Rep1	24	Image 4	28.45324	27.16619	28.45324	1	DLD1	1	0	0
5	1	0	D2	Rep1	24	Image 1	27.78273	32.87073	27.78273	1	DLD1	1	0	0
6	1	0	D2	Rep1	24	Image 2	30.63135	32.87073	30.63135	1	DLD1	1	0	0
7	1	0	D2	Rep1	24	Image 3	34.8539	32.87073	34.8539	1	DLD1	1	0	0
8	1	0	D2	Rep1	24	Image 4	38.21494	32.87073	38.21494	1	DLD1	1	0	0
9	0	0.2	B3	Rep1	24	Image 1	24.21875	30.6738725	24.21875	1	DLD1	1	0	0
10	0	0.2	B3	Rep1	24	Image 2	32.58792	30.6738725	32.58792	1	DLD1	1	0	0
11	0	0.2	B3	Rep1	24	Image 3	33.45057	30.6738725	33.45057	1	DLD1	1	0	0
12	0	0.2	B3	Rep1	24	Image 4	32.43825	30.6738725	32.43825	1	DLD1	1	0	0
13	1	0.2	D3	Rep1	24	Image 1	37.53688	38.70107	37.53688	1	DLD1	1	0	0
14	1	0.2	D3	Rep1	24	Image 2	29.92221	38.70107	29.92221	1	DLD1	1	0	0
15	1	0.2	D3	Rep1	24	Image 3	47.10074	38.70107	47.10074	1	DLD1	1	0	0
16	1	0.2	D3	Rep1	24	Image 4	40.24445	38.70107	40.24445	1	DLD1	1	0	0
17	0	0	B6	Rep1	24	Image 1	28.10572	32.7369975	28.10572	1	DLD1	1	0	0
18	0	0	B6	Rep1	24	Image 2	32.06669	32.7369975	32.06669	1	DLD1	1	0	0
19	0	0	B6	Rep1	24	Image 3	39.18566	32.7369975	39.18566	1	DLD1	1	0	0
20	0	0	B6	Rep1	24	Image 4	31.58992	32.7369975	31.58992	1	DLD1	1	0	0
21	0	0	C6	Rep1	24	Image 1	43.87095	41.90304	43.87095	1	DLD1	1	0	0
22	0	0	C6	Rep1	24	Image 2	30.86594	41.90304	30.86594	1	DLD1	1	0	0
23	0	0	C6	Rep1	24	Image 3	50.01698	41.90304	50.01698	1	DLD1	1	0	0
24	0	0	C6	Rep1	24	Image 4	42.85829	41.90304	42.85829	1	DLD1	1	0	0
25	0	0	D6	Rep1	24	Image 1	38.64362	42.0972675	38.64362	1	DLD1	1	0	0
26	0	0	D6	Rep1	24	Image 2	33.78317	42.0972675	33.78317	1	DLD1	1	0	0
27	0	0	D6	Rep1	24	Image 3	48.63512	42.0972675	48.63512	1	DLD1	1	0	0
28	0	0	D6	Rep1	24	Image 4	47.32716	42.0972675	47.32716	1	DLD1	1	0	0
29	0	0	E6	Rep1	24	Image 1	41.68165	44.9571825	41.68165	1	DLD1	1	0	0
30	0	0	E6	Rep1	24	Image 2	48.49269	44.9571825	48.49269	1	DLD1	1	0	0
31	0	0	E6	Rep1	24	Image 3	46.01154	44.9571825	46.01154	1	DLD1	1	0	0
32	0	0	E6	Rep1	24	Image 4	43.64285	44.9571825	43.64285	1	DLD1	1	0	0
33	0	0	B2	Rep1	28	Image 1	29.45327	32.3417125	24.82883	1.18625283591696	DLD1	1.19874696674554	0.0560135634259962	4
34	0	0	B2	Rep1	28	Image 2	29.29715	32.3417125	24.32893	1.20421037834381	DLD1	1.19874696674554	0.0560135634259962	4
35	0	0	B2	Rep1	28	Image 3	36.36798	32.3417125	31.05376	1.17112967962656	DLD1	1.19874696674554	0.0560135634259962	4
36	0	0	B2	Rep1	28	Image 4	34.24845	32.3417125	28.45324	1.20367487147334	DLD1	1.19874696674554	0.0560135634259962	4
37	1	0	D2	Rep1	28	Image 1	32.01986	38.3480775	27.78273	1.15250949060801	DLD1	1.18268874921518	0.0665674327734721	4
38	1	0	D2	Rep1	28	Image 2	34.51398	38.3480775	30.63135	1.1267534731574	DLD1	1.18268874921518	0.0665674327734721	4
39	1	0	D2	Rep1	28	Image 3	40.48532	38.3480775	34.8539	1.16157216265612	DLD1	1.18268874921518	0.0665674327734721	4
40	1	0	D2	Rep1	28	Image 4	46.37315	38.3480775	38.21494	1.21348221402415	DLD1	1.18268874921518	0.0665674327734721	4
41	0	0.2	B3	Rep1	28	Image 1	27.88234	36.1099825	24.21875	1.15127081290323	DLD1	1.22908827840159	0.0764279492454534	4
42	0	0.2	B3	Rep1	28	Image 2	38.49144	36.1099825	32.58792	1.18115669855578	DLD1	1.22908827840159	0.0764279492454534	4
43	0	0.2	B3	Rep1	28	Image 3	39.11887	36.1099825	33.45057	1.16945301679463	DLD1	1.22908827840159	0.0764279492454534	4
44	0	0.2	B3	Rep1	28	Image 4	38.94728	36.1099825	32.43825	1.20065909844088	DLD1	1.22908827840159	0.0764279492454534	4
45	1	0.2	D3	Rep1	28	Image 1	45.52104	46.2019725	37.53688	1.21270174825398	DLD1	1.22424878118696	0.0568123240519699	4
46	1	0.2	D3	Rep1	28	Image 2	37.89201	46.2019725	29.92221	1.26635064722826	DLD1	1.22424878118696	0.0568123240519699	4
47	1	0.2	D3	Rep1	28	Image 3	54.39412	46.2019725	47.10074	1.15484639944086	DLD1	1.22424878118696	0.0568123240519699	4
48	1	0.2	D3	Rep1	28	Image 4	47.00072	46.2019725	40.24445	1.16788078853109	DLD1	1.22424878118696	0.0568123240519699	4
49	0	0	B6	Rep1	28	Image 1	32.54068	38.7365925	28.10572	1.15779563732934	DLD1	1.19874696674554	0.0560135634259962	4
50	0	0	B6	Rep1	28	Image 2	37.73265	38.7365925	32.06669	1.17669301072234	DLD1	1.19874696674554	0.0560135634259962	4
51	0	0	B6	Rep1	28	Image 3	46.60166	38.7365925	39.18566	1.18925290527198	DLD1	1.19874696674554	0.0560135634259962	4
52	0	0	B6	Rep1	28	Image 4	38.07138	38.7365925	31.58992	1.20517494188019	DLD1	1.19874696674554	0.0560135634259962	4
53	0	0	C6	Rep1	28	Image 1	50.91794	48.812025	43.87095	1.1606299840783	DLD1	1.19874696674554	0.0560135634259962	4
54	0	0	C6	Rep1	28	Image 2	38.15483	48.812025	30.86594	1.23614670410167	DLD1	1.19874696674554	0.0560135634259962	4
55	0	0	C6	Rep1	28	Image 3	57.26314	48.812025	50.01698	1.14487400078933	DLD1	1.19874696674554	0.0560135634259962	4
56	0	0	C6	Rep1	28	Image 4	48.91219	48.812025	42.85829	1.14125388577099	DLD1	1.19874696674554	0.0560135634259962	4
57	0	0	D6	Rep1	28	Image 1	45.54315	49.4333325	38.64362	1.17854253819906	DLD1	1.19874696674554	0.0560135634259962	4
58	0	0	D6	Rep1	28	Image 2	39.87214	49.4333325	33.78317	1.18023678654194	DLD1	1.19874696674554	0.0560135634259962	4
59	0	0	D6	Rep1	28	Image 3	56.02613	49.4333325	48.63512	1.15196857743951	DLD1	1.19874696674554	0.0560135634259962	4
60	0	0	D6	Rep1	28	Image 4	56.29191	49.4333325	47.32716	1.18942083150563	DLD1	1.19874696674554	0.0560135634259962	4
61	0	0	E6	Rep1	28	Image 1	50.21427	52.0761525	41.68165	1.20470926654775	DLD1	1.19874696674554	0.0560135634259962	4
62	0	0	E6	Rep1	28	Image 2	54.13545	52.0761525	48.49269	1.1163631054495	DLD1	1.19874696674554	0.0560135634259962	4
63	0	0	E6	Rep1	28	Image 3	53.96103	52.0761525	46.01154	1.17277165684956	DLD1	1.19874696674554	0.0560135634259962	4
64	0	0	E6	Rep1	28	Image 4	49.99386	52.0761525	43.64285	1.145522347876	DLD1	1.19874696674554	0.0560135634259962	4
65	0	0	B2	Rep1	32	Image 1	34.96953	37.9990525	24.82883	1.40842440018317	DLD1	1.44271012522703	0.0967979293731365	8
66	0	0	B2	Rep1	32	Image 2	33.6727	37.9990525	24.32893	1.38406004703043	DLD1	1.44271012522703	0.0967979293731365	8
67	0	0	B2	Rep1	32	Image 3	43.00404	37.9990525	31.05376	1.38482554125491	DLD1	1.44271012522703	0.0967979293731365	8
68	0	0	B2	Rep1	32	Image 4	40.34994	37.9990525	28.45324	1.41811407066471	DLD1	1.44271012522703	0.0967979293731365	8
69	1	0	D2	Rep1	32	Image 1	37.22272	44.8848625	27.78273	1.33977906418844	DLD1	1.4084678510266	0.115298157381033	8
70	1	0	D2	Rep1	32	Image 2	43.40938	44.8848625	30.63135	1.41715530004391	DLD1	1.4084678510266	0.115298157381033	8
71	1	0	D2	Rep1	32	Image 3	45.53092	44.8848625	34.8539	1.30633645015335	DLD1	1.4084678510266	0.115298157381033	8
72	1	0	D2	Rep1	32	Image 4	53.37643	44.8848625	38.21494	1.39674247820355	DLD1	1.4084678510266	0.115298157381033	8
73	0	0.2	B3	Rep1	32	Image 1	33.43066	43.3856925	24.21875	1.38036273548387	DLD1	1.58178421141844	0.109910592172071	8
74	0	0.2	B3	Rep1	32	Image 2	46.0733	43.3856925	32.58792	1.4138153033394	DLD1	1.58178421141844	0.109910592172071	8
75	0	0.2	B3	Rep1	32	Image 3	47.62268	43.3856925	33.45057	1.42367319899183	DLD1	1.58178421141844	0.109910592172071	8
76	0	0.2	B3	Rep1	32	Image 4	46.41613	43.3856925	32.43825	1.43090733932934	DLD1	1.58178421141844	0.109910592172071	8
77	1	0.2	D3	Rep1	32	Image 1	53.64692	54.31722	37.53688	1.42917898344242	DLD1	1.52942855287245	0.10790624100396	8
78	1	0.2	D3	Rep1	32	Image 2	44.61013	54.31722	29.92221	1.49087015965732	DLD1	1.52942855287245	0.10790624100396	8
79	1	0.2	D3	Rep1	32	Image 3	63.52368	54.31722	47.10074	1.34867689976845	DLD1	1.52942855287245	0.10790624100396	8
80	1	0.2	D3	Rep1	32	Image 4	55.48815	54.31722	40.24445	1.37877769481258	DLD1	1.52942855287245	0.10790624100396	8
81	0	0	B6	Rep1	32	Image 1	37.374	45.943595	28.10572	1.32976490194878	DLD1	1.44271012522703	0.0967979293731365	8
82	0	0	B6	Rep1	32	Image 2	45.16101	45.943595	32.06669	1.40834648041316	DLD1	1.44271012522703	0.0967979293731365	8
83	0	0	B6	Rep1	32	Image 3	55.36238	45.943595	39.18566	1.41282244576205	DLD1	1.44271012522703	0.0967979293731365	8
84	0	0	B6	Rep1	32	Image 4	45.87699	45.943595	31.58992	1.45226673571823	DLD1	1.44271012522703	0.0967979293731365	8
85	0	0	C6	Rep1	32	Image 1	57.81982	55.8388575	43.87095	1.31795231240719	DLD1	1.44271012522703	0.0967979293731365	8
86	0	0	C6	Rep1	32	Image 2	44.05878	55.8388575	30.86594	1.42742388535713	DLD1	1.44271012522703	0.0967979293731365	8
87	0	0	C6	Rep1	32	Image 3	65.02955	55.8388575	50.01698	1.30014946924025	DLD1	1.44271012522703	0.0967979293731365	8
88	0	0	C6	Rep1	32	Image 4	56.44728	55.8388575	42.85829	1.3170679464813	DLD1	1.44271012522703	0.0967979293731365	8
89	0	0	D6	Rep1	32	Image 1	52.01398	57.41777	38.64362	1.34599139521608	DLD1	1.44271012522703	0.0967979293731365	8
90	0	0	D6	Rep1	32	Image 2	48.95012	57.41777	33.78317	1.44894987652136	DLD1	1.44271012522703	0.0967979293731365	8
91	0	0	D6	Rep1	32	Image 3	64.57526	57.41777	48.63512	1.32774957684899	DLD1	1.44271012522703	0.0967979293731365	8
92	0	0	D6	Rep1	32	Image 4	64.13172	57.41777	47.32716	1.35507222491271	DLD1	1.44271012522703	0.0967979293731365	8
93	0	0	E6	Rep1	32	Image 1	57.70295	59.8453425	41.68165	1.38437297947658	DLD1	1.44271012522703	0.0967979293731365	8
94	0	0	E6	Rep1	32	Image 2	63.74474	59.8453425	48.49269	1.31452266310654	DLD1	1.44271012522703	0.0967979293731365	8
95	0	0	E6	Rep1	32	Image 3	62.02386	59.8453425	46.01154	1.34800660877684	DLD1	1.44271012522703	0.0967979293731365	8
96	0	0	E6	Rep1	32	Image 4	55.90982	59.8453425	43.64285	1.28107628168188	DLD1	1.44271012522703	0.0967979293731365	8
97	0	0	B2	Rep1	36	Image 1	42.05749	45.093955	24.82883	1.69389737655782	DLD1	1.72848603886762	0.134135453157192	12
98	0	0	B2	Rep1	36	Image 2	41.72558	45.093955	24.32893	1.71506021843131	DLD1	1.72848603886762	0.134135453157192	12
99	0	0	B2	Rep1	36	Image 3	49.92063	45.093955	31.05376	1.60755509155735	DLD1	1.72848603886762	0.134135453157192	12
100	0	0	B2	Rep1	36	Image 4	46.67212	45.093955	28.45324	1.64030950429547	DLD1	1.72848603886762	0.134135453157192	12
101	1	0	D2	Rep1	36	Image 1	43.89616	51.56942	27.78273	1.57998008115113	DLD1	1.72543192610244	0.150720731405295	12
102	1	0	D2	Rep1	36	Image 2	49.00523	51.56942	30.63135	1.59983905377987	DLD1	1.72543192610244	0.150720731405295	12
103	1	0	D2	Rep1	36	Image 3	52.27066	51.56942	34.8539	1.49970763673506	DLD1	1.72543192610244	0.150720731405295	12
104	1	0	D2	Rep1	36	Image 4	61.10563	51.56942	38.21494	1.59899845453113	DLD1	1.72543192610244	0.150720731405295	12
105	0	0.2	B3	Rep1	36	Image 1	40.34807	51.95212	24.21875	1.66598482580645	DLD1	1.89514018214195	0.133105575501229	12
106	0	0.2	B3	Rep1	36	Image 2	54.48014	51.95212	32.58792	1.67178942381103	DLD1	1.89514018214195	0.133105575501229	12
107	0	0.2	B3	Rep1	36	Image 3	56.51233	51.95212	33.45057	1.6894280127364	DLD1	1.89514018214195	0.133105575501229	12
108	0	0.2	B3	Rep1	36	Image 4	56.46794	51.95212	32.43825	1.74078256379429	DLD1	1.89514018214195	0.133105575501229	12
109	1	0.2	D3	Rep1	36	Image 1	60.43186	61.40768	37.53688	1.60993295127352	DLD1	1.79266647328261	0.16955307338674	12
110	1	0.2	D3	Rep1	36	Image 2	50.71929	61.40768	29.92221	1.69503823414113	DLD1	1.79266647328261	0.16955307338674	12
111	1	0.2	D3	Rep1	36	Image 3	71.44575	61.40768	47.10074	1.51687107251394	DLD1	1.79266647328261	0.16955307338674	12
112	1	0.2	D3	Rep1	36	Image 4	63.03382	61.40768	40.24445	1.56627361039845	DLD1	1.79266647328261	0.16955307338674	12
113	0	0	B6	Rep1	36	Image 1	45.07528	53.4134	28.10572	1.6037760285095	DLD1	1.72848603886762	0.134135453157192	12
114	0	0	B6	Rep1	36	Image 2	51.79797	53.4134	32.06669	1.61532013438244	DLD1	1.72848603886762	0.134135453157192	12
115	0	0	B6	Rep1	36	Image 3	63.85436	53.4134	39.18566	1.62953386519456	DLD1	1.72848603886762	0.134135453157192	12
116	0	0	B6	Rep1	36	Image 4	52.92599	53.4134	31.58992	1.67540753506182	DLD1	1.72848603886762	0.134135453157192	12
117	0	0	C6	Rep1	36	Image 1	65.14271	63.6675375	43.87095	1.48487119608762	DLD1	1.72848603886762	0.134135453157192	12
118	0	0	C6	Rep1	36	Image 2	53.59209	63.6675375	30.86594	1.73628569225496	DLD1	1.72848603886762	0.134135453157192	12
119	0	0	C6	Rep1	36	Image 3	72.86396	63.6675375	50.01698	1.45678447599195	DLD1	1.72848603886762	0.134135453157192	12
120	0	0	C6	Rep1	36	Image 4	63.07139	63.6675375	42.85829	1.471626376134	DLD1	1.72848603886762	0.134135453157192	12
121	0	0	D6	Rep1	36	Image 1	60.6422	66.1895025	38.64362	1.56926809651891	DLD1	1.72848603886762	0.134135453157192	12
122	0	0	D6	Rep1	36	Image 2	56.86082	66.1895025	33.78317	1.68311085075794	DLD1	1.72848603886762	0.134135453157192	12
123	0	0	D6	Rep1	36	Image 3	73.99992	66.1895025	48.63512	1.52153258797346	DLD1	1.72848603886762	0.134135453157192	12
124	0	0	D6	Rep1	36	Image 4	73.25507	66.1895025	47.32716	1.54784419770804	DLD1	1.72848603886762	0.134135453157192	12
125	0	0	E6	Rep1	36	Image 1	65.2823	68.3298325	41.68165	1.56621199016834	DLD1	1.72848603886762	0.134135453157192	12
126	0	0	E6	Rep1	36	Image 2	72.12138	68.3298325	48.49269	1.48726292560796	DLD1	1.72848603886762	0.134135453157192	12
127	0	0	E6	Rep1	36	Image 3	69.59956	68.3298325	46.01154	1.51265443408328	DLD1	1.72848603886762	0.134135453157192	12
128	0	0	E6	Rep1	36	Image 4	66.31609	68.3298325	43.64285	1.51951785916823	DLD1	1.72848603886762	0.134135453157192	12
129	0	0	B2	Rep1	40	Image 1	48.59002	52.533895	24.82883	1.95699998751451	DLD1	2.0471828902666	0.185647249135559	16
130	0	0	B2	Rep1	40	Image 2	49.0734	52.533895	24.32893	2.0170800770934	DLD1	2.0471828902666	0.185647249135559	16
131	0	0	B2	Rep1	40	Image 3	56.64836	52.533895	31.05376	1.8242029306596	DLD1	2.0471828902666	0.185647249135559	16
132	0	0	B2	Rep1	40	Image 4	55.8238	52.533895	28.45324	1.96194879739531	DLD1	2.0471828902666	0.185647249135559	16
133	1	0	D2	Rep1	40	Image 1	50.36942	58.898395	27.78273	1.81297590265607	DLD1	2.01047898294716	0.173049458373642	16
134	1	0	D2	Rep1	40	Image 2	55.6556	58.898395	30.63135	1.81694897547774	DLD1	2.01047898294716	0.173049458373642	16
135	1	0	D2	Rep1	40	Image 3	59.15016	58.898395	34.8539	1.69708870456391	DLD1	2.01047898294716	0.173049458373642	16
136	1	0	D2	Rep1	40	Image 4	70.4184	58.898395	38.21494	1.84269293632281	DLD1	2.01047898294716	0.173049458373642	16
137	0	0.2	B3	Rep1	40	Image 1	48.56301	59.6734575	24.21875	2.0051823483871	DLD1	2.2595445184213	0.191280289480533	16
138	0	0.2	B3	Rep1	40	Image 2	62.08064	59.6734575	32.58792	1.90502001968828	DLD1	2.2595445184213	0.191280289480533	16
139	0	0.2	B3	Rep1	40	Image 3	63.41532	59.6734575	33.45057	1.89579191027238	DLD1	2.2595445184213	0.191280289480533	16
140	0	0.2	B3	Rep1	40	Image 4	64.63486	59.6734575	32.43825	1.99255076953905	DLD1	2.2595445184213	0.191280289480533	16
141	1	0.2	D3	Rep1	40	Image 1	66.23853	69.040565	37.53688	1.76462534978933	DLD1	2.13353967732811	0.267107847132267	16
142	1	0.2	D3	Rep1	40	Image 2	59.07777	69.040565	29.92221	1.97437856361545	DLD1	2.13353967732811	0.267107847132267	16
143	1	0.2	D3	Rep1	40	Image 3	79.14172	69.040565	47.10074	1.68026489605047	DLD1	2.13353967732811	0.267107847132267	16
144	1	0.2	D3	Rep1	40	Image 4	71.70424	69.040565	40.24445	1.78171747905612	DLD1	2.13353967732811	0.267107847132267	16
145	0	0	B6	Rep1	40	Image 1	51.41764	60.2368575	28.10572	1.82943685484663	DLD1	2.0471828902666	0.185647249135559	16
146	0	0	B6	Rep1	40	Image 2	58.33892	60.2368575	32.06669	1.81929971568628	DLD1	2.0471828902666	0.185647249135559	16
147	0	0	B6	Rep1	40	Image 3	71.28143	60.2368575	39.18566	1.81906927176932	DLD1	2.0471828902666	0.185647249135559	16
148	0	0	B6	Rep1	40	Image 4	59.90944	60.2368575	31.58992	1.89647330540881	DLD1	2.0471828902666	0.185647249135559	16
149	0	0	C6	Rep1	40	Image 1	73.16809	72.0707025	43.87095	1.66780272594963	DLD1	2.0471828902666	0.185647249135559	16
150	0	0	C6	Rep1	40	Image 2	61.55683	72.0707025	30.86594	1.9943287001789	DLD1	2.0471828902666	0.185647249135559	16
151	0	0	C6	Rep1	40	Image 3	79.78724	72.0707025	50.01698	1.59520306903775	DLD1	2.0471828902666	0.185647249135559	16
152	0	0	C6	Rep1	40	Image 4	73.77065	72.0707025	42.85829	1.72126909403058	DLD1	2.0471828902666	0.185647249135559	16
153	0	0	D6	Rep1	40	Image 1	69.34364	74.26755	38.64362	1.79443954784774	DLD1	2.0471828902666	0.185647249135559	16
154	0	0	D6	Rep1	40	Image 2	65.55537	74.26755	33.78317	1.94047420653538	DLD1	2.0471828902666	0.185647249135559	16
155	0	0	D6	Rep1	40	Image 3	82.62143	74.26755	48.63512	1.69880181235288	DLD1	2.0471828902666	0.185647249135559	16
156	0	0	D6	Rep1	40	Image 4	79.54976	74.26755	47.32716	1.68084795284568	DLD1	2.0471828902666	0.185647249135559	16
157	0	0	E6	Rep1	40	Image 1	73.6758	76.011235	41.68165	1.76758357694573	DLD1	2.0471828902666	0.185647249135559	16
158	0	0	E6	Rep1	40	Image 2	79.3846	76.011235	48.49269	1.63704261405173	DLD1	2.0471828902666	0.185647249135559	16
159	0	0	E6	Rep1	40	Image 3	76.82008	76.011235	46.01154	1.66958289159633	DLD1	2.0471828902666	0.185647249135559	16
160	0	0	E6	Rep1	40	Image 4	74.16446	76.011235	43.64285	1.69934960709486	DLD1	2.0471828902666	0.185647249135559	16
161	0	0	B2	Rep1	44	Image 1	57.71047	60.236335	24.82883	2.32433304348211	DLD1	2.38577169869046	0.261954330185481	20
162	0	0	B2	Rep1	44	Image 2	56.51337	60.236335	24.32893	2.32288760746979	DLD1	2.38577169869046	0.261954330185481	20
163	0	0	B2	Rep1	44	Image 3	63.64016	60.236335	31.05376	2.04935440990077	DLD1	2.38577169869046	0.261954330185481	20
164	0	0	B2	Rep1	44	Image 4	63.08134	60.236335	28.45324	2.21701781589724	DLD1	2.38577169869046	0.261954330185481	20
165	1	0	D2	Rep1	44	Image 1	56.85103	66.090195	27.78273	2.0462722705796	DLD1	2.38026898018774	0.244325589372593	20
166	1	0	D2	Rep1	44	Image 2	62.67808	66.090195	30.63135	2.0462069089348	DLD1	2.38026898018774	0.244325589372593	20
167	1	0	D2	Rep1	44	Image 3	66.09713	66.090195	34.8539	1.89640556723925	DLD1	2.38026898018774	0.244325589372593	20
168	1	0	D2	Rep1	44	Image 4	78.73454	66.090195	38.21494	2.0603078272529	DLD1	2.38026898018774	0.244325589372593	20
169	0	0.2	B3	Rep1	44	Image 1	55.0992	66.954885	24.21875	2.27506374193548	DLD1	2.65736147603484	0.261863164808576	20
170	0	0.2	B3	Rep1	44	Image 2	69.90668	66.954885	32.58792	2.1451715850536	DLD1	2.65736147603484	0.261863164808576	20
171	0	0.2	B3	Rep1	44	Image 3	71.56725	66.954885	33.45057	2.13949269025909	DLD1	2.65736147603484	0.261863164808576	20
172	0	0.2	B3	Rep1	44	Image 4	71.24641	66.954885	32.43825	2.1963703344046	DLD1	2.65736147603484	0.261863164808576	20
173	1	0.2	D3	Rep1	44	Image 1	71.98055	75.1496025	37.53688	1.91759544213584	DLD1	2.43729974243171	0.374053180672205	20
174	1	0.2	D3	Rep1	44	Image 2	65.32058	75.1496025	29.92221	2.18301321994599	DLD1	2.43729974243171	0.374053180672205	20
175	1	0.2	D3	Rep1	44	Image 3	84.00027	75.1496025	47.10074	1.78341720321167	DLD1	2.43729974243171	0.374053180672205	20
176	1	0.2	D3	Rep1	44	Image 4	79.29701	75.1496025	40.24445	1.97038374235454	DLD1	2.43729974243171	0.374053180672205	20
177	0	0	B6	Rep1	44	Image 1	57.11787	68.194115	28.10572	2.03225073045629	DLD1	2.38577169869046	0.261954330185481	20
178	0	0	B6	Rep1	44	Image 2	66.96232	68.194115	32.06669	2.08822051792686	DLD1	2.38577169869046	0.261954330185481	20
179	0	0	B6	Rep1	44	Image 3	79.64751	68.194115	39.18566	2.03256778117301	DLD1	2.38577169869046	0.261954330185481	20
180	0	0	B6	Rep1	44	Image 4	69.04876	68.194115	31.58992	2.18578457938482	DLD1	2.38577169869046	0.261954330185481	20
181	0	0	C6	Rep1	44	Image 1	79.45934	78.3345875	43.87095	1.81120627659077	DLD1	2.38577169869046	0.261954330185481	20
182	0	0	C6	Rep1	44	Image 2	67.83743	78.3345875	30.86594	2.19780865251471	DLD1	2.38577169869046	0.261954330185481	20
183	0	0	C6	Rep1	44	Image 3	84.55009	78.3345875	50.01698	1.69042773074264	DLD1	2.38577169869046	0.261954330185481	20
184	0	0	C6	Rep1	44	Image 4	81.49149	78.3345875	42.85829	1.90141720539947	DLD1	2.38577169869046	0.261954330185481	20
185	0	0	D6	Rep1	44	Image 1	77.78949	82.259555	38.64362	2.01299697078069	DLD1	2.38577169869046	0.261954330185481	20
186	0	0	D6	Rep1	44	Image 2	72.91562	82.259555	33.78317	2.15834156474955	DLD1	2.38577169869046	0.261954330185481	20
187	0	0	D6	Rep1	44	Image 3	90.16923	82.259555	48.63512	1.85399419185149	DLD1	2.38577169869046	0.261954330185481	20
188	0	0	D6	Rep1	44	Image 4	88.16388	82.259555	47.32716	1.86286014204106	DLD1	2.38577169869046	0.261954330185481	20
189	0	0	E6	Rep1	44	Image 1	82.16518	83.7594925	41.68165	1.97125545653783	DLD1	2.38577169869046	0.261954330185481	20
190	0	0	E6	Rep1	44	Image 2	87.53212	83.7594925	48.49269	1.80505804070675	DLD1	2.38577169869046	0.261954330185481	20
191	0	0	E6	Rep1	44	Image 3	84.24693	83.7594925	46.01154	1.83099565891513	DLD1	2.38577169869046	0.261954330185481	20
192	0	0	E6	Rep1	44	Image 4	81.09374	83.7594925	43.64285	1.85812200623928	DLD1	2.38577169869046	0.261954330185481	20
193	0	0	B2	Rep1	52	Image 1	71.84855	73.30392	24.82883	2.89375496147019	DLD1	3.09952516334864	0.470347633230606	28
194	0	0	B2	Rep1	52	Image 2	67.47962	73.30392	24.32893	2.77363698280196	DLD1	3.09952516334864	0.470347633230606	28
195	0	0	B2	Rep1	52	Image 3	77.70584	73.30392	31.05376	2.5023005265707	DLD1	3.09952516334864	0.470347633230606	28
196	0	0	B2	Rep1	52	Image 4	76.18167	73.30392	28.45324	2.67743392316657	DLD1	3.09952516334864	0.470347633230606	28
197	1	0	D2	Rep1	52	Image 1	70.1291	77.8889075	27.78273	2.52419758605436	DLD1	3.04504223878386	0.421016599220482	28
198	1	0	D2	Rep1	52	Image 2	75.36429	77.8889075	30.63135	2.46036462643664	DLD1	3.04504223878386	0.421016599220482	28
199	1	0	D2	Rep1	52	Image 3	77.0079	77.8889075	34.8539	2.20944858394613	DLD1	3.04504223878386	0.421016599220482	28
200	1	0	D2	Rep1	52	Image 4	89.05434	77.8889075	38.21494	2.33035404477935	DLD1	3.04504223878386	0.421016599220482	28
201	0	0.2	B3	Rep1	52	Image 1	69.95537	80.234715	24.21875	2.88847979354839	DLD1	3.35079709855923	0.424950256017887	28
202	0	0.2	B3	Rep1	52	Image 2	83.79068	80.234715	32.58792	2.57121902840071	DLD1	3.35079709855923	0.424950256017887	28
203	0	0.2	B3	Rep1	52	Image 3	82.7515	80.234715	33.45057	2.473844242415	DLD1	3.35079709855923	0.424950256017887	28
204	0	0.2	B3	Rep1	52	Image 4	84.44131	80.234715	32.43825	2.6031401200743	DLD1	3.35079709855923	0.424950256017887	28
205	1	0.2	D3	Rep1	52	Image 1	82.99416	85.531225	37.53688	2.21100315210001	DLD1	2.94436715612713	0.568801442191	28
206	1	0.2	D3	Rep1	52	Image 2	76.9398	85.531225	29.92221	2.57132745208325	DLD1	2.94436715612713	0.568801442191	28
207	1	0.2	D3	Rep1	52	Image 3	92.80634	85.531225	47.10074	1.97037965857861	DLD1	2.94436715612713	0.568801442191	28
208	1	0.2	D3	Rep1	52	Image 4	89.3846	85.531225	40.24445	2.22104165916046	DLD1	2.94436715612713	0.568801442191	28
209	0	0	B6	Rep1	52	Image 1	72.86735	81.6287225	28.10572	2.59261637844538	DLD1	3.09952516334864	0.470347633230606	28
210	0	0	B6	Rep1	52	Image 2	79.31489	81.6287225	32.06669	2.47343551829016	DLD1	3.09952516334864	0.470347633230606	28
211	0	0	B6	Rep1	52	Image 3	92.18633	81.6287225	39.18566	2.35255269402123	DLD1	3.09952516334864	0.470347633230606	28
212	0	0	B6	Rep1	52	Image 4	82.14632	81.6287225	31.58992	2.6003965822009	DLD1	3.09952516334864	0.470347633230606	28
213	0	0	C6	Rep1	52	Image 1	90.80743	89.90343	43.87095	2.0698760797293	DLD1	3.09952516334864	0.470347633230606	28
214	0	0	C6	Rep1	52	Image 2	81.98379	89.90343	30.86594	2.65612484181593	DLD1	3.09952516334864	0.470347633230606	28
215	0	0	C6	Rep1	52	Image 3	94.18394	89.90343	50.01698	1.88303931984698	DLD1	3.09952516334864	0.470347633230606	28
216	0	0	C6	Rep1	52	Image 4	92.63856	89.90343	42.85829	2.16150854362132	DLD1	3.09952516334864	0.470347633230606	28
217	0	0	D6	Rep1	52	Image 1	89.77528	92.7360775	38.64362	2.32315916573033	DLD1	3.09952516334864	0.470347633230606	28
218	0	0	D6	Rep1	52	Image 2	87.47285	92.7360775	33.78317	2.58924340137412	DLD1	3.09952516334864	0.470347633230606	28
219	0	0	D6	Rep1	52	Image 3	97.37655	92.7360775	48.63512	2.00218586897699	DLD1	3.09952516334864	0.470347633230606	28
220	0	0	D6	Rep1	52	Image 4	96.31963	92.7360775	47.32716	2.03518719483696	DLD1	3.09952516334864	0.470347633230606	28
221	0	0	E6	Rep1	52	Image 1	91.9183	93.138875	41.68165	2.20524619346883	DLD1	3.09952516334864	0.470347633230606	28
222	0	0	E6	Rep1	52	Image 2	96.15847	93.138875	48.49269	1.98294773913347	DLD1	3.09952516334864	0.470347633230606	28
223	0	0	E6	Rep1	52	Image 3	93.10896	93.138875	46.01154	2.02360016639304	DLD1	3.09952516334864	0.470347633230606	28
224	0	0	E6	Rep1	52	Image 4	91.36977	93.138875	43.64285	2.09357936065129	DLD1	3.09952516334864	0.470347633230606	28
225	0	0	B2	Rep1	56	Image 1	76.50744	77.7296525	24.82883	3.0813952973217	DLD1	3.42894077166872	0.59227887456966	32
226	0	0	B2	Rep1	56	Image 2	74.08812	77.7296525	24.32893	3.04526832869345	DLD1	3.42894077166872	0.59227887456966	32
227	0	0	B2	Rep1	56	Image 3	80.8662	77.7296525	31.05376	2.60407113341508	DLD1	3.42894077166872	0.59227887456966	32
228	0	0	B2	Rep1	56	Image 4	79.45685	77.7296525	28.45324	2.79254137665869	DLD1	3.42894077166872	0.59227887456966	32
229	1	0	D2	Rep1	56	Image 1	75.64054	82.094415	27.78273	2.72257405949667	DLD1	3.41739592617817	0.522304491075466	32
230	1	0	D2	Rep1	56	Image 2	78.97305	82.094415	30.63135	2.5781772595723	DLD1	3.41739592617817	0.522304491075466	32
231	1	0	D2	Rep1	56	Image 3	81.79521	82.094415	34.8539	2.3468022229937	DLD1	3.41739592617817	0.522304491075466	32
232	1	0	D2	Rep1	56	Image 4	91.96886	82.094415	38.21494	2.40662055206681	DLD1	3.41739592617817	0.522304491075466	32
233	0	0.2	B3	Rep1	56	Image 1	74.51156	84.610805	24.21875	3.0766063483871	DLD1	3.68271182355426	0.525659419125554	32
234	0	0.2	B3	Rep1	56	Image 2	88.3475	84.610805	32.58792	2.71105059789026	DLD1	3.68271182355426	0.525659419125554	32
235	0	0.2	B3	Rep1	56	Image 3	87.53439	84.610805	33.45057	2.6168280540511	DLD1	3.68271182355426	0.525659419125554	32
236	0	0.2	B3	Rep1	56	Image 4	88.04977	84.610805	32.43825	2.71438101623855	DLD1	3.68271182355426	0.525659419125554	32
237	1	0.2	D3	Rep1	56	Image 1	86.21656	89.421635	37.53688	2.29684939185143	DLD1	3.28265528755212	0.726868427253907	32
238	1	0.2	D3	Rep1	56	Image 2	84.09709	89.421635	29.92221	2.8105240221227	DLD1	3.28265528755212	0.726868427253907	32
239	1	0.2	D3	Rep1	56	Image 3	94.79512	89.421635	47.10074	2.01260362363734	DLD1	3.28265528755212	0.726868427253907	32
240	1	0.2	D3	Rep1	56	Image 4	92.57777	89.421635	40.24445	2.30038601595996	DLD1	3.28265528755212	0.726868427253907	32
241	0	0	B6	Rep1	56	Image 1	78.34776	86.504935	28.10572	2.78760907032447	DLD1	3.42894077166872	0.59227887456966	32
242	0	0	B6	Rep1	56	Image 2	84.55991	86.504935	32.06669	2.63700151153736	DLD1	3.42894077166872	0.59227887456966	32
243	0	0	B6	Rep1	56	Image 3	94.49146	86.504935	39.18566	2.41137855021454	DLD1	3.42894077166872	0.59227887456966	32
244	0	0	B6	Rep1	56	Image 4	88.62061	86.504935	31.58992	2.805344552946	DLD1	3.42894077166872	0.59227887456966	32
245	0	0	C6	Rep1	56	Image 1	94.27863	93.2352925	43.87095	2.14899905290403	DLD1	3.42894077166872	0.59227887456966	32
246	0	0	C6	Rep1	56	Image 2	86.89254	93.2352925	30.86594	2.81515936336298	DLD1	3.42894077166872	0.59227887456966	32
247	0	0	C6	Rep1	56	Image 3	96.21781	93.2352925	50.01698	1.9237029104916	DLD1	3.42894077166872	0.59227887456966	32
248	0	0	C6	Rep1	56	Image 4	95.55219	93.2352925	42.85829	2.22949142394622	DLD1	3.42894077166872	0.59227887456966	32
249	0	0	D6	Rep1	56	Image 1	93.44743	95.5126875	38.64362	2.41818520107588	DLD1	3.42894077166872	0.59227887456966	32
250	0	0	D6	Rep1	56	Image 2	91.86858	95.5126875	33.78317	2.71935937332109	DLD1	3.42894077166872	0.59227887456966	32
251	0	0	D6	Rep1	56	Image 3	98.18867	95.5126875	48.63512	2.01888409034459	DLD1	3.42894077166872	0.59227887456966	32
252	0	0	D6	Rep1	56	Image 4	98.54607	95.5126875	47.32716	2.08223079517131	DLD1	3.42894077166872	0.59227887456966	32
253	0	0	E6	Rep1	56	Image 1	95.61726	95.4434975	41.68165	2.29398932144001	DLD1	3.42894077166872	0.59227887456966	32
254	0	0	E6	Rep1	56	Image 2	97.16601	95.4434975	48.49269	2.00372489131867	DLD1	3.42894077166872	0.59227887456966	32
255	0	0	E6	Rep1	56	Image 3	95.21834	95.4434975	46.01154	2.06944475233822	DLD1	3.42894077166872	0.59227887456966	32
256	0	0	E6	Rep1	56	Image 4	93.77238	95.4434975	43.64285	2.14863098995597	DLD1	3.42894077166872	0.59227887456966	32
257	0	0	B2	Rep1	60	Image 1	80.27451	82.2612675	24.82883	3.23311690482395	DLD1	3.72466269195322	0.714711228283014	36
258	0	0	B2	Rep1	60	Image 2	79.75602	82.2612675	24.32893	3.27823788386912	DLD1	3.72466269195322	0.714711228283014	36
259	0	0	B2	Rep1	60	Image 3	83.47735	82.2612675	31.05376	2.68815595921396	DLD1	3.72466269195322	0.714711228283014	36
260	0	0	B2	Rep1	60	Image 4	85.53719	82.2612675	28.45324	3.00623725101254	DLD1	3.72466269195322	0.714711228283014	36
261	1	0	D2	Rep1	60	Image 1	78.07733	85.07138	27.78273	2.81028286277123	DLD1	3.75006623010234	0.677820978729144	36
262	1	0	D2	Rep1	60	Image 2	82.93607	85.07138	30.63135	2.70755516815289	DLD1	3.75006623010234	0.677820978729144	36
263	1	0	D2	Rep1	60	Image 3	84.95812	85.07138	34.8539	2.43754988681324	DLD1	3.75006623010234	0.677820978729144	36
264	1	0	D2	Rep1	60	Image 4	94.314	85.07138	38.21494	2.46798765090302	DLD1	3.75006623010234	0.677820978729144	36
265	0	0.2	B3	Rep1	60	Image 1	78.23199	87.961335	24.21875	3.23022410322581	DLD1	3.96066488588012	0.623592797153917	36
266	0	0.2	B3	Rep1	60	Image 2	91.30622	87.961335	32.58792	2.80184252324174	DLD1	3.96066488588012	0.623592797153917	36
267	0	0.2	B3	Rep1	60	Image 3	90.77524	87.961335	33.45057	2.71371280070863	DLD1	3.96066488588012	0.623592797153917	36
268	0	0.2	B3	Rep1	60	Image 4	91.53189	87.961335	32.43825	2.82172712769647	DLD1	3.96066488588012	0.623592797153917	36
269	1	0.2	D3	Rep1	60	Image 1	88.74599	91.7026	37.53688	2.36423458742442	DLD1	3.49998728040166	0.840933818428252	36
270	1	0.2	D3	Rep1	60	Image 2	87.43237	91.7026	29.92221	2.92198905094243	DLD1	3.49998728040166	0.840933818428252	36
271	1	0.2	D3	Rep1	60	Image 3	96.31949	91.7026	47.10074	2.04496765868222	DLD1	3.49998728040166	0.840933818428252	36
272	1	0.2	D3	Rep1	60	Image 4	94.31255	91.7026	40.24445	2.34349208400165	DLD1	3.49998728040166	0.840933818428252	36
273	0	0	B6	Rep1	60	Image 1	83.27882	89.50223	28.10572	2.96305591886634	DLD1	3.72466269195322	0.714711228283014	36
274	0	0	B6	Rep1	60	Image 2	86.62099	89.50223	32.06669	2.7012763088426	DLD1	3.72466269195322	0.714711228283014	36
275	0	0	B6	Rep1	60	Image 3	96.79211	89.50223	39.18566	2.47009007887069	DLD1	3.72466269195322	0.714711228283014	36
276	0	0	B6	Rep1	60	Image 4	91.317	89.50223	31.58992	2.89070057790586	DLD1	3.72466269195322	0.714711228283014	36
277	0	0	C6	Rep1	60	Image 1	96.54557	95.8986075	43.87095	2.20067197085999	DLD1	3.72466269195322	0.714711228283014	36
278	0	0	C6	Rep1	60	Image 2	91.9762	95.8986075	30.86594	2.9798606489872	DLD1	3.72466269195322	0.714711228283014	36
279	0	0	C6	Rep1	60	Image 3	97.67413	95.8986075	50.01698	1.95281942252411	DLD1	3.72466269195322	0.714711228283014	36
280	0	0	C6	Rep1	60	Image 4	97.39853	95.8986075	42.85829	2.27257153750185	DLD1	3.72466269195322	0.714711228283014	36
281	0	0	D6	Rep1	60	Image 1	95.07086	96.831385	38.64362	2.46019549928293	DLD1	3.72466269195322	0.714711228283014	36
282	0	0	D6	Rep1	60	Image 2	94.48551	96.831385	33.78317	2.79682190866044	DLD1	3.72466269195322	0.714711228283014	36
283	0	0	D6	Rep1	60	Image 3	98.61964	96.831385	48.63512	2.02774538234922	DLD1	3.72466269195322	0.714711228283014	36
284	0	0	D6	Rep1	60	Image 4	99.14953	96.831385	47.32716	2.09498161309489	DLD1	3.72466269195322	0.714711228283014	36
285	0	0	E6	Rep1	60	Image 1	97.36516	97.1145675	41.68165	2.33592384178649	DLD1	3.72466269195322	0.714711228283014	36
286	0	0	E6	Rep1	60	Image 2	98.44896	97.1145675	48.49269	2.03018145621536	DLD1	3.72466269195322	0.714711228283014	36
287	0	0	E6	Rep1	60	Image 3	97.03608	97.1145675	46.01154	2.10895092839753	DLD1	3.72466269195322	0.714711228283014	36
288	0	0	E6	Rep1	60	Image 4	95.60807	97.1145675	43.64285	2.19069263350125	DLD1	3.72466269195322	0.714711228283014	36
289	0	0	B2	Rep1	64	Image 1	86.56373	86.4002675	24.82883	3.48642002059702	DLD1	3.99134188777017	0.832452337800257	40
290	0	0	B2	Rep1	64	Image 2	83.19552	86.4002675	24.32893	3.41961278198425	DLD1	3.99134188777017	0.832452337800257	40
291	0	0	B2	Rep1	64	Image 3	86.68662	86.4002675	31.05376	2.79150157662067	DLD1	3.99134188777017	0.832452337800257	40
292	0	0	B2	Rep1	64	Image 4	89.1552	86.4002675	28.45324	3.133393595949	DLD1	3.99134188777017	0.832452337800257	40
293	1	0	D2	Rep1	64	Image 1	82.80103	88.274735	27.78273	2.9803057510907	DLD1	4.02869113310039	0.77747859225646	40
294	1	0	D2	Rep1	64	Image 2	85.92817	88.274735	30.63135	2.80523613879245	DLD1	4.02869113310039	0.77747859225646	40
295	1	0	D2	Rep1	64	Image 3	87.58184	88.274735	34.8539	2.51282754584135	DLD1	4.02869113310039	0.77747859225646	40
296	1	0	D2	Rep1	64	Image 4	96.7879	88.274735	38.21494	2.53272411261145	DLD1	4.02869113310039	0.77747859225646	40
297	0	0.2	B3	Rep1	64	Image 1	82.55656	90.8260925	24.21875	3.40878699354839	DLD1	4.24528749458356	0.760580323950465	40
298	0	0.2	B3	Rep1	64	Image 2	93.39239	90.8260925	32.58792	2.86585918954017	DLD1	4.24528749458356	0.760580323950465	40
299	0	0.2	B3	Rep1	64	Image 3	93.40739	90.8260925	33.45057	2.79240054803252	DLD1	4.24528749458356	0.760580323950465	40
300	0	0.2	B3	Rep1	64	Image 4	93.94803	90.8260925	32.43825	2.89621141707706	DLD1	4.24528749458356	0.760580323950465	40
301	1	0.2	D3	Rep1	64	Image 1	90.96451	93.143735	37.53688	2.42333699550948	DLD1	3.69067374086263	0.962938522536399	40
302	1	0.2	D3	Rep1	64	Image 2	88.94721	93.143735	29.92221	2.97261499067081	DLD1	3.69067374086263	0.962938522536399	40
303	1	0.2	D3	Rep1	64	Image 3	97.07877	93.143735	47.10074	2.0610879998913	DLD1	3.69067374086263	0.962938522536399	40
304	1	0.2	D3	Rep1	64	Image 4	95.58445	93.143735	40.24445	2.37509644186962	DLD1	3.69067374086263	0.962938522536399	40
305	0	0	B6	Rep1	64	Image 1	86.76247	92.12634	28.10572	3.08700399776273	DLD1	3.99134188777017	0.832452337800257	40
306	0	0	B6	Rep1	64	Image 2	90.26648	92.12634	32.06669	2.81496094545461	DLD1	3.99134188777017	0.832452337800257	40
307	0	0	B6	Rep1	64	Image 3	97.46214	92.12634	39.18566	2.48718893595259	DLD1	3.99134188777017	0.832452337800257	40
308	0	0	B6	Rep1	64	Image 4	94.01427	92.12634	31.58992	2.97608445985302	DLD1	3.99134188777017	0.832452337800257	40
309	0	0	C6	Rep1	64	Image 1	97.79198	97.395325	43.87095	2.22908279852613	DLD1	3.99134188777017	0.832452337800257	40
310	0	0	C6	Rep1	64	Image 2	94.45575	97.395325	30.86594	3.06019353371386	DLD1	3.99134188777017	0.832452337800257	40
311	0	0	C6	Rep1	64	Image 3	98.83163	97.395325	50.01698	1.97596156345305	DLD1	3.99134188777017	0.832452337800257	40
312	0	0	C6	Rep1	64	Image 4	98.50194	97.395325	42.85829	2.29831708171278	DLD1	3.99134188777017	0.832452337800257	40
313	0	0	D6	Rep1	64	Image 1	96.39871	97.6335525	38.64362	2.49455692815528	DLD1	3.99134188777017	0.832452337800257	40
314	0	0	D6	Rep1	64	Image 2	95.57444	97.6335525	33.78317	2.82905482226801	DLD1	3.99134188777017	0.832452337800257	40
315	0	0	D6	Rep1	64	Image 3	99.20486	97.6335525	48.63512	2.03977825077845	DLD1	3.99134188777017	0.832452337800257	40
316	0	0	D6	Rep1	64	Image 4	99.3562	97.6335525	47.32716	2.0993484502345	DLD1	3.99134188777017	0.832452337800257	40
317	0	0	E6	Rep1	64	Image 1	97.82389	98.02734	41.68165	2.34692940418625	DLD1	3.99134188777017	0.832452337800257	40
318	0	0	E6	Rep1	64	Image 2	99.07977	98.02734	48.49269	2.04318980860827	DLD1	3.99134188777017	0.832452337800257	40
319	0	0	E6	Rep1	64	Image 3	98.32829	98.02734	46.01154	2.13703540459633	DLD1	3.99134188777017	0.832452337800257	40
320	0	0	E6	Rep1	64	Image 4	96.87741	98.02734	43.64285	2.21977735184572	DLD1	3.99134188777017	0.832452337800257	40
321	0	0	B2	Rep1	68	Image 1	90.01064	89.3769675	24.82883	3.62524694075395	DLD1	4.22747389005453	0.940814891371279	44
322	0	0	B2	Rep1	68	Image 2	86.53535	89.3769675	24.32893	3.55689091135533	DLD1	4.22747389005453	0.940814891371279	44
323	0	0	B2	Rep1	68	Image 3	89.51701	89.3769675	31.05376	2.88264641705223	DLD1	4.22747389005453	0.940814891371279	44
324	0	0	B2	Rep1	68	Image 4	91.44487	89.3769675	28.45324	3.21386492364314	DLD1	4.22747389005453	0.940814891371279	44
325	1	0	D2	Rep1	68	Image 1	85.40913	90.360985	27.78273	3.07418061507994	DLD1	4.27827533448708	0.894925466445996	44
326	1	0	D2	Rep1	68	Image 2	87.98352	90.360985	30.63135	2.87233569529257	DLD1	4.27827533448708	0.894925466445996	44
327	1	0	D2	Rep1	68	Image 3	89.68191	90.360985	34.8539	2.57308106122988	DLD1	4.27827533448708	0.894925466445996	44
328	1	0	D2	Rep1	68	Image 4	98.36938	90.360985	38.21494	2.57410792742315	DLD1	4.27827533448708	0.894925466445996	44
329	0	0.2	B3	Rep1	68	Image 1	85.52676	93.0336275	24.21875	3.53142750967742	DLD1	4.45966140092308	0.850416563903998	44
330	0	0.2	B3	Rep1	68	Image 2	95.18091	93.0336275	32.58792	2.9207421032088	DLD1	4.45966140092308	0.850416563903998	44
331	0	0.2	B3	Rep1	68	Image 3	95.54474	93.0336275	33.45057	2.85629632021218	DLD1	4.45966140092308	0.850416563903998	44
332	0	0.2	B3	Rep1	68	Image 4	95.8821	93.0336275	32.43825	2.9558345471781	DLD1	4.45966140092308	0.850416563903998	44
333	1	0.2	D3	Rep1	68	Image 1	93.80553	94.9151875	37.53688	2.49902309408773	DLD1	3.86578309175029	1.06477226713935	44
334	1	0.2	D3	Rep1	68	Image 2	91.03718	94.9151875	29.92221	3.04246177003637	DLD1	3.86578309175029	1.06477226713935	44
335	1	0.2	D3	Rep1	68	Image 3	98.12713	94.9151875	47.10074	2.08334582429066	DLD1	3.86578309175029	1.06477226713935	44
336	1	0.2	D3	Rep1	68	Image 4	96.69091	94.9151875	40.24445	2.40258992233712	DLD1	3.86578309175029	1.06477226713935	44
337	0	0	B6	Rep1	68	Image 1	88.9568	93.9776275	28.10572	3.16507814067741	DLD1	4.22747389005453	0.940814891371279	44
338	0	0	B6	Rep1	68	Image 2	92.69852	93.9776275	32.06669	2.89080413351051	DLD1	4.22747389005453	0.940814891371279	44
339	0	0	B6	Rep1	68	Image 3	98.30244	93.9776275	39.18566	2.50863300503296	DLD1	4.22747389005453	0.940814891371279	44
340	0	0	B6	Rep1	68	Image 4	95.95275	93.9776275	31.58992	3.03744833795084	DLD1	4.22747389005453	0.940814891371279	44
341	0	0	C6	Rep1	68	Image 1	98.84048	98.562335	43.87095	2.25298244054437	DLD1	4.22747389005453	0.940814891371279	44
342	0	0	C6	Rep1	68	Image 2	96.98932	98.562335	30.86594	3.1422765676341	DLD1	4.22747389005453	0.940814891371279	44
343	0	0	C6	Rep1	68	Image 3	99.39835	98.562335	50.01698	1.98729211559754	DLD1	4.22747389005453	0.940814891371279	44
344	0	0	C6	Rep1	68	Image 4	99.02119	98.562335	42.85829	2.31043259075432	DLD1	4.22747389005453	0.940814891371279	44
345	0	0	D6	Rep1	68	Image 1	97.72919	98.64099	38.64362	2.52898641483381	DLD1	4.22747389005453	0.940814891371279	44
346	0	0	D6	Rep1	68	Image 2	97.51367	98.64099	33.78317	2.88645707315211	DLD1	4.22747389005453	0.940814891371279	44
347	0	0	D6	Rep1	68	Image 3	99.48572	98.64099	48.63512	2.04555309003041	DLD1	4.22747389005453	0.940814891371279	44
348	0	0	D6	Rep1	68	Image 4	99.83538	98.64099	47.32716	2.10947329186877	DLD1	4.22747389005453	0.940814891371279	44
349	0	0	E6	Rep1	68	Image 1	98.50298	98.87763	41.68165	2.36322170547471	DLD1	4.22747389005453	0.940814891371279	44
350	0	0	E6	Rep1	68	Image 2	99.63901	98.87763	48.49269	2.05472226844912	DLD1	4.22747389005453	0.940814891371279	44
351	0	0	E6	Rep1	68	Image 3	99.27276	98.87763	46.01154	2.15756221156692	DLD1	4.22747389005453	0.940814891371279	44
352	0	0	E6	Rep1	68	Image 4	98.09577	98.87763	43.64285	2.2476939521594	DLD1	4.22747389005453	0.940814891371279	44
353	0	0	B2	Rep1	72	Image 1	92.95493	91.9087375	24.82883	3.74383045838245	DLD1	4.43146228677596	1.04881548883846	48
354	0	0	B2	Rep1	72	Image 2	89.54388	91.9087375	24.32893	3.68055150801947	DLD1	4.43146228677596	1.04881548883846	48
355	0	0	B2	Rep1	72	Image 3	91.96811	91.9087375	31.05376	2.96157727759859	DLD1	4.43146228677596	1.04881548883846	48
356	0	0	B2	Rep1	72	Image 4	93.16803	91.9087375	28.45324	3.27442604076021	DLD1	4.43146228677596	1.04881548883846	48
357	1	0	D2	Rep1	72	Image 1	87.52513	92.30525	27.78273	3.15034303684339	DLD1	4.50532134886041	1.00297329329022	48
358	1	0	D2	Rep1	72	Image 2	90.47475	92.30525	30.63135	2.95366511760011	DLD1	4.50532134886041	1.00297329329022	48
359	1	0	D2	Rep1	72	Image 3	91.95485	92.30525	34.8539	2.63829442329266	DLD1	4.50532134886041	1.00297329329022	48
360	1	0	D2	Rep1	72	Image 4	99.26627	92.30525	38.21494	2.5975775442798	DLD1	4.50532134886041	1.00297329329022	48
361	0	0.2	B3	Rep1	72	Image 1	88.62891	95.0838875	24.21875	3.65951628387097	DLD1	4.66876642131228	0.969024075767648	48
362	0	0.2	B3	Rep1	72	Image 2	96.90656	95.0838875	32.58792	2.97369577438511	DLD1	4.66876642131228	0.969024075767648	48
363	0	0.2	B3	Rep1	72	Image 3	97.12643	95.0838875	33.45057	2.90358071626283	DLD1	4.66876642131228	0.969024075767648	48
364	0	0.2	B3	Rep1	72	Image 4	97.67365	95.0838875	32.43825	3.01106409871063	DLD1	4.66876642131228	0.969024075767648	48
365	1	0.2	D3	Rep1	72	Image 1	95.08357	96.57294	37.53688	2.53307067609242	DLD1	4.05746990768398	1.17981880286806	48
366	1	0.2	D3	Rep1	72	Image 2	94.47295	96.57294	29.92221	3.15728517378897	DLD1	4.05746990768398	1.17981880286806	48
367	1	0.2	D3	Rep1	72	Image 3	98.9988	96.57294	47.10074	2.10185232758551	DLD1	4.05746990768398	1.17981880286806	48
368	1	0.2	D3	Rep1	72	Image 4	97.73644	96.57294	40.24445	2.42856940522234	DLD1	4.05746990768398	1.17981880286806	48
369	0	0	B6	Rep1	72	Image 1	92.81388	95.98545	28.10572	3.30231283881004	DLD1	4.43146228677596	1.04881548883846	48
370	0	0	B6	Rep1	72	Image 2	94.69564	95.98545	32.06669	2.95308433767252	DLD1	4.43146228677596	1.04881548883846	48
371	0	0	B6	Rep1	72	Image 3	98.94534	95.98545	39.18566	2.52503951700699	DLD1	4.43146228677596	1.04881548883846	48
372	0	0	B6	Rep1	72	Image 4	97.48694	95.98545	31.58992	3.08601414628464	DLD1	4.43146228677596	1.04881548883846	48
373	0	0	C6	Rep1	72	Image 1	99.46528	99.2779125	43.87095	2.26722421100979	DLD1	4.43146228677596	1.04881548883846	48
374	0	0	C6	Rep1	72	Image 2	98.35723	99.2779125	30.86594	3.1865943496294	DLD1	4.43146228677596	1.04881548883846	48
375	0	0	C6	Rep1	72	Image 3	99.72626	99.2779125	50.01698	1.99384808918891	DLD1	4.43146228677596	1.04881548883846	48
376	0	0	C6	Rep1	72	Image 4	99.56288	99.2779125	42.85829	2.32307168578121	DLD1	4.43146228677596	1.04881548883846	48
377	0	0	D6	Rep1	72	Image 1	98.27434	99.1166675	38.64362	2.54309353005748	DLD1	4.43146228677596	1.04881548883846	48
378	0	0	D6	Rep1	72	Image 2	98.43473	99.1166675	33.78317	2.91372094448212	DLD1	4.43146228677596	1.04881548883846	48
379	0	0	D6	Rep1	72	Image 3	99.76693	99.1166675	48.63512	2.05133512572807	DLD1	4.43146228677596	1.04881548883846	48
380	0	0	D6	Rep1	72	Image 4	99.99067	99.1166675	47.32716	2.11275449445942	DLD1	4.43146228677596	1.04881548883846	48
381	0	0	E6	Rep1	72	Image 1	99.31207	99.43205	41.68165	2.38263288521448	DLD1	4.43146228677596	1.04881548883846	48
382	0	0	E6	Rep1	72	Image 2	99.92545	99.43205	48.49269	2.0606291381237	DLD1	4.43146228677596	1.04881548883846	48
383	0	0	E6	Rep1	72	Image 3	99.69827	99.43205	46.01154	2.16681010894224	DLD1	4.43146228677596	1.04881548883846	48
384	0	0	E6	Rep1	72	Image 4	98.79241	99.43205	43.64285	2.26365624609759	DLD1	4.43146228677596	1.04881548883846	48
385	0	0	B2	Rep1	76	Image 1	95.51406	94.34049	24.82883	3.84690136426082	DLD1	4.59259039959303	1.13156080544648	52
386	0	0	B2	Rep1	76	Image 2	91.86739	94.34049	24.32893	3.77605550264644	DLD1	4.59259039959303	1.13156080544648	52
387	0	0	B2	Rep1	76	Image 3	94.69378	94.34049	31.05376	3.04934990159002	DLD1	4.59259039959303	1.13156080544648	52
388	0	0	B2	Rep1	76	Image 4	95.28673	94.34049	28.45324	3.34888856242734	DLD1	4.59259039959303	1.13156080544648	52
389	1	0	D2	Rep1	76	Image 1	90.38488	94.139285	27.78273	3.2532756860107	DLD1	4.69749542934016	1.1111402146954	52
390	1	0	D2	Rep1	76	Image 2	92.34471	94.139285	30.63135	3.01471237800489	DLD1	4.69749542934016	1.1111402146954	52
391	1	0	D2	Rep1	76	Image 3	94.08562	94.139285	34.8539	2.69942875833121	DLD1	4.69749542934016	1.1111402146954	52
392	1	0	D2	Rep1	76	Image 4	99.74193	94.139285	38.21494	2.61002450873925	DLD1	4.69749542934016	1.1111402146954	52
393	0	0.2	B3	Rep1	76	Image 1	90.09512	96.15938	24.21875	3.72005656774194	DLD1	4.87107307341844	1.08067767395153	52
394	0	0.2	B3	Rep1	76	Image 2	97.96003	96.15938	32.58792	3.00602278390275	DLD1	4.87107307341844	1.08067767395153	52
395	0	0.2	B3	Rep1	76	Image 3	98.07774	96.15938	33.45057	2.93201999248443	DLD1	4.87107307341844	1.08067767395153	52
396	0	0.2	B3	Rep1	76	Image 4	98.50463	96.15938	32.43825	3.03668138694288	DLD1	4.87107307341844	1.08067767395153	52
397	1	0.2	D3	Rep1	76	Image 1	96.45444	97.49603	37.53688	2.56959129261675	DLD1	4.17597075128973	1.25698662900465	52
398	1	0.2	D3	Rep1	76	Image 2	95.6846	97.49603	29.92221	3.19777850633359	DLD1	4.17597075128973	1.25698662900465	52
399	1	0.2	D3	Rep1	76	Image 3	99.57241	97.49603	47.10074	2.11403069251141	DLD1	4.17597075128973	1.25698662900465	52
400	1	0.2	D3	Rep1	76	Image 4	98.27267	97.49603	40.24445	2.44189372696111	DLD1	4.17597075128973	1.25698662900465	52
401	0	0	B6	Rep1	76	Image 1	94.88187	97.31418	28.10572	3.37589181134659	DLD1	4.59259039959303	1.13156080544648	52
402	0	0	B6	Rep1	76	Image 2	96.45888	97.31418	32.06669	3.00807099204813	DLD1	4.59259039959303	1.13156080544648	52
403	0	0	B6	Rep1	76	Image 3	99.26627	97.31418	39.18566	2.53322950283343	DLD1	4.59259039959303	1.13156080544648	52
404	0	0	B6	Rep1	76	Image 4	98.6497	97.31418	31.58992	3.12282209008443	DLD1	4.59259039959303	1.13156080544648	52
405	0	0	C6	Rep1	76	Image 1	99.89596	99.7807475	43.87095	2.27704118556813	DLD1	4.59259039959303	1.13156080544648	52
406	0	0	C6	Rep1	76	Image 2	99.29665	99.7807475	30.86594	3.21702983936339	DLD1	4.59259039959303	1.13156080544648	52
407	0	0	C6	Rep1	76	Image 3	99.98785	99.7807475	50.01698	1.9990781130728	DLD1	4.59259039959303	1.13156080544648	52
408	0	0	C6	Rep1	76	Image 4	99.94253	99.7807475	42.85829	2.33192994867504	DLD1	4.59259039959303	1.13156080544648	52
409	0	0	D6	Rep1	76	Image 1	99.14441	99.5709275	38.64362	2.5656087602559	DLD1	4.59259039959303	1.13156080544648	52
410	0	0	D6	Rep1	76	Image 2	99.19353	99.5709275	33.78317	2.93618183255153	DLD1	4.59259039959303	1.13156080544648	52
411	0	0	D6	Rep1	76	Image 3	99.94577	99.5709275	48.63512	2.05501230386601	DLD1	4.59259039959303	1.13156080544648	52
412	0	0	D6	Rep1	76	Image 4	100	99.5709275	47.32716	2.11295163284676	DLD1	4.59259039959303	1.13156080544648	52
413	0	0	E6	Rep1	76	Image 1	99.57552	99.69169	41.68165	2.38895341235292	DLD1	4.59259039959303	1.13156080544648	52
414	0	0	E6	Rep1	76	Image 2	100	99.69169	48.49269	2.06216648323696	DLD1	4.59259039959303	1.13156080544648	52
415	0	0	E6	Rep1	76	Image 3	99.95876	99.69169	46.01154	2.17247151475478	DLD1	4.59259039959303	1.13156080544648	52
416	0	0	E6	Rep1	76	Image 4	99.23248	99.69169	43.64285	2.27373968473645	DLD1	4.59259039959303	1.13156080544648	52
417	0	0	B2	Rep1	80	Image 1	97.24323	96.119095	24.82883	3.91654500030811	DLD1	4.75034210945298	1.21983505922414	56
418	0	0	B2	Rep1	80	Image 2	93.28049	96.119095	24.32893	3.83413861604271	DLD1	4.75034210945298	1.21983505922414	56
419	0	0	B2	Rep1	80	Image 3	97.11082	96.119095	31.05376	3.12718395453562	DLD1	4.75034210945298	1.21983505922414	56
420	0	0	B2	Rep1	80	Image 4	96.84184	96.119095	28.45324	3.40354349803397	DLD1	4.75034210945298	1.21983505922414	56
421	1	0	D2	Rep1	80	Image 1	91.8569	95.27509	27.78273	3.30625896015258	DLD1	4.85294237101432	1.17465295983598	56
422	1	0	D2	Rep1	80	Image 2	94.13247	95.27509	30.63135	3.07307611319775	DLD1	4.85294237101432	1.17465295983598	56
423	1	0	D2	Rep1	80	Image 3	95.19209	95.27509	34.8539	2.73117470354824	DLD1	4.85294237101432	1.17465295983598	56
424	1	0	D2	Rep1	80	Image 4	99.9189	95.27509	38.21494	2.61465542010533	DLD1	4.85294237101432	1.17465295983598	56
425	0	0.2	B3	Rep1	80	Image 1	92.05086	97.222825	24.21875	3.80080970322581	DLD1	5.0707649936475	1.23432036426532	56
426	0	0.2	B3	Rep1	80	Image 2	98.83275	97.222825	32.58792	3.03280325961276	DLD1	5.0707649936475	1.23432036426532	56
427	0	0.2	B3	Rep1	80	Image 3	98.84676	97.222825	33.45057	2.95500973526012	DLD1	5.0707649936475	1.23432036426532	56
428	0	0.2	B3	Rep1	80	Image 4	99.16093	97.222825	32.43825	3.05691367444298	DLD1	5.0707649936475	1.23432036426532	56
429	1	0.2	D3	Rep1	80	Image 1	97.27509	98.2699525	37.53688	2.59145379157778	DLD1	4.26953065848402	1.31792096537658	56
430	1	0.2	D3	Rep1	80	Image 2	96.99712	98.2699525	29.92221	3.2416429134078	DLD1	4.26953065848402	1.31792096537658	56
431	1	0.2	D3	Rep1	80	Image 3	99.86184	98.2699525	47.10074	2.12017560658283	DLD1	4.26953065848402	1.31792096537658	56
432	1	0.2	D3	Rep1	80	Image 4	98.94576	98.2699525	40.24445	2.45861876606588	DLD1	4.26953065848402	1.31792096537658	56
433	0	0	B6	Rep1	80	Image 1	96.26457	98.17074	28.10572	3.42508820268614	DLD1	4.75034210945298	1.21983505922414	56
434	0	0	B6	Rep1	80	Image 2	97.74902	98.17074	32.06669	3.0483040189056	DLD1	4.75034210945298	1.21983505922414	56
435	0	0	B6	Rep1	80	Image 3	99.60453	98.17074	39.18566	2.54186174228021	DLD1	4.75034210945298	1.21983505922414	56
436	0	0	B6	Rep1	80	Image 4	99.06484	98.17074	31.58992	3.1359636238395	DLD1	4.75034210945298	1.21983505922414	56
437	0	0	C6	Rep1	80	Image 1	100	99.949725	43.87095	2.27941268652719	DLD1	4.75034210945298	1.21983505922414	56
438	0	0	C6	Rep1	80	Image 2	99.81204	99.949725	30.86594	3.23372753267842	DLD1	4.75034210945298	1.21983505922414	56
439	0	0	C6	Rep1	80	Image 3	99.98686	99.949725	50.01698	1.9990583197946	DLD1	4.75034210945298	1.21983505922414	56
440	0	0	C6	Rep1	80	Image 4	100	99.949725	42.85829	2.33327087944946	DLD1	4.75034210945298	1.21983505922414	56
441	0	0	D6	Rep1	80	Image 1	99.88422	99.846595	38.64362	2.58475318823651	DLD1	4.75034210945298	1.21983505922414	56
442	0	0	D6	Rep1	80	Image 2	99.50216	99.846595	33.78317	2.94531744652737	DLD1	4.75034210945298	1.21983505922414	56
443	0	0	D6	Rep1	80	Image 3	100	99.846595	48.63512	2.05612734172343	DLD1	4.75034210945298	1.21983505922414	56
444	0	0	D6	Rep1	80	Image 4	100	99.846595	47.32716	2.11295163284676	DLD1	4.75034210945298	1.21983505922414	56
445	0	0	E6	Rep1	80	Image 1	99.78274	99.8492175	41.68165	2.3939249046043	DLD1	4.75034210945298	1.21983505922414	56
446	0	0	E6	Rep1	80	Image 2	99.96857	99.8492175	48.49269	2.06151834431128	DLD1	4.75034210945298	1.21983505922414	56
447	0	0	E6	Rep1	80	Image 3	99.98949	99.8492175	46.01154	2.17313939068329	DLD1	4.75034210945298	1.21983505922414	56
448	0	0	E6	Rep1	80	Image 4	99.65607	99.8492175	43.64285	2.28344551283887	DLD1	4.75034210945298	1.21983505922414	56
449	0	0	B2	Rep1	84	Image 1	98.76166	97.72853	24.82883	3.97770092267739	DLD1	4.88684723887	1.29023881752297	60
450	0	0	B2	Rep1	84	Image 2	95.77613	97.72853	24.32893	3.93671772659135	DLD1	4.88684723887	1.29023881752297	60
451	0	0	B2	Rep1	84	Image 3	98.75234	97.72853	31.05376	3.1800445421102	DLD1	4.88684723887	1.29023881752297	60
452	0	0	B2	Rep1	84	Image 4	97.62399	97.72853	28.45324	3.43103245886936	DLD1	4.88684723887	1.29023881752297	60
453	1	0	D2	Rep1	84	Image 1	91.97073	95.8085625	27.78273	3.31035610971276	DLD1	4.97891470919518	1.24536857216996	60
454	1	0	D2	Rep1	84	Image 2	95.31525	95.8085625	30.63135	3.11168949458643	DLD1	4.97891470919518	1.24536857216996	60
455	1	0	D2	Rep1	84	Image 3	95.94827	95.8085625	34.8539	2.75287041048491	DLD1	4.97891470919518	1.24536857216996	60
456	1	0	D2	Rep1	84	Image 4	100	95.8085625	38.21494	2.61677762676063	DLD1	4.97891470919518	1.24536857216996	60
457	0	0.2	B3	Rep1	84	Image 1	93.71629	98.0172375	24.21875	3.86957584516129	DLD1	5.22918984166352	1.35239532476975	60
458	0	0.2	B3	Rep1	84	Image 2	99.44725	98.0172375	32.58792	3.0516599402478	DLD1	5.22918984166352	1.35239532476975	60
459	0	0.2	B3	Rep1	84	Image 3	99.35082	98.0172375	33.45057	2.9700785367783	DLD1	5.22918984166352	1.35239532476975	60
460	0	0.2	B3	Rep1	84	Image 4	99.55459	98.0172375	32.43825	3.06904934760661	DLD1	5.22918984166352	1.35239532476975	60
461	1	0.2	D3	Rep1	84	Image 1	98.40585	98.991875	37.53688	2.62157776565341	DLD1	4.37465106639267	1.42188471702659	60
462	1	0.2	D3	Rep1	84	Image 2	98.16326	98.991875	29.92221	3.28061530214513	DLD1	4.37465106639267	1.42188471702659	60
463	1	0.2	D3	Rep1	84	Image 3	99.98714	98.991875	47.10074	2.1228358620268	DLD1	4.37465106639267	1.42188471702659	60
464	1	0.2	D3	Rep1	84	Image 4	99.41125	98.991875	40.24445	2.47018532990263	DLD1	4.37465106639267	1.42188471702659	60
465	0	0	B6	Rep1	84	Image 1	97.41869	98.7784875	28.10572	3.46615172996813	DLD1	4.88684723887	1.29023881752297	60
466	0	0	B6	Rep1	84	Image 2	98.53592	98.7784875	32.06669	3.07284350208893	DLD1	4.88684723887	1.29023881752297	60
467	0	0	B6	Rep1	84	Image 3	99.80659	98.7784875	39.18566	2.54701822044085	DLD1	4.88684723887	1.29023881752297	60
468	0	0	B6	Rep1	84	Image 4	99.35275	98.7784875	31.58992	3.14507760703414	DLD1	4.88684723887	1.29023881752297	60
469	0	0	C6	Rep1	84	Image 1	100	100	43.87095	2.27941268652719	DLD1	4.88684723887	1.29023881752297	60
470	0	0	C6	Rep1	84	Image 2	100	100	30.86594	3.2398170928862	DLD1	4.88684723887	1.29023881752297	60
471	0	0	C6	Rep1	84	Image 3	100	100	50.01698	1.99932103057802	DLD1	4.88684723887	1.29023881752297	60
472	0	0	C6	Rep1	84	Image 4	100	100	42.85829	2.33327087944946	DLD1	4.88684723887	1.29023881752297	60
473	0	0	D6	Rep1	84	Image 1	100	99.97192	38.64362	2.58774928435794	DLD1	4.88684723887	1.29023881752297	60
474	0	0	D6	Rep1	84	Image 2	99.88768	99.97192	33.78317	2.95672904585331	DLD1	4.88684723887	1.29023881752297	60
475	0	0	D6	Rep1	84	Image 3	100	99.97192	48.63512	2.05612734172343	DLD1	4.88684723887	1.29023881752297	60
476	0	0	D6	Rep1	84	Image 4	100	99.97192	47.32716	2.11295163284676	DLD1	4.88684723887	1.29023881752297	60
477	0	0	E6	Rep1	84	Image 1	99.89666	99.9221625	41.68165	2.39665800178256	DLD1	4.88684723887	1.29023881752297	60
478	0	0	E6	Rep1	84	Image 2	99.98396	99.9221625	48.49269	2.06183571173305	DLD1	4.88684723887	1.29023881752297	60
479	0	0	E6	Rep1	84	Image 3	99.98583	99.9221625	46.01154	2.17305984542139	DLD1	4.88684723887	1.29023881752297	60
480	0	0	E6	Rep1	84	Image 4	99.8222	99.9221625	43.64285	2.28725209283995	DLD1	4.88684723887	1.29023881752297	60
481	0	0	B2	Rep1	88	Image 1	99.58485	98.7046075	24.82883	4.01085552561277	DLD1	5.0204573338156	1.37412237987217	64
482	0	0	B2	Rep1	88	Image 2	97.22755	98.7046075	24.32893	3.99637591953284	DLD1	5.0204573338156	1.37412237987217	64
483	0	0	B2	Rep1	88	Image 3	99.81307	98.7046075	31.05376	3.2142024025432	DLD1	5.0204573338156	1.37412237987217	64
484	0	0	B2	Rep1	88	Image 4	98.19296	98.7046075	28.45324	3.45102912708711	DLD1	5.0204573338156	1.37412237987217	64
485	1	0	D2	Rep1	88	Image 1	93.8105	96.7210425	27.78273	3.37657602402644	DLD1	5.13639221338011	1.35506511346258	64
486	1	0	D2	Rep1	88	Image 2	96.16621	96.7210425	30.63135	3.13947018332525	DLD1	5.13639221338011	1.35506511346258	64
487	1	0	D2	Rep1	88	Image 3	96.90746	96.7210425	34.8539	2.78039071667733	DLD1	5.13639221338011	1.35506511346258	64
488	1	0	D2	Rep1	88	Image 4	100	96.7210425	38.21494	2.61677762676063	DLD1	5.13639221338011	1.35506511346258	64
489	0	0.2	B3	Rep1	88	Image 1	95.14063	98.5525775	24.21875	3.92838730322581	DLD1	5.33201883545586	1.42858294477235	64
490	0	0.2	B3	Rep1	88	Image 2	99.90861	98.5525775	32.58792	3.06581733353954	DLD1	5.33201883545586	1.42858294477235	64
491	0	0.2	B3	Rep1	88	Image 3	99.41016	98.5525775	33.45057	2.97185249758076	DLD1	5.33201883545586	1.42858294477235	64
492	0	0.2	B3	Rep1	88	Image 4	99.75091	98.5525775	32.43825	3.07510146200859	DLD1	5.33201883545586	1.42858294477235	64
493	1	0.2	D3	Rep1	88	Image 1	98.75531	99.3331325	37.53688	2.63088754313092	DLD1	4.45301680927575	1.45603793725046	64
494	1	0.2	D3	Rep1	88	Image 2	98.78363	99.3331325	29.92221	3.30134806219193	DLD1	4.45301680927575	1.45603793725046	64
495	1	0.2	D3	Rep1	88	Image 3	100	99.3331325	47.10074	2.12310889383054	DLD1	4.45301680927575	1.45603793725046	64
496	1	0.2	D3	Rep1	88	Image 4	99.79359	99.3331325	40.24445	2.47968577033603	DLD1	4.45301680927575	1.45603793725046	64
497	0	0	B6	Rep1	88	Image 1	97.90051	99.1677475	28.10572	3.48329485955172	DLD1	5.0204573338156	1.37412237987217	64
498	0	0	B6	Rep1	88	Image 2	99.21548	99.1677475	32.06669	3.09403558646059	DLD1	5.0204573338156	1.37412237987217	64
499	0	0	B6	Rep1	88	Image 3	99.90501	99.1677475	39.18566	2.54952985352295	DLD1	5.0204573338156	1.37412237987217	64
500	0	0	B6	Rep1	88	Image 4	99.64999	99.1677475	31.58992	3.15448693760541	DLD1	5.0204573338156	1.37412237987217	64
501	0	0	C6	Rep1	88	Image 1	100	100	43.87095	2.27941268652719	DLD1	5.0204573338156	1.37412237987217	64
502	0	0	C6	Rep1	88	Image 2	100	100	30.86594	3.2398170928862	DLD1	5.0204573338156	1.37412237987217	64
503	0	0	C6	Rep1	88	Image 3	100	100	50.01698	1.99932103057802	DLD1	5.0204573338156	1.37412237987217	64
504	0	0	C6	Rep1	88	Image 4	100	100	42.85829	2.33327087944946	DLD1	5.0204573338156	1.37412237987217	64
505	0	0	D6	Rep1	88	Image 1	100	99.9859775	38.64362	2.58774928435794	DLD1	5.0204573338156	1.37412237987217	64
506	0	0	D6	Rep1	88	Image 2	99.94391	99.9859775	33.78317	2.95839348409282	DLD1	5.0204573338156	1.37412237987217	64
507	0	0	D6	Rep1	88	Image 3	100	99.9859775	48.63512	2.05612734172343	DLD1	5.0204573338156	1.37412237987217	64
508	0	0	D6	Rep1	88	Image 4	100	99.9859775	47.32716	2.11295163284676	DLD1	5.0204573338156	1.37412237987217	64
509	0	0	E6	Rep1	88	Image 1	99.98929	99.9790975	41.68165	2.39888032263598	DLD1	5.0204573338156	1.37412237987217	64
510	0	0	E6	Rep1	88	Image 2	100	99.9790975	48.49269	2.06216648323696	DLD1	5.0204573338156	1.37412237987217	64
511	0	0	E6	Rep1	88	Image 3	99.98907	99.9790975	46.01154	2.17313026253849	DLD1	5.0204573338156	1.37412237987217	64
512	0	0	E6	Rep1	88	Image 4	99.93803	99.9790975	43.64285	2.28990613582752	DLD1	5.0204573338156	1.37412237987217	64
513	0	0	B2	Rep1	92	Image 1	99.90674	99.0917125	24.82883	4.02381989002301	DLD1	5.13795480091954	1.44824960823249	68
514	0	0	B2	Rep1	92	Image 2	97.92191	99.0917125	24.32893	4.02491642665748	DLD1	5.13795480091954	1.44824960823249	68
515	0	0	B2	Rep1	92	Image 3	99.98957	99.0917125	31.05376	3.21988609430871	DLD1	5.13795480091954	1.44824960823249	68
516	0	0	B2	Rep1	92	Image 4	98.54863	99.0917125	28.45324	3.46352928524133	DLD1	5.13795480091954	1.44824960823249	68
517	1	0	D2	Rep1	92	Image 1	94.32844	97.261975	27.78273	3.39521854043861	DLD1	5.24314320581556	1.42023886625349	68
518	1	0	D2	Rep1	92	Image 2	97.37103	97.261975	30.63135	3.17880308899216	DLD1	5.24314320581556	1.42023886625349	68
519	1	0	D2	Rep1	92	Image 3	97.34843	97.261975	34.8539	2.79304267241256	DLD1	5.24314320581556	1.42023886625349	68
520	1	0	D2	Rep1	92	Image 4	100	97.261975	38.21494	2.61677762676063	DLD1	5.24314320581556	1.42023886625349	68
521	0	0.2	B3	Rep1	92	Image 1	95.53851	98.787655	24.21875	3.94481589677419	DLD1	5.46841832919307	1.54879860192253	68
522	0	0.2	B3	Rep1	92	Image 2	99.96366	98.787655	32.58792	3.06750660981124	DLD1	5.46841832919307	1.54879860192253	68
523	0	0.2	B3	Rep1	92	Image 3	99.74082	98.787655	33.45057	2.98173753092997	DLD1	5.46841832919307	1.54879860192253	68
524	0	0.2	B3	Rep1	92	Image 4	99.90763	98.787655	32.43825	3.07993279538816	DLD1	5.46841832919307	1.54879860192253	68
525	1	0.2	D3	Rep1	92	Image 1	99.44138	99.679635	37.53688	2.64916476808941	DLD1	4.57279721727002	1.59323383612501	68
526	1	0.2	D3	Rep1	92	Image 2	99.34397	99.679635	29.92221	3.32007462015673	DLD1	4.57279721727002	1.59323383612501	68
527	1	0.2	D3	Rep1	92	Image 3	100	99.679635	47.10074	2.12310889383054	DLD1	4.57279721727002	1.59323383612501	68
528	1	0.2	D3	Rep1	92	Image 4	99.93319	99.679635	40.24445	2.48315457162416	DLD1	4.57279721727002	1.59323383612501	68
529	0	0	B6	Rep1	92	Image 1	98.72119	99.5112625	28.10572	3.51249460963818	DLD1	5.13795480091954	1.44824960823249	68
530	0	0	B6	Rep1	92	Image 2	99.61613	99.5112625	32.06669	3.10652986011341	DLD1	5.13795480091954	1.44824960823249	68
531	0	0	B6	Rep1	92	Image 3	99.97279	99.5112625	39.18566	2.55125956791336	DLD1	5.13795480091954	1.44824960823249	68
532	0	0	B6	Rep1	92	Image 4	99.73494	99.5112625	31.58992	3.15717608654913	DLD1	5.13795480091954	1.44824960823249	68
533	0	0	C6	Rep1	92	Image 1	100	100	43.87095	2.27941268652719	DLD1	5.13795480091954	1.44824960823249	68
534	0	0	C6	Rep1	92	Image 2	100	100	30.86594	3.2398170928862	DLD1	5.13795480091954	1.44824960823249	68
535	0	0	C6	Rep1	92	Image 3	100	100	50.01698	1.99932103057802	DLD1	5.13795480091954	1.44824960823249	68
536	0	0	C6	Rep1	92	Image 4	100	100	42.85829	2.33327087944946	DLD1	5.13795480091954	1.44824960823249	68
537	0	0	D6	Rep1	92	Image 1	100	99.9859075	38.64362	2.58774928435794	DLD1	5.13795480091954	1.44824960823249	68
538	0	0	D6	Rep1	92	Image 2	99.94363	99.9859075	33.78317	2.95838519594224	DLD1	5.13795480091954	1.44824960823249	68
539	0	0	D6	Rep1	92	Image 3	100	99.9859075	48.63512	2.05612734172343	DLD1	5.13795480091954	1.44824960823249	68
540	0	0	D6	Rep1	92	Image 4	100	99.9859075	47.32716	2.11295163284676	DLD1	5.13795480091954	1.44824960823249	68
541	0	0	E6	Rep1	92	Image 1	99.98155	99.98905	41.68165	2.39869462941126	DLD1	5.13795480091954	1.44824960823249	68
542	0	0	E6	Rep1	92	Image 2	99.97465	99.98905	48.49269	2.06164372403346	DLD1	5.13795480091954	1.44824960823249	68
543	0	0	E6	Rep1	92	Image 3	100	99.98905	46.01154	2.1733678116403	DLD1	5.13795480091954	1.44824960823249	68
544	0	0	E6	Rep1	92	Image 4	100	99.98905	43.64285	2.29132607059346	DLD1	5.13795480091954	1.44824960823249	68
545	0	0	B2	Rep1	96	Image 1	99.93141	99.36287	24.82883	4.02481349302404	DLD1	5.24411946030432	1.52315233856912	72
546	0	0	B2	Rep1	96	Image 2	98.71455	99.36287	24.32893	4.05749656889966	DLD1	5.24411946030432	1.52315233856912	72
547	0	0	B2	Rep1	96	Image 3	99.96787	99.36287	31.05376	3.21918730614264	DLD1	5.24411946030432	1.52315233856912	72
548	0	0	B2	Rep1	96	Image 4	98.83765	99.36287	28.45324	3.47368700365934	DLD1	5.24411946030432	1.52315233856912	72
549	1	0	D2	Rep1	96	Image 1	95.10485	97.797955	27.78273	3.42316431826534	DLD1	5.3475620110629	1.48219192269816	72
550	1	0	D2	Rep1	96	Image 2	97.8004	97.797955	30.63135	3.1928204274379	DLD1	5.3475620110629	1.48219192269816	72
551	1	0	D2	Rep1	96	Image 3	98.28657	97.797955	34.8539	2.81995902897524	DLD1	5.3475620110629	1.48219192269816	72
552	1	0	D2	Rep1	96	Image 4	100	97.797955	38.21494	2.61677762676063	DLD1	5.3475620110629	1.48219192269816	72
553	0	0.2	B3	Rep1	96	Image 1	97.47023	99.2843375	24.21875	4.02457723870968	DLD1	5.56646962821411	1.63603301908255	72
554	0	0.2	B3	Rep1	96	Image 2	99.98777	99.2843375	32.58792	3.06824645451443	DLD1	5.56646962821411	1.63603301908255	72
555	0	0.2	B3	Rep1	96	Image 3	99.70235	99.2843375	33.45057	2.9805874757889	DLD1	5.56646962821411	1.63603301908255	72
556	0	0.2	B3	Rep1	96	Image 4	99.977	99.2843375	32.43825	3.08207132012362	DLD1	5.56646962821411	1.63603301908255	72
557	1	0.2	D3	Rep1	96	Image 1	99.80514	99.8875425	37.53688	2.6588555042401	DLD1	4.63002463797844	1.64898020105685	72
558	1	0.2	D3	Rep1	96	Image 2	99.74503	99.8875425	29.92221	3.33347804189597	DLD1	4.63002463797844	1.64898020105685	72
559	1	0.2	D3	Rep1	96	Image 3	100	99.8875425	47.10074	2.12310889383054	DLD1	4.63002463797844	1.64898020105685	72
560	1	0.2	D3	Rep1	96	Image 4	100	99.8875425	40.24445	2.4848146763094	DLD1	4.63002463797844	1.64898020105685	72
561	0	0	B6	Rep1	96	Image 1	99.36546	99.80282	28.10572	3.5354177014501	DLD1	5.24411946030432	1.52315233856912	72
562	0	0	B6	Rep1	96	Image 2	99.8702	99.80282	32.06669	3.11445303522128	DLD1	5.24411946030432	1.52315233856912	72
563	0	0	B6	Rep1	96	Image 3	100	99.80282	39.18566	2.55195395458441	DLD1	5.24411946030432	1.52315233856912	72
564	0	0	B6	Rep1	96	Image 4	99.97562	99.80282	31.58992	3.16479497257353	DLD1	5.24411946030432	1.52315233856912	72
565	0	0	C6	Rep1	96	Image 1	100	100	43.87095	2.27941268652719	DLD1	5.24411946030432	1.52315233856912	72
566	0	0	C6	Rep1	96	Image 2	100	100	30.86594	3.2398170928862	DLD1	5.24411946030432	1.52315233856912	72
567	0	0	C6	Rep1	96	Image 3	100	100	50.01698	1.99932103057802	DLD1	5.24411946030432	1.52315233856912	72
568	0	0	C6	Rep1	96	Image 4	100	100	42.85829	2.33327087944946	DLD1	5.24411946030432	1.52315233856912	72
569	0	0	D6	Rep1	96	Image 1	100	99.994315	38.64362	2.58774928435794	DLD1	5.24411946030432	1.52315233856912	72
570	0	0	D6	Rep1	96	Image 2	99.97726	99.994315	33.78317	2.95938066202787	DLD1	5.24411946030432	1.52315233856912	72
571	0	0	D6	Rep1	96	Image 3	100	99.994315	48.63512	2.05612734172343	DLD1	5.24411946030432	1.52315233856912	72
572	0	0	D6	Rep1	96	Image 4	100	99.994315	47.32716	2.11295163284676	DLD1	5.24411946030432	1.52315233856912	72
573	0	0	E6	Rep1	96	Image 1	99.98418	99.996045	41.68165	2.39875772672147	DLD1	5.24411946030432	1.52315233856912	72
574	0	0	E6	Rep1	96	Image 2	100	99.996045	48.49269	2.06216648323696	DLD1	5.24411946030432	1.52315233856912	72
575	0	0	E6	Rep1	96	Image 3	100	99.996045	46.01154	2.1733678116403	DLD1	5.24411946030432	1.52315233856912	72
576	0	0	E6	Rep1	96	Image 4	100	99.996045	43.64285	2.29132607059346	DLD1	5.24411946030432	1.52315233856912	72
577	0	0	B2	Rep2	24	Image 1	9.984735	13.75435375	9.984735	1	DLD1	1	0	0
578	0	0	B2	Rep2	24	Image 2	12.9072	13.75435375	12.9072	1	DLD1	1	0	0
579	0	0	B2	Rep2	24	Image 3	16.6675	13.75435375	16.6675	1	DLD1	1	0	0
580	0	0	B2	Rep2	24	Image 4	15.45798	13.75435375	15.45798	1	DLD1	1	0	0
581	0	0	C2	Rep2	24	Image 1	10.78132	13.663035	10.78132	1	DLD1	1	0	0
582	0	0	C2	Rep2	24	Image 2	12.41573	13.663035	12.41573	1	DLD1	1	0	0
583	0	0	C2	Rep2	24	Image 3	17.88966	13.663035	17.88966	1	DLD1	1	0	0
584	0	0	C2	Rep2	24	Image 4	13.56543	13.663035	13.56543	1	DLD1	1	0	0
585	1	0	E2	Rep2	24	Image 1	10.49113	14.5721775	10.49113	1	DLD1	1	0	0
586	1	0	E2	Rep2	24	Image 2	14.66581	14.5721775	14.66581	1	DLD1	1	0	0
587	1	0	E2	Rep2	24	Image 3	15.64192	14.5721775	15.64192	1	DLD1	1	0	0
588	1	0	E2	Rep2	24	Image 4	17.48985	14.5721775	17.48985	1	DLD1	1	0	0
589	0	0	G2	Rep2	24	Image 1	11.98407	12.8410975	11.98407	1	DLD1	1	0	0
590	0	0	G2	Rep2	24	Image 2	13.50996	12.8410975	13.50996	1	DLD1	1	0	0
591	0	0	G2	Rep2	24	Image 3	12.9874	12.8410975	12.9874	1	DLD1	1	0	0
592	0	0	G2	Rep2	24	Image 4	12.88296	12.8410975	12.88296	1	DLD1	1	0	0
593	0	0	B3	Rep2	24	Image 1	10.83734	13.5746475	10.83734	1	DLD1	1	0	0
594	0	0	B3	Rep2	24	Image 2	11.34843	13.5746475	11.34843	1	DLD1	1	0	0
595	0	0	B3	Rep2	24	Image 3	15.85847	13.5746475	15.85847	1	DLD1	1	0	0
596	0	0	B3	Rep2	24	Image 4	16.25435	13.5746475	16.25435	1	DLD1	1	0	0
597	0	0	C3	Rep2	24	Image 1	11.83646	12.2591315	11.83646	1	DLD1	1	0	0
598	0	0	C3	Rep2	24	Image 2	9.912686	12.2591315	9.912686	1	DLD1	1	0	0
599	0	0	C3	Rep2	24	Image 3	13.33754	12.2591315	13.33754	1	DLD1	1	0	0
600	0	0	C3	Rep2	24	Image 4	13.94984	12.2591315	13.94984	1	DLD1	1	0	0
601	1	0	E3	Rep2	24	Image 1	9.108917	12.33748175	9.108917	1	DLD1	1	0	0
602	1	0	E3	Rep2	24	Image 2	10.41425	12.33748175	10.41425	1	DLD1	1	0	0
603	1	0	E3	Rep2	24	Image 3	15.26954	12.33748175	15.26954	1	DLD1	1	0	0
604	1	0	E3	Rep2	24	Image 4	14.55722	12.33748175	14.55722	1	DLD1	1	0	0
605	0	0	G3	Rep2	24	Image 1	13.71698	13.89181	13.71698	1	DLD1	1	0	0
606	0	0	G3	Rep2	24	Image 2	12.55139	13.89181	12.55139	1	DLD1	1	0	0
607	0	0	G3	Rep2	24	Image 3	14.39185	13.89181	14.39185	1	DLD1	1	0	0
608	0	0	G3	Rep2	24	Image 4	14.90702	13.89181	14.90702	1	DLD1	1	0	0
609	0	0.2	B4	Rep2	24	Image 1	7.554497	12.0772715	7.554497	1	DLD1	1	0	0
610	0	0.2	B4	Rep2	24	Image 2	9.964149	12.0772715	9.964149	1	DLD1	1	0	0
611	0	0.2	B4	Rep2	24	Image 3	14.58057	12.0772715	14.58057	1	DLD1	1	0	0
612	0	0.2	B4	Rep2	24	Image 4	16.20987	12.0772715	16.20987	1	DLD1	1	0	0
613	0	0.2	C4	Rep2	24	Image 1	11.38946	13.7954825	11.38946	1	DLD1	1	0	0
614	0	0.2	C4	Rep2	24	Image 2	12.06489	13.7954825	12.06489	1	DLD1	1	0	0
615	0	0.2	C4	Rep2	24	Image 3	17.15475	13.7954825	17.15475	1	DLD1	1	0	0
616	0	0.2	C4	Rep2	24	Image 4	14.57283	13.7954825	14.57283	1	DLD1	1	0	0
617	1	0.2	E4	Rep2	24	Image 1	9.718376	14.417584	9.718376	1	DLD1	1	0	0
618	1	0.2	E4	Rep2	24	Image 2	12.76318	14.417584	12.76318	1	DLD1	1	0	0
619	1	0.2	E4	Rep2	24	Image 3	18.74205	14.417584	18.74205	1	DLD1	1	0	0
620	1	0.2	E4	Rep2	24	Image 4	16.44673	14.417584	16.44673	1	DLD1	1	0	0
621	0	0	G4	Rep2	24	Image 1	12.33546	14.12795	12.33546	1	DLD1	1	0	0
622	0	0	G4	Rep2	24	Image 2	11.42076	14.12795	11.42076	1	DLD1	1	0	0
623	0	0	G4	Rep2	24	Image 3	17.78646	14.12795	17.78646	1	DLD1	1	0	0
624	0	0	G4	Rep2	24	Image 4	14.96912	14.12795	14.96912	1	DLD1	1	0	0
625	0	0	G5	Rep2	24	Image 1	13.05406	14.7259225	13.05406	1	DLD1	1	0	0
626	0	0	G5	Rep2	24	Image 2	13.68997	14.7259225	13.68997	1	DLD1	1	0	0
627	0	0	G5	Rep2	24	Image 3	16.09333	14.7259225	16.09333	1	DLD1	1	0	0
628	0	0	G5	Rep2	24	Image 4	16.06633	14.7259225	16.06633	1	DLD1	1	0	0
629	0	0	G6	Rep2	24	Image 1	10.45805	13.65459	10.45805	1	DLD1	1	0	0
630	0	0	G6	Rep2	24	Image 2	11.22251	13.65459	11.22251	1	DLD1	1	0	0
631	0	0	G6	Rep2	24	Image 3	17.43949	13.65459	17.43949	1	DLD1	1	0	0
632	0	0	G6	Rep2	24	Image 4	15.49831	13.65459	15.49831	1	DLD1	1	0	0
633	0	0	B2	Rep2	28	Image 1	12.91701	16.477985	9.984735	1.29367579610275	DLD1	1.19874696674554	0.0560135634259962	4
634	0	0	B2	Rep2	28	Image 2	15.88535	16.477985	12.9072	1.230735558448	DLD1	1.19874696674554	0.0560135634259962	4
635	0	0	B2	Rep2	28	Image 3	19.28499	16.477985	16.6675	1.1570415479226	DLD1	1.19874696674554	0.0560135634259962	4
636	0	0	B2	Rep2	28	Image 4	17.82459	16.477985	15.45798	1.15309956410864	DLD1	1.19874696674554	0.0560135634259962	4
637	0	0	C2	Rep2	28	Image 1	12.07691	16.1581275	10.78132	1.1201698864332	DLD1	1.19874696674554	0.0560135634259962	4
638	0	0	C2	Rep2	28	Image 2	14.74379	16.1581275	12.41573	1.18750891006812	DLD1	1.19874696674554	0.0560135634259962	4
639	0	0	C2	Rep2	28	Image 3	21.5681	16.1581275	17.88966	1.20561821745075	DLD1	1.19874696674554	0.0560135634259962	4
640	0	0	C2	Rep2	28	Image 4	16.24371	16.1581275	13.56543	1.1974342132907	DLD1	1.19874696674554	0.0560135634259962	4
641	1	0	E2	Rep2	28	Image 1	12.49703	16.8185475	10.49113	1.19119961338769	DLD1	1.18268874921518	0.0665674327734721	4
642	1	0	E2	Rep2	28	Image 2	15.31084	16.8185475	14.66581	1.04398188712386	DLD1	1.18268874921518	0.0665674327734721	4
643	1	0	E2	Rep2	28	Image 3	19.70256	16.8185475	15.64192	1.25959984452037	DLD1	1.18268874921518	0.0665674327734721	4
644	1	0	E2	Rep2	28	Image 4	19.76376	16.8185475	17.48985	1.13001312189641	DLD1	1.18268874921518	0.0665674327734721	4
645	0	0	G2	Rep2	28	Image 1	15.44098	15.5328	11.98407	1.28845876234034	DLD1	1.19874696674554	0.0560135634259962	4
646	0	0	G2	Rep2	28	Image 2	15.39891	15.5328	13.50996	1.13981906682181	DLD1	1.19874696674554	0.0560135634259962	4
647	0	0	G2	Rep2	28	Image 3	15.28176	15.5328	12.9874	1.17666045551843	DLD1	1.19874696674554	0.0560135634259962	4
648	0	0	G2	Rep2	28	Image 4	16.00955	15.5328	12.88296	1.24269189689326	DLD1	1.19874696674554	0.0560135634259962	4
649	0	0	B3	Rep2	28	Image 1	12.85208	16.434205	10.83734	1.18590724292123	DLD1	1.19874696674554	0.0560135634259962	4
650	0	0	B3	Rep2	28	Image 2	13.08943	16.434205	11.34843	1.15341329153019	DLD1	1.19874696674554	0.0560135634259962	4
651	0	0	B3	Rep2	28	Image 3	19.03583	16.434205	15.85847	1.20035728541278	DLD1	1.19874696674554	0.0560135634259962	4
652	0	0	B3	Rep2	28	Image 4	20.75948	16.434205	16.25435	1.27716457440624	DLD1	1.19874696674554	0.0560135634259962	4
653	0	0	C3	Rep2	28	Image 1	14.05144	14.9020125	11.83646	1.18713196344177	DLD1	1.19874696674554	0.0560135634259962	4
654	0	0	C3	Rep2	28	Image 2	11.93392	14.9020125	9.912686	1.20390376533666	DLD1	1.19874696674554	0.0560135634259962	4
655	0	0	C3	Rep2	28	Image 3	15.69228	14.9020125	13.33754	1.17654979853856	DLD1	1.19874696674554	0.0560135634259962	4
656	0	0	C3	Rep2	28	Image 4	17.93041	14.9020125	13.94984	1.28534879253095	DLD1	1.19874696674554	0.0560135634259962	4
657	1	0	E3	Rep2	28	Image 1	12.08927	14.883585	9.108917	1.32719070774275	DLD1	1.18268874921518	0.0665674327734721	4
658	1	0	E3	Rep2	28	Image 2	11.32156	14.883585	10.41425	1.08712197229757	DLD1	1.18268874921518	0.0665674327734721	4
659	1	0	E3	Rep2	28	Image 3	17.52182	14.883585	15.26954	1.14750149644325	DLD1	1.18268874921518	0.0665674327734721	4
660	1	0	E3	Rep2	28	Image 4	18.60169	14.883585	14.55722	1.27783258067131	DLD1	1.18268874921518	0.0665674327734721	4
661	0	0	G3	Rep2	28	Image 1	15.50391	16.28345	13.71698	1.13027138626724	DLD1	1.19874696674554	0.0560135634259962	4
662	0	0	G3	Rep2	28	Image 2	13.23172	16.28345	12.55139	1.05420355833099	DLD1	1.19874696674554	0.0560135634259962	4
663	0	0	G3	Rep2	28	Image 3	18.00032	16.28345	14.39185	1.25073010071673	DLD1	1.19874696674554	0.0560135634259962	4
664	0	0	G3	Rep2	28	Image 4	18.39785	16.28345	14.90702	1.23417356386454	DLD1	1.19874696674554	0.0560135634259962	4
665	0	0.2	B4	Rep2	28	Image 1	9.734611	14.78631525	7.554497	1.2885849315977	DLD1	1.22908827840159	0.0764279492454534	4
666	0	0.2	B4	Rep2	28	Image 2	13.46292	14.78631525	9.964149	1.35113595752131	DLD1	1.22908827840159	0.0764279492454534	4
667	0	0.2	B4	Rep2	28	Image 3	18.13247	14.78631525	14.58057	1.24360501681347	DLD1	1.22908827840159	0.0764279492454534	4
668	0	0.2	B4	Rep2	28	Image 4	17.81526	14.78631525	16.20987	1.09903780844634	DLD1	1.22908827840159	0.0764279492454534	4
669	0	0.2	C4	Rep2	28	Image 1	13.70641	16.56554	11.38946	1.20342931095943	DLD1	1.22908827840159	0.0764279492454534	4
670	0	0.2	C4	Rep2	28	Image 2	13.53635	16.56554	12.06489	1.12196215630644	DLD1	1.22908827840159	0.0764279492454534	4
671	0	0.2	C4	Rep2	28	Image 3	21.56133	16.56554	17.15475	1.25687229484545	DLD1	1.22908827840159	0.0764279492454534	4
672	0	0.2	C4	Rep2	28	Image 4	17.45807	16.56554	14.57283	1.19798762491568	DLD1	1.22908827840159	0.0764279492454534	4
673	1	0.2	E4	Rep2	28	Image 1	12.32662	17.71082	9.718376	1.26838270097802	DLD1	1.22424878118696	0.0568123240519699	4
674	1	0.2	E4	Rep2	28	Image 2	15.27354	17.71082	12.76318	1.19668765934508	DLD1	1.22424878118696	0.0568123240519699	4
675	1	0.2	E4	Rep2	28	Image 3	21.73256	17.71082	18.74205	1.15956152075147	DLD1	1.22424878118696	0.0568123240519699	4
676	1	0.2	E4	Rep2	28	Image 4	21.51056	17.71082	16.44673	1.30789281516751	DLD1	1.22424878118696	0.0568123240519699	4
677	0	0	G4	Rep2	28	Image 1	15.15245	17.525055	12.33546	1.22836521702474	DLD1	1.19874696674554	0.0560135634259962	4
678	0	0	G4	Rep2	28	Image 2	12.75047	17.525055	11.42076	1.11642920436118	DLD1	1.19874696674554	0.0560135634259962	4
679	0	0	G4	Rep2	28	Image 3	21.65298	17.525055	17.78646	1.21738558431526	DLD1	1.19874696674554	0.0560135634259962	4
680	0	0	G4	Rep2	28	Image 4	20.54432	17.525055	14.96912	1.37244674369636	DLD1	1.19874696674554	0.0560135634259962	4
681	0	0	G5	Rep2	28	Image 1	15.25185	17.97381	13.05406	1.16836064795167	DLD1	1.19874696674554	0.0560135634259962	4
682	0	0	G5	Rep2	28	Image 2	14.82399	17.97381	13.68997	1.08283582798209	DLD1	1.19874696674554	0.0560135634259962	4
683	0	0	G5	Rep2	28	Image 3	21.28095	17.97381	16.09333	1.32234596568889	DLD1	1.19874696674554	0.0560135634259962	4
684	0	0	G5	Rep2	28	Image 4	20.53845	17.97381	16.06633	1.27835355056195	DLD1	1.19874696674554	0.0560135634259962	4
685	0	0	G6	Rep2	28	Image 1	13.0752	16.2110425	10.45805	1.25025219806752	DLD1	1.19874696674554	0.0560135634259962	4
686	0	0	G6	Rep2	28	Image 2	11.90284	16.2110425	11.22251	1.06062191078466	DLD1	1.19874696674554	0.0560135634259962	4
687	0	0	G6	Rep2	28	Image 3	20.27962	16.2110425	17.43949	1.16285625325053	DLD1	1.19874696674554	0.0560135634259962	4
688	0	0	G6	Rep2	28	Image 4	19.58651	16.2110425	15.49831	1.26378359963119	DLD1	1.19874696674554	0.0560135634259962	4
689	0	0	B2	Rep2	32	Image 1	15.8075	20.5905825	9.984735	1.58316670397362	DLD1	1.44271012522703	0.0967979293731365	8
690	0	0	B2	Rep2	32	Image 2	19.81377	20.5905825	12.9072	1.53509436593529	DLD1	1.44271012522703	0.0967979293731365	8
691	0	0	B2	Rep2	32	Image 3	24.26393	20.5905825	16.6675	1.45576301184941	DLD1	1.44271012522703	0.0967979293731365	8
692	0	0	B2	Rep2	32	Image 4	22.47713	20.5905825	15.45798	1.45407938165271	DLD1	1.44271012522703	0.0967979293731365	8
693	0	0	C2	Rep2	32	Image 1	15.12585	19.8756425	10.78132	1.40296828217695	DLD1	1.44271012522703	0.0967979293731365	8
694	0	0	C2	Rep2	32	Image 2	18.73867	19.8756425	12.41573	1.50926848441453	DLD1	1.44271012522703	0.0967979293731365	8
695	0	0	C2	Rep2	32	Image 3	25.47275	19.8756425	17.88966	1.42388116934587	DLD1	1.44271012522703	0.0967979293731365	8
696	0	0	C2	Rep2	32	Image 4	20.1653	19.8756425	13.56543	1.48652125292011	DLD1	1.44271012522703	0.0967979293731365	8
697	1	0	E2	Rep2	32	Image 1	15.8276	20.3471575	10.49113	1.50866493885787	DLD1	1.4084678510266	0.115298157381033	8
698	1	0	E2	Rep2	32	Image 2	16.89689	20.3471575	14.66581	1.1521279765659	DLD1	1.4084678510266	0.115298157381033	8
699	1	0	E2	Rep2	32	Image 3	23.21155	20.3471575	15.64192	1.48393227941327	DLD1	1.4084678510266	0.115298157381033	8
700	1	0	E2	Rep2	32	Image 4	25.45259	20.3471575	17.48985	1.45527777539544	DLD1	1.4084678510266	0.115298157381033	8
701	0	0	G2	Rep2	32	Image 1	19.53311	18.89217	11.98407	1.62992288930222	DLD1	1.44271012522703	0.0967979293731365	8
702	0	0	G2	Rep2	32	Image 2	18.13121	18.89217	13.50996	1.34206244874152	DLD1	1.44271012522703	0.0967979293731365	8
703	0	0	G2	Rep2	32	Image 3	18.47431	18.89217	12.9874	1.42247948011149	DLD1	1.44271012522703	0.0967979293731365	8
704	0	0	G2	Rep2	32	Image 4	19.43005	18.89217	12.88296	1.50819765022945	DLD1	1.44271012522703	0.0967979293731365	8
705	0	0	B3	Rep2	32	Image 1	16.24047	20.8352125	10.83734	1.49856606879548	DLD1	1.44271012522703	0.0967979293731365	8
706	0	0	B3	Rep2	32	Image 2	16.53715	20.8352125	11.34843	1.45721919243455	DLD1	1.44271012522703	0.0967979293731365	8
707	0	0	B3	Rep2	32	Image 3	24.73398	20.8352125	15.85847	1.5596700059968	DLD1	1.44271012522703	0.0967979293731365	8
708	0	0	B3	Rep2	32	Image 4	25.82925	20.8352125	16.25435	1.58906692669962	DLD1	1.44271012522703	0.0967979293731365	8
709	0	0	C3	Rep2	32	Image 1	17.4683	19.130075	11.83646	1.47580442125433	DLD1	1.44271012522703	0.0967979293731365	8
710	0	0	C3	Rep2	32	Image 2	15.90649	19.130075	9.912686	1.60465992769266	DLD1	1.44271012522703	0.0967979293731365	8
711	0	0	C3	Rep2	32	Image 3	20.67231	19.130075	13.33754	1.54993424574547	DLD1	1.44271012522703	0.0967979293731365	8
712	0	0	C3	Rep2	32	Image 4	22.4732	19.130075	13.94984	1.61100055627878	DLD1	1.44271012522703	0.0967979293731365	8
713	1	0	E3	Rep2	32	Image 1	14.68253	18.61812	9.108917	1.61188536463775	DLD1	1.4084678510266	0.115298157381033	8
714	1	0	E3	Rep2	32	Image 2	13.74862	18.61812	10.41425	1.32017380032167	DLD1	1.4084678510266	0.115298157381033	8
715	1	0	E3	Rep2	32	Image 3	21.41282	18.61812	15.26954	1.40232253230942	DLD1	1.4084678510266	0.115298157381033	8
716	1	0	E3	Rep2	32	Image 4	24.62851	18.61812	14.55722	1.69184157414671	DLD1	1.4084678510266	0.115298157381033	8
717	0	0	G3	Rep2	32	Image 1	20.53154	20.47621	13.71698	1.49679740001079	DLD1	1.44271012522703	0.0967979293731365	8
718	0	0	G3	Rep2	32	Image 2	16.61845	20.47621	12.55139	1.32403263702267	DLD1	1.44271012522703	0.0967979293731365	8
719	0	0	G3	Rep2	32	Image 3	22.12851	20.47621	14.39185	1.5375723065485	DLD1	1.44271012522703	0.0967979293731365	8
720	0	0	G3	Rep2	32	Image 4	22.62634	20.47621	14.90702	1.51783119630885	DLD1	1.44271012522703	0.0967979293731365	8
721	0	0.2	B4	Rep2	32	Image 1	12.49206	19.687705	7.554497	1.65359255553348	DLD1	1.58178421141844	0.109910592172071	8
722	0	0.2	B4	Rep2	32	Image 2	17.42843	19.687705	9.964149	1.74911374769687	DLD1	1.58178421141844	0.109910592172071	8
723	0	0.2	B4	Rep2	32	Image 3	23.80713	19.687705	14.58057	1.63279830623906	DLD1	1.58178421141844	0.109910592172071	8
724	0	0.2	B4	Rep2	32	Image 4	25.0232	19.687705	16.20987	1.54370146090006	DLD1	1.58178421141844	0.109910592172071	8
725	0	0.2	C4	Rep2	32	Image 1	17.61473	22.000835	11.38946	1.54658166409997	DLD1	1.58178421141844	0.109910592172071	8
726	0	0.2	C4	Rep2	32	Image 2	18.49732	22.000835	12.06489	1.53315280951588	DLD1	1.58178421141844	0.109910592172071	8
727	0	0.2	C4	Rep2	32	Image 3	29.25943	22.000835	17.15475	1.70561681167024	DLD1	1.58178421141844	0.109910592172071	8
728	0	0.2	C4	Rep2	32	Image 4	22.63186	22.000835	14.57283	1.55301749900328	DLD1	1.58178421141844	0.109910592172071	8
729	1	0.2	E4	Rep2	32	Image 1	16.06936	23.389545	9.718376	1.65350260166925	DLD1	1.52942855287245	0.10790624100396	8
730	1	0.2	E4	Rep2	32	Image 2	19.85135	23.389545	12.76318	1.55536081133385	DLD1	1.52942855287245	0.10790624100396	8
731	1	0.2	E4	Rep2	32	Image 3	30.27286	23.389545	18.74205	1.61523739398838	DLD1	1.52942855287245	0.10790624100396	8
732	1	0.2	E4	Rep2	32	Image 4	27.36461	23.389545	16.44673	1.66383287133673	DLD1	1.52942855287245	0.10790624100396	8
733	0	0	G4	Rep2	32	Image 1	19.78282	22.041365	12.33546	1.60373589635085	DLD1	1.44271012522703	0.0967979293731365	8
734	0	0	G4	Rep2	32	Image 2	15.15376	22.041365	11.42076	1.3268609094316	DLD1	1.44271012522703	0.0967979293731365	8
735	0	0	G4	Rep2	32	Image 3	26.70638	22.041365	17.78646	1.50150057965441	DLD1	1.44271012522703	0.0967979293731365	8
736	0	0	G4	Rep2	32	Image 4	26.5225	22.041365	14.96912	1.77181424158534	DLD1	1.44271012522703	0.0967979293731365	8
737	0	0	G5	Rep2	32	Image 1	17.89725	21.5455025	13.05406	1.3710102450885	DLD1	1.44271012522703	0.0967979293731365	8
738	0	0	G5	Rep2	32	Image 2	17.03739	21.5455025	13.68997	1.24451624072222	DLD1	1.44271012522703	0.0967979293731365	8
739	0	0	G5	Rep2	32	Image 3	25.34586	21.5455025	16.09333	1.57492948942201	DLD1	1.44271012522703	0.0967979293731365	8
740	0	0	G5	Rep2	32	Image 4	25.90151	21.5455025	16.06633	1.61216096021929	DLD1	1.44271012522703	0.0967979293731365	8
741	0	0	G6	Rep2	32	Image 1	16.78762	20.17274	10.45805	1.60523424538991	DLD1	1.44271012522703	0.0967979293731365	8
742	0	0	G6	Rep2	32	Image 2	14.15589	20.17274	11.22251	1.26138359422268	DLD1	1.44271012522703	0.0967979293731365	8
743	0	0	G6	Rep2	32	Image 3	25.05636	20.17274	17.43949	1.43675990524952	DLD1	1.44271012522703	0.0967979293731365	8
744	0	0	G6	Rep2	32	Image 4	24.69109	20.17274	15.49831	1.5931472528295	DLD1	1.44271012522703	0.0967979293731365	8
745	0	0	B2	Rep2	36	Image 1	19.01421	24.5463225	9.984735	1.90432795662579	DLD1	1.72848603886762	0.134135453157192	12
746	0	0	B2	Rep2	36	Image 2	24.28989	24.5463225	12.9072	1.88188685384901	DLD1	1.72848603886762	0.134135453157192	12
747	0	0	B2	Rep2	36	Image 3	29.90806	24.5463225	16.6675	1.79439388030598	DLD1	1.72848603886762	0.134135453157192	12
748	0	0	B2	Rep2	36	Image 4	24.97313	24.5463225	15.45798	1.61554937967315	DLD1	1.72848603886762	0.134135453157192	12
749	0	0	C2	Rep2	36	Image 1	18.56833	24.45511	10.78132	1.72226870179162	DLD1	1.72848603886762	0.134135453157192	12
750	0	0	C2	Rep2	36	Image 2	21.51131	24.45511	12.41573	1.73258519635978	DLD1	1.72848603886762	0.134135453157192	12
751	0	0	C2	Rep2	36	Image 3	33.33092	24.45511	17.88966	1.86313881873663	DLD1	1.72848603886762	0.134135453157192	12
752	0	0	C2	Rep2	36	Image 4	24.40988	24.45511	13.56543	1.7994180796333	DLD1	1.72848603886762	0.134135453157192	12
753	1	0	E2	Rep2	36	Image 1	18.76167	25.34011	10.49113	1.78833643277702	DLD1	1.72543192610244	0.150720731405295	12
754	1	0	E2	Rep2	36	Image 2	22.70073	25.34011	14.66581	1.54786745498544	DLD1	1.72543192610244	0.150720731405295	12
755	1	0	E2	Rep2	36	Image 3	28.98257	25.34011	15.64192	1.85287803543299	DLD1	1.72543192610244	0.150720731405295	12
756	1	0	E2	Rep2	36	Image 4	30.91547	25.34011	17.48985	1.76762350734855	DLD1	1.72543192610244	0.150720731405295	12
757	0	0	G2	Rep2	36	Image 1	22.72374	22.753735	11.98407	1.89616215526111	DLD1	1.72848603886762	0.134135453157192	12
758	0	0	G2	Rep2	36	Image 2	21.37061	22.753735	13.50996	1.5818411009359	DLD1	1.72848603886762	0.134135453157192	12
759	0	0	G2	Rep2	36	Image 3	23.64521	22.753735	12.9874	1.82062691531792	DLD1	1.72848603886762	0.134135453157192	12
760	0	0	G2	Rep2	36	Image 4	23.27538	22.753735	12.88296	1.80667952085546	DLD1	1.72848603886762	0.134135453157192	12
761	0	0	B3	Rep2	36	Image 1	18.86024	24.22752	10.83734	1.74030158692078	DLD1	1.72848603886762	0.134135453157192	12
762	0	0	B3	Rep2	36	Image 2	20.8363	24.22752	11.34843	1.83605133044835	DLD1	1.72848603886762	0.134135453157192	12
763	0	0	B3	Rep2	36	Image 3	27.08506	24.22752	15.85847	1.70792390438674	DLD1	1.72848603886762	0.134135453157192	12
764	0	0	B3	Rep2	36	Image 4	30.12848	24.22752	16.25435	1.85356412283481	DLD1	1.72848603886762	0.134135453157192	12
765	0	0	C3	Rep2	36	Image 1	20.86863	22.235355	11.83646	1.7630803466577	DLD1	1.72848603886762	0.134135453157192	12
766	0	0	C3	Rep2	36	Image 2	19.08129	22.235355	9.912686	1.92493638959208	DLD1	1.72848603886762	0.134135453157192	12
767	0	0	C3	Rep2	36	Image 3	23.63727	22.235355	13.33754	1.77223610950745	DLD1	1.72848603886762	0.134135453157192	12
768	0	0	C3	Rep2	36	Image 4	25.35423	22.235355	13.94984	1.81752837308528	DLD1	1.72848603886762	0.134135453157192	12
769	1	0	E3	Rep2	36	Image 1	18.64335	23.3611175	9.108917	2.04671422519274	DLD1	1.72543192610244	0.150720731405295	12
770	1	0	E3	Rep2	36	Image 2	18.66669	23.3611175	10.41425	1.79241808099479	DLD1	1.72543192610244	0.150720731405295	12
771	1	0	E3	Rep2	36	Image 3	25.81668	23.3611175	15.26954	1.69073069653703	DLD1	1.72543192610244	0.150720731405295	12
772	1	0	E3	Rep2	36	Image 4	30.31775	23.3611175	14.55722	2.08266070032602	DLD1	1.72543192610244	0.150720731405295	12
773	0	0	G3	Rep2	36	Image 1	24.9971	24.6370725	13.71698	1.82234719304103	DLD1	1.72848603886762	0.134135453157192	12
774	0	0	G3	Rep2	36	Image 2	21.15806	24.6370725	12.55139	1.6857144905863	DLD1	1.72848603886762	0.134135453157192	12
775	0	0	G3	Rep2	36	Image 3	26.94787	24.6370725	14.39185	1.87243960991811	DLD1	1.72848603886762	0.134135453157192	12
776	0	0	G3	Rep2	36	Image 4	25.44526	24.6370725	14.90702	1.70693136522256	DLD1	1.72848603886762	0.134135453157192	12
777	0	0.2	B4	Rep2	36	Image 1	15.41148	23.827065	7.554497	2.04004052155954	DLD1	1.89514018214195	0.133105575501229	12
778	0	0.2	B4	Rep2	36	Image 2	18.98886	23.827065	9.964149	1.90571819028399	DLD1	1.89514018214195	0.133105575501229	12
779	0	0.2	B4	Rep2	36	Image 3	27.98954	23.827065	14.58057	1.91964648844318	DLD1	1.89514018214195	0.133105575501229	12
780	0	0.2	B4	Rep2	36	Image 4	32.91838	23.827065	16.20987	2.03076150518172	DLD1	1.89514018214195	0.133105575501229	12
781	0	0.2	C4	Rep2	36	Image 1	21.19991	27.3103325	11.38946	1.86136217169207	DLD1	1.89514018214195	0.133105575501229	12
782	0	0.2	C4	Rep2	36	Image 2	22.60458	27.3103325	12.06489	1.87358359670084	DLD1	1.89514018214195	0.133105575501229	12
783	0	0.2	C4	Rep2	36	Image 3	36.38988	27.3103325	17.15475	2.12127136798846	DLD1	1.89514018214195	0.133105575501229	12
784	0	0.2	C4	Rep2	36	Image 4	29.04696	27.3103325	14.57283	1.99322712197974	DLD1	1.89514018214195	0.133105575501229	12
785	1	0.2	E4	Rep2	36	Image 1	18.58732	27.0223875	9.718376	1.91259527311971	DLD1	1.79266647328261	0.16955307338674	12
786	1	0.2	E4	Rep2	36	Image 2	21.40335	27.0223875	12.76318	1.67696060072803	DLD1	1.79266647328261	0.16955307338674	12
787	1	0.2	E4	Rep2	36	Image 3	36.81173	27.0223875	18.74205	1.96412505569028	DLD1	1.79266647328261	0.16955307338674	12
788	1	0.2	E4	Rep2	36	Image 4	31.28715	27.0223875	16.44673	1.90233256094069	DLD1	1.79266647328261	0.16955307338674	12
789	0	0	G4	Rep2	36	Image 1	23.46023	26.92674	12.33546	1.90185286969436	DLD1	1.72848603886762	0.134135453157192	12
790	0	0	G4	Rep2	36	Image 2	18.32512	26.92674	11.42076	1.60454470630676	DLD1	1.72848603886762	0.134135453157192	12
791	0	0	G4	Rep2	36	Image 3	31.65257	26.92674	17.78646	1.77958795623188	DLD1	1.72848603886762	0.134135453157192	12
792	0	0	G4	Rep2	36	Image 4	34.26904	26.92674	14.96912	2.28931560439091	DLD1	1.72848603886762	0.134135453157192	12
793	0	0	G5	Rep2	36	Image 1	22.80538	26.92142	13.05406	1.74699518770406	DLD1	1.72848603886762	0.134135453157192	12
794	0	0	G5	Rep2	36	Image 2	22.55154	26.92142	13.68997	1.64730382900766	DLD1	1.72848603886762	0.134135453157192	12
795	0	0	G5	Rep2	36	Image 3	31.13748	26.92142	16.09333	1.93480653165007	DLD1	1.72848603886762	0.134135453157192	12
796	0	0	G5	Rep2	36	Image 4	31.19128	26.92142	16.06633	1.94140665603159	DLD1	1.72848603886762	0.134135453157192	12
797	0	0	G6	Rep2	36	Image 1	19.24044	24.14385	10.45805	1.83977318907445	DLD1	1.72848603886762	0.134135453157192	12
798	0	0	G6	Rep2	36	Image 2	15.95629	24.14385	11.22251	1.4218111634563	DLD1	1.72848603886762	0.134135453157192	12
799	0	0	G6	Rep2	36	Image 3	29.82433	24.14385	17.43949	1.71016067557021	DLD1	1.72848603886762	0.134135453157192	12
800	0	0	G6	Rep2	36	Image 4	31.55434	24.14385	15.49831	2.03598585910335	DLD1	1.72848603886762	0.134135453157192	12
801	0	0	B2	Rep2	40	Image 1	22.41379	29.2261725	9.984735	2.24480569589478	DLD1	2.0471828902666	0.185647249135559	16
802	0	0	B2	Rep2	40	Image 2	29.53906	29.2261725	12.9072	2.28857226974092	DLD1	2.0471828902666	0.185647249135559	16
803	0	0	B2	Rep2	40	Image 3	35.55965	29.2261725	16.6675	2.13347232638368	DLD1	2.0471828902666	0.185647249135559	16
804	0	0	B2	Rep2	40	Image 4	29.39219	29.2261725	15.45798	1.90142502448573	DLD1	2.0471828902666	0.185647249135559	16
805	0	0	C2	Rep2	40	Image 1	21.91941	29.44084	10.78132	2.03309149529	DLD1	2.0471828902666	0.185647249135559	16
806	0	0	C2	Rep2	40	Image 2	28.11967	29.44084	12.41573	2.26484226058395	DLD1	2.0471828902666	0.185647249135559	16
807	0	0	C2	Rep2	40	Image 3	38.80408	29.44084	17.88966	2.16907867449689	DLD1	2.0471828902666	0.185647249135559	16
808	0	0	C2	Rep2	40	Image 4	28.9202	29.44084	13.56543	2.13190440701106	DLD1	2.0471828902666	0.185647249135559	16
809	1	0	E2	Rep2	40	Image 1	22.59139	29.3125375	10.49113	2.15338004581013	DLD1	2.01047898294716	0.173049458373642	16
810	1	0	E2	Rep2	40	Image 2	25.31153	29.3125375	14.66581	1.72588694385104	DLD1	2.01047898294716	0.173049458373642	16
811	1	0	E2	Rep2	40	Image 3	33.98106	29.3125375	15.64192	2.17243535320472	DLD1	2.01047898294716	0.173049458373642	16
812	1	0	E2	Rep2	40	Image 4	35.36617	29.3125375	17.48985	2.02209681615337	DLD1	2.01047898294716	0.173049458373642	16
813	0	0	G2	Rep2	40	Image 1	28.43861	28.4285	11.98407	2.37303436979257	DLD1	2.0471828902666	0.185647249135559	16
814	0	0	G2	Rep2	40	Image 2	28.85706	28.4285	13.50996	2.13598411838377	DLD1	2.0471828902666	0.185647249135559	16
815	0	0	G2	Rep2	40	Image 3	27.21008	28.4285	12.9874	2.09511372561098	DLD1	2.0471828902666	0.185647249135559	16
816	0	0	G2	Rep2	40	Image 4	29.20825	28.4285	12.88296	2.26720023969647	DLD1	2.0471828902666	0.185647249135559	16
817	0	0	B3	Rep2	40	Image 1	22.7093	29.8255425	10.83734	2.09546807611462	DLD1	2.0471828902666	0.185647249135559	16
818	0	0	B3	Rep2	40	Image 2	24.83574	29.8255425	11.34843	2.18847364789667	DLD1	2.0471828902666	0.185647249135559	16
819	0	0	B3	Rep2	40	Image 3	35.74131	29.8255425	15.85847	2.25376786032953	DLD1	2.0471828902666	0.185647249135559	16
820	0	0	B3	Rep2	40	Image 4	36.01582	29.8255425	16.25435	2.21576501059716	DLD1	2.0471828902666	0.185647249135559	16
821	0	0	C3	Rep2	40	Image 1	24.1523	26.909935	11.83646	2.0405002847135	DLD1	2.0471828902666	0.185647249135559	16
822	0	0	C3	Rep2	40	Image 2	21.6199	26.909935	9.912686	2.18103347568964	DLD1	2.0471828902666	0.185647249135559	16
823	0	0	C3	Rep2	40	Image 3	29.0703	26.909935	13.33754	2.17958484098267	DLD1	2.0471828902666	0.185647249135559	16
824	0	0	C3	Rep2	40	Image 4	32.79724	26.909935	13.94984	2.35108359665774	DLD1	2.0471828902666	0.185647249135559	16
825	1	0	E3	Rep2	40	Image 1	21.49018	26.9509475	9.108917	2.35924643950538	DLD1	2.01047898294716	0.173049458373642	16
826	1	0	E3	Rep2	40	Image 2	22.16761	26.9509475	10.41425	2.12858439157885	DLD1	2.01047898294716	0.173049458373642	16
827	1	0	E3	Rep2	40	Image 3	31.50164	26.9509475	15.26954	2.06303791731774	DLD1	2.01047898294716	0.173049458373642	16
828	1	0	E3	Rep2	40	Image 4	32.64436	26.9509475	14.55722	2.2424858592506	DLD1	2.01047898294716	0.173049458373642	16
829	0	0	G3	Rep2	40	Image 1	29.17917	29.57342	13.71698	2.12722990045914	DLD1	2.0471828902666	0.185647249135559	16
830	0	0	G3	Rep2	40	Image 2	23.25465	29.57342	12.55139	1.8527549538338	DLD1	2.0471828902666	0.185647249135559	16
831	0	0	G3	Rep2	40	Image 3	32.85616	29.57342	14.39185	2.28296987531137	DLD1	2.0471828902666	0.185647249135559	16
832	0	0	G3	Rep2	40	Image 4	33.0037	29.57342	14.90702	2.21397033075692	DLD1	2.0471828902666	0.185647249135559	16
833	0	0.2	B4	Rep2	40	Image 1	18.27213	29.7477175	7.554497	2.41870901530572	DLD1	2.2595445184213	0.191280289480533	16
834	0	0.2	B4	Rep2	40	Image 2	25.31043	29.7477175	9.964149	2.54014969065597	DLD1	2.2595445184213	0.191280289480533	16
835	0	0.2	B4	Rep2	40	Image 3	36.04222	29.7477175	14.58057	2.47193491063792	DLD1	2.2595445184213	0.191280289480533	16
836	0	0.2	B4	Rep2	40	Image 4	39.36609	29.7477175	16.20987	2.42852595363195	DLD1	2.2595445184213	0.191280289480533	16
837	0	0.2	C4	Rep2	40	Image 1	25.26062	31.8119125	11.38946	2.21789443924471	DLD1	2.2595445184213	0.191280289480533	16
838	0	0.2	C4	Rep2	40	Image 2	26.19895	31.8119125	12.06489	2.17150342854348	DLD1	2.2595445184213	0.191280289480533	16
839	0	0.2	C4	Rep2	40	Image 3	40.99014	31.8119125	17.15475	2.38943383028024	DLD1	2.2595445184213	0.191280289480533	16
840	0	0.2	C4	Rep2	40	Image 4	34.79794	31.8119125	14.57283	2.38786426521136	DLD1	2.2595445184213	0.191280289480533	16
841	1	0.2	E4	Rep2	40	Image 1	22.41427	33.6296175	9.718376	2.30638020179503	DLD1	2.13353967732811	0.267107847132267	16
842	1	0.2	E4	Rep2	40	Image 2	27.74122	33.6296175	12.76318	2.17353512212474	DLD1	2.13353967732811	0.267107847132267	16
843	1	0.2	E4	Rep2	40	Image 3	44.41963	33.6296175	18.74205	2.37005183531151	DLD1	2.13353967732811	0.267107847132267	16
844	1	0.2	E4	Rep2	40	Image 4	39.94335	33.6296175	16.44673	2.42864995047648	DLD1	2.13353967732811	0.267107847132267	16
845	0	0	G4	Rep2	40	Image 1	25.62886	31.692135	12.33546	2.07765742015296	DLD1	2.0471828902666	0.185647249135559	16
846	0	0	G4	Rep2	40	Image 2	23.26011	31.692135	11.42076	2.03665167642083	DLD1	2.0471828902666	0.185647249135559	16
847	0	0	G4	Rep2	40	Image 3	38.82867	31.692135	17.78646	2.18304654214498	DLD1	2.0471828902666	0.185647249135559	16
848	0	0	G4	Rep2	40	Image 4	39.0509	31.692135	14.96912	2.60876390863324	DLD1	2.0471828902666	0.185647249135559	16
849	0	0	G5	Rep2	40	Image 1	26.53204	31.283625	13.05406	2.03247418810699	DLD1	2.0471828902666	0.185647249135559	16
850	0	0	G5	Rep2	40	Image 2	26.04139	31.283625	13.68997	1.90222403701396	DLD1	2.0471828902666	0.185647249135559	16
851	0	0	G5	Rep2	40	Image 3	36.79791	31.283625	16.09333	2.28653174948876	DLD1	2.0471828902666	0.185647249135559	16
852	0	0	G5	Rep2	40	Image 4	35.76316	31.283625	16.06633	2.22596946533527	DLD1	2.0471828902666	0.185647249135559	16
853	0	0	G6	Rep2	40	Image 1	21.90892	28.4394	10.45805	2.09493356792136	DLD1	2.0471828902666	0.185647249135559	16
854	0	0	G6	Rep2	40	Image 2	20.3621	28.4394	11.22251	1.81439802682288	DLD1	2.0471828902666	0.185647249135559	16
855	0	0	G6	Rep2	40	Image 3	34.41824	28.4394	17.43949	1.97358064943413	DLD1	2.0471828902666	0.185647249135559	16
856	0	0	G6	Rep2	40	Image 4	37.06834	28.4394	15.49831	2.39176658616327	DLD1	2.0471828902666	0.185647249135559	16
857	0	0	B2	Rep2	44	Image 1	26.47754	33.827225	9.984735	2.65180197571593	DLD1	2.38577169869046	0.261954330185481	20
858	0	0	B2	Rep2	44	Image 2	31.85904	33.827225	12.9072	2.46831535886947	DLD1	2.38577169869046	0.261954330185481	20
859	0	0	B2	Rep2	44	Image 3	39.74531	33.827225	16.6675	2.3845993700315	DLD1	2.38577169869046	0.261954330185481	20
860	0	0	B2	Rep2	44	Image 4	37.22701	33.827225	15.45798	2.4082713265252	DLD1	2.38577169869046	0.261954330185481	20
861	0	0	C2	Rep2	44	Image 1	26.0847	35.1438125	10.78132	2.41943472598903	DLD1	2.38577169869046	0.261954330185481	20
862	0	0	C2	Rep2	44	Image 2	32.57819	35.1438125	12.41573	2.62394478617045	DLD1	2.38577169869046	0.261954330185481	20
863	0	0	C2	Rep2	44	Image 3	45.72253	35.1438125	17.88966	2.55580765648984	DLD1	2.38577169869046	0.261954330185481	20
864	0	0	C2	Rep2	44	Image 4	36.18983	35.1438125	13.56543	2.66779821944457	DLD1	2.38577169869046	0.261954330185481	20
865	1	0	E2	Rep2	44	Image 1	27.58406	36.1702975	10.49113	2.62927444422098	DLD1	2.38026898018774	0.244325589372593	20
866	1	0	E2	Rep2	44	Image 2	32.55471	36.1702975	14.66581	2.21976897286955	DLD1	2.38026898018774	0.244325589372593	20
867	1	0	E2	Rep2	44	Image 3	41.21331	36.1702975	15.64192	2.63479866921708	DLD1	2.38026898018774	0.244325589372593	20
868	1	0	E2	Rep2	44	Image 4	43.32911	36.1702975	17.48985	2.47738602675266	DLD1	2.38026898018774	0.244325589372593	20
869	0	0	G2	Rep2	44	Image 1	33.93982	33.18948	11.98407	2.83207791676784	DLD1	2.38577169869046	0.261954330185481	20
870	0	0	G2	Rep2	44	Image 2	31.70597	33.18948	13.50996	2.34685891001898	DLD1	2.38577169869046	0.261954330185481	20
871	0	0	G2	Rep2	44	Image 3	32.40287	33.18948	12.9874	2.49494664059011	DLD1	2.38577169869046	0.261954330185481	20
872	0	0	G2	Rep2	44	Image 4	34.70926	33.18948	12.88296	2.69419915919944	DLD1	2.38577169869046	0.261954330185481	20
873	0	0	B3	Rep2	44	Image 1	27.62737	35.21095	10.83734	2.54927592933321	DLD1	2.38577169869046	0.261954330185481	20
874	0	0	B3	Rep2	44	Image 2	29.52641	35.21095	11.34843	2.60180571233201	DLD1	2.38577169869046	0.261954330185481	20
875	0	0	B3	Rep2	44	Image 3	41.24405	35.21095	15.85847	2.60075845904428	DLD1	2.38577169869046	0.261954330185481	20
876	0	0	B3	Rep2	44	Image 4	42.44597	35.21095	16.25435	2.61136065114877	DLD1	2.38577169869046	0.261954330185481	20
877	0	0	C3	Rep2	44	Image 1	30.67315	32.24131	11.83646	2.59141246622723	DLD1	2.38577169869046	0.261954330185481	20
878	0	0	C3	Rep2	44	Image 2	26.90325	32.24131	9.912686	2.71402221355544	DLD1	2.38577169869046	0.261954330185481	20
879	0	0	C3	Rep2	44	Image 3	33.63685	32.24131	13.33754	2.52196806907421	DLD1	2.38577169869046	0.261954330185481	20
880	0	0	C3	Rep2	44	Image 4	37.75199	32.24131	13.94984	2.70626688191406	DLD1	2.38577169869046	0.261954330185481	20
881	1	0	E3	Rep2	44	Image 1	22.95907	32.0881125	9.108917	2.52050490744399	DLD1	2.38026898018774	0.244325589372593	20
882	1	0	E3	Rep2	44	Image 2	25.54418	32.0881125	10.41425	2.45281033199702	DLD1	2.38026898018774	0.244325589372593	20
883	1	0	E3	Rep2	44	Image 3	37.07228	32.0881125	15.26954	2.42785833757926	DLD1	2.38026898018774	0.244325589372593	20
884	1	0	E3	Rep2	44	Image 4	42.77692	32.0881125	14.55722	2.93853634141684	DLD1	2.38026898018774	0.244325589372593	20
885	0	0	G3	Rep2	44	Image 1	32.49046	34.4875725	13.71698	2.36863070442619	DLD1	2.38577169869046	0.261954330185481	20
886	0	0	G3	Rep2	44	Image 2	28.7538	34.4875725	12.55139	2.29088571066631	DLD1	2.38577169869046	0.261954330185481	20
887	0	0	G3	Rep2	44	Image 3	39.07465	34.4875725	14.39185	2.71505400626049	DLD1	2.38577169869046	0.261954330185481	20
888	0	0	G3	Rep2	44	Image 4	37.63138	34.4875725	14.90702	2.52440662184662	DLD1	2.38577169869046	0.261954330185481	20
889	0	0.2	B4	Rep2	44	Image 1	21.45557	34.6233425	7.554497	2.84010570127965	DLD1	2.65736147603484	0.261863164808576	20
890	0	0.2	B4	Rep2	44	Image 2	28.77991	34.6233425	9.964149	2.88834600927786	DLD1	2.65736147603484	0.261863164808576	20
891	0	0.2	B4	Rep2	44	Image 3	41.15536	34.6233425	14.58057	2.82261667410808	DLD1	2.65736147603484	0.261863164808576	20
892	0	0.2	B4	Rep2	44	Image 4	47.10253	34.6233425	16.20987	2.90579319883503	DLD1	2.65736147603484	0.261863164808576	20
893	0	0.2	C4	Rep2	44	Image 1	30.15134	39.187525	11.38946	2.64730197919831	DLD1	2.65736147603484	0.261863164808576	20
894	0	0.2	C4	Rep2	44	Image 2	33.29271	39.187525	12.06489	2.75947066239311	DLD1	2.65736147603484	0.261863164808576	20
895	0	0.2	C4	Rep2	44	Image 3	51.5471	39.187525	17.15475	3.00482956615515	DLD1	2.65736147603484	0.261863164808576	20
896	0	0.2	C4	Rep2	44	Image 4	41.75895	39.187525	14.57283	2.86553469710413	DLD1	2.65736147603484	0.261863164808576	20
897	1	0.2	E4	Rep2	44	Image 1	26.1327	39.2341475	9.718376	2.68899865574248	DLD1	2.43729974243171	0.374053180672205	20
898	1	0.2	E4	Rep2	44	Image 2	31.30498	39.2341475	12.76318	2.45275707151353	DLD1	2.43729974243171	0.374053180672205	20
899	1	0.2	E4	Rep2	44	Image 3	52.80227	39.2341475	18.74205	2.81731560848466	DLD1	2.43729974243171	0.374053180672205	20
900	1	0.2	E4	Rep2	44	Image 4	46.69664	39.2341475	16.44673	2.83926592094599	DLD1	2.43729974243171	0.374053180672205	20
901	0	0	G4	Rep2	44	Image 1	26.82505	35.93387	12.33546	2.17462907747259	DLD1	2.38577169869046	0.261954330185481	20
902	0	0	G4	Rep2	44	Image 2	25.05139	35.93387	11.42076	2.19349587943359	DLD1	2.38577169869046	0.261954330185481	20
903	0	0	G4	Rep2	44	Image 3	44.97824	35.93387	17.78646	2.52879100169455	DLD1	2.38577169869046	0.261954330185481	20
904	0	0	G4	Rep2	44	Image 4	46.8808	35.93387	14.96912	3.13183406907019	DLD1	2.38577169869046	0.261954330185481	20
905	0	0	G5	Rep2	44	Image 1	30.8526	37.2968775	13.05406	2.36344861292196	DLD1	2.38577169869046	0.261954330185481	20
906	0	0	G5	Rep2	44	Image 2	31.13838	37.2968775	13.68997	2.27453968124108	DLD1	2.38577169869046	0.261954330185481	20
907	0	0	G5	Rep2	44	Image 3	43.25382	37.2968775	16.09333	2.68768614078006	DLD1	2.38577169869046	0.261954330185481	20
908	0	0	G5	Rep2	44	Image 4	43.94271	37.2968775	16.06633	2.73508075584156	DLD1	2.38577169869046	0.261954330185481	20
909	0	0	G6	Rep2	44	Image 1	26.24986	33.2136925	10.45805	2.5100147733086	DLD1	2.38577169869046	0.261954330185481	20
910	0	0	G6	Rep2	44	Image 2	23.87406	33.2136925	11.22251	2.12733693264697	DLD1	2.38577169869046	0.261954330185481	20
911	0	0	G6	Rep2	44	Image 3	40.74063	33.2136925	17.43949	2.33611361341415	DLD1	2.38577169869046	0.261954330185481	20
912	0	0	G6	Rep2	44	Image 4	41.99022	33.2136925	15.49831	2.70934185727347	DLD1	2.38577169869046	0.261954330185481	20
913	0	0	B2	Rep2	52	Image 1	37.41897	47.344055	9.984735	3.74761773847779	DLD1	3.09952516334864	0.470347633230606	28
914	0	0	B2	Rep2	52	Image 2	44.92484	47.344055	12.9072	3.48060307425313	DLD1	3.09952516334864	0.470347633230606	28
915	0	0	B2	Rep2	52	Image 3	53.4261	47.344055	16.6675	3.20540572971351	DLD1	3.09952516334864	0.470347633230606	28
916	0	0	B2	Rep2	52	Image 4	53.60631	47.344055	15.45798	3.4678729044804	DLD1	3.09952516334864	0.470347633230606	28
917	0	0	C2	Rep2	52	Image 1	36.36874	47.874935	10.78132	3.37331050372311	DLD1	3.09952516334864	0.470347633230606	28
918	0	0	C2	Rep2	52	Image 2	46.73753	47.874935	12.41573	3.76438034654426	DLD1	3.09952516334864	0.470347633230606	28
919	0	0	C2	Rep2	52	Image 3	60.62912	47.874935	17.88966	3.38905937843425	DLD1	3.09952516334864	0.470347633230606	28
920	0	0	C2	Rep2	52	Image 4	47.76435	47.874935	13.56543	3.52103471839816	DLD1	3.09952516334864	0.470347633230606	28
921	1	0	E2	Rep2	52	Image 1	34.11438	46.30759	10.49113	3.25173551371492	DLD1	3.04504223878386	0.421016599220482	28
922	1	0	E2	Rep2	52	Image 2	40.41336	46.30759	14.66581	2.75561731673873	DLD1	3.04504223878386	0.421016599220482	28
923	1	0	E2	Rep2	52	Image 3	54.35524	46.30759	15.64192	3.47497238190708	DLD1	3.04504223878386	0.421016599220482	28
924	1	0	E2	Rep2	52	Image 4	56.34738	46.30759	17.48985	3.22171888266623	DLD1	3.04504223878386	0.421016599220482	28
925	0	0	G2	Rep2	52	Image 1	42.20663	43.2288525	11.98407	3.52189448159098	DLD1	3.09952516334864	0.470347633230606	28
926	0	0	G2	Rep2	52	Image 2	44.86681	43.2288525	13.50996	3.32101723469204	DLD1	3.09952516334864	0.470347633230606	28
927	0	0	G2	Rep2	52	Image 3	43.16037	43.2288525	12.9874	3.32324945716618	DLD1	3.09952516334864	0.470347633230606	28
928	0	0	G2	Rep2	52	Image 4	42.6816	43.2288525	12.88296	3.31302744089868	DLD1	3.09952516334864	0.470347633230606	28
929	0	0	B3	Rep2	52	Image 1	37.26604	47.20922	10.83734	3.43867037483368	DLD1	3.09952516334864	0.470347633230606	28
930	0	0	B3	Rep2	52	Image 2	41.52678	47.20922	11.34843	3.6592533064045	DLD1	3.09952516334864	0.470347633230606	28
931	0	0	B3	Rep2	52	Image 3	53.37485	47.20922	15.85847	3.36569984367975	DLD1	3.09952516334864	0.470347633230606	28
932	0	0	B3	Rep2	52	Image 4	56.66921	47.20922	16.25435	3.48640271681119	DLD1	3.09952516334864	0.470347633230606	28
933	0	0	C3	Rep2	52	Image 1	42.64506	44.025835	11.83646	3.60285592144949	DLD1	3.09952516334864	0.470347633230606	28
934	0	0	C3	Rep2	52	Image 2	36.37461	44.025835	9.912686	3.66950087998349	DLD1	3.09952516334864	0.470347633230606	28
935	0	0	C3	Rep2	52	Image 3	46.91126	44.025835	13.33754	3.51723481241668	DLD1	3.09952516334864	0.470347633230606	28
936	0	0	C3	Rep2	52	Image 4	50.17241	44.025835	13.94984	3.5966297821337	DLD1	3.09952516334864	0.470347633230606	28
937	1	0	E3	Rep2	52	Image 1	33.30915	43.0117425	9.108917	3.65676292801878	DLD1	3.04504223878386	0.421016599220482	28
938	1	0	E3	Rep2	52	Image 2	33.70958	43.0117425	10.41425	3.23687063398709	DLD1	3.04504223878386	0.421016599220482	28
939	1	0	E3	Rep2	52	Image 3	49.65379	43.0117425	15.26954	3.25181963569302	DLD1	3.04504223878386	0.421016599220482	28
940	1	0	E3	Rep2	52	Image 4	55.37445	43.0117425	14.55722	3.80391654450506	DLD1	3.04504223878386	0.421016599220482	28
941	0	0	G3	Rep2	52	Image 1	43.25874	45.8604975	13.71698	3.15366356151281	DLD1	3.09952516334864	0.470347633230606	28
942	0	0	G3	Rep2	52	Image 2	39.26711	45.8604975	12.55139	3.12850688250465	DLD1	3.09952516334864	0.470347633230606	28
943	0	0	G3	Rep2	52	Image 3	51.16192	45.8604975	14.39185	3.55492309883719	DLD1	3.09952516334864	0.470347633230606	28
944	0	0	G3	Rep2	52	Image 4	49.75422	45.8604975	14.90702	3.33763689858872	DLD1	3.09952516334864	0.470347633230606	28
945	0	0.2	B4	Rep2	52	Image 1	27.07275	44.3615725	7.554497	3.58366016956523	DLD1	3.35079709855923	0.424950256017887	28
946	0	0.2	B4	Rep2	52	Image 2	33.69791	44.3615725	9.964149	3.38191550527797	DLD1	3.35079709855923	0.424950256017887	28
947	0	0.2	B4	Rep2	52	Image 3	55.97804	44.3615725	14.58057	3.83922164908505	DLD1	3.35079709855923	0.424950256017887	28
948	0	0.2	B4	Rep2	52	Image 4	60.69759	44.3615725	16.20987	3.74448345359957	DLD1	3.35079709855923	0.424950256017887	28
949	0	0.2	C4	Rep2	52	Image 1	41.38802	51.0259675	11.38946	3.6338878226009	DLD1	3.35079709855923	0.424950256017887	28
950	0	0.2	C4	Rep2	52	Image 2	45.39228	51.0259675	12.06489	3.76234511877025	DLD1	3.35079709855923	0.424950256017887	28
951	0	0.2	C4	Rep2	52	Image 3	62.55994	51.0259675	17.15475	3.64679986592635	DLD1	3.35079709855923	0.424950256017887	28
952	0	0.2	C4	Rep2	52	Image 4	54.76363	51.0259675	14.57283	3.75792690918648	DLD1	3.35079709855923	0.424950256017887	28
953	1	0.2	E4	Rep2	52	Image 1	33.11858	49.520735	9.718376	3.40783069105373	DLD1	2.94436715612713	0.568801442191	28
954	1	0.2	E4	Rep2	52	Image 2	38.01897	49.520735	12.76318	2.97880073774718	DLD1	2.94436715612713	0.568801442191	28
955	1	0.2	E4	Rep2	52	Image 3	66.2743	49.520735	18.74205	3.53612865188173	DLD1	2.94436715612713	0.568801442191	28
956	1	0.2	E4	Rep2	52	Image 4	60.67109	49.520735	16.44673	3.68894546210706	DLD1	2.94436715612713	0.568801442191	28
957	0	0	G4	Rep2	52	Image 1	42.77285	47.24668	12.33546	3.46747101445751	DLD1	3.09952516334864	0.470347633230606	28
958	0	0	G4	Rep2	52	Image 2	32.09992	47.24668	11.42076	2.81066408890477	DLD1	3.09952516334864	0.470347633230606	28
959	0	0	G4	Rep2	52	Image 3	58.4949	47.24668	17.78646	3.28873199051413	DLD1	3.09952516334864	0.470347633230606	28
960	0	0	G4	Rep2	52	Image 4	55.61905	47.24668	14.96912	3.71558581934008	DLD1	3.09952516334864	0.470347633230606	28
961	0	0	G5	Rep2	52	Image 1	37.79792	46.796755	13.05406	2.8954915175815	DLD1	3.09952516334864	0.470347633230606	28
962	0	0	G5	Rep2	52	Image 2	38.26819	46.796755	13.68997	2.79534505919297	DLD1	3.09952516334864	0.470347633230606	28
963	0	0	G5	Rep2	52	Image 3	57.2715	46.796755	16.09333	3.55871034770305	DLD1	3.09952516334864	0.470347633230606	28
964	0	0	G5	Rep2	52	Image 4	53.84941	46.796755	16.06633	3.35169326162229	DLD1	3.09952516334864	0.470347633230606	28
965	0	0	G6	Rep2	52	Image 1	34.26033	42.75131	10.45805	3.27597687905489	DLD1	3.09952516334864	0.470347633230606	28
966	0	0	G6	Rep2	52	Image 2	32.74818	42.75131	11.22251	2.9180798234976	DLD1	3.09952516334864	0.470347633230606	28
967	0	0	G6	Rep2	52	Image 3	53.83123	42.75131	17.43949	3.08674336233456	DLD1	3.09952516334864	0.470347633230606	28
968	0	0	G6	Rep2	52	Image 4	50.1655	42.75131	15.49831	3.23683679059201	DLD1	3.09952516334864	0.470347633230606	28
969	0	0	B2	Rep2	56	Image 1	42.27874	52.15259	9.984735	4.23433771652427	DLD1	3.42894077166872	0.59227887456966	32
970	0	0	B2	Rep2	56	Image 2	47.95237	52.15259	12.9072	3.71516440436346	DLD1	3.42894077166872	0.59227887456966	32
971	0	0	B2	Rep2	56	Image 3	59.83055	52.15259	16.6675	3.58965351732413	DLD1	3.42894077166872	0.59227887456966	32
972	0	0	B2	Rep2	56	Image 4	58.5487	52.15259	15.45798	3.78760355492762	DLD1	3.42894077166872	0.59227887456966	32
973	0	0	C2	Rep2	56	Image 1	40.21406	53.39574	10.78132	3.72997555030367	DLD1	3.42894077166872	0.59227887456966	32
974	0	0	C2	Rep2	56	Image 2	50.93751	53.39574	12.41573	4.102659287855	DLD1	3.42894077166872	0.59227887456966	32
975	0	0	C2	Rep2	56	Image 3	67.42746	53.39574	17.88966	3.76907442623281	DLD1	3.42894077166872	0.59227887456966	32
976	0	0	C2	Rep2	56	Image 4	55.00393	53.39574	13.56543	4.05471334119154	DLD1	3.42894077166872	0.59227887456966	32
977	1	0	E2	Rep2	56	Image 1	40.07081	53.53866	10.49113	3.81949418222823	DLD1	3.41739592617817	0.522304491075466	32
978	1	0	E2	Rep2	56	Image 2	48.66186	53.53866	14.66581	3.31804789507023	DLD1	3.41739592617817	0.522304491075466	32
979	1	0	E2	Rep2	56	Image 3	59.9176	53.53866	15.64192	3.83057834332358	DLD1	3.41739592617817	0.522304491075466	32
980	1	0	E2	Rep2	56	Image 4	65.50437	53.53866	17.48985	3.7452791190319	DLD1	3.41739592617817	0.522304491075466	32
981	0	0	G2	Rep2	56	Image 1	46.73139	47.8365725	11.98407	3.8994590318648	DLD1	3.42894077166872	0.59227887456966	32
982	0	0	G2	Rep2	56	Image 2	47.50525	47.8365725	13.50996	3.51631314970585	DLD1	3.42894077166872	0.59227887456966	32
983	0	0	G2	Rep2	56	Image 3	46.93517	47.8365725	12.9874	3.61390039576821	DLD1	3.42894077166872	0.59227887456966	32
984	0	0	G2	Rep2	56	Image 4	50.17448	47.8365725	12.88296	3.89463912020219	DLD1	3.42894077166872	0.59227887456966	32
985	0	0	B3	Rep2	56	Image 1	42.88426	53.205455	10.83734	3.95708356478619	DLD1	3.42894077166872	0.59227887456966	32
986	0	0	B3	Rep2	56	Image 2	47.63007	53.205455	11.34843	4.19706250115655	DLD1	3.42894077166872	0.59227887456966	32
987	0	0	B3	Rep2	56	Image 3	59.34931	53.205455	15.85847	3.74243606098192	DLD1	3.42894077166872	0.59227887456966	32
988	0	0	B3	Rep2	56	Image 4	62.95818	53.205455	16.25435	3.87331268245116	DLD1	3.42894077166872	0.59227887456966	32
989	0	0	C3	Rep2	56	Image 1	48.26653	49.738715	11.83646	4.07778423616521	DLD1	3.42894077166872	0.59227887456966	32
990	0	0	C3	Rep2	56	Image 2	39.69661	49.738715	9.912686	4.00462700018945	DLD1	3.42894077166872	0.59227887456966	32
991	0	0	C3	Rep2	56	Image 3	54.4572	49.738715	13.33754	4.08300181292802	DLD1	3.42894077166872	0.59227887456966	32
992	0	0	C3	Rep2	56	Image 4	56.53452	49.738715	13.94984	4.05270024602433	DLD1	3.42894077166872	0.59227887456966	32
993	1	0	E3	Rep2	56	Image 1	36.02874	48.235015	9.108917	3.95532641256913	DLD1	3.41739592617817	0.522304491075466	32
994	1	0	E3	Rep2	56	Image 2	39.01981	48.235015	10.41425	3.74677101087452	DLD1	3.41739592617817	0.522304491075466	32
995	1	0	E3	Rep2	56	Image 3	57.37054	48.235015	15.26954	3.7571884942179	DLD1	3.41739592617817	0.522304491075466	32
996	1	0	E3	Rep2	56	Image 4	60.52097	48.235015	14.55722	4.15745382703566	DLD1	3.41739592617817	0.522304491075466	32
997	0	0	G3	Rep2	56	Image 1	47.58503	50.45745	13.71698	3.46906024503936	DLD1	3.42894077166872	0.59227887456966	32
998	0	0	G3	Rep2	56	Image 2	42.25187	50.45745	12.55139	3.3663100262202	DLD1	3.42894077166872	0.59227887456966	32
999	0	0	G3	Rep2	56	Image 3	56.73532	50.45745	14.39185	3.94218394438519	DLD1	3.42894077166872	0.59227887456966	32
1000	0	0	G3	Rep2	56	Image 4	55.25758	50.45745	14.90702	3.70681598334208	DLD1	3.42894077166872	0.59227887456966	32
1001	0	0.2	B4	Rep2	56	Image 1	31.74817	49.957065	7.554497	4.20255246643158	DLD1	3.68271182355426	0.525659419125554	32
1002	0	0.2	B4	Rep2	56	Image 2	41.70424	49.957065	9.964149	4.18542918216096	DLD1	3.68271182355426	0.525659419125554	32
1003	0	0.2	B4	Rep2	56	Image 3	60.83437	49.957065	14.58057	4.17229024654043	DLD1	3.68271182355426	0.525659419125554	32
1004	0	0.2	B4	Rep2	56	Image 4	65.54148	49.957065	16.20987	4.04330694817417	DLD1	3.68271182355426	0.525659419125554	32
1005	0	0.2	C4	Rep2	56	Image 1	44.63998	55.8446575	11.38946	3.9194114558548	DLD1	3.68271182355426	0.525659419125554	32
1006	0	0.2	C4	Rep2	56	Image 2	46.38739	55.8446575	12.06489	3.844824942457	DLD1	3.68271182355426	0.525659419125554	32
1007	0	0.2	C4	Rep2	56	Image 3	72.202	55.8446575	17.15475	4.20886343432577	DLD1	3.68271182355426	0.525659419125554	32
1008	0	0.2	C4	Rep2	56	Image 4	60.14926	55.8446575	14.57283	4.12749342440693	DLD1	3.68271182355426	0.525659419125554	32
1009	1	0.2	E4	Rep2	56	Image 1	39.50659	56.4178925	9.718376	4.06514318853274	DLD1	3.28265528755212	0.726868427253907	32
1010	1	0.2	E4	Rep2	56	Image 2	47.99797	56.4178925	12.76318	3.76065917741503	DLD1	3.28265528755212	0.726868427253907	32
1011	1	0.2	E4	Rep2	56	Image 3	72.95308	56.4178925	18.74205	3.89248134542379	DLD1	3.28265528755212	0.726868427253907	32
1012	1	0.2	E4	Rep2	56	Image 4	65.21393	56.4178925	16.44673	3.96516085568377	DLD1	3.28265528755212	0.726868427253907	32
1013	0	0	G4	Rep2	56	Image 1	46.11647	53.8285175	12.33546	3.73852859966309	DLD1	3.42894077166872	0.59227887456966	32
1014	0	0	G4	Rep2	56	Image 2	39.6035	53.8285175	11.42076	3.46767640682406	DLD1	3.42894077166872	0.59227887456966	32
1015	0	0	G4	Rep2	56	Image 3	64.56413	53.8285175	17.78646	3.62995953101404	DLD1	3.42894077166872	0.59227887456966	32
1016	0	0	G4	Rep2	56	Image 4	65.02997	53.8285175	14.96912	4.34427474694571	DLD1	3.42894077166872	0.59227887456966	32
1017	0	0	G5	Rep2	56	Image 1	43.11988	53.753345	13.05406	3.30317770869752	DLD1	3.42894077166872	0.59227887456966	32
1018	0	0	G5	Rep2	56	Image 2	45.82263	53.753345	13.68997	3.34716803616078	DLD1	3.42894077166872	0.59227887456966	32
1019	0	0	G5	Rep2	56	Image 3	62.34948	53.753345	16.09333	3.87424355307447	DLD1	3.42894077166872	0.59227887456966	32
1020	0	0	G5	Rep2	56	Image 4	63.72139	53.753345	16.06633	3.96614472626916	DLD1	3.42894077166872	0.59227887456966	32
1021	0	0	G6	Rep2	56	Image 1	37.764	47.1420725	10.45805	3.61099822624677	DLD1	3.42894077166872	0.59227887456966	32
1022	0	0	G6	Rep2	56	Image 2	33.76215	47.1420725	11.22251	3.00843126894073	DLD1	3.42894077166872	0.59227887456966	32
1023	0	0	G6	Rep2	56	Image 3	59.44689	47.1420725	17.43949	3.40875163207181	DLD1	3.42894077166872	0.59227887456966	32
1024	0	0	G6	Rep2	56	Image 4	57.59525	47.1420725	15.49831	3.71622776935034	DLD1	3.42894077166872	0.59227887456966	32
1025	0	0	B2	Rep2	60	Image 1	47.29795	58.06471	9.984735	4.73702607029631	DLD1	3.72466269195322	0.714711228283014	36
1026	0	0	B2	Rep2	60	Image 2	55.69773	58.06471	12.9072	4.3152449795463	DLD1	3.72466269195322	0.714711228283014	36
1027	0	0	B2	Rep2	60	Image 3	65.45756	58.06471	16.6675	3.92725723713814	DLD1	3.72466269195322	0.714711228283014	36
1028	0	0	B2	Rep2	60	Image 4	63.8056	58.06471	15.45798	4.12768033080648	DLD1	3.72466269195322	0.714711228283014	36
1029	0	0	C2	Rep2	60	Image 1	44.06423	58.7573	10.78132	4.08709044903593	DLD1	3.72466269195322	0.714711228283014	36
1030	0	0	C2	Rep2	60	Image 2	57.92931	58.7573	12.41573	4.66579975563257	DLD1	3.72466269195322	0.714711228283014	36
1031	0	0	C2	Rep2	60	Image 3	73.30914	58.7573	17.88966	4.09784981939288	DLD1	3.72466269195322	0.714711228283014	36
1032	0	0	C2	Rep2	60	Image 4	59.72652	58.7573	13.56543	4.40284753229348	DLD1	3.72466269195322	0.714711228283014	36
1033	1	0	E2	Rep2	60	Image 1	44.5727	57.962265	10.49113	4.24860810989855	DLD1	3.75006623010234	0.677820978729144	36
1034	1	0	E2	Rep2	60	Image 2	51.06881	57.962265	14.66581	3.48216770843206	DLD1	3.75006623010234	0.677820978729144	36
1035	1	0	E2	Rep2	60	Image 3	65.89375	57.962265	15.64192	4.21263821832614	DLD1	3.75006623010234	0.677820978729144	36
1036	1	0	E2	Rep2	60	Image 4	70.3138	57.962265	17.48985	4.02026318121653	DLD1	3.75006623010234	0.677820978729144	36
1037	0	0	G2	Rep2	60	Image 1	53.8467	53.4931525	11.98407	4.49318970933915	DLD1	3.72466269195322	0.714711228283014	36
1038	0	0	G2	Rep2	60	Image 2	52.31681	53.4931525	13.50996	3.87246224267133	DLD1	3.72466269195322	0.714711228283014	36
1039	0	0	G2	Rep2	60	Image 3	51.80219	53.4931525	12.9874	3.98864976823691	DLD1	3.72466269195322	0.714711228283014	36
1040	0	0	G2	Rep2	60	Image 4	56.00691	53.4931525	12.88296	4.34736349410384	DLD1	3.72466269195322	0.714711228283014	36
1041	0	0	B3	Rep2	60	Image 1	46.04685	58.05891	10.83734	4.24890701961921	DLD1	3.72466269195322	0.714711228283014	36
1042	0	0	B3	Rep2	60	Image 2	52.15973	58.05891	11.34843	4.59620669995761	DLD1	3.72466269195322	0.714711228283014	36
1043	0	0	B3	Rep2	60	Image 3	64.84982	58.05891	15.85847	4.08928604083496	DLD1	3.72466269195322	0.714711228283014	36
1044	0	0	B3	Rep2	60	Image 4	69.17924	58.05891	16.25435	4.25604468957541	DLD1	3.72466269195322	0.714711228283014	36
1045	0	0	C3	Rep2	60	Image 1	53.34529	54.805205	11.83646	4.50686184889739	DLD1	3.72466269195322	0.714711228283014	36
1046	0	0	C3	Rep2	60	Image 2	44.74449	54.805205	9.912686	4.51386132880634	DLD1	3.72466269195322	0.714711228283014	36
1047	0	0	C3	Rep2	60	Image 3	58.03636	54.805205	13.33754	4.35135414776638	DLD1	3.72466269195322	0.714711228283014	36
1048	0	0	C3	Rep2	60	Image 4	63.09468	54.805205	13.94984	4.5229680053678	DLD1	3.72466269195322	0.714711228283014	36
1049	1	0	E3	Rep2	60	Image 1	44.15492	54.28848	9.108917	4.84743905340229	DLD1	3.75006623010234	0.677820978729144	36
1050	1	0	E3	Rep2	60	Image 2	43.54042	54.28848	10.41425	4.18085027726433	DLD1	3.75006623010234	0.677820978729144	36
1051	1	0	E3	Rep2	60	Image 3	62.52486	54.28848	15.26954	4.09474417696931	DLD1	3.75006623010234	0.677820978729144	36
1052	1	0	E3	Rep2	60	Image 4	66.93372	54.28848	14.55722	4.5979740637292	DLD1	3.75006623010234	0.677820978729144	36
1053	0	0	G3	Rep2	60	Image 1	53.65288	55.16987	13.71698	3.91142073546801	DLD1	3.72466269195322	0.714711228283014	36
1054	0	0	G3	Rep2	60	Image 2	45.4771	55.16987	12.55139	3.62327200413659	DLD1	3.72466269195322	0.714711228283014	36
1055	0	0	G3	Rep2	60	Image 3	62.60125	55.16987	14.39185	4.34977087726734	DLD1	3.72466269195322	0.714711228283014	36
1056	0	0	G3	Rep2	60	Image 4	58.94825	55.16987	14.90702	3.95439531173903	DLD1	3.72466269195322	0.714711228283014	36
1057	0	0.2	B4	Rep2	60	Image 1	34.13213	53.698105	7.554497	4.51812079612978	DLD1	3.96066488588012	0.623592797153917	36
1058	0	0.2	B4	Rep2	60	Image 2	44.56565	53.698105	9.964149	4.4725997172463	DLD1	3.96066488588012	0.623592797153917	36
1059	0	0.2	B4	Rep2	60	Image 3	64.97513	53.698105	14.58057	4.45628188747079	DLD1	3.96066488588012	0.623592797153917	36
1060	0	0.2	B4	Rep2	60	Image 4	71.11951	53.698105	16.20987	4.38742013353593	DLD1	3.96066488588012	0.623592797153917	36
1061	0	0.2	C4	Rep2	60	Image 1	48.15781	61.5565	11.38946	4.22827860144379	DLD1	3.96066488588012	0.623592797153917	36
1062	0	0.2	C4	Rep2	60	Image 2	55.19085	61.5565	12.06489	4.57450088645649	DLD1	3.96066488588012	0.623592797153917	36
1063	0	0.2	C4	Rep2	60	Image 3	76.47041	61.5565	17.15475	4.45768140019528	DLD1	3.96066488588012	0.623592797153917	36
1064	0	0.2	C4	Rep2	60	Image 4	66.40693	61.5565	14.57283	4.55690006676809	DLD1	3.96066488588012	0.623592797153917	36
1065	1	0.2	E4	Rep2	60	Image 1	42.69099	60.71745	9.718376	4.39281110341893	DLD1	3.49998728040166	0.840933818428252	36
1066	1	0.2	E4	Rep2	60	Image 2	52.37731	60.71745	12.76318	4.10378212953198	DLD1	3.49998728040166	0.840933818428252	36
1067	1	0.2	E4	Rep2	60	Image 3	76.49432	60.71745	18.74205	4.08142759196566	DLD1	3.49998728040166	0.840933818428252	36
1068	1	0.2	E4	Rep2	60	Image 4	71.30718	60.71745	16.44673	4.33564483638997	DLD1	3.49998728040166	0.840933818428252	36
1069	0	0	G4	Rep2	60	Image 1	53.22254	58.476595	12.33546	4.31459710460737	DLD1	3.72466269195322	0.714711228283014	36
1070	0	0	G4	Rep2	60	Image 2	44.14981	58.476595	11.42076	3.86575061554573	DLD1	3.72466269195322	0.714711228283014	36
1071	0	0	G4	Rep2	60	Image 3	69.65088	58.476595	17.78646	3.91594954813943	DLD1	3.72466269195322	0.714711228283014	36
1072	0	0	G4	Rep2	60	Image 4	66.88315	58.476595	14.96912	4.46807494361726	DLD1	3.72466269195322	0.714711228283014	36
1073	0	0	G5	Rep2	60	Image 1	47.31625	58.82406	13.05406	3.62463861817703	DLD1	3.72466269195322	0.714711228283014	36
1074	0	0	G5	Rep2	60	Image 2	49.51957	58.82406	13.68997	3.61721537738943	DLD1	3.72466269195322	0.714711228283014	36
1075	0	0	G5	Rep2	60	Image 3	69.78973	58.82406	16.09333	4.3365624143667	DLD1	3.72466269195322	0.714711228283014	36
1076	0	0	G5	Rep2	60	Image 4	68.67069	58.82406	16.06633	4.27419889918855	DLD1	3.72466269195322	0.714711228283014	36
1077	0	0	G6	Rep2	60	Image 1	42.04886	52.3658675	10.45805	4.02071705528277	DLD1	3.72466269195322	0.714711228283014	36
1078	0	0	G6	Rep2	60	Image 2	40.46135	52.3658675	11.22251	3.6053743770333	DLD1	3.72466269195322	0.714711228283014	36
1079	0	0	G6	Rep2	60	Image 3	64.81659	52.3658675	17.43949	3.71665627836594	DLD1	3.72466269195322	0.714711228283014	36
1080	0	0	G6	Rep2	60	Image 4	62.13667	52.3658675	15.49831	4.00925455743239	DLD1	3.72466269195322	0.714711228283014	36
1081	0	0	B2	Rep2	64	Image 1	51.16096	63.0671975	9.984735	5.12391766030846	DLD1	3.99134188777017	0.832452337800257	40
1082	0	0	B2	Rep2	64	Image 2	59.69378	63.0671975	12.9072	4.62484349820255	DLD1	3.99134188777017	0.832452337800257	40
1083	0	0	B2	Rep2	64	Image 3	71.63136	63.0671975	16.6675	4.29766671666417	DLD1	3.99134188777017	0.832452337800257	40
1084	0	0	B2	Rep2	64	Image 4	69.78269	63.0671975	15.45798	4.51434728211578	DLD1	3.99134188777017	0.832452337800257	40
1085	0	0	C2	Rep2	64	Image 1	50.53899	63.7072525	10.78132	4.68764399906505	DLD1	3.99134188777017	0.832452337800257	40
1086	0	0	C2	Rep2	64	Image 2	62.32772	63.7072525	12.41573	5.0200608421736	DLD1	3.99134188777017	0.832452337800257	40
1087	0	0	C2	Rep2	64	Image 3	77.63787	63.7072525	17.88966	4.33981808486019	DLD1	3.99134188777017	0.832452337800257	40
1088	0	0	C2	Rep2	64	Image 4	64.32443	63.7072525	13.56543	4.74179071360068	DLD1	3.99134188777017	0.832452337800257	40
1089	1	0	E2	Rep2	64	Image 1	49.45498	63.092025	10.49113	4.71398028620368	DLD1	4.02869113310039	0.77747859225646	40
1090	1	0	E2	Rep2	64	Image 2	57.82852	63.092025	14.66581	3.94308394831244	DLD1	4.02869113310039	0.77747859225646	40
1091	1	0	E2	Rep2	64	Image 3	69.89424	63.092025	15.64192	4.46839262699208	DLD1	4.02869113310039	0.77747859225646	40
1092	1	0	E2	Rep2	64	Image 4	75.19036	63.092025	17.48985	4.29908546957235	DLD1	4.02869113310039	0.77747859225646	40
1093	0	0	G2	Rep2	64	Image 1	55.73309	57.031245	11.98407	4.65059783529302	DLD1	3.99134188777017	0.832452337800257	40
1094	0	0	G2	Rep2	64	Image 2	57.62806	57.031245	13.50996	4.26559812168208	DLD1	3.99134188777017	0.832452337800257	40
1095	0	0	G2	Rep2	64	Image 3	55.26919	57.031245	12.9874	4.25560081309577	DLD1	3.99134188777017	0.832452337800257	40
1096	0	0	G2	Rep2	64	Image 4	59.49464	57.031245	12.88296	4.61808776864944	DLD1	3.99134188777017	0.832452337800257	40
1097	0	0	B3	Rep2	64	Image 1	52.71275	63.8805125	10.83734	4.86399337844896	DLD1	3.99134188777017	0.832452337800257	40
1098	0	0	B3	Rep2	64	Image 2	58.00065	63.8805125	11.34843	5.11089639712277	DLD1	3.99134188777017	0.832452337800257	40
1099	0	0	B3	Rep2	64	Image 3	69.30917	63.8805125	15.85847	4.37048277671175	DLD1	3.99134188777017	0.832452337800257	40
1100	0	0	B3	Rep2	64	Image 4	75.49948	63.8805125	16.25435	4.64487844792317	DLD1	3.99134188777017	0.832452337800257	40
1101	0	0	C3	Rep2	64	Image 1	58.23911	59.1150675	11.83646	4.9203148576517	DLD1	3.99134188777017	0.832452337800257	40
1102	0	0	C3	Rep2	64	Image 2	49.87725	59.1150675	9.912686	5.0316584223489	DLD1	3.99134188777017	0.832452337800257	40
1103	0	0	C3	Rep2	64	Image 3	62.57758	59.1150675	13.33754	4.69183822504	DLD1	3.99134188777017	0.832452337800257	40
1104	0	0	C3	Rep2	64	Image 4	65.76633	59.1150675	13.94984	4.71448633102602	DLD1	3.99134188777017	0.832452337800257	40
1105	1	0	E3	Rep2	64	Image 1	48.3718	58.9201275	9.108917	5.31037882988724	DLD1	4.02869113310039	0.77747859225646	40
1106	1	0	E3	Rep2	64	Image 2	48.74239	58.9201275	10.41425	4.68035528242552	DLD1	4.02869113310039	0.77747859225646	40
1107	1	0	E3	Rep2	64	Image 3	68.3765	58.9201275	15.26954	4.47796724721242	DLD1	4.02869113310039	0.77747859225646	40
1108	1	0	E3	Rep2	64	Image 4	70.18982	58.9201275	14.55722	4.82165001284586	DLD1	4.02869113310039	0.77747859225646	40
1109	0	0	G3	Rep2	64	Image 1	58.01599	59.6953125	13.71698	4.22950168331513	DLD1	3.99134188777017	0.832452337800257	40
1110	0	0	G3	Rep2	64	Image 2	49.18904	59.6953125	12.55139	3.91901136049473	DLD1	3.99134188777017	0.832452337800257	40
1111	0	0	G3	Rep2	64	Image 3	66.89916	59.6953125	14.39185	4.64840586859924	DLD1	3.99134188777017	0.832452337800257	40
1112	0	0	G3	Rep2	64	Image 4	64.67706	59.6953125	14.90702	4.33869814355921	DLD1	3.99134188777017	0.832452337800257	40
1113	0	0.2	B4	Rep2	64	Image 1	39.32119	59.0821625	7.554497	5.20500438348179	DLD1	4.24528749458356	0.760580323950465	40
1114	0	0.2	B4	Rep2	64	Image 2	49.86309	59.0821625	9.964149	5.00424973572756	DLD1	4.24528749458356	0.760580323950465	40
1115	0	0.2	B4	Rep2	64	Image 3	72.12035	59.0821625	14.58057	4.9463326879539	DLD1	4.24528749458356	0.760580323950465	40
1116	0	0.2	B4	Rep2	64	Image 4	75.02402	59.0821625	16.20987	4.62829251560932	DLD1	4.24528749458356	0.760580323950465	40
1117	0	0.2	C4	Rep2	64	Image 1	51.62687	65.720825	11.38946	4.53286371785844	DLD1	4.24528749458356	0.760580323950465	40
1118	0	0.2	C4	Rep2	64	Image 2	58.61557	65.720825	12.06489	4.85835925565836	DLD1	4.24528749458356	0.760580323950465	40
1119	0	0.2	C4	Rep2	64	Image 3	81.62281	65.720825	17.15475	4.7580297002288	DLD1	4.24528749458356	0.760580323950465	40
1120	0	0.2	C4	Rep2	64	Image 4	71.01805	65.720825	14.57283	4.8733190464721	DLD1	4.24528749458356	0.760580323950465	40
1121	1	0.2	E4	Rep2	64	Image 1	47.57163	64.60184	9.718376	4.89501846810619	DLD1	3.69067374086263	0.962938522536399	40
1122	1	0.2	E4	Rep2	64	Image 2	54.65026	64.60184	12.76318	4.28186862521723	DLD1	3.69067374086263	0.962938522536399	40
1123	1	0.2	E4	Rep2	64	Image 3	79.68383	64.60184	18.74205	4.25160694801262	DLD1	3.69067374086263	0.962938522536399	40
1124	1	0.2	E4	Rep2	64	Image 4	76.50164	64.60184	16.44673	4.65148026385792	DLD1	3.69067374086263	0.962938522536399	40
1125	0	0	G4	Rep2	64	Image 1	56.90567	62.685255	12.33546	4.61317778177709	DLD1	3.99134188777017	0.832452337800257	40
1126	0	0	G4	Rep2	64	Image 2	46.78506	62.685255	11.42076	4.09649270276234	DLD1	3.99134188777017	0.832452337800257	40
1127	0	0	G4	Rep2	64	Image 3	73.43611	62.685255	17.78646	4.12876480198983	DLD1	3.99134188777017	0.832452337800257	40
1128	0	0	G4	Rep2	64	Image 4	73.61418	62.685255	14.96912	4.91773597913571	DLD1	3.99134188777017	0.832452337800257	40
1129	0	0	G5	Rep2	64	Image 1	51.17775	62.5319475	13.05406	3.92044697205314	DLD1	3.99134188777017	0.832452337800257	40
1130	0	0	G5	Rep2	64	Image 2	54.05566	62.5319475	13.68997	3.94855941977959	DLD1	3.99134188777017	0.832452337800257	40
1131	0	0	G5	Rep2	64	Image 3	73.75815	62.5319475	16.09333	4.58315028648515	DLD1	3.99134188777017	0.832452337800257	40
1132	0	0	G5	Rep2	64	Image 4	71.13623	62.5319475	16.06633	4.42765896131848	DLD1	3.99134188777017	0.832452337800257	40
1133	0	0	G6	Rep2	64	Image 1	45.40934	56.0355175	10.45805	4.34204655743662	DLD1	3.99134188777017	0.832452337800257	40
1134	0	0	G6	Rep2	64	Image 2	42.20829	56.0355175	11.22251	3.7610383060474	DLD1	3.99134188777017	0.832452337800257	40
1135	0	0	G6	Rep2	64	Image 3	69.26869	56.0355175	17.43949	3.97194470709866	DLD1	3.99134188777017	0.832452337800257	40
1136	0	0	G6	Rep2	64	Image 4	67.25575	56.0355175	15.49831	4.33955379651072	DLD1	3.99134188777017	0.832452337800257	40
1137	0	0	B2	Rep2	68	Image 1	55.10105	67.3723425	9.984735	5.51852903457127	DLD1	4.22747389005453	0.940814891371279	44
1138	0	0	B2	Rep2	68	Image 2	64.78932	67.3723425	12.9072	5.01962625511343	DLD1	4.22747389005453	0.940814891371279	44
1139	0	0	B2	Rep2	68	Image 3	75.47054	67.3723425	16.6675	4.52800599970001	DLD1	4.22747389005453	0.940814891371279	44
1140	0	0	B2	Rep2	68	Image 4	74.12846	67.3723425	15.45798	4.79548168648168	DLD1	4.22747389005453	0.940814891371279	44
1141	0	0	C2	Rep2	68	Image 1	53.92517	68.05243	10.78132	5.00172242359934	DLD1	4.22747389005453	0.940814891371279	44
1142	0	0	C2	Rep2	68	Image 2	66.61126	68.05243	12.41573	5.36506995561276	DLD1	4.22747389005453	0.940814891371279	44
1143	0	0	C2	Rep2	68	Image 3	82.50359	68.05243	17.88966	4.61180313097063	DLD1	4.22747389005453	0.940814891371279	44
1144	0	0	C2	Rep2	68	Image 4	69.1697	68.05243	13.56543	5.09896848091067	DLD1	4.22747389005453	0.940814891371279	44
1145	1	0	E2	Rep2	68	Image 1	53.05302	66.65637	10.49113	5.0569404821025	DLD1	4.27827533448708	0.894925466445996	44
1146	1	0	E2	Rep2	68	Image 2	60.88403	66.65637	14.66581	4.15142634467513	DLD1	4.27827533448708	0.894925466445996	44
1147	1	0	E2	Rep2	68	Image 3	74.15644	66.65637	15.64192	4.74087835764407	DLD1	4.27827533448708	0.894925466445996	44
1148	1	0	E2	Rep2	68	Image 4	78.53199	66.65637	17.48985	4.49014657072531	DLD1	4.27827533448708	0.894925466445996	44
1149	0	0	G2	Rep2	68	Image 1	60.41556	60.0315475	11.98407	5.04132235542683	DLD1	4.22747389005453	0.940814891371279	44
1150	0	0	G2	Rep2	68	Image 2	58.64762	60.0315475	13.50996	4.34106540655931	DLD1	4.22747389005453	0.940814891371279	44
1151	0	0	G2	Rep2	68	Image 3	59.61338	60.0315475	12.9874	4.59009347521444	DLD1	4.22747389005453	0.940814891371279	44
1152	0	0	G2	Rep2	68	Image 4	61.44963	60.0315475	12.88296	4.76983783229941	DLD1	4.22747389005453	0.940814891371279	44
1153	0	0	B3	Rep2	68	Image 1	57.9338	67.7394675	10.83734	5.34575827647744	DLD1	4.22747389005453	0.940814891371279	44
1154	0	0	B3	Rep2	68	Image 2	59.83318	67.7394675	11.34843	5.27237512149258	DLD1	4.22747389005453	0.940814891371279	44
1155	0	0	B3	Rep2	68	Image 3	74.53242	67.7394675	15.85847	4.69984935495038	DLD1	4.22747389005453	0.940814891371279	44
1156	0	0	B3	Rep2	68	Image 4	78.65847	67.7394675	16.25435	4.83922580724545	DLD1	4.22747389005453	0.940814891371279	44
1157	0	0	C3	Rep2	68	Image 1	63.53006	64.3421175	11.83646	5.36731928296129	DLD1	4.22747389005453	0.940814891371279	44
1158	0	0	C3	Rep2	68	Image 2	53.84539	64.3421175	9.912686	5.43196768262406	DLD1	4.22747389005453	0.940814891371279	44
1159	0	0	C3	Rep2	68	Image 3	69.86288	64.3421175	13.33754	5.23806339100014	DLD1	4.22747389005453	0.940814891371279	44
1160	0	0	C3	Rep2	68	Image 4	70.13014	64.3421175	13.94984	5.02730784008992	DLD1	4.22747389005453	0.940814891371279	44
1161	1	0	E3	Rep2	68	Image 1	52.29561	63.899645	9.108917	5.7411446388193	DLD1	4.27827533448708	0.894925466445996	44
1162	1	0	E3	Rep2	68	Image 2	53.4426	63.899645	10.41425	5.13168014979475	DLD1	4.27827533448708	0.894925466445996	44
1163	1	0	E3	Rep2	68	Image 3	73.56866	63.899645	15.26954	4.81800106617488	DLD1	4.27827533448708	0.894925466445996	44
1164	1	0	E3	Rep2	68	Image 4	76.29171	63.899645	14.55722	5.24081589754088	DLD1	4.27827533448708	0.894925466445996	44
1165	0	0	G3	Rep2	68	Image 1	62.26431	63.79417	13.71698	4.53921417104931	DLD1	4.22747389005453	0.940814891371279	44
1166	0	0	G3	Rep2	68	Image 2	54.04986	63.79417	12.55139	4.30628480192234	DLD1	4.22747389005453	0.940814891371279	44
1167	0	0	G3	Rep2	68	Image 3	70.69241	63.79417	14.39185	4.91197518039724	DLD1	4.22747389005453	0.940814891371279	44
1168	0	0	G3	Rep2	68	Image 4	68.1701	63.79417	14.90702	4.57301995972367	DLD1	4.22747389005453	0.940814891371279	44
1169	0	0.2	B4	Rep2	68	Image 1	43.03099	61.8996575	7.554497	5.69607612525361	DLD1	4.45966140092308	0.850416563903998	44
1170	0	0.2	B4	Rep2	68	Image 2	50.31816	61.8996575	9.964149	5.04992046987655	DLD1	4.45966140092308	0.850416563903998	44
1171	0	0.2	B4	Rep2	68	Image 3	75.22028	61.8996575	14.58057	5.15893960249839	DLD1	4.45966140092308	0.850416563903998	44
1172	0	0.2	B4	Rep2	68	Image 4	79.0292	61.8996575	16.20987	4.87537531146147	DLD1	4.45966140092308	0.850416563903998	44
1173	0	0.2	C4	Rep2	68	Image 1	55.18761	70.3016675	11.38946	4.84549838183724	DLD1	4.45966140092308	0.850416563903998	44
1174	0	0.2	C4	Rep2	68	Image 2	64.5052	70.3016675	12.06489	5.34652201553433	DLD1	4.45966140092308	0.850416563903998	44
1175	0	0.2	C4	Rep2	68	Image 3	84.66663	70.3016675	17.15475	4.93546277270144	DLD1	4.45966140092308	0.850416563903998	44
1176	0	0.2	C4	Rep2	68	Image 4	76.84723	70.3016675	14.57283	5.27332234027296	DLD1	4.45966140092308	0.850416563903998	44
1177	1	0.2	E4	Rep2	68	Image 1	51.5359	68.26831	9.718376	5.30293332960157	DLD1	3.86578309175029	1.06477226713935	44
1178	1	0.2	E4	Rep2	68	Image 2	57.14343	68.26831	12.76318	4.47720944153416	DLD1	3.86578309175029	1.06477226713935	44
1179	1	0.2	E4	Rep2	68	Image 3	84.46507	68.26831	18.74205	4.50671458031539	DLD1	3.86578309175029	1.06477226713935	44
1180	1	0.2	E4	Rep2	68	Image 4	79.92884	68.26831	16.44673	4.85986211240775	DLD1	3.86578309175029	1.06477226713935	44
1181	0	0	G4	Rep2	68	Image 1	60.6489	65.89251	12.33546	4.91663059180606	DLD1	4.22747389005453	0.940814891371279	44
1182	0	0	G4	Rep2	68	Image 2	50.4892	65.89251	11.42076	4.42082663500503	DLD1	4.22747389005453	0.940814891371279	44
1183	0	0	G4	Rep2	68	Image 3	77.88958	65.89251	17.78646	4.3791502075174	DLD1	4.22747389005453	0.940814891371279	44
1184	0	0	G4	Rep2	68	Image 4	74.54236	65.89251	14.96912	4.97974229614032	DLD1	4.22747389005453	0.940814891371279	44
1185	0	0	G5	Rep2	68	Image 1	55.01891	67.5382125	13.05406	4.214697189993	DLD1	4.22747389005453	0.940814891371279	44
1186	0	0	G5	Rep2	68	Image 2	59.96823	67.5382125	13.68997	4.38045006672768	DLD1	4.22747389005453	0.940814891371279	44
1187	0	0	G5	Rep2	68	Image 3	77.71558	67.5382125	16.09333	4.8290552669957	DLD1	4.22747389005453	0.940814891371279	44
1188	0	0	G5	Rep2	68	Image 4	77.45013	67.5382125	16.06633	4.82064852396285	DLD1	4.22747389005453	0.940814891371279	44
1189	0	0	G6	Rep2	68	Image 1	49.17315	59.725755	10.45805	4.70194252274564	DLD1	4.22747389005453	0.940814891371279	44
1190	0	0	G6	Rep2	68	Image 2	46.39201	59.725755	11.22251	4.13383547887237	DLD1	4.22747389005453	0.940814891371279	44
1191	0	0	G6	Rep2	68	Image 3	71.7655	59.725755	17.43949	4.11511460484223	DLD1	4.22747389005453	0.940814891371279	44
1192	0	0	G6	Rep2	68	Image 4	71.57236	59.725755	15.49831	4.61807513206279	DLD1	4.22747389005453	0.940814891371279	44
1193	0	0	B2	Rep2	72	Image 1	59.8175	71.1460375	9.984735	5.99089510137224	DLD1	4.43146228677596	1.04881548883846	48
1194	0	0	B2	Rep2	72	Image 2	68.52827	71.1460375	12.9072	5.30930565885707	DLD1	4.43146228677596	1.04881548883846	48
1195	0	0	B2	Rep2	72	Image 3	79.30592	71.1460375	16.6675	4.75811729413529	DLD1	4.43146228677596	1.04881548883846	48
1196	0	0	B2	Rep2	72	Image 4	76.93246	71.1460375	15.45798	4.9768766682322	DLD1	4.43146228677596	1.04881548883846	48
1197	0	0	C2	Rep2	72	Image 1	59.12107	72.3347625	10.78132	5.48365784523602	DLD1	4.43146228677596	1.04881548883846	48
1198	0	0	C2	Rep2	72	Image 2	70.32782	72.3347625	12.41573	5.66441280536867	DLD1	4.43146228677596	1.04881548883846	48
1199	0	0	C2	Rep2	72	Image 3	86.56208	72.3347625	17.88966	4.83866546373715	DLD1	4.43146228677596	1.04881548883846	48
1200	0	0	C2	Rep2	72	Image 4	73.32808	72.3347625	13.56543	5.40551092003718	DLD1	4.43146228677596	1.04881548883846	48
1201	1	0	E2	Rep2	72	Image 1	58.8666	71.5965825	10.49113	5.61108288620959	DLD1	4.50532134886041	1.00297329329022	48
1202	1	0	E2	Rep2	72	Image 2	67.40667	71.5965825	14.66581	4.59617777674741	DLD1	4.50532134886041	1.00297329329022	48
1203	1	0	E2	Rep2	72	Image 3	78.13908	71.5965825	15.64192	4.99549160205397	DLD1	4.50532134886041	1.00297329329022	48
1204	1	0	E2	Rep2	72	Image 4	81.97398	71.5965825	17.48985	4.68694585716859	DLD1	4.50532134886041	1.00297329329022	48
1205	0	0	G2	Rep2	72	Image 1	59.92332	63.9167975	11.98407	5.00024782899299	DLD1	4.43146228677596	1.04881548883846	48
1206	0	0	G2	Rep2	72	Image 2	64.94805	63.9167975	13.50996	4.80741985912616	DLD1	4.43146228677596	1.04881548883846	48
1207	0	0	G2	Rep2	72	Image 3	62.70004	63.9167975	12.9874	4.82775921277546	DLD1	4.43146228677596	1.04881548883846	48
1208	0	0	G2	Rep2	72	Image 4	68.09578	63.9167975	12.88296	5.28572470922831	DLD1	4.43146228677596	1.04881548883846	48
1209	0	0	B3	Rep2	72	Image 1	62.15786	72.4432475	10.83734	5.73552735265296	DLD1	4.43146228677596	1.04881548883846	48
1210	0	0	B3	Rep2	72	Image 2	67.93808	72.4432475	11.34843	5.98656201782978	DLD1	4.43146228677596	1.04881548883846	48
1211	0	0	B3	Rep2	72	Image 3	77.18141	72.4432475	15.85847	4.86688879822581	DLD1	4.43146228677596	1.04881548883846	48
1212	0	0	B3	Rep2	72	Image 4	82.49564	72.4432475	16.25435	5.07529615149175	DLD1	4.43146228677596	1.04881548883846	48
1213	0	0	C3	Rep2	72	Image 1	69.21744	69.0459	11.83646	5.8478159855227	DLD1	4.43146228677596	1.04881548883846	48
1214	0	0	C3	Rep2	72	Image 2	57.95437	69.0459	9.912686	5.84648499912133	DLD1	4.43146228677596	1.04881548883846	48
1215	0	0	C3	Rep2	72	Image 3	74.08846	69.0459	13.33754	5.55488193474959	DLD1	4.43146228677596	1.04881548883846	48
1216	0	0	C3	Rep2	72	Image 4	74.92333	69.0459	13.94984	5.37090963050472	DLD1	4.43146228677596	1.04881548883846	48
1217	1	0	E3	Rep2	72	Image 1	56.10999	67.6419	9.108917	6.15989694493868	DLD1	4.50532134886041	1.00297329329022	48
1218	1	0	E3	Rep2	72	Image 2	57.61902	67.6419	10.41425	5.532709508606	DLD1	4.50532134886041	1.00297329329022	48
1219	1	0	E3	Rep2	72	Image 3	76.98456	67.6419	15.26954	5.04170787070206	DLD1	4.50532134886041	1.00297329329022	48
1220	1	0	E3	Rep2	72	Image 4	79.85403	67.6419	14.55722	5.48552745647864	DLD1	4.50532134886041	1.00297329329022	48
1221	0	0	G3	Rep2	72	Image 1	64.58871	66.47746	13.71698	4.70866838035778	DLD1	4.43146228677596	1.04881548883846	48
1222	0	0	G3	Rep2	72	Image 2	57.23032	66.47746	12.55139	4.55967984422442	DLD1	4.43146228677596	1.04881548883846	48
1223	0	0	G3	Rep2	72	Image 3	73.90921	66.47746	14.39185	5.13549057278946	DLD1	4.43146228677596	1.04881548883846	48
1224	0	0	G3	Rep2	72	Image 4	70.1816	66.47746	14.90702	4.70795638564918	DLD1	4.43146228677596	1.04881548883846	48
1225	0	0.2	B4	Rep2	72	Image 1	47.46201	65.543415	7.554497	6.28261683074333	DLD1	4.66876642131228	0.969024075767648	48
1226	0	0.2	B4	Rep2	72	Image 2	55.32748	65.543415	9.964149	5.55265482280524	DLD1	4.66876642131228	0.969024075767648	48
1227	0	0.2	B4	Rep2	72	Image 3	76.73795	65.543415	14.58057	5.26302812578658	DLD1	4.66876642131228	0.969024075767648	48
1228	0	0.2	B4	Rep2	72	Image 4	82.64622	65.543415	16.20987	5.09851220275055	DLD1	4.66876642131228	0.969024075767648	48
1229	0	0.2	C4	Rep2	72	Image 1	60.76917	73.820455	11.38946	5.33556200206156	DLD1	4.66876642131228	0.969024075767648	48
1230	0	0.2	C4	Rep2	72	Image 2	67.01369	73.820455	12.06489	5.55443854026021	DLD1	4.66876642131228	0.969024075767648	48
1231	0	0.2	C4	Rep2	72	Image 3	86.92114	73.820455	17.15475	5.06688468208514	DLD1	4.66876642131228	0.969024075767648	48
1232	0	0.2	C4	Rep2	72	Image 4	80.57782	73.820455	14.57283	5.52931860180898	DLD1	4.66876642131228	0.969024075767648	48
1233	1	0.2	E4	Rep2	72	Image 1	55.01692	72.60841	9.718376	5.66112280488016	DLD1	4.05746990768398	1.17981880286806	48
1234	1	0.2	E4	Rep2	72	Image 2	62.3731	72.60841	12.76318	4.88695607207608	DLD1	4.05746990768398	1.17981880286806	48
1235	1	0.2	E4	Rep2	72	Image 3	88.83406	72.60841	18.74205	4.73982621965046	DLD1	4.05746990768398	1.17981880286806	48
1236	1	0.2	E4	Rep2	72	Image 4	84.20956	72.60841	16.44673	5.1201399913539	DLD1	4.05746990768398	1.17981880286806	48
1237	0	0	G4	Rep2	72	Image 1	63.95233	70.1822675	12.33546	5.18443009016283	DLD1	4.43146228677596	1.04881548883846	48
1238	0	0	G4	Rep2	72	Image 2	54.21038	70.1822675	11.42076	4.74665258704324	DLD1	4.43146228677596	1.04881548883846	48
1239	0	0	G4	Rep2	72	Image 3	81.62244	70.1822675	17.78646	4.58902108682672	DLD1	4.43146228677596	1.04881548883846	48
1240	0	0	G4	Rep2	72	Image 4	80.94392	70.1822675	14.96912	5.40739335378432	DLD1	4.43146228677596	1.04881548883846	48
1241	0	0	G5	Rep2	72	Image 1	58.44489	70.5127025	13.05406	4.47714274333043	DLD1	4.43146228677596	1.04881548883846	48
1242	0	0	G5	Rep2	72	Image 2	61.50331	70.5127025	13.68997	4.49258179528516	DLD1	4.43146228677596	1.04881548883846	48
1243	0	0	G5	Rep2	72	Image 3	80.97397	70.5127025	16.09333	5.03152361879114	DLD1	4.43146228677596	1.04881548883846	48
1244	0	0	G5	Rep2	72	Image 4	81.12864	70.5127025	16.06633	5.04960622618856	DLD1	4.43146228677596	1.04881548883846	48
1245	0	0	G6	Rep2	72	Image 1	49.59086	62.12236	10.45805	4.74188400323196	DLD1	4.43146228677596	1.04881548883846	48
1246	0	0	G6	Rep2	72	Image 2	47.1922	62.12236	11.22251	4.20513770983497	DLD1	4.43146228677596	1.04881548883846	48
1247	0	0	G6	Rep2	72	Image 3	75.95926	62.12236	17.43949	4.35558952698731	DLD1	4.43146228677596	1.04881548883846	48
1248	0	0	G6	Rep2	72	Image 4	75.74712	62.12236	15.49831	4.8874438567818	DLD1	4.43146228677596	1.04881548883846	48
1249	0	0	B2	Rep2	76	Image 1	63.50306	73.6357275	9.984735	6.36001456222924	DLD1	4.59259039959303	1.13156080544648	52
1250	0	0	B2	Rep2	76	Image 2	69.41956	73.6357275	12.9072	5.37835936531548	DLD1	4.59259039959303	1.13156080544648	52
1251	0	0	B2	Rep2	76	Image 3	82.51056	73.6357275	16.6675	4.95038608069596	DLD1	4.59259039959303	1.13156080544648	52
1252	0	0	B2	Rep2	76	Image 4	79.10973	73.6357275	15.45798	5.11772754266728	DLD1	4.59259039959303	1.13156080544648	52
1253	0	0	C2	Rep2	76	Image 1	61.61182	75.034495	10.78132	5.71468243220682	DLD1	4.59259039959303	1.13156080544648	52
1254	0	0	C2	Rep2	76	Image 2	71.95712	75.034495	12.41573	5.79564149671425	DLD1	4.59259039959303	1.13156080544648	52
1255	0	0	C2	Rep2	76	Image 3	88.14385	75.034495	17.88966	4.92708357788801	DLD1	4.59259039959303	1.13156080544648	52
1256	0	0	C2	Rep2	76	Image 4	78.42519	75.034495	13.56543	5.78125352458418	DLD1	4.59259039959303	1.13156080544648	52
1257	1	0	E2	Rep2	76	Image 1	61.37523	74.13059	10.49113	5.85020202780825	DLD1	4.69749542934016	1.1111402146954	52
1258	1	0	E2	Rep2	76	Image 2	69.4054	74.13059	14.66581	4.73246278248525	DLD1	4.69749542934016	1.1111402146954	52
1259	1	0	E2	Rep2	76	Image 3	81.55898	74.13059	15.64192	5.21412844458992	DLD1	4.69749542934016	1.1111402146954	52
1260	1	0	E2	Rep2	76	Image 4	84.18275	74.13059	17.48985	4.8132345331721	DLD1	4.69749542934016	1.1111402146954	52
1261	0	0	G2	Rep2	76	Image 1	63.91412	67.8310425	11.98407	5.33325656475638	DLD1	4.59259039959303	1.13156080544648	52
1262	0	0	G2	Rep2	76	Image 2	69.60143	67.8310425	13.50996	5.15186055325108	DLD1	4.59259039959303	1.13156080544648	52
1263	0	0	G2	Rep2	76	Image 3	65.96008	67.8310425	12.9874	5.07877481251059	DLD1	4.59259039959303	1.13156080544648	52
1264	0	0	G2	Rep2	76	Image 4	71.84854	67.8310425	12.88296	5.57702111937008	DLD1	4.59259039959303	1.13156080544648	52
1265	0	0	B3	Rep2	76	Image 1	65.04648	75.3574975	10.83734	6.00207061880498	DLD1	4.59259039959303	1.13156080544648	52
1266	0	0	B3	Rep2	76	Image 2	70.13193	75.3574975	11.34843	6.17987950756184	DLD1	4.59259039959303	1.13156080544648	52
1267	0	0	B3	Rep2	76	Image 3	81.00126	75.3574975	15.85847	5.10776008025995	DLD1	4.59259039959303	1.13156080544648	52
1268	0	0	B3	Rep2	76	Image 4	85.25032	75.3574975	16.25435	5.24476955399632	DLD1	4.59259039959303	1.13156080544648	52
1269	0	0	C3	Rep2	76	Image 1	72.0588	72.61606	11.83646	6.08786748740755	DLD1	4.59259039959303	1.13156080544648	52
1270	0	0	C3	Rep2	76	Image 2	63.44171	72.61606	9.912686	6.40005241767973	DLD1	4.59259039959303	1.13156080544648	52
1271	0	0	C3	Rep2	76	Image 3	77.10902	72.61606	13.33754	5.78135248329152	DLD1	4.59259039959303	1.13156080544648	52
1272	0	0	C3	Rep2	76	Image 4	77.85471	72.61606	13.94984	5.58104680770532	DLD1	4.59259039959303	1.13156080544648	52
1273	1	0	E3	Rep2	76	Image 1	61.75294	71.26257	9.108917	6.77939430121056	DLD1	4.69749542934016	1.1111402146954	52
1274	1	0	E3	Rep2	76	Image 2	61.41951	71.26257	10.41425	5.89764121276136	DLD1	4.69749542934016	1.1111402146954	52
1275	1	0	E3	Rep2	76	Image 3	79.8624	71.26257	15.26954	5.23017720245666	DLD1	4.69749542934016	1.1111402146954	52
1276	1	0	E3	Rep2	76	Image 4	82.01543	71.26257	14.55722	5.63400360783172	DLD1	4.69749542934016	1.1111402146954	52
1277	0	0	G3	Rep2	76	Image 1	69.56232	70.23053	13.71698	5.07125620945718	DLD1	4.59259039959303	1.13156080544648	52
1278	0	0	G3	Rep2	76	Image 2	60.89245	70.23053	12.55139	4.85145071581713	DLD1	4.59259039959303	1.13156080544648	52
1279	0	0	G3	Rep2	76	Image 3	76.44831	70.23053	14.39185	5.31191681403016	DLD1	4.59259039959303	1.13156080544648	52
1280	0	0	G3	Rep2	76	Image 4	74.01904	70.23053	14.90702	4.96538141090574	DLD1	4.59259039959303	1.13156080544648	52
1281	0	0.2	B4	Rep2	76	Image 1	48.24712	69.4029175	7.554497	6.38654300875359	DLD1	4.87107307341844	1.08067767395153	52
1282	0	0.2	B4	Rep2	76	Image 2	60.16053	69.4029175	9.964149	6.03769875380226	DLD1	4.87107307341844	1.08067767395153	52
1283	0	0.2	B4	Rep2	76	Image 3	81.81303	69.4029175	14.58057	5.61109956606635	DLD1	4.87107307341844	1.08067767395153	52
1284	0	0.2	B4	Rep2	76	Image 4	87.39099	69.4029175	16.20987	5.3912209043009	DLD1	4.87107307341844	1.08067767395153	52
1285	0	0.2	C4	Rep2	76	Image 1	65.50597	78.126385	11.38946	5.75145529287605	DLD1	4.87107307341844	1.08067767395153	52
1286	0	0.2	C4	Rep2	76	Image 2	70.27711	78.126385	12.06489	5.82492753767336	DLD1	4.87107307341844	1.08067767395153	52
1287	0	0.2	C4	Rep2	76	Image 3	92.28565	78.126385	17.15475	5.37959748757633	DLD1	4.87107307341844	1.08067767395153	52
1288	0	0.2	C4	Rep2	76	Image 4	84.43681	78.126385	14.57283	5.79412578064796	DLD1	4.87107307341844	1.08067767395153	52
1289	1	0.2	E4	Rep2	76	Image 1	57.85774	75.278385	9.718376	5.9534370763181	DLD1	4.17597075128973	1.25698662900465	52
1290	1	0.2	E4	Rep2	76	Image 2	64.58955	75.278385	12.76318	5.06061577130464	DLD1	4.17597075128973	1.25698662900465	52
1291	1	0.2	E4	Rep2	76	Image 3	91.73842	75.278385	18.74205	4.89479112477024	DLD1	4.17597075128973	1.25698662900465	52
1292	1	0.2	E4	Rep2	76	Image 4	86.92783	75.278385	16.44673	5.28541722275492	DLD1	4.17597075128973	1.25698662900465	52
1293	0	0	G4	Rep2	76	Image 1	66.82368	72.0269625	12.33546	5.41720211487857	DLD1	4.59259039959303	1.13156080544648	52
1294	0	0	G4	Rep2	76	Image 2	55.0049	72.0269625	11.42076	4.81622063680526	DLD1	4.59259039959303	1.13156080544648	52
1295	0	0	G4	Rep2	76	Image 3	83.8219	72.0269625	17.78646	4.71268031974884	DLD1	4.59259039959303	1.13156080544648	52
1296	0	0	G4	Rep2	76	Image 4	82.45737	72.0269625	14.96912	5.50849816154857	DLD1	4.59259039959303	1.13156080544648	52
1297	0	0	G5	Rep2	76	Image 1	61.22929	72.4507325	13.05406	4.69044036874352	DLD1	4.59259039959303	1.13156080544648	52
1298	0	0	G5	Rep2	76	Image 2	61.93619	72.4507325	13.68997	4.52420202527836	DLD1	4.59259039959303	1.13156080544648	52
1299	0	0	G5	Rep2	76	Image 3	83.77784	72.4507325	16.09333	5.20574921411541	DLD1	4.59259039959303	1.13156080544648	52
1300	0	0	G5	Rep2	76	Image 4	82.85961	72.4507325	16.06633	5.15734520578128	DLD1	4.59259039959303	1.13156080544648	52
1301	0	0	G6	Rep2	76	Image 1	55.17186	65.436805	10.45805	5.27553989510473	DLD1	4.59259039959303	1.13156080544648	52
1302	0	0	G6	Rep2	76	Image 2	51.7421	65.436805	11.22251	4.61056394692453	DLD1	4.59259039959303	1.13156080544648	52
1303	0	0	G6	Rep2	76	Image 3	77.99003	65.436805	17.43949	4.47203616619523	DLD1	4.59259039959303	1.13156080544648	52
1304	0	0	G6	Rep2	76	Image 4	76.84323	65.436805	15.49831	4.9581683422257	DLD1	4.59259039959303	1.13156080544648	52
1305	0	0	B2	Rep2	80	Image 1	65.83602	77.6038175	9.984735	6.59366723303122	DLD1	4.75034210945298	1.21983505922414	56
1306	0	0	B2	Rep2	80	Image 2	75.48692	77.6038175	12.9072	5.84843498202554	DLD1	4.75034210945298	1.21983505922414	56
1307	0	0	B2	Rep2	80	Image 3	85.03322	77.6038175	16.6675	5.10173811309435	DLD1	4.75034210945298	1.21983505922414	56
1308	0	0	B2	Rep2	80	Image 4	84.05911	77.6038175	15.45798	5.43791038673876	DLD1	4.75034210945298	1.21983505922414	56
1309	0	0	C2	Rep2	80	Image 1	62.67033	77.5612125	10.78132	5.81286243242942	DLD1	4.75034210945298	1.21983505922414	56
1310	0	0	C2	Rep2	80	Image 2	76.17298	77.5612125	12.41573	6.13519946068415	DLD1	4.75034210945298	1.21983505922414	56
1311	0	0	C2	Rep2	80	Image 3	90.54991	77.5612125	17.88966	5.06157802887254	DLD1	4.75034210945298	1.21983505922414	56
1312	0	0	C2	Rep2	80	Image 4	80.85163	77.5612125	13.56543	5.96012290063787	DLD1	4.75034210945298	1.21983505922414	56
1313	1	0	E2	Rep2	80	Image 1	65.54404	77.69268	10.49113	6.24756723060338	DLD1	4.85294237101432	1.17465295983598	56
1314	1	0	E2	Rep2	80	Image 2	73.75381	77.69268	14.66581	5.02896260077009	DLD1	4.85294237101432	1.17465295983598	56
1315	1	0	E2	Rep2	80	Image 3	84.65018	77.69268	15.64192	5.41175124281418	DLD1	4.85294237101432	1.17465295983598	56
1316	1	0	E2	Rep2	80	Image 4	86.82269	77.69268	17.48985	4.96417579338874	DLD1	4.85294237101432	1.17465295983598	56
1317	0	0	G2	Rep2	80	Image 1	69.37817	70.814175	11.98407	5.78919932877562	DLD1	4.75034210945298	1.21983505922414	56
1318	0	0	G2	Rep2	80	Image 2	71.14292	70.814175	13.50996	5.26596081705645	DLD1	4.75034210945298	1.21983505922414	56
1319	0	0	G2	Rep2	80	Image 3	67.73479	70.814175	12.9874	5.21542341038237	DLD1	4.75034210945298	1.21983505922414	56
1320	0	0	G2	Rep2	80	Image 4	75.00082	70.814175	12.88296	5.82170712320771	DLD1	4.75034210945298	1.21983505922414	56
1321	0	0	B3	Rep2	80	Image 1	70.7923	79.16618	10.83734	6.5322579156878	DLD1	4.75034210945298	1.21983505922414	56
1322	0	0	B3	Rep2	80	Image 2	75.18747	79.16618	11.34843	6.62536315596078	DLD1	4.75034210945298	1.21983505922414	56
1323	0	0	B3	Rep2	80	Image 3	82.95659	79.16618	15.85847	5.23105886002874	DLD1	4.75034210945298	1.21983505922414	56
1324	0	0	B3	Rep2	80	Image 4	87.72836	79.16618	16.25435	5.39722351247512	DLD1	4.75034210945298	1.21983505922414	56
1325	0	0	C3	Rep2	80	Image 1	77.34078	75.9292575	11.83646	6.53411408478548	DLD1	4.75034210945298	1.21983505922414	56
1326	0	0	C3	Rep2	80	Image 2	65.28928	75.9292575	9.912686	6.58643681440126	DLD1	4.75034210945298	1.21983505922414	56
1327	0	0	C3	Rep2	80	Image 3	79.57041	75.9292575	13.33754	5.9658985090204	DLD1	4.75034210945298	1.21983505922414	56
1328	0	0	C3	Rep2	80	Image 4	81.51656	75.9292575	13.94984	5.84354802635729	DLD1	4.75034210945298	1.21983505922414	56
1329	1	0	E3	Rep2	80	Image 1	63.32677	72.96788	9.108917	6.9521733483794	DLD1	4.85294237101432	1.17465295983598	56
1330	1	0	E3	Rep2	80	Image 2	61.98897	72.96788	10.41425	5.95232205871762	DLD1	4.85294237101432	1.17465295983598	56
1331	1	0	E3	Rep2	80	Image 3	82.53571	72.96788	15.26954	5.40525189363923	DLD1	4.85294237101432	1.17465295983598	56
1332	1	0	E3	Rep2	80	Image 4	84.02007	72.96788	14.55722	5.77171121958726	DLD1	4.85294237101432	1.17465295983598	56
1333	0	0	G3	Rep2	80	Image 1	72.51222	73.029925	13.71698	5.28631083518384	DLD1	4.75034210945298	1.21983505922414	56
1334	0	0	G3	Rep2	80	Image 2	63.35847	73.029925	12.55139	5.04792457249755	DLD1	4.75034210945298	1.21983505922414	56
1335	0	0	G3	Rep2	80	Image 3	79.34335	73.029925	14.39185	5.51307510848154	DLD1	4.75034210945298	1.21983505922414	56
1336	0	0	G3	Rep2	80	Image 4	76.90566	73.029925	14.90702	5.15902306430125	DLD1	4.75034210945298	1.21983505922414	56
1337	0	0.2	B4	Rep2	80	Image 1	54.69758	73.78838	7.554497	7.24039998956913	DLD1	5.0707649936475	1.23432036426532	56
1338	0	0.2	B4	Rep2	80	Image 2	63.71255	73.78838	9.964149	6.39417877030944	DLD1	5.0707649936475	1.23432036426532	56
1339	0	0.2	B4	Rep2	80	Image 3	85.99586	73.78838	14.58057	5.89797655372869	DLD1	5.0707649936475	1.23432036426532	56
1340	0	0.2	B4	Rep2	80	Image 4	90.74753	73.78838	16.20987	5.5982885735666	DLD1	5.0707649936475	1.23432036426532	56
1341	0	0.2	C4	Rep2	80	Image 1	69.60509	81.357025	11.38946	6.11135997668019	DLD1	5.0707649936475	1.23432036426532	56
1342	0	0.2	C4	Rep2	80	Image 2	74.21984	81.357025	12.06489	6.15172123409331	DLD1	5.0707649936475	1.23432036426532	56
1343	0	0.2	C4	Rep2	80	Image 3	93.56218	81.357025	17.15475	5.45401011381687	DLD1	5.0707649936475	1.23432036426532	56
1344	0	0.2	C4	Rep2	80	Image 4	88.04099	81.357025	14.57283	6.04144768037505	DLD1	5.0707649936475	1.23432036426532	56
1345	1	0.2	E4	Rep2	80	Image 1	60.39906	77.050725	9.718376	6.21493344155443	DLD1	4.26953065848402	1.31792096537658	56
1346	1	0.2	E4	Rep2	80	Image 2	67.19351	77.050725	12.76318	5.26463702619567	DLD1	4.26953065848402	1.31792096537658	56
1347	1	0.2	E4	Rep2	80	Image 3	93.53986	77.050725	18.74205	4.99090867861307	DLD1	4.26953065848402	1.31792096537658	56
1348	1	0.2	E4	Rep2	80	Image 4	87.07047	77.050725	16.44673	5.29409007140021	DLD1	4.26953065848402	1.31792096537658	56
1349	0	0	G4	Rep2	80	Image 1	69.9801	75.799875	12.33546	5.67308393849925	DLD1	4.75034210945298	1.21983505922414	56
1350	0	0	G4	Rep2	80	Image 2	60.25406	75.799875	11.42076	5.27583628410018	DLD1	4.75034210945298	1.21983505922414	56
1351	0	0	G4	Rep2	80	Image 3	87.4544	75.799875	17.78646	4.91690870471134	DLD1	4.75034210945298	1.21983505922414	56
1352	0	0	G4	Rep2	80	Image 4	85.51094	75.799875	14.96912	5.71248944493731	DLD1	4.75034210945298	1.21983505922414	56
1353	0	0	G5	Rep2	80	Image 1	63.5034	75.5416725	13.05406	4.86464747365954	DLD1	4.75034210945298	1.21983505922414	56
1354	0	0	G5	Rep2	80	Image 2	68.55292	75.5416725	13.68997	5.00752886967612	DLD1	4.75034210945298	1.21983505922414	56
1355	0	0	G5	Rep2	80	Image 3	85.59978	75.5416725	16.09333	5.31896009091965	DLD1	4.75034210945298	1.21983505922414	56
1356	0	0	G5	Rep2	80	Image 4	84.51059	75.5416725	16.06633	5.26010545034242	DLD1	4.75034210945298	1.21983505922414	56
1357	0	0	G6	Rep2	80	Image 1	57.76435	68.735695	10.45805	5.52343410100353	DLD1	4.75034210945298	1.21983505922414	56
1358	0	0	G6	Rep2	80	Image 2	55.34351	68.735695	11.22251	4.93147344043356	DLD1	4.75034210945298	1.21983505922414	56
1359	0	0	G6	Rep2	80	Image 3	81.33101	68.735695	17.43949	4.66361172259051	DLD1	4.75034210945298	1.21983505922414	56
1360	0	0	G6	Rep2	80	Image 4	80.50391	68.735695	15.49831	5.19436699872438	DLD1	4.75034210945298	1.21983505922414	56
1361	0	0	B2	Rep2	84	Image 1	66.23936	79.3689675	9.984735	6.63406289701229	DLD1	4.88684723887	1.29023881752297	60
1362	0	0	B2	Rep2	84	Image 2	77.22935	79.3689675	12.9072	5.98343172802777	DLD1	4.88684723887	1.29023881752297	60
1363	0	0	B2	Rep2	84	Image 3	87.42829	79.3689675	16.6675	5.24543512824359	DLD1	4.88684723887	1.29023881752297	60
1364	0	0	B2	Rep2	84	Image 4	86.57887	79.3689675	15.45798	5.60091745493266	DLD1	4.88684723887	1.29023881752297	60
1365	0	0	C2	Rep2	84	Image 1	68.97836	80.6667875	10.78132	6.39795127127291	DLD1	4.88684723887	1.29023881752297	60
1366	0	0	C2	Rep2	84	Image 2	76.53307	80.6667875	12.41573	6.16420218545345	DLD1	4.88684723887	1.29023881752297	60
1367	0	0	C2	Rep2	84	Image 3	92.78915	80.6667875	17.88966	5.1867475401992	DLD1	4.88684723887	1.29023881752297	60
1368	0	0	C2	Rep2	84	Image 4	84.36657	80.6667875	13.56543	6.21923300625192	DLD1	4.88684723887	1.29023881752297	60
1369	1	0	E2	Rep2	84	Image 1	68.50603	80.22	10.49113	6.52990002030286	DLD1	4.97891470919518	1.24536857216996	60
1370	1	0	E2	Rep2	84	Image 2	76.19196	80.22	14.66581	5.19520981111851	DLD1	4.97891470919518	1.24536857216996	60
1371	1	0	E2	Rep2	84	Image 3	87.39064	80.22	15.64192	5.58695096254168	DLD1	4.97891470919518	1.24536857216996	60
1372	1	0	E2	Rep2	84	Image 4	88.79137	80.22	17.48985	5.07673707893435	DLD1	4.97891470919518	1.24536857216996	60
1373	0	0	G2	Rep2	84	Image 1	70.52959	73.126685	11.98407	5.88527854059597	DLD1	4.88684723887	1.29023881752297	60
1374	0	0	G2	Rep2	84	Image 2	72.42145	73.126685	13.50996	5.36059692256676	DLD1	4.88684723887	1.29023881752297	60
1375	0	0	G2	Rep2	84	Image 3	70.78982	73.126685	12.9874	5.45065371051943	DLD1	4.88684723887	1.29023881752297	60
1376	0	0	G2	Rep2	84	Image 4	78.76588	73.126685	12.88296	6.11395828287909	DLD1	4.88684723887	1.29023881752297	60
1377	0	0	B3	Rep2	84	Image 1	72.90845	81.2573175	10.83734	6.72752262086453	DLD1	4.88684723887	1.29023881752297	60
1378	0	0	B3	Rep2	84	Image 2	76.19543	81.2573175	11.34843	6.71418249044141	DLD1	4.88684723887	1.29023881752297	60
1379	0	0	B3	Rep2	84	Image 3	85.92844	81.2573175	15.85847	5.41845713993847	DLD1	4.88684723887	1.29023881752297	60
1380	0	0	B3	Rep2	84	Image 4	89.99695	81.2573175	16.25435	5.53679168960924	DLD1	4.88684723887	1.29023881752297	60
1381	0	0	C3	Rep2	84	Image 1	78.86072	78.2281125	11.83646	6.66252578896055	DLD1	4.88684723887	1.29023881752297	60
1382	0	0	C3	Rep2	84	Image 2	68.24776	78.2281125	9.912686	6.88489073496326	DLD1	4.88684723887	1.29023881752297	60
1383	0	0	C3	Rep2	84	Image 3	82.02904	78.2281125	13.33754	6.15023760003719	DLD1	4.88684723887	1.29023881752297	60
1384	0	0	C3	Rep2	84	Image 4	83.77493	78.2281125	13.94984	6.0054402057658	DLD1	4.88684723887	1.29023881752297	60
1385	1	0	E3	Rep2	84	Image 1	65.44872	75.3568975	9.108917	7.18512639867066	DLD1	4.97891470919518	1.24536857216996	60
1386	1	0	E3	Rep2	84	Image 2	63.38058	75.3568975	10.41425	6.08594761984781	DLD1	4.97891470919518	1.24536857216996	60
1387	1	0	E3	Rep2	84	Image 3	85.68578	75.3568975	15.26954	5.61154952932439	DLD1	4.97891470919518	1.24536857216996	60
1388	1	0	E3	Rep2	84	Image 4	86.91251	75.3568975	14.55722	5.97040575054853	DLD1	4.97891470919518	1.24536857216996	60
1389	0	0	G3	Rep2	84	Image 1	75.5142	75.25691	13.71698	5.50516221500651	DLD1	4.88684723887	1.29023881752297	60
1390	0	0	G3	Rep2	84	Image 2	64.82462	75.25691	12.55139	5.16473633597554	DLD1	4.88684723887	1.29023881752297	60
1391	0	0	G3	Rep2	84	Image 3	81.65969	75.25691	14.39185	5.6740231450439	DLD1	4.88684723887	1.29023881752297	60
1392	0	0	G3	Rep2	84	Image 4	79.02913	75.25691	14.90702	5.30147071648123	DLD1	4.88684723887	1.29023881752297	60
1393	0	0.2	B4	Rep2	84	Image 1	58.04383	76.504055	7.554497	7.68334807731077	DLD1	5.22918984166352	1.35239532476975	60
1394	0	0.2	B4	Rep2	84	Image 2	69.07852	76.504055	9.964149	6.93270644587912	DLD1	5.22918984166352	1.35239532476975	60
1395	0	0.2	B4	Rep2	84	Image 3	87.97959	76.504055	14.58057	6.03402953382481	DLD1	5.22918984166352	1.35239532476975	60
1396	0	0.2	B4	Rep2	84	Image 4	90.91428	76.504055	16.20987	5.6085755160282	DLD1	5.22918984166352	1.35239532476975	60
1397	0	0.2	C4	Rep2	84	Image 1	72.99181	84.3451325	11.38946	6.40871560196884	DLD1	5.22918984166352	1.35239532476975	60
1398	0	0.2	C4	Rep2	84	Image 2	77.72062	84.3451325	12.06489	6.44188384643374	DLD1	5.22918984166352	1.35239532476975	60
1399	0	0.2	C4	Rep2	84	Image 3	95.38136	84.3451325	17.15475	5.56005537824801	DLD1	5.22918984166352	1.35239532476975	60
1400	0	0.2	C4	Rep2	84	Image 4	91.28674	84.3451325	14.57283	6.26417380838176	DLD1	5.22918984166352	1.35239532476975	60
1401	1	0.2	E4	Rep2	84	Image 1	65.89439	79.56027	9.718376	6.78039108591806	DLD1	4.37465106639267	1.42188471702659	60
1402	1	0.2	E4	Rep2	84	Image 2	68.42803	79.56027	12.76318	5.36136213702228	DLD1	4.37465106639267	1.42188471702659	60
1403	1	0.2	E4	Rep2	84	Image 3	93.90907	79.56027	18.74205	5.01060823122337	DLD1	4.37465106639267	1.42188471702659	60
1404	1	0.2	E4	Rep2	84	Image 4	90.00959	79.56027	16.44673	5.47279550403028	DLD1	4.37465106639267	1.42188471702659	60
1405	0	0	G4	Rep2	84	Image 1	72.67268	77.7535875	12.33546	5.89136359730403	DLD1	4.88684723887	1.29023881752297	60
1406	0	0	G4	Rep2	84	Image 2	61.45018	77.7535875	11.42076	5.38056836847986	DLD1	4.88684723887	1.29023881752297	60
1407	0	0	G4	Rep2	84	Image 3	89.84243	77.7535875	17.78646	5.05116982243797	DLD1	4.88684723887	1.29023881752297	60
1408	0	0	G4	Rep2	84	Image 4	87.04906	77.7535875	14.96912	5.81524231217333	DLD1	4.88684723887	1.29023881752297	60
1409	0	0	G5	Rep2	84	Image 1	65.46226	78.5743375	13.05406	5.01470500365404	DLD1	4.88684723887	1.29023881752297	60
1410	0	0	G5	Rep2	84	Image 2	72.10329	78.5743375	13.68997	5.26686983243937	DLD1	4.88684723887	1.29023881752297	60
1411	0	0	G5	Rep2	84	Image 3	87.28448	78.5743375	16.09333	5.42364321119371	DLD1	4.88684723887	1.29023881752297	60
1412	0	0	G5	Rep2	84	Image 4	89.44732	78.5743375	16.06633	5.56737724172229	DLD1	4.88684723887	1.29023881752297	60
1413	0	0	G6	Rep2	84	Image 1	58.54829	71.0988375	10.45805	5.59839453817872	DLD1	4.88684723887	1.29023881752297	60
1414	0	0	G6	Rep2	84	Image 2	58.25334	71.0988375	11.22251	5.19075857361678	DLD1	4.88684723887	1.29023881752297	60
1415	0	0	G6	Rep2	84	Image 3	84.97291	71.0988375	17.43949	4.87244237073447	DLD1	4.88684723887	1.29023881752297	60
1416	0	0	G6	Rep2	84	Image 4	82.62081	71.0988375	15.49831	5.33095608488926	DLD1	4.88684723887	1.29023881752297	60
1417	0	0	B2	Rep2	88	Image 1	70.67017	82.192535	9.984735	7.0778212942056	DLD1	5.0204573338156	1.37412237987217	64
1418	0	0	B2	Rep2	88	Image 2	80.24625	82.192535	12.9072	6.21716948679807	DLD1	5.0204573338156	1.37412237987217	64
1419	0	0	B2	Rep2	88	Image 3	89.08998	82.192535	16.6675	5.34513154342283	DLD1	5.0204573338156	1.37412237987217	64
1420	0	0	B2	Rep2	88	Image 4	88.76374	82.192535	15.45798	5.74225998481043	DLD1	5.0204573338156	1.37412237987217	64
1421	0	0	C2	Rep2	88	Image 1	70.64654	82.9258275	10.78132	6.55268000578779	DLD1	5.0204573338156	1.37412237987217	64
1422	0	0	C2	Rep2	88	Image 2	81.62957	82.9258275	12.41573	6.57468952691465	DLD1	5.0204573338156	1.37412237987217	64
1423	0	0	C2	Rep2	88	Image 3	94.05054	82.9258275	17.88966	5.25725698532001	DLD1	5.0204573338156	1.37412237987217	64
1424	0	0	C2	Rep2	88	Image 4	85.37666	82.9258275	13.56543	6.29369360204579	DLD1	5.0204573338156	1.37412237987217	64
1425	1	0	E2	Rep2	88	Image 1	70.3875	82.18466	10.49113	6.70923913820532	DLD1	5.13639221338011	1.35506511346258	64
1426	1	0	E2	Rep2	88	Image 2	77.37711	82.18466	14.66581	5.2760202129988	DLD1	5.13639221338011	1.35506511346258	64
1427	1	0	E2	Rep2	88	Image 3	89.78351	82.18466	15.64192	5.73992898569997	DLD1	5.13639221338011	1.35506511346258	64
1428	1	0	E2	Rep2	88	Image 4	91.19052	82.18466	17.48985	5.21391092547964	DLD1	5.13639221338011	1.35506511346258	64
1429	0	0	G2	Rep2	88	Image 1	73.95729	75.89871	11.98407	6.17129990061807	DLD1	5.0204573338156	1.37412237987217	64
1430	0	0	G2	Rep2	88	Image 2	75.16577	75.89871	13.50996	5.56373001844565	DLD1	5.0204573338156	1.37412237987217	64
1431	0	0	G2	Rep2	88	Image 3	72.97939	75.89871	12.9874	5.61924557648182	DLD1	5.0204573338156	1.37412237987217	64
1432	0	0	G2	Rep2	88	Image 4	81.49239	75.89871	12.88296	6.3255952048287	DLD1	5.0204573338156	1.37412237987217	64
1433	0	0	B3	Rep2	88	Image 1	78.01102	83.629635	10.83734	7.19835494687811	DLD1	5.0204573338156	1.37412237987217	64
1434	0	0	B3	Rep2	88	Image 2	76.78777	83.629635	11.34843	6.76637825672802	DLD1	5.0204573338156	1.37412237987217	64
1435	0	0	B3	Rep2	88	Image 3	88.00784	83.629635	15.85847	5.54957949915723	DLD1	5.0204573338156	1.37412237987217	64
1436	0	0	B3	Rep2	88	Image 4	91.71191	83.629635	16.25435	5.64229944599446	DLD1	5.0204573338156	1.37412237987217	64
1437	0	0	C3	Rep2	88	Image 1	82.9351	81.044235	11.83646	7.0067486393736	DLD1	5.0204573338156	1.37412237987217	64
1438	0	0	C3	Rep2	88	Image 2	70.9799	81.044235	9.912686	7.16051128826233	DLD1	5.0204573338156	1.37412237987217	64
1439	0	0	C3	Rep2	88	Image 3	84.29031	81.044235	13.33754	6.31977935961204	DLD1	5.0204573338156	1.37412237987217	64
1440	0	0	C3	Rep2	88	Image 4	85.97163	81.044235	13.94984	6.16291154593888	DLD1	5.0204573338156	1.37412237987217	64
1441	1	0	E3	Rep2	88	Image 1	70.34164	79.1246625	9.108917	7.72228356016418	DLD1	5.13639221338011	1.35506511346258	64
1442	1	0	E3	Rep2	88	Image 2	69.00979	79.1246625	10.41425	6.62647718270639	DLD1	5.13639221338011	1.35506511346258	64
1443	1	0	E3	Rep2	88	Image 3	87.58075	79.1246625	15.26954	5.73565084475367	DLD1	5.13639221338011	1.35506511346258	64
1444	1	0	E3	Rep2	88	Image 4	89.56647	79.1246625	14.55722	6.1527180327013	DLD1	5.13639221338011	1.35506511346258	64
1445	0	0	G3	Rep2	88	Image 1	78.10918	78.7686975	13.71698	5.69434234066099	DLD1	5.0204573338156	1.37412237987217	64
1446	0	0	G3	Rep2	88	Image 2	71.51829	78.7686975	12.55139	5.69803742852385	DLD1	5.0204573338156	1.37412237987217	64
1447	0	0	G3	Rep2	88	Image 3	83.89996	78.7686975	14.39185	5.82968555119738	DLD1	5.0204573338156	1.37412237987217	64
1448	0	0	G3	Rep2	88	Image 4	81.54736	78.7686975	14.90702	5.47039985188187	DLD1	5.0204573338156	1.37412237987217	64
1449	0	0.2	B4	Rep2	88	Image 1	61.856	78.706925	7.554497	8.18797068818745	DLD1	5.33201883545586	1.42858294477235	64
1450	0	0.2	B4	Rep2	88	Image 2	70.42834	78.706925	9.964149	7.06817411100537	DLD1	5.33201883545586	1.42858294477235	64
1451	0	0.2	B4	Rep2	88	Image 3	88.9825	78.706925	14.58057	6.1028135388397	DLD1	5.33201883545586	1.42858294477235	64
1452	0	0.2	B4	Rep2	88	Image 4	93.56086	78.706925	16.20987	5.77184517827719	DLD1	5.33201883545586	1.42858294477235	64
1453	0	0.2	C4	Rep2	88	Image 1	73.33339	84.918225	11.38946	6.43870648827951	DLD1	5.33201883545586	1.42858294477235	64
1454	0	0.2	C4	Rep2	88	Image 2	78.00819	84.918225	12.06489	6.46571912383785	DLD1	5.33201883545586	1.42858294477235	64
1455	0	0.2	C4	Rep2	88	Image 3	96.23887	84.918225	17.15475	5.61004211661493	DLD1	5.33201883545586	1.42858294477235	64
1456	0	0.2	C4	Rep2	88	Image 4	92.09245	84.918225	14.57283	6.3194623144578	DLD1	5.33201883545586	1.42858294477235	64
1457	1	0.2	E4	Rep2	88	Image 1	65.43655	81.24022	9.718376	6.73328033408051	DLD1	4.45301680927575	1.45603793725046	64
1458	1	0.2	E4	Rep2	88	Image 2	71.99609	81.24022	12.76318	5.64092099304405	DLD1	4.45301680927575	1.45603793725046	64
1459	1	0.2	E4	Rep2	88	Image 3	96.07958	81.24022	18.74205	5.12641786784263	DLD1	4.45301680927575	1.45603793725046	64
1460	1	0.2	E4	Rep2	88	Image 4	91.44866	81.24022	16.44673	5.56029435638574	DLD1	4.45301680927575	1.45603793725046	64
1461	0	0	G4	Rep2	88	Image 1	76.01977	80.4463625	12.33546	6.16270248535523	DLD1	5.0204573338156	1.37412237987217	64
1462	0	0	G4	Rep2	88	Image 2	64.66214	80.4463625	11.42076	5.66180709514953	DLD1	5.0204573338156	1.37412237987217	64
1463	0	0	G4	Rep2	88	Image 3	91.72606	80.4463625	17.78646	5.15707228982046	DLD1	5.0204573338156	1.37412237987217	64
1464	0	0	G4	Rep2	88	Image 4	89.37748	80.4463625	14.96912	5.97079053411289	DLD1	5.0204573338156	1.37412237987217	64
1465	0	0	G5	Rep2	88	Image 1	66.50053	79.43113	13.05406	5.0942411786065	DLD1	5.0204573338156	1.37412237987217	64
1466	0	0	G5	Rep2	88	Image 2	71.57955	79.43113	13.68997	5.22861262661642	DLD1	5.0204573338156	1.37412237987217	64
1467	0	0	G5	Rep2	88	Image 3	88.25719	79.43113	16.09333	5.48408502155862	DLD1	5.0204573338156	1.37412237987217	64
1468	0	0	G5	Rep2	88	Image 4	91.38725	79.43113	16.06633	5.68812230297772	DLD1	5.0204573338156	1.37412237987217	64
1469	0	0	G6	Rep2	88	Image 1	59.55991	73.1999425	10.45805	5.69512576436334	DLD1	5.0204573338156	1.37412237987217	64
1470	0	0	G6	Rep2	88	Image 2	61.55607	73.1999425	11.22251	5.48505370010809	DLD1	5.0204573338156	1.37412237987217	64
1471	0	0	G6	Rep2	88	Image 3	87.29553	73.1999425	17.43949	5.00562401767483	DLD1	5.0204573338156	1.37412237987217	64
1472	0	0	G6	Rep2	88	Image 4	84.38826	73.1999425	15.49831	5.44499755134592	DLD1	5.0204573338156	1.37412237987217	64
1473	0	0	B2	Rep2	92	Image 1	71.25946	83.2414225	9.984735	7.13684038685053	DLD1	5.13795480091954	1.44824960823249	68
1474	0	0	B2	Rep2	92	Image 2	81.11606	83.2414225	12.9072	6.28455900582621	DLD1	5.13795480091954	1.44824960823249	68
1475	0	0	B2	Rep2	92	Image 3	89.79124	83.2414225	16.6675	5.38720503974801	DLD1	5.13795480091954	1.44824960823249	68
1476	0	0	B2	Rep2	92	Image 4	90.79893	83.2414225	15.45798	5.87391949012743	DLD1	5.13795480091954	1.44824960823249	68
1477	0	0	C2	Rep2	92	Image 1	74.81708	86.308	10.78132	6.93951018984688	DLD1	5.13795480091954	1.44824960823249	68
1478	0	0	C2	Rep2	92	Image 2	84.91862	86.308	12.41573	6.83959944360903	DLD1	5.13795480091954	1.44824960823249	68
1479	0	0	C2	Rep2	92	Image 3	95.63072	86.308	17.88966	5.34558622131444	DLD1	5.13795480091954	1.44824960823249	68
1480	0	0	C2	Rep2	92	Image 4	89.86558	86.308	13.56543	6.62460239004587	DLD1	5.13795480091954	1.44824960823249	68
1481	1	0	E2	Rep2	92	Image 1	73.29686	84.0408225	10.49113	6.98655530910398	DLD1	5.24314320581556	1.42023886625349	68
1482	1	0	E2	Rep2	92	Image 2	79.10968	84.0408225	14.66581	5.39415688598175	DLD1	5.24314320581556	1.42023886625349	68
1483	1	0	E2	Rep2	92	Image 3	91.12897	84.0408225	15.64192	5.82594528037479	DLD1	5.24314320581556	1.42023886625349	68
1484	1	0	E2	Rep2	92	Image 4	92.62778	84.0408225	17.48985	5.29608773088391	DLD1	5.24314320581556	1.42023886625349	68
1485	0	0	G2	Rep2	92	Image 1	75.92728	78.889255	11.98407	6.33568395378198	DLD1	5.13795480091954	1.44824960823249	68
1486	0	0	G2	Rep2	92	Image 2	80.22242	78.889255	13.50996	5.93802054188169	DLD1	5.13795480091954	1.44824960823249	68
1487	0	0	G2	Rep2	92	Image 3	75.58514	78.889255	12.9874	5.81988234750604	DLD1	5.13795480091954	1.44824960823249	68
1488	0	0	G2	Rep2	92	Image 4	83.82218	78.889255	12.88296	6.50643796146227	DLD1	5.13795480091954	1.44824960823249	68
1489	0	0	B3	Rep2	92	Image 1	77.91244	85.850905	10.83734	7.18925861881237	DLD1	5.13795480091954	1.44824960823249	68
1490	0	0	B3	Rep2	92	Image 2	81.87679	85.850905	11.34843	7.2148120929503	DLD1	5.13795480091954	1.44824960823249	68
1491	0	0	B3	Rep2	92	Image 3	89.76327	85.850905	15.85847	5.66027302759976	DLD1	5.13795480091954	1.44824960823249	68
1492	0	0	B3	Rep2	92	Image 4	93.85112	85.850905	16.25435	5.77390790772932	DLD1	5.13795480091954	1.44824960823249	68
1493	0	0	C3	Rep2	92	Image 1	86.021	83.42428	11.83646	7.26746003450356	DLD1	5.13795480091954	1.44824960823249	68
1494	0	0	C3	Rep2	92	Image 2	74.09821	83.42428	9.912686	7.47508899202497	DLD1	5.13795480091954	1.44824960823249	68
1495	0	0	C3	Rep2	92	Image 3	86.63302	83.42428	13.33754	6.4954271927207	DLD1	5.13795480091954	1.44824960823249	68
1496	0	0	C3	Rep2	92	Image 4	86.94489	83.42428	13.94984	6.23268008808703	DLD1	5.13795480091954	1.44824960823249	68
1497	1	0	E3	Rep2	92	Image 1	72.17901	81.0422	9.108917	7.9239946966253	DLD1	5.24314320581556	1.42023886625349	68
1498	1	0	E3	Rep2	92	Image 2	70.91719	81.0422	10.41425	6.80963007417721	DLD1	5.24314320581556	1.42023886625349	68
1499	1	0	E3	Rep2	92	Image 3	90.02879	81.0422	15.26954	5.89597263571791	DLD1	5.24314320581556	1.42023886625349	68
1500	1	0	E3	Rep2	92	Image 4	91.04381	81.0422	14.55722	6.25420306899257	DLD1	5.24314320581556	1.42023886625349	68
1501	0	0	G3	Rep2	92	Image 1	79.88346	80.875615	13.71698	5.82369151227165	DLD1	5.13795480091954	1.44824960823249	68
1502	0	0	G3	Rep2	92	Image 2	73.04859	80.875615	12.55139	5.81996017970918	DLD1	5.13795480091954	1.44824960823249	68
1503	0	0	G3	Rep2	92	Image 3	86.36755	80.875615	14.39185	6.0011430080219	DLD1	5.13795480091954	1.44824960823249	68
1504	0	0	G3	Rep2	92	Image 4	84.20286	80.875615	14.90702	5.6485374004999	DLD1	5.13795480091954	1.44824960823249	68
1505	0	0.2	B4	Rep2	92	Image 1	65.30256	80.9995775	7.554497	8.64419695977112	DLD1	5.46841832919307	1.54879860192253	68
1506	0	0.2	B4	Rep2	92	Image 2	72.71295	80.9995775	9.964149	7.2974571134976	DLD1	5.46841832919307	1.54879860192253	68
1507	0	0.2	B4	Rep2	92	Image 3	90.95303	80.9995775	14.58057	6.23796120453453	DLD1	5.46841832919307	1.54879860192253	68
1508	0	0.2	B4	Rep2	92	Image 4	95.02977	80.9995775	16.20987	5.8624634250614	DLD1	5.46841832919307	1.54879860192253	68
1509	0	0.2	C4	Rep2	92	Image 1	78.40075	87.8566675	11.38946	6.88362310416824	DLD1	5.46841832919307	1.54879860192253	68
1510	0	0.2	C4	Rep2	92	Image 2	81.02314	87.8566675	12.06489	6.7156136525074	DLD1	5.46841832919307	1.54879860192253	68
1511	0	0.2	C4	Rep2	92	Image 3	97.50227	87.8566675	17.15475	5.68368935717513	DLD1	5.46841832919307	1.54879860192253	68
1512	0	0.2	C4	Rep2	92	Image 4	94.50051	87.8566675	14.57283	6.48470544156489	DLD1	5.46841832919307	1.54879860192253	68
1513	1	0.2	E4	Rep2	92	Image 1	72.35466	84.0566875	9.718376	7.44513898206861	DLD1	4.57279721727002	1.59323383612501	68
1514	1	0.2	E4	Rep2	92	Image 2	74.47183	84.0566875	12.76318	5.8348961622417	DLD1	4.57279721727002	1.59323383612501	68
1515	1	0.2	E4	Rep2	92	Image 3	97.06985	84.0566875	18.74205	5.17925467064702	DLD1	4.57279721727002	1.59323383612501	68
1516	1	0.2	E4	Rep2	92	Image 4	92.33041	84.0566875	16.44673	5.6139068374078	DLD1	4.57279721727002	1.59323383612501	68
1517	0	0	G4	Rep2	92	Image 1	79.06022	82.7202775	12.33546	6.40918295710091	DLD1	5.13795480091954	1.44824960823249	68
1518	0	0	G4	Rep2	92	Image 2	66.63703	82.7202775	11.42076	5.83472816169852	DLD1	5.13795480091954	1.44824960823249	68
1519	0	0	G4	Rep2	92	Image 3	93.58435	82.7202775	17.78646	5.26155007798067	DLD1	5.13795480091954	1.44824960823249	68
1520	0	0	G4	Rep2	92	Image 4	91.59951	82.7202775	14.96912	6.11923145782785	DLD1	5.13795480091954	1.44824960823249	68
1521	0	0	G5	Rep2	92	Image 1	69.67209	82.00128	13.05406	5.33719700997238	DLD1	5.13795480091954	1.44824960823249	68
1522	0	0	G5	Rep2	92	Image 2	74.83643	82.00128	13.68997	5.46651526628619	DLD1	5.13795480091954	1.44824960823249	68
1523	0	0	G5	Rep2	92	Image 3	90.40097	82.00128	16.09333	5.61729424550419	DLD1	5.13795480091954	1.44824960823249	68
1524	0	0	G5	Rep2	92	Image 4	93.09563	82.00128	16.06633	5.79445523651014	DLD1	5.13795480091954	1.44824960823249	68
1525	0	0	G6	Rep2	92	Image 1	62.04292	75.507405	10.45805	5.93255147948231	DLD1	5.13795480091954	1.44824960823249	68
1526	0	0	G6	Rep2	92	Image 2	63.93567	75.507405	11.22251	5.69709182705117	DLD1	5.13795480091954	1.44824960823249	68
1527	0	0	G6	Rep2	92	Image 3	89.30771	75.507405	17.43949	5.12100468534344	DLD1	5.13795480091954	1.44824960823249	68
1528	0	0	G6	Rep2	92	Image 4	86.74332	75.507405	15.49831	5.59695347428203	DLD1	5.13795480091954	1.44824960823249	68
1529	0	0	B2	Rep2	96	Image 1	75.74594	86.443075	9.984735	7.58617429506141	DLD1	5.24411946030432	1.52315233856912	72
1530	0	0	B2	Rep2	96	Image 2	84.01669	86.443075	12.9072	6.50928861410685	DLD1	5.24411946030432	1.52315233856912	72
1531	0	0	B2	Rep2	96	Image 3	92.91666	86.443075	16.6675	5.5747208639568	DLD1	5.24411946030432	1.52315233856912	72
1532	0	0	B2	Rep2	96	Image 4	93.09301	86.443075	15.45798	6.02232697933365	DLD1	5.24411946030432	1.52315233856912	72
1533	0	0	C2	Rep2	96	Image 1	77.66336	88.12548	10.78132	7.20351125836169	DLD1	5.24411946030432	1.52315233856912	72
1534	0	0	C2	Rep2	96	Image 2	87.20615	88.12548	12.41573	7.0238439463487	DLD1	5.24411946030432	1.52315233856912	72
1535	0	0	C2	Rep2	96	Image 3	96.48886	88.12548	17.88966	5.39355471261053	DLD1	5.24411946030432	1.52315233856912	72
1536	0	0	C2	Rep2	96	Image 4	91.14355	88.12548	13.56543	6.71881024044207	DLD1	5.24411946030432	1.52315233856912	72
1537	1	0	E2	Rep2	96	Image 1	76.47152	86.863785	10.49113	7.28915950903287	DLD1	5.3475620110629	1.48219192269816	72
1538	1	0	E2	Rep2	96	Image 2	83.55216	86.863785	14.66581	5.69707094255278	DLD1	5.3475620110629	1.48219192269816	72
1539	1	0	E2	Rep2	96	Image 3	92.5987	86.863785	15.64192	5.91990625191792	DLD1	5.3475620110629	1.48219192269816	72
1540	1	0	E2	Rep2	96	Image 4	94.83276	86.863785	17.48985	5.42215970977453	DLD1	5.3475620110629	1.48219192269816	72
1541	0	0	G2	Rep2	96	Image 1	77.48598	81.294725	11.98407	6.46574828084282	DLD1	5.24411946030432	1.52315233856912	72
1542	0	0	G2	Rep2	96	Image 2	82.02054	81.294725	13.50996	6.07111642077401	DLD1	5.24411946030432	1.52315233856912	72
1543	0	0	G2	Rep2	96	Image 3	79.01801	81.294725	12.9874	6.08420546067727	DLD1	5.24411946030432	1.52315233856912	72
1544	0	0	G2	Rep2	96	Image 4	86.65437	81.294725	12.88296	6.72627796717525	DLD1	5.24411946030432	1.52315233856912	72
1545	0	0	B3	Rep2	96	Image 1	81.83099	88.0311	10.83734	7.55083719805783	DLD1	5.24411946030432	1.52315233856912	72
1546	0	0	B3	Rep2	96	Image 2	83.70239	88.0311	11.34843	7.37568016016312	DLD1	5.24411946030432	1.52315233856912	72
1547	0	0	B3	Rep2	96	Image 3	91.4347	88.0311	15.85847	5.76566970205827	DLD1	5.24411946030432	1.52315233856912	72
1548	0	0	B3	Rep2	96	Image 4	95.15632	88.0311	16.25435	5.85420641243729	DLD1	5.24411946030432	1.52315233856912	72
1549	0	0	C3	Rep2	96	Image 1	88.39556	85.7853	11.83646	7.46807406944306	DLD1	5.24411946030432	1.52315233856912	72
1550	0	0	C3	Rep2	96	Image 2	76.42703	85.7853	9.912686	7.71002228861078	DLD1	5.24411946030432	1.52315233856912	72
1551	0	0	C3	Rep2	96	Image 3	87.70909	85.7853	13.33754	6.57610698824521	DLD1	5.24411946030432	1.52315233856912	72
1552	0	0	C3	Rep2	96	Image 4	90.60952	85.7853	13.94984	6.49538059217884	DLD1	5.24411946030432	1.52315233856912	72
1553	1	0	E3	Rep2	96	Image 1	74.03887	82.707995	9.108917	8.12817484230013	DLD1	5.3475620110629	1.48219192269816	72
1554	1	0	E3	Rep2	96	Image 2	72.49419	82.707995	10.41425	6.96105720527162	DLD1	5.3475620110629	1.48219192269816	72
1555	1	0	E3	Rep2	96	Image 3	91.97121	82.707995	15.26954	6.02318144488963	DLD1	5.3475620110629	1.48219192269816	72
1556	1	0	E3	Rep2	96	Image 4	92.32771	82.707995	14.55722	6.34239985381824	DLD1	5.3475620110629	1.48219192269816	72
1557	0	0	G3	Rep2	96	Image 1	83.83972	84.2685975	13.71698	6.11211214130224	DLD1	5.24411946030432	1.52315233856912	72
1558	0	0	G3	Rep2	96	Image 2	77.35846	84.2685975	12.55139	6.16333808446714	DLD1	5.24411946030432	1.52315233856912	72
1559	0	0	G3	Rep2	96	Image 3	88.66917	84.2685975	14.39185	6.16106824348503	DLD1	5.24411946030432	1.52315233856912	72
1560	0	0	G3	Rep2	96	Image 4	87.20704	84.2685975	14.90702	5.85006527126146	DLD1	5.24411946030432	1.52315233856912	72
1561	0	0.2	B4	Rep2	96	Image 1	67.88696	82.2317675	7.554497	8.98629783028572	DLD1	5.56646962821411	1.63603301908255	72
1562	0	0.2	B4	Rep2	96	Image 2	74.64038	82.2317675	9.964149	7.49089360265488	DLD1	5.56646962821411	1.63603301908255	72
1563	0	0.2	B4	Rep2	96	Image 3	90.4867	82.2317675	14.58057	6.20597822993203	DLD1	5.56646962821411	1.63603301908255	72
1564	0	0.2	B4	Rep2	96	Image 4	95.91303	82.2317675	16.20987	5.91695244934105	DLD1	5.56646962821411	1.63603301908255	72
1565	0	0.2	C4	Rep2	96	Image 1	81.31486	89.62588	11.38946	7.13948334688387	DLD1	5.56646962821411	1.63603301908255	72
1566	0	0.2	C4	Rep2	96	Image 2	84.74448	89.62588	12.06489	7.02405740955782	DLD1	5.56646962821411	1.63603301908255	72
1567	0	0.2	C4	Rep2	96	Image 3	97.79343	89.62588	17.15475	5.70066191579592	DLD1	5.56646962821411	1.63603301908255	72
1568	0	0.2	C4	Rep2	96	Image 4	94.65075	89.62588	14.57283	6.49501503825956	DLD1	5.56646962821411	1.63603301908255	72
1569	1	0.2	E4	Rep2	96	Image 1	74.80029	85.45389	9.718376	7.69678905199799	DLD1	4.63002463797844	1.64898020105685	72
1570	1	0.2	E4	Rep2	96	Image 2	74.88505	85.45389	12.76318	5.8672721061679	DLD1	4.63002463797844	1.64898020105685	72
1571	1	0.2	E4	Rep2	96	Image 3	97.9054	85.45389	18.74205	5.22383623989905	DLD1	4.63002463797844	1.64898020105685	72
1572	1	0.2	E4	Rep2	96	Image 4	94.22482	85.45389	16.44673	5.7290914364132	DLD1	4.63002463797844	1.64898020105685	72
1573	0	0	G4	Rep2	96	Image 1	80.76839	83.84644	12.33546	6.54765934955	DLD1	5.24411946030432	1.52315233856912	72
1574	0	0	G4	Rep2	96	Image 2	66.81138	83.84644	11.42076	5.84999422105009	DLD1	5.24411946030432	1.52315233856912	72
1575	0	0	G4	Rep2	96	Image 3	94.99792	83.84644	17.78646	5.34102457712215	DLD1	5.24411946030432	1.52315233856912	72
1576	0	0	G4	Rep2	96	Image 4	92.80807	83.84644	14.96912	6.19996833481193	DLD1	5.24411946030432	1.52315233856912	72
1577	0	0	G5	Rep2	96	Image 1	71.67239	83.113405	13.05406	5.49042903127456	DLD1	5.24411946030432	1.52315233856912	72
1578	0	0	G5	Rep2	96	Image 2	75.16308	83.113405	13.68997	5.49037580067743	DLD1	5.24411946030432	1.52315233856912	72
1579	0	0	G5	Rep2	96	Image 3	90.4226	83.113405	16.09333	5.61863828057959	DLD1	5.24411946030432	1.52315233856912	72
1580	0	0	G5	Rep2	96	Image 4	95.19555	83.113405	16.06633	5.92515839024843	DLD1	5.24411946030432	1.52315233856912	72
1581	0	0	G6	Rep2	96	Image 1	65.68253	77.9643375	10.45805	6.28057142583943	DLD1	5.24411946030432	1.52315233856912	72
1582	0	0	G6	Rep2	96	Image 2	66.49866	77.9643375	11.22251	5.92547121811431	DLD1	5.24411946030432	1.52315233856912	72
1583	0	0	G6	Rep2	96	Image 3	90.38412	77.9643375	17.43949	5.18272724718441	DLD1	5.24411946030432	1.52315233856912	72
1584	0	0	G6	Rep2	96	Image 4	89.29204	77.9643375	15.49831	5.76140495318522	DLD1	5.24411946030432	1.52315233856912	72
1585	0	0	B2	Rep3	24	Image 1	21.97751	17.574295	21.97751	1	DLD1	1	0	0
1586	0	0	B2	Rep3	24	Image 2	22.70903	17.574295	22.70903	1	DLD1	1	0	0
1587	0	0	B2	Rep3	24	Image 3	13.89845	17.574295	13.89845	1	DLD1	1	0	0
1588	0	0	B2	Rep3	24	Image 4	11.71219	17.574295	11.71219	1	DLD1	1	0	0
1589	0	0	C2	Rep3	24	Image 1	23.85506	19.36317	23.85506	1	DLD1	1	0	0
1590	0	0	C2	Rep3	24	Image 2	24.19789	19.36317	24.19789	1	DLD1	1	0	0
1591	0	0	C2	Rep3	24	Image 3	14.32913	19.36317	14.32913	1	DLD1	1	0	0
1592	0	0	C2	Rep3	24	Image 4	15.0706	19.36317	15.0706	1	DLD1	1	0	0
1593	1	0	E2	Rep3	24	Image 1	18.73446	17.056185	18.73446	1	DLD1	1	0	0
1594	1	0	E2	Rep3	24	Image 2	19.21495	17.056185	19.21495	1	DLD1	1	0	0
1595	1	0	E2	Rep3	24	Image 3	14.96684	17.056185	14.96684	1	DLD1	1	0	0
1596	1	0	E2	Rep3	24	Image 4	15.30849	17.056185	15.30849	1	DLD1	1	0	0
1597	0	0	G2	Rep3	24	Image 1	15.58721	16.3169	15.58721	1	DLD1	1	0	0
1598	0	0	G2	Rep3	24	Image 2	18.35517	16.3169	18.35517	1	DLD1	1	0	0
1599	0	0	G2	Rep3	24	Image 3	16.39271	16.3169	16.39271	1	DLD1	1	0	0
1600	0	0	G2	Rep3	24	Image 4	14.93251	16.3169	14.93251	1	DLD1	1	0	0
1601	0	0	B3	Rep3	24	Image 1	16.11662	15.196315	16.11662	1	DLD1	1	0	0
1602	0	0	B3	Rep3	24	Image 2	17.73534	15.196315	17.73534	1	DLD1	1	0	0
1603	0	0	B3	Rep3	24	Image 3	15.17601	15.196315	15.17601	1	DLD1	1	0	0
1604	0	0	B3	Rep3	24	Image 4	11.75729	15.196315	11.75729	1	DLD1	1	0	0
1605	0	0	C3	Rep3	24	Image 1	19.71582	18.620135	19.71582	1	DLD1	1	0	0
1606	0	0	C3	Rep3	24	Image 2	21.50433	18.620135	21.50433	1	DLD1	1	0	0
1607	0	0	C3	Rep3	24	Image 3	16.58108	18.620135	16.58108	1	DLD1	1	0	0
1608	0	0	C3	Rep3	24	Image 4	16.67931	18.620135	16.67931	1	DLD1	1	0	0
1609	1	0	E3	Rep3	24	Image 1	15.69615	19.2318075	15.69615	1	DLD1	1	0	0
1610	1	0	E3	Rep3	24	Image 2	22.85747	19.2318075	22.85747	1	DLD1	1	0	0
1611	1	0	E3	Rep3	24	Image 3	21.90719	19.2318075	21.90719	1	DLD1	1	0	0
1612	1	0	E3	Rep3	24	Image 4	16.46642	19.2318075	16.46642	1	DLD1	1	0	0
1613	0	0	G3	Rep3	24	Image 1	21.73409	17.675975	21.73409	1	DLD1	1	0	0
1614	0	0	G3	Rep3	24	Image 2	19.10153	17.675975	19.10153	1	DLD1	1	0	0
1615	0	0	G3	Rep3	24	Image 3	13.59638	17.675975	13.59638	1	DLD1	1	0	0
1616	0	0	G3	Rep3	24	Image 4	16.2719	17.675975	16.2719	1	DLD1	1	0	0
1617	0	0.2	B4	Rep3	24	Image 1	19.6638	18.21186	19.6638	1	DLD1	1	0	0
1618	0	0.2	B4	Rep3	24	Image 2	23.91978	18.21186	23.91978	1	DLD1	1	0	0
1619	0	0.2	B4	Rep3	24	Image 3	12.3785	18.21186	12.3785	1	DLD1	1	0	0
1620	0	0.2	B4	Rep3	24	Image 4	16.88536	18.21186	16.88536	1	DLD1	1	0	0
1621	0	0.2	C4	Rep3	24	Image 1	19.15458	18.1900025	19.15458	1	DLD1	1	0	0
1622	0	0.2	C4	Rep3	24	Image 2	23.46023	18.1900025	23.46023	1	DLD1	1	0	0
1623	0	0.2	C4	Rep3	24	Image 3	17.43583	18.1900025	17.43583	1	DLD1	1	0	0
1624	0	0.2	C4	Rep3	24	Image 4	12.70937	18.1900025	12.70937	1	DLD1	1	0	0
1625	1	0.2	E4	Rep3	24	Image 1	18.92172	18.6553275	18.92172	1	DLD1	1	0	0
1626	1	0.2	E4	Rep3	24	Image 2	19.74435	18.6553275	19.74435	1	DLD1	1	0	0
1627	1	0.2	E4	Rep3	24	Image 3	18.49994	18.6553275	18.49994	1	DLD1	1	0	0
1628	1	0.2	E4	Rep3	24	Image 4	17.4553	18.6553275	17.4553	1	DLD1	1	0	0
1629	0	0	G4	Rep3	24	Image 1	14.52344	16.636915	14.52344	1	DLD1	1	0	0
1630	0	0	G4	Rep3	24	Image 2	19.08869	16.636915	19.08869	1	DLD1	1	0	0
1631	0	0	G4	Rep3	24	Image 3	17.83136	16.636915	17.83136	1	DLD1	1	0	0
1632	0	0	G4	Rep3	24	Image 4	15.10417	16.636915	15.10417	1	DLD1	1	0	0
1633	0	0	G5	Rep3	24	Image 1	18.24976	18.9081	18.24976	1	DLD1	1	0	0
1634	0	0	G5	Rep3	24	Image 2	21.03987	18.9081	21.03987	1	DLD1	1	0	0
1635	0	0	G5	Rep3	24	Image 3	18.75774	18.9081	18.75774	1	DLD1	1	0	0
1636	0	0	G5	Rep3	24	Image 4	17.58503	18.9081	17.58503	1	DLD1	1	0	0
1637	0	0	G6	Rep3	24	Image 1	18.41823	17.5405825	18.41823	1	DLD1	1	0	0
1638	0	0	G6	Rep3	24	Image 2	20.70347	17.5405825	20.70347	1	DLD1	1	0	0
1639	0	0	G6	Rep3	24	Image 3	14.97873	17.5405825	14.97873	1	DLD1	1	0	0
1640	0	0	G6	Rep3	24	Image 4	16.0619	17.5405825	16.0619	1	DLD1	1	0	0
1641	0	0	B2	Rep3	28	Image 1	24.09959	20.40219	21.97751	1.09655688929274	DLD1	1.19874696674554	0.0560135634259962	4
1642	0	0	B2	Rep3	28	Image 2	27.0865	20.40219	22.70903	1.1927634073318	DLD1	1.19874696674554	0.0560135634259962	4
1643	0	0	B2	Rep3	28	Image 3	16.10114	20.40219	13.89845	1.15848457921567	DLD1	1.19874696674554	0.0560135634259962	4
1644	0	0	B2	Rep3	28	Image 4	14.32153	20.40219	11.71219	1.22278839397243	DLD1	1.19874696674554	0.0560135634259962	4
1645	0	0	C2	Rep3	28	Image 1	27.93628	22.624195	23.85506	1.17108403835497	DLD1	1.19874696674554	0.0560135634259962	4
1646	0	0	C2	Rep3	28	Image 2	27.82078	22.624195	24.19789	1.1497192523811	DLD1	1.19874696674554	0.0560135634259962	4
1647	0	0	C2	Rep3	28	Image 3	16.63979	22.624195	14.32913	1.16125612650594	DLD1	1.19874696674554	0.0560135634259962	4
1648	0	0	C2	Rep3	28	Image 4	18.09993	22.624195	15.0706	1.20100924979762	DLD1	1.19874696674554	0.0560135634259962	4
1649	1	0	E2	Rep3	28	Image 1	22.8036	20.47264	18.73446	1.21720081603633	DLD1	1.18268874921518	0.0665674327734721	4
1650	1	0	E2	Rep3	28	Image 2	22.09432	20.47264	19.21495	1.14985050702708	DLD1	1.18268874921518	0.0665674327734721	4
1651	1	0	E2	Rep3	28	Image 3	17.97946	20.47264	14.96684	1.2012863102699	DLD1	1.18268874921518	0.0665674327734721	4
1652	1	0	E2	Rep3	28	Image 4	19.01318	20.47264	15.30849	1.24200231374878	DLD1	1.18268874921518	0.0665674327734721	4
1653	0	0	G2	Rep3	28	Image 1	18.03009	19.9558425	15.58721	1.15672336486132	DLD1	1.19874696674554	0.0560135634259962	4
1654	0	0	G2	Rep3	28	Image 2	22.69549	19.9558425	18.35517	1.23646307824989	DLD1	1.19874696674554	0.0560135634259962	4
1655	0	0	G2	Rep3	28	Image 3	19.60032	19.9558425	16.39271	1.19567295462434	DLD1	1.19874696674554	0.0560135634259962	4
1656	0	0	G2	Rep3	28	Image 4	19.49747	19.9558425	14.93251	1.3057061404948	DLD1	1.19874696674554	0.0560135634259962	4
1657	0	0	B3	Rep3	28	Image 1	18.64638	18.5479325	16.11662	1.15696591468931	DLD1	1.19874696674554	0.0560135634259962	4
1658	0	0	B3	Rep3	28	Image 2	22.84531	18.5479325	17.73534	1.28812359954757	DLD1	1.19874696674554	0.0560135634259962	4
1659	0	0	B3	Rep3	28	Image 3	18.48965	18.5479325	15.17601	1.21834724674009	DLD1	1.19874696674554	0.0560135634259962	4
1660	0	0	B3	Rep3	28	Image 4	14.21039	18.5479325	11.75729	1.20864501938797	DLD1	1.19874696674554	0.0560135634259962	4
1661	0	0	C3	Rep3	28	Image 1	24.51363	23.1399525	19.71582	1.24334823507214	DLD1	1.19874696674554	0.0560135634259962	4
1662	0	0	C3	Rep3	28	Image 2	27.22584	23.1399525	21.50433	1.26606316030306	DLD1	1.19874696674554	0.0560135634259962	4
1663	0	0	C3	Rep3	28	Image 3	20.0279	23.1399525	16.58108	1.20787668837012	DLD1	1.19874696674554	0.0560135634259962	4
1664	0	0	C3	Rep3	28	Image 4	20.79244	23.1399525	16.67931	1.24660072868722	DLD1	1.19874696674554	0.0560135634259962	4
1665	1	0	E3	Rep3	28	Image 1	18.96241	22.7160675	15.69615	1.20809306740825	DLD1	1.18268874921518	0.0665674327734721	4
1666	1	0	E3	Rep3	28	Image 2	27.85235	22.7160675	22.85747	1.21852287239139	DLD1	1.18268874921518	0.0665674327734721	4
1667	1	0	E3	Rep3	28	Image 3	24.99917	22.7160675	21.90719	1.14113996363751	DLD1	1.18268874921518	0.0665674327734721	4
1668	1	0	E3	Rep3	28	Image 4	19.05034	22.7160675	16.46642	1.15692056925549	DLD1	1.18268874921518	0.0665674327734721	4
1669	0	0	G3	Rep3	28	Image 1	27.59532	21.89303	21.73409	1.26967910779793	DLD1	1.19874696674554	0.0560135634259962	4
1670	0	0	G3	Rep3	28	Image 2	23.88194	21.89303	19.10153	1.25026319881182	DLD1	1.19874696674554	0.0560135634259962	4
1671	0	0	G3	Rep3	28	Image 3	15.7816	21.89303	13.59638	1.1607207212508	DLD1	1.19874696674554	0.0560135634259962	4
1672	0	0	G3	Rep3	28	Image 4	20.31326	21.89303	16.2719	1.24836435818804	DLD1	1.19874696674554	0.0560135634259962	4
1673	0	0.2	B4	Rep3	28	Image 1	24.50231	22.5071775	19.6638	1.24606179883848	DLD1	1.22908827840159	0.0764279492454534	4
1674	0	0.2	B4	Rep3	28	Image 2	29.79531	22.5071775	23.91978	1.24563478426641	DLD1	1.22908827840159	0.0764279492454534	4
1675	0	0.2	B4	Rep3	28	Image 3	16.41771	22.5071775	12.3785	1.32630851880276	DLD1	1.22908827840159	0.0764279492454534	4
1676	0	0.2	B4	Rep3	28	Image 4	19.31338	22.5071775	16.88536	1.14379438756414	DLD1	1.22908827840159	0.0764279492454534	4
1677	0	0.2	C4	Rep3	28	Image 1	24.24513	23.2200475	19.15458	1.26576150455922	DLD1	1.22908827840159	0.0764279492454534	4
1678	0	0.2	C4	Rep3	28	Image 2	29.00945	23.2200475	23.46023	1.23653732295037	DLD1	1.22908827840159	0.0764279492454534	4
1679	0	0.2	C4	Rep3	28	Image 3	21.81608	23.2200475	17.43583	1.25122119222314	DLD1	1.22908827840159	0.0764279492454534	4
1680	0	0.2	C4	Rep3	28	Image 4	17.80953	23.2200475	12.70937	1.40129133072686	DLD1	1.22908827840159	0.0764279492454534	4
1681	1	0.2	E4	Rep3	28	Image 1	24.02527	23.0844325	18.92172	1.26971913758369	DLD1	1.22424878118696	0.0568123240519699	4
1682	1	0.2	E4	Rep3	28	Image 2	22.6876	23.0844325	19.74435	1.14906796121422	DLD1	1.22424878118696	0.0568123240519699	4
1683	1	0.2	E4	Rep3	28	Image 3	23.46776	23.0844325	18.49994	1.26853168172437	DLD1	1.22424878118696	0.0568123240519699	4
1684	1	0.2	E4	Rep3	28	Image 4	22.1571	23.0844325	17.4553	1.26936231402497	DLD1	1.22424878118696	0.0568123240519699	4
1685	0	0	G4	Rep3	28	Image 1	17.90389	19.68608	14.52344	1.23275821706152	DLD1	1.19874696674554	0.0560135634259962	4
1686	0	0	G4	Rep3	28	Image 2	22.42615	19.68608	19.08869	1.17483965636196	DLD1	1.19874696674554	0.0560135634259962	4
1687	0	0	G4	Rep3	28	Image 3	20.25206	19.68608	17.83136	1.13575520880067	DLD1	1.19874696674554	0.0560135634259962	4
1688	0	0	G4	Rep3	28	Image 4	18.16222	19.68608	15.10417	1.2024639553183	DLD1	1.19874696674554	0.0560135634259962	4
1689	0	0	G5	Rep3	28	Image 1	22.66979	23.2430475	18.24976	1.24219660970884	DLD1	1.19874696674554	0.0560135634259962	4
1690	0	0	G5	Rep3	28	Image 2	25.62085	23.2430475	21.03987	1.21772853159264	DLD1	1.19874696674554	0.0560135634259962	4
1691	0	0	G5	Rep3	28	Image 3	22.52542	23.2430475	18.75774	1.20086001831777	DLD1	1.19874696674554	0.0560135634259962	4
1692	0	0	G5	Rep3	28	Image 4	22.15613	23.2430475	17.58503	1.25994268989021	DLD1	1.19874696674554	0.0560135634259962	4
1693	0	0	G6	Rep3	28	Image 1	22.22548	21.2403425	18.41823	1.20671095973935	DLD1	1.19874696674554	0.0560135634259962	4
1694	0	0	G6	Rep3	28	Image 2	25.91553	21.2403425	20.70347	1.25174813690652	DLD1	1.19874696674554	0.0560135634259962	4
1695	0	0	G6	Rep3	28	Image 3	18.0707	21.2403425	14.97873	1.20642404262578	DLD1	1.19874696674554	0.0560135634259962	4
1696	0	0	G6	Rep3	28	Image 4	18.74966	21.2403425	16.0619	1.16733761261121	DLD1	1.19874696674554	0.0560135634259962	4
1697	0	0	B2	Rep3	32	Image 1	29.90978	24.7978475	21.97751	1.36092669278731	DLD1	1.44271012522703	0.0967979293731365	8
1698	0	0	B2	Rep3	32	Image 2	33.09973	24.7978475	22.70903	1.45755807271381	DLD1	1.44271012522703	0.0967979293731365	8
1699	0	0	B2	Rep3	32	Image 3	19.21108	24.7978475	13.89845	1.38224622170098	DLD1	1.44271012522703	0.0967979293731365	8
1700	0	0	B2	Rep3	32	Image 4	16.9708	24.7978475	11.71219	1.4489860564079	DLD1	1.44271012522703	0.0967979293731365	8
1701	0	0	C2	Rep3	32	Image 1	32.99554	26.9337625	23.85506	1.38316734478974	DLD1	1.44271012522703	0.0967979293731365	8
1702	0	0	C2	Rep3	32	Image 2	32.84932	26.9337625	24.19789	1.35752828035833	DLD1	1.44271012522703	0.0967979293731365	8
1703	0	0	C2	Rep3	32	Image 3	21.33537	26.9337625	14.32913	1.48895082953396	DLD1	1.44271012522703	0.0967979293731365	8
1704	0	0	C2	Rep3	32	Image 4	20.55482	26.9337625	15.0706	1.36390190171592	DLD1	1.44271012522703	0.0967979293731365	8
1705	1	0	E2	Rep3	32	Image 1	26.46545	23.5227225	18.73446	1.41266148050171	DLD1	1.4084678510266	0.115298157381033	8
1706	1	0	E2	Rep3	32	Image 2	25.01692	23.5227225	19.21495	1.30195082474844	DLD1	1.4084678510266	0.115298157381033	8
1707	1	0	E2	Rep3	32	Image 3	21.29373	23.5227225	14.96684	1.42272717554273	DLD1	1.4084678510266	0.115298157381033	8
1708	1	0	E2	Rep3	32	Image 4	21.31479	23.5227225	15.30849	1.39235091116106	DLD1	1.4084678510266	0.115298157381033	8
1709	0	0	G2	Rep3	32	Image 1	22.87701	23.422765	15.58721	1.46767830804871	DLD1	1.44271012522703	0.0967979293731365	8
1710	0	0	G2	Rep3	32	Image 2	25.73013	23.422765	18.35517	1.40179197468615	DLD1	1.44271012522703	0.0967979293731365	8
1711	0	0	G2	Rep3	32	Image 3	23.76755	23.422765	16.39271	1.44988534537608	DLD1	1.44271012522703	0.0967979293731365	8
1712	0	0	G2	Rep3	32	Image 4	21.31637	23.422765	14.93251	1.42751419553712	DLD1	1.44271012522703	0.0967979293731365	8
1713	0	0	B3	Rep3	32	Image 1	23.96448	22.8372775	16.11662	1.48694205112486	DLD1	1.44271012522703	0.0967979293731365	8
1714	0	0	B3	Rep3	32	Image 2	28.21272	22.8372775	17.73534	1.59076284976775	DLD1	1.44271012522703	0.0967979293731365	8
1715	0	0	B3	Rep3	32	Image 3	22.06005	22.8372775	15.17601	1.45361330151996	DLD1	1.44271012522703	0.0967979293731365	8
1716	0	0	B3	Rep3	32	Image 4	17.11186	22.8372775	11.75729	1.45542552748125	DLD1	1.44271012522703	0.0967979293731365	8
1717	0	0	C3	Rep3	32	Image 1	27.8404	27.594185	19.71582	1.41208430590257	DLD1	1.44271012522703	0.0967979293731365	8
1718	0	0	C3	Rep3	32	Image 2	32.14344	27.594185	21.50433	1.49474268670542	DLD1	1.44271012522703	0.0967979293731365	8
1719	0	0	C3	Rep3	32	Image 3	25.0431	27.594185	16.58108	1.51034190776475	DLD1	1.44271012522703	0.0967979293731365	8
1720	0	0	C3	Rep3	32	Image 4	25.3498	27.594185	16.67931	1.5198350531287	DLD1	1.44271012522703	0.0967979293731365	8
1721	1	0	E3	Rep3	32	Image 1	21.84246	26.5728025	15.69615	1.39158073795166	DLD1	1.4084678510266	0.115298157381033	8
1722	1	0	E3	Rep3	32	Image 2	30.7831	26.5728025	22.85747	1.34674134976443	DLD1	1.4084678510266	0.115298157381033	8
1723	1	0	E3	Rep3	32	Image 3	29.43744	26.5728025	21.90719	1.34373418042204	DLD1	1.4084678510266	0.115298157381033	8
1724	1	0	E3	Rep3	32	Image 4	24.22821	26.5728025	16.46642	1.47137082620266	DLD1	1.4084678510266	0.115298157381033	8
1725	0	0	G3	Rep3	32	Image 1	32.53461	24.5482575	21.73409	1.49693914030907	DLD1	1.44271012522703	0.0967979293731365	8
1726	0	0	G3	Rep3	32	Image 2	24.12591	24.5482575	19.10153	1.26303547412171	DLD1	1.44271012522703	0.0967979293731365	8
1727	0	0	G3	Rep3	32	Image 3	18.47162	24.5482575	13.59638	1.3585689720352	DLD1	1.44271012522703	0.0967979293731365	8
1728	0	0	G3	Rep3	32	Image 4	23.06089	24.5482575	16.2719	1.41722171350611	DLD1	1.44271012522703	0.0967979293731365	8
1729	0	0.2	B4	Rep3	32	Image 1	31.42027	29.2550125	19.6638	1.59787375786979	DLD1	1.58178421141844	0.109910592172071	8
1730	0	0.2	B4	Rep3	32	Image 2	39.10105	29.2550125	23.91978	1.63467431556645	DLD1	1.58178421141844	0.109910592172071	8
1731	0	0.2	B4	Rep3	32	Image 3	20.87263	29.2550125	12.3785	1.68620026659127	DLD1	1.58178421141844	0.109910592172071	8
1732	0	0.2	B4	Rep3	32	Image 4	25.6261	29.2550125	16.88536	1.51765197780799	DLD1	1.58178421141844	0.109910592172071	8
1733	0	0.2	C4	Rep3	32	Image 1	30.64758	30.0106525	19.15458	1.60001315612245	DLD1	1.58178421141844	0.109910592172071	8
1734	0	0.2	C4	Rep3	32	Image 2	38.74654	30.0106525	23.46023	1.65158397850319	DLD1	1.58178421141844	0.109910592172071	8
1735	0	0.2	C4	Rep3	32	Image 3	28.30785	30.0106525	17.43583	1.62354473518037	DLD1	1.58178421141844	0.109910592172071	8
1736	0	0.2	C4	Rep3	32	Image 4	22.34064	30.0106525	12.70937	1.75780860892397	DLD1	1.58178421141844	0.109910592172071	8
1737	1	0.2	E4	Rep3	32	Image 1	30.38289	29.04931	18.92172	1.60571501956482	DLD1	1.52942855287245	0.10790624100396	8
1738	1	0.2	E4	Rep3	32	Image 2	32.16968	29.04931	19.74435	1.62931066355692	DLD1	1.52942855287245	0.10790624100396	8
1739	1	0.2	E4	Rep3	32	Image 3	28.00039	29.04931	18.49994	1.51353950337136	DLD1	1.52942855287245	0.10790624100396	8
1740	1	0.2	E4	Rep3	32	Image 4	25.64428	29.04931	17.4553	1.46914003196737	DLD1	1.52942855287245	0.10790624100396	8
1741	0	0	G4	Rep3	32	Image 1	21.57362	23.8078125	14.52344	1.48543458023719	DLD1	1.44271012522703	0.0967979293731365	8
1742	0	0	G4	Rep3	32	Image 2	28.00521	23.8078125	19.08869	1.46711010551274	DLD1	1.44271012522703	0.0967979293731365	8
1743	0	0	G4	Rep3	32	Image 3	24.5805	23.8078125	17.83136	1.37849833103027	DLD1	1.44271012522703	0.0967979293731365	8
1744	0	0	G4	Rep3	32	Image 4	21.07192	23.8078125	15.10417	1.39510611970072	DLD1	1.44271012522703	0.0967979293731365	8
1745	0	0	G5	Rep3	32	Image 1	27.44675	26.79204	18.24976	1.50395128483881	DLD1	1.44271012522703	0.0967979293731365	8
1746	0	0	G5	Rep3	32	Image 2	28.12645	26.79204	21.03987	1.33681671987517	DLD1	1.44271012522703	0.0967979293731365	8
1747	0	0	G5	Rep3	32	Image 3	26.37026	26.79204	18.75774	1.40583353858194	DLD1	1.44271012522703	0.0967979293731365	8
1748	0	0	G5	Rep3	32	Image 4	25.2247	26.79204	17.58503	1.43444168136193	DLD1	1.44271012522703	0.0967979293731365	8
1749	0	0	G6	Rep3	32	Image 1	26.0485	24.66572	18.41823	1.41427813638987	DLD1	1.44271012522703	0.0967979293731365	8
1750	0	0	G6	Rep3	32	Image 2	28.94085	24.66572	20.70347	1.39787436598792	DLD1	1.44271012522703	0.0967979293731365	8
1751	0	0	G6	Rep3	32	Image 3	21.2538	24.66572	14.97873	1.41893204564072	DLD1	1.44271012522703	0.0967979293731365	8
1752	0	0	G6	Rep3	32	Image 4	22.41973	24.66572	16.0619	1.39583299609635	DLD1	1.44271012522703	0.0967979293731365	8
1753	0	0	B2	Rep3	36	Image 1	34.98114	29.9821425	21.97751	1.5916789481611	DLD1	1.72848603886762	0.134135453157192	12
1754	0	0	B2	Rep3	36	Image 2	41.93793	29.9821425	22.70903	1.84675127030965	DLD1	1.72848603886762	0.134135453157192	12
1755	0	0	B2	Rep3	36	Image 3	22.18915	29.9821425	13.89845	1.59651975580011	DLD1	1.72848603886762	0.134135453157192	12
1756	0	0	B2	Rep3	36	Image 4	20.82035	29.9821425	11.71219	1.77766497982017	DLD1	1.72848603886762	0.134135453157192	12
1757	0	0	C2	Rep3	36	Image 1	40.57457	33.176805	23.85506	1.70087897494284	DLD1	1.72848603886762	0.134135453157192	12
1758	0	0	C2	Rep3	36	Image 2	41.28074	33.176805	24.19789	1.70596444566034	DLD1	1.72848603886762	0.134135453157192	12
1759	0	0	C2	Rep3	36	Image 3	25.02687	33.176805	14.32913	1.746572890329	DLD1	1.72848603886762	0.134135453157192	12
1760	0	0	C2	Rep3	36	Image 4	25.82504	33.176805	15.0706	1.71360397064483	DLD1	1.72848603886762	0.134135453157192	12
1761	1	0	E2	Rep3	36	Image 1	32.68402	28.9269375	18.73446	1.74459365255257	DLD1	1.72543192610244	0.150720731405295	12
1762	1	0	E2	Rep3	36	Image 2	32.50947	28.9269375	19.21495	1.6918841839297	DLD1	1.72543192610244	0.150720731405295	12
1763	1	0	E2	Rep3	36	Image 3	25.47821	28.9269375	14.96684	1.70231057457686	DLD1	1.72543192610244	0.150720731405295	12
1764	1	0	E2	Rep3	36	Image 4	25.03605	28.9269375	15.30849	1.63543563081663	DLD1	1.72543192610244	0.150720731405295	12
1765	0	0	G2	Rep3	36	Image 1	26.31106	29.0551575	15.58721	1.68799034593106	DLD1	1.72848603886762	0.134135453157192	12
1766	0	0	G2	Rep3	36	Image 2	34.02748	29.0551575	18.35517	1.85383627610096	DLD1	1.72848603886762	0.134135453157192	12
1767	0	0	G2	Rep3	36	Image 3	28.53717	29.0551575	16.39271	1.74084516837057	DLD1	1.72848603886762	0.134135453157192	12
1768	0	0	G2	Rep3	36	Image 4	27.34492	29.0551575	14.93251	1.83123399883878	DLD1	1.72848603886762	0.134135453157192	12
1769	0	0	B3	Rep3	36	Image 1	27.86983	26.5974175	16.11662	1.72926022950222	DLD1	1.72848603886762	0.134135453157192	12
1770	0	0	B3	Rep3	36	Image 2	31.36522	26.5974175	17.73534	1.76851529206657	DLD1	1.72848603886762	0.134135453157192	12
1771	0	0	B3	Rep3	36	Image 3	26.09893	26.5974175	15.17601	1.71974913037089	DLD1	1.72848603886762	0.134135453157192	12
1772	0	0	B3	Rep3	36	Image 4	21.05569	26.5974175	11.75729	1.7908625201896	DLD1	1.72848603886762	0.134135453157192	12
1773	0	0	C3	Rep3	36	Image 1	33.4996	33.0763675	19.71582	1.69912283638215	DLD1	1.72848603886762	0.134135453157192	12
1774	0	0	C3	Rep3	36	Image 2	40.28763	33.0763675	21.50433	1.87346594848572	DLD1	1.72848603886762	0.134135453157192	12
1775	0	0	C3	Rep3	36	Image 3	30.15611	33.0763675	16.58108	1.81870601914954	DLD1	1.72848603886762	0.134135453157192	12
1776	0	0	C3	Rep3	36	Image 4	28.36213	33.0763675	16.67931	1.70043784784862	DLD1	1.72848603886762	0.134135453157192	12
1777	1	0	E3	Rep3	36	Image 1	26.80101	32.9970825	15.69615	1.70748941619442	DLD1	1.72543192610244	0.150720731405295	12
1778	1	0	E3	Rep3	36	Image 2	40.08724	32.9970825	22.85747	1.75379164885703	DLD1	1.72543192610244	0.150720731405295	12
1779	1	0	E3	Rep3	36	Image 3	35.01574	32.9970825	21.90719	1.59836747661384	DLD1	1.72543192610244	0.150720731405295	12
1780	1	0	E3	Rep3	36	Image 4	30.08434	32.9970825	16.46642	1.82701157871596	DLD1	1.72543192610244	0.150720731405295	12
1781	0	0	G3	Rep3	36	Image 1	37.85795	30.488795	21.73409	1.74186956987847	DLD1	1.72848603886762	0.134135453157192	12
1782	0	0	G3	Rep3	36	Image 2	32.60319	30.488795	19.10153	1.70683657277715	DLD1	1.72848603886762	0.134135453157192	12
1783	0	0	G3	Rep3	36	Image 3	22.25512	30.488795	13.59638	1.63684157106524	DLD1	1.72848603886762	0.134135453157192	12
1784	0	0	G3	Rep3	36	Image 4	29.23892	30.488795	16.2719	1.7968964902685	DLD1	1.72848603886762	0.134135453157192	12
1785	0	0.2	B4	Rep3	36	Image 1	37.45006	35.0674175	19.6638	1.90451794668375	DLD1	1.89514018214195	0.133105575501229	12
1786	0	0.2	B4	Rep3	36	Image 2	44.73523	35.0674175	23.91978	1.87021912408893	DLD1	1.89514018214195	0.133105575501229	12
1787	0	0.2	B4	Rep3	36	Image 3	24.74297	35.0674175	12.3785	1.99886658318859	DLD1	1.89514018214195	0.133105575501229	12
1788	0	0.2	B4	Rep3	36	Image 4	33.34141	35.0674175	16.88536	1.97457501646397	DLD1	1.89514018214195	0.133105575501229	12
1789	0	0.2	C4	Rep3	36	Image 1	38.59271	35.084775	19.15458	2.01480324810045	DLD1	1.89514018214195	0.133105575501229	12
1790	0	0.2	C4	Rep3	36	Image 2	46.03966	35.084775	23.46023	1.962455611049	DLD1	1.89514018214195	0.133105575501229	12
1791	0	0.2	C4	Rep3	36	Image 3	33.72659	35.084775	17.43583	1.93432661364558	DLD1	1.89514018214195	0.133105575501229	12
1792	0	0.2	C4	Rep3	36	Image 4	21.98014	35.084775	12.70937	1.729443709641	DLD1	1.89514018214195	0.133105575501229	12
1793	1	0.2	E4	Rep3	36	Image 1	37.40916	35.7828525	18.92172	1.97704859811899	DLD1	1.79266647328261	0.16955307338674	12
1794	1	0.2	E4	Rep3	36	Image 2	38.69908	35.7828525	19.74435	1.96000779969966	DLD1	1.79266647328261	0.16955307338674	12
1795	1	0.2	E4	Rep3	36	Image 3	33.66075	35.7828525	18.49994	1.81950590110022	DLD1	1.79266647328261	0.16955307338674	12
1796	1	0.2	E4	Rep3	36	Image 4	33.36242	35.7828525	17.4553	1.91130602166677	DLD1	1.79266647328261	0.16955307338674	12
1797	0	0	G4	Rep3	36	Image 1	24.41037	28.150625	14.52344	1.68075676286059	DLD1	1.72848603886762	0.134135453157192	12
1798	0	0	G4	Rep3	36	Image 2	32.68367	28.150625	19.08869	1.71220078486266	DLD1	1.72848603886762	0.134135453157192	12
1799	0	0	G4	Rep3	36	Image 3	30.42723	28.150625	17.83136	1.70638863216266	DLD1	1.72848603886762	0.134135453157192	12
1800	0	0	G4	Rep3	36	Image 4	25.08123	28.150625	15.10417	1.66055003353379	DLD1	1.72848603886762	0.134135453157192	12
1801	0	0	G5	Rep3	36	Image 1	31.69035	32.916405	18.24976	1.73648037015281	DLD1	1.72848603886762	0.134135453157192	12
1802	0	0	G5	Rep3	36	Image 2	37.64388	32.916405	21.03987	1.7891688494273	DLD1	1.72848603886762	0.134135453157192	12
1803	0	0	G5	Rep3	36	Image 3	31.85401	32.916405	18.75774	1.69817952482549	DLD1	1.72848603886762	0.134135453157192	12
1804	0	0	G5	Rep3	36	Image 4	30.47738	32.916405	17.58503	1.73314347487607	DLD1	1.72848603886762	0.134135453157192	12
1805	0	0	G6	Rep3	36	Image 1	31.74638	30.7191075	18.41823	1.72363902503118	DLD1	1.72848603886762	0.134135453157192	12
1806	0	0	G6	Rep3	36	Image 2	35.60772	30.7191075	20.70347	1.71989139984747	DLD1	1.72848603886762	0.134135453157192	12
1807	0	0	G6	Rep3	36	Image 3	25.35014	30.7191075	14.97873	1.69240916953573	DLD1	1.72848603886762	0.134135453157192	12
1808	0	0	G6	Rep3	36	Image 4	30.17219	30.7191075	16.0619	1.87849444959812	DLD1	1.72848603886762	0.134135453157192	12
1809	0	0	B2	Rep3	40	Image 1	41.422	35.178745	21.97751	1.88474490513257	DLD1	2.0471828902666	0.185647249135559	16
1810	0	0	B2	Rep3	40	Image 2	47.3188	35.178745	22.70903	2.0836997441106	DLD1	2.0471828902666	0.185647249135559	16
1811	0	0	B2	Rep3	40	Image 3	27.33586	35.178745	13.89845	1.96682795563534	DLD1	2.0471828902666	0.185647249135559	16
1812	0	0	B2	Rep3	40	Image 4	24.63832	35.178745	11.71219	2.10364756719281	DLD1	2.0471828902666	0.185647249135559	16
1813	0	0	C2	Rep3	40	Image 1	47.79813	39.546805	23.85506	2.00368936401753	DLD1	2.0471828902666	0.185647249135559	16
1814	0	0	C2	Rep3	40	Image 2	49.35199	39.546805	24.19789	2.03951625534292	DLD1	2.0471828902666	0.185647249135559	16
1815	0	0	C2	Rep3	40	Image 3	29.49256	39.546805	14.32913	2.05822405128574	DLD1	2.0471828902666	0.185647249135559	16
1816	0	0	C2	Rep3	40	Image 4	31.54454	39.546805	15.0706	2.09311772590341	DLD1	2.0471828902666	0.185647249135559	16
1817	1	0	E2	Rep3	40	Image 1	38.62801	34.4542275	18.73446	2.06186941070092	DLD1	2.01047898294716	0.173049458373642	16
1818	1	0	E2	Rep3	40	Image 2	39.98639	34.4542275	19.21495	2.08100411398416	DLD1	2.01047898294716	0.173049458373642	16
1819	1	0	E2	Rep3	40	Image 3	29.94121	34.4542275	14.96684	2.0005031122134	DLD1	2.01047898294716	0.173049458373642	16
1820	1	0	E2	Rep3	40	Image 4	29.2613	34.4542275	15.30849	1.91144260472457	DLD1	2.01047898294716	0.173049458373642	16
1821	0	0	G2	Rep3	40	Image 1	30.93246	33.62188	15.58721	1.98447701673359	DLD1	2.0471828902666	0.185647249135559	16
1822	0	0	G2	Rep3	40	Image 2	38.48944	33.62188	18.35517	2.09692637006358	DLD1	2.0471828902666	0.185647249135559	16
1823	0	0	G2	Rep3	40	Image 3	33.33043	33.62188	16.39271	2.03324709581271	DLD1	2.0471828902666	0.185647249135559	16
1824	0	0	G2	Rep3	40	Image 4	31.73519	33.62188	14.93251	2.12524150327038	DLD1	2.0471828902666	0.185647249135559	16
1825	0	0	B3	Rep3	40	Image 1	33.09785	32.211815	16.11662	2.05364710466587	DLD1	2.0471828902666	0.185647249135559	16
1826	0	0	B3	Rep3	40	Image 2	37.31204	32.211815	17.73534	2.10382434168164	DLD1	2.0471828902666	0.185647249135559	16
1827	0	0	B3	Rep3	40	Image 3	33.21661	32.211815	15.17601	2.18875778284279	DLD1	2.0471828902666	0.185647249135559	16
1828	0	0	B3	Rep3	40	Image 4	25.22076	32.211815	11.75729	2.14511677435872	DLD1	2.0471828902666	0.185647249135559	16
1829	0	0	C3	Rep3	40	Image 1	42.95016	40.64674	19.71582	2.17846176319321	DLD1	2.0471828902666	0.185647249135559	16
1830	0	0	C3	Rep3	40	Image 2	48.5072	40.64674	21.50433	2.25569455081837	DLD1	2.0471828902666	0.185647249135559	16
1831	0	0	C3	Rep3	40	Image 3	34.73019	40.64674	16.58108	2.09456742262868	DLD1	2.0471828902666	0.185647249135559	16
1832	0	0	C3	Rep3	40	Image 4	36.39941	40.64674	16.67931	2.1823091003165	DLD1	2.0471828902666	0.185647249135559	16
1833	1	0	E3	Rep3	40	Image 1	32.77637	38.968625	15.69615	2.08817894834084	DLD1	2.01047898294716	0.173049458373642	16
1834	1	0	E3	Rep3	40	Image 2	48.22358	38.968625	22.85747	2.10975142918267	DLD1	2.01047898294716	0.173049458373642	16
1835	1	0	E3	Rep3	40	Image 3	41.58025	38.968625	21.90719	1.89801841313286	DLD1	2.01047898294716	0.173049458373642	16
1836	1	0	E3	Rep3	40	Image 4	33.2943	38.968625	16.46642	2.0219513409715	DLD1	2.01047898294716	0.173049458373642	16
1837	0	0	G3	Rep3	40	Image 1	43.58084	36.6444575	21.73409	2.00518356186065	DLD1	2.0471828902666	0.185647249135559	16
1838	0	0	G3	Rep3	40	Image 2	41.68435	36.6444575	19.10153	2.1822518929112	DLD1	2.0471828902666	0.185647249135559	16
1839	0	0	G3	Rep3	40	Image 3	26.39395	36.6444575	13.59638	1.94124833227668	DLD1	2.0471828902666	0.185647249135559	16
1840	0	0	G3	Rep3	40	Image 4	34.91869	36.6444575	16.2719	2.14595038071768	DLD1	2.0471828902666	0.185647249135559	16
1841	0	0.2	B4	Rep3	40	Image 1	41.79059	40.91115	19.6638	2.12525503717491	DLD1	2.2595445184213	0.191280289480533	16
1842	0	0.2	B4	Rep3	40	Image 2	53.35489	40.91115	23.91978	2.23057611733887	DLD1	2.2595445184213	0.191280289480533	16
1843	0	0.2	B4	Rep3	40	Image 3	28.98534	40.91115	12.3785	2.34158742981783	DLD1	2.2595445184213	0.191280289480533	16
1844	0	0.2	B4	Rep3	40	Image 4	39.51378	40.91115	16.88536	2.34012067258264	DLD1	2.2595445184213	0.191280289480533	16
1845	0	0.2	C4	Rep3	40	Image 1	45.94647	42.1705575	19.15458	2.398719783989	DLD1	2.2595445184213	0.191280289480533	16
1846	0	0.2	C4	Rep3	40	Image 2	51.46974	42.1705575	23.46023	2.19391455241487	DLD1	2.2595445184213	0.191280289480533	16
1847	0	0.2	C4	Rep3	40	Image 3	40.84611	42.1705575	17.43583	2.34265360467497	DLD1	2.2595445184213	0.191280289480533	16
1848	0	0.2	C4	Rep3	40	Image 4	30.41991	42.1705575	12.70937	2.3935025890347	DLD1	2.2595445184213	0.191280289480533	16
1849	1	0.2	E4	Rep3	40	Image 1	43.15836	42.57738	18.92172	2.28088989795854	DLD1	2.13353967732811	0.267107847132267	16
1850	1	0.2	E4	Rep3	40	Image 2	47.30657	42.57738	19.74435	2.39595479213041	DLD1	2.13353967732811	0.267107847132267	16
1851	1	0.2	E4	Rep3	40	Image 3	39.63073	42.57738	18.49994	2.14220856932509	DLD1	2.13353967732811	0.267107847132267	16
1852	1	0.2	E4	Rep3	40	Image 4	40.21386	42.57738	17.4553	2.30381947030415	DLD1	2.13353967732811	0.267107847132267	16
1853	0	0	G4	Rep3	40	Image 1	29.86067	33.630025	14.52344	2.05603286824609	DLD1	2.0471828902666	0.185647249135559	16
1854	0	0	G4	Rep3	40	Image 2	37.77312	33.630025	19.08869	1.97882201450178	DLD1	2.0471828902666	0.185647249135559	16
1855	0	0	G4	Rep3	40	Image 3	35.70698	33.630025	17.83136	2.00248214381853	DLD1	2.0471828902666	0.185647249135559	16
1856	0	0	G4	Rep3	40	Image 4	31.17933	33.630025	15.10417	2.06428622029545	DLD1	2.0471828902666	0.185647249135559	16
1857	0	0	G5	Rep3	40	Image 1	39.16169	39.59766	18.24976	2.14587424711339	DLD1	2.0471828902666	0.185647249135559	16
1858	0	0	G5	Rep3	40	Image 2	44.24865	39.59766	21.03987	2.10308571298207	DLD1	2.0471828902666	0.185647249135559	16
1859	0	0	G5	Rep3	40	Image 3	38.20927	39.59766	18.75774	2.0369868651554	DLD1	2.0471828902666	0.185647249135559	16
1860	0	0	G5	Rep3	40	Image 4	36.77103	39.59766	17.58503	2.09104164166908	DLD1	2.0471828902666	0.185647249135559	16
1861	0	0	G6	Rep3	40	Image 1	36.62653	36.35748	18.41823	1.98860205350894	DLD1	2.0471828902666	0.185647249135559	16
1862	0	0	G6	Rep3	40	Image 2	45.36576	36.35748	20.70347	2.19121528903126	DLD1	2.0471828902666	0.185647249135559	16
1863	0	0	G6	Rep3	40	Image 3	31.56042	36.35748	14.97873	2.10701574833113	DLD1	2.0471828902666	0.185647249135559	16
1864	0	0	G6	Rep3	40	Image 4	31.87721	36.35748	16.0619	1.98464751990736	DLD1	2.0471828902666	0.185647249135559	16
1865	0	0	B2	Rep3	44	Image 1	48.65889	41.6333375	21.97751	2.2140310708538	DLD1	2.38577169869046	0.261954330185481	20
1866	0	0	B2	Rep3	44	Image 2	55.19183	41.6333375	22.70903	2.43039134652603	DLD1	2.38577169869046	0.261954330185481	20
1867	0	0	B2	Rep3	44	Image 3	31.9087	41.6333375	13.89845	2.29584593965514	DLD1	2.38577169869046	0.261954330185481	20
1868	0	0	B2	Rep3	44	Image 4	30.77393	41.6333375	11.71219	2.62751287333966	DLD1	2.38577169869046	0.261954330185481	20
1869	0	0	C2	Rep3	44	Image 1	55.28423	46.008205	23.85506	2.31750538460184	DLD1	2.38577169869046	0.261954330185481	20
1870	0	0	C2	Rep3	44	Image 2	55.80459	46.008205	24.19789	2.30617586905305	DLD1	2.38577169869046	0.261954330185481	20
1871	0	0	C2	Rep3	44	Image 3	34.42632	46.008205	14.32913	2.40254083813881	DLD1	2.38577169869046	0.261954330185481	20
1872	0	0	C2	Rep3	44	Image 4	38.51768	46.008205	15.0706	2.55581595955038	DLD1	2.38577169869046	0.261954330185481	20
1873	1	0	E2	Rep3	44	Image 1	46.11537	40.903045	18.73446	2.46152651317412	DLD1	2.38026898018774	0.244325589372593	20
1874	1	0	E2	Rep3	44	Image 2	46.63682	40.903045	19.21495	2.42711118165803	DLD1	2.38026898018774	0.244325589372593	20
1875	1	0	E2	Rep3	44	Image 3	35.67086	40.903045	14.96684	2.38332607283835	DLD1	2.38026898018774	0.244325589372593	20
1876	1	0	E2	Rep3	44	Image 4	35.18913	40.903045	15.30849	2.29866760209531	DLD1	2.38026898018774	0.244325589372593	20
1877	0	0	G2	Rep3	44	Image 1	37.50233	40.2454375	15.58721	2.40596809820359	DLD1	2.38577169869046	0.261954330185481	20
1878	0	0	G2	Rep3	44	Image 2	47.18391	40.2454375	18.35517	2.570605992753	DLD1	2.38577169869046	0.261954330185481	20
1879	0	0	G2	Rep3	44	Image 3	38.58532	40.2454375	16.39271	2.35380971175602	DLD1	2.38577169869046	0.261954330185481	20
1880	0	0	G2	Rep3	44	Image 4	37.71019	40.2454375	14.93251	2.52537517135431	DLD1	2.38577169869046	0.261954330185481	20
1881	0	0	B3	Rep3	44	Image 1	39.7994	37.7860075	16.11662	2.46946320010027	DLD1	2.38577169869046	0.261954330185481	20
1882	0	0	B3	Rep3	44	Image 2	45.79803	37.7860075	17.73534	2.58230346866764	DLD1	2.38577169869046	0.261954330185481	20
1883	0	0	B3	Rep3	44	Image 3	36.28185	37.7860075	15.17601	2.3907370909745	DLD1	2.38577169869046	0.261954330185481	20
1884	0	0	B3	Rep3	44	Image 4	29.26475	37.7860075	11.75729	2.48907273699977	DLD1	2.38577169869046	0.261954330185481	20
1885	0	0	C3	Rep3	44	Image 1	49.16168	48.19117	19.71582	2.49351434533283	DLD1	2.38577169869046	0.261954330185481	20
1886	0	0	C3	Rep3	44	Image 2	57.44398	48.19117	21.50433	2.67127504088711	DLD1	2.38577169869046	0.261954330185481	20
1887	0	0	C3	Rep3	44	Image 3	41.61134	48.19117	16.58108	2.50956753118615	DLD1	2.38577169869046	0.261954330185481	20
1888	0	0	C3	Rep3	44	Image 4	44.54768	48.19117	16.67931	2.67083470479294	DLD1	2.38577169869046	0.261954330185481	20
1889	1	0	E3	Rep3	44	Image 1	38.34859	46.3152025	15.69615	2.44318447517385	DLD1	2.38026898018774	0.244325589372593	20
1890	1	0	E3	Rep3	44	Image 2	55.04724	46.3152025	22.85747	2.40828228145985	DLD1	2.38026898018774	0.244325589372593	20
1891	1	0	E3	Rep3	44	Image 3	49.44642	46.3152025	21.90719	2.25708637209975	DLD1	2.38026898018774	0.244325589372593	20
1892	1	0	E3	Rep3	44	Image 4	42.41856	46.3152025	16.46642	2.57606449975162	DLD1	2.38026898018774	0.244325589372593	20
1893	0	0	G3	Rep3	44	Image 1	51.5755	43.03601	21.73409	2.37302320916128	DLD1	2.38577169869046	0.261954330185481	20
1894	0	0	G3	Rep3	44	Image 2	46.80088	43.03601	19.10153	2.45011158791992	DLD1	2.38577169869046	0.261954330185481	20
1895	0	0	G3	Rep3	44	Image 3	32.88274	43.03601	13.59638	2.41849227514971	DLD1	2.38577169869046	0.261954330185481	20
1896	0	0	G3	Rep3	44	Image 4	40.88492	43.03601	16.2719	2.51260885329925	DLD1	2.38577169869046	0.261954330185481	20
1897	0	0.2	B4	Rep3	44	Image 1	50.55322	48.522185	19.6638	2.57087744993338	DLD1	2.65736147603484	0.261863164808576	20
1898	0	0.2	B4	Rep3	44	Image 2	64.16798	48.522185	23.91978	2.68263253257346	DLD1	2.65736147603484	0.261863164808576	20
1899	0	0.2	B4	Rep3	44	Image 3	33.48903	48.522185	12.3785	2.70541907339338	DLD1	2.65736147603484	0.261863164808576	20
1900	0	0.2	B4	Rep3	44	Image 4	45.87851	48.522185	16.88536	2.71705844589633	DLD1	2.65736147603484	0.261863164808576	20
1901	0	0.2	C4	Rep3	44	Image 1	52.02296	49.706185	19.15458	2.71595409557401	DLD1	2.65736147603484	0.261863164808576	20
1902	0	0.2	C4	Rep3	44	Image 2	63.15207	49.706185	23.46023	2.69187770111376	DLD1	2.65736147603484	0.261863164808576	20
1903	0	0.2	C4	Rep3	44	Image 3	47.27951	49.706185	17.43583	2.711629443508	DLD1	2.65736147603484	0.261863164808576	20
1904	0	0.2	C4	Rep3	44	Image 4	36.3702	49.706185	12.70937	2.86168393870034	DLD1	2.65736147603484	0.261863164808576	20
1905	1	0.2	E4	Rep3	44	Image 1	51.26657	49.4252325	18.92172	2.70940326777904	DLD1	2.43729974243171	0.374053180672205	20
1906	1	0.2	E4	Rep3	44	Image 2	52.68174	49.4252325	19.74435	2.66819317931459	DLD1	2.43729974243171	0.374053180672205	20
1907	1	0.2	E4	Rep3	44	Image 3	47.53012	49.4252325	18.49994	2.56920400822922	DLD1	2.43729974243171	0.374053180672205	20
1908	1	0.2	E4	Rep3	44	Image 4	46.2225	49.4252325	17.4553	2.64804958952295	DLD1	2.43729974243171	0.374053180672205	20
1909	0	0	G4	Rep3	44	Image 1	34.35005	38.71174	14.52344	2.36514558534342	DLD1	2.38577169869046	0.261954330185481	20
1910	0	0	G4	Rep3	44	Image 2	44.74987	38.71174	19.08869	2.34431330803738	DLD1	2.38577169869046	0.261954330185481	20
1911	0	0	G4	Rep3	44	Image 3	41.52105	38.71174	17.83136	2.32854084040701	DLD1	2.38577169869046	0.261954330185481	20
1912	0	0	G4	Rep3	44	Image 4	34.22599	38.71174	15.10417	2.26599607922845	DLD1	2.38577169869046	0.261954330185481	20
1913	0	0	G5	Rep3	44	Image 1	45.82159	47.5706825	18.24976	2.51080507360097	DLD1	2.38577169869046	0.261954330185481	20
1914	0	0	G5	Rep3	44	Image 2	52.65238	47.5706825	21.03987	2.502505005972	DLD1	2.38577169869046	0.261954330185481	20
1915	0	0	G5	Rep3	44	Image 3	46.31258	47.5706825	18.75774	2.46898506962992	DLD1	2.38577169869046	0.261954330185481	20
1916	0	0	G5	Rep3	44	Image 4	45.49618	47.5706825	17.58503	2.58721082648139	DLD1	2.38577169869046	0.261954330185481	20
1917	0	0	G6	Rep3	44	Image 1	44.39372	42.66279	18.41823	2.41031412899068	DLD1	2.38577169869046	0.261954330185481	20
1918	0	0	G6	Rep3	44	Image 2	48.68721	42.66279	20.70347	2.35164491749451	DLD1	2.38577169869046	0.261954330185481	20
1919	0	0	G6	Rep3	44	Image 3	36.9556	42.66279	14.97873	2.46720516358863	DLD1	2.38577169869046	0.261954330185481	20
1920	0	0	G6	Rep3	44	Image 4	40.61463	42.66279	16.0619	2.52863173099073	DLD1	2.38577169869046	0.261954330185481	20
1921	0	0	B2	Rep3	52	Image 1	63.79462	54.1878	21.97751	2.9027228289283	DLD1	3.09952516334864	0.470347633230606	28
1922	0	0	B2	Rep3	52	Image 2	67.58744	54.1878	22.70903	2.97623632537365	DLD1	3.09952516334864	0.470347633230606	28
1923	0	0	B2	Rep3	52	Image 3	43.34404	54.1878	13.89845	3.11862401922517	DLD1	3.09952516334864	0.470347633230606	28
1924	0	0	B2	Rep3	52	Image 4	42.0251	54.1878	11.71219	3.58815046545522	DLD1	3.09952516334864	0.470347633230606	28
1925	0	0	C2	Rep3	52	Image 1	68.7752	58.8248575	23.85506	2.88304451969519	DLD1	3.09952516334864	0.470347633230606	28
1926	0	0	C2	Rep3	52	Image 2	70.80646	58.8248575	24.19789	2.92614190741424	DLD1	3.09952516334864	0.470347633230606	28
1927	0	0	C2	Rep3	52	Image 3	47.13715	58.8248575	14.32913	3.28960306731811	DLD1	3.09952516334864	0.470347633230606	28
1928	0	0	C2	Rep3	52	Image 4	48.58062	58.8248575	15.0706	3.22353589107268	DLD1	3.09952516334864	0.470347633230606	28
1929	1	0	E2	Rep3	52	Image 1	58.21908	52.7171525	18.73446	3.10759317322197	DLD1	3.04504223878386	0.421016599220482	28
1930	1	0	E2	Rep3	52	Image 2	61.34953	52.7171525	19.21495	3.19280195889138	DLD1	3.04504223878386	0.421016599220482	28
1931	1	0	E2	Rep3	52	Image 3	47.25201	52.7171525	14.96684	3.15711332519089	DLD1	3.04504223878386	0.421016599220482	28
1932	1	0	E2	Rep3	52	Image 4	44.04799	52.7171525	15.30849	2.87735694376127	DLD1	3.04504223878386	0.421016599220482	28
1933	0	0	G2	Rep3	52	Image 1	48.14965	53.457215	15.58721	3.08904864950174	DLD1	3.09952516334864	0.470347633230606	28
1934	0	0	G2	Rep3	52	Image 2	63.70005	53.457215	18.35517	3.47041460253433	DLD1	3.09952516334864	0.470347633230606	28
1935	0	0	G2	Rep3	52	Image 3	51.13175	53.457215	16.39271	3.11917614598196	DLD1	3.09952516334864	0.470347633230606	28
1936	0	0	G2	Rep3	52	Image 4	50.84741	53.457215	14.93251	3.40514823027073	DLD1	3.09952516334864	0.470347633230606	28
1937	0	0	B3	Rep3	52	Image 1	52.89324	50.9879025	16.11662	3.28190650396919	DLD1	3.09952516334864	0.470347633230606	28
1938	0	0	B3	Rep3	52	Image 2	61.74658	50.9879025	17.73534	3.48155603444873	DLD1	3.09952516334864	0.470347633230606	28
1939	0	0	B3	Rep3	52	Image 3	49.16928	50.9879025	15.17601	3.23993460731773	DLD1	3.09952516334864	0.470347633230606	28
1940	0	0	B3	Rep3	52	Image 4	40.14251	50.9879025	11.75729	3.41426553227827	DLD1	3.09952516334864	0.470347633230606	28
1941	0	0	C3	Rep3	52	Image 1	65.06902	62.8423075	19.71582	3.30034561078362	DLD1	3.09952516334864	0.470347633230606	28
1942	0	0	C3	Rep3	52	Image 2	72.77514	62.8423075	21.50433	3.38420866867277	DLD1	3.09952516334864	0.470347633230606	28
1943	0	0	C3	Rep3	52	Image 3	55.4081	62.8423075	16.58108	3.34164602064522	DLD1	3.09952516334864	0.470347633230606	28
1944	0	0	C3	Rep3	52	Image 4	58.11697	62.8423075	16.67931	3.48437495316053	DLD1	3.09952516334864	0.470347633230606	28
1945	1	0	E3	Rep3	52	Image 1	49.48615	59.2376575	15.69615	3.15275720479226	DLD1	3.04504223878386	0.421016599220482	28
1946	1	0	E3	Rep3	52	Image 2	71.13167	59.2376575	22.85747	3.1119660224863	DLD1	3.04504223878386	0.421016599220482	28
1947	1	0	E3	Rep3	52	Image 3	62.41481	59.2376575	21.90719	2.8490559492112	DLD1	3.04504223878386	0.421016599220482	28
1948	1	0	E3	Rep3	52	Image 4	53.918	59.2376575	16.46642	3.27442151967459	DLD1	3.04504223878386	0.421016599220482	28
1949	0	0	G3	Rep3	52	Image 1	64.47316	55.6035625	21.73409	2.9664531618301	DLD1	3.09952516334864	0.470347633230606	28
1950	0	0	G3	Rep3	52	Image 2	56.09554	55.6035625	19.10153	2.93670402318558	DLD1	3.09952516334864	0.470347633230606	28
1951	0	0	G3	Rep3	52	Image 3	45.50818	55.6035625	13.59638	3.34708061998856	DLD1	3.09952516334864	0.470347633230606	28
1952	0	0	G3	Rep3	52	Image 4	56.33737	55.6035625	16.2719	3.46224903053731	DLD1	3.09952516334864	0.470347633230606	28
1953	0	0.2	B4	Rep3	52	Image 1	63.67429	59.936945	19.6638	3.23814776391135	DLD1	3.35079709855923	0.424950256017887	28
1954	0	0.2	B4	Rep3	52	Image 2	73.99175	59.936945	23.91978	3.09332903563494	DLD1	3.35079709855923	0.424950256017887	28
1955	0	0.2	B4	Rep3	52	Image 3	42.80138	59.936945	12.3785	3.45771943288767	DLD1	3.35079709855923	0.424950256017887	28
1956	0	0.2	B4	Rep3	52	Image 4	59.28036	59.936945	16.88536	3.51075487878257	DLD1	3.35079709855923	0.424950256017887	28
1957	0	0.2	C4	Rep3	52	Image 1	65.93349	62.21048	19.15458	3.44217884182269	DLD1	3.35079709855923	0.424950256017887	28
1958	0	0.2	C4	Rep3	52	Image 2	76.90753	62.21048	23.46023	3.27820869616368	DLD1	3.35079709855923	0.424950256017887	28
1959	0	0.2	C4	Rep3	52	Image 3	57.74756	62.21048	17.43583	3.31200522143196	DLD1	3.35079709855923	0.424950256017887	28
1960	0	0.2	C4	Rep3	52	Image 4	48.25334	62.21048	12.70937	3.7966744220996	DLD1	3.35079709855923	0.424950256017887	28
1961	1	0.2	E4	Rep3	52	Image 1	58.27661	59.4689925	18.92172	3.07987910189983	DLD1	2.94436715612713	0.568801442191	28
1962	1	0.2	E4	Rep3	52	Image 2	66.00458	59.4689925	19.74435	3.34296039120052	DLD1	2.94436715612713	0.568801442191	28
1963	1	0.2	E4	Rep3	52	Image 3	56.76855	59.4689925	18.49994	3.06858022242234	DLD1	2.94436715612713	0.568801442191	28
1964	1	0.2	E4	Rep3	52	Image 4	56.82623	59.4689925	17.4553	3.25552869329086	DLD1	2.94436715612713	0.568801442191	28
1965	0	0	G4	Rep3	52	Image 1	50.34054	53.6830125	14.52344	3.46615815536815	DLD1	3.09952516334864	0.470347633230606	28
1966	0	0	G4	Rep3	52	Image 2	58.63001	53.6830125	19.08869	3.07145278172572	DLD1	3.09952516334864	0.470347633230606	28
1967	0	0	G4	Rep3	52	Image 3	57.5936	53.6830125	17.83136	3.22990506613068	DLD1	3.09952516334864	0.470347633230606	28
1968	0	0	G4	Rep3	52	Image 4	48.1679	53.6830125	15.10417	3.18904646862423	DLD1	3.09952516334864	0.470347633230606	28
1969	0	0	G5	Rep3	52	Image 1	57.63422	62.016945	18.24976	3.15808098298279	DLD1	3.09952516334864	0.470347633230606	28
1970	0	0	G5	Rep3	52	Image 2	69.59838	62.016945	21.03987	3.30792823339688	DLD1	3.09952516334864	0.470347633230606	28
1971	0	0	G5	Rep3	52	Image 3	61.89911	62.016945	18.75774	3.29992365818057	DLD1	3.09952516334864	0.470347633230606	28
1972	0	0	G5	Rep3	52	Image 4	58.93607	62.016945	17.58503	3.351491012526	DLD1	3.09952516334864	0.470347633230606	28
1973	0	0	G6	Rep3	52	Image 1	58.73957	57.6328625	18.41823	3.18920819210098	DLD1	3.09952516334864	0.470347633230606	28
1974	0	0	G6	Rep3	52	Image 2	64.28168	57.6328625	20.70347	3.10487469008818	DLD1	3.09952516334864	0.470347633230606	28
1975	0	0	G6	Rep3	52	Image 3	50.99193	57.6328625	14.97873	3.40428928220216	DLD1	3.09952516334864	0.470347633230606	28
1976	0	0	G6	Rep3	52	Image 4	56.51827	57.6328625	16.0619	3.51877860029013	DLD1	3.09952516334864	0.470347633230606	28
1977	0	0	B2	Rep3	56	Image 1	70.77952	60.1061875	21.97751	3.22054318255344	DLD1	3.42894077166872	0.59227887456966	32
1978	0	0	B2	Rep3	56	Image 2	73.06705	60.1061875	22.70903	3.21753284926745	DLD1	3.42894077166872	0.59227887456966	32
1979	0	0	B2	Rep3	56	Image 3	48.69591	60.1061875	13.89845	3.50369357734136	DLD1	3.42894077166872	0.59227887456966	32
1980	0	0	B2	Rep3	56	Image 4	47.88227	60.1061875	11.71219	4.08824225016841	DLD1	3.42894077166872	0.59227887456966	32
1981	0	0	C2	Rep3	56	Image 1	74.27504	64.8770075	23.85506	3.11359686372619	DLD1	3.42894077166872	0.59227887456966	32
1982	0	0	C2	Rep3	56	Image 2	79.26089	64.8770075	24.19789	3.2755289820724	DLD1	3.42894077166872	0.59227887456966	32
1983	0	0	C2	Rep3	56	Image 3	53.78323	64.8770075	14.32913	3.75341908406163	DLD1	3.42894077166872	0.59227887456966	32
1984	0	0	C2	Rep3	56	Image 4	52.18887	64.8770075	15.0706	3.46295900627712	DLD1	3.42894077166872	0.59227887456966	32
1985	1	0	E2	Rep3	56	Image 1	67.64899	59.9481175	18.73446	3.61093887947664	DLD1	3.41739592617817	0.522304491075466	32
1986	1	0	E2	Rep3	56	Image 2	68.18267	59.9481175	19.21495	3.54841776845633	DLD1	3.41739592617817	0.522304491075466	32
1987	1	0	E2	Rep3	56	Image 3	53.40419	59.9481175	14.96684	3.56816736198155	DLD1	3.41739592617817	0.522304491075466	32
1988	1	0	E2	Rep3	56	Image 4	50.55662	59.9481175	15.30849	3.30252167261435	DLD1	3.41739592617817	0.522304491075466	32
1989	0	0	G2	Rep3	56	Image 1	56.29974	59.971835	15.58721	3.61191900282347	DLD1	3.42894077166872	0.59227887456966	32
1990	0	0	G2	Rep3	56	Image 2	70.23528	59.971835	18.35517	3.82645761384939	DLD1	3.42894077166872	0.59227887456966	32
1991	0	0	G2	Rep3	56	Image 3	57.90472	59.971835	16.39271	3.53234578053293	DLD1	3.42894077166872	0.59227887456966	32
1992	0	0	G2	Rep3	56	Image 4	55.4476	59.971835	14.93251	3.71321365262772	DLD1	3.42894077166872	0.59227887456966	32
1993	0	0	B3	Rep3	56	Image 1	58.50381	57.03168	16.11662	3.63002974569109	DLD1	3.42894077166872	0.59227887456966	32
1994	0	0	B3	Rep3	56	Image 2	68.15636	57.03168	17.73534	3.84296889712856	DLD1	3.42894077166872	0.59227887456966	32
1995	0	0	B3	Rep3	56	Image 3	56.26636	57.03168	15.17601	3.70758585425286	DLD1	3.42894077166872	0.59227887456966	32
1996	0	0	B3	Rep3	56	Image 4	45.20019	57.03168	11.75729	3.84443949243406	DLD1	3.42894077166872	0.59227887456966	32
1997	0	0	C3	Rep3	56	Image 1	72.31362	68.869235	19.71582	3.66779672364629	DLD1	3.42894077166872	0.59227887456966	32
1998	0	0	C3	Rep3	56	Image 2	78.82459	68.869235	21.50433	3.66552178096225	DLD1	3.42894077166872	0.59227887456966	32
1999	0	0	C3	Rep3	56	Image 3	62.10854	68.869235	16.58108	3.74574756288493	DLD1	3.42894077166872	0.59227887456966	32
[truncated: 3,329 more rows]
