# Supplementary material for: Spike-in enhanced phosphoproteomics uncovers synergistic signaling responses to MEK inhibition in colon cancer cells
Source: Nat Commun. 2025 May 27;16:4884. doi: 10.1038/s41467-025-59404-y (PMC12106795; doi:10.1038/s41467-025-59404-y)
Supplement: Supplementary file 21 — Source Data [file 41467_2025_59404_MOESM21_ESM.zip › SourceData_SuppFigure1A.csv]

	Precursor.Id	DIL	MS1.Intensity	SILAClabel	Ms1.Area
1	(UniMod:1)AAAAAAAAAAGAAGGR(SILAC-R)GS(UniMod:21)GPGR(SILAC-R)2	1:1	2197.14	H	2623.14
2	(UniMod:1)AAAAAAAAAAGAAGGR(SILAC-R)GS(UniMod:21)GPGR(SILAC-R)2	1:3	512.391	H	682.0375
3	(UniMod:1)AAAAAAGPS(UniMod:21)PGSGPGDSPEGPEGEAPER(SILAC-R)R(SILAC-R)3	1:1	1883.8	H	1972.06
4	(UniMod:1)AAAAAAGPS(UniMod:21)PGSGPGDSPEGPEGEAPER(SILAC-R)R(SILAC-R)3	1:15	1967.65	H	1546.56
5	(UniMod:1)AAAAAAGPS(UniMod:21)PGSGPGDSPEGPEGEAPER(SILAC-R)R(SILAC-R)3	1:3	4394.1	H	4689.17
6	(UniMod:1)AAAAAAGPS(UniMod:21)PGSGPGDSPEGPEGEAPER(SILAC-R)R(SILAC-R)3	1:7	3021.12	H	3127.12
7	(UniMod:1)AAAAAALSGAGT(UniMod:21)PPAGGGAGGGGAGGGGSPPGGWAVAR(SILAC-R)3	1:1	1074.7975	H	1173.061
8	(UniMod:1)AAAAAALSGAGTPPAGGGAGGGGAGGGGS(UniMod:21)PPGGWAVAR(SILAC-R)3	1:1	11445.1	H	11529.7
9	(UniMod:1)AAAAAALSGAGTPPAGGGAGGGGAGGGGS(UniMod:21)PPGGWAVAR(SILAC-R)3	1:3	5919.85	H	5144.32
10	(UniMod:1)AAAAAALSGAGTPPAGGGAGGGGAGGGGS(UniMod:21)PPGGWAVAR(SILAC-R)4	1:1	1580.84	H	1148.04
11	(UniMod:1)AAAAGPGAALS(UniMod:21)PR(SILAC-R)PCDSDPATPGAQSPK(SILAC-K)3	1:1	1116.55	H	1121.05
12	(UniMod:1)AAAAGPGAALS(UniMod:21)PR(SILAC-R)PCDSDPATPGAQSPK(SILAC-K)3	1:3	1023.99	H	948.034
13	(UniMod:1)AAAAGPGAALS(UniMod:21)PR(SILAC-R)PCDSDPATPGAQSPK(SILAC-K)3	1:7	704.861	H	522.023
14	(UniMod:1)AAAAGPGAALSPR(SILAC-R)PCDSDPATPGAQS(UniMod:21)PK(SILAC-K)3	1:1	2010.44	H	1612.06
15	(UniMod:1)AAAAGPGAALSPR(SILAC-R)PCDSDPATPGAQS(UniMod:21)PK(SILAC-K)3	1:3	759.364	H	993.0415
16	(UniMod:1)AAAAPDSR(SILAC-R)VS(UniMod:21)EEENLK(SILAC-K)2	1:1	68981.5	H	68000
17	(UniMod:1)AAAAPDSR(SILAC-R)VS(UniMod:21)EEENLK(SILAC-K)2	1:15	3987.57	H	4383.19
18	(UniMod:1)AAAAPDSR(SILAC-R)VS(UniMod:21)EEENLK(SILAC-K)2	1:3	22038.7	H	23841.2
19	(UniMod:1)AAAAPDSR(SILAC-R)VS(UniMod:21)EEENLK(SILAC-K)2	1:31	2555.99	H	2798.17
20	(UniMod:1)AAAAPDSR(SILAC-R)VS(UniMod:21)EEENLK(SILAC-K)2	1:7	9048.47	H	10532.4
21	(UniMod:1)AAAAPDSR(SILAC-R)VS(UniMod:21)EEENLK(SILAC-K)K(SILAC-K)2	1:1	4894.97	H	5839.31
22	(UniMod:1)AAAETQSLR(SILAC-R)EQPEM(UniMod:35)EDANS(UniMod:21)EK(SILAC-K)3	1:3	1806.47	H	1670.06
23	(UniMod:1)AAAETQSLR(SILAC-R)EQPEMEDANS(UniMod:21)EK(SILAC-K)3	1:1	6367.61	H	6601.25
24	(UniMod:1)AAAETQSLR(SILAC-R)EQPEMEDANS(UniMod:21)EK(SILAC-K)3	1:15	1214.74	H	1519.06
25	(UniMod:1)AAAETQSLR(SILAC-R)EQPEMEDANS(UniMod:21)EK(SILAC-K)3	1:3	6142.83	H	6450.26
26	(UniMod:1)AAAETQSLR(SILAC-R)EQPEMEDANS(UniMod:21)EK(SILAC-K)3	1:7	5204.47	H	5202.2
27	(UniMod:1)AAAITDMADLEELSR(SILAC-R)LS(UniMod:21)PLPPGSPGSAAR(SILAC-R)3	1:7	491.048	H	975.044
28	(UniMod:1)AAAM(UniMod:35)VPGR(SILAC-R)SES(UniMod:21)WER(SILAC-R)2	1:1	5427.69	H	5602.22
29	(UniMod:1)AAAM(UniMod:35)VPGR(SILAC-R)SES(UniMod:21)WER(SILAC-R)2	1:7	1909.53	H	2091.085
30	(UniMod:1)AAAMVPGR(SILAC-R)SES(UniMod:21)WER(SILAC-R)2	1:1	30301.9	H	30966.4
31	(UniMod:1)AAAMVPGR(SILAC-R)SES(UniMod:21)WER(SILAC-R)2	1:15	2361.97	H	2914.13
32	(UniMod:1)AAAMVPGR(SILAC-R)SES(UniMod:21)WER(SILAC-R)2	1:3	8984.62	H	10229.4
33	(UniMod:1)AAAMVPGR(SILAC-R)SES(UniMod:21)WER(SILAC-R)2	1:31	1610.13	H	1607.065
34	(UniMod:1)AAAMVPGR(SILAC-R)SES(UniMod:21)WER(SILAC-R)2	1:7	7992.3	H	8500.36
35	(UniMod:1)AAAPQAPGR(SILAC-R)GS(UniMod:21)LR(SILAC-R)K(SILAC-K)2	1:1	10677.1	H	10724.5
36	(UniMod:1)AAAPQAPGR(SILAC-R)GS(UniMod:21)LR(SILAC-R)K(SILAC-K)2	1:3	3810.29	H	3675.13
37	(UniMod:1)AAAPQAPGR(SILAC-R)GS(UniMod:21)LR(SILAC-R)K(SILAC-K)2	1:7	2128.89	H	2003.575
38	(UniMod:1)AAAS(UniMod:21)PLR(SILAC-R)DCQAWK(SILAC-K)2	1:1	2686.715	H	4298.165
39	(UniMod:1)AAASVT(UniMod:21)PPGSLELLQPGFSK(SILAC-K)2	1:1	1029.52	H	972.047
40	(UniMod:1)AAASVT(UniMod:21)PPGSLELLQPGFSK(SILAC-K)2	1:15	718.991	H	925.0505
41	(UniMod:1)AAASVT(UniMod:21)PPGSLELLQPGFSK(SILAC-K)2	1:3	1617.45	H	1323.06
42	(UniMod:1)AAASVT(UniMod:21)PPGSLELLQPGFSK(SILAC-K)2	1:7	944.307	H	914.04
43	(UniMod:1)AAASVT(UniMod:21)PPGSLELLQPGFSK(SILAC-K)3	1:1	1934.37	H	1704.05
44	(UniMod:1)AAASVT(UniMod:21)PPGSLELLQPGFSK(SILAC-K)3	1:3	154.651	H	598.5155
45	(UniMod:1)AAASVT(UniMod:21)PPGSLELLQPGFSK(SILAC-K)3	1:7	368.859	H	400.012
46	(UniMod:1)AAATGAVAAS(UniMod:21)AASGQAEGK(SILAC-K)2	1:1	1095.29	H	869.052
47	(UniMod:1)AAAVAAAGAGEPQS(UniMod:21)PDELLPK(SILAC-K)2	1:1	158135	H	154830
48	(UniMod:1)AAAVAAAGAGEPQS(UniMod:21)PDELLPK(SILAC-K)2	1:15	16066.6	H	16556
49	(UniMod:1)AAAVAAAGAGEPQS(UniMod:21)PDELLPK(SILAC-K)2	1:3	78397.4	H	84550.5
50	(UniMod:1)AAAVAAAGAGEPQS(UniMod:21)PDELLPK(SILAC-K)2	1:31	7565.2	H	8240.41
51	(UniMod:1)AAAVAAAGAGEPQS(UniMod:21)PDELLPK(SILAC-K)2	1:63	3373.46	H	3558.2
52	(UniMod:1)AAAVAAAGAGEPQS(UniMod:21)PDELLPK(SILAC-K)2	1:7	41625.6	H	40719.1
53	(UniMod:1)AAAVAAAGAGEPQS(UniMod:21)PDELLPK(SILAC-K)3	1:1	4395.39	H	4525.14
54	(UniMod:1)AAAVAAAGAGEPQS(UniMod:21)PDELLPK(SILAC-K)3	1:15	500.942	H	630.019
55	(UniMod:1)AAAVAAAGAGEPQS(UniMod:21)PDELLPK(SILAC-K)3	1:3	2553.42	H	2484.09
56	(UniMod:1)AAAVAAAGAGEPQS(UniMod:21)PDELLPK(SILAC-K)3	1:7	1587.44	H	1343.04
57	(UniMod:1)AAAVAAPLAAGGEEAAATTS(UniMod:21)VPGSPGLPGR(SILAC-R)3	1:1	1608.63	H	1341.07
58	(UniMod:1)AAAVAAPLAAGGEEAAATTSVPGS(UniMod:21)PGLPGR(SILAC-R)R(SILAC-R)3	1:1	47875.9	H	49847.5
59	(UniMod:1)AAAVAAPLAAGGEEAAATTSVPGS(UniMod:21)PGLPGR(SILAC-R)R(SILAC-R)3	1:15	8976.96	H	9905.55
60	(UniMod:1)AAAVAAPLAAGGEEAAATTSVPGS(UniMod:21)PGLPGR(SILAC-R)R(SILAC-R)3	1:3	29263	H	27333.4
61	(UniMod:1)AAAVAAPLAAGGEEAAATTSVPGS(UniMod:21)PGLPGR(SILAC-R)R(SILAC-R)3	1:31	4654.19	H	4955.225
62	(UniMod:1)AAAVAAPLAAGGEEAAATTSVPGS(UniMod:21)PGLPGR(SILAC-R)R(SILAC-R)3	1:7	14759	H	15860.9
63	(UniMod:1)AADDDNGDGTSLFDVFSAS(UniMod:21)PLK(SILAC-K)2	1:1	1151.52	H	1261.07
64	(UniMod:1)AADDDNGDGTSLFDVFSAS(UniMod:21)PLK(SILAC-K)2	1:15	521.898	H	980.553
65	(UniMod:1)AADDDNGDGTSLFDVFSAS(UniMod:21)PLK(SILAC-K)2	1:3	1723.54	H	1830.09
66	(UniMod:1)AADDDNGDGTSLFDVFSAS(UniMod:21)PLK(SILAC-K)2	1:7	1116.27	H	1205.07
67	(UniMod:1)AADISESS(UniMod:21)GADCK(SILAC-K)2	1:1	2392.28	H	2173.07
68	(UniMod:1)AADISESS(UniMod:21)GADCK(SILAC-K)2	1:3	1009.82	H	1064.0325
69	(UniMod:1)AADVSVTHR(SILAC-R)PPLS(UniMod:21)PK(SILAC-K)2	1:1	469698	H	406730
70	(UniMod:1)AADVSVTHR(SILAC-R)PPLS(UniMod:21)PK(SILAC-K)2	1:15	26263.5	H	23506.1
71	(UniMod:1)AADVSVTHR(SILAC-R)PPLS(UniMod:21)PK(SILAC-K)2	1:3	148166	H	146612
72	(UniMod:1)AADVSVTHR(SILAC-R)PPLS(UniMod:21)PK(SILAC-K)2	1:31	13033.6	H	12651.6
73	(UniMod:1)AADVSVTHR(SILAC-R)PPLS(UniMod:21)PK(SILAC-K)2	1:7	62346.5	H	58363.5
74	(UniMod:1)AAGTAAALAFLS(UniMod:21)QESR(SILAC-R)2	1:1	916.313	H	892.036
75	(UniMod:1)AAGTAAALAFLS(UniMod:21)QESR(SILAC-R)2	1:15	243.282	H	432.517
76	(UniMod:1)AAGTAAALAFLS(UniMod:21)QESR(SILAC-R)2	1:7	319.1175	H	379.517
77	(UniMod:1)AAGTAAALAFLSQES(UniMod:21)R(SILAC-R)2	1:1	679.4005	H	687.0305
78	(UniMod:1)AALHTTPDS(UniMod:21)PAAQLER(SILAC-R)2	1:1	59284.8	H	61642.3
79	(UniMod:1)AALHTTPDS(UniMod:21)PAAQLER(SILAC-R)2	1:15	4037.46	H	4491.21
80	(UniMod:1)AALHTTPDS(UniMod:21)PAAQLER(SILAC-R)2	1:3	21638.1	H	22243.9
81	(UniMod:1)AALHTTPDS(UniMod:21)PAAQLER(SILAC-R)2	1:31	2282.25	H	2377.1
82	(UniMod:1)AALHTTPDS(UniMod:21)PAAQLER(SILAC-R)2	1:7	9310.13	H	9991.47
83	(UniMod:1)AALHTTPDS(UniMod:21)PAAQLER(SILAC-R)3	1:3	1544.04	H	1305.037
84	(UniMod:1)AALMTPGTGAPPAPGDFSGEGS(UniMod:21)QGLPDPSPEPK(SILAC-K)3	1:1	616.535	H	494.018
85	(UniMod:1)AALMTPGTGAPPAPGDFSGEGS(UniMod:21)QGLPDPSPEPK(SILAC-K)3	1:3	237.435	H	287.512
86	(UniMod:1)AALMTPGTGAPPAPGDFSGEGS(UniMod:21)QGLPDPSPEPK(SILAC-K)3	1:7	450.959	H	456.017
87	(UniMod:1)AAPCGSELPANS(UniMod:21)PLK(SILAC-K)IPK(SILAC-K)2	1:1	8057.32	H	6913.4
88	(UniMod:1)AAPCGSELPANS(UniMod:21)PLK(SILAC-K)IPK(SILAC-K)2	1:15	866.724	H	1208.07
89	(UniMod:1)AAPCGSELPANS(UniMod:21)PLK(SILAC-K)IPK(SILAC-K)2	1:3	3069.55	H	3031.15
90	(UniMod:1)AAPCGSELPANS(UniMod:21)PLK(SILAC-K)IPK(SILAC-K)2	1:7	1258.41	H	1639.07
91	(UniMod:1)AAPEEHDS(UniMod:21)PTEASQPIVEEEETK(SILAC-K)3	1:1	5387.35	H	4768.18
92	(UniMod:1)AAPEEHDS(UniMod:21)PTEASQPIVEEEETK(SILAC-K)3	1:15	3326.6	H	3274.13
93	(UniMod:1)AAPEEHDS(UniMod:21)PTEASQPIVEEEETK(SILAC-K)3	1:3	4419.72	H	4274.13
94	(UniMod:1)AAPEEHDS(UniMod:21)PTEASQPIVEEEETK(SILAC-K)3	1:31	1312.62	H	1492.05
95	(UniMod:1)AAPEEHDS(UniMod:21)PTEASQPIVEEEETK(SILAC-K)3	1:7	2728.1	H	1990.07
96	(UniMod:1)AAPPAR(SILAC-R)ADADPSPTS(UniMod:21)PPTAR(SILAC-R)2	1:1	12904.2	H	11506.5
97	(UniMod:1)AAPPAR(SILAC-R)ADADPSPTS(UniMod:21)PPTAR(SILAC-R)2	1:15	1669.41	H	1041.047
98	(UniMod:1)AAPPAR(SILAC-R)ADADPSPTS(UniMod:21)PPTAR(SILAC-R)2	1:3	4402.24	H	3821.2
99	(UniMod:1)AAPPAR(SILAC-R)ADADPSPTS(UniMod:21)PPTAR(SILAC-R)2	1:7	2733.12	H	2640.14
100	(UniMod:1)AAPR(SILAC-R)PSPAISVSVS(UniMod:21)APAFYAPQK(SILAC-K)3	1:3	127.267	H	178.01
101	(UniMod:1)AAQGAAAAVAAGTSGVAGEGEPGPGENAAAEGTAPSPGR(SILAC-R)VS(UniMod:21)PPT(UniMod:21)PAR(SILAC-R)4	1:1	1349.58	H	1185.06
102	(UniMod:1)AAS(UniMod:21)DTER(SILAC-R)DGLAPEK(SILAC-K)2	1:1	11917.9	H	13029.5
103	(UniMod:1)AAS(UniMod:21)DTER(SILAC-R)DGLAPEK(SILAC-K)2	1:3	10572.1	H	10409.4
104	(UniMod:1)AAS(UniMod:21)DTER(SILAC-R)DGLAPEK(SILAC-K)2	1:7	6142.89	H	6465.25
105	(UniMod:1)AASAAAASAAAAS(UniMod:21)AASGSPGPGEGSAGGEK(SILAC-K)3	1:1	297174	H	308071
106	(UniMod:1)AASAAAASAAAAS(UniMod:21)AASGSPGPGEGSAGGEK(SILAC-K)3	1:15	29499.2	H	32679.3
107	(UniMod:1)AASAAAASAAAAS(UniMod:21)AASGSPGPGEGSAGGEK(SILAC-K)3	1:3	133230	H	146135
108	(UniMod:1)AASAAAASAAAAS(UniMod:21)AASGSPGPGEGSAGGEK(SILAC-K)3	1:31	13569.8	H	13363.6
109	(UniMod:1)AASAAAASAAAAS(UniMod:21)AASGSPGPGEGSAGGEK(SILAC-K)3	1:7	60882	H	65881.5
110	(UniMod:1)AASAAAASAAAAS(UniMod:21)AASGSPGPGEGSAGGEK(SILAC-K)R(SILAC-R)3	1:3	2999.585	H	2657.61
111	(UniMod:1)AASAAAASAAAASAAS(UniMod:21)GSPGPGEGSAGGEK(SILAC-K)3	1:1	1318.91	H	1471.06
112	(UniMod:1)AASAAAASAAAASAAS(UniMod:21)GSPGPGEGSAGGEK(SILAC-K)3	1:3	740.31	H	996.043
113	(UniMod:1)AASAAAASAAAASAAS(UniMod:21)GSPGPGEGSAGGEK(SILAC-K)R(SILAC-R)3	1:1	4032.14	H	4095.17
114	(UniMod:1)AASAAAASAAAASAAS(UniMod:21)GSPGPGEGSAGGEK(SILAC-K)R(SILAC-R)3	1:3	2246.07	H	2359.1
115	(UniMod:1)AASAAAASAAAASAAS(UniMod:21)GSPGPGEGSAGGEK(SILAC-K)R(SILAC-R)3	1:7	953.13	H	927.044
116	(UniMod:1)AASAAAASAAAASAASGSPGPGEGS(UniMod:21)AGGEK(SILAC-K)3	1:1	11820.8	H	9934.37
117	(UniMod:1)AASAAAASAAAASAASGSPGPGEGS(UniMod:21)AGGEK(SILAC-K)3	1:15	500.14	H	732.0285
118	(UniMod:1)AASAAAASAAAASAASGSPGPGEGS(UniMod:21)AGGEK(SILAC-K)3	1:7	1695.53	H	1766.06
119	(UniMod:1)AASEVAGVVANAPS(UniMod:21)PPESSSLCASK(SILAC-K)3	1:1	6656.88	H	6984.25
120	(UniMod:1)AASEVAGVVANAPS(UniMod:21)PPESSSLCASK(SILAC-K)3	1:15	2975.51	H	2492.095
121	(UniMod:1)AASEVAGVVANAPS(UniMod:21)PPESSSLCASK(SILAC-K)3	1:3	3768.96	H	3990.13
122	(UniMod:1)AASEVAGVVANAPS(UniMod:21)PPESSSLCASK(SILAC-K)3	1:31	1922.84	H	1849.565
123	(UniMod:1)AASEVAGVVANAPS(UniMod:21)PPESSSLCASK(SILAC-K)3	1:7	2574.72	H	3224.11
124	(UniMod:1)AATAS(UniMod:21)AGAGGIDGK(SILAC-K)PR(SILAC-R)2	1:1	1125.34	H	1636.565
125	(UniMod:1)AATEPILAATGS(UniMod:21)PAAVPPEK(SILAC-K)2	1:1	1923.85	H	2331.11
126	(UniMod:1)AATEPILAATGS(UniMod:21)PAAVPPEK(SILAC-K)2	1:15	970.397	H	831.5445
127	(UniMod:1)AATEPILAATGS(UniMod:21)PAAVPPEK(SILAC-K)2	1:3	1425.1	H	1280.575
128	(UniMod:1)AATEPILAATGS(UniMod:21)PAAVPPEK(SILAC-K)2	1:7	763.93	H	868.049
129	(UniMod:1)ADDQGCIEEQGVEDS(UniMod:21)ANEDSVDAK(SILAC-K)PDR(SILAC-R)3	1:1	982.497	H	1059.04
130	(UniMod:1)ADDQGCIEEQGVEDS(UniMod:21)ANEDSVDAK(SILAC-K)PDR(SILAC-R)3	1:15	1003.85	H	1576.06
131	(UniMod:1)ADDQGCIEEQGVEDS(UniMod:21)ANEDSVDAK(SILAC-K)PDR(SILAC-R)3	1:3	3590.91	H	3013.12
132	(UniMod:1)ADDQGCIEEQGVEDS(UniMod:21)ANEDSVDAK(SILAC-K)PDR(SILAC-R)3	1:31	556.399	H	1207.055
133	(UniMod:1)ADDQGCIEEQGVEDS(UniMod:21)ANEDSVDAK(SILAC-K)PDR(SILAC-R)3	1:7	993.428	H	1544.07
134	(UniMod:1)ADEAALALQPGGS(UniMod:21)PSAAGADR(SILAC-R)2	1:1	7430.75	H	7652.36
135	(UniMod:1)ADEAALALQPGGS(UniMod:21)PSAAGADR(SILAC-R)2	1:15	1457.61	H	1499.07
136	(UniMod:1)ADEAALALQPGGS(UniMod:21)PSAAGADR(SILAC-R)2	1:3	4104.27	H	4242.21
137	(UniMod:1)ADEAALALQPGGS(UniMod:21)PSAAGADR(SILAC-R)2	1:31	538.628	H	630.029
138	(UniMod:1)ADEAALALQPGGS(UniMod:21)PSAAGADR(SILAC-R)2	1:7	1391.06	H	1477.07
139	(UniMod:1)ADEAALALQPGGS(UniMod:21)PSAAGADR(SILAC-R)3	1:1	4897.37	H	5136.13
140	(UniMod:1)ADEAALALQPGGS(UniMod:21)PSAAGADR(SILAC-R)3	1:3	1649.45	H	1862.05
141	(UniMod:1)ADEAALALQPGGS(UniMod:21)PSAAGADR(SILAC-R)3	1:7	1455.84	H	1434.05
142	(UniMod:1)ADEAALALQPGGSPSAAGADR(SILAC-R)EAAS(UniMod:21)SPAGEPLR(SILAC-R)K(SILAC-K)4	1:1	1897.75	H	2142.09
143	(UniMod:1)ADEAALALQPGGSPSAAGADR(SILAC-R)EAAS(UniMod:21)SPAGEPLR(SILAC-R)K(SILAC-K)4	1:15	339.312	H	651.5285
144	(UniMod:1)ADEAALALQPGGSPSAAGADR(SILAC-R)EAAS(UniMod:21)SPAGEPLR(SILAC-R)K(SILAC-K)4	1:3	1739.35	H	1750.07
145	(UniMod:1)ADEAALALQPGGSPSAAGADR(SILAC-R)EAAS(UniMod:21)SPAGEPLR(SILAC-R)K(SILAC-K)4	1:7	475.884	H	666.026
146	(UniMod:1)ADHSFS(UniMod:21)DGVPSDSVEAAK(SILAC-K)2	1:1	45597.1	H	45158.1
147	(UniMod:1)ADHSFS(UniMod:21)DGVPSDSVEAAK(SILAC-K)2	1:15	5808.51	H	6334.27
148	(UniMod:1)ADHSFS(UniMod:21)DGVPSDSVEAAK(SILAC-K)2	1:3	25672.1	H	27269.1
149	(UniMod:1)ADHSFS(UniMod:21)DGVPSDSVEAAK(SILAC-K)2	1:31	3112.31	H	3409.14
150	(UniMod:1)ADHSFS(UniMod:21)DGVPSDSVEAAK(SILAC-K)2	1:7	12365.1	H	13167.5
151	(UniMod:1)ADLSLADALTEPS(UniMod:21)PDIEGEIK(SILAC-K)R(SILAC-R)3	1:1	1352.76	H	1336.04
152	(UniMod:1)ADLSLADALTEPS(UniMod:21)PDIEGEIK(SILAC-K)R(SILAC-R)3	1:3	646.48	H	744.027
153	(UniMod:1)ADSS(UniMod:21)PALSLR(SILAC-R)2	1:1	2427.72	H	2785.07
154	(UniMod:1)ADSS(UniMod:21)PALSLR(SILAC-R)2	1:15	693.523	H	783.026
155	(UniMod:1)ADSS(UniMod:21)PALSLR(SILAC-R)2	1:3	1363.73	H	1360.04
156	(UniMod:1)ADSS(UniMod:21)PALSLR(SILAC-R)2	1:31	578.889	H	621.5155
157	(UniMod:1)ADSS(UniMod:21)PALSLR(SILAC-R)2	1:7	1204.67	H	1159.03
158	(UniMod:1)AEAEGVPTT(UniMod:21)PGPASGSTFR(SILAC-R)2	1:1	7348.06	H	7007.34
159	(UniMod:1)AEAEGVPTT(UniMod:21)PGPASGSTFR(SILAC-R)2	1:3	2613.21	H	2244.11
160	(UniMod:1)AEAEGVPTT(UniMod:21)PGPASGSTFR(SILAC-R)2	1:7	826.381	H	1509.07
161	(UniMod:1)AEAPASPAPLS(UniMod:21)PLEVELDPEFEPQSR(SILAC-R)PR(SILAC-R)3	1:15	406.241	H	441.52
162	(UniMod:1)AEASSANLGS(UniMod:21)GCEEK(SILAC-K)2	1:1	675.676	H	471.023
163	(UniMod:1)AEASSLGR(SILAC-R)QS(UniMod:21)PR(SILAC-R)2	1:1	16507.6	H	16974.5
164	(UniMod:1)AEASSLGR(SILAC-R)QS(UniMod:21)PR(SILAC-R)2	1:15	1149.34	H	1208.545
165	(UniMod:1)AEASSLGR(SILAC-R)QS(UniMod:21)PR(SILAC-R)2	1:3	5375.24	H	5454.21
166	(UniMod:1)AEASSLGR(SILAC-R)QS(UniMod:21)PR(SILAC-R)2	1:31	678.548	H	710.026
167	(UniMod:1)AEASSLGR(SILAC-R)QS(UniMod:21)PR(SILAC-R)2	1:7	2660.74	H	2588.09
168	(UniMod:1)AEAVAAPIS(UniMod:21)PWTMAATIQAMER(SILAC-R)3	1:1	638.358	H	564.021
169	(UniMod:1)AECGR(SILAC-R)GGAAGGALPTS(UniMod:21)PGPALGAK(SILAC-K)3	1:1	1369.13	H	1078.04
170	(UniMod:1)AECGR(SILAC-R)GGAAGGALPTS(UniMod:21)PGPALGAK(SILAC-K)3	1:7	436.057	H	421.015
171	(UniMod:1)AEDEPDAK(SILAC-K)S(UniMod:21)PK(SILAC-K)2	1:1	5215.82	H	5377.18
172	(UniMod:1)AEDEPDAK(SILAC-K)S(UniMod:21)PK(SILAC-K)2	1:3	1815.56	H	1940.07
173	(UniMod:1)AEDEPDAK(SILAC-K)S(UniMod:21)PK(SILAC-K)2	1:7	547.67	H	858.027
174	(UniMod:1)AEDVSSAAPS(UniMod:21)PR(SILAC-R)2	1:1	3310.46	H	3414.1
175	(UniMod:1)AEDVSSAAPS(UniMod:21)PR(SILAC-R)2	1:15	2522.49	H	2312.09
176	(UniMod:1)AEDVSSAAPS(UniMod:21)PR(SILAC-R)2	1:3	4709.28	H	4817.16
177	(UniMod:1)AEDVSSAAPS(UniMod:21)PR(SILAC-R)2	1:31	1362.79	H	1198.03
178	(UniMod:1)AEDVSSAAPS(UniMod:21)PR(SILAC-R)2	1:7	3076.32	H	2605.09
179	(UniMod:1)AEPPS(UniMod:21)PVHCVAAAAPTATVSEK(SILAC-K)2	1:1	21242.2	H	20093
180	(UniMod:1)AEPPS(UniMod:21)PVHCVAAAAPTATVSEK(SILAC-K)2	1:15	2504.39	H	2778.15
181	(UniMod:1)AEPPS(UniMod:21)PVHCVAAAAPTATVSEK(SILAC-K)2	1:3	9791.8	H	9645.46
182	(UniMod:1)AEPPS(UniMod:21)PVHCVAAAAPTATVSEK(SILAC-K)2	1:31	1321.25	H	1378.06
183	(UniMod:1)AEPPS(UniMod:21)PVHCVAAAAPTATVSEK(SILAC-K)2	1:7	5884.69	H	5571.28
184	(UniMod:1)AEPPS(UniMod:21)PVHCVAAAAPTATVSEK(SILAC-K)3	1:1	8176.72	H	7553.26
185	(UniMod:1)AEPPS(UniMod:21)PVHCVAAAAPTATVSEK(SILAC-K)3	1:15	1189.8	H	1130.04
186	(UniMod:1)AEPPS(UniMod:21)PVHCVAAAAPTATVSEK(SILAC-K)3	1:3	4505.8	H	3976.16
187	(UniMod:1)AEPPS(UniMod:21)PVHCVAAAAPTATVSEK(SILAC-K)3	1:31	482.997	H	580.0255
188	(UniMod:1)AEPPS(UniMod:21)PVHCVAAAAPTATVSEK(SILAC-K)3	1:7	1632.85	H	1839.07
189	(UniMod:1)AEPPS(UniMod:21)PVHCVAAAAPTATVSEK(SILAC-K)EPFGK(SILAC-K)3	1:1	44652.3	H	44140.4
190	(UniMod:1)AEPPS(UniMod:21)PVHCVAAAAPTATVSEK(SILAC-K)EPFGK(SILAC-K)3	1:15	3805.59	H	3736.16
191	(UniMod:1)AEPPS(UniMod:21)PVHCVAAAAPTATVSEK(SILAC-K)EPFGK(SILAC-K)3	1:3	17467	H	17901.8
192	(UniMod:1)AEPPS(UniMod:21)PVHCVAAAAPTATVSEK(SILAC-K)EPFGK(SILAC-K)3	1:31	2338.46	H	2528.14
193	(UniMod:1)AEPPS(UniMod:21)PVHCVAAAAPTATVSEK(SILAC-K)EPFGK(SILAC-K)3	1:7	8739.86	H	8724.39
194	(UniMod:1)AEPSAAT(UniMod:21)QSHSISSSSFGAEPSAPGGGGSPGACPALGTK(SILAC-K)4	1:3	10840.8	H	10298.385
195	(UniMod:1)AEPSAAT(UniMod:21)QSHSISSSSFGAEPSAPGGGGSPGACPALGTK(SILAC-K)4	1:7	6743.715	H	7326.34
196	(UniMod:1)AEPSAATQSHSISSSSFGAEPSAPGGGGS(UniMod:21)PGACPALGTK(SILAC-K)4	1:1	17328.7	H	19008.8
197	(UniMod:1)AEPSAATQSHSISSSSFGAEPSAPGGGGS(UniMod:21)PGACPALGTK(SILAC-K)4	1:15	3421.03	H	3956.18
198	(UniMod:1)AEPSAATQSHSISSSSFGAEPSAPGGGGS(UniMod:21)PGACPALGTK(SILAC-K)4	1:3	10797.9	H	10084.4
199	(UniMod:1)AEPSAATQSHSISSSSFGAEPSAPGGGGS(UniMod:21)PGACPALGTK(SILAC-K)4	1:31	2222.8	H	2954.13
200	(UniMod:1)AEPSAATQSHSISSSSFGAEPSAPGGGGS(UniMod:21)PGACPALGTK(SILAC-K)4	1:7	6723.22	H	7269.31
201	(UniMod:1)AEQEPTAEQLAQIAAENEEDEHS(UniMod:21)VNYK(SILAC-K)PPAQK(SILAC-K)4	1:1	1611.3	H	2027.07
202	(UniMod:1)AEQEPTAEQLAQIAAENEEDEHS(UniMod:21)VNYK(SILAC-K)PPAQK(SILAC-K)4	1:3	1116.72	H	1203.045
203	(UniMod:1)AEQEPTAEQLAQIAAENEEDEHS(UniMod:21)VNYK(SILAC-K)PPAQK(SILAC-K)4	1:7	939.503	H	2035.08
204	(UniMod:1)AEQEPTAEQLAQIAAENEEDEHSVNY(UniMod:21)K(SILAC-K)PPAQK(SILAC-K)4	1:3	936.6175	H	1473.565
205	(UniMod:1)AES(UniMod:21)QLNCLDEAHVNEK(SILAC-K)2	1:1	2133.78	H	2106.11
206	(UniMod:1)AES(UniMod:21)QLNCLDEAHVNEK(SILAC-K)2	1:3	1140.14	H	1354.07
207	(UniMod:1)AES(UniMod:21)QLNCLDEAHVNEK(SILAC-K)2	1:7	724.731	H	1034.05
208	(UniMod:1)AESGESGGPPGS(UniMod:21)QDSAAGAEGAGAPAAAASAEPK(SILAC-K)3	1:1	4655.44	H	5254.3
209	(UniMod:1)AESGESGGPPGS(UniMod:21)QDSAAGAEGAGAPAAAASAEPK(SILAC-K)3	1:3	1651.48	H	1800.09
210	(UniMod:1)AESGESGGPPGS(UniMod:21)QDSAAGAEGAGAPAAAASAEPK(SILAC-K)3	1:7	732.006	H	844.5495
211	(UniMod:1)AESLR(SILAC-R)S(UniMod:21)PR(SILAC-R)2	1:1	21402.6	H	19432.6
212	(UniMod:1)AESLR(SILAC-R)S(UniMod:21)PR(SILAC-R)2	1:15	2526.64	H	2050.05
213	(UniMod:1)AESLR(SILAC-R)S(UniMod:21)PR(SILAC-R)2	1:3	7957.61	H	8349.2
214	(UniMod:1)AESLR(SILAC-R)S(UniMod:21)PR(SILAC-R)2	1:7	3783.34	H	3177.07
215	(UniMod:1)AESSESFTM(UniMod:35)AS(UniMod:21)SPAQR(SILAC-R)R(SILAC-R)2	1:1	17411.3	H	17231.9
216	(UniMod:1)AESSESFTM(UniMod:35)AS(UniMod:21)SPAQR(SILAC-R)R(SILAC-R)2	1:7	3246.575	H	3181.67
217	(UniMod:1)AESSESFTM(UniMod:35)ASS(UniMod:21)PAQR(SILAC-R)2	1:1	20041.5	H	19744.9
218	(UniMod:1)AESSESFTM(UniMod:35)ASS(UniMod:21)PAQR(SILAC-R)2	1:15	1655.41	H	1482.07
219	(UniMod:1)AESSESFTM(UniMod:35)ASS(UniMod:21)PAQR(SILAC-R)2	1:3	8285.25	H	7525.33
220	(UniMod:1)AESSESFTM(UniMod:35)ASS(UniMod:21)PAQR(SILAC-R)2	1:7	3357.13	H	3444.16
221	(UniMod:1)AESSESFTM(UniMod:35)ASS(UniMod:21)PAQR(SILAC-R)R(SILAC-R)2	1:1	18550.25	H	17500.95
222	(UniMod:1)AESSESFTM(UniMod:35)ASS(UniMod:21)PAQR(SILAC-R)R(SILAC-R)2	1:3	6110.41	H	6564.31
223	(UniMod:1)AESSESFTM(UniMod:35)ASS(UniMod:21)PAQR(SILAC-R)R(SILAC-R)2	1:7	3540.33	H	3252.18
224	(UniMod:1)AESSESFTMAS(UniMod:21)SPAQR(SILAC-R)R(SILAC-R)2	1:1	70837.8	H	68481.6
225	(UniMod:1)AESSESFTMAS(UniMod:21)SPAQR(SILAC-R)R(SILAC-R)2	1:15	5324.12	H	4821.21
226	(UniMod:1)AESSESFTMAS(UniMod:21)SPAQR(SILAC-R)R(SILAC-R)2	1:3	23546.3	H	24002.2
227	(UniMod:1)AESSESFTMAS(UniMod:21)SPAQR(SILAC-R)R(SILAC-R)2	1:31	2530.24	H	2793.14
228	(UniMod:1)AESSESFTMAS(UniMod:21)SPAQR(SILAC-R)R(SILAC-R)2	1:7	11965.2	H	12073.7
229	(UniMod:1)AESSESFTMASS(UniMod:21)PAQR(SILAC-R)2	1:1	75301.8	H	78369.5
230	(UniMod:1)AESSESFTMASS(UniMod:21)PAQR(SILAC-R)2	1:15	5429.47	H	4956.21
231	(UniMod:1)AESSESFTMASS(UniMod:21)PAQR(SILAC-R)2	1:3	23873.1	H	24795.1
232	(UniMod:1)AESSESFTMASS(UniMod:21)PAQR(SILAC-R)2	1:31	1961.95	H	2460.11
233	(UniMod:1)AESSESFTMASS(UniMod:21)PAQR(SILAC-R)2	1:7	11604.7	H	12051.5
234	(UniMod:1)AETLSGLGDSGAAGAAALSSASS(UniMod:21)ETGTR(SILAC-R)3	1:1	3084	H	3076.13
235	(UniMod:1)AETLSGLGDSGAAGAAALSSASS(UniMod:21)ETGTR(SILAC-R)3	1:3	1770.72	H	1374.06
236	(UniMod:1)AETLSGLGDSGAAGAAALSSASSETGT(UniMod:21)R(SILAC-R)R(SILAC-R)3	1:1	34591.2	H	34991
237	(UniMod:1)AETLSGLGDSGAAGAAALSSASSETGT(UniMod:21)R(SILAC-R)R(SILAC-R)3	1:3	15950.3	H	16293.7
238	(UniMod:1)AGAGSAAVS(UniMod:21)GAGT(UniMod:21)PVAGPTGR(SILAC-R)2	1:1	775.31	H	1195.06
239	(UniMod:1)AGAGSAAVSGAGT(UniMod:21)PVAGPTGR(SILAC-R)2	1:1	13875	H	15315.7
240	(UniMod:1)AGAGSAAVSGAGT(UniMod:21)PVAGPTGR(SILAC-R)2	1:15	564.461	H	747.5345
241	(UniMod:1)AGAGSAAVSGAGT(UniMod:21)PVAGPTGR(SILAC-R)2	1:3	4488.86	H	4717.19
242	(UniMod:1)AGAGSAAVSGAGT(UniMod:21)PVAGPTGR(SILAC-R)2	1:7	1887.44	H	2192.13
243	(UniMod:1)AHS(UniMod:21)PVAVQVPGM(UniMod:35)QNNIADPEELFTK(SILAC-K)3	1:1	1129.56	H	1001.03
244	(UniMod:1)AHS(UniMod:21)PVAVQVPGM(UniMod:35)QNNIADPEELFTK(SILAC-K)3	1:3	776.818	H	645.018
245	(UniMod:1)AHS(UniMod:21)PVAVQVPGM(UniMod:35)QNNIADPEELFTK(SILAC-K)3	1:7	591.777	H	826.03
246	(UniMod:1)AHS(UniMod:21)PVAVQVPGMQNNIADPEELFTK(SILAC-K)3	1:1	8783.34	H	8506.3
247	(UniMod:1)AHS(UniMod:21)PVAVQVPGMQNNIADPEELFTK(SILAC-K)3	1:15	2056.51	H	2310.07
248	(UniMod:1)AHS(UniMod:21)PVAVQVPGMQNNIADPEELFTK(SILAC-K)3	1:3	6000.33	H	6376.23
249	(UniMod:1)AHS(UniMod:21)PVAVQVPGMQNNIADPEELFTK(SILAC-K)3	1:31	1158.47	H	1490.555
250	(UniMod:1)AHS(UniMod:21)PVAVQVPGMQNNIADPEELFTK(SILAC-K)3	1:7	4064.46	H	4435.16
251	(UniMod:1)AK(SILAC-K)PCGVR(SILAC-R)LS(UniMod:21)GEAR(SILAC-R)2	1:1	22220.3	H	21826
252	(UniMod:1)AK(SILAC-K)PCGVR(SILAC-R)LS(UniMod:21)GEAR(SILAC-R)2	1:15	1293.11	H	1383.55
253	(UniMod:1)AK(SILAC-K)PCGVR(SILAC-R)LS(UniMod:21)GEAR(SILAC-R)2	1:3	6353.33	H	6227.23
254	(UniMod:1)AK(SILAC-K)PCGVR(SILAC-R)LS(UniMod:21)GEAR(SILAC-R)2	1:7	2652.98	H	2815.61
255	(UniMod:1)AK(SILAC-K)S(UniMod:21)PENSTLEEILGQYQR(SILAC-R)3	1:1	2407.79	H	3776.12
256	(UniMod:1)ALLSEGLDEVPAACLS(UniMod:21)PCGPPNPTELFSESR(SILAC-R)3	1:1	726.736	H	528.024
257	(UniMod:1)ALS(UniMod:21)MPLNGLK(SILAC-K)2	1:1	547.571	H	419.012
258	(UniMod:1)ALTSFLPAPTQLS(UniMod:21)QDQLEAEEK(SILAC-K)3	1:1	892.551	H	926.027
259	(UniMod:1)ALTSFLPAPTQLS(UniMod:21)QDQLEAEEK(SILAC-K)3	1:3	843.561	H	1171.03
260	(UniMod:1)ALVTVS(UniMod:21)R(SILAC-R)SPPGSGASTPVGPWDQAVQR(SILAC-R)R(SILAC-R)3	1:1	7688.625	H	8046.37
261	(UniMod:1)ALVTVS(UniMod:21)R(SILAC-R)SPPGSGASTPVGPWDQAVQR(SILAC-R)R(SILAC-R)3	1:3	3442.465	H	3519.665
262	(UniMod:1)ALVTVS(UniMod:21)R(SILAC-R)SPPGSGASTPVGPWDQAVQR(SILAC-R)R(SILAC-R)3	1:7	2666.97	H	2853.14
263	(UniMod:1)ALVTVSR(SILAC-R)S(UniMod:21)PPGSGASTPVGPWDQAVQR(SILAC-R)3	1:1	6099.79	H	6818.28
264	(UniMod:1)ALVTVSR(SILAC-R)S(UniMod:21)PPGSGASTPVGPWDQAVQR(SILAC-R)3	1:3	1816.85	H	2039.08
265	(UniMod:1)ALVTVSR(SILAC-R)S(UniMod:21)PPGSGASTPVGPWDQAVQR(SILAC-R)4	1:1	619.365	H	555.018
266	(UniMod:1)AMS(UniMod:21)SGGSGGGVPEQEDSVLFR(SILAC-R)2	1:1	832.091	H	749.0445
267	(UniMod:1)AMS(UniMod:21)SGGSGGGVPEQEDSVLFR(SILAC-R)2	1:3	756.248	H	611.035
268	(UniMod:1)AMS(UniMod:21)SGGSGGGVPEQEDSVLFR(SILAC-R)3	1:7	182.443	H	351.0105
269	(UniMod:1)ANNS(UniMod:21)PALTGNSQPQHQAAAAAAQQQQQCGGGGATK(SILAC-K)PAVSGK(SILAC-K)4	1:1	14570.8	H	14907.6
270	(UniMod:1)ANNS(UniMod:21)PALTGNSQPQHQAAAAAAQQQQQCGGGGATK(SILAC-K)PAVSGK(SILAC-K)4	1:15	1344.2	H	1312.06
271	(UniMod:1)ANNS(UniMod:21)PALTGNSQPQHQAAAAAAQQQQQCGGGGATK(SILAC-K)PAVSGK(SILAC-K)4	1:3	5525.28	H	5914.33
272	(UniMod:1)ANNS(UniMod:21)PALTGNSQPQHQAAAAAAQQQQQCGGGGATK(SILAC-K)PAVSGK(SILAC-K)4	1:31	508.352	H	513.026
273	(UniMod:1)ANNS(UniMod:21)PALTGNSQPQHQAAAAAAQQQQQCGGGGATK(SILAC-K)PAVSGK(SILAC-K)4	1:7	2945.55	H	2929.16
274	(UniMod:1)ANNSPALTGNS(UniMod:21)QPQHQAAAAAAQQQQQCGGGGATK(SILAC-K)PAVSGK(SILAC-K)4	1:1	14562.9	H	14387.6
275	(UniMod:1)AQHDFVPAWLNFSTPQS(UniMod:21)AK(SILAC-K)SPTATFEK(SILAC-K)3	1:1	1053.3	H	856.036
276	(UniMod:1)AQR(SILAC-R)HS(UniMod:21)DSS(UniMod:21)LEEK(SILAC-K)2	1:1	13708.6	H	13074.5
277	(UniMod:1)AQR(SILAC-R)HS(UniMod:21)DSS(UniMod:21)LEEK(SILAC-K)2	1:3	5801.46	H	5384.2
278	(UniMod:1)AQR(SILAC-R)HS(UniMod:21)DSS(UniMod:21)LEEK(SILAC-K)2	1:7	2956.72	H	2592.605
279	(UniMod:1)AQR(SILAC-R)HS(UniMod:21)DSSLEEK(SILAC-K)2	1:1	40376.9	H	38520.1
280	(UniMod:1)AQR(SILAC-R)HS(UniMod:21)DSSLEEK(SILAC-K)2	1:15	3781.51	H	3819.16
281	(UniMod:1)AQR(SILAC-R)HS(UniMod:21)DSSLEEK(SILAC-K)2	1:3	17123.2	H	16582.6
282	(UniMod:1)AQR(SILAC-R)HS(UniMod:21)DSSLEEK(SILAC-K)2	1:7	8304.79	H	8283.32
283	(UniMod:1)AQSS(UniMod:21)PQLDIQVLHDLR(SILAC-R)2	1:3	1468.625	H	1612.08
284	(UniMod:1)AQVLHVPAPFPGTPGPAS(UniMod:21)PPAFPAK(SILAC-K)3	1:1	3498.21	H	3493.12
285	(UniMod:1)AQVLHVPAPFPGTPGPAS(UniMod:21)PPAFPAK(SILAC-K)3	1:15	602.524	H	469.018
286	(UniMod:1)AQVLHVPAPFPGTPGPAS(UniMod:21)PPAFPAK(SILAC-K)3	1:3	2094.73	H	2251.06
287	(UniMod:1)AQVLHVPAPFPGTPGPAS(UniMod:21)PPAFPAK(SILAC-K)3	1:31	893.538	H	777.528
288	(UniMod:1)AQVLHVPAPFPGTPGPAS(UniMod:21)PPAFPAK(SILAC-K)3	1:7	1102.25	H	1330.05
289	(UniMod:1)AQYGHPS(UniMod:21)PLGMAAR(SILAC-R)2	1:1	5037.65	H	7857.795
290	(UniMod:1)AS(UniMod:21)AVSPANLPAVLLQPR(SILAC-R)2	1:1	3167.56	H	3407.18
291	(UniMod:1)AS(UniMod:21)AVSPANLPAVLLQPR(SILAC-R)2	1:15	563.504	H	762.5375
292	(UniMod:1)AS(UniMod:21)AVSPANLPAVLLQPR(SILAC-R)2	1:3	2296.64	H	2538.1
293	(UniMod:1)AS(UniMod:21)AVSPANLPAVLLQPR(SILAC-R)2	1:31	342.129	H	535.029
294	(UniMod:1)AS(UniMod:21)AVSPANLPAVLLQPR(SILAC-R)2	1:7	1020.78	H	1322.06
295	(UniMod:1)AS(UniMod:21)GVAVSDGVIK(SILAC-K)2	1:1	4965.78	H	4928.14
296	(UniMod:1)AS(UniMod:21)GVAVSDGVIK(SILAC-K)2	1:15	1622.55	H	1703.05
297	(UniMod:1)AS(UniMod:21)GVAVSDGVIK(SILAC-K)2	1:3	4690.54	H	4816.14
298	(UniMod:1)AS(UniMod:21)GVAVSDGVIK(SILAC-K)2	1:31	658.871	H	711.02
299	(UniMod:1)AS(UniMod:21)GVAVSDGVIK(SILAC-K)2	1:7	2000.71	H	2341.06
300	(UniMod:1)AS(UniMod:21)GVQVADEVCR(SILAC-R)2	1:1	668.233	H	581.016
301	(UniMod:1)AS(UniMod:21)GVQVADEVCR(SILAC-R)2	1:3	877.509	H	764.027
302	(UniMod:1)AS(UniMod:21)GVQVADEVCR(SILAC-R)2	1:7	287.225	H	312.5105
303	(UniMod:1)AS(UniMod:21)LEVSR(SILAC-R)SPR(SILAC-R)2	1:3	76599.05	H	78222.4
304	(UniMod:1)AS(UniMod:21)LSLAPVNIFK(SILAC-K)2	1:1	470.052	H	442.014
305	(UniMod:1)AS(UniMod:21)LSLAPVNIFK(SILAC-K)2	1:3	301.973	H	332.015
306	(UniMod:1)AS(UniMod:21)PPACPSEEDESLK(SILAC-K)2	1:1	2257.29	H	2845.11
307	(UniMod:1)AS(UniMod:21)PPESDGFSDVR(SILAC-R)K(SILAC-K)2	1:3	7729.26	H	7476.25
308	(UniMod:1)AS(UniMod:21)PPESDGFSDVR(SILAC-R)K(SILAC-K)2	1:7	4270.65	H	3903.635
309	(UniMod:1)AS(UniMod:21)PSLER(SILAC-R)PEK(SILAC-K)2	1:1	112189	H	114950
310	(UniMod:1)AS(UniMod:21)PSLER(SILAC-R)PEK(SILAC-K)2	1:15	10362.8	H	11009.3
311	(UniMod:1)AS(UniMod:21)PSLER(SILAC-R)PEK(SILAC-K)2	1:3	53583.7	H	56854.7
312	(UniMod:1)AS(UniMod:21)PSLER(SILAC-R)PEK(SILAC-K)2	1:31	5032.89	H	5678.14
313	(UniMod:1)AS(UniMod:21)PSLER(SILAC-R)PEK(SILAC-K)2	1:7	24982.9	H	23684.7
314	(UniMod:1)AS(UniMod:21)SLNEDPEGSR(SILAC-R)ITYVK(SILAC-K)2	1:1	2091.655	H	2196.09
315	(UniMod:1)AS(UniMod:21)SLNEDPEGSR(SILAC-R)ITYVK(SILAC-K)2	1:3	860.89	H	1174.565
316	(UniMod:1)ASADELTFHEFEEAT(UniMod:21)NLLADTPDAATTSR(SILAC-R)3	1:1	1130.21	H	1127.04
317	(UniMod:1)ASADELTFHEFEEAT(UniMod:21)NLLADTPDAATTSR(SILAC-R)3	1:15	741.062	H	772.036
318	(UniMod:1)ASADELTFHEFEEAT(UniMod:21)NLLADTPDAATTSR(SILAC-R)3	1:3	397.438	H	597.023
319	(UniMod:1)ASADELTFHEFEEAT(UniMod:21)NLLADTPDAATTSR(SILAC-R)3	1:31	242.69	H	407.0195
320	(UniMod:1)ASADELTFHEFEEAT(UniMod:21)NLLADTPDAATTSR(SILAC-R)3	1:7	937.088	H	1143.06
321	(UniMod:1)ASAVS(UniMod:21)PANLPAVLLQPR(SILAC-R)2	1:1	2889.4	H	2942.11
322	(UniMod:1)ASAVS(UniMod:21)PANLPAVLLQPR(SILAC-R)2	1:15	833.898	H	970.047
323	(UniMod:1)ASAVS(UniMod:21)PANLPAVLLQPR(SILAC-R)2	1:3	2278.52	H	2301.13
324	(UniMod:1)ASAVS(UniMod:21)PANLPAVLLQPR(SILAC-R)2	1:31	556.678	H	836.035
325	(UniMod:1)ASAVS(UniMod:21)PANLPAVLLQPR(SILAC-R)2	1:7	1518.87	H	1590.07
326	(UniMod:1)ASAVS(UniMod:21)PANLPAVLLQPR(SILAC-R)3	1:1	10155.4	H	9662.23
327	(UniMod:1)ASAVS(UniMod:21)PANLPAVLLQPR(SILAC-R)3	1:15	692.48	H	717.024
328	(UniMod:1)ASAVS(UniMod:21)PANLPAVLLQPR(SILAC-R)3	1:3	4413.19	H	4205.1
329	(UniMod:1)ASAVS(UniMod:21)PANLPAVLLQPR(SILAC-R)3	1:31	542.716	H	572.014
330	(UniMod:1)ASAVS(UniMod:21)PANLPAVLLQPR(SILAC-R)3	1:7	2098.68	H	2084.06
331	(UniMod:1)ASCAS(UniMod:21)IDIEDATQHLR(SILAC-R)2	1:1	2046.36	H	2096.11
332	(UniMod:1)ASCAS(UniMod:21)IDIEDATQHLR(SILAC-R)2	1:3	1274.79	H	1543.07
333	(UniMod:1)ASCAS(UniMod:21)IDIEDATQHLR(SILAC-R)2	1:7	784.038	H	921.041
334	(UniMod:1)ASGEHS(UniMod:21)PGSGAAR(SILAC-R)2	1:1	4126.01	H	4992.17
335	(UniMod:1)ASHLR(SILAC-R)PPS(UniMod:21)PLLVR(SILAC-R)2	1:1	52336.6	H	51794.1
336	(UniMod:1)ASHLR(SILAC-R)PPS(UniMod:21)PLLVR(SILAC-R)2	1:15	2186.7	H	1812.07
337	(UniMod:1)ASHLR(SILAC-R)PPS(UniMod:21)PLLVR(SILAC-R)2	1:3	14426.6	H	14081.6
338	(UniMod:1)ASHLR(SILAC-R)PPS(UniMod:21)PLLVR(SILAC-R)2	1:31	1118.86	H	1040.04
339	(UniMod:1)ASHLR(SILAC-R)PPS(UniMod:21)PLLVR(SILAC-R)2	1:7	4949.25	H	4806.2
340	(UniMod:1)ASHLR(SILAC-R)PPS(UniMod:21)PLLVR(SILAC-R)3	1:7	11236.2	H	10578.785
341	(UniMod:1)ASLEVSR(SILAC-R)S(UniMod:21)PR(SILAC-R)2	1:1	220002	H	220582
342	(UniMod:1)ASLEVSR(SILAC-R)S(UniMod:21)PR(SILAC-R)2	1:15	14993	H	15799.5
343	(UniMod:1)ASLEVSR(SILAC-R)S(UniMod:21)PR(SILAC-R)2	1:3	82857.5	H	81531.3
344	(UniMod:1)ASLEVSR(SILAC-R)S(UniMod:21)PR(SILAC-R)2	1:31	7947.73	H	8172.28
345	(UniMod:1)ASLEVSR(SILAC-R)S(UniMod:21)PR(SILAC-R)2	1:63	3923.02	H	4172.65
346	(UniMod:1)ASLEVSR(SILAC-R)S(UniMod:21)PR(SILAC-R)2	1:7	35356.4	H	39886.2
347	(UniMod:1)ASLEVSR(SILAC-R)S(UniMod:21)PR(SILAC-R)R(SILAC-R)2	1:1	93057.2	H	96169.5
348	(UniMod:1)ASLEVSR(SILAC-R)S(UniMod:21)PR(SILAC-R)R(SILAC-R)2	1:15	6668	H	6423.22
349	(UniMod:1)ASLEVSR(SILAC-R)S(UniMod:21)PR(SILAC-R)R(SILAC-R)2	1:3	30777.7	H	32962.9
350	(UniMod:1)ASLEVSR(SILAC-R)S(UniMod:21)PR(SILAC-R)R(SILAC-R)2	1:31	3305.94	H	3494.625
351	(UniMod:1)ASLEVSR(SILAC-R)S(UniMod:21)PR(SILAC-R)R(SILAC-R)2	1:7	16860.2	H	15726.4
352	(UniMod:1)ASLGPAAAGEQASGAEAEPGPAGPPPPPS(UniMod:21)PSSLGPLLPLQR(SILAC-R)4	1:1	559.371	H	614.029
353	(UniMod:1)ASLGPAAAGEQASGAEAEPGPAGPPPPPS(UniMod:21)PSSLGPLLPLQR(SILAC-R)4	1:15	204.006	H	260.5125
354	(UniMod:1)ASLGPAAAGEQASGAEAEPGPAGPPPPPS(UniMod:21)PSSLGPLLPLQR(SILAC-R)4	1:7	391.122	H	606.025
355	(UniMod:1)ASLS(UniMod:21)LAPVNIFK(SILAC-K)2	1:1	353.1605	H	334.0125
356	(UniMod:1)ASNSWNASSS(UniMod:21)PGEAR(SILAC-R)EDGPEGLDK(SILAC-K)3	1:1	1014.32	H	847.032
357	(UniMod:1)ASNSWNASSS(UniMod:21)PGEAR(SILAC-R)EDGPEGLDK(SILAC-K)3	1:7	717.263	H	1319.0485
358	(UniMod:1)ASSAQSGGS(UniMod:21)SGGPAVPTVQR(SILAC-R)2	1:3	233.453	H	216.5095
359	(UniMod:1)ASSHSSS(UniMod:21)PVPQGSSSDVFFK(SILAC-K)2	1:1	4903.02	H	5013.27
360	(UniMod:1)ASSHSSS(UniMod:21)PVPQGSSSDVFFK(SILAC-K)2	1:3	2385.66	H	2695.15
361	(UniMod:1)ASSHSSS(UniMod:21)PVPQGSSSDVFFK(SILAC-K)2	1:7	2125.14	H	2377.11
362	(UniMod:1)AT(UniMod:21)SATSPHAPGFPAEGR(SILAC-R)2	1:3	2974.655	H	3440.675
363	(UniMod:1)ATAAETS(UniMod:21)AS(UniMod:21)EPEAESK(SILAC-K)2	1:1	38967.8	H	40772.6
364	(UniMod:1)ATAAETS(UniMod:21)AS(UniMod:21)EPEAESK(SILAC-K)2	1:15	1894.47	H	1252.05
365	(UniMod:1)ATAAETS(UniMod:21)AS(UniMod:21)EPEAESK(SILAC-K)2	1:3	9801.28	H	10450.5
366	(UniMod:1)ATAAETS(UniMod:21)AS(UniMod:21)EPEAESK(SILAC-K)2	1:7	4950.55	H	5232.21
367	(UniMod:1)ATAAETS(UniMod:21)ASEPEAESK(SILAC-K)2	1:15	1376.12	H	1591.065
368	(UniMod:1)ATAAETS(UniMod:21)ASEPEAESK(SILAC-K)2	1:7	3691.76	H	3672.16
369	(UniMod:1)ATAAETSAS(UniMod:21)EPEAESK(SILAC-K)2	1:1	50409	H	50888.4
370	(UniMod:1)ATAAETSAS(UniMod:21)EPEAESK(SILAC-K)2	1:15	3261.61	H	3394.14
371	(UniMod:1)ATAAETSAS(UniMod:21)EPEAESK(SILAC-K)2	1:3	15645.5	H	16504.7
372	(UniMod:1)ATAAETSAS(UniMod:21)EPEAESK(SILAC-K)2	1:31	1705.68	H	1636.08
373	(UniMod:1)ATAAETSAS(UniMod:21)EPEAESK(SILAC-K)2	1:7	7765.43	H	7524.3
374	(UniMod:1)ATADTPAPASSGLS(UniMod:21)PK(SILAC-K)2	1:1	18728.2	H	17741.7
375	(UniMod:1)ATADTPAPASSGLS(UniMod:21)PK(SILAC-K)2	1:15	2051.96	H	1841.07
376	(UniMod:1)ATADTPAPASSGLS(UniMod:21)PK(SILAC-K)2	1:3	8412.58	H	7641.34
377	(UniMod:1)ATADTPAPASSGLS(UniMod:21)PK(SILAC-K)2	1:31	1142.58	H	1161.545
378	(UniMod:1)ATADTPAPASSGLS(UniMod:21)PK(SILAC-K)2	1:7	3935.67	H	3903.17
379	(UniMod:1)ATDELATK(SILAC-K)LS(UniMod:21)R(SILAC-R)2	1:1	5244.71	H	4491.13
380	(UniMod:1)ATDELATK(SILAC-K)LS(UniMod:21)R(SILAC-R)2	1:3	2412.2	H	2016.06
381	(UniMod:1)ATDTS(UniMod:21)QGELVHPK(SILAC-K)2	1:1	2980.63	H	3421.13
382	(UniMod:1)ATDTS(UniMod:21)QGELVHPK(SILAC-K)2	1:3	1018.33	H	1301.055
383	(UniMod:1)ATS(UniMod:21)PQK(SILAC-K)S(UniMod:21)PSVPK(SILAC-K)2	1:1	53828.6	H	51153
384	(UniMod:1)ATS(UniMod:21)PQK(SILAC-K)S(UniMod:21)PSVPK(SILAC-K)2	1:15	3947.54	H	4010.15
385	(UniMod:1)ATS(UniMod:21)PQK(SILAC-K)S(UniMod:21)PSVPK(SILAC-K)2	1:3	20440.1	H	19651.7
386	(UniMod:1)ATS(UniMod:21)PQK(SILAC-K)S(UniMod:21)PSVPK(SILAC-K)2	1:31	2319.12	H	2275.08
387	(UniMod:1)ATS(UniMod:21)PQK(SILAC-K)S(UniMod:21)PSVPK(SILAC-K)2	1:7	8727.28	H	8918.36
388	(UniMod:1)ATSATS(UniMod:21)PHAPGFPAEGR(SILAC-R)2	1:1	9586.92	H	9617.38
389	(UniMod:1)ATSATS(UniMod:21)PHAPGFPAEGR(SILAC-R)2	1:3	2971.63	H	3397.15
390	(UniMod:1)ATSATS(UniMod:21)PHAPGFPAEGR(SILAC-R)2	1:7	1711.47	H	1626.57
391	(UniMod:1)ATSPQK(SILAC-K)S(UniMod:21)PSVPK(SILAC-K)2	1:1	68404.2	H	71026.2
392	(UniMod:1)ATSPQK(SILAC-K)S(UniMod:21)PSVPK(SILAC-K)2	1:15	5284.97	H	4865.18
393	(UniMod:1)ATSPQK(SILAC-K)S(UniMod:21)PSVPK(SILAC-K)2	1:3	26526.4	H	25219.8
394	(UniMod:1)ATSPQK(SILAC-K)S(UniMod:21)PSVPK(SILAC-K)2	1:31	2438.99	H	2675.11
395	(UniMod:1)ATSPQK(SILAC-K)S(UniMod:21)PSVPK(SILAC-K)2	1:7	10775.4	H	10906.4
396	(UniMod:1)ATSPQK(SILAC-K)S(UniMod:21)PSVPK(SILAC-K)S(UniMod:21)PTPK(SILAC-K)2	1:1	3362.92	H	2835.14
397	(UniMod:1)ATSPQK(SILAC-K)S(UniMod:21)PSVPK(SILAC-K)S(UniMod:21)PTPK(SILAC-K)2	1:3	1011.18	H	807.041
398	(UniMod:1)ATSPQK(SILAC-K)S(UniMod:21)PSVPK(SILAC-K)S(UniMod:21)PTPK(SILAC-K)3	1:1	1459	H	1052.03
399	(UniMod:1)ATT(UniMod:21)ATMATSGSAR(SILAC-R)K(SILAC-K)2	1:1	35146.6	H	39757.35
400	(UniMod:1)ATT(UniMod:21)ATMATSGSAR(SILAC-R)K(SILAC-K)2	1:15	3322.225	H	3412.125
401	(UniMod:1)ATT(UniMod:21)ATMATSGSAR(SILAC-R)K(SILAC-K)2	1:3	16791.1	H	16856.8
402	(UniMod:1)ATTATM(UniMod:35)ATS(UniMod:21)GSAR(SILAC-R)K(SILAC-K)2	1:1	6621.76	H	6536.24
403	(UniMod:1)ATTATM(UniMod:35)ATS(UniMod:21)GSAR(SILAC-R)K(SILAC-K)2	1:3	2739.17	H	2876.1
404	(UniMod:1)ATTATM(UniMod:35)ATS(UniMod:21)GSAR(SILAC-R)K(SILAC-K)2	1:7	1377.5	H	1231.04
405	(UniMod:1)ATTATMAT(UniMod:21)SGSAR(SILAC-R)2	1:1	1006.9125	H	994.0375
406	(UniMod:1)ATTATMAT(UniMod:21)SGSAR(SILAC-R)2	1:3	177.702	H	255.51
407	(UniMod:1)ATTATMATSGS(UniMod:21)AR(SILAC-R)2	1:1	847.578	H	905.0325
408	(UniMod:1)ATTATMATSGS(UniMod:21)AR(SILAC-R)K(SILAC-K)2	1:1	40115.2	H	41415.6
409	(UniMod:1)ATTATMATSGS(UniMod:21)AR(SILAC-R)K(SILAC-K)2	1:15	3329.16	H	3840.13
410	(UniMod:1)ATTATMATSGS(UniMod:21)AR(SILAC-R)K(SILAC-K)2	1:3	18083.9	H	16689.8
411	(UniMod:1)ATTATMATSGS(UniMod:21)AR(SILAC-R)K(SILAC-K)2	1:7	8531.72	H	8224.24
412	(UniMod:1)ATVEPETT(UniMod:21)PTPNPPTTEEEK(SILAC-K)2	1:1	5185.36	H	5495.3
413	(UniMod:1)ATVEPETT(UniMod:21)PTPNPPTTEEEK(SILAC-K)2	1:15	357.933	H	432.025
414	(UniMod:1)ATVEPETT(UniMod:21)PTPNPPTTEEEK(SILAC-K)2	1:3	1924.21	H	2024.1
415	(UniMod:1)ATVEPETT(UniMod:21)PTPNPPTTEEEK(SILAC-K)2	1:7	1006.27	H	1358.075
416	(UniMod:1)AVAVGR(SILAC-R)PS(UniMod:21)NEELR(SILAC-R)2	1:1	7732.92	H	8163.36
417	(UniMod:1)AVSAGSAR(SILAC-R)TS(UniMod:21)PSSDK(SILAC-K)2	1:1	4741.85	H	5834.26
418	(UniMod:1)DILGPPM(UniMod:35)Y(UniMod:21)EM(UniMod:35)EVS(UniMod:21)QR(SILAC-R)2	1:3	1837.96	H	1941.095
419	(UniMod:1)EGAR(SILAC-R)PPS(UniMod:21)SPPM(UniMod:35)PVIDNVFSLAPYR(SILAC-R)3	1:1	1904.11	H	3021.6
420	(UniMod:1)ER(SILAC-R)S(UniMod:21)PALK(SILAC-K)SPLQSVVVR(SILAC-R)3	1:1	3312.62	H	2204.05
421	(UniMod:1)ES(UniMod:21)PAPEQPLPEAS(UniMod:21)EVDS(UniMod:21)LGVILK(SILAC-K)3	1:1	862.308	H	995.032
422	(UniMod:1)ES(UniMod:21)PAPEQPLPEAS(UniMod:21)EVDS(UniMod:21)LGVILK(SILAC-K)3	1:3	842.34	H	972.037
423	(UniMod:1)ES(UniMod:21)PAPEQPLPEAS(UniMod:21)EVDS(UniMod:21)LGVILK(SILAC-K)3	1:7	707.934	H	1071.034
424	(UniMod:1)GDMANNSVAYSGVK(SILAC-K)NS(UniMod:21)LK(SILAC-K)2	1:1	6421.71	H	6871.38
425	(UniMod:1)GDMANNSVAYSGVK(SILAC-K)NS(UniMod:21)LK(SILAC-K)2	1:3	2432.83	H	2864.14
426	(UniMod:1)GDMANNSVAYSGVK(SILAC-K)NS(UniMod:21)LK(SILAC-K)2	1:7	1285.69	H	1593.08
427	(UniMod:1)GDS(UniMod:21)DDEYDR(SILAC-R)R(SILAC-R)2	1:1	123769	H	119450.5
428	(UniMod:1)GDS(UniMod:21)DDEYDR(SILAC-R)R(SILAC-R)2	1:15	15743.4	H	15397
429	(UniMod:1)GDS(UniMod:21)DDEYDR(SILAC-R)R(SILAC-R)2	1:3	67867.4	H	71615.5
430	(UniMod:1)GDS(UniMod:21)DDEYDR(SILAC-R)R(SILAC-R)2	1:7	30100.6	H	31973.4
431	(UniMod:1)GEAGAGAGASGGPEAS(UniMod:21)PEAEVVK(SILAC-K)2	1:1	1038.79	H	926.043
432	(UniMod:1)GEAGAGAGASGGPEAS(UniMod:21)PEAEVVK(SILAC-K)2	1:3	455.121	H	463.025
433	(UniMod:1)GS(UniMod:21)PLR(SILAC-R)FDGR(SILAC-R)2	1:1	9198.84	H	7792.705
434	(UniMod:1)GS(UniMod:21)PLR(SILAC-R)FDGR(SILAC-R)2	1:3	5138.7	H	3553.59
435	(UniMod:1)GSGK(SILAC-K)R(SILAC-R)PAAAAAAGSAS(UniMod:21)PR(SILAC-R)2	1:3	1270.07	H	1887.065
436	(UniMod:1)GSQPPLGS(UniMod:21)PLSR(SILAC-R)2	1:3	861.083	H	1060.03
437	(UniMod:1)K(SILAC-K)PSLS(UniMod:21)T(UniMod:21)QVDPM(UniMod:35)MR(SILAC-R)2	1:1	8392.97	H	8185.33
438	(UniMod:1)K(SILAC-K)VVVS(UniMod:21)PTK(SILAC-K)2	1:3	2310.75	H	2098.05
439	(UniMod:1)K(SILAC-K)VVVS(UniMod:21)PTK(SILAC-K)2	1:7	837.874	H	795.52
440	(UniMod:1)K(SILAC-K)VVVS(UniMod:21)PTK(SILAC-K)K(SILAC-K)2	1:1	1788.03	H	1705.04
441	(UniMod:1)K(SILAC-K)VVVS(UniMod:21)PTK(SILAC-K)K(SILAC-K)2	1:3	1517.61	H	1273.04
442	(UniMod:1)K(SILAC-K)VVVS(UniMod:21)PTK(SILAC-K)K(SILAC-K)2	1:7	228.493	H	462.51
443	(UniMod:1)LMK(SILAC-K)DTCNT(UniMod:21)GK(SILAC-K)WT(UniMod:21)EEEEK(SILAC-K)2	1:1	814.896	H	866.039
444	(UniMod:1)LMK(SILAC-K)DTCNT(UniMod:21)GK(SILAC-K)WT(UniMod:21)EEEEK(SILAC-K)2	1:3	292.343	H	856.05
445	(UniMod:1)LMK(SILAC-K)DTCNT(UniMod:21)GK(SILAC-K)WT(UniMod:21)EEEEK(SILAC-K)2	1:7	79.4681	H	93.0047
446	(UniMod:1)M(UniMod:35)DAGFFR(SILAC-R)GT(UniMod:21)SAEQDNR(SILAC-R)FSNK(SILAC-K)3	1:1	4567.945	H	5718.715
447	(UniMod:1)M(UniMod:35)DAGFFR(SILAC-R)GT(UniMod:21)SAEQDNR(SILAC-R)FSNK(SILAC-K)3	1:3	2665.405	H	3336.12
448	(UniMod:1)M(UniMod:35)DAGFFR(SILAC-R)GT(UniMod:21)SAEQDNR(SILAC-R)FSNK(SILAC-K)3	1:7	1414	H	1619.06
449	(UniMod:1)M(UniMod:35)DLAAAAEPGAGS(UniMod:21)QHLEVR(SILAC-R)2	1:1	1243.215	H	688.036
450	(UniMod:1)M(UniMod:35)DNYADLS(UniMod:21)DTELTTLLR(SILAC-R)2	1:7	296.521	H	505.0245
451	(UniMod:1)M(UniMod:35)DPNCSCS(UniMod:21)PVGSCACAGSCK(SILAC-K)2	1:1	678.264	H	879.048
452	(UniMod:1)M(UniMod:35)DPNCSCS(UniMod:21)PVGSCACAGSCK(SILAC-K)2	1:3	612.329	H	584.029
453	(UniMod:1)M(UniMod:35)DPNCSCS(UniMod:21)PVGSCACAGSCK(SILAC-K)2	1:7	260.959	H	366.019
454	(UniMod:1)M(UniMod:35)DPQR(SILAC-R)S(UniMod:21)PLLEVK(SILAC-K)2	1:1	1605.715	H	1998.07
455	(UniMod:1)M(UniMod:35)DSAGQDINLNS(UniMod:21)PNK(SILAC-K)2	1:1	18553.5	H	18321.8
456	(UniMod:1)M(UniMod:35)DSAGQDINLNS(UniMod:21)PNK(SILAC-K)2	1:15	2059.36	H	2096.1
457	(UniMod:1)M(UniMod:35)DSAGQDINLNS(UniMod:21)PNK(SILAC-K)2	1:3	9641.03	H	9784.38
458	(UniMod:1)M(UniMod:35)DSAGQDINLNS(UniMod:21)PNK(SILAC-K)2	1:7	4419.21	H	4488.16
459	(UniMod:1)M(UniMod:35)EDLDQSPLVS(UniMod:21)SSDSPPR(SILAC-R)PQPAFK(SILAC-K)3	1:1	12443.1	H	13040.4
460	(UniMod:1)M(UniMod:35)EDLDQSPLVS(UniMod:21)SSDSPPR(SILAC-R)PQPAFK(SILAC-K)3	1:15	4501.9	H	5339.22
461	(UniMod:1)M(UniMod:35)EDLDQSPLVS(UniMod:21)SSDSPPR(SILAC-R)PQPAFK(SILAC-K)3	1:3	12544.2	H	11606.5
462	(UniMod:1)M(UniMod:35)EDLDQSPLVS(UniMod:21)SSDSPPR(SILAC-R)PQPAFK(SILAC-K)3	1:31	2445.09	H	2470.59
463	(UniMod:1)M(UniMod:35)EDLDQSPLVS(UniMod:21)SSDSPPR(SILAC-R)PQPAFK(SILAC-K)3	1:7	6542.84	H	6496.755
464	(UniMod:1)M(UniMod:35)EDLDQSPLVSSS(UniMod:21)DSPPR(SILAC-R)PQPAFK(SILAC-K)3	1:7	6312.95	H	6287.245
465	(UniMod:1)M(UniMod:35)EDLDQSPLVSSSDS(UniMod:21)PPR(SILAC-R)PQPAFK(SILAC-K)3	1:7	5786.69	H	5963.22
466	(UniMod:1)M(UniMod:35)EDS(UniMod:21)M(UniMod:35)DM(UniMod:35)DMSPLR(SILAC-R)PQNYLFGCELK(SILAC-K)3	1:15	1722.345	H	1675.07
467	(UniMod:1)M(UniMod:35)EDS(UniMod:21)MDM(UniMod:35)DMSPLR(SILAC-R)PQNYLFGCELK(SILAC-K)3	1:1	5758.92	H	4628.165
468	(UniMod:1)M(UniMod:35)EDSM(UniMod:35)DMDM(UniMod:35)S(UniMod:21)PLR(SILAC-R)PQNYLFGCELK(SILAC-K)3	1:7	1974.98	H	1917.08
469	(UniMod:1)M(UniMod:35)EDSM(UniMod:35)DMDMS(UniMod:21)PLR(SILAC-R)PQNYLFGCELK(SILAC-K)3	1:3	4789.825	H	5003.19
470	(UniMod:1)M(UniMod:35)EDSM(UniMod:35)DMDMS(UniMod:21)PLR(SILAC-R)PQNYLFGCELK(SILAC-K)3	1:7	4277.14	H	4199.675
471	(UniMod:1)M(UniMod:35)EDSMDM(UniMod:35)DM(UniMod:35)S(UniMod:21)PLR(SILAC-R)PQNYLFGCELK(SILAC-K)3	1:1	961.3755	H	1080.54
472	(UniMod:1)M(UniMod:35)EDSMDM(UniMod:35)DM(UniMod:35)S(UniMod:21)PLR(SILAC-R)PQNYLFGCELK(SILAC-K)3	1:7	851.965	H	620.0225
473	(UniMod:1)M(UniMod:35)EDSMDMDM(UniMod:35)S(UniMod:21)PLR(SILAC-R)PQNYLFGCELK(SILAC-K)3	1:1	3602.93	H	3765.14
474	(UniMod:1)M(UniMod:35)EEIPAQEAAGS(UniMod:21)PR(SILAC-R)2	1:1	2670.78	H	2671.1
475	(UniMod:1)M(UniMod:35)EEIPAQEAAGS(UniMod:21)PR(SILAC-R)2	1:15	234.475	H	245.01
476	(UniMod:1)M(UniMod:35)EEIPAQEAAGS(UniMod:21)PR(SILAC-R)2	1:3	1151.09	H	1494.08
477	(UniMod:1)M(UniMod:35)EEIPAQEAAGS(UniMod:21)PR(SILAC-R)2	1:7	180.944	H	376.5145
478	(UniMod:1)M(UniMod:35)EFDLGAALEPTSQK(SILAC-K)PGVGAGHGGDPK(SILAC-K)LS(UniMod:21)PHK(SILAC-K)3	1:1	758.7665	H	702.5295
479	(UniMod:1)M(UniMod:35)EFDLGAALEPTSQK(SILAC-K)PGVGAGHGGDPK(SILAC-K)LS(UniMod:21)PHK(SILAC-K)3	1:3	760.054	H	668.028
480	(UniMod:1)M(UniMod:35)EFDLGAALEPTSQK(SILAC-K)PGVGAGHGGDPK(SILAC-K)LS(UniMod:21)PHK(SILAC-K)3	1:7	238.143	H	330.015
481	(UniMod:1)M(UniMod:35)EFDLGAALEPTSQK(SILAC-K)PGVGAGHGGDPK(SILAC-K)LS(UniMod:21)PHK(SILAC-K)4	1:1	993.7925	H	725.523
482	(UniMod:1)M(UniMod:35)EFDLGAALEPTSQK(SILAC-K)PGVGAGHGGDPK(SILAC-K)LS(UniMod:21)PHK(SILAC-K)4	1:15	619.259	H	772.5215
483	(UniMod:1)M(UniMod:35)EFDLGAALEPTSQK(SILAC-K)PGVGAGHGGDPK(SILAC-K)LS(UniMod:21)PHK(SILAC-K)4	1:3	864.537	H	707.522
484	(UniMod:1)M(UniMod:35)EGGLADGEPDR(SILAC-R)T(UniMod:21)SLLGDSK(SILAC-K)2	1:1	7358.21	H	7343.37
485	(UniMod:1)M(UniMod:35)EGGLADGEPDR(SILAC-R)T(UniMod:21)SLLGDSK(SILAC-K)2	1:3	4321.03	H	5492.25
486	(UniMod:1)M(UniMod:35)EGGLADGEPDR(SILAC-R)T(UniMod:21)SLLGDSK(SILAC-K)2	1:7	2685.55	H	3438.66
487	(UniMod:1)M(UniMod:35)ETDAPQPGLASPDS(UniMod:21)PHDPCK(SILAC-K)2	1:1	1970.24	H	1336.07
488	(UniMod:1)M(UniMod:35)EVAEPSS(UniMod:21)PTEEEEEEEEHSAEPR(SILAC-R)PR(SILAC-R)3	1:1	1165.88	H	1211.04
489	(UniMod:1)M(UniMod:35)EVAEPSS(UniMod:21)PTEEEEEEEEHSAEPR(SILAC-R)PR(SILAC-R)3	1:15	1598.16	H	1599.06
490	(UniMod:1)M(UniMod:35)EVAEPSS(UniMod:21)PTEEEEEEEEHSAEPR(SILAC-R)PR(SILAC-R)3	1:3	1808.6	H	1375.05
491	(UniMod:1)M(UniMod:35)EVAEPSS(UniMod:21)PTEEEEEEEEHSAEPR(SILAC-R)PR(SILAC-R)3	1:31	1037.95	H	1159.545
492	(UniMod:1)M(UniMod:35)EVAEPSS(UniMod:21)PTEEEEEEEEHSAEPR(SILAC-R)PR(SILAC-R)3	1:7	1914.07	H	1866.08
493	(UniMod:1)M(UniMod:35)HR(SILAC-R)DS(UniMod:21)CPLDCK(SILAC-K)2	1:1	5034.15	H	3951.16
494	(UniMod:1)M(UniMod:35)LSLR(SILAC-R)VPLAPITDPQQLQLS(UniMod:21)PLK(SILAC-K)3	1:1	576.014	H	769.025
495	(UniMod:1)M(UniMod:35)NLLPNIES(UniMod:21)PVTR(SILAC-R)2	1:1	1261.65	H	1665.07
496	(UniMod:1)M(UniMod:35)NLLPNIES(UniMod:21)PVTR(SILAC-R)2	1:3	2004.99	H	1238.5545
497	(UniMod:1)M(UniMod:35)NLLPNIES(UniMod:21)PVTR(SILAC-R)2	1:7	426.884	H	660.5255
498	(UniMod:1)M(UniMod:35)NPVYS(UniMod:21)PGSSGVPYANAK(SILAC-K)2	1:1	1088.8845	H	2939.125
499	(UniMod:1)M(UniMod:35)NPVYS(UniMod:21)PGSSGVPYANAK(SILAC-K)2	1:3	1122.1425	H	3405.14
500	(UniMod:1)M(UniMod:35)NPVYS(UniMod:21)PVQPGAPYGNPK(SILAC-K)2	1:1	747.714	H	943.046
501	(UniMod:1)M(UniMod:35)NPVYS(UniMod:21)PVQPGAPYGNPK(SILAC-K)2	1:3	658.032	H	901.544
502	(UniMod:1)M(UniMod:35)R(SILAC-R)K(SILAC-K)ET(UniMod:21)PPPLVPPAAR(SILAC-R)3	1:3	847.693	H	2342.065
503	(UniMod:1)M(UniMod:35)R(SILAC-R)K(SILAC-K)ET(UniMod:21)PPPLVPPAAR(SILAC-R)3	1:7	1113.9	H	969.528
504	(UniMod:1)MDAGFFR(SILAC-R)GT(UniMod:21)SAEQDNR(SILAC-R)2	1:3	1865.19	H	1614.07
505	(UniMod:1)MDAGFFR(SILAC-R)GT(UniMod:21)SAEQDNR(SILAC-R)2	1:7	1061.8	H	1154.056
506	(UniMod:1)MDAGFFR(SILAC-R)GT(UniMod:21)SAEQDNR(SILAC-R)FSNK(SILAC-K)3	1:1	25958.8	H	26426
507	(UniMod:1)MDAGFFR(SILAC-R)GT(UniMod:21)SAEQDNR(SILAC-R)FSNK(SILAC-K)3	1:7	6338.4	H	7006.225
508	(UniMod:1)MDAGFFR(SILAC-R)GTS(UniMod:21)AEQDNR(SILAC-R)FSNK(SILAC-K)3	1:1	25113.65	H	27119.45
509	(UniMod:1)MDAGFFR(SILAC-R)GTS(UniMod:21)AEQDNR(SILAC-R)FSNK(SILAC-K)3	1:3	9916.88	H	11047.9
510	(UniMod:1)MDAGFFR(SILAC-R)GTS(UniMod:21)AEQDNR(SILAC-R)FSNK(SILAC-K)3	1:7	6377.85	H	6628.735
511	(UniMod:1)MDEPS(UniMod:21)PLAQPLELNQHSR(SILAC-R)2	1:3	551.821	H	714.5355
512	(UniMod:1)MDFPTISR(SILAC-R)S(UniMod:21)PSGPPAMDLEGPR(SILAC-R)3	1:1	1884.65	H	2291.09
513	(UniMod:1)MDFPTISR(SILAC-R)S(UniMod:21)PSGPPAMDLEGPR(SILAC-R)3	1:3	968.792	H	865.5305
514	(UniMod:1)MDHTEGSPAEEPPAHAPS(UniMod:21)PGK(SILAC-K)FGER(SILAC-R)PPPK(SILAC-K)4	1:1	4164.965	H	2717.1
515	(UniMod:1)MDLAAAAEPGAGS(UniMod:21)QHLEVR(SILAC-R)2	1:1	2367.84	H	2567.16
516	(UniMod:1)MDLAAAAEPGAGS(UniMod:21)QHLEVR(SILAC-R)2	1:15	410.94	H	1025.056
517	(UniMod:1)MDLAAAAEPGAGS(UniMod:21)QHLEVR(SILAC-R)2	1:3	1913.95	H	1880.1
518	(UniMod:1)MDLAAAAEPGAGS(UniMod:21)QHLEVR(SILAC-R)2	1:7	908.047	H	1165.05
519	(UniMod:1)MDLAAAAEPGAGS(UniMod:21)QHLEVR(SILAC-R)3	1:1	1721.98	H	1776.555
520	(UniMod:1)MDLFGDLPEPER(SILAC-R)S(UniMod:21)PR(SILAC-R)PAAGK(SILAC-K)2	1:1	1992.09	H	1712.09
521	(UniMod:1)MDLFGDLPEPER(SILAC-R)S(UniMod:21)PR(SILAC-R)PAAGK(SILAC-K)2	1:15	938.311	H	1364.07
522	(UniMod:1)MDLFGDLPEPER(SILAC-R)S(UniMod:21)PR(SILAC-R)PAAGK(SILAC-K)2	1:3	1216.53	H	1316.08
523	(UniMod:1)MDLFGDLPEPER(SILAC-R)S(UniMod:21)PR(SILAC-R)PAAGK(SILAC-K)2	1:7	1300.7	H	1077.06
524	(UniMod:1)MDLFGDLPEPER(SILAC-R)S(UniMod:21)PR(SILAC-R)PAAGK(SILAC-K)3	1:1	78723.35	H	73942.75
525	(UniMod:1)MDLFGDLPEPER(SILAC-R)S(UniMod:21)PR(SILAC-R)PAAGK(SILAC-K)3	1:15	7340.71	H	6751.71
526	(UniMod:1)MDLFGDLPEPER(SILAC-R)S(UniMod:21)PR(SILAC-R)PAAGK(SILAC-K)3	1:3	34342.85	H	34895
527	(UniMod:1)MDLFGDLPEPER(SILAC-R)S(UniMod:21)PR(SILAC-R)PAAGK(SILAC-K)3	1:7	16459.9	H	15468.4
528	(UniMod:1)MDNYADLS(UniMod:21)DTELTTLLR(SILAC-R)2	1:1	2830.19	H	2860.15
529	(UniMod:1)MDNYADLS(UniMod:21)DTELTTLLR(SILAC-R)2	1:3	1440.64	H	1497.06
530	(UniMod:1)MDNYADLS(UniMod:21)DTELTTLLR(SILAC-R)2	1:7	711.175	H	759.046
531	(UniMod:1)MDPNCS(UniMod:21)CAAGDSCTCAGSCK(SILAC-K)2	1:3	546.697	H	489.5235
532	(UniMod:1)MDPNCS(UniMod:21)CSPVGSCACAGSCK(SILAC-K)2	1:1	4669.58	H	5344.3
533	(UniMod:1)MDPNCS(UniMod:21)CSPVGSCACAGSCK(SILAC-K)2	1:15	837.105	H	919.052
534	(UniMod:1)MDPNCS(UniMod:21)CSPVGSCACAGSCK(SILAC-K)2	1:3	4413.99	H	3921.16
535	(UniMod:1)MDPNCS(UniMod:21)CSPVGSCACAGSCK(SILAC-K)2	1:31	503.489	H	622.0265
536	(UniMod:1)MDPNCS(UniMod:21)CSPVGSCACAGSCK(SILAC-K)2	1:7	1973.78	H	2003.11
537	(UniMod:1)MDPNCSCAAGDSCTCAGS(UniMod:21)CK(SILAC-K)2	1:3	316.3435	H	360.0185
538	(UniMod:1)MDPNCSCATGGSCTCAGS(UniMod:21)CK(SILAC-K)2	1:3	198.6825	H	301.0145
539	(UniMod:1)MDPNCSCS(UniMod:21)PVGSCACAGSCK(SILAC-K)2	1:7	2048.16	H	1996.105
540	(UniMod:1)MDPQR(SILAC-R)S(UniMod:21)PLLEVK(SILAC-K)2	1:1	10375.8	H	10968.4
541	(UniMod:1)MDPQR(SILAC-R)S(UniMod:21)PLLEVK(SILAC-K)2	1:3	6354.995	H	6305.21
542	(UniMod:1)MDPQR(SILAC-R)S(UniMod:21)PLLEVK(SILAC-K)2	1:7	3563.56	H	3106.09
543	(UniMod:1)MDR(SILAC-R)NPS(UniMod:21)PPPPGR(SILAC-R)2	1:1	3788.64	H	6325.25
544	(UniMod:1)MDR(SILAC-R)NPS(UniMod:21)PPPPGR(SILAC-R)2	1:3	1666.29	H	2190.575
545	(UniMod:1)MDR(SILAC-R)NPS(UniMod:21)PPPPGR(SILAC-R)DK(SILAC-K)2	1:1	20330	H	23215.1
546	(UniMod:1)MDR(SILAC-R)NPS(UniMod:21)PPPPGR(SILAC-R)DK(SILAC-K)2	1:3	9804.39	H	9822.35
547	(UniMod:1)MDR(SILAC-R)NPS(UniMod:21)PPPPGR(SILAC-R)DK(SILAC-K)2	1:7	5581.04	H	4658.18
548	(UniMod:1)MDR(SILAC-R)NPS(UniMod:21)PPPPGR(SILAC-R)DK(SILAC-K)3	1:1	17905.5	H	18220.4
549	(UniMod:1)MDR(SILAC-R)NPS(UniMod:21)PPPPGR(SILAC-R)DK(SILAC-K)3	1:3	13993.9	H	13393.3
550	(UniMod:1)MDR(SILAC-R)NPS(UniMod:21)PPPPGR(SILAC-R)DK(SILAC-K)3	1:7	7328.06	H	8077.18
551	(UniMod:1)MDS(UniMod:21)AGQDINLNSPNK(SILAC-K)2	1:1	142699	H	137538
552	(UniMod:1)MDS(UniMod:21)AGQDINLNSPNK(SILAC-K)2	1:3	46137.1	H	46594.3
553	(UniMod:1)MDSAGQDINLNS(UniMod:21)PNK(SILAC-K)2	1:1	142882	H	142674
554	(UniMod:1)MDSAGQDINLNS(UniMod:21)PNK(SILAC-K)2	1:15	10316.8	H	10185.4
555	(UniMod:1)MDSAGQDINLNS(UniMod:21)PNK(SILAC-K)2	1:3	49940.7	H	51247.4
556	(UniMod:1)MDSAGQDINLNS(UniMod:21)PNK(SILAC-K)2	1:31	4016.34	H	4336.19
557	(UniMod:1)MDSAGQDINLNS(UniMod:21)PNK(SILAC-K)2	1:7	22928.5	H	24625
558	(UniMod:1)MDTEST(UniMod:21)YSGYSYYSSHSK(SILAC-K)2	1:3	880.6585	H	1121.055
559	(UniMod:1)MDTESTYSGYSYYS(UniMod:21)SHSK(SILAC-K)2	1:1	3149.26	H	3053.18
560	(UniMod:1)MDTESTYSGYSYYS(UniMod:21)SHSK(SILAC-K)2	1:3	696.6615	H	1021.555
561	(UniMod:1)MDTESTYSGYSYYS(UniMod:21)SHSK(SILAC-K)2	1:7	910.09	H	1023.06
562	(UniMod:1)MEDLDQS(UniMod:21)PLVSSSDSPPR(SILAC-R)PQPAFK(SILAC-K)3	1:1	1867.77	H	1633.05
563	(UniMod:1)MEDLDQS(UniMod:21)PLVSSSDSPPR(SILAC-R)PQPAFK(SILAC-K)3	1:3	1246.65	H	1241.048
564	(UniMod:1)MEDLDQSPLVSSS(UniMod:21)DSPPR(SILAC-R)PQPAFK(SILAC-K)3	1:15	10334	H	9669.36
565	(UniMod:1)MEDLDQSPLVSSS(UniMod:21)DSPPR(SILAC-R)PQPAFK(SILAC-K)3	1:3	49780.8	H	29558.6
566	(UniMod:1)MEDLDQSPLVSSS(UniMod:21)DSPPR(SILAC-R)PQPAFK(SILAC-K)3	1:7	22256.5	H	23127.8
567	(UniMod:1)MEDLDQSPLVSSSDS(UniMod:21)PPR(SILAC-R)PQPAFK(SILAC-K)3	1:1	66625.1	H	67673.6
568	(UniMod:1)MEDLDQSPLVSSSDS(UniMod:21)PPR(SILAC-R)PQPAFK(SILAC-K)3	1:15	14749.4	H	15190.6
569	(UniMod:1)MEDLDQSPLVSSSDS(UniMod:21)PPR(SILAC-R)PQPAFK(SILAC-K)3	1:3	47089.2	H	45532.65
570	(UniMod:1)MEDLDQSPLVSSSDS(UniMod:21)PPR(SILAC-R)PQPAFK(SILAC-K)3	1:31	6175.11	H	6828.74
571	(UniMod:1)MEDLDQSPLVSSSDS(UniMod:21)PPR(SILAC-R)PQPAFK(SILAC-K)3	1:7	25688.9	H	26275.9
572	(UniMod:1)MEDS(UniMod:21)M(UniMod:35)DM(UniMod:35)DM(UniMod:35)SPLR(SILAC-R)PQNYLFGCELK(SILAC-K)3	1:1	2517.92	H	2175.585
573	(UniMod:1)MEDS(UniMod:21)M(UniMod:35)DM(UniMod:35)DM(UniMod:35)SPLR(SILAC-R)PQNYLFGCELK(SILAC-K)3	1:15	1608.915	H	1701.06
574	(UniMod:1)MEDS(UniMod:21)M(UniMod:35)DM(UniMod:35)DM(UniMod:35)SPLR(SILAC-R)PQNYLFGCELK(SILAC-K)3	1:3	1562.54	H	1389.06
575	(UniMod:1)MEDS(UniMod:21)M(UniMod:35)DM(UniMod:35)DM(UniMod:35)SPLR(SILAC-R)PQNYLFGCELK(SILAC-K)3	1:7	1736.21	H	1874.08
576	(UniMod:1)MEDSASASLS(UniMod:21)SAAATGTSTSTPAAPTAR(SILAC-R)K(SILAC-K)3	1:1	762.4415	H	1257.06
577	(UniMod:1)MEDSASASLS(UniMod:21)SAAATGTSTSTPAAPTAR(SILAC-R)K(SILAC-K)3	1:7	402.721	H	619.0285
578	(UniMod:1)MEDSM(UniMod:35)DM(UniMod:35)DMS(UniMod:21)PLR(SILAC-R)PQNYLFGCELK(SILAC-K)3	1:1	7546.29	H	5621.21
579	(UniMod:1)MEDSM(UniMod:35)DM(UniMod:35)DMS(UniMod:21)PLR(SILAC-R)PQNYLFGCELK(SILAC-K)3	1:15	2260.35	H	2194.09
580	(UniMod:1)MEDSM(UniMod:35)DM(UniMod:35)DMS(UniMod:21)PLR(SILAC-R)PQNYLFGCELK(SILAC-K)3	1:3	5682.56	H	4811.19
581	(UniMod:1)MEDSM(UniMod:35)DM(UniMod:35)DMS(UniMod:21)PLR(SILAC-R)PQNYLFGCELK(SILAC-K)3	1:31	1553.54	H	1377.55
582	(UniMod:1)MEDSM(UniMod:35)DM(UniMod:35)DMS(UniMod:21)PLR(SILAC-R)PQNYLFGCELK(SILAC-K)3	1:7	4483.525	H	4084.66
583	(UniMod:1)MEDSMDM(UniMod:35)DM(UniMod:35)S(UniMod:21)PLR(SILAC-R)PQNYLFGCELK(SILAC-K)3	1:15	3261.67	H	3017.12
584	(UniMod:1)MEDSMDM(UniMod:35)DM(UniMod:35)S(UniMod:21)PLR(SILAC-R)PQNYLFGCELK(SILAC-K)3	1:3	5208.085	H	4702.185
585	(UniMod:1)MEDSMDM(UniMod:35)DM(UniMod:35)S(UniMod:21)PLR(SILAC-R)PQNYLFGCELK(SILAC-K)3	1:7	5871.345	H	5194.205
586	(UniMod:1)MEDSMDM(UniMod:35)DMS(UniMod:21)PLR(SILAC-R)PQNYLFGCELK(SILAC-K)3	1:3	2982.545	H	2800.09
587	(UniMod:1)MEDSMDMDM(UniMod:35)S(UniMod:21)PLR(SILAC-R)PQNYLFGCELK(SILAC-K)3	1:1	4511.97	H	3965.17
588	(UniMod:1)MEDSMDMDM(UniMod:35)S(UniMod:21)PLR(SILAC-R)PQNYLFGCELK(SILAC-K)3	1:15	2437.57	H	2802.1
589	(UniMod:1)MEDSMDMDM(UniMod:35)S(UniMod:21)PLR(SILAC-R)PQNYLFGCELK(SILAC-K)3	1:3	2739.925	H	2837.1
590	(UniMod:1)MEDSMDMDM(UniMod:35)S(UniMod:21)PLR(SILAC-R)PQNYLFGCELK(SILAC-K)3	1:7	3305.06	H	4003.16
591	(UniMod:1)MEDSMDMDMS(UniMod:21)PLR(SILAC-R)PQNYLFGCELK(SILAC-K)3	1:1	11951	H	11605.5
592	(UniMod:1)MEDSMDMDMS(UniMod:21)PLR(SILAC-R)PQNYLFGCELK(SILAC-K)3	1:15	3270.95	H	4302.2
593	(UniMod:1)MEDSMDMDMS(UniMod:21)PLR(SILAC-R)PQNYLFGCELK(SILAC-K)3	1:3	5184.55	H	6409.3
594	(UniMod:1)MEDSMDMDMS(UniMod:21)PLR(SILAC-R)PQNYLFGCELK(SILAC-K)3	1:31	1581.59	H	2399.08
595	(UniMod:1)MEDSMDMDMS(UniMod:21)PLR(SILAC-R)PQNYLFGCELK(SILAC-K)3	1:7	7565.5	H	7999.3
596	(UniMod:1)MEFDLGAALEPT(UniMod:21)SQK(SILAC-K)PGVGAGHGGDPK(SILAC-K)LSPHK(SILAC-K)4	1:1	74360.8	H	77942
597	(UniMod:1)MEFDLGAALEPT(UniMod:21)SQK(SILAC-K)PGVGAGHGGDPK(SILAC-K)LSPHK(SILAC-K)4	1:15	9767.53	H	11061.4
598	(UniMod:1)MEFDLGAALEPT(UniMod:21)SQK(SILAC-K)PGVGAGHGGDPK(SILAC-K)LSPHK(SILAC-K)4	1:3	37157	H	41087.6
599	(UniMod:1)MEFDLGAALEPT(UniMod:21)SQK(SILAC-K)PGVGAGHGGDPK(SILAC-K)LSPHK(SILAC-K)4	1:31	5732.96	H	5826.22
600	(UniMod:1)MEFDLGAALEPT(UniMod:21)SQK(SILAC-K)PGVGAGHGGDPK(SILAC-K)LSPHK(SILAC-K)4	1:7	21805.5	H	22949.8
601	(UniMod:1)MEFDLGAALEPTSQK(SILAC-K)PGVGAGHGGDPK(SILAC-K)LS(UniMod:21)PHK(SILAC-K)4	1:1	9983.62	H	8256.25
602	(UniMod:1)MEFDLGAALEPTSQK(SILAC-K)PGVGAGHGGDPK(SILAC-K)LS(UniMod:21)PHK(SILAC-K)4	1:15	1959.895	H	2559.08
603	(UniMod:1)MEFDLGAALEPTSQK(SILAC-K)PGVGAGHGGDPK(SILAC-K)LS(UniMod:21)PHK(SILAC-K)4	1:3	4199.185	H	4659.15
604	(UniMod:1)MEFDLGAALEPTSQK(SILAC-K)PGVGAGHGGDPK(SILAC-K)LS(UniMod:21)PHK(SILAC-K)4	1:7	2799.905	H	2234.07
605	(UniMod:1)MEGAAAPVAGDR(SILAC-R)PDLGLGAPGS(UniMod:21)PR(SILAC-R)3	1:1	471.8525	H	390.015
606	(UniMod:1)MEGAAAPVAGDR(SILAC-R)PDLGLGAPGS(UniMod:21)PR(SILAC-R)3	1:7	217.454	H	198.508
607	(UniMod:1)MEGGLADGEPDR(SILAC-R)T(UniMod:21)SLLGDSK(SILAC-K)2	1:1	9921.33	H	9533.4
608	(UniMod:1)MEGGLADGEPDR(SILAC-R)T(UniMod:21)SLLGDSK(SILAC-K)2	1:15	2191.09	H	2214.1
609	(UniMod:1)MEGGLADGEPDR(SILAC-R)T(UniMod:21)SLLGDSK(SILAC-K)2	1:3	6642.61	H	6694.32
610	(UniMod:1)MEGGLADGEPDR(SILAC-R)T(UniMod:21)SLLGDSK(SILAC-K)2	1:31	1070.35	H	1395.565
611	(UniMod:1)MEGGLADGEPDR(SILAC-R)T(UniMod:21)SLLGDSK(SILAC-K)2	1:7	3364.31	H	3588.18
612	(UniMod:1)MEGISNFK(SILAC-K)T(UniMod:21)PSK(SILAC-K)2	1:1	4340.9	H	4361.2
613	(UniMod:1)MEGISNFK(SILAC-K)T(UniMod:21)PSK(SILAC-K)2	1:3	1904	H	1674.06
614	(UniMod:1)MEGISNFK(SILAC-K)T(UniMod:21)PSK(SILAC-K)2	1:7	645.793	H	1006.0395
615	(UniMod:1)MELDLSPPHLSSSPEDLCPAPGT(UniMod:21)PPGTPR(SILAC-R)PPDTPLPEEVK(SILAC-K)4	1:7	429.45	H	443.0205
616	(UniMod:1)MELDLSPPHLSSSPEDLCPAPGTPPGT(UniMod:21)PR(SILAC-R)PPDTPLPEEVK(SILAC-K)4	1:1	368.325	H	533.023
617	(UniMod:1)MELDLSPPHLSSSPEDLCPAPGTPPGT(UniMod:21)PR(SILAC-R)PPDTPLPEEVK(SILAC-K)4	1:7	389.584	H	315.5135
618	(UniMod:1)MENQR(SILAC-R)SS(UniMod:21)PLSFPSVPQEETLR(SILAC-R)3	1:1	524.446	H	555.016
619	(UniMod:1)MEPPIPQSAPLT(UniMod:21)PNSVMVQPLLDSR(SILAC-R)3	1:1	1688.57	H	1770.06
620	(UniMod:1)MEPPIPQSAPLT(UniMod:21)PNSVMVQPLLDSR(SILAC-R)3	1:3	840.878	H	958.035
621	(UniMod:1)MEPPIPQSAPLT(UniMod:21)PNSVMVQPLLDSR(SILAC-R)3	1:7	400.375	H	587.021
622	(UniMod:1)MER(SILAC-R)S(UniMod:21)PPQSPGPGK(SILAC-K)2	1:1	37366.7	H	29142
623	(UniMod:1)MER(SILAC-R)S(UniMod:21)PPQSPGPGK(SILAC-K)2	1:3	11682.1	H	13011.5
624	(UniMod:1)MER(SILAC-R)S(UniMod:21)PPQSPGPGK(SILAC-K)2	1:7	3386.55	H	4424.155
625	(UniMod:1)MESR(SILAC-R)DPAQPMS(UniMod:21)PGEATQSGAR(SILAC-R)PADR(SILAC-R)3	1:7	875.546	H	1224.5445
626	(UniMod:1)METDAPQPGLAS(UniMod:21)PDSPHDPCK(SILAC-K)2	1:1	4542.56	H	4326.24
627	(UniMod:1)METDAPQPGLAS(UniMod:21)PDSPHDPCK(SILAC-K)2	1:3	2473.28	H	2283.11
628	(UniMod:1)METDAPQPGLAS(UniMod:21)PDSPHDPCK(SILAC-K)2	1:7	1148.18	H	1603.08
629	(UniMod:1)METDAPQPGLAS(UniMod:21)PDSPHDPCK(SILAC-K)3	1:3	872.149	H	705.021
630	(UniMod:1)METMAS(UniMod:21)PGK(SILAC-K)2	1:3	1155.16	H	846.02
631	(UniMod:1)METMAS(UniMod:21)PGK(SILAC-K)2	1:7	671.107	H	635.018
632	(UniMod:1)METMAS(UniMod:21)PGK(SILAC-K)DNYR(SILAC-R)2	1:1	5032.77	H	5674.23
633	(UniMod:1)METMAS(UniMod:21)PGK(SILAC-K)DNYR(SILAC-R)2	1:3	1099.26	H	1392.05
634	(UniMod:1)METSSMLS(UniMod:21)SLNDECK(SILAC-K)2	1:1	1687.03	H	1664.07
635	(UniMod:1)METSSMLS(UniMod:21)SLNDECK(SILAC-K)2	1:3	852.213	H	1600.58
636	(UniMod:1)METSSMLS(UniMod:21)SLNDECK(SILAC-K)2	1:7	963.851	H	984.0465
637	(UniMod:1)MEVAEPS(UniMod:21)SPTEEEEEEEEHSAEPR(SILAC-R)PR(SILAC-R)3	1:15	4502.2	H	4772.16
638	(UniMod:1)MEVAEPSS(UniMod:21)PTEEEEEEEEHSAEPR(SILAC-R)PR(SILAC-R)3	1:1	6594.91	H	6746.31
639	(UniMod:1)MEVAEPSS(UniMod:21)PTEEEEEEEEHSAEPR(SILAC-R)PR(SILAC-R)3	1:15	5008.78	H	4772.16
640	(UniMod:1)MEVAEPSS(UniMod:21)PTEEEEEEEEHSAEPR(SILAC-R)PR(SILAC-R)3	1:3	7783.48	H	8373.31
641	(UniMod:1)MEVAEPSS(UniMod:21)PTEEEEEEEEHSAEPR(SILAC-R)PR(SILAC-R)3	1:31	2387.1	H	2777.11
642	(UniMod:1)MEVAEPSS(UniMod:21)PTEEEEEEEEHSAEPR(SILAC-R)PR(SILAC-R)3	1:7	4263.2	H	4581.17
643	(UniMod:1)MEVAEPSS(UniMod:21)PTEEEEEEEEHSAEPR(SILAC-R)PR(SILAC-R)4	1:1	7157.66	H	7060.25
644	(UniMod:1)MEVAEPSS(UniMod:21)PTEEEEEEEEHSAEPR(SILAC-R)PR(SILAC-R)4	1:15	931.961	H	824.031
645	(UniMod:1)MEVAEPSS(UniMod:21)PTEEEEEEEEHSAEPR(SILAC-R)PR(SILAC-R)4	1:3	4689.91	H	4308.13
646	(UniMod:1)MEVAEPSS(UniMod:21)PTEEEEEEEEHSAEPR(SILAC-R)PR(SILAC-R)4	1:7	2156.8	H	2218.06
647	(UniMod:1)MEVEAAEAR(SILAC-R)S(UniMod:21)PAPGYK(SILAC-K)2	1:1	2797.66	H	2450.15
648	(UniMod:1)MEVEAAEAR(SILAC-R)S(UniMod:21)PAPGYK(SILAC-K)2	1:3	1465.68	H	1259.07
649	(UniMod:1)MEVEAAEAR(SILAC-R)S(UniMod:21)PAPGYK(SILAC-K)2	1:7	673.323	H	889.5425
650	(UniMod:1)MFPAAPS(UniMod:21)PR(SILAC-R)2	1:1	2176.37	H	2041.06
651	(UniMod:1)MFPAAPS(UniMod:21)PR(SILAC-R)2	1:3	859.763	H	959.024
652	(UniMod:1)MFPAAPS(UniMod:21)PR(SILAC-R)2	1:7	580.499	H	434.012
653	(UniMod:1)MFPAAPSPR(SILAC-R)T(UniMod:21)PGTGSR(SILAC-R)2	1:1	2520.12	H	2558.11
654	(UniMod:1)MFPAAPSPR(SILAC-R)T(UniMod:21)PGTGSR(SILAC-R)2	1:3	1208.99	H	1826.07
655	(UniMod:1)MFR(SILAC-R)NS(UniMod:21)LK(SILAC-K)2	1:1	10042	H	10692.2
656	(UniMod:1)MFR(SILAC-R)NS(UniMod:21)LK(SILAC-K)2	1:3	5248.77	H	5387.12
657	(UniMod:1)MHR(SILAC-R)APS(UniMod:21)PTAEQPPGGGDSAR(SILAC-R)3	1:1	13596.3	H	12657.3
658	(UniMod:1)MHR(SILAC-R)APS(UniMod:21)PTAEQPPGGGDSAR(SILAC-R)3	1:15	1343.18	H	1241.035
659	(UniMod:1)MHR(SILAC-R)APS(UniMod:21)PTAEQPPGGGDSAR(SILAC-R)3	1:3	3797.97	H	3945.1
660	(UniMod:1)MHR(SILAC-R)APS(UniMod:21)PTAEQPPGGGDSAR(SILAC-R)3	1:7	2444.19	H	2038.05
661	(UniMod:1)MHR(SILAC-R)APS(UniMod:21)PTAEQPPGGGDSAR(SILAC-R)R(SILAC-R)3	1:1	12192.33	H	14218.4
662	(UniMod:1)MHR(SILAC-R)APS(UniMod:21)PTAEQPPGGGDSAR(SILAC-R)R(SILAC-R)4	1:1	4641.19	H	5491.655
663	(UniMod:1)MHR(SILAC-R)DS(UniMod:21)CPLDCK(SILAC-K)2	1:1	16163.8	H	15376.5
664	(UniMod:1)MHR(SILAC-R)DS(UniMod:21)CPLDCK(SILAC-K)2	1:15	904.108	H	1066.044
665	(UniMod:1)MHR(SILAC-R)DS(UniMod:21)CPLDCK(SILAC-K)2	1:3	5936.99	H	5749.21
666	(UniMod:1)MHR(SILAC-R)DS(UniMod:21)CPLDCK(SILAC-K)2	1:7	2937.32	H	2747.13
667	(UniMod:1)MILLQHAVLPPPK(SILAC-K)QPS(UniMod:21)PSPPMSVATR(SILAC-R)4	1:1	1381.6	H	1014.533
668	(UniMod:1)MLPSTS(UniMod:21)VNSLVQGNGVLNSR(SILAC-R)3	1:1	1276.945	H	1129.035
669	(UniMod:1)MLSLR(SILAC-R)VPLAPITDPQQLQLS(UniMod:21)PLK(SILAC-K)3	1:1	3942.52	H	3961.14
670	(UniMod:1)MLSLR(SILAC-R)VPLAPITDPQQLQLS(UniMod:21)PLK(SILAC-K)3	1:15	1538.67	H	1578.06
671	(UniMod:1)MLSLR(SILAC-R)VPLAPITDPQQLQLS(UniMod:21)PLK(SILAC-K)3	1:3	5368.6	H	5530.24
672	(UniMod:1)MLSLR(SILAC-R)VPLAPITDPQQLQLS(UniMod:21)PLK(SILAC-K)3	1:31	857.593	H	902.031
673	(UniMod:1)MLSLR(SILAC-R)VPLAPITDPQQLQLS(UniMod:21)PLK(SILAC-K)3	1:7	1696.87	H	1778.08
674	(UniMod:1)MNGSNMANTS(UniMod:21)PSVK(SILAC-K)2	1:1	1391.57	H	1634.06
675	(UniMod:1)MNGSNMANTS(UniMod:21)PSVK(SILAC-K)2	1:3	797.383	H	819.033
676	(UniMod:1)MNHTVQTFFS(UniMod:21)PVNSGQPPNYEMLK(SILAC-K)3	1:1	1738.68	H	1471.05
677	(UniMod:1)MNHTVQTFFS(UniMod:21)PVNSGQPPNYEMLK(SILAC-K)3	1:3	840.64	H	810.038
678	(UniMod:1)MNHTVQTFFS(UniMod:21)PVNSGQPPNYEMLK(SILAC-K)3	1:7	473.761	H	636.024
679	(UniMod:1)MNLLPNIES(UniMod:21)PVTR(SILAC-R)2	1:1	19211.9	H	19515.1
680	(UniMod:1)MNLLPNIES(UniMod:21)PVTR(SILAC-R)2	1:15	1489.54	H	1637.07
681	(UniMod:1)MNLLPNIES(UniMod:21)PVTR(SILAC-R)2	1:3	8808.05	H	9106.36
682	(UniMod:1)MNLLPNIES(UniMod:21)PVTR(SILAC-R)2	1:31	801.269	H	870.036
683	(UniMod:1)MNLLPNIES(UniMod:21)PVTR(SILAC-R)2	1:7	4511.02	H	4475.14
684	(UniMod:1)MNLLPNIES(UniMod:21)PVTR(SILAC-R)QEK(SILAC-K)2	1:1	3548.06	H	3472.18
685	(UniMod:1)MNLLPNIES(UniMod:21)PVTR(SILAC-R)QEK(SILAC-K)2	1:3	3362.52	H	3663.22
686	(UniMod:1)MNLLPNIES(UniMod:21)PVTR(SILAC-R)QEK(SILAC-K)2	1:7	1793.4	H	1851.1
687	(UniMod:1)MNNTAAS(UniMod:21)PMSTATSSSGR(SILAC-R)2	1:1	3072.35	H	2983.13
688	(UniMod:1)MNNTAAS(UniMod:21)PMSTATSSSGR(SILAC-R)2	1:3	1872.32	H	1958.09
689	(UniMod:1)MNNTAAS(UniMod:21)PMSTATSSSGR(SILAC-R)2	1:7	1654.9	H	1660.07
690	(UniMod:1)MNPVYS(UniMod:21)PGSSGVPYANAK(SILAC-K)2	1:1	1248.5	H	1176.04
691	(UniMod:1)MNPVYS(UniMod:21)PGSSGVPYANAK(SILAC-K)2	1:3	1043.1	H	1303.06
692	(UniMod:1)MNPVYS(UniMod:21)PGSSGVPYANAK(SILAC-K)2	1:7	862.253	H	929.038
693	(UniMod:1)MNPVYS(UniMod:21)PVQPGAPYGNPK(SILAC-K)2	1:7	762.97	H	1116.555
694	(UniMod:1)MNTAPSR(SILAC-R)PS(UniMod:21)PTR(SILAC-R)2	1:1	17452.7	H	16801.7
695	(UniMod:1)MNTAPSR(SILAC-R)PS(UniMod:21)PTR(SILAC-R)2	1:3	5318.84	H	6260.24
696	(UniMod:1)MNTAPSR(SILAC-R)PS(UniMod:21)PTR(SILAC-R)2	1:7	2628.01	H	2755.1
697	(UniMod:1)MNYPGR(SILAC-R)GS(UniMod:21)PR(SILAC-R)2	1:1	7957.81	H	7080.21
698	(UniMod:1)MNYPGR(SILAC-R)GS(UniMod:21)PR(SILAC-R)2	1:3	3556.99	H	3302.1
699	(UniMod:1)MNYPGR(SILAC-R)GS(UniMod:21)PR(SILAC-R)2	1:7	1124.88	H	1310.04
700	(UniMod:1)MR(SILAC-R)K(SILAC-K)ET(UniMod:21)PPPLVPPAAR(SILAC-R)3	1:1	8000.72	H	9472.22
701	(UniMod:1)MR(SILAC-R)K(SILAC-K)ET(UniMod:21)PPPLVPPAAR(SILAC-R)3	1:3	6282.11	H	6256.21
702	(UniMod:1)MR(SILAC-R)K(SILAC-K)ET(UniMod:21)PPPLVPPAAR(SILAC-R)3	1:7	3095.04	H	3140.09
703	(UniMod:1)MR(SILAC-R)S(UniMod:21)PVR(SILAC-R)DLAR(SILAC-R)2	1:1	5841.295	H	5317.67
704	(UniMod:1)MS(UniMod:21)PTPPLFSLPEAR(SILAC-R)2	1:1	6449.51	H	6305.18
705	(UniMod:1)MS(UniMod:21)PTPPLFSLPEAR(SILAC-R)2	1:15	424.642	H	693.022
706	(UniMod:1)MS(UniMod:21)PTPPLFSLPEAR(SILAC-R)2	1:3	2544.15	H	2858.09
707	(UniMod:1)MS(UniMod:21)PTPPLFSLPEAR(SILAC-R)2	1:7	1499.51	H	1575.05
708	(UniMod:1)MVADPPR(SILAC-R)DS(UniMod:21)K(SILAC-K)2	1:1	4233.73	H	3810.615
709	(UniMod:1)MVADPPR(SILAC-R)DS(UniMod:21)K(SILAC-K)2	1:3	1557.54	H	1972.065
710	(UniMod:1)MVSHGSSPS(UniMod:21)LLEALSSDFLACK(SILAC-K)3	1:1	180.3735	H	501.5205
711	(UniMod:1)MYTAIPQS(UniMod:21)GSPFPGSVQDPGLHVWR(SILAC-R)3	1:1	1701.41	H	1614.06
712	(UniMod:1)MYTAIPQS(UniMod:21)GSPFPGSVQDPGLHVWR(SILAC-R)3	1:3	574.751	H	965.039
713	(UniMod:1)MYTAIPQS(UniMod:21)GSPFPGSVQDPGLHVWR(SILAC-R)3	1:31	226.613	H	429.017
714	(UniMod:1)MYTAIPQS(UniMod:21)GSPFPGSVQDPGLHVWR(SILAC-R)3	1:7	478.801	H	511.5245
715	(UniMod:1)NSSQSGGK(SILAC-K)PGSS(UniMod:21)PITK(SILAC-K)2	1:1	8746.3	H	11239.4
716	(UniMod:1)NSSQSGGK(SILAC-K)PGSS(UniMod:21)PITK(SILAC-K)2	1:3	4171.34	H	4923.16
717	(UniMod:1)NSSQSGGK(SILAC-K)PGSS(UniMod:21)PITK(SILAC-K)2	1:7	1950.63	H	2284.08
718	(UniMod:1)S(UniMod:21)AADEVDGLGVAR(SILAC-R)PHYGSVLDNER(SILAC-R)3	1:1	3204.45	H	3198.09
719	(UniMod:1)S(UniMod:21)AADEVDGLGVAR(SILAC-R)PHYGSVLDNER(SILAC-R)3	1:3	2038.74	H	2570.08
720	(UniMod:1)S(UniMod:21)AADEVDGLGVAR(SILAC-R)PHYGSVLDNER(SILAC-R)3	1:7	894.961	H	1071.04
721	(UniMod:1)S(UniMod:21)ADAAAGAPLPR(SILAC-R)2	1:15	12450.9	H	33765.15
722	(UniMod:1)S(UniMod:21)ADAAAGAPLPR(SILAC-R)2	1:3	14753.885	H	40806.2
723	(UniMod:1)S(UniMod:21)AIQNLHSFDPFADASK(SILAC-K)2	1:1	1792.44	H	2061.12
724	(UniMod:1)S(UniMod:21)AIQNLHSFDPFADASK(SILAC-K)2	1:3	916.999	H	940.039
725	(UniMod:1)S(UniMod:21)AIQNLHSFDPFADASK(SILAC-K)2	1:7	402.185	H	576.528
726	(UniMod:1)S(UniMod:21)AR(SILAC-R)GEGAGQPSTSAQGQPAAPAPQK(SILAC-K)3	1:1	1061.43	H	1349.04
727	(UniMod:1)S(UniMod:21)AR(SILAC-R)GEGAGQPSTSAQGQPAAPAPQK(SILAC-K)3	1:15	327.396	H	361.513
728	(UniMod:1)S(UniMod:21)AR(SILAC-R)GEGAGQPSTSAQGQPAAPAPQK(SILAC-K)3	1:3	927.773	H	885.032
729	(UniMod:1)S(UniMod:21)AR(SILAC-R)GEGAGQPSTSAQGQPAAPAPQK(SILAC-K)3	1:7	792.824	H	761.028
730	(UniMod:1)S(UniMod:21)ASAPAAEGEGTPTQPASEK(SILAC-K)2	1:1	1085.225	H	1091.04
731	(UniMod:1)S(UniMod:21)ASSLLEQR(SILAC-R)PK(SILAC-K)2	1:1	10310	H	10910.3
732	(UniMod:1)S(UniMod:21)ASSLLEQR(SILAC-R)PK(SILAC-K)2	1:3	4255.45	H	3659.13
733	(UniMod:1)S(UniMod:21)ASSLLEQR(SILAC-R)PK(SILAC-K)2	1:7	1974.07	H	2150.07
734	(UniMod:1)S(UniMod:21)CINLPTVLPGSPSK(SILAC-K)2	1:15	2381.47	H	2933.15
735	(UniMod:1)S(UniMod:21)DAAVDTSSEITTK(SILAC-K)DLK(SILAC-K)2	1:1	7865.47	H	7281.36
736	(UniMod:1)S(UniMod:21)DFDEFER(SILAC-R)2	1:7	514.593	H	371.5105
737	(UniMod:1)S(UniMod:21)DK(SILAC-K)PDMAEIEK(SILAC-K)2	1:1	6617.985	H	6168.195
738	(UniMod:1)S(UniMod:21)DK(SILAC-K)PDMAEIEK(SILAC-K)2	1:15	1507.43	H	1665.055
739	(UniMod:1)S(UniMod:21)DNGELEDK(SILAC-K)PPAPPVR(SILAC-R)2	1:1	26929	H	28709.3
740	(UniMod:1)S(UniMod:21)DNGELEDK(SILAC-K)PPAPPVR(SILAC-R)2	1:15	3951.46	H	4239.2
741	(UniMod:1)S(UniMod:21)DNGELEDK(SILAC-K)PPAPPVR(SILAC-R)2	1:3	16636.6	H	18234.8
742	(UniMod:1)S(UniMod:21)DNGELEDK(SILAC-K)PPAPPVR(SILAC-R)2	1:31	2277.69	H	2469.12
743	(UniMod:1)S(UniMod:21)DNGELEDK(SILAC-K)PPAPPVR(SILAC-R)2	1:7	8267.22	H	9207.42
744	(UniMod:1)S(UniMod:21)DNGELEDK(SILAC-K)PPAPPVR(SILAC-R)3	1:1	1066.62	H	908.029
745	(UniMod:1)S(UniMod:21)DNGELEDK(SILAC-K)PPAPPVR(SILAC-R)3	1:3	270.03	H	420.511
746	(UniMod:1)S(UniMod:21)DNGELEDK(SILAC-K)PPAPPVR(SILAC-R)3	1:7	287.161	H	316.011
747	(UniMod:1)S(UniMod:21)DQEAK(SILAC-K)PSTEDLGDK(SILAC-K)2	1:1	368282	H	399225
748	(UniMod:1)S(UniMod:21)DQEAK(SILAC-K)PSTEDLGDK(SILAC-K)2	1:15	25689.8	H	28590.2
749	(UniMod:1)S(UniMod:21)DQEAK(SILAC-K)PSTEDLGDK(SILAC-K)2	1:3	131663	H	153662
750	(UniMod:1)S(UniMod:21)DQEAK(SILAC-K)PSTEDLGDK(SILAC-K)2	1:31	13762.7	H	15047.6
751	(UniMod:1)S(UniMod:21)DQEAK(SILAC-K)PSTEDLGDK(SILAC-K)2	1:7	63205.8	H	67848.5
752	(UniMod:1)S(UniMod:21)DQEAK(SILAC-K)PSTEDLGDK(SILAC-K)K(SILAC-K)2	1:1	159354	H	168648
753	(UniMod:1)S(UniMod:21)DQEAK(SILAC-K)PSTEDLGDK(SILAC-K)K(SILAC-K)2	1:15	15869.9	H	17012.8
754	(UniMod:1)S(UniMod:21)DQEAK(SILAC-K)PSTEDLGDK(SILAC-K)K(SILAC-K)2	1:3	81692.8	H	82884.2
755	(UniMod:1)S(UniMod:21)DQEAK(SILAC-K)PSTEDLGDK(SILAC-K)K(SILAC-K)2	1:31	7791.84	H	8670.44
756	(UniMod:1)S(UniMod:21)DQEAK(SILAC-K)PSTEDLGDK(SILAC-K)K(SILAC-K)2	1:7	32330.9	H	37262.6
757	(UniMod:1)S(UniMod:21)DQEAK(SILAC-K)PSTEDLGDK(SILAC-K)K(SILAC-K)3	1:1	7406.57	H	8100.235
758	(UniMod:1)S(UniMod:21)DQEAK(SILAC-K)PSTEDLGDK(SILAC-K)K(SILAC-K)3	1:3	10778.3	H	14254.85
759	(UniMod:1)S(UniMod:21)DVEENNFEGR(SILAC-R)2	1:1	3510.54	H	2910.09
760	(UniMod:1)S(UniMod:21)DVEENNFEGR(SILAC-R)2	1:15	10564.5	H	10754.4
761	(UniMod:1)S(UniMod:21)DVEENNFEGR(SILAC-R)2	1:3	5633.01	H	4909.17
762	(UniMod:1)S(UniMod:21)DVEENNFEGR(SILAC-R)2	1:31	4494.86	H	4074.14
763	(UniMod:1)S(UniMod:21)DVEENNFEGR(SILAC-R)2	1:63	2525.25	H	2207.585
764	(UniMod:1)S(UniMod:21)DVEENNFEGR(SILAC-R)2	1:7	8209.63	H	8559.26
765	(UniMod:1)S(UniMod:21)EAGEATTTTTTTLPQAPTEAAAAAPQDPAPK(SILAC-K)3	1:1	5772.17	H	5664.3
766	(UniMod:1)S(UniMod:21)EAGEATTTTTTTLPQAPTEAAAAAPQDPAPK(SILAC-K)3	1:15	810.648	H	1125.063
767	(UniMod:1)S(UniMod:21)EAGEATTTTTTTLPQAPTEAAAAAPQDPAPK(SILAC-K)3	1:3	2669.97	H	3302.19
768	(UniMod:1)S(UniMod:21)EAGEATTTTTTTLPQAPTEAAAAAPQDPAPK(SILAC-K)3	1:7	1706.9	H	1687.09
769	(UniMod:1)S(UniMod:21)ETAPAAPAAAPPAEK(SILAC-K)2	1:1	3624.36	H	3910.15
770	(UniMod:1)S(UniMod:21)ETAPAAPAAAPPAEK(SILAC-K)2	1:15	5180.81	H	4918.16
771	(UniMod:1)S(UniMod:21)ETAPAAPAAAPPAEK(SILAC-K)2	1:3	8079.44	H	6839.24
772	(UniMod:1)S(UniMod:21)ETAPAAPAAAPPAEK(SILAC-K)2	1:31	2544.36	H	2920.1
773	(UniMod:1)S(UniMod:21)ETAPAAPAAAPPAEK(SILAC-K)2	1:7	7001.4	H	7339.28
774	(UniMod:1)S(UniMod:21)ETAPAAPAAPAPAEK(SILAC-K)T(UniMod:21)PVK(SILAC-K)2	1:1	7798.27	H	7904.48
775	(UniMod:1)S(UniMod:21)ETAPAAPAAPAPAEK(SILAC-K)T(UniMod:21)PVK(SILAC-K)K(SILAC-K)2	1:1	1134.18	H	1357.07
776	(UniMod:1)S(UniMod:21)GDEM(UniMod:35)IFDPTM(UniMod:35)SK(SILAC-K)2	1:1	5990.69	H	5545.19
777	(UniMod:1)S(UniMod:21)GDEM(UniMod:35)IFDPTM(UniMod:35)SK(SILAC-K)2	1:15	2884.33	H	3350.14
778	(UniMod:1)S(UniMod:21)GDEM(UniMod:35)IFDPTM(UniMod:35)SK(SILAC-K)2	1:3	4930.97	H	5328.18
779	(UniMod:1)S(UniMod:21)GDEM(UniMod:35)IFDPTM(UniMod:35)SK(SILAC-K)2	1:31	1645.53	H	1835.07
780	(UniMod:1)S(UniMod:21)GDEM(UniMod:35)IFDPTM(UniMod:35)SK(SILAC-K)2	1:7	2410.45	H	2714.09
781	(UniMod:1)S(UniMod:21)GDEM(UniMod:35)IFDPTMSK(SILAC-K)K(SILAC-K)2	1:1	18976.9	H	21261.8
782	(UniMod:1)S(UniMod:21)GDEM(UniMod:35)IFDPTMSK(SILAC-K)K(SILAC-K)2	1:15	2615.3	H	2887.09
783	(UniMod:1)S(UniMod:21)GDEM(UniMod:35)IFDPTMSK(SILAC-K)K(SILAC-K)2	1:3	11742.8	H	13802.6
784	(UniMod:1)S(UniMod:21)GDEM(UniMod:35)IFDPTMSK(SILAC-K)K(SILAC-K)2	1:31	1385.16	H	1608.06
785	(UniMod:1)S(UniMod:21)GDEM(UniMod:35)IFDPTMSK(SILAC-K)K(SILAC-K)2	1:7	5135.53	H	6374.22
786	(UniMod:1)S(UniMod:21)GDEMIFDPTM(UniMod:35)SK(SILAC-K)2	1:1	24895.9	H	23596.9
787	(UniMod:1)S(UniMod:21)GDEMIFDPTM(UniMod:35)SK(SILAC-K)2	1:15	11801.3	H	11061.4
788	(UniMod:1)S(UniMod:21)GDEMIFDPTM(UniMod:35)SK(SILAC-K)2	1:3	12042.6	H	12114.5
789	(UniMod:1)S(UniMod:21)GDEMIFDPTM(UniMod:35)SK(SILAC-K)2	1:31	4554.26	H	4879.21
790	(UniMod:1)S(UniMod:21)GDEMIFDPTM(UniMod:35)SK(SILAC-K)2	1:63	2237.98	H	2417.1
791	(UniMod:1)S(UniMod:21)GDEMIFDPTM(UniMod:35)SK(SILAC-K)2	1:7	13678.8	H	14186.5
792	(UniMod:1)S(UniMod:21)GDEMIFDPTM(UniMod:35)SK(SILAC-K)K(SILAC-K)2	1:1	24092.2	H	24706
793	(UniMod:1)S(UniMod:21)GDEMIFDPTM(UniMod:35)SK(SILAC-K)K(SILAC-K)2	1:15	3776.4	H	4010.17
794	(UniMod:1)S(UniMod:21)GDEMIFDPTM(UniMod:35)SK(SILAC-K)K(SILAC-K)2	1:3	12752.1	H	12664.5
795	(UniMod:1)S(UniMod:21)GDEMIFDPTM(UniMod:35)SK(SILAC-K)K(SILAC-K)2	1:31	2352.95	H	2365.08
796	(UniMod:1)S(UniMod:21)GDEMIFDPTM(UniMod:35)SK(SILAC-K)K(SILAC-K)2	1:7	7432.1	H	7199.33
797	(UniMod:1)S(UniMod:21)GDEMIFDPTMSK(SILAC-K)2	1:1	52108.1	H	52035.9
798	(UniMod:1)S(UniMod:21)GDEMIFDPTMSK(SILAC-K)2	1:15	11495.9	H	11485.4
799	(UniMod:1)S(UniMod:21)GDEMIFDPTMSK(SILAC-K)2	1:3	29109	H	28563
800	(UniMod:1)S(UniMod:21)GDEMIFDPTMSK(SILAC-K)2	1:31	6087.03	H	6784.23
801	(UniMod:1)S(UniMod:21)GDEMIFDPTMSK(SILAC-K)2	1:63	2558.66	H	2445.09
802	(UniMod:1)S(UniMod:21)GDEMIFDPTMSK(SILAC-K)2	1:7	24648.9	H	23914.8
803	(UniMod:1)S(UniMod:21)GDEMIFDPTMSK(SILAC-K)K(SILAC-K)2	1:1	54470.5	H	59223.2
804	(UniMod:1)S(UniMod:21)GDEMIFDPTMSK(SILAC-K)K(SILAC-K)2	1:15	6489.05	H	6934.3
805	(UniMod:1)S(UniMod:21)GDEMIFDPTMSK(SILAC-K)K(SILAC-K)2	1:3	34180.1	H	35152.1
806	(UniMod:1)S(UniMod:21)GDEMIFDPTMSK(SILAC-K)K(SILAC-K)2	1:31	3753.69	H	4546.16
807	(UniMod:1)S(UniMod:21)GDEMIFDPTMSK(SILAC-K)K(SILAC-K)2	1:7	16730.1	H	17432.6
808	(UniMod:1)S(UniMod:21)GEDEQQEQTIAEDLVVTK(SILAC-K)2	1:1	30986.1	H	30307.4
809	(UniMod:1)S(UniMod:21)GEDEQQEQTIAEDLVVTK(SILAC-K)2	1:15	21027.5	H	20875.1
810	(UniMod:1)S(UniMod:21)GEDEQQEQTIAEDLVVTK(SILAC-K)2	1:3	25452	H	25413.5
811	(UniMod:1)S(UniMod:21)GEDEQQEQTIAEDLVVTK(SILAC-K)2	1:31	8215.44	H	8929.46
812	(UniMod:1)S(UniMod:21)GEDEQQEQTIAEDLVVTK(SILAC-K)2	1:7	21804.9	H	22023
813	(UniMod:1)S(UniMod:21)GEDEQQEQTIAEDLVVTK(SILAC-K)3	1:1	64161.1	H	64201.9
814	(UniMod:1)S(UniMod:21)GEDEQQEQTIAEDLVVTK(SILAC-K)3	1:15	10383.9	H	10393.4
815	(UniMod:1)S(UniMod:21)GEDEQQEQTIAEDLVVTK(SILAC-K)3	1:3	33793	H	34863.2
816	(UniMod:1)S(UniMod:21)GEDEQQEQTIAEDLVVTK(SILAC-K)3	1:7	22112.05	H	21937.15
817	(UniMod:1)S(UniMod:21)GGGVIR(SILAC-R)GPAGNNDCR(SILAC-R)2	1:1	59408.9	H	58695.4
818	(UniMod:1)S(UniMod:21)GGGVIR(SILAC-R)GPAGNNDCR(SILAC-R)2	1:3	15264.3	H	15678.6
819	(UniMod:1)S(UniMod:21)GGGVIR(SILAC-R)GPAGNNDCR(SILAC-R)2	1:7	7926.25	H	7729.31
820	(UniMod:1)S(UniMod:21)GHSPTR(SILAC-R)GAMQVAM(UniMod:35)NGK(SILAC-K)2	1:1	4285.685	H	4552.21
821	(UniMod:1)S(UniMod:21)GHSPTR(SILAC-R)GAMQVAM(UniMod:35)NGK(SILAC-K)2	1:3	2369.38	H	2065.09
822	(UniMod:1)S(UniMod:21)GHSPTR(SILAC-R)GAMQVAMNGK(SILAC-K)2	1:15	6692.38	H	7057.785
823	(UniMod:1)S(UniMod:21)GHSPTR(SILAC-R)GAMQVAMNGK(SILAC-K)2	1:3	32256.65	H	32472.8
824	(UniMod:1)S(UniMod:21)IHFSSPVFTSR(SILAC-R)2	1:1	13858	H	14519.5
825	(UniMod:1)S(UniMod:21)IHFSSPVFTSR(SILAC-R)2	1:3	6262.92	H	6264.19
826	(UniMod:1)S(UniMod:21)LEDPFFVVR(SILAC-R)2	1:1	503.908	H	412.013
827	(UniMod:1)S(UniMod:21)LLGDPLQALPPSAAPTGPLLAPPAGATLNR(SILAC-R)3	1:1	542.441	H	515.019
828	(UniMod:1)S(UniMod:21)LLGDPLQALPPSAAPTGPLLAPPAGATLNR(SILAC-R)3	1:3	252.97	H	304.012
829	(UniMod:1)S(UniMod:21)LLGDPLQALPPSAAPTGPLLAPPAGATLNR(SILAC-R)3	1:7	191.362	H	284.512
830	(UniMod:1)S(UniMod:21)LPLNPK(SILAC-K)PFLNGLTGK(SILAC-K)PVMVK(SILAC-K)3	1:1	8612.79	H	8719.34
831	(UniMod:1)S(UniMod:21)LPLNPK(SILAC-K)PFLNGLTGK(SILAC-K)PVMVK(SILAC-K)3	1:15	465.593	H	423.019
832	(UniMod:1)S(UniMod:21)LPLNPK(SILAC-K)PFLNGLTGK(SILAC-K)PVMVK(SILAC-K)3	1:3	4693.4	H	3868.15
833	(UniMod:1)S(UniMod:21)LPLNPK(SILAC-K)PFLNGLTGK(SILAC-K)PVMVK(SILAC-K)3	1:31	266.382	H	376.018
834	(UniMod:1)S(UniMod:21)LPLNPK(SILAC-K)PFLNGLTGK(SILAC-K)PVMVK(SILAC-K)3	1:7	2253.35	H	1863.07
835	(UniMod:1)S(UniMod:21)MEDPFFVVK(SILAC-K)2	1:1	468.016	H	498.017
836	(UniMod:1)S(UniMod:21)MEDPFFVVK(SILAC-K)2	1:15	142.743	H	217.506
837	(UniMod:1)S(UniMod:21)MEDPFFVVK(SILAC-K)2	1:3	280.154	H	624.018
838	(UniMod:1)S(UniMod:21)MEDPFFVVK(SILAC-K)2	1:7	329.486	H	362.0115
839	(UniMod:1)S(UniMod:21)PAK(SILAC-K)TIAPQNAPR(SILAC-R)2	1:1	735.6375	H	933.54
840	(UniMod:1)S(UniMod:21)QGDSNPAAIPHAAEDIQGDDR(SILAC-R)WMSQHNR(SILAC-R)4	1:1	932.242	H	1205.05
841	(UniMod:1)S(UniMod:21)QGDSNPAAIPHAAEDIQGDDR(SILAC-R)WMSQHNR(SILAC-R)4	1:7	574.366	H	736.5235
842	(UniMod:1)S(UniMod:21)QSGAVSCCPGATNGSLGR(SILAC-R)2	1:1	4322.6	H	4301.2
843	(UniMod:1)S(UniMod:21)R(SILAC-R)EM(UniMod:35)QDVDLAEVK(SILAC-K)PLVEK(SILAC-K)3	1:1	3872.99	H	4086.14
844	(UniMod:1)S(UniMod:21)R(SILAC-R)EM(UniMod:35)QDVDLAEVK(SILAC-K)PLVEK(SILAC-K)3	1:3	2652.58	H	2240.09
845	(UniMod:1)S(UniMod:21)R(SILAC-R)EM(UniMod:35)QDVDLAEVK(SILAC-K)PLVEK(SILAC-K)3	1:7	1095.05	H	1096.04
846	(UniMod:1)S(UniMod:21)R(SILAC-R)EMQDVDLAEVK(SILAC-K)PLVEK(SILAC-K)2	1:1	1737.41	H	1420.06
847	(UniMod:1)S(UniMod:21)R(SILAC-R)EMQDVDLAEVK(SILAC-K)PLVEK(SILAC-K)2	1:15	1191.32	H	1330.05
848	(UniMod:1)S(UniMod:21)R(SILAC-R)EMQDVDLAEVK(SILAC-K)PLVEK(SILAC-K)2	1:3	1826.24	H	1926.09
849	(UniMod:1)S(UniMod:21)R(SILAC-R)EMQDVDLAEVK(SILAC-K)PLVEK(SILAC-K)2	1:31	660.402	H	798.04
850	(UniMod:1)S(UniMod:21)R(SILAC-R)EMQDVDLAEVK(SILAC-K)PLVEK(SILAC-K)2	1:7	1112.4	H	1261.07
851	(UniMod:1)S(UniMod:21)R(SILAC-R)EMQDVDLAEVK(SILAC-K)PLVEK(SILAC-K)3	1:1	12411	H	12485.4
852	(UniMod:1)S(UniMod:21)R(SILAC-R)EMQDVDLAEVK(SILAC-K)PLVEK(SILAC-K)3	1:15	1509.45	H	2321.1
853	(UniMod:1)S(UniMod:21)R(SILAC-R)EMQDVDLAEVK(SILAC-K)PLVEK(SILAC-K)3	1:3	7459.89	H	9986.33
854	(UniMod:1)S(UniMod:21)R(SILAC-R)EMQDVDLAEVK(SILAC-K)PLVEK(SILAC-K)3	1:7	4023.12	H	4401.18
855	(UniMod:1)S(UniMod:21)R(SILAC-R)HEGVSCDACLK(SILAC-K)2	1:1	18173.7	H	14578.6
856	(UniMod:1)S(UniMod:21)R(SILAC-R)HEGVSCDACLK(SILAC-K)2	1:15	1569.2	H	1933.08
857	(UniMod:1)S(UniMod:21)R(SILAC-R)HEGVSCDACLK(SILAC-K)2	1:3	6068.66	H	6504.21
858	(UniMod:1)S(UniMod:21)R(SILAC-R)HEGVSCDACLK(SILAC-K)2	1:7	3032.62	H	3748.16
859	(UniMod:1)S(UniMod:21)SILPFTPPVVK(SILAC-K)2	1:1	121489.5	H	120761.5
860	(UniMod:1)S(UniMod:21)SILPFTPPVVK(SILAC-K)2	1:15	12226.2	H	12341.3
861	(UniMod:1)S(UniMod:21)SILPFTPPVVK(SILAC-K)2	1:3	55053.5	H	55823.25
862	(UniMod:1)S(UniMod:21)SILPFTPPVVK(SILAC-K)2	1:31	6052.24	H	6485.22
863	(UniMod:1)S(UniMod:21)TGGDFGNPLR(SILAC-R)K(SILAC-K)2	1:1	4047.87	H	3753.13
864	(UniMod:1)S(UniMod:21)TGGDFGNPLR(SILAC-R)K(SILAC-K)2	1:3	2225.5	H	2142.08
865	(UniMod:1)S(UniMod:21)TK(SILAC-K)VPIYLK(SILAC-K)2	1:1	889.155	H	1141.03
866	(UniMod:1)S(UniMod:21)TK(SILAC-K)VPIYLK(SILAC-K)2	1:3	310.932	H	358.011
867	(UniMod:1)S(UniMod:21)TVHEILCK(SILAC-K)2	1:1	3280.39	H	4590.14
868	(UniMod:1)S(UniMod:21)TVHEILCK(SILAC-K)2	1:3	1153.61	H	1691.555
869	(UniMod:1)S(UniMod:21)VELEEALPVTTAEGMAK(SILAC-K)2	1:3	667.433	H	930.054
870	(UniMod:1)S(UniMod:21)YAEK(SILAC-K)PDEITK(SILAC-K)2	1:1	5408.575	H	3750.12
871	(UniMod:1)S(UniMod:21)YAEK(SILAC-K)PDEITK(SILAC-K)2	1:3	1756.97	H	1867.07
872	(UniMod:1)S(UniMod:21)YGR(SILAC-R)PPPDVEGMTSLK(SILAC-K)2	1:1	5012.89	H	6227.31
873	(UniMod:1)S(UniMod:21)YGR(SILAC-R)PPPDVEGMTSLK(SILAC-K)2	1:3	4887.69	H	5479.23
874	(UniMod:1)S(UniMod:21)YGR(SILAC-R)PPPDVEGMTSLK(SILAC-K)2	1:7	2446.66	H	2817.135
875	(UniMod:1)SAIQNLHS(UniMod:21)FDPFADASK(SILAC-K)2	1:1	1401.95	H	1305.06
876	(UniMod:1)SAIQNLHS(UniMod:21)FDPFADASK(SILAC-K)2	1:15	567.006	H	798.5345
877	(UniMod:1)SAIQNLHS(UniMod:21)FDPFADASK(SILAC-K)2	1:3	701.593	H	1077.552
878	(UniMod:1)SASAPAAEGEGT(UniMod:21)PTQPASEK(SILAC-K)2	1:1	47748.7	H	47224.5
879	(UniMod:1)SASAPAAEGEGT(UniMod:21)PTQPASEK(SILAC-K)2	1:15	4827.47	H	5310.24
880	(UniMod:1)SASAPAAEGEGT(UniMod:21)PTQPASEK(SILAC-K)2	1:3	19672.3	H	20958.8
881	(UniMod:1)SASAPAAEGEGT(UniMod:21)PTQPASEK(SILAC-K)2	1:31	2499.38	H	2433.11
882	(UniMod:1)SASAPAAEGEGT(UniMod:21)PTQPASEK(SILAC-K)2	1:7	10713.8	H	10761.4
883	(UniMod:1)SASAPAAEGEGT(UniMod:21)PTQPASEK(SILAC-K)EPEM(UniMod:35)PGPR(SILAC-R)3	1:15	354.77	H	387.5175
884	(UniMod:1)SASAPAAEGEGT(UniMod:21)PTQPASEK(SILAC-K)EPEM(UniMod:35)PGPR(SILAC-R)3	1:3	1194.11	H	1154.05
885	(UniMod:1)SASAPAAEGEGT(UniMod:21)PTQPASEK(SILAC-K)EPEM(UniMod:35)PGPR(SILAC-R)3	1:7	571.956	H	584.527
886	(UniMod:1)SASAPAAEGEGT(UniMod:21)PTQPASEK(SILAC-K)EPEMPGPR(SILAC-R)3	1:1	3384.79	H	4569.21
887	(UniMod:1)SASAPAAEGEGT(UniMod:21)PTQPASEK(SILAC-K)EPEMPGPR(SILAC-R)3	1:15	2918.52	H	3250.14
888	(UniMod:1)SASAPAAEGEGT(UniMod:21)PTQPASEK(SILAC-K)EPEMPGPR(SILAC-R)3	1:3	11094.7	H	11349.5
889	(UniMod:1)SASAPAAEGEGT(UniMod:21)PTQPASEK(SILAC-K)EPEMPGPR(SILAC-R)3	1:31	1522.99	H	1749.58
890	(UniMod:1)SASAPAAEGEGT(UniMod:21)PTQPASEK(SILAC-K)EPEMPGPR(SILAC-R)3	1:7	5202.77	H	4892.26
891	(UniMod:1)SAVSQPQAAPS(UniMod:21)PLEK(SILAC-K)2	1:1	2601.34	H	3371.11
892	(UniMod:1)SAVSQPQAAPS(UniMod:21)PLEK(SILAC-K)2	1:3	2115.01	H	2807.1
893	(UniMod:1)SCINLPTVLPGS(UniMod:21)PSK(SILAC-K)2	1:3	13805.05	H	14362.6
894	(UniMod:1)SCINLPTVLPGS(UniMod:21)PSK(SILAC-K)2	1:7	9232.795	H	9836.425
895	(UniMod:1)SCINLPTVLPGSPS(UniMod:21)K(SILAC-K)2	1:1	26292.8	H	26029
896	(UniMod:1)SCINLPTVLPGSPS(UniMod:21)K(SILAC-K)2	1:15	4805.17	H	5181.2
897	(UniMod:1)SCINLPTVLPGSPS(UniMod:21)K(SILAC-K)2	1:3	14508.5	H	15155.6
898	(UniMod:1)SCINLPTVLPGSPS(UniMod:21)K(SILAC-K)2	1:31	2639.61	H	2872.14
899	(UniMod:1)SCINLPTVLPGSPS(UniMod:21)K(SILAC-K)2	1:7	8743.45	H	10179.5
900	(UniMod:1)SDAAVDT(UniMod:21)SSEITTK(SILAC-K)2	1:15	19120.45	H	19941.8
901	(UniMod:1)SDAAVDT(UniMod:21)SSEITTK(SILAC-K)2	1:3	57766.6	H	58192
902	(UniMod:1)SDAAVDT(UniMod:21)SSEITTK(SILAC-K)2	1:31	10573.7	H	10432.4
903	(UniMod:1)SDAAVDT(UniMod:21)SSEITTK(SILAC-K)2	1:7	25781.8	H	23471.9
904	(UniMod:1)SDAAVDTS(UniMod:21)SEITTK(SILAC-K)2	1:1	61169.9	H	62475.3
905	(UniMod:1)SDAAVDTS(UniMod:21)SEITTK(SILAC-K)2	1:15	7058.23	H	6908.29
906	(UniMod:1)SDAAVDTS(UniMod:21)SEITTK(SILAC-K)2	1:3	22797.2	H	24181.9
907	(UniMod:1)SDAAVDTS(UniMod:21)SEITTK(SILAC-K)2	1:31	2028.47	H	2161.08
908	(UniMod:1)SDAAVDTS(UniMod:21)SEITTK(SILAC-K)2	1:7	12339.2	H	13198.5
909	(UniMod:1)SDEFSLADALPEHS(UniMod:21)PAK(SILAC-K)2	1:1	40933.9	H	39635.6
910	(UniMod:1)SDEFSLADALPEHS(UniMod:21)PAK(SILAC-K)2	1:15	11963.3	H	12652.6
911	(UniMod:1)SDEFSLADALPEHS(UniMod:21)PAK(SILAC-K)2	1:3	24186.7	H	23331.2
912	(UniMod:1)SDEFSLADALPEHS(UniMod:21)PAK(SILAC-K)2	1:31	6199.46	H	6539.38
913	(UniMod:1)SDEFSLADALPEHS(UniMod:21)PAK(SILAC-K)2	1:7	25146.1	H	26984.3
914	(UniMod:1)SDQDHS(UniMod:21)M(UniMod:35)DEMTAVVK(SILAC-K)2	1:1	6064.85	H	5617.23
915	(UniMod:1)SDQDHS(UniMod:21)MDEMTAVVK(SILAC-K)2	1:1	6996.61	H	6372.25
916	(UniMod:1)SDQDHS(UniMod:21)MDEMTAVVK(SILAC-K)2	1:3	3806.38	H	3787.14
917	(UniMod:1)SDQDHS(UniMod:21)MDEMTAVVK(SILAC-K)2	1:7	1829.33	H	1743.09
918	(UniMod:1)SDSGEQNYGER(SILAC-R)ES(UniMod:21)R(SILAC-R)2	1:1	107382.05	H	110921.5
919	(UniMod:1)SDSGEQNYGER(SILAC-R)ES(UniMod:21)R(SILAC-R)2	1:15	13826.8	H	15373.6
920	(UniMod:1)SDSGEQNYGER(SILAC-R)ES(UniMod:21)R(SILAC-R)2	1:3	59268.65	H	61463.5
921	(UniMod:1)SDSGEQNYGER(SILAC-R)ES(UniMod:21)R(SILAC-R)2	1:7	32152.4	H	31653.25
922	(UniMod:1)SESGHS(UniMod:21)QPGLYGIER(SILAC-R)2	1:1	10376.9	H	9619.39
923	(UniMod:1)SESGHS(UniMod:21)QPGLYGIER(SILAC-R)2	1:3	4530.1	H	4831.2
924	(UniMod:1)SESGHS(UniMod:21)QPGLYGIER(SILAC-R)2	1:7	2506.8	H	2362.09
925	(UniMod:1)SESS(UniMod:21)SK(SILAC-K)SS(UniMod:21)QPLASK(SILAC-K)2	1:1	7820.05	H	7803.27
926	(UniMod:1)SESS(UniMod:21)SK(SILAC-K)SS(UniMod:21)QPLASK(SILAC-K)2	1:3	2309.98	H	2559.1
927	(UniMod:1)SESS(UniMod:21)SK(SILAC-K)SS(UniMod:21)QPLASK(SILAC-K)2	1:7	1838.19	H	2418.11
928	(UniMod:1)SESSSK(SILAC-K)SS(UniMod:21)QPLASK(SILAC-K)2	1:1	95819	H	92037.7
929	(UniMod:1)SESSSK(SILAC-K)SS(UniMod:21)QPLASK(SILAC-K)2	1:15	8590.08	H	8097.36
930	(UniMod:1)SESSSK(SILAC-K)SS(UniMod:21)QPLASK(SILAC-K)2	1:3	36595.6	H	35286.6
931	(UniMod:1)SESSSK(SILAC-K)SS(UniMod:21)QPLASK(SILAC-K)2	1:31	4067.19	H	3948.2
932	(UniMod:1)SESSSK(SILAC-K)SS(UniMod:21)QPLASK(SILAC-K)2	1:63	2300.02	H	2263.085
933	(UniMod:1)SESSSK(SILAC-K)SS(UniMod:21)QPLASK(SILAC-K)2	1:7	17547.2	H	17236.8
934	(UniMod:1)SETAPAAPAAPAPAEK(SILAC-K)T(UniMod:21)PVK(SILAC-K)2	1:1	327727	H	359928
935	(UniMod:1)SETAPAAPAAPAPAEK(SILAC-K)T(UniMod:21)PVK(SILAC-K)2	1:127	2304.49	H	2662.14
936	(UniMod:1)SETAPAAPAAPAPAEK(SILAC-K)T(UniMod:21)PVK(SILAC-K)2	1:15	26801.3	H	26467.5
937	(UniMod:1)SETAPAAPAAPAPAEK(SILAC-K)T(UniMod:21)PVK(SILAC-K)2	1:3	116778	H	127999
938	(UniMod:1)SETAPAAPAAPAPAEK(SILAC-K)T(UniMod:21)PVK(SILAC-K)2	1:31	11356.8	H	12166.6
939	(UniMod:1)SETAPAAPAAPAPAEK(SILAC-K)T(UniMod:21)PVK(SILAC-K)2	1:63	5586.63	H	6124.32
940	(UniMod:1)SETAPAAPAAPAPAEK(SILAC-K)T(UniMod:21)PVK(SILAC-K)2	1:7	57552.6	H	61146.2
941	(UniMod:1)SETAPAAPAAPAPAEK(SILAC-K)T(UniMod:21)PVK(SILAC-K)3	1:1	35378.3	H	36855.1
942	(UniMod:1)SETAPAAPAAPAPAEK(SILAC-K)T(UniMod:21)PVK(SILAC-K)3	1:15	5111.27	H	4885.19
943	(UniMod:1)SETAPAAPAAPAPAEK(SILAC-K)T(UniMod:21)PVK(SILAC-K)3	1:3	21133	H	21830.8
944	(UniMod:1)SETAPAAPAAPAPAEK(SILAC-K)T(UniMod:21)PVK(SILAC-K)3	1:31	2424.86	H	2884.11
945	(UniMod:1)SETAPAAPAAPAPAEK(SILAC-K)T(UniMod:21)PVK(SILAC-K)3	1:7	10396.3	H	10918.4
946	(UniMod:1)SETAPAAPAAPAPAEK(SILAC-K)T(UniMod:21)PVK(SILAC-K)K(SILAC-K)2	1:1	88059.5	H	92215.1
947	(UniMod:1)SETAPAAPAAPAPAEK(SILAC-K)T(UniMod:21)PVK(SILAC-K)K(SILAC-K)2	1:15	4997.34	H	5124.21
948	(UniMod:1)SETAPAAPAAPAPAEK(SILAC-K)T(UniMod:21)PVK(SILAC-K)K(SILAC-K)2	1:3	27522.7	H	27951.7
949	(UniMod:1)SETAPAAPAAPAPAEK(SILAC-K)T(UniMod:21)PVK(SILAC-K)K(SILAC-K)2	1:31	1815.38	H	1874.09
950	(UniMod:1)SETAPAAPAAPAPAEK(SILAC-K)T(UniMod:21)PVK(SILAC-K)K(SILAC-K)2	1:7	13524.8	H	12620.7
951	(UniMod:1)SETAPAAPAAPAPAEK(SILAC-K)T(UniMod:21)PVK(SILAC-K)K(SILAC-K)3	1:1	6642.71	H	6609.21
952	(UniMod:1)SETAPAAPAAPAPAEK(SILAC-K)T(UniMod:21)PVK(SILAC-K)K(SILAC-K)3	1:15	5055.87	H	5328.16
953	(UniMod:1)SETAPAAPAAPAPAEK(SILAC-K)T(UniMod:21)PVK(SILAC-K)K(SILAC-K)3	1:3	15119.5	H	14476.5
954	(UniMod:1)SETAPAAPAAPAPAEK(SILAC-K)T(UniMod:21)PVK(SILAC-K)K(SILAC-K)3	1:7	8389.52	H	8689.25
955	(UniMod:1)SFLFGS(UniMod:21)R(SILAC-R)SSK(SILAC-K)2	1:3	1555.895	H	1664.55
956	(UniMod:1)SFLFGS(UniMod:21)R(SILAC-R)SSK(SILAC-K)2	1:7	901.086	H	800.024
957	(UniMod:1)SFLFGSR(SILAC-R)SS(UniMod:21)K(SILAC-K)2	1:1	3581.12	H	3635.11
958	(UniMod:1)SFLFGSR(SILAC-R)SS(UniMod:21)K(SILAC-K)2	1:3	1810.2	H	1631.04
959	(UniMod:1)SFLFGSR(SILAC-R)SS(UniMod:21)K(SILAC-K)2	1:7	711.8225	H	753.523
960	(UniMod:1)SFLFSSR(SILAC-R)S(UniMod:21)SK(SILAC-K)2	1:1	9533.02	H	9537.33
961	(UniMod:1)SFLFSSR(SILAC-R)S(UniMod:21)SK(SILAC-K)2	1:15	850.59	H	977.5325
962	(UniMod:1)SFLFSSR(SILAC-R)S(UniMod:21)SK(SILAC-K)2	1:3	3928.92	H	4014.1
963	(UniMod:1)SFLFSSR(SILAC-R)S(UniMod:21)SK(SILAC-K)2	1:7	2309.25	H	2300.08
964	(UniMod:1)SGFS(UniMod:21)PELIDYLEGK(SILAC-K)2	1:1	1476.22	H	1534.07
965	(UniMod:1)SGFS(UniMod:21)PELIDYLEGK(SILAC-K)2	1:3	645.616	H	723.027
966	(UniMod:1)SGHS(UniMod:21)PTR(SILAC-R)GAMQVAMNGK(SILAC-K)2	1:1	58099.9	H	62573.6
967	(UniMod:1)SGHS(UniMod:21)PTR(SILAC-R)GAMQVAMNGK(SILAC-K)2	1:15	5677.84	H	6070.21
968	(UniMod:1)SGHS(UniMod:21)PTR(SILAC-R)GAMQVAMNGK(SILAC-K)2	1:3	29886.5	H	33135.4
969	(UniMod:1)SGHS(UniMod:21)PTR(SILAC-R)GAMQVAMNGK(SILAC-K)2	1:31	3031.92	H	3213.15
970	(UniMod:1)SGHS(UniMod:21)PTR(SILAC-R)GAMQVAMNGK(SILAC-K)2	1:7	13929.2	H	15140.7
971	(UniMod:1)SGNGNAAATAEENS(UniMod:21)PK(SILAC-K)2	1:1	20349.7	H	19997
972	(UniMod:1)SGNGNAAATAEENS(UniMod:21)PK(SILAC-K)2	1:15	1947.95	H	2471.09
973	(UniMod:1)SGNGNAAATAEENS(UniMod:21)PK(SILAC-K)2	1:3	8194.94	H	8289.36
974	(UniMod:1)SGNGNAAATAEENS(UniMod:21)PK(SILAC-K)2	1:7	4349.26	H	4434.17
975	(UniMod:1)SGSMATAEAS(UniMod:21)GSDGK(SILAC-K)2	1:1	967.75	H	671.024
976	(UniMod:1)SGSMATAEAS(UniMod:21)GSDGK(SILAC-K)2	1:3	440.668	H	429.016
977	(UniMod:1)SGYS(UniMod:21)SDR(SILAC-R)DR(SILAC-R)GR(SILAC-R)2	1:1	24164.1	H	21334.8
978	(UniMod:1)SGYS(UniMod:21)SDR(SILAC-R)DR(SILAC-R)GR(SILAC-R)2	1:3	12346.7	H	12373.4
979	(UniMod:1)SGYS(UniMod:21)SDR(SILAC-R)DR(SILAC-R)GR(SILAC-R)2	1:31	2251.35	H	1622.0645
980	(UniMod:1)SGYSS(UniMod:21)DR(SILAC-R)DR(SILAC-R)2	1:1	29427.9	H	28811.8
981	(UniMod:1)SGYSS(UniMod:21)DR(SILAC-R)DR(SILAC-R)2	1:3	10199.6	H	10767.3
982	(UniMod:1)SIHFSS(UniMod:21)PVFTSR(SILAC-R)2	1:1	13478.7	H	13863.5
983	(UniMod:1)SIHFSS(UniMod:21)PVFTSR(SILAC-R)2	1:15	1132.39	H	1459.06
984	(UniMod:1)SIHFSS(UniMod:21)PVFTSR(SILAC-R)2	1:3	5429.45	H	5486.2
985	(UniMod:1)SIHFSS(UniMod:21)PVFTSR(SILAC-R)2	1:7	2492.36	H	2754.1
986	(UniMod:1)SLLDGLASS(UniMod:21)PR(SILAC-R)2	1:1	388.699	H	436.016
987	(UniMod:1)SLLDGLASS(UniMod:21)PR(SILAC-R)APLQSSK(SILAC-K)2	1:1	9775.4	H	9910.64
988	(UniMod:1)SLLDGLASS(UniMod:21)PR(SILAC-R)APLQSSK(SILAC-K)2	1:15	836.501	H	968.044
989	(UniMod:1)SLLDGLASS(UniMod:21)PR(SILAC-R)APLQSSK(SILAC-K)2	1:3	4032.59	H	4013.24
990	(UniMod:1)SLLDGLASS(UniMod:21)PR(SILAC-R)APLQSSK(SILAC-K)2	1:7	2337.45	H	2467.16
991	(UniMod:1)SLQYGAEETPLAGS(UniMod:21)YGAADSFPK(SILAC-K)3	1:1	4655.61	H	4407.23
992	(UniMod:1)SLQYGAEETPLAGS(UniMod:21)YGAADSFPK(SILAC-K)3	1:3	3393.9	H	2818.12
993	(UniMod:1)SLQYGAEETPLAGS(UniMod:21)YGAADSFPK(SILAC-K)3	1:7	1882.66	H	1629.07
994	(UniMod:1)SQSGAVSCCPGATNGS(UniMod:21)LGR(SILAC-R)2	1:1	3887.84	H	4108.25
995	(UniMod:1)SQSGAVSCCPGATNGS(UniMod:21)LGR(SILAC-R)2	1:15	429.569	H	645.533
996	(UniMod:1)SQSGAVSCCPGATNGS(UniMod:21)LGR(SILAC-R)2	1:3	1618.89	H	1704.08
997	(UniMod:1)SQSGAVSCCPGATNGS(UniMod:21)LGR(SILAC-R)2	1:7	892.478	H	1094.06
998	(UniMod:1)SQSGAVSCCPGATNGS(UniMod:21)LGR(SILAC-R)SDGVAK(SILAC-K)3	1:1	2380.65	H	1939.09
999	(UniMod:1)SQSGAVSCCPGATNGS(UniMod:21)LGR(SILAC-R)SDGVAK(SILAC-K)3	1:15	417.741	H	464.016
1000	(UniMod:1)SQSGAVSCCPGATNGS(UniMod:21)LGR(SILAC-R)SDGVAK(SILAC-K)3	1:3	1985.18	H	2197.07
1001	(UniMod:1)SQSGAVSCCPGATNGS(UniMod:21)LGR(SILAC-R)SDGVAK(SILAC-K)3	1:7	957.721	H	1010.04
1002	(UniMod:1)SS(UniMod:21)EAETQQPPAAPPAAPALSAADTK(SILAC-K)PGTTGSGAGSGGPGGLTSAAPAGGDK(SILAC-K)4	1:1	1070.57	H	1249.05
1003	(UniMod:1)SS(UniMod:21)EAETQQPPAAPPAAPALSAADTK(SILAC-K)PGTTGSGAGSGGPGGLTSAAPAGGDK(SILAC-K)4	1:3	1094.77	H	889.035
1004	(UniMod:1)SS(UniMod:21)EAETQQPPAAPPAAPALSAADTK(SILAC-K)PGTTGSGAGSGGPGGLTSAAPAGGDK(SILAC-K)4	1:7	796.923	H	748.031
1005	(UniMod:1)SSDASQGVIT(UniMod:21)TPPPPSM(UniMod:35)PHK(SILAC-K)2	1:1	3299.94	H	2284.11
1006	(UniMod:1)SSDASQGVIT(UniMod:21)TPPPPSM(UniMod:35)PHK(SILAC-K)2	1:3	839.544	H	691.042
1007	(UniMod:1)SSDASQGVIT(UniMod:21)TPPPPSMPHK(SILAC-K)2	1:15	2016.7	H	2442.14
1008	(UniMod:1)SSDASQGVIT(UniMod:21)TPPPPSMPHK(SILAC-K)2	1:3	8650.99	H	9556.51
1009	(UniMod:1)SSDASQGVIT(UniMod:21)TPPPPSMPHK(SILAC-K)2	1:7	5144.89	H	5006.32
1010	(UniMod:1)SSDASQGVIT(UniMod:21)TPPPPSMPHK(SILAC-K)3	1:3	1139.94	H	852.5265
1011	(UniMod:1)SSDASQGVITT(UniMod:21)PPPPSMPHK(SILAC-K)2	1:1	27068.3	H	25208.4
1012	(UniMod:1)SSDASQGVITT(UniMod:21)PPPPSMPHK(SILAC-K)2	1:15	2790.32	H	2526.14
1013	(UniMod:1)SSDASQGVITT(UniMod:21)PPPPSMPHK(SILAC-K)2	1:3	10408.6	H	9556.4
1014	(UniMod:1)SSDASQGVITT(UniMod:21)PPPPSMPHK(SILAC-K)2	1:31	1657.72	H	1198.075
1015	(UniMod:1)SSDASQGVITT(UniMod:21)PPPPSMPHK(SILAC-K)2	1:7	5206.81	H	5209.34
1016	(UniMod:1)SSEAET(UniMod:21)QQPPAAPPAAPALSAADTK(SILAC-K)PGTTGSGAGSGGPGGLTSAAPAGGDK(SILAC-K)4	1:3	993.9765	H	1043.0415
1017	(UniMod:1)SSEPPPPPQPPTHQASVGLLDT(UniMod:21)PR(SILAC-R)SR(SILAC-R)3	1:1	1276.28	H	1551.06
1018	(UniMod:1)SSEPPPPPQPPTHQASVGLLDT(UniMod:21)PR(SILAC-R)SR(SILAC-R)3	1:15	784.188	H	996.5375
1019	(UniMod:1)SSEPPPPPQPPTHQASVGLLDT(UniMod:21)PR(SILAC-R)SR(SILAC-R)3	1:3	2162.78	H	1662.06
1020	(UniMod:1)SSEPPPPPQPPTHQASVGLLDT(UniMod:21)PR(SILAC-R)SR(SILAC-R)3	1:7	1361.5	H	1289.05
1021	(UniMod:1)SSEPPPPPQPPTHQASVGLLDTPR(SILAC-R)S(UniMod:21)R(SILAC-R)3	1:7	1381.37	H	1367.05
1022	(UniMod:1)SSILPFT(UniMod:21)PPIVK(SILAC-K)2	1:1	54082.5	H	52619
1023	(UniMod:1)SSILPFT(UniMod:21)PPIVK(SILAC-K)2	1:15	4485.46	H	4410.17
1024	(UniMod:1)SSILPFT(UniMod:21)PPIVK(SILAC-K)2	1:3	21900.5	H	22596.6
1025	(UniMod:1)SSILPFT(UniMod:21)PPIVK(SILAC-K)2	1:31	2263.98	H	2386.08
1026	(UniMod:1)SSILPFT(UniMod:21)PPIVK(SILAC-K)2	1:7	9500.03	H	10047.3
1027	(UniMod:1)SSILPFT(UniMod:21)PPVVK(SILAC-K)2	1:1	124260	H	124947
1028	(UniMod:1)SSILPFT(UniMod:21)PPVVK(SILAC-K)2	1:15	12226.2	H	12341.3
1029	(UniMod:1)SSILPFT(UniMod:21)PPVVK(SILAC-K)2	1:3	58338.1	H	58834.1
1030	(UniMod:1)SSILPFT(UniMod:21)PPVVK(SILAC-K)2	1:31	6134.72	H	6343.22
1031	(UniMod:1)SSILPFT(UniMod:21)PPVVK(SILAC-K)2	1:63	2363.5	H	2924.08
1032	(UniMod:1)SSILPFT(UniMod:21)PPVVK(SILAC-K)2	1:7	25115.1	H	25888
1033	(UniMod:1)SSS(UniMod:21)PLSK(SILAC-K)K(SILAC-K)2	1:1	29815.6	H	30333.9
1034	(UniMod:1)SSS(UniMod:21)PLSK(SILAC-K)K(SILAC-K)2	1:15	4633.2	H	5316.12
1035	(UniMod:1)SSS(UniMod:21)PLSK(SILAC-K)K(SILAC-K)2	1:3	19666.4	H	21227.5
1036	(UniMod:1)SSS(UniMod:21)PLSK(SILAC-K)K(SILAC-K)2	1:31	3173.15	H	3632.08
1037	(UniMod:1)SSS(UniMod:21)PLSK(SILAC-K)K(SILAC-K)2	1:7	9826.3	H	9612.21
1038	(UniMod:1)SSS(UniMod:21)PVNVK(SILAC-K)K(SILAC-K)2	1:1	44757.15	H	59183.45
1039	(UniMod:1)SSSS(UniMod:21)PTGQIASAADIK(SILAC-K)2	1:1	9715	H	9079.42
1040	(UniMod:1)SSSS(UniMod:21)PTGQIASAADIK(SILAC-K)2	1:15	917.58	H	1063.05
1041	(UniMod:1)SSSS(UniMod:21)PTGQIASAADIK(SILAC-K)2	1:3	3781.24	H	4006.15
1042	(UniMod:1)SSSS(UniMod:21)PTGQIASAADIK(SILAC-K)2	1:7	1856.95	H	1861.07
1043	(UniMod:1)STSFR(SILAC-R)GGM(UniMod:35)GSGGLAT(UniMod:21)GIAGGLAGMGGIQNEK(SILAC-K)3	1:3	89.3655	H	239.0095
1044	(UniMod:1)STVHEILCK(SILAC-K)LS(UniMod:21)LEGDHSTPPSAYGSVK(SILAC-K)3	1:1	2155.015	H	2420.6
1045	(UniMod:1)STVHEILCK(SILAC-K)LS(UniMod:21)LEGDHSTPPSAYGSVK(SILAC-K)3	1:15	794.332	H	1028.038
1046	(UniMod:1)STVHEILCK(SILAC-K)LS(UniMod:21)LEGDHSTPPSAYGSVK(SILAC-K)3	1:3	1020.99	H	1291.05
1047	(UniMod:1)STVHEILCK(SILAC-K)LS(UniMod:21)LEGDHSTPPSAYGSVK(SILAC-K)4	1:1	31221.5	H	28061
1048	(UniMod:1)STVHEILCK(SILAC-K)LS(UniMod:21)LEGDHSTPPSAYGSVK(SILAC-K)4	1:15	2521.58	H	2541.07
1049	(UniMod:1)STVHEILCK(SILAC-K)LS(UniMod:21)LEGDHSTPPSAYGSVK(SILAC-K)4	1:3	10943.3	H	11324.4
1050	(UniMod:1)STVHEILCK(SILAC-K)LS(UniMod:21)LEGDHSTPPSAYGSVK(SILAC-K)4	1:31	1590.11	H	1811.56
1051	(UniMod:1)STVHEILCK(SILAC-K)LS(UniMod:21)LEGDHSTPPSAYGSVK(SILAC-K)4	1:7	6038.68	H	6112.19
1052	(UniMod:1)SVQVAAPGS(UniMod:21)AGLGPER(SILAC-R)LSPEELVR(SILAC-R)3	1:1	440.0405	H	652.522
1053	(UniMod:1)T(UniMod:21)SYSYR(SILAC-R)QSSATSSFGGLGGGSVR(SILAC-R)3	1:1	3916.05	H	4428.17
1054	(UniMod:1)T(UniMod:21)SYSYR(SILAC-R)QSSATSSFGGLGGGSVR(SILAC-R)3	1:15	480.158	H	561.02
1055	(UniMod:1)T(UniMod:21)SYSYR(SILAC-R)QSSATSSFGGLGGGSVR(SILAC-R)3	1:3	1335.36	H	1319.05
1056	(UniMod:1)T(UniMod:21)SYSYR(SILAC-R)QSSATSSFGGLGGGSVR(SILAC-R)3	1:7	899.213	H	1027.04
1057	(UniMod:1)TECFLPPTSS(UniMod:21)PSEHR(SILAC-R)2	1:1	1331.39	H	1945.09
1058	(UniMod:1)TECFLPPTSS(UniMod:21)PSEHR(SILAC-R)2	1:3	644.319	H	1509.56
1059	(UniMod:1)TENSTS(UniMod:21)APAAK(SILAC-K)PK(SILAC-K)2	1:1	1612.025	H	1284.545
1060	(UniMod:1)TSYS(UniMod:21)YR(SILAC-R)QSSATSSFGGLGGGSVR(SILAC-R)3	1:1	7534.985	H	7870.345
1061	(UniMod:1)TSYS(UniMod:21)YR(SILAC-R)QSSATSSFGGLGGGSVR(SILAC-R)3	1:15	588.6655	H	602.527
1062	(UniMod:1)TSYS(UniMod:21)YR(SILAC-R)QSSATSSFGGLGGGSVR(SILAC-R)3	1:3	2338.28	H	2738.1
1063	(UniMod:1)TSYS(UniMod:21)YR(SILAC-R)QSSATSSFGGLGGGSVR(SILAC-R)3	1:7	1705.24	H	1765.075
1064	(UniMod:1)TSYSYR(SILAC-R)QS(UniMod:21)SATSSFGGLGGGSVR(SILAC-R)3	1:1	7140.95	H	7739.3
1065	(UniMod:1)TSYSYR(SILAC-R)QS(UniMod:21)SATSSFGGLGGGSVR(SILAC-R)3	1:15	481.44	H	545.523
1066	(UniMod:1)TSYSYR(SILAC-R)QS(UniMod:21)SATSSFGGLGGGSVR(SILAC-R)3	1:7	1742.925	H	1660.565
1067	(UniMod:1)TTEVGS(UniMod:21)VSEVK(SILAC-K)K(SILAC-K)2	1:1	1562.042	H	1218.045
1068	(UniMod:1)TTEVGS(UniMod:21)VSEVK(SILAC-K)K(SILAC-K)2	1:3	4539.685	H	2001.0665
1069	(UniMod:1)TTEVGS(UniMod:21)VSEVK(SILAC-K)K(SILAC-K)2	1:7	5650.3	H	2831.61
1070	(UniMod:1)TVSGPGTPEPR(SILAC-R)PAT(UniMod:21)PGASSVEQLR(SILAC-R)K(SILAC-K)3	1:1	2198.32	H	2091.07
1071	(UniMod:1)TVSGPGTPEPR(SILAC-R)PAT(UniMod:21)PGASSVEQLR(SILAC-R)K(SILAC-K)3	1:3	1706.22	H	1782.07
1072	(UniMod:1)VS(UniMod:21)SVFYTTVIPM(UniMod:35)LNPLIYS(UniMod:21)LR(SILAC-R)NK(SILAC-K)3	1:1	544.059	H	738.5295
1073	(UniMod:1)VSHGSS(UniMod:21)PSLLEALSSDFLACK(SILAC-K)2	1:1	1051.755	H	937.042
1074	(UniMod:1)VSHGSS(UniMod:21)PSLLEALSSDFLACK(SILAC-K)2	1:3	378.393	H	414.023
1075	(UniMod:1)VSHGSS(UniMod:21)PSLLEALSSDFLACK(SILAC-K)2	1:7	543.261	H	938.0515
1076	(UniMod:1)VSHGSS(UniMod:21)PSLLEALSSDFLACK(SILAC-K)3	1:1	2337.99	H	2115.57
1077	(UniMod:1)VSHGSS(UniMod:21)PSLLEALSSDFLACK(SILAC-K)3	1:3	977.419	H	859.036
1078	(UniMod:1)VSHGSS(UniMod:21)PSLLEALSSDFLACK(SILAC-K)3	1:7	491.175	H	637.5215
1079	(UniMod:1)VTDK(SILAC-K)VLTANSNPSS(UniMod:21)PSAAK(SILAC-K)2	1:1	1605.84	H	1250.07
1080	(UniMod:1)VTDK(SILAC-K)VLTANSNPSS(UniMod:21)PSAAK(SILAC-K)2	1:3	1343.9875	H	887.5375
1081	(UniMod:1)VTDK(SILAC-K)VLTANSNPSS(UniMod:21)PSAAK(SILAC-K)2	1:7	2462.27	H	1506.07
1082	AAAAAAAATMALAAPSS(UniMod:21)PTPESPTMLTK(SILAC-K)3	1:15	1043.4955	H	1746.57
1083	AAAAAATAPPS(UniMod:21)PGPAQPGPR(SILAC-R)2	1:1	39890.8	H	40722.9
1084	AAAAAATAPPS(UniMod:21)PGPAQPGPR(SILAC-R)2	1:15	2395.75	H	2618.12
1085	AAAAAATAPPS(UniMod:21)PGPAQPGPR(SILAC-R)2	1:3	12373.4	H	14051.6
1086	AAAAAATAPPS(UniMod:21)PGPAQPGPR(SILAC-R)2	1:31	1054.88	H	1305.05
1087	AAAAAATAPPS(UniMod:21)PGPAQPGPR(SILAC-R)2	1:7	5073.55	H	5700.24
1088	AAALS(UniMod:21)LSTLASPK(SILAC-K)2	1:1	2491.76	H	2324.07
1089	AAALS(UniMod:21)LSTLASPK(SILAC-K)2	1:3	1491.98	H	1541.06
1090	AAALSLSTLAS(UniMod:21)PK(SILAC-K)2	1:1	866.9045	H	1002.0335
1091	AAALSLSTLAS(UniMod:21)PK(SILAC-K)2	1:3	649.108	H	719.024
1092	AAASLAAVSGTAAASLGSAQPT(UniMod:21)DLGAHK(SILAC-K)R(SILAC-R)PASVSSSAAVEHEQR(SILAC-R)4	1:3	598.4275	H	613.032
1093	AAASLAAVSGTAAASLGSAQPTDLGAHK(SILAC-K)R(SILAC-R)PASVSS(UniMod:21)SAAVEHEQR(SILAC-R)4	1:7	566.771	H	612.531
1094	AAAT(UniMod:21)PESQEPQAK(SILAC-K)2	1:1	29034.3	H	27424.8
1095	AAAT(UniMod:21)PESQEPQAK(SILAC-K)2	1:15	5047.16	H	5253.22
1096	AAAT(UniMod:21)PESQEPQAK(SILAC-K)2	1:3	16687.9	H	16618.6
1097	AAAT(UniMod:21)PESQEPQAK(SILAC-K)2	1:7	7971.15	H	8023.26
1098	AAATGNAS(UniMod:21)PGK(SILAC-K)LEHSK(SILAC-K)2	1:1	7140.34	H	7519.32
1099	AAATGNAS(UniMod:21)PGK(SILAC-K)LEHSK(SILAC-K)2	1:3	2679.23	H	2616.595
1100	AADGGER(SILAC-R)PLAAS(UniMod:21)PPGTVK(SILAC-K)2	1:1	1745.65	H	1885.07
1101	AADIS(UniMod:21)LDNLVEGK(SILAC-K)2	1:1	2176.87	H	2289.07
1102	AADIS(UniMod:21)LDNLVEGK(SILAC-K)2	1:3	924.598	H	1063.03
1103	AADR(SILAC-R)LPNLSS(UniMod:21)PSAEGPPGPPSGPAPR(SILAC-R)3	1:1	8498.61	H	9032.32
1104	AADR(SILAC-R)LPNLSS(UniMod:21)PSAEGPPGPPSGPAPR(SILAC-R)3	1:15	1972.98	H	2246.565
1105	AADR(SILAC-R)LPNLSS(UniMod:21)PSAEGPPGPPSGPAPR(SILAC-R)3	1:3	5915.58	H	6609.22
1106	AADR(SILAC-R)LPNLSS(UniMod:21)PSAEGPPGPPSGPAPR(SILAC-R)3	1:7	3392.11	H	3635.11
1107	AADR(SILAC-R)LPNLSSPS(UniMod:21)AEGPPGPPSGPAPR(SILAC-R)3	1:1	8679.275	H	8796.775
1108	AADR(SILAC-R)LPNLSSPS(UniMod:21)AEGPPGPPSGPAPR(SILAC-R)3	1:3	5921.6	H	6405.215
1109	AADR(SILAC-R)LPNLSSPS(UniMod:21)AEGPPGPPSGPAPR(SILAC-R)3	1:7	3392.11	H	3820.11
1110	AADS(UniMod:21)DDGAVSAPAASDGGVSK(SILAC-K)2	1:1	15486.1	H	16407.8
1111	AADS(UniMod:21)DDGAVSAPAASDGGVSK(SILAC-K)2	1:15	2107.57	H	2043.09
1112	AADS(UniMod:21)DDGAVSAPAASDGGVSK(SILAC-K)2	1:3	8990.51	H	9487.38
1113	AADS(UniMod:21)DDGAVSAPAASDGGVSK(SILAC-K)2	1:31	1177.98	H	1045.05
1114	AADS(UniMod:21)DDGAVSAPAASDGGVSK(SILAC-K)2	1:7	4911.59	H	5403.24
1115	AAEAGGAEEQYGFLTT(UniMod:21)PTK(SILAC-K)2	1:1	10348.5	H	10129.4
1116	AAEAGGAEEQYGFLTT(UniMod:21)PTK(SILAC-K)2	1:15	1945.86	H	2000.09
1117	AAEAGGAEEQYGFLTT(UniMod:21)PTK(SILAC-K)2	1:3	5508.19	H	4960.21
1118	AAEAGGAEEQYGFLTT(UniMod:21)PTK(SILAC-K)2	1:7	3015.92	H	2814.14
1119	AAESETPGK(SILAC-K)S(UniMod:21)PEK(SILAC-K)2	1:1	46968.5	H	40878.7
1120	AAESETPGK(SILAC-K)S(UniMod:21)PEK(SILAC-K)2	1:15	5696.72	H	7478.21
1121	AAESETPGK(SILAC-K)S(UniMod:21)PEK(SILAC-K)2	1:3	36552.8	H	35138
1122	AAESETPGK(SILAC-K)S(UniMod:21)PEK(SILAC-K)2	1:7	21091.7	H	21365.9
1123	AAESLTAIPEPAS(UniMod:21)PQLLETPIHASQIQK(SILAC-K)3	1:1	2074.1	H	1847.06
1124	AAESLTAIPEPAS(UniMod:21)PQLLETPIHASQIQK(SILAC-K)3	1:15	515.523	H	614.027
1125	AAESLTAIPEPAS(UniMod:21)PQLLETPIHASQIQK(SILAC-K)3	1:3	689.643	H	785.03
1126	AAESLTAIPEPAS(UniMod:21)PQLLETPIHASQIQK(SILAC-K)3	1:7	674.151	H	726.032
1127	AAESLTAIPEPAS(UniMod:21)PQLLETPIHASQIQK(SILAC-K)4	1:1	2753.21	H	1879.565
1128	AAESLTAIPEPAS(UniMod:21)PQLLETPIHASQIQK(SILAC-K)4	1:3	748.27	H	765.03
1129	AAESLTAIPEPASPQLLETPIHAS(UniMod:21)QIQK(SILAC-K)3	1:7	548.212	H	598.0215
1130	AAGALLTEGEACHMS(UniMod:21)LSSPELGPLTK(SILAC-K)3	1:3	1056.745	H	1080.5495
1131	AAGALLTEGEACHMSLSS(UniMod:21)PELGPLTK(SILAC-K)3	1:1	2248.185	H	1843.59
1132	AAGALLTEGEACHMSLSS(UniMod:21)PELGPLTK(SILAC-K)3	1:7	689.455	H	981.0365
1133	AAGALLTEGEACHMSLSS(UniMod:21)PELGPLTK(SILAC-K)4	1:1	294.543	H	392.0125
1134	AAGAR(SILAC-R)PLTS(UniMod:21)PESLSR(SILAC-R)2	1:1	45271.5	H	43362.8
1135	AAGAR(SILAC-R)PLTS(UniMod:21)PESLSR(SILAC-R)2	1:15	3704.44	H	3348.12
1136	AAGAR(SILAC-R)PLTS(UniMod:21)PESLSR(SILAC-R)2	1:3	16910.6	H	16250.7
1137	AAGAR(SILAC-R)PLTS(UniMod:21)PESLSR(SILAC-R)2	1:7	8672.02	H	7647.29
1138	AAGDTTVIENSDVS(UniMod:21)PETESSEK(SILAC-K)2	1:1	25066.4	H	25696.2
1139	AAGDTTVIENSDVS(UniMod:21)PETESSEK(SILAC-K)2	1:15	2978.02	H	2944.15
1140	AAGDTTVIENSDVS(UniMod:21)PETESSEK(SILAC-K)2	1:3	11006.3	H	10511.5
1141	AAGDTTVIENSDVS(UniMod:21)PETESSEK(SILAC-K)2	1:7	6279.97	H	6103.28
1142	AAGFK(SILAC-K)TS(UniMod:21)PGR(SILAC-R)PLGTTK(SILAC-K)2	1:1	2702.93	H	2907.12
1143	AAGFK(SILAC-K)TS(UniMod:21)PGR(SILAC-R)PLGTTK(SILAC-K)2	1:3	749.869	H	752.037
1144	AAGGAPS(UniMod:21)PPPPVR(SILAC-R)2	1:1	3262.16	H	2659.08
1145	AAGGAPS(UniMod:21)PPPPVR(SILAC-R)R(SILAC-R)2	1:1	28233.9	H	32324
1146	AAGGAPS(UniMod:21)PPPPVR(SILAC-R)R(SILAC-R)2	1:3	11528.8	H	10160.4
1147	AAGISLIVPGK(SILAC-K)S(UniMod:21)PTR(SILAC-R)2	1:1	1914.85	H	2050.08
1148	AAGISLIVPGK(SILAC-K)S(UniMod:21)PTR(SILAC-R)2	1:3	337.5565	H	397.0185
1149	AAGISLIVPGK(SILAC-K)S(UniMod:21)PTR(SILAC-R)K(SILAC-K)2	1:1	2057.56	H	2108.09
1150	AAGISLIVPGK(SILAC-K)S(UniMod:21)PTR(SILAC-R)K(SILAC-K)2	1:3	708.2485	H	717.531
1151	AAGISLIVPGK(SILAC-K)S(UniMod:21)PTR(SILAC-R)K(SILAC-K)2	1:7	536.2395	H	432.5155
1152	AAGISLIVPGK(SILAC-K)S(UniMod:21)PTR(SILAC-R)K(SILAC-K)3	1:1	4719.53	H	5420.125
1153	AAGISLIVPGK(SILAC-K)SPT(UniMod:21)R(SILAC-R)K(SILAC-K)2	1:1	1872.63	H	2301.61
1154	AAGISLIVPGK(SILAC-K)SPT(UniMod:21)R(SILAC-R)K(SILAC-K)2	1:3	483.9565	H	625.0285
1155	AAGMSS(UniMod:21)PGAQSHPEELPR(SILAC-R)2	1:7	421.479	H	594.027
1156	AAGS(UniMod:21)PSPLPAPDPAPK(SILAC-K)2	1:1	17737.3	H	17582.5
1157	AAGS(UniMod:21)PSPLPAPDPAPK(SILAC-K)2	1:15	1202.54	H	1041.04
1158	AAGS(UniMod:21)PSPLPAPDPAPK(SILAC-K)2	1:3	6515.07	H	5787.22
1159	AAGS(UniMod:21)PSPLPAPDPAPK(SILAC-K)2	1:7	2604.11	H	3107.11
1160	AAGSPS(UniMod:21)PLPAPDPAPK(SILAC-K)2	1:1	6508.19	H	5410.19
1161	AAGSPS(UniMod:21)PLPAPDPAPK(SILAC-K)2	1:3	2295.98	H	2318.09
1162	AAGSPS(UniMod:21)PLPAPDPAPK(SILAC-K)2	1:7	1452.6	H	1043.04
1163	AAHTEDINACTLTT(UniMod:21)SPR(SILAC-R)LPVF3	1:1	1887.58	H	1576.54
1164	AAHTEDINACTLTT(UniMod:21)SPR(SILAC-R)LPVF3	1:3	675.5485	H	925.5255
1165	AAHTEDINACTLTTS(UniMod:21)PR(SILAC-R)LPVF3	1:1	1439.44	H	1500.045
1166	AAHTEDINACTLTTS(UniMod:21)PR(SILAC-R)LPVF3	1:15	302.341	H	507.0135
1167	AAHTEDINACTLTTS(UniMod:21)PR(SILAC-R)LPVF3	1:3	841.512	H	1007.02
1168	AAIPPPVY(UniMod:21)EEQDR(SILAC-R)PR(SILAC-R)SPTGPSNSFLANM(UniMod:35)GGTVAHK(SILAC-K)4	1:3	4567.295	H	3851.665
1169	AAIPPPVYEEQDR(SILAC-R)PR(SILAC-R)S(UniMod:21)PTGPSNSFLANM(UniMod:35)GGTVAHK(SILAC-K)4	1:1	3771.28	H	2990.605
1170	AAIPPPVYEEQDR(SILAC-R)PR(SILAC-R)S(UniMod:21)PTGPSNSFLANMGGTVAHK(SILAC-K)4	1:1	31423.8	H	32102.4
1171	AAIPPPVYEEQDR(SILAC-R)PR(SILAC-R)S(UniMod:21)PTGPSNSFLANMGGTVAHK(SILAC-K)4	1:15	9212.56	H	7924.3
1172	AAIPPPVYEEQDR(SILAC-R)PR(SILAC-R)S(UniMod:21)PTGPSNSFLANMGGTVAHK(SILAC-K)4	1:3	28497.7	H	24377.2
1173	AAIPPPVYEEQDR(SILAC-R)PR(SILAC-R)S(UniMod:21)PTGPSNSFLANMGGTVAHK(SILAC-K)4	1:31	5207.75	H	4463.21
1174	AAIPPPVYEEQDR(SILAC-R)PR(SILAC-R)S(UniMod:21)PTGPSNSFLANMGGTVAHK(SILAC-K)4	1:7	14286.7	H	14164.7
1175	AAIPPPVYEEQDR(SILAC-R)PR(SILAC-R)SPTGPSNS(UniMod:21)FLANMGGTVAHK(SILAC-K)4	1:1	28493.45	H	25235.6
1176	AAITETQR(SILAC-R)K(SILAC-K)PS(UniMod:21)EDEVLNK(SILAC-K)2	1:1	7321.49	H	6838.3
1177	AAITETQR(SILAC-R)K(SILAC-K)PS(UniMod:21)EDEVLNK(SILAC-K)2	1:3	2608.94	H	2149.62
1178	AAITETQR(SILAC-R)K(SILAC-K)PS(UniMod:21)EDEVLNK(SILAC-K)2	1:7	1295.33	H	1196.06
1179	AAITETQR(SILAC-R)K(SILAC-K)PS(UniMod:21)EDEVLNK(SILAC-K)3	1:1	16979.1	H	14790.4
1180	AAK(SILAC-K)LS(UniMod:21)EGSQPAEEEEDQETPSR(SILAC-R)3	1:1	2663.2	H	2479.08
1181	AAK(SILAC-K)LSEGS(UniMod:21)QPAEEEEDQETPSR(SILAC-R)3	1:1	2624.515	H	2884.09
1182	AAK(SILAC-K)PGPAEAPS(UniMod:21)PTASPS(UniMod:21)GDASPPATAPYDPR(SILAC-R)3	1:1	1901.35	H	1678.05
1183	AAK(SILAC-K)PGPAEAPS(UniMod:21)PTASPS(UniMod:21)GDASPPATAPYDPR(SILAC-R)3	1:15	1350.32	H	1091.04
1184	AAK(SILAC-K)PGPAEAPS(UniMod:21)PTASPS(UniMod:21)GDASPPATAPYDPR(SILAC-R)3	1:3	2554	H	2226.08
1185	AAK(SILAC-K)PGPAEAPS(UniMod:21)PTASPS(UniMod:21)GDASPPATAPYDPR(SILAC-R)3	1:7	1125.36	H	1017.04
1186	AAK(SILAC-K)PGPAEAPSPTAS(UniMod:21)PSGDASPPATAPYDPR(SILAC-R)3	1:1	2214.805	H	2419.58
1187	AAK(SILAC-K)PGPAEAPSPTAS(UniMod:21)PSGDASPPATAPYDPR(SILAC-R)3	1:15	1438.91	H	1593.06
1188	AAK(SILAC-K)PGPAEAPSPTAS(UniMod:21)PSGDASPPATAPYDPR(SILAC-R)3	1:3	1668.035	H	1841.075
1189	AAK(SILAC-K)PGPAEAPSPTAS(UniMod:21)PSGDASPPATAPYDPR(SILAC-R)3	1:31	1156.43	H	1125.54
1190	AAK(SILAC-K)PGPAEAPSPTASPSGDAS(UniMod:21)PPATAPYDPR(SILAC-R)3	1:1	2857.355	H	2624.095
1191	AAK(SILAC-K)PGPAEAPSPTASPSGDAS(UniMod:21)PPATAPYDPR(SILAC-R)3	1:15	2425.215	H	2080.59
1192	AAK(SILAC-K)PGPAEAPSPTASPSGDAS(UniMod:21)PPATAPYDPR(SILAC-R)3	1:3	1650.98	H	1938.08
1193	AAK(SILAC-K)PGPAEAPSPTASPSGDAS(UniMod:21)PPATAPYDPR(SILAC-R)3	1:7	1162.75	H	1442.05
1194	AAK(SILAC-K)VPS(UniMod:21)TPPPK(SILAC-K)2	1:15	3966.56	H	3441.1
1195	AAK(SILAC-K)VPS(UniMod:21)TPPPK(SILAC-K)2	1:3	13491.3	H	12420.4
1196	AAK(SILAC-K)VPS(UniMod:21)TPPPK(SILAC-K)2	1:31	1628.51	H	2126.07
1197	AAK(SILAC-K)VPS(UniMod:21)TPPPK(SILAC-K)2	1:7	7911.22	H	8234.22
1198	AAK(SILAC-K)VPST(UniMod:21)PPPK(SILAC-K)2	1:1	21406.8	H	20293.7
1199	AAK(SILAC-K)VPST(UniMod:21)PPPK(SILAC-K)2	1:15	3415.94	H	3229.1
1200	AAK(SILAC-K)VPST(UniMod:21)PPPK(SILAC-K)2	1:3	13491.3	H	13804.4
1201	AAK(SILAC-K)VPST(UniMod:21)PPPK(SILAC-K)2	1:31	1534.03	H	1857.06
1202	AAK(SILAC-K)VPST(UniMod:21)PPPK(SILAC-K)2	1:7	7992.7	H	8881.24
1203	AALAATGAASGGGGGGGGAGSR(SILAC-R)S(UniMod:21)SIDSQASLSGPLSGGAPGAGAR(SILAC-R)4	1:3	2185.8	H	2307.115
1204	AALAATGAASGGGGGGGGAGSR(SILAC-R)S(UniMod:21)SIDSQASLSGPLSGGAPGAGAR(SILAC-R)4	1:7	1099.86	H	1158.555
1205	AALAATGAASGGGGGGGGAGSR(SILAC-R)SS(UniMod:21)IDSQASLSGPLSGGAPGAGAR(SILAC-R)4	1:1	4701.95	H	4019.19
1206	AALAATGAASGGGGGGGGAGSR(SILAC-R)SS(UniMod:21)IDSQASLSGPLSGGAPGAGAR(SILAC-R)4	1:3	2001.88	H	2209.11
1207	AALAATGAASGGGGGGGGAGSR(SILAC-R)SS(UniMod:21)IDSQASLSGPLSGGAPGAGAR(SILAC-R)4	1:7	1050.09	H	1481.08
1208	AALAPAK(SILAC-K)ES(UniMod:21)PR(SILAC-R)2	1:1	22568.9	H	23703.7
1209	AALAPAK(SILAC-K)ES(UniMod:21)PR(SILAC-R)2	1:15	1598.21	H	1580.05
1210	AALAPAK(SILAC-K)ES(UniMod:21)PR(SILAC-R)2	1:3	8983.8	H	8833.31
1211	AALAPAK(SILAC-K)ES(UniMod:21)PR(SILAC-R)2	1:31	587.071	H	755.022
1212	AALAPAK(SILAC-K)ES(UniMod:21)PR(SILAC-R)2	1:7	3073.4	H	3123.11
1213	AALAPAK(SILAC-K)ES(UniMod:21)PR(SILAC-R)K(SILAC-K)2	1:1	134296	H	132008
1214	AALAPAK(SILAC-K)ES(UniMod:21)PR(SILAC-R)K(SILAC-K)2	1:15	12010.5	H	12352.5
1215	AALAPAK(SILAC-K)ES(UniMod:21)PR(SILAC-R)K(SILAC-K)2	1:3	48600	H	48945.6
1216	AALAPAK(SILAC-K)ES(UniMod:21)PR(SILAC-R)K(SILAC-K)2	1:31	5636.07	H	5805.21
1217	AALAPAK(SILAC-K)ES(UniMod:21)PR(SILAC-R)K(SILAC-K)2	1:7	28475.9	H	29139
1218	AALAPAK(SILAC-K)ES(UniMod:21)PR(SILAC-R)K(SILAC-K)3	1:1	13401.5	H	13287.3
1219	AALAPAK(SILAC-K)ES(UniMod:21)PR(SILAC-R)K(SILAC-K)3	1:3	15589.3	H	17301.75
1220	AALAPAK(SILAC-K)ES(UniMod:21)PR(SILAC-R)K(SILAC-K)3	1:31	3626.75	H	3935.575
1221	AALAPAK(SILAC-K)ES(UniMod:21)PR(SILAC-R)K(SILAC-K)3	1:7	11099.4	H	11690.3
1222	AALDGGVASAAS(UniMod:21)PESK(SILAC-K)PS(UniMod:21)PGTK(SILAC-K)2	1:7	331.248	H	390.5185
1223	AALDGGVASAAS(UniMod:21)PESK(SILAC-K)PSPGTK(SILAC-K)2	1:1	8380.32	H	8556.42
1224	AALDGGVASAAS(UniMod:21)PESK(SILAC-K)PSPGTK(SILAC-K)2	1:15	676.93	H	599.53
1225	AALDGGVASAAS(UniMod:21)PESK(SILAC-K)PSPGTK(SILAC-K)2	1:3	3626.23	H	2971.15
1226	AALDGGVASAAS(UniMod:21)PESK(SILAC-K)PSPGTK(SILAC-K)2	1:7	1152.14	H	925.049
1227	AALLAQYADVT(UniMod:21)DEEDEADEK(SILAC-K)2	1:1	27272.9	H	27129.5
1228	AALLAQYADVT(UniMod:21)DEEDEADEK(SILAC-K)2	1:15	11128.4	H	10012.6
1229	AALLAQYADVT(UniMod:21)DEEDEADEK(SILAC-K)2	1:3	21032.7	H	21715
1230	AALLAQYADVT(UniMod:21)DEEDEADEK(SILAC-K)2	1:31	6250.775	H	6141.34
1231	AALLAQYADVT(UniMod:21)DEEDEADEK(SILAC-K)2	1:7	14101.3	H	13857.8
1232	AALLK(SILAC-K)AS(UniMod:21)PK(SILAC-K)2	1:1	53044.2	H	49352.4
1233	AALLK(SILAC-K)AS(UniMod:21)PK(SILAC-K)2	1:15	23184.2	H	26315.7
1234	AALLK(SILAC-K)AS(UniMod:21)PK(SILAC-K)2	1:3	66966.8	H	77977.7
1235	AALLK(SILAC-K)AS(UniMod:21)PK(SILAC-K)2	1:31	13895.4	H	14215.4
1236	AALLK(SILAC-K)AS(UniMod:21)PK(SILAC-K)2	1:7	43495.4	H	42598
1237	AALLK(SILAC-K)AS(UniMod:21)PK(SILAC-K)K(SILAC-K)2	1:15	1763.5	H	1261.04
1238	AALLK(SILAC-K)AS(UniMod:21)PK(SILAC-K)K(SILAC-K)2	1:7	3314.64	H	3400.09
1239	AALPAATTPGPGLETAGPADAPAGAVVGGGS(UniMod:21)PR(SILAC-R)3	1:1	965.9045	H	1151.0515
1240	AALQTAPES(UniMod:21)ADDSPSQLSK(SILAC-K)2	1:1	3833.93	H	4770.22
1241	AALR(SILAC-R)SPDS(UniMod:21)PK(SILAC-K)2	1:1	4960.9	H	5439.14
1242	AALS(UniMod:21)EEELEK(SILAC-K)2	1:1	16910.7	H	16564.5
1243	AALS(UniMod:21)EEELEK(SILAC-K)2	1:15	1747.24	H	1603.06
1244	AALS(UniMod:21)EEELEK(SILAC-K)2	1:3	9194.39	H	9370.24
1245	AALS(UniMod:21)EEELEK(SILAC-K)2	1:31	606.118	H	854.026
1246	AALS(UniMod:21)EEELEK(SILAC-K)2	1:7	3765.35	H	4722.12
1247	AALS(UniMod:21)EEELEK(SILAC-K)K(SILAC-K)2	1:1	9811.68	H	10199.4
1248	AALS(UniMod:21)EEELEK(SILAC-K)K(SILAC-K)2	1:15	772.019	H	684.524
1249	AALS(UniMod:21)EEELEK(SILAC-K)K(SILAC-K)2	1:3	4160.665	H	3902.125
1250	AALS(UniMod:21)EEELEK(SILAC-K)K(SILAC-K)2	1:7	1512.25	H	1664.06
1251	AAM(UniMod:35)YDIISS(UniMod:21)PSK(SILAC-K)2	1:1	1611.4	H	1790.06
1252	AAM(UniMod:35)YDIISS(UniMod:21)PSK(SILAC-K)2	1:3	1258.11	H	1495.055
1253	AAMYDIISS(UniMod:21)PSK(SILAC-K)2	1:1	19548.1	H	19543.6
1254	AAMYDIISS(UniMod:21)PSK(SILAC-K)2	1:15	2291.9	H	1978.06
1255	AAMYDIISS(UniMod:21)PSK(SILAC-K)2	1:3	11411.2	H	11341.4
1256	AAMYDIISS(UniMod:21)PSK(SILAC-K)2	1:31	987.067	H	1115.04
1257	AAMYDIISS(UniMod:21)PSK(SILAC-K)2	1:7	5482.39	H	5346.17
1258	AAPAPGK(SILAC-K)VGDVT(UniMod:21)PQVK(SILAC-K)2	1:1	3771.45	H	3623.15
1259	AAPAPGK(SILAC-K)VGDVT(UniMod:21)PQVK(SILAC-K)2	1:3	1005.75	H	1351.55
1260	AAPEASS(UniMod:21)PPAS(UniMod:21)PLQHLLPGK(SILAC-K)2	1:1	22252.6	H	22044.1
1261	AAPEASS(UniMod:21)PPAS(UniMod:21)PLQHLLPGK(SILAC-K)2	1:15	5913.6	H	6647.32
1262	AAPEASS(UniMod:21)PPAS(UniMod:21)PLQHLLPGK(SILAC-K)2	1:3	11403.9	H	11259.6
1263	AAPEASS(UniMod:21)PPAS(UniMod:21)PLQHLLPGK(SILAC-K)2	1:31	3040.52	H	3393.19
1264	AAPEASS(UniMod:21)PPAS(UniMod:21)PLQHLLPGK(SILAC-K)2	1:7	7305.02	H	8133.38
1265	AAPEASS(UniMod:21)PPAS(UniMod:21)PLQHLLPGK(SILAC-K)3	1:1	45737.85	H	46456.05
1266	AAPEASS(UniMod:21)PPAS(UniMod:21)PLQHLLPGK(SILAC-K)3	1:3	19684.6	H	20175.5
1267	AAPEASS(UniMod:21)PPASPLQHLLPGK(SILAC-K)2	1:1	21399.4	H	21878.2
1268	AAPEASS(UniMod:21)PPASPLQHLLPGK(SILAC-K)2	1:15	7423.85	H	7086.35
1269	AAPEASS(UniMod:21)PPASPLQHLLPGK(SILAC-K)2	1:3	18325.1	H	17446.8
1270	AAPEASS(UniMod:21)PPASPLQHLLPGK(SILAC-K)2	1:31	3292.31	H	3323.18
1271	AAPEASS(UniMod:21)PPASPLQHLLPGK(SILAC-K)2	1:7	12521.5	H	12151.6
1272	AAPPPPALT(UniMod:21)PDSQTVDSSCK(SILAC-K)2	1:1	16750.9	H	12958.6
1273	AAPPPPALT(UniMod:21)PDSQTVDSSCK(SILAC-K)2	1:15	1348.51	H	1690.6
1274	AAPPPPALT(UniMod:21)PDSQTVDSSCK(SILAC-K)2	1:3	6028.05	H	5851.29
1275	AAPPPPALT(UniMod:21)PDSQTVDSSCK(SILAC-K)2	1:7	4257.91	H	3217.18
1276	AAPPPPPPPPPLESS(UniMod:21)PR(SILAC-R)VK(SILAC-K)3	1:1	7623.67	H	7384.765
1277	AAPPPPPPPPPLESS(UniMod:21)PR(SILAC-R)VK(SILAC-K)3	1:15	1419.01	H	1443.05
1278	AAPPPPPPPPPLESS(UniMod:21)PR(SILAC-R)VK(SILAC-K)3	1:3	6800.3	H	5547.19
1279	AAPPPPPPPPPLESS(UniMod:21)PR(SILAC-R)VK(SILAC-K)3	1:7	3332.85	H	3161.11
1280	AAPPPVDEEPESSEVDAAGR(SILAC-R)WPGVCVS(UniMod:21)R(SILAC-R)TSPTPPESATTVK(SILAC-K)4	1:7	1516.09	H	1460.0575
1281	AAPQS(UniMod:21)PSVPK(SILAC-K)2	1:1	17676.5	H	17023.3
1282	AAPQS(UniMod:21)PSVPK(SILAC-K)2	1:15	3405.97	H	3383.08
1283	AAPQS(UniMod:21)PSVPK(SILAC-K)2	1:3	11166.2	H	11170.3
1284	AAPQS(UniMod:21)PSVPK(SILAC-K)2	1:31	1785.9	H	2084.55
1285	AAPQS(UniMod:21)PSVPK(SILAC-K)2	1:7	5270.97	H	5370.13
1286	AAPSTAPAEAT(UniMod:21)PPK(SILAC-K)PGEAEAPPK(SILAC-K)HPGVLK(SILAC-K)3	1:1	710.365	H	895.542
1287	AAPSTAPAEAT(UniMod:21)PPK(SILAC-K)PGEAEAPPK(SILAC-K)HPGVLK(SILAC-K)4	1:3	985.894	H	1288.05
1288	AAPSTAPAEAT(UniMod:21)PPK(SILAC-K)PGEAEAPPK(SILAC-K)HPGVLK(SILAC-K)4	1:7	573.58	H	658.0215
1289	AAPVLPTTHNHK(SILAC-K)VPVLIS(UniMod:21)PTLK(SILAC-K)3	1:1	3898.45	H	3350.11
1290	AAPVLPTTHNHK(SILAC-K)VPVLIS(UniMod:21)PTLK(SILAC-K)3	1:3	1846.81	H	1689.06
1291	AAPVLPTTHNHK(SILAC-K)VPVLIS(UniMod:21)PTLK(SILAC-K)3	1:7	1095.48	H	1068.54
1292	AAPVLPTTHNHK(SILAC-K)VPVLIS(UniMod:21)PTLK(SILAC-K)4	1:1	3255.405	H	4197.1
1293	AAQHDLPASEGEVWSMPVPVER(SILAC-R)R(SILAC-R)PS(UniMod:21)PGPR(SILAC-R)4	1:1	2911.56	H	3137.6
1294	AAQS(UniMod:21)LDEMSQTITDLLSEQK(SILAC-K)2	1:1	734.821	H	654.0415
1295	AAQS(UniMod:21)LDEMSQTITDLLSEQK(SILAC-K)3	1:1	1759.84	H	1654.05
1296	AAQS(UniMod:21)LDEMSQTITDLLSEQK(SILAC-K)3	1:3	304.01	H	465.0165
1297	AAQS(UniMod:21)LDEMSQTITDLLSEQK(SILAC-K)3	1:7	653.644	H	625.024
1298	AAS(UniMod:21)AAGAAGSAGGSSGAAGAAGGGAGAGTR(SILAC-R)PGDGGTASAGAAGPGAATK(SILAC-K)4	1:1	2571.17	H	2228.09
1299	AAS(UniMod:21)AATAAPTATPAAQESGTIPK(SILAC-K)2	1:1	5276.87	H	4837.25
1300	AAS(UniMod:21)AATAAPTATPAAQESGTIPK(SILAC-K)2	1:15	532.098	H	612.03
1301	AAS(UniMod:21)AATAAPTATPAAQESGTIPK(SILAC-K)2	1:3	2117.39	H	2183.11
1302	AAS(UniMod:21)AATAAPTATPAAQESGTIPK(SILAC-K)2	1:7	1095.64	H	1188.05
1303	AAS(UniMod:21)DSNPAGPLR(SILAC-R)DK(SILAC-K)2	1:1	10882.6	H	10276.3
1304	AAS(UniMod:21)DSNPAGPLR(SILAC-R)DK(SILAC-K)2	1:3	4199.31	H	4515.17
1305	AAS(UniMod:21)GFNAMEDAQTLR(SILAC-R)K(SILAC-K)2	1:1	1666.46	H	1922.085
1306	AAS(UniMod:21)IFGGAK(SILAC-K)PVDTAAR(SILAC-R)2	1:1	5378.9	H	5713.23
1307	AAS(UniMod:21)IFGGAK(SILAC-K)PVDTAAR(SILAC-R)2	1:3	2318.49	H	2569.11
1308	AAS(UniMod:21)IFGGAK(SILAC-K)PVDTAAR(SILAC-R)3	1:1	2549.54	H	2626.06
1309	AAS(UniMod:21)LDTR(SILAC-R)GSPK(SILAC-K)2	1:1	8494.37	H	8098.2
1310	AAS(UniMod:21)LNYLNQPSAAPLQVSR(SILAC-R)2	1:1	866.92	H	842.039
1311	AAS(UniMod:21)LTEDR(SILAC-R)2	1:1	4032.68	H	4498.1
1312	AAS(UniMod:21)LTEDR(SILAC-R)2	1:15	1622.36	H	1614.03
1313	AAS(UniMod:21)LTEDR(SILAC-R)2	1:3	3115.37	H	3066.06
1314	AAS(UniMod:21)LTEDR(SILAC-R)DR(SILAC-R)2	1:1	152225	H	147492
1315	AAS(UniMod:21)LTEDR(SILAC-R)DR(SILAC-R)2	1:15	14694.2	H	16050.4
1316	AAS(UniMod:21)LTEDR(SILAC-R)DR(SILAC-R)2	1:3	74973.1	H	75213.9
1317	AAS(UniMod:21)LTEDR(SILAC-R)DR(SILAC-R)2	1:31	6847.02	H	7321.2
1318	AAS(UniMod:21)LTEDR(SILAC-R)DR(SILAC-R)2	1:7	27941.9	H	28569.2
1319	AAS(UniMod:21)PAK(SILAC-K)PSSLDLVPNLPK(SILAC-K)2	1:1	3922.4	H	3926.2
1320	AAS(UniMod:21)PAK(SILAC-K)PSSLDLVPNLPK(SILAC-K)2	1:15	373.569	H	575.025
1321	AAS(UniMod:21)PAK(SILAC-K)PSSLDLVPNLPK(SILAC-K)2	1:3	1883.04	H	1940.08
1322	AAS(UniMod:21)PAK(SILAC-K)PSSLDLVPNLPK(SILAC-K)2	1:7	845.814	H	889.037
1323	AAS(UniMod:21)PAK(SILAC-K)PSSLDLVPNLPK(SILAC-K)3	1:1	5764.04	H	5146.12
1324	AAS(UniMod:21)PAK(SILAC-K)PSSLDLVPNLPK(SILAC-K)3	1:15	359.466	H	544.5135
1325	AAS(UniMod:21)PAK(SILAC-K)PSSLDLVPNLPK(SILAC-K)3	1:3	2040.36	H	2370.06
1326	AAS(UniMod:21)PAK(SILAC-K)PSSLDLVPNLPK(SILAC-K)3	1:7	634.764	H	777.019
1327	AAS(UniMod:21)PGR(SILAC-R)CLPK(SILAC-K)2	1:1	19094.8	H	20464.5
1328	AAS(UniMod:21)PGR(SILAC-R)CLPK(SILAC-K)2	1:15	3952.85	H	4180.11
1329	AAS(UniMod:21)PGR(SILAC-R)CLPK(SILAC-K)2	1:3	14263.2	H	14439.4
1330	AAS(UniMod:21)PGR(SILAC-R)CLPK(SILAC-K)2	1:31	2214.85	H	2203.06
1331	AAS(UniMod:21)PGR(SILAC-R)CLPK(SILAC-K)2	1:7	5802.55	H	6558.18
1332	AAS(UniMod:21)PPASASDLIEQQQK(SILAC-K)2	1:1	92877.2	H	86111.2
1333	AAS(UniMod:21)PPASASDLIEQQQK(SILAC-K)2	1:15	8321.34	H	7925.825
1334	AAS(UniMod:21)PPASASDLIEQQQK(SILAC-K)2	1:3	38139.1	H	39434.5
1335	AAS(UniMod:21)PPASASDLIEQQQK(SILAC-K)2	1:7	14425.4	H	17171.7
1336	AAS(UniMod:21)PPASASDLIEQQQK(SILAC-K)3	1:1	1080.23	H	2584.065
1337	AAS(UniMod:21)PPASASDLIEQQQK(SILAC-K)3	1:3	3020.48	H	2458.08
1338	AAS(UniMod:21)PPR(SILAC-R)PLLSNASATPVGR(SILAC-R)3	1:1	11577.9	H	13021.35
1339	AAS(UniMod:21)PPR(SILAC-R)PLLSNASATPVGR(SILAC-R)3	1:15	2004.255	H	1505.54
1340	AAS(UniMod:21)PPR(SILAC-R)PLLSNASATPVGR(SILAC-R)3	1:7	4382.99	H	4045.09
1341	AAS(UniMod:21)PPSYTLDLGESQLAPPPSK(SILAC-K)2	1:1	589.339	H	569.031
1342	AAS(UniMod:21)PPSYTLDLGESQLAPPPSK(SILAC-K)2	1:15	350.056	H	700.038
1343	AAS(UniMod:21)PPSYTLDLGESQLAPPPSK(SILAC-K)2	1:3	284.691	H	636.041
1344	AAS(UniMod:21)PPSYTLDLGESQLAPPPSK(SILAC-K)2	1:7	397.487	H	347.016
1345	AAS(UniMod:21)PPSYTLDLGESQLAPPPSK(SILAC-K)3	1:1	2021.72	H	1665.06
1346	AAS(UniMod:21)PPSYTLDLGESQLAPPPSK(SILAC-K)3	1:3	566.874	H	748.024
1347	AAS(UniMod:21)PPSYTLDLGESQLAPPPSK(SILAC-K)3	1:7	493.788	H	439.015
1348	AAS(UniMod:21)PQDLAGGYTSSLACHR(SILAC-R)2	1:1	1384.255	H	1759.08
1349	AAS(UniMod:21)PQDLAGGYTSSLACHR(SILAC-R)2	1:3	1784.78	H	1785.08
1350	AAS(UniMod:21)PQDLAGGYTSSLACHR(SILAC-R)3	1:1	3774.16	H	3890.12
1351	AAS(UniMod:21)PQDLAGGYTSSLACHR(SILAC-R)3	1:3	2273.44	H	1609.055
1352	AAS(UniMod:21)PQDLAGGYTSSLACHR(SILAC-R)3	1:7	891.023	H	802.028
1353	AAS(UniMod:21)PS(UniMod:21)PQSVR(SILAC-R)2	1:15	2385.36	H	2270.08
1354	AAS(UniMod:21)PS(UniMod:21)PQSVR(SILAC-R)2	1:3	5448.66	H	5716.16
1355	AAS(UniMod:21)PS(UniMod:21)PQSVR(SILAC-R)2	1:7	2677.19	H	2396.05
1356	AAS(UniMod:21)PS(UniMod:21)PQSVR(SILAC-R)R(SILAC-R)2	1:1	38884.9	H	36473.9
1357	AAS(UniMod:21)PS(UniMod:21)PQSVR(SILAC-R)R(SILAC-R)2	1:15	6165.29	H	5882.2
1358	AAS(UniMod:21)PS(UniMod:21)PQSVR(SILAC-R)R(SILAC-R)2	1:3	19300.3	H	19274.6
1359	AAS(UniMod:21)PS(UniMod:21)PQSVR(SILAC-R)R(SILAC-R)2	1:7	11075	H	10960.4
1360	AAS(UniMod:21)PSPQSVR(SILAC-R)2	1:1	6729.4	H	6893.14
1361	AAS(UniMod:21)PSPQSVR(SILAC-R)2	1:15	4841.03	H	4961.14
1362	AAS(UniMod:21)PSPQSVR(SILAC-R)2	1:3	6066.38	H	6480.13
1363	AAS(UniMod:21)PSPQSVR(SILAC-R)2	1:31	3606.67	H	4014.1
1364	AAS(UniMod:21)PSPQSVR(SILAC-R)2	1:7	3840.84	H	4202.09
1365	AAS(UniMod:21)PVLLSSNSQK(SILAC-K)2	1:1	2133.73	H	2756.1
1366	AAS(UniMod:21)PVLLSSNSQK(SILAC-K)S2	1:1	8070.59	H	7848.25
1367	AAS(UniMod:21)PVLLSSNSQK(SILAC-K)S2	1:15	561.148	H	933.036
1368	AAS(UniMod:21)PVLLSSNSQK(SILAC-K)S2	1:3	2476.63	H	2501.09
1369	AAS(UniMod:21)PVLLSSNSQK(SILAC-K)S2	1:7	1088.99	H	1394.545
1370	AAS(UniMod:21)QDHVR(SILAC-R)GFLEK(SILAC-K)2	1:1	43743.3	H	38410.4
1371	AAS(UniMod:21)QDHVR(SILAC-R)GFLEK(SILAC-K)2	1:3	16661.5	H	15989.6
1372	AAS(UniMod:21)QDHVR(SILAC-R)GFLEK(SILAC-K)2	1:7	6965.19	H	6203.745
1373	AAS(UniMod:21)QGSDSPLLPAQR(SILAC-R)2	1:1	2126.03	H	1768.07
1374	AAS(UniMod:21)QGSDSPLLPAQR(SILAC-R)2	1:3	1070.83	H	1236.05
1375	AAS(UniMod:21)SLNLSNGETESVK(SILAC-K)2	1:1	11085.35	H	4795.675
1376	AAS(UniMod:21)SPDGFFWTQGSPK(SILAC-K)PGTASPK(SILAC-K)3	1:1	8398.1	H	8522.25
1377	AAS(UniMod:21)SPSNPAALPVASDSSPMGSK(SILAC-K)2	1:3	1498.23	H	1634.09
1378	AAS(UniMod:21)SPSNPAALPVASDSSPMGSK(SILAC-K)2	1:7	827.339	H	1001.553
1379	AAS(UniMod:21)VPCSVAPEK(SILAC-K)2	1:3	1158.97	H	1179.03
1380	AAS(UniMod:21)VPCSVAPEK(SILAC-K)2	1:7	681.225	H	1015.03
1381	AAS(UniMod:21)YTEEDENHTAK(SILAC-K)2	1:1	4003.11	H	4805.15
1382	AAS(UniMod:21)YTEEDENHTAK(SILAC-K)2	1:7	2278.86	H	2002.565
1383	AASAATAAPTAT(UniMod:21)PAAQESGTIPK(SILAC-K)2	1:1	1506.15	H	1850.1
1384	AASAATAAPTAT(UniMod:21)PAAQESGTIPK(SILAC-K)2	1:3	654.598	H	1022.555
1385	AASAATAAPTAT(UniMod:21)PAAQESGTIPK(SILAC-K)2	1:7	433.6	H	726.037
1386	AASADS(UniMod:21)TTEGTPADGFTVLSTK(SILAC-K)2	1:1	1040.7575	H	1013.0575
1387	AASADS(UniMod:21)TTEGTPADGFTVLSTK(SILAC-K)2	1:15	801.341	H	695.5345
1388	AASADS(UniMod:21)TTEGTPADGFTVLSTK(SILAC-K)2	1:3	520.453	H	885.04
1389	AASADS(UniMod:21)TTEGTPADGFTVLSTK(SILAC-K)2	1:7	834.691	H	854.048
1390	AASADSTTEGT(UniMod:21)PADGFTVLSTK(SILAC-K)2	1:1	1158.2	H	1135.06
1391	AASADSTTEGT(UniMod:21)PADGFTVLSTK(SILAC-K)2	1:7	664.704	H	810.0365
1392	AASLMNIPSTSSWSVPPPLTSVFTMPS(UniMod:21)PAPEVPLK(SILAC-K)4	1:1	1099.04	H	862.038
1393	AASPTR(SILAC-R)S(UniMod:21)SSSASQSNHSCTSMPSSPATPASGTK(SILAC-K)4	1:15	1140.28	H	1269.545
1394	AASPTR(SILAC-R)SSSSASQS(UniMod:21)NHSCTSMPSSPATPASGTK(SILAC-K)4	1:1	3852.83	H	3420.12
1395	AASPTR(SILAC-R)SSSSASQS(UniMod:21)NHSCTSMPSSPATPASGTK(SILAC-K)4	1:15	876.665	H	855.03
1396	AASPTR(SILAC-R)SSSSASQS(UniMod:21)NHSCTSMPSSPATPASGTK(SILAC-K)4	1:3	2245.63	H	2219.07
1397	AASPTR(SILAC-R)SSSSASQS(UniMod:21)NHSCTSMPSSPATPASGTK(SILAC-K)4	1:7	1617.22	H	1507.06
1398	AASPTR(SILAC-R)SSSSASQSNHSCT(UniMod:21)SMPSSPATPASGTK(SILAC-K)4	1:1	4083.37	H	1682.05
1399	AASPTR(SILAC-R)SSSSASQSNHSCT(UniMod:21)SMPSSPATPASGTK(SILAC-K)4	1:15	1193.625	H	1130.5415
1400	AASPTR(SILAC-R)SSSSASQSNHSCT(UniMod:21)SMPSSPATPASGTK(SILAC-K)4	1:3	2395.125	H	2508.09
1401	AASPTR(SILAC-R)SSSSASQSNHSCT(UniMod:21)SMPSSPATPASGTK(SILAC-K)4	1:7	1656.12	H	1695.575
1402	AASS(UniMod:21)PDGFFWTQGSPK(SILAC-K)PGTASPK(SILAC-K)3	1:1	8583.57	H	9029.25
1403	AASS(UniMod:21)PDGFFWTQGSPK(SILAC-K)PGTASPK(SILAC-K)3	1:3	3080.275	H	3640.135
1404	AASS(UniMod:21)PDGFFWTQGSPK(SILAC-K)PGTASPK(SILAC-K)3	1:7	2381.58	H	2806.595
1405	AASS(UniMod:21)PSNPAALPVASDSSPMGSK(SILAC-K)2	1:1	1649.39	H	1862.1
1406	AASS(UniMod:21)PSNPAALPVASDSSPMGSK(SILAC-K)2	1:3	1498.23	H	1634.09
1407	AASS(UniMod:21)PSNPAALPVASDSSPMGSK(SILAC-K)2	1:7	706.275	H	1015.053
1408	AASSDQLR(SILAC-R)DNS(UniMod:21)PPPAFK(SILAC-K)PEPPK(SILAC-K)4	1:1	4344.125	H	4134.095
1409	AASSLNLS(UniMod:21)NGETESVK(SILAC-K)2	1:1	4584.01	H	4821.175
1410	AASSLNLSNGETES(UniMod:21)VK(SILAC-K)2	1:1	4074.4	H	4637.16
1411	AASSLNLSNGETES(UniMod:21)VK(SILAC-K)2	1:3	2079.57	H	2080.08
1412	AASSLNLSNGETES(UniMod:21)VK(SILAC-K)2	1:7	695.337	H	746.031
1413	AASSPSNPAALPVASDSS(UniMod:21)PM(UniMod:35)GSK(SILAC-K)2	1:1	1591.79	H	1080.05
1414	AASSPSNPAALPVASDSS(UniMod:21)PMGSK(SILAC-K)2	1:1	984.606	H	958.039
1415	AASSPSNPAALPVASDSS(UniMod:21)PMGSK(SILAC-K)2	1:3	1837.53	H	1495.08
1416	AASSS(UniMod:21)SPGSPVASSPSR(SILAC-R)2	1:1	2341.24	H	2086.09
1417	AASSSSPGS(UniMod:21)PVASSPSR(SILAC-R)2	1:1	26246.95	H	5261.19
1418	AASVAAATTS(UniMod:21)PTPR(SILAC-R)2	1:1	1971.74	H	2338.1
1419	AASVAAATTS(UniMod:21)PTPR(SILAC-R)2	1:15	207.205	H	203.508
1420	AASVAAATTS(UniMod:21)PTPR(SILAC-R)2	1:3	932.468	H	721.026
1421	AASVAAATTS(UniMod:21)PTPR(SILAC-R)2	1:7	597.099	H	545.52
1422	AATAAR(SILAC-R)PPAPPPAPQPPS(UniMod:21)PTPSPPR(SILAC-R)PTLAR(SILAC-R)4	1:1	3242.61	H	2823.595
1423	AATAAR(SILAC-R)PPAPPPAPQPPS(UniMod:21)PTPSPPR(SILAC-R)PTLAR(SILAC-R)4	1:3	2323.59	H	1423.045
1424	AATAAR(SILAC-R)PPAPPPAPQPPS(UniMod:21)PTPSPPR(SILAC-R)PTLAR(SILAC-R)4	1:7	348.6555	H	701.523
1425	AATEALGEK(SILAC-K)S(UniMod:21)PDSATVSGYDIM(UniMod:35)K(SILAC-K)3	1:7	517.975	H	499.5205
1426	AATESVPCS(UniMod:21)PSPLAGEIR(SILAC-R)2	1:1	3316.15	H	3605.16
1427	AATESVPCS(UniMod:21)PSPLAGEIR(SILAC-R)2	1:3	1156.01	H	1471.06
1428	AATESVPCS(UniMod:21)PSPLAGEIR(SILAC-R)2	1:7	1019.95	H	932.543
1429	AATPLPSLR(SILAC-R)VEAEAGGS(UniMod:21)GAR(SILAC-R)TPPLSR(SILAC-R)3	1:1	20044.4	H	21261.9
1430	AATPLPSLR(SILAC-R)VEAEAGGS(UniMod:21)GAR(SILAC-R)TPPLSR(SILAC-R)3	1:15	2443.76	H	2416.1
1431	AATPLPSLR(SILAC-R)VEAEAGGS(UniMod:21)GAR(SILAC-R)TPPLSR(SILAC-R)3	1:3	10793.135	H	10803.5
1432	AATPLPSLR(SILAC-R)VEAEAGGS(UniMod:21)GAR(SILAC-R)TPPLSR(SILAC-R)3	1:31	1407.665	H	1240.05
1433	AATPLPSLR(SILAC-R)VEAEAGGS(UniMod:21)GAR(SILAC-R)TPPLSR(SILAC-R)3	1:7	5582.28	H	5758.23
1434	AATPLPSLR(SILAC-R)VEAEAGGS(UniMod:21)GAR(SILAC-R)TPPLSR(SILAC-R)4	1:1	11960.3	H	13095.3
1435	AATPLPSLR(SILAC-R)VEAEAGGS(UniMod:21)GAR(SILAC-R)TPPLSR(SILAC-R)4	1:15	1478.84	H	1852.06
1436	AATPLPSLR(SILAC-R)VEAEAGGS(UniMod:21)GAR(SILAC-R)TPPLSR(SILAC-R)4	1:3	7338.47	H	7292.21
1437	AATPLPSLR(SILAC-R)VEAEAGGS(UniMod:21)GAR(SILAC-R)TPPLSR(SILAC-R)4	1:7	4319.21	H	3866.15
1438	AATSGVPSIYAPS(UniMod:21)TYAHLSPAK(SILAC-K)2	1:1	5477.76	H	5404.76
1439	AATSGVPSIYAPS(UniMod:21)TYAHLSPAK(SILAC-K)2	1:15	2568.895	H	2910.655
1440	AATSGVPSIYAPS(UniMod:21)TYAHLSPAK(SILAC-K)2	1:7	3322.54	H	3334.18
1441	AATSGVPSIYAPSTY(UniMod:21)AHLSPAK(SILAC-K)2	1:1	942.9945	H	1173.0585
1442	AATSGVPSIYAPSTY(UniMod:21)AHLSPAK(SILAC-K)2	1:3	1400.9185	H	1572.59
1443	AATSGVPSIYAPSTYAHLS(UniMod:21)PAK(SILAC-K)2	1:1	5895.45	H	6115.28
1444	AATSGVPSIYAPSTYAHLS(UniMod:21)PAK(SILAC-K)2	1:15	3028.49	H	2713.14
1445	AATSGVPSIYAPSTYAHLS(UniMod:21)PAK(SILAC-K)2	1:3	4926.47	H	5057.28
1446	AATSGVPSIYAPSTYAHLS(UniMod:21)PAK(SILAC-K)2	1:7	3288.63	H	3414.17
1447	AATSGVPSIYAPSTYAHLS(UniMod:21)PAK(SILAC-K)3	1:1	11305	H	10812.4
1448	AATSGVPSIYAPSTYAHLS(UniMod:21)PAK(SILAC-K)3	1:15	1961.44	H	2299.09
1449	AATSGVPSIYAPSTYAHLS(UniMod:21)PAK(SILAC-K)3	1:3	6536.74	H	6312.24
1450	AATSGVPSIYAPSTYAHLS(UniMod:21)PAK(SILAC-K)3	1:7	3719.21	H	3998.16
1451	AAVFQDTIIS(UniMod:21)PR(SILAC-R)2	1:1	5307.04	H	4191.14
1452	AAVFQDTIIS(UniMod:21)PR(SILAC-R)2	1:3	889.545	H	712.5265
1453	AAVLS(UniMod:21)DS(UniMod:21)EDEEK(SILAC-K)2	1:1	85064.1	H	83276.1
1454	AAVLS(UniMod:21)DS(UniMod:21)EDEEK(SILAC-K)2	1:15	7083.04	H	7398.3
1455	AAVLS(UniMod:21)DS(UniMod:21)EDEEK(SILAC-K)2	1:3	36563.3	H	31334.9
1456	AAVLS(UniMod:21)DS(UniMod:21)EDEEK(SILAC-K)2	1:31	3064	H	2817.1
1457	AAVLS(UniMod:21)DS(UniMod:21)EDEEK(SILAC-K)2	1:7	17041.8	H	15580.5
1458	AAVLS(UniMod:21)DSEDEEK(SILAC-K)2	1:1	1706.365	H	1854.06
1459	AAVLSDS(UniMod:21)EDEEK(SILAC-K)2	1:1	7213.54	H	6580.21
1460	AAVLSDS(UniMod:21)EDEEK(SILAC-K)2	1:15	1263.31	H	1326.04
1461	AAVLSDS(UniMod:21)EDEEK(SILAC-K)2	1:3	3384.37	H	3417.13
1462	AAVLSDS(UniMod:21)EDEEK(SILAC-K)2	1:7	2320.65	H	2309.08
1463	AAVQELSSS(UniMod:21)ILAGEDPEER(SILAC-R)2	1:1	1710.91	H	1667.08
1464	AAVQELSSS(UniMod:21)ILAGEDPEER(SILAC-R)2	1:3	1065.31	H	1437.08
1465	AAVVT(UniMod:21)SPPPTTAPHK(SILAC-K)3	1:1	12577.2	H	15886.3
1466	AAVVT(UniMod:21)SPPPTTAPHK(SILAC-K)3	1:3	9252.12	H	10197.3
1467	AAVVT(UniMod:21)SPPPTTAPHK(SILAC-K)3	1:7	5509.53	H	4378.09
1468	AAVVTS(UniMod:21)PPPTTAPHK(SILAC-K)2	1:1	48951.7	H	50410.2
1469	AAVVTS(UniMod:21)PPPTTAPHK(SILAC-K)2	1:15	2858.87	H	2799.11
1470	AAVVTS(UniMod:21)PPPTTAPHK(SILAC-K)2	1:3	18375.1	H	18129.5
1471	AAVVTS(UniMod:21)PPPTTAPHK(SILAC-K)2	1:31	1389.18	H	1711.06
1472	AAVVTS(UniMod:21)PPPTTAPHK(SILAC-K)2	1:7	9462.25	H	8786.32
1473	AAVVTS(UniMod:21)PPPTTAPHK(SILAC-K)3	1:1	22659.2	H	16485.3
1474	AAVVTS(UniMod:21)PPPTTAPHK(SILAC-K)3	1:3	10377	H	11655.25
1475	AAVVTS(UniMod:21)PPPTTAPHK(SILAC-K)3	1:7	4586.9	H	4703.11
1476	ACAS(UniMod:21)PSAQVEGSPVAGSDGSQPAVK(SILAC-K)3	1:1	1078.82	H	1443.06
1477	ACPEEPAAPS(UniMod:21)PEPR(SILAC-R)2	1:1	12712.8	H	9506.35
1478	ACPGPPPPS(UniMod:21)PEPLAR(SILAC-R)2	1:3	2542.865	H	3199.63
1479	ACR(SILAC-R)T(UniMod:21)PESFLGPSASSLVNLDSLVK(SILAC-K)3	1:1	8931.82	H	7469.21
1480	ACR(SILAC-R)T(UniMod:21)PESFLGPSASSLVNLDSLVK(SILAC-K)3	1:15	1142.4	H	1323.03
1481	ACR(SILAC-R)T(UniMod:21)PESFLGPSASSLVNLDSLVK(SILAC-K)3	1:3	3282.81	H	3631.12
1482	ACR(SILAC-R)T(UniMod:21)PESFLGPSASSLVNLDSLVK(SILAC-K)3	1:31	564.522	H	763.528
1483	ACR(SILAC-R)T(UniMod:21)PESFLGPSASSLVNLDSLVK(SILAC-K)3	1:7	2221.06	H	2277.07
1484	ACS(UniMod:21)PCSSQSSSSGICTDFWDLLVK(SILAC-K)3	1:1	2277.61	H	1985.07
1485	ACS(UniMod:21)PCSSQSSSSGICTDFWDLLVK(SILAC-K)3	1:15	317.491	H	450.021
1486	ACS(UniMod:21)PCSSQSSSSGICTDFWDLLVK(SILAC-K)3	1:3	1120.07	H	1066.04
1487	ACS(UniMod:21)PCSSQSSSSGICTDFWDLLVK(SILAC-K)3	1:31	468.739	H	556.5185
1488	ACS(UniMod:21)PCSSQSSSSGICTDFWDLLVK(SILAC-K)3	1:7	711.257	H	719.5255
1489	ACS(UniMod:21)TLSLSGPELK(SILAC-K)2	1:1	1232.8	H	1529.06
1490	ACSLAASEGLSSAQPNGPPEAEPR(SILAC-R)PPQS(UniMod:21)PASTASFIFSK(SILAC-K)4	1:1	1062.85	H	916.033
1491	ACSLAASEGLSSAQPNGPPEAEPR(SILAC-R)PPQS(UniMod:21)PASTASFIFSK(SILAC-K)4	1:7	542.459	H	755.0245
1492	ACSMPQELPQS(UniMod:21)PR(SILAC-R)2	1:1	14387.9	H	13259.5
1493	ACSMPQELPQS(UniMod:21)PR(SILAC-R)2	1:3	5557.22	H	5003.2
1494	ADAASS(UniMod:21)LTVDVTPPTAK(SILAC-K)2	1:7	4563.86	H	4556.665
1495	ADAASSLT(UniMod:21)VDVTPPTAK(SILAC-K)2	1:1	18699.7	H	18228.6
1496	ADAASSLT(UniMod:21)VDVTPPTAK(SILAC-K)2	1:15	2060.6	H	2014.575
1497	ADAASSLT(UniMod:21)VDVTPPTAK(SILAC-K)2	1:3	7125.54	H	6120.26
1498	ADAASSLT(UniMod:21)VDVTPPTAK(SILAC-K)2	1:7	4712.13	H	4665.17
1499	ADALQAGAS(UniMod:21)QFETSAAK(SILAC-K)2	1:1	1734.75	H	1265.05
1500	ADALQAGASQFET(UniMod:21)SAAK(SILAC-K)2	1:1	1592.23	H	1462.06
1501	ADEAS(UniMod:21)ELACPTPK(SILAC-K)2	1:1	2478.76	H	1305.06
1502	ADEAS(UniMod:21)ELACPTPK(SILAC-K)2	1:3	683.527	H	754.026
1503	ADEASELACPT(UniMod:21)PK(SILAC-K)2	1:1	417094	H	411719
1504	ADEASELACPT(UniMod:21)PK(SILAC-K)2	1:15	36488	H	37494.5
1505	ADEASELACPT(UniMod:21)PK(SILAC-K)2	1:3	170998	H	172589
1506	ADEASELACPT(UniMod:21)PK(SILAC-K)2	1:31	19406.2	H	19167.7
1507	ADEASELACPT(UniMod:21)PK(SILAC-K)2	1:63	8588.06	H	8829.36
1508	ADEASELACPT(UniMod:21)PK(SILAC-K)2	1:7	81385.2	H	83039.3
1509	ADEASELACPT(UniMod:21)PK(SILAC-K)EDGLAQQQTQLNLR(SILAC-R)3	1:1	427.196	H	495.5165
1510	ADEESDSQMS(UniMod:21)PSHSSTDDHSNWFIIGSK(SILAC-K)4	1:1	1758.785	H	1572.05
1511	ADEICIAGSPLT(UniMod:21)PR(SILAC-R)2	1:1	2665.44	H	2189.08
1512	ADEICIAGSPLT(UniMod:21)PR(SILAC-R)2	1:3	1122.08	H	1210.545
1513	ADEPS(UniMod:21)SEES(UniMod:21)DLEIDK(SILAC-K)2	1:1	72970.7	H	72664.9
1514	ADEPS(UniMod:21)SEES(UniMod:21)DLEIDK(SILAC-K)2	1:15	4600.31	H	4681.205
1515	ADEPS(UniMod:21)SEES(UniMod:21)DLEIDK(SILAC-K)2	1:3	24091.2	H	20998.9
1516	ADEPS(UniMod:21)SEES(UniMod:21)DLEIDK(SILAC-K)2	1:31	2816.1	H	2894.12
1517	ADEPSSEES(UniMod:21)DLEIDK(SILAC-K)2	1:1	37275.8	H	37618.6
1518	ADEPSSEES(UniMod:21)DLEIDK(SILAC-K)2	1:3	13615.9	H	12434.03
1519	ADFTVVAGDEGS(UniMod:21)STTGGSSEENK(SILAC-K)2	1:1	2183.12	H	2198.11
1520	ADFTVVAGDEGS(UniMod:21)STTGGSSEENK(SILAC-K)2	1:15	1174.3	H	1514.09
1521	ADFTVVAGDEGS(UniMod:21)STTGGSSEENK(SILAC-K)2	1:3	2337.33	H	2317.11
1522	ADFTVVAGDEGS(UniMod:21)STTGGSSEENK(SILAC-K)2	1:7	1397.57	H	1666.075
1523	ADGGPEAGELPSIGEAT(UniMod:21)AALALAGR(SILAC-R)R(SILAC-R)PSR(SILAC-R)3	1:1	785.6285	H	1076.048
1524	ADGGPEAGELPSIGEATAALALAGR(SILAC-R)R(SILAC-R)PS(UniMod:21)R(SILAC-R)3	1:1	910.508	H	1132.55
1525	ADIK(SILAC-K)S(UniMod:21)PSLDVTVPEAELNLETPEISVGGK(SILAC-K)3	1:1	770.285	H	927.034
1526	ADIK(SILAC-K)S(UniMod:21)PSLDVTVPEAELNLETPEISVGGK(SILAC-K)3	1:15	366.708	H	505.521
1527	ADIK(SILAC-K)S(UniMod:21)PSLDVTVPEAELNLETPEISVGGK(SILAC-K)3	1:3	438.228	H	594.025
1528	ADIK(SILAC-K)S(UniMod:21)PSLDVTVPEAELNLETPEISVGGK(SILAC-K)3	1:7	380.895	H	639.0255
1529	ADLNQGIGEPQSPS(UniMod:21)R(SILAC-R)2	1:1	1709.27	H	1925.07
1530	ADNPS(UniMod:21)PNLMPASAQAQNAQR(SILAC-R)2	1:1	3498.035	H	3540.19
1531	ADR(SILAC-R)DQS(UniMod:21)PFSK(SILAC-K)2	1:1	4029.64	H	4176.14
1532	ADR(SILAC-R)DQS(UniMod:21)PFSK(SILAC-K)2	1:3	1627.55	H	1582.05
1533	ADR(SILAC-R)DQS(UniMod:21)PFSK(SILAC-K)2	1:7	978.229	H	1040.53
1534	ADR(SILAC-R)EVQAEQPSS(UniMod:21)SSPR(SILAC-R)3	1:1	686.9455	H	885.0185
1535	ADR(SILAC-R)EVQAEQPSS(UniMod:21)SSPR(SILAC-R)3	1:15	899.432	H	1559.045
1536	ADR(SILAC-R)EVQAEQPSS(UniMod:21)SSPR(SILAC-R)3	1:3	698.838	H	841.024
1537	ADR(SILAC-R)EVQAEQPSS(UniMod:21)SSPR(SILAC-R)3	1:7	888.948	H	993.027
1538	ADR(SILAC-R)EVQAEQPSSSS(UniMod:21)PR(SILAC-R)2	1:1	9608.29	H	10649.95
1539	ADR(SILAC-R)EVQAEQPSSSS(UniMod:21)PR(SILAC-R)2	1:3	4090.78	H	6250.3
1540	ADR(SILAC-R)S(UniMod:21)PSLSVAPQDR(SILAC-R)3	1:3	2589.21	H	1807.04
1541	ADR(SILAC-R)S(UniMod:21)PSLSVAPQDR(SILAC-R)3	1:7	1160.16	H	1059.02
1542	ADS(UniMod:21)DGAK(SILAC-K)PEPVAM(UniMod:35)AR(SILAC-R)2	1:1	92891.6	H	99643.8
1543	ADS(UniMod:21)DGAK(SILAC-K)PEPVAM(UniMod:35)AR(SILAC-R)2	1:15	9824.2	H	11785.4
1544	ADS(UniMod:21)DGAK(SILAC-K)PEPVAM(UniMod:35)AR(SILAC-R)2	1:3	49133.4	H	49484.8
1545	ADS(UniMod:21)DGAK(SILAC-K)PEPVAM(UniMod:35)AR(SILAC-R)2	1:31	6005.73	H	6593.26
1546	ADS(UniMod:21)DGAK(SILAC-K)PEPVAM(UniMod:35)AR(SILAC-R)2	1:7	21390.9	H	23640
1547	ADS(UniMod:21)DGAK(SILAC-K)PEPVAM(UniMod:35)AR(SILAC-R)3	1:1	3663.53	H	3604.09
1548	ADS(UniMod:21)DGAK(SILAC-K)PEPVAM(UniMod:35)AR(SILAC-R)3	1:3	4593.15	H	4560.13
1549	ADS(UniMod:21)DGAK(SILAC-K)PEPVAM(UniMod:35)AR(SILAC-R)3	1:7	1805.24	H	2426.06
1550	ADS(UniMod:21)DGAK(SILAC-K)PEPVAMAR(SILAC-R)2	1:1	393878	H	411920
1551	ADS(UniMod:21)DGAK(SILAC-K)PEPVAMAR(SILAC-R)2	1:15	33063.6	H	34007.3
1552	ADS(UniMod:21)DGAK(SILAC-K)PEPVAMAR(SILAC-R)2	1:3	174658	H	184614
1553	ADS(UniMod:21)DGAK(SILAC-K)PEPVAMAR(SILAC-R)2	1:31	17517.7	H	17934.8
1554	ADS(UniMod:21)DGAK(SILAC-K)PEPVAMAR(SILAC-R)2	1:7	81301.8	H	88676.6
1555	ADS(UniMod:21)DGAK(SILAC-K)PEPVAMAR(SILAC-R)3	1:1	58725.7	H	60546.4
1556	ADS(UniMod:21)DGAK(SILAC-K)PEPVAMAR(SILAC-R)3	1:15	12835.4	H	12874.75
1557	ADS(UniMod:21)DGAK(SILAC-K)PEPVAMAR(SILAC-R)3	1:3	50005.1	H	50255.1
1558	ADS(UniMod:21)DGAK(SILAC-K)PEPVAMAR(SILAC-R)3	1:7	26441.4	H	25255.5
1559	ADS(UniMod:21)LLAVVK(SILAC-K)2	1:1	1987.78	H	2149.05
1560	ADS(UniMod:21)LLAVVK(SILAC-K)2	1:3	1315.4	H	1542.04
1561	ADS(UniMod:21)LLAVVK(SILAC-K)2	1:7	503.617	H	454.01
1562	ADS(UniMod:21)PVNGLPK(SILAC-K)2	1:1	17903.2	H	16853.5
1563	ADS(UniMod:21)PVNGLPK(SILAC-K)2	1:15	2200.82	H	2621.06
1564	ADS(UniMod:21)PVNGLPK(SILAC-K)2	1:3	9767.74	H	9430.23
1565	ADS(UniMod:21)PVNGLPK(SILAC-K)2	1:7	4040.54	H	5185.135
1566	ADSEGSNSGGT(UniMod:21)WPK(SILAC-K)2	1:1	2710.93	H	2577.09
1567	ADSEGSNSGGT(UniMod:21)WPK(SILAC-K)2	1:3	754.282	H	685.0265
1568	ADSEGSNSGGT(UniMod:21)WPK(SILAC-K)2	1:7	645.638	H	712.0275
1569	ADSEPES(UniMod:21)PLNASYVYK(SILAC-K)2	1:3	3037.86	H	2972.12
1570	ADSGPTQPPLSLS(UniMod:21)PAPETK(SILAC-K)2	1:1	3419.12	H	4265.19
1571	ADSGPTQPPLSLS(UniMod:21)PAPETK(SILAC-K)2	1:3	4504.27	H	5566.27
1572	ADSGPTQPPLSLS(UniMod:21)PAPETK(SILAC-K)R(SILAC-R)PGQAAK(SILAC-K)3	1:1	2068.48	H	1905.06
1573	ADSGPTQPPLSLS(UniMod:21)PAPETK(SILAC-K)R(SILAC-R)PGQAAK(SILAC-K)3	1:15	337.394	H	478.5155
1574	ADSGPTQPPLSLS(UniMod:21)PAPETK(SILAC-K)R(SILAC-R)PGQAAK(SILAC-K)3	1:3	791.525	H	850.023
1575	ADSGPTQPPLSLS(UniMod:21)PAPETK(SILAC-K)R(SILAC-R)PGQAAK(SILAC-K)3	1:7	465.091	H	642.024
1576	ADSGPTQPPLSLS(UniMod:21)PAPETK(SILAC-K)R(SILAC-R)PGQAAK(SILAC-K)4	1:1	3238.835	H	3088.07
1577	ADT(UniMod:21)SSAENILYTVGLWEAPR(SILAC-R)2	1:1	969.069	H	1085.05
1578	ADT(UniMod:21)SSAENILYTVGLWEAPR(SILAC-R)2	1:15	349.086	H	849.5445
1579	ADT(UniMod:21)SSAENILYTVGLWEAPR(SILAC-R)2	1:3	418.845	H	537.031
1580	ADT(UniMod:21)SSAENILYTVGLWEAPR(SILAC-R)2	1:7	587.238	H	899.047
1581	ADT(UniMod:21)SSAENILYTVGLWEAPR(SILAC-R)3	1:1	7586.95	H	7219.23
1582	ADT(UniMod:21)SSAENILYTVGLWEAPR(SILAC-R)3	1:15	659.718	H	700.031
1583	ADT(UniMod:21)SSAENILYTVGLWEAPR(SILAC-R)3	1:3	1867.41	H	1965.07
1584	ADT(UniMod:21)SSAENILYTVGLWEAPR(SILAC-R)3	1:7	2093.09	H	2212.07
1585	ADTSS(UniMod:21)QGALVFLSK(SILAC-K)2	1:1	2908.9	H	3155.09
1586	ADTSS(UniMod:21)QGALVFLSK(SILAC-K)2	1:7	1565.4	H	3014.61
1587	ADTSSAENILY(UniMod:21)TVGLWEAPR(SILAC-R)2	1:15	652.4095	H	849.5445
1588	ADTSSAENILY(UniMod:21)TVGLWEAPR(SILAC-R)3	1:15	885.3555	H	954.045
1589	ADTSSAENILY(UniMod:21)TVGLWEAPR(SILAC-R)3	1:3	1239.4875	H	1280.5425
1590	ADVGR(SILAC-R)LS(UniMod:21)PEVK(SILAC-K)2	1:1	47505	H	48433.5
1591	ADVGR(SILAC-R)LS(UniMod:21)PEVK(SILAC-K)2	1:15	3793.01	H	4103.14
1592	ADVGR(SILAC-R)LS(UniMod:21)PEVK(SILAC-K)2	1:3	16635.5	H	17358.5
1593	ADVGR(SILAC-R)LS(UniMod:21)PEVK(SILAC-K)2	1:31	1885.68	H	2112.07
1594	ADVGR(SILAC-R)LS(UniMod:21)PEVK(SILAC-K)2	1:7	7434.1	H	7394.23
1595	ADVQLFMDDDSYSHHS(UniMod:21)GLEYADPEK(SILAC-K)3	1:1	1033.17	H	1061.04
1596	ADVQLFMDDDSYSHHS(UniMod:21)GLEYADPEK(SILAC-K)3	1:15	621.236	H	618.0245
1597	ADVQLFMDDDSYSHHS(UniMod:21)GLEYADPEK(SILAC-K)3	1:3	744.629	H	703.035
1598	ADVQLFMDDDSYSHHS(UniMod:21)GLEYADPEK(SILAC-K)3	1:7	830.11	H	870.03
1599	ADVVPQQADPEFPR(SILAC-R)AS(UniMod:21)PR(SILAC-R)2	1:1	35319.9	H	47026.8
1600	AEAAAAPTVAPGPAQPGHVS(UniMod:21)PTPATTSPGEK(SILAC-K)3	1:1	440.443	H	409.015
1601	AEAEAGS(UniMod:21)PR(SILAC-R)PDPR(SILAC-R)2	1:1	4485.2	H	4644.14
1602	AEAEAGS(UniMod:21)PR(SILAC-R)PDPR(SILAC-R)2	1:15	567.502	H	733.529
1603	AEAEAGS(UniMod:21)PR(SILAC-R)PDPR(SILAC-R)2	1:3	1721.88	H	1739.06
1604	AEAEAGS(UniMod:21)PR(SILAC-R)PDPR(SILAC-R)2	1:7	1200.9	H	1149.05
1605	AEAPAGPALGLPS(UniMod:21)PEAESGVDR(SILAC-R)2	1:1	28578.8	H	26466.4
1606	AEAPAGPALGLPS(UniMod:21)PEAESGVDR(SILAC-R)2	1:15	7339.61	H	7734.38
1607	AEAPAGPALGLPS(UniMod:21)PEAESGVDR(SILAC-R)2	1:3	18732.6	H	18762.2
1608	AEAPAGPALGLPS(UniMod:21)PEAESGVDR(SILAC-R)2	1:31	2933.13	H	3221.18
1609	AEAPAGPALGLPS(UniMod:21)PEAESGVDR(SILAC-R)2	1:7	7713.35	H	7671.41
1610	AEAPAGPALGLPS(UniMod:21)PEAESGVDR(SILAC-R)GEPEPMEVEEGELEIVPVR(SILAC-R)R(SILAC-R)4	1:1	502.4455	H	668.035
1611	AEAPAGPALGLPS(UniMod:21)PEAESGVDR(SILAC-R)GEPEPMEVEEGELEIVPVR(SILAC-R)R(SILAC-R)4	1:7	277.117	H	446.522
1612	AEAPLPS(UniMod:21)PK(SILAC-K)2	1:1	3985.81	H	1988.04
1613	AEAPLPS(UniMod:21)PK(SILAC-K)2	1:15	1462.64	H	2389.06
1614	AEAPLPS(UniMod:21)PK(SILAC-K)2	1:3	5487.85	H	3602.09
1615	AEAPLPS(UniMod:21)PK(SILAC-K)2	1:7	284.371	H	2145.03
1616	AEAPS(UniMod:21)S(UniMod:21)PDVAPAGK(SILAC-K)2	1:1	8497.64	H	8369.3
1617	AEAPS(UniMod:21)S(UniMod:21)PDVAPAGK(SILAC-K)2	1:3	5721.02	H	5494.19
1618	AEAPS(UniMod:21)S(UniMod:21)PDVAPAGK(SILAC-K)2	1:7	2449.58	H	2277.08
1619	AEAPSS(UniMod:21)PDVAPAGK(SILAC-K)2	1:1	32752.7	H	31936
1620	AEAPSS(UniMod:21)PDVAPAGK(SILAC-K)2	1:15	4904.9	H	5773.2
1621	AEAPSS(UniMod:21)PDVAPAGK(SILAC-K)2	1:3	16339.2	H	17033.5
1622	AEAPSS(UniMod:21)PDVAPAGK(SILAC-K)2	1:31	3061.49	H	3854.12
1623	AEAPSS(UniMod:21)PDVAPAGK(SILAC-K)2	1:7	9859.1	H	10175.4
1624	AEASSGDHPT(UniMod:21)DTEMK(SILAC-K)2	1:1	962.397	H	1280.5445
1625	AECGLLLS(UniMod:21)PVSGDVHACPFGGSVGDGVGIGGESADK(SILAC-K)K(SILAC-K)4	1:1	2056.28	H	1924.09
1626	AECGLLLS(UniMod:21)PVSGDVHACPFGGSVGDGVGIGGESADK(SILAC-K)K(SILAC-K)4	1:15	358.58	H	565.0265
1627	AECGLLLS(UniMod:21)PVSGDVHACPFGGSVGDGVGIGGESADK(SILAC-K)K(SILAC-K)4	1:3	1465.46	H	1628.06
1628	AECGLLLS(UniMod:21)PVSGDVHACPFGGSVGDGVGIGGESADK(SILAC-K)K(SILAC-K)4	1:7	733.565	H	798.027
1629	AECTAR(SILAC-R)LPEASQS(UniMod:21)PLVLK(SILAC-K)3	1:1	9032.41	H	8326.2
1630	AECTAR(SILAC-R)LPEASQS(UniMod:21)PLVLK(SILAC-K)3	1:3	4512.065	H	4048.095
1631	AEDEDIVLT(UniMod:21)PDGTR(SILAC-R)2	1:1	4691.64	H	8135.325
1632	AEDEDIVLT(UniMod:21)PDGTR(SILAC-R)2	1:3	1003.38	H	3786.63
1633	AEDGATPS(UniMod:21)PSNETPK(SILAC-K)2	1:1	32123.6	H	29843
1634	AEDGATPS(UniMod:21)PSNETPK(SILAC-K)2	1:15	6295.62	H	6940.22
1635	AEDGATPS(UniMod:21)PSNETPK(SILAC-K)2	1:3	18622.8	H	19064.7
1636	AEDGATPS(UniMod:21)PSNETPK(SILAC-K)2	1:31	4267.32	H	4371.16
1637	AEDGATPS(UniMod:21)PSNETPK(SILAC-K)2	1:7	9643.75	H	10782.4
1638	AEDGATPSPS(UniMod:21)NETPK(SILAC-K)2	1:1	79269.7	H	79044.3
1639	AEDGATPSPS(UniMod:21)NETPK(SILAC-K)2	1:15	10107.4	H	9959.32
1640	AEDGATPSPS(UniMod:21)NETPK(SILAC-K)2	1:3	40060	H	42863.5
1641	AEDGATPSPS(UniMod:21)NETPK(SILAC-K)2	1:31	5041.5	H	5210.18
1642	AEDGATPSPS(UniMod:21)NETPK(SILAC-K)K(SILAC-K)2	1:1	13683.2	H	11138.4
1643	AEDGATPSPS(UniMod:21)NETPK(SILAC-K)K(SILAC-K)2	1:3	8263.11	H	8186.29
1644	AEDGATPSPS(UniMod:21)NETPK(SILAC-K)K(SILAC-K)2	1:7	4388.92	H	4867.16
1645	AEDGATPSPSNET(UniMod:21)PK(SILAC-K)2	1:7	18925.85	H	19796.2
1646	AEDGATPSPSNET(UniMod:21)PK(SILAC-K)K(SILAC-K)2	1:7	3963.94	H	4224.14
1647	AEDMYSAQSHQAAT(UniMod:21)PPK(SILAC-K)DGK(SILAC-K)3	1:1	2382.26	H	3587.13
1648	AEEDEILNR(SILAC-R)S(UniMod:21)PR(SILAC-R)2	1:3	5372.385	H	5249.175
1649	AEEEHLSSS(UniMod:21)GGLAK(SILAC-K)2	1:1	3883.47	H	4353.15
1650	AEEEHLSSS(UniMod:21)GGLAK(SILAC-K)2	1:3	1597.61	H	1943.07
1651	AEEK(SILAC-K)S(UniMod:21)PISINVK(SILAC-K)2	1:1	88801.1	H	84411.4
1652	AEEK(SILAC-K)S(UniMod:21)PISINVK(SILAC-K)2	1:15	4510.35	H	6204.23
1653	AEEK(SILAC-K)S(UniMod:21)PISINVK(SILAC-K)2	1:3	22955.8	H	22158.8
1654	AEEK(SILAC-K)S(UniMod:21)PISINVK(SILAC-K)2	1:31	2669.61	H	2838.11
1655	AEEK(SILAC-K)S(UniMod:21)PISINVK(SILAC-K)2	1:7	10357.9	H	10527.3
1656	AEEK(SILAC-K)S(UniMod:21)PISINVK(SILAC-K)3	1:1	32558.5	H	39552.7
1657	AEEK(SILAC-K)S(UniMod:21)PISINVK(SILAC-K)3	1:15	4501.5	H	14661.3
1658	AEEK(SILAC-K)S(UniMod:21)PISINVK(SILAC-K)3	1:3	15178.9	H	22677.5
1659	AEEK(SILAC-K)S(UniMod:21)PISINVK(SILAC-K)3	1:7	7678.97	H	15567.4
1660	AEELS(UniMod:21)PAALSPSLEPIR(SILAC-R)2	1:1	928.637	H	700.529
1661	AEELS(UniMod:21)PAALSPSLEPIR(SILAC-R)2	1:3	742.615	H	1383.06
1662	AEELSPAALS(UniMod:21)PSLEPIR(SILAC-R)2	1:1	1854.8	H	1901.08
1663	AEELSPAALS(UniMod:21)PSLEPIR(SILAC-R)2	1:3	1284	H	1513.08
1664	AEENTDQAS(UniMod:21)PQEDYAGFER(SILAC-R)2	1:1	3103.24	H	3096.16
1665	AEENTDQAS(UniMod:21)PQEDYAGFER(SILAC-R)2	1:15	1581.43	H	1558.08
1666	AEENTDQAS(UniMod:21)PQEDYAGFER(SILAC-R)2	1:3	7155.13	H	6306.31
1667	AEENTDQAS(UniMod:21)PQEDYAGFER(SILAC-R)2	1:31	936.918	H	1112.05
1668	AEENTDQAS(UniMod:21)PQEDYAGFER(SILAC-R)2	1:7	3494.58	H	2870.16
1669	AEENTDQAS(UniMod:21)PQEDYAGFER(SILAC-R)3	1:3	773.494	H	548.016
1670	AEEPPS(UniMod:21)PPVPK(SILAC-K)2	1:1	2336.72	H	2230.07
1671	AEEPPS(UniMod:21)PPVPK(SILAC-K)2	1:3	2033.94	H	1751.06
1672	AEEPPS(UniMod:21)PPVPK(SILAC-K)2	1:7	691.106	H	2263.0755
1673	AEEQQLPPPLS(UniMod:21)PPSPSTPNHR(SILAC-R)R(SILAC-R)3	1:1	2154.615	H	2092.07
1674	AEFTS(UniMod:21)PPSLFK(SILAC-K)2	1:1	14122.7	H	12371.4
1675	AEFTS(UniMod:21)PPSLFK(SILAC-K)2	1:15	1249.97	H	1235.04
1676	AEFTS(UniMod:21)PPSLFK(SILAC-K)2	1:3	6353.73	H	5055.16
1677	AEFTS(UniMod:21)PPSLFK(SILAC-K)2	1:7	2740.17	H	2362.08
1678	AEGDSAGTAGT(UniMod:21)PGGTPAGDK(SILAC-K)2	1:1	1855.5	H	1432.05
1679	AEGDSAGTAGT(UniMod:21)PGGTPAGDK(SILAC-K)2	1:3	843.233	H	862.028
1680	AEGDSAGTAGT(UniMod:21)PGGTPAGDK(SILAC-K)2	1:7	593.118	H	783.033
1681	AEGEPQEES(UniMod:21)PLK(SILAC-K)2	1:1	108780	H	106789
1682	AEGEPQEES(UniMod:21)PLK(SILAC-K)2	1:15	11459.9	H	11424.4
1683	AEGEPQEES(UniMod:21)PLK(SILAC-K)2	1:3	47322.3	H	48067.5
1684	AEGEPQEES(UniMod:21)PLK(SILAC-K)2	1:31	5101.6	H	5008.18
1685	AEGEPQEES(UniMod:21)PLK(SILAC-K)2	1:7	20917.5	H	21929.7
1686	AEGPPR(SILAC-R)LAIQGPEDS(UniMod:21)PSR(SILAC-R)3	1:1	7658.52	H	7196.19
1687	AEGPPR(SILAC-R)LAIQGPEDS(UniMod:21)PSR(SILAC-R)3	1:3	3694.81	H	3213.075
1688	AEGSSTASS(UniMod:21)GSQLAEGK(SILAC-K)2	1:1	899.554	H	960.044
1689	AEGSSTASSGS(UniMod:21)QLAEGK(SILAC-K)2	1:1	3052.77	H	2979.12
1690	AEISS(UniMod:21)IR(SILAC-R)2	1:1	2416.6	H	2715.06
1691	AEISS(UniMod:21)IR(SILAC-R)2	1:3	1654.66	H	1911.035
1692	AEISS(UniMod:21)IR(SILAC-R)2	1:7	947.187	H	1380.025
1693	AEISS(UniMod:21)IR(SILAC-R)ENK(SILAC-K)2	1:1	15121.4	H	13888.5
1694	AEISS(UniMod:21)IR(SILAC-R)ENK(SILAC-K)2	1:3	6747.78	H	24347.8
1695	AEISS(UniMod:21)IR(SILAC-R)ENK(SILAC-K)2	1:7	4999.8	H	23080.8
1696	AELEEMEEVHPSDEEEEDAT(UniMod:21)K(SILAC-K)3	1:1	3308.22	H	3447.595
1697	AELEEMEEVHPSDEEEEDAT(UniMod:21)K(SILAC-K)3	1:3	2802.48	H	3687.12
1698	AELEEMEEVHPSDEEEEDAT(UniMod:21)K(SILAC-K)3	1:7	3530.18	H	3900.635
1699	AELGMGDSTSQS(UniMod:21)PPIK(SILAC-K)2	1:1	6235.365	H	8696.38
1700	AELGMGDSTSQS(UniMod:21)PPIK(SILAC-K)R(SILAC-R)2	1:1	5770.62	H	5155.19
1701	AELGMGDSTSQS(UniMod:21)PPIK(SILAC-K)R(SILAC-R)2	1:3	1659.28	H	1887.08
1702	AELLQSDENGIPS(UniMod:21)SPQK(SILAC-K)2	1:1	9071.48	H	9170.35
1703	AELLQSDENGIPS(UniMod:21)SPQK(SILAC-K)2	1:15	1389.965	H	1953.585
1704	AELLQSDENGIPS(UniMod:21)SPQK(SILAC-K)2	1:3	5768.68	H	6367.3
1705	AELLQSDENGIPS(UniMod:21)SPQK(SILAC-K)2	1:7	2688.26	H	2574.125
1706	AELLQSDENGIPSS(UniMod:21)PQK(SILAC-K)2	1:7	2810.35	H	2957.635
1707	AENAEGQTPAIGPDGEPLDET(UniMod:21)SQMSDLPVK(SILAC-K)3	1:1	443.0695	H	350.016
1708	AENNS(UniMod:21)EVGASGYGVPGPTWDR(SILAC-R)2	1:1	1045.67	H	937.046
1709	AENNS(UniMod:21)EVGASGYGVPGPTWDR(SILAC-R)2	1:15	646.086	H	983.044
1710	AENNS(UniMod:21)EVGASGYGVPGPTWDR(SILAC-R)2	1:3	653.366	H	1040.043
1711	AENNS(UniMod:21)EVGASGYGVPGPTWDR(SILAC-R)2	1:7	410.729	H	638.031
1712	AEPAS(UniMod:21)PAQDAQEPPAPPPPLPPYASCSPR(SILAC-R)3	1:15	413.149	H	320.5125
1713	AEPLT(UniMod:21)PMEDALPPSLSGQAK(SILAC-K)PEDSDCHR(SILAC-R)K(SILAC-K)4	1:1	2258.43	H	2437.09
1714	AEPQPLS(UniMod:21)PASSSYSVSSPR(SILAC-R)2	1:3	1078.7765	H	1193.06
1715	AEPS(UniMod:21)PQSWSSLWK(SILAC-K)2	1:1	6724.61	H	6751.19
1716	AEPSEVDMNS(UniMod:21)PK(SILAC-K)2	1:1	3841.77	H	4341.16
1717	AEPSEVDMNS(UniMod:21)PK(SILAC-K)2	1:3	1990.36	H	1927.06
1718	AEPSEVDMNS(UniMod:21)PK(SILAC-K)2	1:7	983.465	H	1077.04
1719	AER(SILAC-R)LS(UniMod:21)PPAPSGSER(SILAC-R)3	1:1	2472.72	H	2397.05
1720	AER(SILAC-R)LS(UniMod:21)PPAPSGSER(SILAC-R)3	1:3	1692.35	H	1241.02
1721	AES(UniMod:21)EEMETSQAGSK(SILAC-K)2	1:1	4031.39	H	3898.11
1722	AES(UniMod:21)EEMETSQAGSK(SILAC-K)2	1:3	2064.76	H	2576.09
1723	AES(UniMod:21)EEMETSQAGSK(SILAC-K)2	1:7	1094.09	H	1875.075
1724	AES(UniMod:21)GPDLR(SILAC-R)2	1:1	15130.2	H	15368.3
1725	AES(UniMod:21)GPDLR(SILAC-R)2	1:15	2682.17	H	2685.05
1726	AES(UniMod:21)GPDLR(SILAC-R)2	1:3	8047.3	H	8141.18
1727	AES(UniMod:21)GPDLR(SILAC-R)2	1:31	1196.61	H	1736.035
1728	AES(UniMod:21)GPDLR(SILAC-R)2	1:7	4502.93	H	4567.1
1729	AES(UniMod:21)GPDLR(SILAC-R)YEVTSGGGGTSR(SILAC-R)2	1:1	7366.51	H	7081.835
1730	AES(UniMod:21)GPDLR(SILAC-R)YEVTSGGGGTSR(SILAC-R)2	1:7	2780.4	H	3220.16
1731	AES(UniMod:21)GPDLR(SILAC-R)YEVTSGGGGTSR(SILAC-R)3	1:1	8443.37	H	8513.25
1732	AES(UniMod:21)GPDLR(SILAC-R)YEVTSGGGGTSR(SILAC-R)3	1:3	4916.21	H	5470.17
1733	AES(UniMod:21)GPDLR(SILAC-R)YEVTSGGGGTSR(SILAC-R)3	1:7	2328.03	H	2849.09
1734	AES(UniMod:21)LPLSSNLQSK(SILAC-K)2	1:1	1285.79	H	1128.0395
1735	AES(UniMod:21)PAEK(SILAC-K)VPEESVLPLVQK(SILAC-K)2	1:1	81128.3	H	78890.7
1736	AES(UniMod:21)PAEK(SILAC-K)VPEESVLPLVQK(SILAC-K)2	1:15	12357	H	12520.7
1737	AES(UniMod:21)PAEK(SILAC-K)VPEESVLPLVQK(SILAC-K)2	1:3	43891.2	H	45048.1
1738	AES(UniMod:21)PAEK(SILAC-K)VPEESVLPLVQK(SILAC-K)2	1:31	6408.19	H	6562.38
1739	AES(UniMod:21)PAEK(SILAC-K)VPEESVLPLVQK(SILAC-K)2	1:7	19939.3	H	21877.1
1740	AES(UniMod:21)PAEK(SILAC-K)VPEESVLPLVQK(SILAC-K)3	1:1	168041	H	161748
1741	AES(UniMod:21)PAEK(SILAC-K)VPEESVLPLVQK(SILAC-K)3	1:15	15179.7	H	15701.6
1742	AES(UniMod:21)PAEK(SILAC-K)VPEESVLPLVQK(SILAC-K)3	1:3	75649.4	H	74044.1
1743	AES(UniMod:21)PAEK(SILAC-K)VPEESVLPLVQK(SILAC-K)3	1:31	8872.54	H	8397.25
1744	AES(UniMod:21)PAEK(SILAC-K)VPEESVLPLVQK(SILAC-K)3	1:7	34317.2	H	35294.1
1745	AES(UniMod:21)PDLR(SILAC-R)2	1:1	13164.8	H	12811.3
1746	AES(UniMod:21)PDLR(SILAC-R)2	1:15	2236.98	H	2389.05
1747	AES(UniMod:21)PDLR(SILAC-R)2	1:3	8461.6	H	8354.21
1748	AES(UniMod:21)PDLR(SILAC-R)2	1:31	1234.91	H	1417.03
1749	AES(UniMod:21)PDLR(SILAC-R)2	1:7	3909.41	H	3876.09
1750	AES(UniMod:21)PEEVACR(SILAC-R)2	1:1	1519.15	H	1467.04
1751	AES(UniMod:21)PEEVACR(SILAC-R)2	1:3	998.463	H	1338.0395
1752	AES(UniMod:21)PEEVACR(SILAC-R)K(SILAC-K)2	1:1	49854.9	H	50039.7
1753	AES(UniMod:21)PEEVACR(SILAC-R)K(SILAC-K)2	1:15	3880.83	H	4199.65
1754	AES(UniMod:21)PEEVACR(SILAC-R)K(SILAC-K)2	1:3	19338.5	H	18485.6
1755	AES(UniMod:21)PEEVACR(SILAC-R)K(SILAC-K)2	1:7	8491.74	H	8872.33
1756	AES(UniMod:21)PESS(UniMod:21)AIESTQSTPQK(SILAC-K)2	1:1	1551.46	H	1577.57
1757	AES(UniMod:21)PESSAIESTQSTPQK(SILAC-K)2	1:1	90398.2	H	95960.2
1758	AES(UniMod:21)PESSAIESTQSTPQK(SILAC-K)2	1:15	36116.7	H	37540.8
1759	AES(UniMod:21)PESSAIESTQSTPQK(SILAC-K)2	1:3	38365.4	H	53055.3
1760	AES(UniMod:21)PESSAIESTQSTPQK(SILAC-K)2	1:31	31458.1	H	39461
1761	AES(UniMod:21)PESSAIESTQSTPQK(SILAC-K)2	1:7	32416.8	H	47338
1762	AES(UniMod:21)PESSAIESTQSTPQK(SILAC-K)3	1:1	2440.67	H	4028.1
1763	AES(UniMod:21)PESSAIESTQSTPQK(SILAC-K)3	1:15	25897.5	H	22641.6
1764	AES(UniMod:21)PESSAIESTQSTPQK(SILAC-K)3	1:3	9386.37	H	13777.4
1765	AES(UniMod:21)PESSAIESTQSTPQK(SILAC-K)3	1:31	20520.1	H	25751.7
1766	AES(UniMod:21)PESSAIESTQSTPQK(SILAC-K)3	1:7	14160.9	H	21101.6
1767	AES(UniMod:21)PSPAPPPGLR(SILAC-R)2	1:1	9107.44	H	8285.23
1768	AES(UniMod:21)PSPAPPPGLR(SILAC-R)2	1:3	2868.58	H	3026.09
1769	AES(UniMod:21)PSPAPPPGLR(SILAC-R)2	1:7	1022.59	H	1339.05
1770	AES(UniMod:21)PSPAPPPGLR(SILAC-R)GTLDLQVIR(SILAC-R)3	1:1	28947.8	H	27973.9
1771	AES(UniMod:21)PSPAPPPGLR(SILAC-R)GTLDLQVIR(SILAC-R)3	1:3	8366.15	H	9138.3
1772	AES(UniMod:21)PSPAPPPGLR(SILAC-R)GTLDLQVIR(SILAC-R)3	1:7	4665.87	H	4958.15
1773	AES(UniMod:21)PTPGMAQGMEPGAGQEGAMFVHAR(SILAC-R)3	1:1	1612.66	H	1655.05
1774	AES(UniMod:21)PTPGMAQGMEPGAGQEGAMFVHAR(SILAC-R)3	1:3	1614.79	H	1691.065
1775	AES(UniMod:21)PTPGMAQGMEPGAGQEGAMFVHAR(SILAC-R)3	1:7	1176.16	H	1249.04
1776	AESGPDLR(SILAC-R)Y(UniMod:21)EVTSGGGGTSR(SILAC-R)3	1:1	7210.69	H	6973.68
1777	AESPS(UniMod:21)PAPPPGLR(SILAC-R)2	1:1	9034.945	H	8724.755
1778	AESPS(UniMod:21)PAPPPGLR(SILAC-R)2	1:15	1069.1785	H	870.526
1779	AESPS(UniMod:21)PAPPPGLR(SILAC-R)2	1:3	3082.3	H	3183.1
1780	AET(UniMod:21)PHGAEEECR(SILAC-R)HGGVCAPAAVATSPPGAIPK(SILAC-K)4	1:3	4712.64	H	4672.165
1781	AET(UniMod:21)PPLPIPPPPPDIQPLER(SILAC-R)2	1:3	864.275	H	733.038
1782	AET(UniMod:21)PPLPIPPPPPDIQPLER(SILAC-R)3	1:1	6497.16	H	5861.18
1783	AET(UniMod:21)PPLPIPPPPPDIQPLER(SILAC-R)3	1:15	718.311	H	635.5195
1784	AET(UniMod:21)PPLPIPPPPPDIQPLER(SILAC-R)3	1:3	3007.15	H	2772.08
1785	AET(UniMod:21)PPLPIPPPPPDIQPLER(SILAC-R)3	1:7	1751.42	H	1748.05
1786	AET(UniMod:21)PTAAEDDNEGDK(SILAC-K)2	1:1	5484.94	H	5287.23
1787	AET(UniMod:21)PTAAEDDNEGDK(SILAC-K)2	1:3	2400.65	H	2836.1
1788	AET(UniMod:21)PTAAEDDNEGDK(SILAC-K)2	1:7	952.661	H	1407.5515
1789	AET(UniMod:21)PTESVSEPEVATK(SILAC-K)2	1:1	29474.95	H	30891.95
1790	AET(UniMod:21)PTESVSEPEVATK(SILAC-K)2	1:15	3430.675	H	9126.875
1791	AET(UniMod:21)PTESVSEPEVATK(SILAC-K)2	1:3	13271.5	H	15211.6
1792	AET(UniMod:21)PTESVSEPEVATK(SILAC-K)2	1:7	6561.785	H	6983.785
1793	AETASQS(UniMod:21)QR(SILAC-R)SPISDNSGCDAPGNSNPSLSVPSSAESEK(SILAC-K)4	1:1	643.339	H	730.032
1794	AETASQS(UniMod:21)QR(SILAC-R)SPISDNSGCDAPGNSNPSLSVPSSAESEK(SILAC-K)4	1:3	863.508	H	615.022
1795	AETFAGYDCTNSPT(UniMod:21)K(SILAC-K)2	1:1	4230.51	H	3937.16
1796	AETFAGYDCTNSPT(UniMod:21)K(SILAC-K)2	1:3	1416.12	H	1559.06
1797	AETPHGAEEECR(SILAC-R)HGGVCAPAAVATS(UniMod:21)PPGAIPK(SILAC-K)4	1:1	7049.02	H	6093.22
1798	AETPHGAEEECR(SILAC-R)HGGVCAPAAVATS(UniMod:21)PPGAIPK(SILAC-K)4	1:15	2523.86	H	1468.05
1799	AETPHGAEEECR(SILAC-R)HGGVCAPAAVATS(UniMod:21)PPGAIPK(SILAC-K)4	1:3	3408.75	H	4664.16
1800	AETPHGAEEECR(SILAC-R)HGGVCAPAAVATS(UniMod:21)PPGAIPK(SILAC-K)4	1:7	2470.45	H	2106.09
1801	AETPT(UniMod:21)ESVSEPEVATK(SILAC-K)2	1:1	30371.45	H	31733.95
1802	AETPT(UniMod:21)ESVSEPEVATK(SILAC-K)2	1:15	3299.94	H	7372.795
1803	AETPT(UniMod:21)ESVSEPEVATK(SILAC-K)2	1:3	13271.5	H	15211.6
1804	AETPT(UniMod:21)ESVSEPEVATK(SILAC-K)2	1:7	7607.24	H	11116.5
1805	AETSEGSGSAPAVPEASAS(UniMod:21)PK(SILAC-K)2	1:1	23641.3	H	24074
1806	AETSEGSGSAPAVPEASAS(UniMod:21)PK(SILAC-K)2	1:15	2740.78	H	2919.12
1807	AETSEGSGSAPAVPEASAS(UniMod:21)PK(SILAC-K)2	1:3	9266.7	H	9289.37
1808	AETSEGSGSAPAVPEASAS(UniMod:21)PK(SILAC-K)2	1:31	1181.13	H	1527.07
1809	AETSEGSGSAPAVPEASAS(UniMod:21)PK(SILAC-K)2	1:7	5193.56	H	5525.29
1810	AEVAS(UniMod:21)EK(SILAC-K)LTASEQAHPQEPAESAHEPR(SILAC-R)4	1:1	19748.5	H	19037.7
1811	AEVAS(UniMod:21)EK(SILAC-K)LTASEQAHPQEPAESAHEPR(SILAC-R)4	1:3	6117.04	H	5344.18
1812	AEVAS(UniMod:21)EK(SILAC-K)LTASEQAHPQEPAESAHEPR(SILAC-R)4	1:7	3008.87	H	3057.6
1813	AFAAVPTSHPPEDAPAQPPT(UniMod:21)PGPAASPEQLSFR(SILAC-R)4	1:1	1322.49	H	1335.05
1814	AFAAVPTSHPPEDAPAQPPTPGPAAS(UniMod:21)PEQLSFR(SILAC-R)3	1:1	564.328	H	391.0165
1815	AFAAVPTSHPPEDAPAQPPTPGPAAS(UniMod:21)PEQLSFR(SILAC-R)4	1:1	1457.02	H	1433.05
1816	AFAAVPTSHPPEDAPAQPPTPGPAAS(UniMod:21)PEQLSFR(SILAC-R)4	1:3	1317.215	H	1282.545
1817	AFAGPLS(UniMod:21)PAK(SILAC-K)2	1:1	2743.48	H	3084.08
1818	AFAGPLS(UniMod:21)PAK(SILAC-K)2	1:3	1424.57	H	1263.03
1819	AFAGPLS(UniMod:21)PAK(SILAC-K)2	1:7	801.343	H	590.512
1820	AFGPGLQGGSAGS(UniMod:21)PAR(SILAC-R)FTIDTK(SILAC-K)2	1:3	1098.26	H	1263.07
1821	AFGS(UniMod:21)GYR(SILAC-R)2	1:1	629.402	H	617.014
1822	AFGSGIDIK(SILAC-K)PGT(UniMod:21)PPIAGR(SILAC-R)2	1:1	19697.6	H	20387.8
1823	AFGSGIDIK(SILAC-K)PGT(UniMod:21)PPIAGR(SILAC-R)2	1:15	6123.79	H	8835.41
1824	AFGSGIDIK(SILAC-K)PGT(UniMod:21)PPIAGR(SILAC-R)2	1:3	10363.6	H	12071.5
1825	AFGSGIDIK(SILAC-K)PGT(UniMod:21)PPIAGR(SILAC-R)2	1:31	6584.81	H	8944.48
1826	AFGSGIDIK(SILAC-K)PGT(UniMod:21)PPIAGR(SILAC-R)2	1:7	7928.62	H	11832.5
1827	AFGSGIDIK(SILAC-K)PGT(UniMod:21)PPIAGR(SILAC-R)3	1:1	55438.1	H	55358.6
1828	AFGSGIDIK(SILAC-K)PGT(UniMod:21)PPIAGR(SILAC-R)3	1:3	45450.8	H	47668.8
1829	AFHAALR(SILAC-R)NS(UniMod:21)PVNTK(SILAC-K)2	1:1	11302.7	H	11749.5
1830	AFHAALR(SILAC-R)NS(UniMod:21)PVNTK(SILAC-K)2	1:3	3914.48	H	4265.18
1831	AFHAALR(SILAC-R)NS(UniMod:21)PVNTK(SILAC-K)2	1:7	1683.43	H	1538.05
1832	AFLAELEQNS(UniMod:21)PK(SILAC-K)2	1:1	17122.1	H	17528.6
1833	AFLAELEQNS(UniMod:21)PK(SILAC-K)2	1:15	1257.75	H	1323.05
1834	AFLAELEQNS(UniMod:21)PK(SILAC-K)2	1:3	6770.52	H	6414.26
1835	AFLAELEQNS(UniMod:21)PK(SILAC-K)2	1:31	584.059	H	593.027
1836	AFLAELEQNS(UniMod:21)PK(SILAC-K)2	1:7	3212.58	H	3095.14
1837	AFLASLS(UniMod:21)PAM(UniMod:35)VVPEDQLTR(SILAC-R)2	1:15	753.855	H	1677.0855
1838	AFLASLS(UniMod:21)PAM(UniMod:35)VVPEDQLTR(SILAC-R)2	1:3	2081.4995	H	2243.1
1839	AFLASLS(UniMod:21)PAM(UniMod:35)VVPEDQLTR(SILAC-R)2	1:31	855.391	H	1443.58
1840	AFLASLS(UniMod:21)PAM(UniMod:35)VVPEDQLTR(SILAC-R)2	1:7	589.468	H	1427.5725
1841	AFLASLS(UniMod:21)PAM(UniMod:35)VVPEDQLTR(SILAC-R)3	1:1	476.868	H	562.018
1842	AFLASLS(UniMod:21)PAMVVPEDQLTR(SILAC-R)3	1:1	589.929	H	597.016
1843	AFLS(UniMod:21)PPTLLEGPLR(SILAC-R)2	1:1	3539.64	H	3490.16
1844	AFLS(UniMod:21)PPTLLEGPLR(SILAC-R)2	1:3	1441.18	H	1703.06
1845	AFLS(UniMod:21)PPTLLEGPLR(SILAC-R)2	1:7	543.358	H	673.03
1846	AFMES(UniMod:21)PK(SILAC-K)2	1:1	3954.045	H	3371.565
1847	AFMES(UniMod:21)PK(SILAC-K)2	1:3	1533.14	H	1955.04
1848	AFMES(UniMod:21)PK(SILAC-K)2	1:7	872.725	H	565.012
1849	AFMGT(UniMod:21)PVQK(SILAC-K)2	1:1	1205.1	H	1164.04
1850	AFMGT(UniMod:21)PVQK(SILAC-K)2	1:3	1673.7	H	1953.05
1851	AFMGT(UniMod:21)PVQK(SILAC-K)2	1:7	1093.15	H	1215.535
1852	AFNR(SILAC-R)R(SILAC-R)S(UniMod:21)PLTR(SILAC-R)2	1:1	5330.6	H	5340.17
1853	AFNR(SILAC-R)R(SILAC-R)S(UniMod:21)PLTR(SILAC-R)2	1:3	2716.12	H	2641.08
1854	AFNR(SILAC-R)R(SILAC-R)S(UniMod:21)PLTR(SILAC-R)3	1:1	13810.6	H	14360.3
1855	AFNR(SILAC-R)R(SILAC-R)S(UniMod:21)PLTR(SILAC-R)3	1:15	1211.92	H	1413.025
1856	AFNR(SILAC-R)R(SILAC-R)S(UniMod:21)PLTR(SILAC-R)3	1:3	6441.25	H	6744.1
1857	AFNR(SILAC-R)R(SILAC-R)S(UniMod:21)PLTR(SILAC-R)3	1:7	2410.7	H	2493.03
1858	AFR(SILAC-R)GATVLPANT(UniMod:21)PGNVGSGK(SILAC-K)3	1:3	464.492	H	492.51
1859	AFR(SILAC-R)SS(UniMod:21)TIQDQK(SILAC-K)2	1:3	1456.95	H	1672.06
1860	AFS(UniMod:21)DPFVEAEK(SILAC-K)2	1:1	4740.25	H	4634.12
1861	AFS(UniMod:21)DPFVEAEK(SILAC-K)2	1:15	568.64	H	553.5185
1862	AFS(UniMod:21)DPFVEAEK(SILAC-K)2	1:3	2273.18	H	2289.07
1863	AFS(UniMod:21)DPFVEAEK(SILAC-K)2	1:7	1427.47	H	1343.04
1864	AFS(UniMod:21)EDEALAQQENR(SILAC-R)2	1:1	1321.02	H	1487.06
1865	AFS(UniMod:21)EDEALAQQENR(SILAC-R)2	1:3	799.783	H	1033.04
1866	AFS(UniMod:21)LASADLLR(SILAC-R)2	1:1	625.954	H	779.02
1867	AFSR(SILAC-R)GGS(UniMod:21)LESR(SILAC-R)2	1:1	14618.6	H	15294.5
1868	AFSR(SILAC-R)GGS(UniMod:21)LESR(SILAC-R)2	1:3	6295.68	H	7663.2
1869	AFSR(SILAC-R)GGS(UniMod:21)LESR(SILAC-R)2	1:7	3940.54	H	4234.15
1870	AFSS(UniMod:21)R(SILAC-R)SYTSGPGSR(SILAC-R)2	1:1	255297	H	237933
1871	AFSS(UniMod:21)R(SILAC-R)SYTSGPGSR(SILAC-R)2	1:15	20434.7	H	21227.6
1872	AFSS(UniMod:21)R(SILAC-R)SYTSGPGSR(SILAC-R)2	1:3	99864.1	H	102858
1873	AFSS(UniMod:21)R(SILAC-R)SYTSGPGSR(SILAC-R)2	1:31	10803.3	H	10526.9
1874	AFSS(UniMod:21)R(SILAC-R)SYTSGPGSR(SILAC-R)2	1:7	47757.25	H	48531.4
1875	AFSS(UniMod:21)R(SILAC-R)SYTSGPGSR(SILAC-R)3	1:1	99918.3	H	104988
1876	AFSS(UniMod:21)R(SILAC-R)SYTSGPGSR(SILAC-R)3	1:3	61724.9	H	66454.3
1877	AFSS(UniMod:21)R(SILAC-R)SYTSGPGSR(SILAC-R)3	1:7	26599.45	H	31153.6
1878	AFSSR(SILAC-R)S(UniMod:21)YTSGPGSR(SILAC-R)2	1:3	110424	H	104789
1879	AFSSR(SILAC-R)S(UniMod:21)YTSGPGSR(SILAC-R)2	1:7	46376.15	H	48270.45
1880	AFSSR(SILAC-R)S(UniMod:21)YTSGPGSR(SILAC-R)3	1:3	70002.5	H	66043.3
1881	AFSSR(SILAC-R)S(UniMod:21)YTSGPGSR(SILAC-R)3	1:7	31878.4	H	31730.65
1882	AFSSR(SILAC-R)SYT(UniMod:21)SGPGSR(SILAC-R)3	1:1	101488	H	105876
1883	AFSSR(SILAC-R)SYT(UniMod:21)SGPGSR(SILAC-R)3	1:3	62470.4	H	66043.3
1884	AFSSR(SILAC-R)SYT(UniMod:21)SGPGSR(SILAC-R)3	1:7	30508	H	31298.7
1885	AFT(UniMod:21)PFSGPK(SILAC-K)2	1:1	1560.7645	H	585.0135
1886	AFTGR(SILAC-R)EFDELNPS(UniMod:21)AQR(SILAC-R)3	1:1	7201.89	H	6681.19
1887	AFTGR(SILAC-R)EFDELNPS(UniMod:21)AQR(SILAC-R)3	1:3	3928.72	H	3842.1
1888	AFTGR(SILAC-R)EFDELNPS(UniMod:21)AQR(SILAC-R)3	1:7	2558	H	2389.06
1889	AFVDR(SILAC-R)T(UniMod:21)PPPAAVAQR(SILAC-R)2	1:1	13942.8	H	13175.6
1890	AFVDR(SILAC-R)T(UniMod:21)PPPAAVAQR(SILAC-R)2	1:15	799.958	H	1316.055
1891	AFVDR(SILAC-R)T(UniMod:21)PPPAAVAQR(SILAC-R)2	1:3	4312.72	H	5834.25
1892	AFVDR(SILAC-R)T(UniMod:21)PPPAAVAQR(SILAC-R)2	1:7	1550.2	H	2501.12
1893	AFVDR(SILAC-R)T(UniMod:21)PPPAAVAQR(SILAC-R)3	1:1	14485.7	H	14265.3
1894	AFVDR(SILAC-R)T(UniMod:21)PPPAAVAQR(SILAC-R)3	1:3	8669.79	H	9256.19
1895	AFVDR(SILAC-R)T(UniMod:21)PPPAAVAQR(SILAC-R)3	1:7	4649.19	H	3454.08
1896	AFVEDS(UniMod:21)EDEDGAGEGGSSLLQK(SILAC-K)2	1:1	53119.4	H	50929.7
1897	AFVEDS(UniMod:21)EDEDGAGEGGSSLLQK(SILAC-K)2	1:15	9617.53	H	9762.48
1898	AFVEDS(UniMod:21)EDEDGAGEGGSSLLQK(SILAC-K)2	1:3	41363.4	H	39731.8
1899	AFVEDS(UniMod:21)EDEDGAGEGGSSLLQK(SILAC-K)2	1:31	4084.51	H	4928.29
1900	AFVEDS(UniMod:21)EDEDGAGEGGSSLLQK(SILAC-K)2	1:7	21026.6	H	21618.1
1901	AFVEDS(UniMod:21)EDEDGAGEGGSSLLQK(SILAC-K)3	1:1	16111.6	H	15692.6
1902	AFVEDS(UniMod:21)EDEDGAGEGGSSLLQK(SILAC-K)3	1:15	1270.92	H	1383.05
1903	AFVEDS(UniMod:21)EDEDGAGEGGSSLLQK(SILAC-K)3	1:3	6929.94	H	7088.27
1904	AFVEDS(UniMod:21)EDEDGAGEGGSSLLQK(SILAC-K)3	1:31	670.044	H	1024.04
1905	AFVEDS(UniMod:21)EDEDGAGEGGSSLLQK(SILAC-K)3	1:7	3634.63	H	3560.12
1906	AGAAS(UniMod:21)PLNSPLSSAVPSLGK(SILAC-K)2	1:1	522.9935	H	614.0275
1907	AGAGMITQHSSNAS(UniMod:21)PINR(SILAC-R)2	1:1	2942.86	H	3062.14
1908	AGAGMITQHSSNAS(UniMod:21)PINR(SILAC-R)2	1:3	1855.04	H	1893.09
1909	AGAGMITQHSSNAS(UniMod:21)PINR(SILAC-R)2	1:7	873.927	H	864.036
1910	AGAGMITQHSSNAS(UniMod:21)PINR(SILAC-R)IVQISGNSMPR(SILAC-R)4	1:3	1360.205	H	1383.04
1911	AGAPGALS(UniMod:21)PSYDGGLHGLQSK(SILAC-K)2	1:1	10776.8	H	9724.58
1912	AGAPGALS(UniMod:21)PSYDGGLHGLQSK(SILAC-K)2	1:15	965.191	H	1211.065
1913	AGAPGALS(UniMod:21)PSYDGGLHGLQSK(SILAC-K)2	1:3	4338.75	H	3945.2
1914	AGAPGALS(UniMod:21)PSYDGGLHGLQSK(SILAC-K)2	1:7	2121.33	H	2408.1
1915	AGAPGPGLGLCSS(UniMod:21)SPTGDFVDASVLVR(SILAC-R)3	1:1	803.43	H	754.028
1916	AGAPGPGLGLCSS(UniMod:21)SPTGDFVDASVLVR(SILAC-R)3	1:3	283.668	H	519.019
1917	AGAPGPGLGLCSS(UniMod:21)SPTGDFVDASVLVR(SILAC-R)3	1:7	154.702	H	260.5095
1918	AGAPGPGLGLCSSS(UniMod:21)PTGDFVDASVLVR(SILAC-R)3	1:3	276.304	H	535.0195
1919	AGAPGPGLGLCSSS(UniMod:21)PTGGFVDASVLVR(SILAC-R)3	1:1	2212.11	H	2058.1
1920	AGAPGPGLGLCSSS(UniMod:21)PTGGFVDASVLVR(SILAC-R)3	1:3	844.933	H	952.043
1921	AGATS(UniMod:21)R(SILAC-R)GGQAPGFLLR(SILAC-R)3	1:1	1786.12	H	1478.03
1922	AGAVPS(UniMod:21)SPSTPAPPSAK(SILAC-K)2	1:1	4559.78	H	4308.165
1923	AGAVPSS(UniMod:21)PSTPAPPSAK(SILAC-K)2	1:1	4518.12	H	4490.67
1924	AGAVPSS(UniMod:21)PSTPAPPSAK(SILAC-K)2	1:15	250.207	H	458.5175
1925	AGAVPSS(UniMod:21)PSTPAPPSAK(SILAC-K)2	1:3	1995.81	H	1754.08
1926	AGAVPSS(UniMod:21)PSTPAPPSAK(SILAC-K)2	1:7	748.026	H	831.032
1927	AGDLLEDS(UniMod:21)PK(SILAC-K)2	1:1	7740.26	H	8010.23
1928	AGDLLEDS(UniMod:21)PK(SILAC-K)2	1:15	1338.85	H	1289.04
1929	AGDLLEDS(UniMod:21)PK(SILAC-K)2	1:3	4394.73	H	4644.13
1930	AGDLLEDS(UniMod:21)PK(SILAC-K)2	1:7	2077.72	H	2063.55
1931	AGDLLEDS(UniMod:21)PK(SILAC-K)R(SILAC-R)PK(SILAC-K)2	1:1	98156.3	H	97322.6
1932	AGDLLEDS(UniMod:21)PK(SILAC-K)R(SILAC-R)PK(SILAC-K)2	1:15	5740.69	H	5478.18
1933	AGDLLEDS(UniMod:21)PK(SILAC-K)R(SILAC-R)PK(SILAC-K)2	1:3	39163.7	H	38087.3
1934	AGDLLEDS(UniMod:21)PK(SILAC-K)R(SILAC-R)PK(SILAC-K)2	1:31	3114.42	H	2777.605
1935	AGDLLEDS(UniMod:21)PK(SILAC-K)R(SILAC-R)PK(SILAC-K)2	1:7	17195.3	H	16253.7
1936	AGDNIPEEQPVASTPTTVS(UniMod:21)DGENK(SILAC-K)K(SILAC-K)3	1:1	4735.68	H	4847.17
1937	AGDNIPEEQPVASTPTTVS(UniMod:21)DGENK(SILAC-K)K(SILAC-K)3	1:15	2541.99	H	3614.12
1938	AGDNIPEEQPVASTPTTVS(UniMod:21)DGENK(SILAC-K)K(SILAC-K)3	1:3	5013.17	H	5996.19
1939	AGDNIPEEQPVASTPTTVS(UniMod:21)DGENK(SILAC-K)K(SILAC-K)3	1:31	2281.03	H	2952.595
1940	AGDNIPEEQPVASTPTTVS(UniMod:21)DGENK(SILAC-K)K(SILAC-K)3	1:7	3675.25	H	4371.14
1941	AGDR(SILAC-R)NS(UniMod:21)EDDGVVMTFSSVK(SILAC-K)3	1:1	44802.7	H	44145.3
1942	AGDR(SILAC-R)NS(UniMod:21)EDDGVVMTFSSVK(SILAC-K)3	1:15	4418.55	H	4308.12
1943	AGDR(SILAC-R)NS(UniMod:21)EDDGVVMTFSSVK(SILAC-K)3	1:3	22138.3	H	22084.8
1944	AGDR(SILAC-R)NS(UniMod:21)EDDGVVMTFSSVK(SILAC-K)3	1:31	2479.26	H	2307.08
1945	AGDR(SILAC-R)NS(UniMod:21)EDDGVVMTFSSVK(SILAC-K)3	1:7	12407.3	H	12628.4
1946	AGDSAVLVLPPS(UniMod:21)PGPR(SILAC-R)2	1:1	20191.7	H	19745.9
1947	AGDSAVLVLPPS(UniMod:21)PGPR(SILAC-R)2	1:15	1893.14	H	2021.08
1948	AGDSAVLVLPPS(UniMod:21)PGPR(SILAC-R)2	1:3	8711.77	H	8434.32
1949	AGDSAVLVLPPS(UniMod:21)PGPR(SILAC-R)2	1:7	4580.99	H	3970.13
1950	AGDSAVLVLPPS(UniMod:21)PGPR(SILAC-R)3	1:1	718.437	H	940.0245
1951	AGDTS(UniMod:21)DQEGHSLEEK(SILAC-K)2	1:15	1285.11	H	1517.06
1952	AGDTS(UniMod:21)DQEGHSLEEK(SILAC-K)2	1:3	5548.17	H	6021.235
1953	AGDTS(UniMod:21)DQEGHSLEEK(SILAC-K)2	1:7	2437	H	2928.12
1954	AGEPDGES(UniMod:21)LDEQPSSSSSK(SILAC-K)2	1:1	5033.1	H	4749.17
1955	AGEPDGES(UniMod:21)LDEQPSSSSSK(SILAC-K)2	1:15	1512.83	H	1980.58
1956	AGEPDGES(UniMod:21)LDEQPSSSSSK(SILAC-K)2	1:3	5328.51	H	5030.21
1957	AGEPDGES(UniMod:21)LDEQPSSSSSK(SILAC-K)2	1:7	2456.24	H	2780.13
1958	AGEPNS(UniMod:21)PDAEEANSPDVTAGCDPAGVHPPR(SILAC-R)4	1:1	6298.93	H	5851.73
1959	AGEQQLS(UniMod:21)EPEDMEM(UniMod:35)EAGDTDDPPR(SILAC-R)3	1:1	267.199	H	428.516
1960	AGEQQLS(UniMod:21)EPEDMEM(UniMod:35)EAGDTDDPPR(SILAC-R)3	1:3	249.343	H	350.014
1961	AGEQQLS(UniMod:21)EPEDMEM(UniMod:35)EAGDTDDPPR(SILAC-R)3	1:7	239.204	H	464.519
1962	AGET(UniMod:21)R(SILAC-R)FTDTR(SILAC-R)K(SILAC-K)2	1:15	25593.7	H	26081.2
1963	AGET(UniMod:21)R(SILAC-R)FTDTR(SILAC-R)K(SILAC-K)2	1:3	67416.9	H	65607.5
1964	AGET(UniMod:21)R(SILAC-R)FTDTR(SILAC-R)K(SILAC-K)2	1:31	14846.1	H	15841.6
1965	AGET(UniMod:21)R(SILAC-R)FTDTR(SILAC-R)K(SILAC-K)2	1:7	35310.6	H	36326.3
1966	AGETR(SILAC-R)FT(UniMod:21)DTR(SILAC-R)2	1:1	46616.8	H	48829.3
1967	AGETR(SILAC-R)FT(UniMod:21)DTR(SILAC-R)2	1:15	4498.96	H	6270.19
1968	AGETR(SILAC-R)FT(UniMod:21)DTR(SILAC-R)2	1:3	22915	H	21525.6
1969	AGETR(SILAC-R)FT(UniMod:21)DTR(SILAC-R)2	1:31	4169.04	H	4996.16
1970	AGETR(SILAC-R)FT(UniMod:21)DTR(SILAC-R)2	1:7	10515.1	H	11605.3
1971	AGETR(SILAC-R)FT(UniMod:21)DTR(SILAC-R)K(SILAC-K)2	1:1	137983	H	142635
1972	AGETR(SILAC-R)FT(UniMod:21)DTR(SILAC-R)K(SILAC-K)2	1:3	61483.45	H	60048.55
1973	AGETR(SILAC-R)FT(UniMod:21)DTR(SILAC-R)K(SILAC-K)2	1:7	30415.85	H	34670.7
1974	AGFQTEDFSLYACAS(UniMod:21)PK(SILAC-K)2	1:1	2464.62	H	2471.1
1975	AGFQTEDFSLYACAS(UniMod:21)PK(SILAC-K)2	1:15	434.271	H	664.0325
1976	AGFQTEDFSLYACAS(UniMod:21)PK(SILAC-K)2	1:3	1600.93	H	1619.08
1977	AGFQTEDFSLYACAS(UniMod:21)PK(SILAC-K)2	1:7	700.921	H	763.033
1978	AGGAS(UniMod:21)PAASSTAQPPTQHR(SILAC-R)2	1:1	674.216	H	1037.5405
1979	AGGGDLLLPPS(UniMod:21)PK(SILAC-K)2	1:1	5706.17	H	4959.17
1980	AGGGDLLLPPS(UniMod:21)PK(SILAC-K)2	1:3	2391.2	H	2483.08
1981	AGGGDLLLPPS(UniMod:21)PK(SILAC-K)2	1:7	1146.34	H	1356.045
1982	AGGGGGLGAGS(UniMod:21)PALSGGQGR(SILAC-R)2	1:1	4151.45	H	3812.12
1983	AGGGGGLGAGS(UniMod:21)PALSGGQGR(SILAC-R)2	1:3	1798.77	H	1813.06
1984	AGGGPTLQCPPPSS(UniMod:21)PEK(SILAC-K)2	1:3	2139.7835	H	2372.1
1985	AGGK(SILAC-K)PSQS(UniMod:21)PSQEAAGEAVLGAK(SILAC-K)3	1:1	1039.97	H	941.03
1986	AGGK(SILAC-K)PSQSPS(UniMod:21)QEAAGEAVLGAK(SILAC-K)2	1:1	1497.865	H	1519.575
1987	AGGLDWPEATEVS(UniMod:21)PSR(SILAC-R)2	1:1	11898.3	H	12522.5
1988	AGGLDWPEATEVS(UniMod:21)PSR(SILAC-R)2	1:15	2068.79	H	2203.08
1989	AGGLDWPEATEVS(UniMod:21)PSR(SILAC-R)2	1:3	4531.13	H	5193.25
1990	AGGLDWPEATEVS(UniMod:21)PSR(SILAC-R)2	1:31	981.997	H	1482.06
1991	AGGLDWPEATEVS(UniMod:21)PSR(SILAC-R)2	1:7	2907.45	H	3658.17
1992	AGGPATPLS(UniMod:21)PTR(SILAC-R)LSR(SILAC-R)2	1:1	22542.65	H	22797.35
1993	AGGPATPLS(UniMod:21)PTR(SILAC-R)LSR(SILAC-R)2	1:3	7601.33	H	7598.32
1994	AGGPTTPLS(UniMod:21)PTR(SILAC-R)2	1:1	1498.9	H	1452.035
1995	AGGPTTPLS(UniMod:21)PTR(SILAC-R)2	1:3	722.493	H	927.029
1996	AGGPTTPLS(UniMod:21)PTR(SILAC-R)LSR(SILAC-R)2	1:1	38852.9	H	36783.4
1997	AGGPTTPLS(UniMod:21)PTR(SILAC-R)LSR(SILAC-R)2	1:3	14612.9	H	13460.5
1998	AGGPTTPLS(UniMod:21)PTR(SILAC-R)LSR(SILAC-R)2	1:7	5690.98	H	5610.19
1999	AGGS(UniMod:21)VESLR(SILAC-R)2	1:1	1567.115	H	1913.04
[truncated: 31,877 more rows]
