# Supplementary material for: Spike-in enhanced phosphoproteomics uncovers synergistic signaling responses to MEK inhibition in colon cancer cells
Source: Nat Commun. 2025 May 27;16:4884. doi: 10.1038/s41467-025-59404-y (PMC12106795; doi:10.1038/s41467-025-59404-y)
Supplement: Supplementary file 21 — Source Data [file 41467_2025_59404_MOESM21_ESM.zip › SourceData_SuppFigure1B.csv]

	PTM.Q.Value_filter	metric	dilution	type	value
1	0.999	R2	alldil	All	0.731378133950395
2	0.999	R2	4dil	All	0.711899856231603
3	0.999	R2	alldil	isobaric	0.784550921235853
4	0.999	R2	4dil	isobaric	0.777498205976185
5	0.999	n	alldil	All	67467
6	0.999	n	4dil	All	45857
7	0.999	n	alldil	isobaric	7879
8	0.999	n	4dil	isobaric	4783
9	0.99	R2	alldil	All	0.674542125977502
10	0.99	R2	4dil	All	0.663144516805877
11	0.99	R2	alldil	isobaric	0.774712855725199
12	0.99	R2	4dil	isobaric	0.769684223471108
13	0.99	n	alldil	All	105992
14	0.99	n	4dil	All	72713
15	0.99	n	alldil	isobaric	10741
16	0.99	n	4dil	isobaric	6620
17	0.95	R2	alldil	All	0.650686719267371
18	0.95	R2	4dil	All	0.641410363199345
19	0.95	R2	alldil	isobaric	0.759297738334659
20	0.95	R2	4dil	isobaric	0.759964252224069
21	0.95	n	alldil	All	126268
22	0.95	n	4dil	All	87961
23	0.95	n	alldil	isobaric	13400
24	0.95	n	4dil	isobaric	8422
25	0.9	R2	alldil	All	0.643330529884531
26	0.9	R2	4dil	All	0.634660582768894
27	0.9	R2	alldil	isobaric	0.755760321638634
28	0.9	R2	4dil	isobaric	0.760465244594338
29	0.9	n	alldil	All	133858
30	0.9	n	4dil	All	93672
31	0.9	n	alldil	isobaric	14825
32	0.9	n	4dil	isobaric	9440
33	0.75	R2	alldil	All	0.638352613225023
34	0.75	R2	4dil	All	0.631815331421068
35	0.75	R2	alldil	isobaric	0.742098897926918
36	0.75	R2	4dil	isobaric	0.744743518105574
37	0.75	n	alldil	All	142666
38	0.75	n	4dil	All	100022
39	0.75	n	alldil	isobaric	17279
40	0.75	n	4dil	isobaric	11155
41	0.7	R2	alldil	All	0.637306823086625
42	0.7	R2	4dil	All	0.631710492202321
43	0.7	R2	alldil	isobaric	0.741405678596979
44	0.7	R2	4dil	isobaric	0.742865209865899
45	0.7	n	alldil	All	144645
46	0.7	n	4dil	All	101463
47	0.7	n	alldil	isobaric	17841
48	0.7	n	4dil	isobaric	11549
49	0.6	R2	alldil	All	0.634801138863323
50	0.6	R2	4dil	All	0.630424745487878
51	0.6	R2	alldil	isobaric	0.733403415153309
52	0.6	R2	4dil	isobaric	0.734811481932819
53	0.6	n	alldil	All	148354
54	0.6	n	4dil	All	104157
55	0.6	n	alldil	isobaric	18904
56	0.6	n	4dil	isobaric	12313
57	0.5	R2	alldil	All	0.630928389209394
58	0.5	R2	4dil	All	0.629748641684209
59	0.5	R2	alldil	isobaric	0.723805596521135
60	0.5	R2	4dil	isobaric	0.731232091620159
61	0.5	n	alldil	All	154162
62	0.5	n	4dil	All	108391
63	0.5	n	alldil	isobaric	20749
64	0.5	n	4dil	isobaric	13647
65	0.49	R2	alldil	All	0.625670197599439
66	0.49	R2	4dil	All	0.629693162098759
67	0.49	R2	alldil	isobaric	0.699662336023143
68	0.49	R2	4dil	isobaric	0.710245853918173
69	0.49	n	alldil	All	169973
70	0.49	n	4dil	All	120063
71	0.49	n	alldil	isobaric	27410
72	0.49	n	4dil	isobaric	18497
73	0.45	R2	alldil	All	0.624054652897003
74	0.45	R2	4dil	All	0.628572173084504
75	0.45	R2	alldil	isobaric	0.697152524747674
76	0.45	R2	4dil	isobaric	0.707493273542467
77	0.45	n	alldil	All	171783
78	0.45	n	4dil	All	121389
79	0.45	n	alldil	isobaric	28088
80	0.45	n	4dil	isobaric	18996
81	0.25	R2	alldil	All	0.621385567325266
82	0.25	R2	4dil	All	0.628028609254317
83	0.25	R2	alldil	isobaric	0.691080288756011
84	0.25	R2	4dil	isobaric	0.705077306507103
85	0.25	n	alldil	All	176046
86	0.25	n	4dil	All	124538
87	0.25	n	alldil	isobaric	29656
88	0.25	n	4dil	isobaric	20154
89	0.1	R2	alldil	All	0.620002168288669
90	0.1	R2	4dil	All	0.62666527001243
91	0.1	R2	alldil	isobaric	0.687913328200027
92	0.1	R2	4dil	isobaric	0.701621670017054
93	0.1	n	alldil	All	177845
94	0.1	n	4dil	All	125878
95	0.1	n	alldil	isobaric	30302
96	0.1	n	4dil	isobaric	20623
97	0	R2	alldil	All	0.619435701790043
98	0	R2	4dil	All	0.626375781816812
99	0	R2	alldil	isobaric	0.687573260861951
100	0	R2	4dil	isobaric	0.700779786722844
101	0	n	alldil	All	178768
102	0	n	4dil	All	126537
103	0	n	alldil	isobaric	30632
104	0	n	4dil	isobaric	20867
