# Supplementary material for: Spike-in enhanced phosphoproteomics uncovers synergistic signaling responses to MEK inhibition in colon cancer cells
Source: Nat Commun. 2025 May 27;16:4884. doi: 10.1038/s41467-025-59404-y (PMC12106795; doi:10.1038/s41467-025-59404-y)
Supplement: Supplementary file 21 — Source Data [file 41467_2025_59404_MOESM21_ESM.zip › SourceData_SuppFigure1C.csv]

	Modified.Sequence	nophosseq	n_phosgroups	Run	run_simple	DIL	Precursor.Charge	jptseq	paired_jptseq	Channel.L	Channel.H	Channel.H.FALSE	IM	RT	IM.FALSE	RT.FALSE	Pair_Type	SILAC_Ratio	n_modseq	PTMfil
1	(UniMod:1)AAAAAALSGAGT(Phospho (STY))PPAGGGAGGGGAGGGGSPPGGWAVAR(SILAC-R-L)	(UniMod:1)AAAAAALSGAGTPPAGGGAGGGGAGGGGSPPGGWAVAR(SILAC-R-L)	1	Popeye_20221125_MVB_HStdia_SIL_1_1_100ng_1_B6_1_2306	1_1_1	1_1	3	AAAAAALSGAGT(Phospho (STY))PPAGGGAGGGGAGGGGSPPGGWAVAR	AAAAAALSGAGTPPAGGGAGGGGAGGGGS(Phospho (STY))PPGGWAVAR	850.045	1449.73	18548	1.28052	31.7249	1.31875	32.5136	TRUE	0.58634711291068	n = 2617	0
2	(UniMod:1)AAAAAALSGAGT(Phospho (STY))PPAGGGAGGGGAGGGGSPPGGWAVAR(SILAC-R-L)	(UniMod:1)AAAAAALSGAGTPPAGGGAGGGGAGGGGSPPGGWAVAR(SILAC-R-L)	1	Popeye_20221125_MVB_HStdia_SIL_1_1_100ng_1_B6_1_2306	1_1_1	1_1	3	AAAAAALSGAGT(Phospho (STY))PPAGGGAGGGGAGGGGSPPGGWAVAR	AAAAAALSGAGTPPAGGGAGGGGAGGGGS(Phospho (STY))PPGGWAVAR	850.045	1449.73	18548	1.28052	31.7249	1.31875	32.5136	FALSE	0.0458294694845805	n = 2617	0
3	(UniMod:1)AAAAAALSGAGTPPAGGGAGGGGAGGGGS(Phospho (STY))PPGGWAVAR(SILAC-R-L)	(UniMod:1)AAAAAALSGAGTPPAGGGAGGGGAGGGGSPPGGWAVAR(SILAC-R-L)	1	Popeye_20221125_MVB_HStdia_SIL_1_1_100ng_1_B6_1_2306	1_1_1	1_1	3	AAAAAALSGAGTPPAGGGAGGGGAGGGGS(Phospho (STY))PPGGWAVAR	AAAAAALSGAGT(Phospho (STY))PPAGGGAGGGGAGGGGSPPGGWAVAR	17216.1	18548	1449.73	1.31875	32.5136	1.28052	31.7249	TRUE	0.928191718783696	n = 2617	0
4	(UniMod:1)AAAAAALSGAGTPPAGGGAGGGGAGGGGS(Phospho (STY))PPGGWAVAR(SILAC-R-L)	(UniMod:1)AAAAAALSGAGTPPAGGGAGGGGAGGGGSPPGGWAVAR(SILAC-R-L)	1	Popeye_20221125_MVB_HStdia_SIL_1_1_100ng_1_B6_1_2306	1_1_1	1_1	3	AAAAAALSGAGTPPAGGGAGGGGAGGGGS(Phospho (STY))PPGGWAVAR	AAAAAALSGAGT(Phospho (STY))PPAGGGAGGGGAGGGGSPPGGWAVAR	17216.1	18548	1449.73	1.31875	32.5136	1.28052	31.7249	FALSE	11.8753836921358	n = 2617	0
5	(UniMod:1)AAAAAALSGAGT(Phospho (STY))PPAGGGAGGGGAGGGGSPPGGWAVAR(SILAC-R-L)	(UniMod:1)AAAAAALSGAGTPPAGGGAGGGGAGGGGSPPGGWAVAR(SILAC-R-L)	1	Popeye_20221125_MVB_HStdia_SIL_1_1_100ng_3_B6_1_2308	1_1_3	1_1	3	AAAAAALSGAGT(Phospho (STY))PPAGGGAGGGGAGGGGSPPGGWAVAR	AAAAAALSGAGTPPAGGGAGGGGAGGGGS(Phospho (STY))PPGGWAVAR	684.032	699.865	10064.5	1.28352	31.7865	1.31875	32.6054	TRUE	0.977377065576933	n = 2617	0
6	(UniMod:1)AAAAAALSGAGT(Phospho (STY))PPAGGGAGGGGAGGGGSPPGGWAVAR(SILAC-R-L)	(UniMod:1)AAAAAALSGAGTPPAGGGAGGGGAGGGGSPPGGWAVAR(SILAC-R-L)	1	Popeye_20221125_MVB_HStdia_SIL_1_1_100ng_3_B6_1_2308	1_1_3	1_1	3	AAAAAALSGAGT(Phospho (STY))PPAGGGAGGGGAGGGGSPPGGWAVAR	AAAAAALSGAGTPPAGGGAGGGGAGGGGS(Phospho (STY))PPGGWAVAR	684.032	699.865	10064.5	1.28352	31.7865	1.31875	32.6054	FALSE	0.0679648268667097	n = 2617	0
7	(UniMod:1)AAAAAALSGAGTPPAGGGAGGGGAGGGGS(Phospho (STY))PPGGWAVAR(SILAC-R-L)	(UniMod:1)AAAAAALSGAGTPPAGGGAGGGGAGGGGSPPGGWAVAR(SILAC-R-L)	1	Popeye_20221125_MVB_HStdia_SIL_1_1_100ng_3_B6_1_2308	1_1_3	1_1	3	AAAAAALSGAGTPPAGGGAGGGGAGGGGS(Phospho (STY))PPGGWAVAR	AAAAAALSGAGT(Phospho (STY))PPAGGGAGGGGAGGGGSPPGGWAVAR	8522.54	10064.5	699.865	1.31875	32.6054	1.28352	31.7865	TRUE	0.8467921903721	n = 2617	0
8	(UniMod:1)AAAAAALSGAGTPPAGGGAGGGGAGGGGS(Phospho (STY))PPGGWAVAR(SILAC-R-L)	(UniMod:1)AAAAAALSGAGTPPAGGGAGGGGAGGGGSPPGGWAVAR(SILAC-R-L)	1	Popeye_20221125_MVB_HStdia_SIL_1_1_100ng_3_B6_1_2308	1_1_3	1_1	3	AAAAAALSGAGTPPAGGGAGGGGAGGGGS(Phospho (STY))PPGGWAVAR	AAAAAALSGAGT(Phospho (STY))PPAGGGAGGGGAGGGGSPPGGWAVAR	8522.54	10064.5	699.865	1.31875	32.6054	1.28352	31.7865	FALSE	12.1774056425168	n = 2617	0
9	(UniMod:1)AAAAAALSGAGT(Phospho (STY))PPAGGGAGGGGAGGGGSPPGGWAVAR(SILAC-R-L)	(UniMod:1)AAAAAALSGAGTPPAGGGAGGGGAGGGGSPPGGWAVAR(SILAC-R-L)	1	Popeye_20221125_MVB_HStdia_SIL_1_15_100ng_2_E6_1_2295	1_15_2	1_15	4	AAAAAALSGAGT(Phospho (STY))PPAGGGAGGGGAGGGGSPPGGWAVAR	AAAAAALSGAGTPPAGGGAGGGGAGGGGS(Phospho (STY))PPGGWAVAR	145.004	41.43	0	1.08455	31.7681	1.0875	32.6477	TRUE	3.49997586290128	n = 3681	0
10	(UniMod:1)AAAAAALSGAGT(Phospho (STY))PPAGGGAGGGGAGGGGSPPGGWAVAR(SILAC-R-L)	(UniMod:1)AAAAAALSGAGTPPAGGGAGGGGAGGGGSPPGGWAVAR(SILAC-R-L)	1	Popeye_20221125_MVB_HStdia_SIL_1_15_100ng_2_E6_1_2295	1_15_2	1_15	4	AAAAAALSGAGT(Phospho (STY))PPAGGGAGGGGAGGGGSPPGGWAVAR	AAAAAALSGAGTPPAGGGAGGGGAGGGGS(Phospho (STY))PPGGWAVAR	145.004	41.43	0	1.08455	31.7681	1.0875	32.6477	FALSE	Inf	n = 3681	0
11	(UniMod:1)AAAAAALSGAGTPPAGGGAGGGGAGGGGS(Phospho (STY))PPGGWAVAR(SILAC-R-L)	(UniMod:1)AAAAAALSGAGTPPAGGGAGGGGAGGGGSPPGGWAVAR(SILAC-R-L)	1	Popeye_20221125_MVB_HStdia_SIL_1_15_100ng_2_E6_1_2295	1_15_2	1_15	4	AAAAAALSGAGTPPAGGGAGGGGAGGGGS(Phospho (STY))PPGGWAVAR	AAAAAALSGAGT(Phospho (STY))PPAGGGAGGGGAGGGGSPPGGWAVAR	3418.14	0	41.43	1.0875	32.6477	1.08455	31.7681	TRUE	Inf	n = 3681	0
12	(UniMod:1)AAAAAALSGAGTPPAGGGAGGGGAGGGGS(Phospho (STY))PPGGWAVAR(SILAC-R-L)	(UniMod:1)AAAAAALSGAGTPPAGGGAGGGGAGGGGSPPGGWAVAR(SILAC-R-L)	1	Popeye_20221125_MVB_HStdia_SIL_1_15_100ng_2_E6_1_2295	1_15_2	1_15	4	AAAAAALSGAGTPPAGGGAGGGGAGGGGS(Phospho (STY))PPGGWAVAR	AAAAAALSGAGT(Phospho (STY))PPAGGGAGGGGAGGGGSPPGGWAVAR	3418.14	0	41.43	1.0875	32.6477	1.08455	31.7681	FALSE	82.5039826212889	n = 3681	0
13	(UniMod:1)AAAAAALSGAGT(Phospho (STY))PPAGGGAGGGGAGGGGSPPGGWAVAR(SILAC-R-L)	(UniMod:1)AAAAAALSGAGTPPAGGGAGGGGAGGGGSPPGGWAVAR(SILAC-R-L)	1	Popeye_20221125_MVB_HStdia_SIL_1_15_100ng_3_E6_1_2296	1_15_3	1_15	3	AAAAAALSGAGT(Phospho (STY))PPAGGGAGGGGAGGGGSPPGGWAVAR	AAAAAALSGAGTPPAGGGAGGGGAGGGGS(Phospho (STY))PPGGWAVAR	3314.19	402.937	2788.09	1.28167	31.7846	1.31023	32.6339	TRUE	8.22508233297017	n = 3681	0
14	(UniMod:1)AAAAAALSGAGT(Phospho (STY))PPAGGGAGGGGAGGGGSPPGGWAVAR(SILAC-R-L)	(UniMod:1)AAAAAALSGAGTPPAGGGAGGGGAGGGGSPPGGWAVAR(SILAC-R-L)	1	Popeye_20221125_MVB_HStdia_SIL_1_15_100ng_3_E6_1_2296	1_15_3	1_15	3	AAAAAALSGAGT(Phospho (STY))PPAGGGAGGGGAGGGGSPPGGWAVAR	AAAAAALSGAGTPPAGGGAGGGGAGGGGS(Phospho (STY))PPGGWAVAR	3314.19	402.937	2788.09	1.28167	31.7846	1.31023	32.6339	FALSE	1.18869548687453	n = 3681	0
15	(UniMod:1)AAAAAALSGAGTPPAGGGAGGGGAGGGGS(Phospho (STY))PPGGWAVAR(SILAC-R-L)	(UniMod:1)AAAAAALSGAGTPPAGGGAGGGGAGGGGSPPGGWAVAR(SILAC-R-L)	1	Popeye_20221125_MVB_HStdia_SIL_1_15_100ng_3_E6_1_2296	1_15_3	1_15	3	AAAAAALSGAGTPPAGGGAGGGGAGGGGS(Phospho (STY))PPGGWAVAR	AAAAAALSGAGT(Phospho (STY))PPAGGGAGGGGAGGGGSPPGGWAVAR	35679.3	2788.09	402.937	1.31023	32.6339	1.28167	31.7846	TRUE	12.7970402677102	n = 3681	0
16	(UniMod:1)AAAAAALSGAGTPPAGGGAGGGGAGGGGS(Phospho (STY))PPGGWAVAR(SILAC-R-L)	(UniMod:1)AAAAAALSGAGTPPAGGGAGGGGAGGGGSPPGGWAVAR(SILAC-R-L)	1	Popeye_20221125_MVB_HStdia_SIL_1_15_100ng_3_E6_1_2296	1_15_3	1_15	3	AAAAAALSGAGTPPAGGGAGGGGAGGGGS(Phospho (STY))PPGGWAVAR	AAAAAALSGAGT(Phospho (STY))PPAGGGAGGGGAGGGGSPPGGWAVAR	35679.3	2788.09	402.937	1.31023	32.6339	1.28167	31.7846	FALSE	88.5480856808881	n = 3681	0
17	(UniMod:1)AAAAGPGAALS(Phospho (STY))PR(SILAC-R-L)PCDSDPATPGAQSPK(SILAC-K-L)	(UniMod:1)AAAAGPGAALSPR(SILAC-R-L)PCDSDPATPGAQSPK(SILAC-K-L)	1	Popeye_20221125_MVB_HStdia_SIL_1_1_100ng_1_B6_1_2306	1_1_1	1_1	3	AAAAGPGAALS(Phospho (STY))PRPCDSDPATPGAQSPK	AAAAGPGAALSPRPCDSDPATPGAQS(Phospho (STY))PK	1437.06	988.78	2016.66	1.09386	21.648	1.08773	22.922	TRUE	1.45336677521795	n = 2617	0
18	(UniMod:1)AAAAGPGAALS(Phospho (STY))PR(SILAC-R-L)PCDSDPATPGAQSPK(SILAC-K-L)	(UniMod:1)AAAAGPGAALSPR(SILAC-R-L)PCDSDPATPGAQSPK(SILAC-K-L)	1	Popeye_20221125_MVB_HStdia_SIL_1_1_100ng_1_B6_1_2306	1_1_1	1_1	3	AAAAGPGAALS(Phospho (STY))PRPCDSDPATPGAQSPK	AAAAGPGAALSPRPCDSDPATPGAQS(Phospho (STY))PK	1437.06	988.78	2016.66	1.09386	21.648	1.08773	22.922	FALSE	0.712594091220136	n = 2617	0
19	(UniMod:1)AAAAGPGAALSPR(SILAC-R-L)PCDSDPATPGAQS(Phospho (STY))PK(SILAC-K-L)	(UniMod:1)AAAAGPGAALSPR(SILAC-R-L)PCDSDPATPGAQSPK(SILAC-K-L)	1	Popeye_20221125_MVB_HStdia_SIL_1_1_100ng_1_B6_1_2306	1_1_1	1_1	3	AAAAGPGAALSPRPCDSDPATPGAQS(Phospho (STY))PK	AAAAGPGAALS(Phospho (STY))PRPCDSDPATPGAQSPK	2360.1	2016.66	988.78	1.08773	22.922	1.09386	21.648	TRUE	1.17030138942608	n = 2617	0
20	(UniMod:1)AAAAGPGAALSPR(SILAC-R-L)PCDSDPATPGAQS(Phospho (STY))PK(SILAC-K-L)	(UniMod:1)AAAAGPGAALSPR(SILAC-R-L)PCDSDPATPGAQSPK(SILAC-K-L)	1	Popeye_20221125_MVB_HStdia_SIL_1_1_100ng_1_B6_1_2306	1_1_1	1_1	3	AAAAGPGAALSPRPCDSDPATPGAQS(Phospho (STY))PK	AAAAGPGAALS(Phospho (STY))PRPCDSDPATPGAQSPK	2360.1	2016.66	988.78	1.08773	22.922	1.09386	21.648	FALSE	2.38688080260523	n = 2617	0
21	(UniMod:1)AAAAGPGAALS(Phospho (STY))PR(SILAC-R-L)PCDSDPATPGAQSPK(SILAC-K-L)	(UniMod:1)AAAAGPGAALSPR(SILAC-R-L)PCDSDPATPGAQSPK(SILAC-K-L)	1	Popeye_20221125_MVB_HStdia_SIL_1_1_100ng_2_B6_1_2307	1_1_2	1_1	3	AAAAGPGAALS(Phospho (STY))PRPCDSDPATPGAQSPK	AAAAGPGAALSPRPCDSDPATPGAQS(Phospho (STY))PK	619.027	1116.55	1339.75	1.09365	21.7085	1.08958	23.0431	TRUE	0.554410460794411	n = 2617	0
22	(UniMod:1)AAAAGPGAALS(Phospho (STY))PR(SILAC-R-L)PCDSDPATPGAQSPK(SILAC-K-L)	(UniMod:1)AAAAGPGAALSPR(SILAC-R-L)PCDSDPATPGAQSPK(SILAC-K-L)	1	Popeye_20221125_MVB_HStdia_SIL_1_1_100ng_2_B6_1_2307	1_1_2	1_1	3	AAAAGPGAALS(Phospho (STY))PRPCDSDPATPGAQSPK	AAAAGPGAALSPRPCDSDPATPGAQS(Phospho (STY))PK	619.027	1116.55	1339.75	1.09365	21.7085	1.08958	23.0431	FALSE	0.462046650494495	n = 2617	0
23	(UniMod:1)AAAAGPGAALSPR(SILAC-R-L)PCDSDPATPGAQS(Phospho (STY))PK(SILAC-K-L)	(UniMod:1)AAAAGPGAALSPR(SILAC-R-L)PCDSDPATPGAQSPK(SILAC-K-L)	1	Popeye_20221125_MVB_HStdia_SIL_1_1_100ng_2_B6_1_2307	1_1_2	1_1	3	AAAAGPGAALSPRPCDSDPATPGAQS(Phospho (STY))PK	AAAAGPGAALS(Phospho (STY))PRPCDSDPATPGAQSPK	1552.05	1339.75	1116.55	1.08958	23.0431	1.09365	21.7085	TRUE	1.15846239970144	n = 2617	0
24	(UniMod:1)AAAAGPGAALSPR(SILAC-R-L)PCDSDPATPGAQS(Phospho (STY))PK(SILAC-K-L)	(UniMod:1)AAAAGPGAALSPR(SILAC-R-L)PCDSDPATPGAQSPK(SILAC-K-L)	1	Popeye_20221125_MVB_HStdia_SIL_1_1_100ng_2_B6_1_2307	1_1_2	1_1	3	AAAAGPGAALSPRPCDSDPATPGAQS(Phospho (STY))PK	AAAAGPGAALS(Phospho (STY))PRPCDSDPATPGAQSPK	1552.05	1339.75	1116.55	1.08958	23.0431	1.09365	21.7085	FALSE	1.39004075052617	n = 2617	0
25	(UniMod:1)AAAAGPGAALS(Phospho (STY))PR(SILAC-R-L)PCDSDPATPGAQSPK(SILAC-K-L)	(UniMod:1)AAAAGPGAALSPR(SILAC-R-L)PCDSDPATPGAQSPK(SILAC-K-L)	1	Popeye_20221125_MVB_HStdia_SIL_1_1_100ng_3_B6_1_2308	1_1_3	1_1	3	AAAAGPGAALS(Phospho (STY))PRPCDSDPATPGAQSPK	AAAAGPGAALSPRPCDSDPATPGAQS(Phospho (STY))PK	811.034	1426.65	2010.44	1.07792	21.7093	1.07958	23.0438	TRUE	0.568488416920758	n = 2617	0
26	(UniMod:1)AAAAGPGAALS(Phospho (STY))PR(SILAC-R-L)PCDSDPATPGAQSPK(SILAC-K-L)	(UniMod:1)AAAAGPGAALSPR(SILAC-R-L)PCDSDPATPGAQSPK(SILAC-K-L)	1	Popeye_20221125_MVB_HStdia_SIL_1_1_100ng_3_B6_1_2308	1_1_3	1_1	3	AAAAGPGAALS(Phospho (STY))PRPCDSDPATPGAQSPK	AAAAGPGAALSPRPCDSDPATPGAQS(Phospho (STY))PK	811.034	1426.65	2010.44	1.07792	21.7093	1.07958	23.0438	FALSE	0.403411193569567	n = 2617	0
27	(UniMod:1)AAAAGPGAALSPR(SILAC-R-L)PCDSDPATPGAQS(Phospho (STY))PK(SILAC-K-L)	(UniMod:1)AAAAGPGAALSPR(SILAC-R-L)PCDSDPATPGAQSPK(SILAC-K-L)	1	Popeye_20221125_MVB_HStdia_SIL_1_1_100ng_3_B6_1_2308	1_1_3	1_1	3	AAAAGPGAALSPRPCDSDPATPGAQS(Phospho (STY))PK	AAAAGPGAALS(Phospho (STY))PRPCDSDPATPGAQSPK	1543.07	2010.44	1426.65	1.07958	23.0438	1.07792	21.7093	TRUE	0.767528501223613	n = 2617	0
28	(UniMod:1)AAAAGPGAALSPR(SILAC-R-L)PCDSDPATPGAQS(Phospho (STY))PK(SILAC-K-L)	(UniMod:1)AAAAGPGAALSPR(SILAC-R-L)PCDSDPATPGAQSPK(SILAC-K-L)	1	Popeye_20221125_MVB_HStdia_SIL_1_1_100ng_3_B6_1_2308	1_1_3	1_1	3	AAAAGPGAALSPRPCDSDPATPGAQS(Phospho (STY))PK	AAAAGPGAALS(Phospho (STY))PRPCDSDPATPGAQSPK	1543.07	2010.44	1426.65	1.07958	23.0438	1.07792	21.7093	FALSE	1.08160375705324	n = 2617	0
29	(UniMod:1)AAAAGPGAALS(Phospho (STY))PR(SILAC-R-L)PCDSDPATPGAQSPK(SILAC-K-L)	(UniMod:1)AAAAGPGAALSPR(SILAC-R-L)PCDSDPATPGAQSPK(SILAC-K-L)	1	Popeye_20221125_MVB_HStdia_SIL_1_15_100ng_1_E6_1_2294	1_15_1	1_15	3	AAAAGPGAALS(Phospho (STY))PRPCDSDPATPGAQSPK	AAAAGPGAALSPRPCDSDPATPGAQS(Phospho (STY))PK	4884.19	294.821	354.297	1.0851	21.708	1.0949	23.0729	TRUE	16.566628564451	n = 3681	0
30	(UniMod:1)AAAAGPGAALS(Phospho (STY))PR(SILAC-R-L)PCDSDPATPGAQSPK(SILAC-K-L)	(UniMod:1)AAAAGPGAALSPR(SILAC-R-L)PCDSDPATPGAQSPK(SILAC-K-L)	1	Popeye_20221125_MVB_HStdia_SIL_1_15_100ng_1_E6_1_2294	1_15_1	1_15	3	AAAAGPGAALS(Phospho (STY))PRPCDSDPATPGAQSPK	AAAAGPGAALSPRPCDSDPATPGAQS(Phospho (STY))PK	4884.19	294.821	354.297	1.0851	21.708	1.0949	23.0729	FALSE	13.7855810238303	n = 3681	0
31	(UniMod:1)AAAAGPGAALSPR(SILAC-R-L)PCDSDPATPGAQS(Phospho (STY))PK(SILAC-K-L)	(UniMod:1)AAAAGPGAALSPR(SILAC-R-L)PCDSDPATPGAQSPK(SILAC-K-L)	1	Popeye_20221125_MVB_HStdia_SIL_1_15_100ng_1_E6_1_2294	1_15_1	1_15	3	AAAAGPGAALSPRPCDSDPATPGAQS(Phospho (STY))PK	AAAAGPGAALS(Phospho (STY))PRPCDSDPATPGAQSPK	4628.18	354.297	294.821	1.0949	23.0729	1.0851	21.708	TRUE	13.0629951707184	n = 3681	0
32	(UniMod:1)AAAAGPGAALSPR(SILAC-R-L)PCDSDPATPGAQS(Phospho (STY))PK(SILAC-K-L)	(UniMod:1)AAAAGPGAALSPR(SILAC-R-L)PCDSDPATPGAQSPK(SILAC-K-L)	1	Popeye_20221125_MVB_HStdia_SIL_1_15_100ng_1_E6_1_2294	1_15_1	1_15	3	AAAAGPGAALSPRPCDSDPATPGAQS(Phospho (STY))PK	AAAAGPGAALS(Phospho (STY))PRPCDSDPATPGAQSPK	4628.18	354.297	294.821	1.0949	23.0729	1.0851	21.708	FALSE	15.6982711543615	n = 3681	0
33	(UniMod:1)AAAAGPGAALS(Phospho (STY))PR(SILAC-R-L)PCDSDPATPGAQSPK(SILAC-K-L)	(UniMod:1)AAAAGPGAALSPR(SILAC-R-L)PCDSDPATPGAQSPK(SILAC-K-L)	1	Popeye_20221125_MVB_HStdia_SIL_1_15_100ng_2_E6_1_2295	1_15_2	1_15	3	AAAAGPGAALS(Phospho (STY))PRPCDSDPATPGAQSPK	AAAAGPGAALSPRPCDSDPATPGAQS(Phospho (STY))PK	4590.2	180.006	265.352	1.09708	21.7412	1.09557	23.0756	TRUE	25.5002611024077	n = 3681	0
34	(UniMod:1)AAAAGPGAALS(Phospho (STY))PR(SILAC-R-L)PCDSDPATPGAQSPK(SILAC-K-L)	(UniMod:1)AAAAGPGAALSPR(SILAC-R-L)PCDSDPATPGAQSPK(SILAC-K-L)	1	Popeye_20221125_MVB_HStdia_SIL_1_15_100ng_2_E6_1_2295	1_15_2	1_15	3	AAAAGPGAALS(Phospho (STY))PRPCDSDPATPGAQSPK	AAAAGPGAALSPRPCDSDPATPGAQS(Phospho (STY))PK	4590.2	180.006	265.352	1.09708	21.7412	1.09557	23.0756	FALSE	17.2985317615846	n = 3681	0
35	(UniMod:1)AAAAGPGAALSPR(SILAC-R-L)PCDSDPATPGAQS(Phospho (STY))PK(SILAC-K-L)	(UniMod:1)AAAAGPGAALSPR(SILAC-R-L)PCDSDPATPGAQSPK(SILAC-K-L)	1	Popeye_20221125_MVB_HStdia_SIL_1_15_100ng_2_E6_1_2295	1_15_2	1_15	3	AAAAGPGAALSPRPCDSDPATPGAQS(Phospho (STY))PK	AAAAGPGAALS(Phospho (STY))PRPCDSDPATPGAQSPK	4115.14	265.352	180.006	1.09557	23.0756	1.09708	21.7412	TRUE	15.5082305767433	n = 3681	0
36	(UniMod:1)AAAAGPGAALSPR(SILAC-R-L)PCDSDPATPGAQS(Phospho (STY))PK(SILAC-K-L)	(UniMod:1)AAAAGPGAALSPR(SILAC-R-L)PCDSDPATPGAQSPK(SILAC-K-L)	1	Popeye_20221125_MVB_HStdia_SIL_1_15_100ng_2_E6_1_2295	1_15_2	1_15	3	AAAAGPGAALSPRPCDSDPATPGAQS(Phospho (STY))PK	AAAAGPGAALS(Phospho (STY))PRPCDSDPATPGAQSPK	4115.14	265.352	180.006	1.09557	23.0756	1.09708	21.7412	FALSE	22.8611268513272	n = 3681	0
37	(UniMod:1)AAAAGPGAALS(Phospho (STY))PR(SILAC-R-L)PCDSDPATPGAQSPK(SILAC-K-L)	(UniMod:1)AAAAGPGAALSPR(SILAC-R-L)PCDSDPATPGAQSPK(SILAC-K-L)	1	Popeye_20221125_MVB_HStdia_SIL_1_15_100ng_3_E6_1_2296	1_15_3	1_15	3	AAAAGPGAALS(Phospho (STY))PRPCDSDPATPGAQSPK	AAAAGPGAALSPRPCDSDPATPGAQS(Phospho (STY))PK	4230.16	289.668	459.57	1.08865	21.7077	1.08705	23.0725	TRUE	14.6034770841101	n = 3681	0
38	(UniMod:1)AAAAGPGAALS(Phospho (STY))PR(SILAC-R-L)PCDSDPATPGAQSPK(SILAC-K-L)	(UniMod:1)AAAAGPGAALSPR(SILAC-R-L)PCDSDPATPGAQSPK(SILAC-K-L)	1	Popeye_20221125_MVB_HStdia_SIL_1_15_100ng_3_E6_1_2296	1_15_3	1_15	3	AAAAGPGAALS(Phospho (STY))PRPCDSDPATPGAQSPK	AAAAGPGAALSPRPCDSDPATPGAQS(Phospho (STY))PK	4230.16	289.668	459.57	1.08865	21.7077	1.08705	23.0725	FALSE	9.20460430402333	n = 3681	0
39	(UniMod:1)AAAAGPGAALSPR(SILAC-R-L)PCDSDPATPGAQS(Phospho (STY))PK(SILAC-K-L)	(UniMod:1)AAAAGPGAALSPR(SILAC-R-L)PCDSDPATPGAQSPK(SILAC-K-L)	1	Popeye_20221125_MVB_HStdia_SIL_1_15_100ng_3_E6_1_2296	1_15_3	1_15	3	AAAAGPGAALSPRPCDSDPATPGAQS(Phospho (STY))PK	AAAAGPGAALS(Phospho (STY))PRPCDSDPATPGAQSPK	4287.14	459.57	289.668	1.08705	23.0725	1.08865	21.7077	TRUE	9.32858976869683	n = 3681	0
40	(UniMod:1)AAAAGPGAALSPR(SILAC-R-L)PCDSDPATPGAQS(Phospho (STY))PK(SILAC-K-L)	(UniMod:1)AAAAGPGAALSPR(SILAC-R-L)PCDSDPATPGAQSPK(SILAC-K-L)	1	Popeye_20221125_MVB_HStdia_SIL_1_15_100ng_3_E6_1_2296	1_15_3	1_15	3	AAAAGPGAALSPRPCDSDPATPGAQS(Phospho (STY))PK	AAAAGPGAALS(Phospho (STY))PRPCDSDPATPGAQSPK	4287.14	459.57	289.668	1.08705	23.0725	1.08865	21.7077	FALSE	14.8001850394244	n = 3681	0
41	(UniMod:1)AAAITDMADLEELSR(SILAC-R-L)LS(Phospho (STY))PLPPGSPGSAAR(SILAC-R-L)	(UniMod:1)AAAITDMADLEELSR(SILAC-R-L)LSPLPPGSPGSAAR(SILAC-R-L)	1	Popeye_20221125_MVB_HStdia_SIL_1_15_100ng_2_E6_1_2295	1_15_2	1_15	3	AAAITDMADLEELSRLS(Phospho (STY))PLPPGSPGSAAR	AAAITDMADLEELSRLSPLPPGS(Phospho (STY))PGSAAR	1868.08	351.976	172.599	1.1725	36.1554	1.16177	36.3677	TRUE	5.30740732322658	n = 3681	0
42	(UniMod:1)AAAITDMADLEELSR(SILAC-R-L)LS(Phospho (STY))PLPPGSPGSAAR(SILAC-R-L)	(UniMod:1)AAAITDMADLEELSR(SILAC-R-L)LSPLPPGSPGSAAR(SILAC-R-L)	1	Popeye_20221125_MVB_HStdia_SIL_1_15_100ng_2_E6_1_2295	1_15_2	1_15	3	AAAITDMADLEELSRLS(Phospho (STY))PLPPGSPGSAAR	AAAITDMADLEELSRLSPLPPGS(Phospho (STY))PGSAAR	1868.08	351.976	172.599	1.1725	36.1554	1.16177	36.3677	FALSE	10.8232376780862	n = 3681	0
43	(UniMod:1)AAAITDMADLEELSR(SILAC-R-L)LSPLPPGS(Phospho (STY))PGSAAR(SILAC-R-L)	(UniMod:1)AAAITDMADLEELSR(SILAC-R-L)LSPLPPGSPGSAAR(SILAC-R-L)	1	Popeye_20221125_MVB_HStdia_SIL_1_15_100ng_2_E6_1_2295	1_15_2	1_15	3	AAAITDMADLEELSRLSPLPPGS(Phospho (STY))PGSAAR	AAAITDMADLEELSRLS(Phospho (STY))PLPPGSPGSAAR	1511.08	172.599	351.976	1.16177	36.3677	1.1725	36.1554	TRUE	8.75485952989299	n = 3681	0
44	(UniMod:1)AAAITDMADLEELSR(SILAC-R-L)LSPLPPGS(Phospho (STY))PGSAAR(SILAC-R-L)	(UniMod:1)AAAITDMADLEELSR(SILAC-R-L)LSPLPPGSPGSAAR(SILAC-R-L)	1	Popeye_20221125_MVB_HStdia_SIL_1_15_100ng_2_E6_1_2295	1_15_2	1_15	3	AAAITDMADLEELSRLSPLPPGS(Phospho (STY))PGSAAR	AAAITDMADLEELSRLS(Phospho (STY))PLPPGSPGSAAR	1511.08	172.599	351.976	1.16177	36.3677	1.1725	36.1554	FALSE	4.29313362274701	n = 3681	0
45	(UniMod:1)AAAITDMADLEELSR(SILAC-R-L)LS(Phospho (STY))PLPPGSPGSAAR(SILAC-R-L)	(UniMod:1)AAAITDMADLEELSR(SILAC-R-L)LSPLPPGSPGSAAR(SILAC-R-L)	1	Popeye_20221125_MVB_HStdia_SIL_1_15_100ng_3_E6_1_2296	1_15_3	1_15	3	AAAITDMADLEELSRLS(Phospho (STY))PLPPGSPGSAAR	AAAITDMADLEELSRLSPLPPGS(Phospho (STY))PGSAAR	2686.16	179.94	325.757	1.17125	36.1526	1.16	36.3345	TRUE	14.9280871401578	n = 3681	0
46	(UniMod:1)AAAITDMADLEELSR(SILAC-R-L)LS(Phospho (STY))PLPPGSPGSAAR(SILAC-R-L)	(UniMod:1)AAAITDMADLEELSR(SILAC-R-L)LSPLPPGSPGSAAR(SILAC-R-L)	1	Popeye_20221125_MVB_HStdia_SIL_1_15_100ng_3_E6_1_2296	1_15_3	1_15	3	AAAITDMADLEELSRLS(Phospho (STY))PLPPGSPGSAAR	AAAITDMADLEELSRLSPLPPGS(Phospho (STY))PGSAAR	2686.16	179.94	325.757	1.17125	36.1526	1.16	36.3345	FALSE	8.24590108577866	n = 3681	0
47	(UniMod:1)AAAITDMADLEELSR(SILAC-R-L)LSPLPPGS(Phospho (STY))PGSAAR(SILAC-R-L)	(UniMod:1)AAAITDMADLEELSR(SILAC-R-L)LSPLPPGSPGSAAR(SILAC-R-L)	1	Popeye_20221125_MVB_HStdia_SIL_1_15_100ng_3_E6_1_2296	1_15_3	1_15	3	AAAITDMADLEELSRLSPLPPGS(Phospho (STY))PGSAAR	AAAITDMADLEELSRLS(Phospho (STY))PLPPGSPGSAAR	1321.06	325.757	179.94	1.16	36.3345	1.17125	36.1526	TRUE	4.05535414434686	n = 3681	0
48	(UniMod:1)AAAITDMADLEELSR(SILAC-R-L)LSPLPPGS(Phospho (STY))PGSAAR(SILAC-R-L)	(UniMod:1)AAAITDMADLEELSR(SILAC-R-L)LSPLPPGSPGSAAR(SILAC-R-L)	1	Popeye_20221125_MVB_HStdia_SIL_1_15_100ng_3_E6_1_2296	1_15_3	1_15	3	AAAITDMADLEELSRLSPLPPGS(Phospho (STY))PGSAAR	AAAITDMADLEELSRLS(Phospho (STY))PLPPGSPGSAAR	1321.06	325.757	179.94	1.16	36.3345	1.17125	36.1526	FALSE	7.34166944537068	n = 3681	0
49	(UniMod:1)AAASVT(Phospho (STY))PPGSLELLQPGFSK(SILAC-K-L)	(UniMod:1)AAASVTPPGSLELLQPGFSK(SILAC-K-L)	1	Popeye_20221125_MVB_HStdia_SIL_1_15_100ng_1_E6_1_2294	1_15_1	1_15	2	AAASVT(Phospho (STY))PPGSLELLQPGFSK	AAASVTPPGS(Phospho (STY))LELLQPGFSK	3123.15	105.797	666.865	1.2675	35.9121	1.28729	35.5482	TRUE	29.5202132385606	n = 3681	0
50	(UniMod:1)AAASVT(Phospho (STY))PPGSLELLQPGFSK(SILAC-K-L)	(UniMod:1)AAASVTPPGSLELLQPGFSK(SILAC-K-L)	1	Popeye_20221125_MVB_HStdia_SIL_1_15_100ng_1_E6_1_2294	1_15_1	1_15	2	AAASVT(Phospho (STY))PPGSLELLQPGFSK	AAASVTPPGS(Phospho (STY))LELLQPGFSK	3123.15	105.797	666.865	1.2675	35.9121	1.28729	35.5482	FALSE	4.68333170881663	n = 3681	0
51	(UniMod:1)AAASVTPPGS(Phospho (STY))LELLQPGFSK(SILAC-K-L)	(UniMod:1)AAASVTPPGSLELLQPGFSK(SILAC-K-L)	1	Popeye_20221125_MVB_HStdia_SIL_1_15_100ng_1_E6_1_2294	1_15_1	1_15	2	AAASVTPPGS(Phospho (STY))LELLQPGFSK	AAASVT(Phospho (STY))PPGSLELLQPGFSK	1293.07	666.865	105.797	1.28729	35.5482	1.2675	35.9121	TRUE	1.93902813912861	n = 3681	0
52	(UniMod:1)AAASVTPPGS(Phospho (STY))LELLQPGFSK(SILAC-K-L)	(UniMod:1)AAASVTPPGSLELLQPGFSK(SILAC-K-L)	1	Popeye_20221125_MVB_HStdia_SIL_1_15_100ng_1_E6_1_2294	1_15_1	1_15	2	AAASVTPPGS(Phospho (STY))LELLQPGFSK	AAASVT(Phospho (STY))PPGSLELLQPGFSK	1293.07	666.865	105.797	1.28729	35.5482	1.2675	35.9121	FALSE	12.2221802130495	n = 3681	0
53	(UniMod:1)AAASVT(Phospho (STY))PPGSLELLQPGFSK(SILAC-K-L)	(UniMod:1)AAASVTPPGSLELLQPGFSK(SILAC-K-L)	1	Popeye_20221125_MVB_HStdia_SIL_1_15_100ng_2_E6_1_2295	1_15_2	1_15	2	AAASVT(Phospho (STY))PPGSLELLQPGFSK	AAASVTPPGS(Phospho (STY))LELLQPGFSK	2797.15	992.93	1135.69	1.25812	35.9145	1.27969	35.5506	TRUE	2.81706666129536	n = 3681	0
54	(UniMod:1)AAASVT(Phospho (STY))PPGSLELLQPGFSK(SILAC-K-L)	(UniMod:1)AAASVTPPGSLELLQPGFSK(SILAC-K-L)	1	Popeye_20221125_MVB_HStdia_SIL_1_15_100ng_2_E6_1_2295	1_15_2	1_15	2	AAASVT(Phospho (STY))PPGSLELLQPGFSK	AAASVTPPGS(Phospho (STY))LELLQPGFSK	2797.15	992.93	1135.69	1.25812	35.9145	1.27969	35.5506	FALSE	2.46295203796811	n = 3681	0
55	(UniMod:1)AAASVT(Phospho (STY))PPGSLELLQPGFSK(SILAC-K-L)	(UniMod:1)AAASVTPPGSLELLQPGFSK(SILAC-K-L)	1	Popeye_20221125_MVB_HStdia_SIL_1_15_100ng_2_E6_1_2295	1_15_2	1_15	3	AAASVT(Phospho (STY))PPGSLELLQPGFSK	AAASVTPPGS(Phospho (STY))LELLQPGFSK	2437.08	102.761	57.2013	0.931136	35.9181	0.9525	35.5541	TRUE	23.7160012066835	n = 3681	0
56	(UniMod:1)AAASVT(Phospho (STY))PPGSLELLQPGFSK(SILAC-K-L)	(UniMod:1)AAASVTPPGSLELLQPGFSK(SILAC-K-L)	1	Popeye_20221125_MVB_HStdia_SIL_1_15_100ng_2_E6_1_2295	1_15_2	1_15	3	AAASVT(Phospho (STY))PPGSLELLQPGFSK	AAASVTPPGS(Phospho (STY))LELLQPGFSK	2437.08	102.761	57.2013	0.931136	35.9181	0.9525	35.5541	FALSE	42.6053254034436	n = 3681	0
57	(UniMod:1)AAASVTPPGS(Phospho (STY))LELLQPGFSK(SILAC-K-L)	(UniMod:1)AAASVTPPGSLELLQPGFSK(SILAC-K-L)	1	Popeye_20221125_MVB_HStdia_SIL_1_15_100ng_2_E6_1_2295	1_15_2	1_15	2	AAASVTPPGS(Phospho (STY))LELLQPGFSK	AAASVT(Phospho (STY))PPGSLELLQPGFSK	1433.08	1135.69	992.93	1.27969	35.5506	1.25812	35.9145	TRUE	1.26185842967711	n = 3681	0
58	(UniMod:1)AAASVTPPGS(Phospho (STY))LELLQPGFSK(SILAC-K-L)	(UniMod:1)AAASVTPPGSLELLQPGFSK(SILAC-K-L)	1	Popeye_20221125_MVB_HStdia_SIL_1_15_100ng_2_E6_1_2295	1_15_2	1_15	2	AAASVTPPGS(Phospho (STY))LELLQPGFSK	AAASVT(Phospho (STY))PPGSLELLQPGFSK	1433.08	1135.69	992.93	1.27969	35.5506	1.25812	35.9145	FALSE	1.44328401800731	n = 3681	0
59	(UniMod:1)AAASVTPPGS(Phospho (STY))LELLQPGFSK(SILAC-K-L)	(UniMod:1)AAASVTPPGSLELLQPGFSK(SILAC-K-L)	1	Popeye_20221125_MVB_HStdia_SIL_1_15_100ng_2_E6_1_2295	1_15_2	1_15	3	AAASVTPPGS(Phospho (STY))LELLQPGFSK	AAASVT(Phospho (STY))PPGSLELLQPGFSK	182.006	57.2013	102.761	0.9525	35.5541	0.931136	35.9181	TRUE	3.18185076213303	n = 3681	0
60	(UniMod:1)AAASVTPPGS(Phospho (STY))LELLQPGFSK(SILAC-K-L)	(UniMod:1)AAASVTPPGSLELLQPGFSK(SILAC-K-L)	1	Popeye_20221125_MVB_HStdia_SIL_1_15_100ng_2_E6_1_2295	1_15_2	1_15	3	AAASVTPPGS(Phospho (STY))LELLQPGFSK	AAASVT(Phospho (STY))PPGSLELLQPGFSK	182.006	57.2013	102.761	0.9525	35.5541	0.931136	35.9181	FALSE	1.77115831881745	n = 3681	0
61	(UniMod:1)AAASVT(Phospho (STY))PPGSLELLQPGFSK(SILAC-K-L)	(UniMod:1)AAASVTPPGSLELLQPGFSK(SILAC-K-L)	1	Popeye_20221125_MVB_HStdia_SIL_1_15_100ng_3_E6_1_2296	1_15_3	1_15	2	AAASVT(Phospho (STY))PPGSLELLQPGFSK	AAASVTPPGS(Phospho (STY))LELLQPGFSK	2990.15	718.991	851.813	1.25523	35.9115	1.27023	35.5475	TRUE	4.15881422716001	n = 3681	0
62	(UniMod:1)AAASVT(Phospho (STY))PPGSLELLQPGFSK(SILAC-K-L)	(UniMod:1)AAASVTPPGSLELLQPGFSK(SILAC-K-L)	1	Popeye_20221125_MVB_HStdia_SIL_1_15_100ng_3_E6_1_2296	1_15_3	1_15	2	AAASVT(Phospho (STY))PPGSLELLQPGFSK	AAASVTPPGS(Phospho (STY))LELLQPGFSK	2990.15	718.991	851.813	1.25523	35.9115	1.27023	35.5475	FALSE	3.51033618881139	n = 3681	0
63	(UniMod:1)AAASVT(Phospho (STY))PPGSLELLQPGFSK(SILAC-K-L)	(UniMod:1)AAASVTPPGSLELLQPGFSK(SILAC-K-L)	1	Popeye_20221125_MVB_HStdia_SIL_1_15_100ng_3_E6_1_2296	1_15_3	1_15	3	AAASVT(Phospho (STY))PPGSLELLQPGFSK	AAASVTPPGS(Phospho (STY))LELLQPGFSK	2917.09	114.172	32.0014	0.937727	35.9151	0.9525	35.5207	TRUE	25.5499597099114	n = 3681	0
64	(UniMod:1)AAASVT(Phospho (STY))PPGSLELLQPGFSK(SILAC-K-L)	(UniMod:1)AAASVTPPGSLELLQPGFSK(SILAC-K-L)	1	Popeye_20221125_MVB_HStdia_SIL_1_15_100ng_3_E6_1_2296	1_15_3	1_15	3	AAASVT(Phospho (STY))PPGSLELLQPGFSK	AAASVTPPGS(Phospho (STY))LELLQPGFSK	2917.09	114.172	32.0014	0.937727	35.9151	0.9525	35.5207	FALSE	91.1550744654921	n = 3681	0
65	(UniMod:1)AAASVTPPGS(Phospho (STY))LELLQPGFSK(SILAC-K-L)	(UniMod:1)AAASVTPPGSLELLQPGFSK(SILAC-K-L)	1	Popeye_20221125_MVB_HStdia_SIL_1_15_100ng_3_E6_1_2296	1_15_3	1_15	2	AAASVTPPGS(Phospho (STY))LELLQPGFSK	AAASVT(Phospho (STY))PPGSLELLQPGFSK	1107.06	851.813	718.991	1.27023	35.5475	1.25523	35.9115	TRUE	1.29965144932045	n = 3681	0
66	(UniMod:1)AAASVTPPGS(Phospho (STY))LELLQPGFSK(SILAC-K-L)	(UniMod:1)AAASVTPPGSLELLQPGFSK(SILAC-K-L)	1	Popeye_20221125_MVB_HStdia_SIL_1_15_100ng_3_E6_1_2296	1_15_3	1_15	2	AAASVTPPGS(Phospho (STY))LELLQPGFSK	AAASVT(Phospho (STY))PPGSLELLQPGFSK	1107.06	851.813	718.991	1.27023	35.5475	1.25523	35.9115	FALSE	1.53974110941583	n = 3681	0
67	(UniMod:1)AAASVTPPGS(Phospho (STY))LELLQPGFSK(SILAC-K-L)	(UniMod:1)AAASVTPPGSLELLQPGFSK(SILAC-K-L)	1	Popeye_20221125_MVB_HStdia_SIL_1_15_100ng_3_E6_1_2296	1_15_3	1_15	3	AAASVTPPGS(Phospho (STY))LELLQPGFSK	AAASVT(Phospho (STY))PPGSLELLQPGFSK	87.003	32.0014	114.172	0.9525	35.5207	0.937727	35.9151	TRUE	2.71872480578975	n = 3681	0
68	(UniMod:1)AAASVTPPGS(Phospho (STY))LELLQPGFSK(SILAC-K-L)	(UniMod:1)AAASVTPPGSLELLQPGFSK(SILAC-K-L)	1	Popeye_20221125_MVB_HStdia_SIL_1_15_100ng_3_E6_1_2296	1_15_3	1_15	3	AAASVTPPGS(Phospho (STY))LELLQPGFSK	AAASVT(Phospho (STY))PPGSLELLQPGFSK	87.003	32.0014	114.172	0.9525	35.5207	0.937727	35.9151	FALSE	0.76203447430193	n = 3681	0
69	(UniMod:1)AAAVAAPLAAGGEEAAATTS(Phospho (STY))VPGSPGLPGR(SILAC-R-L)	(UniMod:1)AAAVAAPLAAGGEEAAATTSVPGSPGLPGR(SILAC-R-L)	1	Popeye_20221125_MVB_HStdia_SIL_1_1_100ng_2_B6_1_2307	1_1_2	1_1	3	AAAVAAPLAAGGEEAAATTS(Phospho (STY))VPGSPGLPGR	AAAVAAPLAAGGEEAAATTSVPGS(Phospho (STY))PGLPGR	1277.06	1115.98	1096.66	1.21455	33.3253	1.21466	33.386	TRUE	1.14433950429219	n = 2617	0
70	(UniMod:1)AAAVAAPLAAGGEEAAATTS(Phospho (STY))VPGSPGLPGR(SILAC-R-L)	(UniMod:1)AAAVAAPLAAGGEEAAATTSVPGSPGLPGR(SILAC-R-L)	1	Popeye_20221125_MVB_HStdia_SIL_1_1_100ng_2_B6_1_2307	1_1_2	1_1	3	AAAVAAPLAAGGEEAAATTS(Phospho (STY))VPGSPGLPGR	AAAVAAPLAAGGEEAAATTSVPGS(Phospho (STY))PGLPGR	1277.06	1115.98	1096.66	1.21455	33.3253	1.21466	33.386	FALSE	1.16449948024	n = 2617	0
71	(UniMod:1)AAAVAAPLAAGGEEAAATTSVPGS(Phospho (STY))PGLPGR(SILAC-R-L)	(UniMod:1)AAAVAAPLAAGGEEAAATTSVPGSPGLPGR(SILAC-R-L)	1	Popeye_20221125_MVB_HStdia_SIL_1_1_100ng_2_B6_1_2307	1_1_2	1_1	3	AAAVAAPLAAGGEEAAATTSVPGS(Phospho (STY))PGLPGR	AAAVAAPLAAGGEEAAATTS(Phospho (STY))VPGSPGLPGR	1142.06	1096.66	1115.98	1.21466	33.386	1.21455	33.3253	TRUE	1.04139842795397	n = 2617	0
72	(UniMod:1)AAAVAAPLAAGGEEAAATTSVPGS(Phospho (STY))PGLPGR(SILAC-R-L)	(UniMod:1)AAAVAAPLAAGGEEAAATTSVPGSPGLPGR(SILAC-R-L)	1	Popeye_20221125_MVB_HStdia_SIL_1_1_100ng_2_B6_1_2307	1_1_2	1_1	3	AAAVAAPLAAGGEEAAATTSVPGS(Phospho (STY))PGLPGR	AAAVAAPLAAGGEEAAATTS(Phospho (STY))VPGSPGLPGR	1142.06	1096.66	1115.98	1.21466	33.386	1.21455	33.3253	FALSE	1.02336959443718	n = 2617	0
73	(UniMod:1)AAAVAAPLAAGGEEAAATTS(Phospho (STY))VPGSPGLPGR(SILAC-R-L)	(UniMod:1)AAAVAAPLAAGGEEAAATTSVPGSPGLPGR(SILAC-R-L)	1	Popeye_20221125_MVB_HStdia_SIL_1_15_100ng_3_E6_1_2296	1_15_3	1_15	3	AAAVAAPLAAGGEEAAATTS(Phospho (STY))VPGSPGLPGR	AAAVAAPLAAGGEEAAATTSVPGS(Phospho (STY))PGLPGR	1632.08	173.706	163.488	1.21792	33.3244	1.21784	33.2941	TRUE	9.39564551598678	n = 3681	0
74	(UniMod:1)AAAVAAPLAAGGEEAAATTS(Phospho (STY))VPGSPGLPGR(SILAC-R-L)	(UniMod:1)AAAVAAPLAAGGEEAAATTSVPGSPGLPGR(SILAC-R-L)	1	Popeye_20221125_MVB_HStdia_SIL_1_15_100ng_3_E6_1_2296	1_15_3	1_15	3	AAAVAAPLAAGGEEAAATTS(Phospho (STY))VPGSPGLPGR	AAAVAAPLAAGGEEAAATTSVPGS(Phospho (STY))PGLPGR	1632.08	173.706	163.488	1.21792	33.3244	1.21784	33.2941	FALSE	9.98287336073596	n = 3681	0
75	(UniMod:1)AAAVAAPLAAGGEEAAATTSVPGS(Phospho (STY))PGLPGR(SILAC-R-L)	(UniMod:1)AAAVAAPLAAGGEEAAATTSVPGSPGLPGR(SILAC-R-L)	1	Popeye_20221125_MVB_HStdia_SIL_1_15_100ng_3_E6_1_2296	1_15_3	1_15	3	AAAVAAPLAAGGEEAAATTSVPGS(Phospho (STY))PGLPGR	AAAVAAPLAAGGEEAAATTS(Phospho (STY))VPGSPGLPGR	1536.07	163.488	173.706	1.21784	33.2941	1.21792	33.3244	TRUE	9.39561313368565	n = 3681	0
76	(UniMod:1)AAAVAAPLAAGGEEAAATTSVPGS(Phospho (STY))PGLPGR(SILAC-R-L)	(UniMod:1)AAAVAAPLAAGGEEAAATTSVPGSPGLPGR(SILAC-R-L)	1	Popeye_20221125_MVB_HStdia_SIL_1_15_100ng_3_E6_1_2296	1_15_3	1_15	3	AAAVAAPLAAGGEEAAATTSVPGS(Phospho (STY))PGLPGR	AAAVAAPLAAGGEEAAATTS(Phospho (STY))VPGSPGLPGR	1536.07	163.488	173.706	1.21784	33.2941	1.21792	33.3244	FALSE	8.84293000817473	n = 3681	0
77	(UniMod:1)AAGTAAALAFLS(Phospho (STY))QESR(SILAC-R-L)	(UniMod:1)AAGTAAALAFLSQESR(SILAC-R-L)	1	Popeye_20221125_MVB_HStdia_SIL_1_1_100ng_1_B6_1_2306	1_1_1	1_1	2	AAGTAAALAFLS(Phospho (STY))QESR	AAGTAAALAFLSQES(Phospho (STY))R	821.044	586.299	659.343	1.18273	35.989	1.17125	36.2317	TRUE	1.40038444547918	n = 2617	0
78	(UniMod:1)AAGTAAALAFLS(Phospho (STY))QESR(SILAC-R-L)	(UniMod:1)AAGTAAALAFLSQESR(SILAC-R-L)	1	Popeye_20221125_MVB_HStdia_SIL_1_1_100ng_1_B6_1_2306	1_1_1	1_1	2	AAGTAAALAFLS(Phospho (STY))QESR	AAGTAAALAFLSQES(Phospho (STY))R	821.044	586.299	659.343	1.18273	35.989	1.17125	36.2317	FALSE	1.24524564604462	n = 2617	0
79	(UniMod:1)AAGTAAALAFLSQES(Phospho (STY))R(SILAC-R-L)	(UniMod:1)AAGTAAALAFLSQESR(SILAC-R-L)	1	Popeye_20221125_MVB_HStdia_SIL_1_1_100ng_1_B6_1_2306	1_1_1	1_1	2	AAGTAAALAFLSQES(Phospho (STY))R	AAGTAAALAFLS(Phospho (STY))QESR	1413.05	659.343	586.299	1.17125	36.2317	1.18273	35.989	TRUE	2.14311822526363	n = 2617	0
80	(UniMod:1)AAGTAAALAFLSQES(Phospho (STY))R(SILAC-R-L)	(UniMod:1)AAGTAAALAFLSQESR(SILAC-R-L)	1	Popeye_20221125_MVB_HStdia_SIL_1_1_100ng_1_B6_1_2306	1_1_1	1_1	2	AAGTAAALAFLSQES(Phospho (STY))R	AAGTAAALAFLS(Phospho (STY))QESR	1413.05	659.343	586.299	1.17125	36.2317	1.18273	35.989	FALSE	2.41011838669348	n = 2617	0
81	(UniMod:1)AAGTAAALAFLS(Phospho (STY))QESR(SILAC-R-L)	(UniMod:1)AAGTAAALAFLSQESR(SILAC-R-L)	1	Popeye_20221125_MVB_HStdia_SIL_1_1_100ng_3_B6_1_2308	1_1_3	1_1	2	AAGTAAALAFLS(Phospho (STY))QESR	AAGTAAALAFLSQES(Phospho (STY))R	1561.09	1442.12	699.458	1.175	36.0206	1.17273	36.2632	TRUE	1.0824966022245	n = 2617	0
82	(UniMod:1)AAGTAAALAFLS(Phospho (STY))QESR(SILAC-R-L)	(UniMod:1)AAGTAAALAFLSQESR(SILAC-R-L)	1	Popeye_20221125_MVB_HStdia_SIL_1_1_100ng_3_B6_1_2308	1_1_3	1_1	2	AAGTAAALAFLS(Phospho (STY))QESR	AAGTAAALAFLSQES(Phospho (STY))R	1561.09	1442.12	699.458	1.175	36.0206	1.17273	36.2632	FALSE	2.23185666616151	n = 2617	0
83	(UniMod:1)AAGTAAALAFLSQES(Phospho (STY))R(SILAC-R-L)	(UniMod:1)AAGTAAALAFLSQESR(SILAC-R-L)	1	Popeye_20221125_MVB_HStdia_SIL_1_1_100ng_3_B6_1_2308	1_1_3	1_1	2	AAGTAAALAFLSQES(Phospho (STY))R	AAGTAAALAFLS(Phospho (STY))QESR	751.029	699.458	1442.12	1.17273	36.2632	1.175	36.0206	TRUE	1.07372994518613	n = 2617	0
84	(UniMod:1)AAGTAAALAFLSQES(Phospho (STY))R(SILAC-R-L)	(UniMod:1)AAGTAAALAFLSQESR(SILAC-R-L)	1	Popeye_20221125_MVB_HStdia_SIL_1_1_100ng_3_B6_1_2308	1_1_3	1_1	2	AAGTAAALAFLSQES(Phospho (STY))R	AAGTAAALAFLS(Phospho (STY))QESR	751.029	699.458	1442.12	1.17273	36.2632	1.175	36.0206	FALSE	0.520781210994924	n = 2617	0
85	(UniMod:1)AAPPAR(SILAC-R-L)ADADPS(Phospho (STY))PTSPPTAR(SILAC-R-L)	(UniMod:1)AAPPAR(SILAC-R-L)ADADPSPTSPPTAR(SILAC-R-L)	1	Popeye_20221125_MVB_HStdia_SIL_1_15_100ng_1_E6_1_2294	1_15_1	1_15	2	AAPPARADADPS(Phospho (STY))PTSPPTAR	AAPPARADADPSPTS(Phospho (STY))PPTAR	401.024	4707.26	1669.41	1.20198	16.2268	1.20458	16.9852	TRUE	0.0851926598488292	n = 3681	0
86	(UniMod:1)AAPPAR(SILAC-R-L)ADADPS(Phospho (STY))PTSPPTAR(SILAC-R-L)	(UniMod:1)AAPPAR(SILAC-R-L)ADADPSPTSPPTAR(SILAC-R-L)	1	Popeye_20221125_MVB_HStdia_SIL_1_15_100ng_1_E6_1_2294	1_15_1	1_15	2	AAPPARADADPS(Phospho (STY))PTSPPTAR	AAPPARADADPSPTS(Phospho (STY))PPTAR	401.024	4707.26	1669.41	1.20198	16.2268	1.20458	16.9852	FALSE	0.240218999526779	n = 3681	0
87	(UniMod:1)AAPPAR(SILAC-R-L)ADADPSPTS(Phospho (STY))PPTAR(SILAC-R-L)	(UniMod:1)AAPPAR(SILAC-R-L)ADADPSPTSPPTAR(SILAC-R-L)	1	Popeye_20221125_MVB_HStdia_SIL_1_15_100ng_1_E6_1_2294	1_15_1	1_15	2	AAPPARADADPSPTS(Phospho (STY))PPTAR	AAPPARADADPS(Phospho (STY))PTSPPTAR	11963.5	1669.41	4707.26	1.20458	16.9852	1.20198	16.2268	TRUE	7.1663042631828	n = 3681	0
88	(UniMod:1)AAPPAR(SILAC-R-L)ADADPSPTS(Phospho (STY))PPTAR(SILAC-R-L)	(UniMod:1)AAPPAR(SILAC-R-L)ADADPSPTSPPTAR(SILAC-R-L)	1	Popeye_20221125_MVB_HStdia_SIL_1_15_100ng_1_E6_1_2294	1_15_1	1_15	2	AAPPARADADPSPTS(Phospho (STY))PPTAR	AAPPARADADPS(Phospho (STY))PTSPPTAR	11963.5	1669.41	4707.26	1.20458	16.9852	1.20198	16.2268	FALSE	2.54149972595523	n = 3681	0
89	(UniMod:1)AAPR(SILAC-R-L)PS(Phospho (STY))PAISVSVSAPAFYAPQK(SILAC-K-L)	(UniMod:1)AAPR(SILAC-R-L)PSPAISVSVSAPAFYAPQK(SILAC-K-L)	1	Popeye_20221125_MVB_HStdia_SIL_1_15_100ng_3_E6_1_2296	1_15_3	1_15	3	AAPRPS(Phospho (STY))PAISVSVSAPAFYAPQK	AAPRPSPAISVSVS(Phospho (STY))APAFYAPQK	408.018	298.241	24.965	1.12773	31.3154	1.11354	31.0727	TRUE	1.36808151796701	n = 3681	0
90	(UniMod:1)AAPR(SILAC-R-L)PS(Phospho (STY))PAISVSVSAPAFYAPQK(SILAC-K-L)	(UniMod:1)AAPR(SILAC-R-L)PSPAISVSVSAPAFYAPQK(SILAC-K-L)	1	Popeye_20221125_MVB_HStdia_SIL_1_15_100ng_3_E6_1_2296	1_15_3	1_15	3	AAPRPS(Phospho (STY))PAISVSVSAPAFYAPQK	AAPRPSPAISVSVS(Phospho (STY))APAFYAPQK	408.018	298.241	24.965	1.12773	31.3154	1.11354	31.0727	FALSE	16.343601041458	n = 3681	0
91	(UniMod:1)AAPR(SILAC-R-L)PSPAISVSVS(Phospho (STY))APAFYAPQK(SILAC-K-L)	(UniMod:1)AAPR(SILAC-R-L)PSPAISVSVSAPAFYAPQK(SILAC-K-L)	1	Popeye_20221125_MVB_HStdia_SIL_1_15_100ng_3_E6_1_2296	1_15_3	1_15	3	AAPRPSPAISVSVS(Phospho (STY))APAFYAPQK	AAPRPS(Phospho (STY))PAISVSVSAPAFYAPQK	1226.06	24.965	298.241	1.11354	31.0727	1.12773	31.3154	TRUE	49.111155617865	n = 3681	0
92	(UniMod:1)AAPR(SILAC-R-L)PSPAISVSVS(Phospho (STY))APAFYAPQK(SILAC-K-L)	(UniMod:1)AAPR(SILAC-R-L)PSPAISVSVSAPAFYAPQK(SILAC-K-L)	1	Popeye_20221125_MVB_HStdia_SIL_1_15_100ng_3_E6_1_2296	1_15_3	1_15	3	AAPRPSPAISVSVS(Phospho (STY))APAFYAPQK	AAPRPS(Phospho (STY))PAISVSVSAPAFYAPQK	1226.06	24.965	298.241	1.11354	31.0727	1.12773	31.3154	FALSE	4.11097065795783	n = 3681	0
93	(UniMod:1)AAQGAAAAVAAGTSGVAGEGEPGPGENAAAEGTAPSPGR(SILAC-R-L)VS(Phospho (STY))PPTPAR(SILAC-R-L)	(UniMod:1)AAQGAAAAVAAGTSGVAGEGEPGPGENAAAEGTAPSPGR(SILAC-R-L)VSPPTPAR(SILAC-R-L)	1	Popeye_20221125_MVB_HStdia_SIL_1_15_100ng_1_E6_1_2294	1_15_1	1_15	4	AAQGAAAAVAAGTSGVAGEGEPGPGENAAAEGTAPSPGRVS(Phospho (STY))PPTPAR	AAQGAAAAVAAGTSGVAGEGEPGPGENAAAEGTAPSPGRVSPPT(Phospho (STY))PAR	4076.19	474.416	301.329	1.24896	28.331	1.19227	28.3007	TRUE	8.5920162895012	n = 3681	0
94	(UniMod:1)AAQGAAAAVAAGTSGVAGEGEPGPGENAAAEGTAPSPGR(SILAC-R-L)VS(Phospho (STY))PPTPAR(SILAC-R-L)	(UniMod:1)AAQGAAAAVAAGTSGVAGEGEPGPGENAAAEGTAPSPGR(SILAC-R-L)VSPPTPAR(SILAC-R-L)	1	Popeye_20221125_MVB_HStdia_SIL_1_15_100ng_1_E6_1_2294	1_15_1	1_15	4	AAQGAAAAVAAGTSGVAGEGEPGPGENAAAEGTAPSPGRVS(Phospho (STY))PPTPAR	AAQGAAAAVAAGTSGVAGEGEPGPGENAAAEGTAPSPGRVSPPT(Phospho (STY))PAR	4076.19	474.416	301.329	1.24896	28.331	1.19227	28.3007	FALSE	13.5273737343568	n = 3681	0
95	(UniMod:1)AAQGAAAAVAAGTSGVAGEGEPGPGENAAAEGTAPSPGR(SILAC-R-L)VSPPT(Phospho (STY))PAR(SILAC-R-L)	(UniMod:1)AAQGAAAAVAAGTSGVAGEGEPGPGENAAAEGTAPSPGR(SILAC-R-L)VSPPTPAR(SILAC-R-L)	1	Popeye_20221125_MVB_HStdia_SIL_1_15_100ng_1_E6_1_2294	1_15_1	1_15	4	AAQGAAAAVAAGTSGVAGEGEPGPGENAAAEGTAPSPGRVSPPT(Phospho (STY))PAR	AAQGAAAAVAAGTSGVAGEGEPGPGENAAAEGTAPSPGRVS(Phospho (STY))PPTPAR	1847.08	301.329	474.416	1.19227	28.3007	1.24896	28.331	TRUE	6.12977841495508	n = 3681	0
96	(UniMod:1)AAQGAAAAVAAGTSGVAGEGEPGPGENAAAEGTAPSPGR(SILAC-R-L)VSPPT(Phospho (STY))PAR(SILAC-R-L)	(UniMod:1)AAQGAAAAVAAGTSGVAGEGEPGPGENAAAEGTAPSPGR(SILAC-R-L)VSPPTPAR(SILAC-R-L)	1	Popeye_20221125_MVB_HStdia_SIL_1_15_100ng_1_E6_1_2294	1_15_1	1_15	4	AAQGAAAAVAAGTSGVAGEGEPGPGENAAAEGTAPSPGRVSPPT(Phospho (STY))PAR	AAQGAAAAVAAGTSGVAGEGEPGPGENAAAEGTAPSPGRVS(Phospho (STY))PPTPAR	1847.08	301.329	474.416	1.19227	28.3007	1.24896	28.331	FALSE	3.89337627735995	n = 3681	0
97	(UniMod:1)AAQGAAAAVAAGTSGVAGEGEPGPGENAAAEGTAPSPGR(SILAC-R-L)VS(Phospho (STY))PPTPAR(SILAC-R-L)	(UniMod:1)AAQGAAAAVAAGTSGVAGEGEPGPGENAAAEGTAPSPGR(SILAC-R-L)VSPPTPAR(SILAC-R-L)	1	Popeye_20221125_MVB_HStdia_SIL_1_15_100ng_3_E6_1_2296	1_15_3	1_15	4	AAQGAAAAVAAGTSGVAGEGEPGPGENAAAEGTAPSPGRVS(Phospho (STY))PPTPAR	AAQGAAAAVAAGTSGVAGEGEPGPGENAAAEGTAPSPGRVSPPT(Phospho (STY))PAR	2100.11	253.173	120.633	1.24417	28.2395	1.17261	28.3001	TRUE	8.29515785648549	n = 3681	0
98	(UniMod:1)AAQGAAAAVAAGTSGVAGEGEPGPGENAAAEGTAPSPGR(SILAC-R-L)VS(Phospho (STY))PPTPAR(SILAC-R-L)	(UniMod:1)AAQGAAAAVAAGTSGVAGEGEPGPGENAAAEGTAPSPGR(SILAC-R-L)VSPPTPAR(SILAC-R-L)	1	Popeye_20221125_MVB_HStdia_SIL_1_15_100ng_3_E6_1_2296	1_15_3	1_15	4	AAQGAAAAVAAGTSGVAGEGEPGPGENAAAEGTAPSPGRVS(Phospho (STY))PPTPAR	AAQGAAAAVAAGTSGVAGEGEPGPGENAAAEGTAPSPGRVSPPT(Phospho (STY))PAR	2100.11	253.173	120.633	1.24417	28.2395	1.17261	28.3001	FALSE	17.409083749886	n = 3681	0
99	(UniMod:1)AAQGAAAAVAAGTSGVAGEGEPGPGENAAAEGTAPSPGR(SILAC-R-L)VSPPT(Phospho (STY))PAR(SILAC-R-L)	(UniMod:1)AAQGAAAAVAAGTSGVAGEGEPGPGENAAAEGTAPSPGR(SILAC-R-L)VSPPTPAR(SILAC-R-L)	1	Popeye_20221125_MVB_HStdia_SIL_1_15_100ng_3_E6_1_2296	1_15_3	1_15	4	AAQGAAAAVAAGTSGVAGEGEPGPGENAAAEGTAPSPGRVSPPT(Phospho (STY))PAR	AAQGAAAAVAAGTSGVAGEGEPGPGENAAAEGTAPSPGRVS(Phospho (STY))PPTPAR	647.033	120.633	253.173	1.17261	28.3001	1.24417	28.2395	TRUE	5.3636484212446	n = 3681	0
100	(UniMod:1)AAQGAAAAVAAGTSGVAGEGEPGPGENAAAEGTAPSPGR(SILAC-R-L)VSPPT(Phospho (STY))PAR(SILAC-R-L)	(UniMod:1)AAQGAAAAVAAGTSGVAGEGEPGPGENAAAEGTAPSPGR(SILAC-R-L)VSPPTPAR(SILAC-R-L)	1	Popeye_20221125_MVB_HStdia_SIL_1_15_100ng_3_E6_1_2296	1_15_3	1_15	4	AAQGAAAAVAAGTSGVAGEGEPGPGENAAAEGTAPSPGRVSPPT(Phospho (STY))PAR	AAQGAAAAVAAGTSGVAGEGEPGPGENAAAEGTAPSPGRVS(Phospho (STY))PPTPAR	647.033	120.633	253.173	1.17261	28.3001	1.24417	28.2395	FALSE	2.55569511756783	n = 3681	0
101	(UniMod:1)AASAAAASAAAASAAS(Phospho (STY))GSPGPGEGSAGGEK(SILAC-K-L)	(UniMod:1)AASAAAASAAAASAASGSPGPGEGSAGGEK(SILAC-K-L)	1	Popeye_20221125_MVB_HStdia_SIL_1_1_100ng_1_B6_1_2306	1_1_1	1_1	3	AASAAAASAAAASAAS(Phospho (STY))GSPGPGEGSAGGEK	AASAAAASAAAASAASGSPGPGEGS(Phospho (STY))AGGEK	1219.06	1270.25	266488	1.0725	22.1584	1.08708	23.9176	TRUE	0.9597008462901	n = 2617	0
102	(UniMod:1)AASAAAASAAAASAAS(Phospho (STY))GSPGPGEGSAGGEK(SILAC-K-L)	(UniMod:1)AASAAAASAAAASAASGSPGPGEGSAGGEK(SILAC-K-L)	1	Popeye_20221125_MVB_HStdia_SIL_1_1_100ng_1_B6_1_2306	1_1_1	1_1	3	AASAAAASAAAASAAS(Phospho (STY))GSPGPGEGSAGGEK	AASAAAASAAAASAASGSPGPGEGS(Phospho (STY))AGGEK	1219.06	1270.25	266488	1.0725	22.1584	1.08708	23.9176	FALSE	0.00457453994176098	n = 2617	0
103	(UniMod:1)AASAAAASAAAASAASGSPGPGEGS(Phospho (STY))AGGEK(SILAC-K-L)	(UniMod:1)AASAAAASAAAASAASGSPGPGEGSAGGEK(SILAC-K-L)	1	Popeye_20221125_MVB_HStdia_SIL_1_1_100ng_1_B6_1_2306	1_1_1	1_1	3	AASAAAASAAAASAASGSPGPGEGS(Phospho (STY))AGGEK	AASAAAASAAAASAAS(Phospho (STY))GSPGPGEGSAGGEK	10022.4	11820.8	1270.25	1.07844	25.5554	1.0725	22.1584	TRUE	0.847861396859773	n = 2617	0
104	(UniMod:1)AASAAAASAAAASAASGSPGPGEGS(Phospho (STY))AGGEK(SILAC-K-L)	(UniMod:1)AASAAAASAAAASAASGSPGPGEGSAGGEK(SILAC-K-L)	1	Popeye_20221125_MVB_HStdia_SIL_1_1_100ng_1_B6_1_2306	1_1_1	1_1	3	AASAAAASAAAASAASGSPGPGEGS(Phospho (STY))AGGEK	AASAAAASAAAASAAS(Phospho (STY))GSPGPGEGSAGGEK	10022.4	11820.8	1270.25	1.07844	25.5554	1.0725	22.1584	FALSE	7.89010037394214	n = 2617	0
105	(UniMod:1)AASAAAASAAAASAAS(Phospho (STY))GSPGPGEGSAGGEK(SILAC-K-L)	(UniMod:1)AASAAAASAAAASAASGSPGPGEGSAGGEK(SILAC-K-L)	1	Popeye_20221125_MVB_HStdia_SIL_1_1_100ng_2_B6_1_2307	1_1_2	1_1	3	AASAAAASAAAASAAS(Phospho (STY))GSPGPGEGSAGGEK	AASAAAASAAAASAASGSPGPGEGS(Phospho (STY))AGGEK	1266.05	1318.91	312174	1.06989	22.3098	1.08521	24.0387	TRUE	0.959921450288496	n = 2617	0
106	(UniMod:1)AASAAAASAAAASAAS(Phospho (STY))GSPGPGEGSAGGEK(SILAC-K-L)	(UniMod:1)AASAAAASAAAASAASGSPGPGEGSAGGEK(SILAC-K-L)	1	Popeye_20221125_MVB_HStdia_SIL_1_1_100ng_2_B6_1_2307	1_1_2	1_1	3	AASAAAASAAAASAAS(Phospho (STY))GSPGPGEGSAGGEK	AASAAAASAAAASAASGSPGPGEGS(Phospho (STY))AGGEK	1266.05	1318.91	312174	1.06989	22.3098	1.08521	24.0387	FALSE	0.00405559079231454	n = 2617	0
107	(UniMod:1)AASAAAASAAAASAASGSPGPGEGS(Phospho (STY))AGGEK(SILAC-K-L)	(UniMod:1)AASAAAASAAAASAASGSPGPGEGSAGGEK(SILAC-K-L)	1	Popeye_20221125_MVB_HStdia_SIL_1_1_100ng_2_B6_1_2307	1_1_2	1_1	3	AASAAAASAAAASAASGSPGPGEGS(Phospho (STY))AGGEK	AASAAAASAAAASAAS(Phospho (STY))GSPGPGEGSAGGEK	10232.4	8993.51	1318.91	1.07677	25.7068	1.06989	22.3098	TRUE	1.13775378022596	n = 2617	0
108	(UniMod:1)AASAAAASAAAASAASGSPGPGEGS(Phospho (STY))AGGEK(SILAC-K-L)	(UniMod:1)AASAAAASAAAASAASGSPGPGEGSAGGEK(SILAC-K-L)	1	Popeye_20221125_MVB_HStdia_SIL_1_1_100ng_2_B6_1_2307	1_1_2	1_1	3	AASAAAASAAAASAASGSPGPGEGS(Phospho (STY))AGGEK	AASAAAASAAAASAAS(Phospho (STY))GSPGPGEGSAGGEK	10232.4	8993.51	1318.91	1.07677	25.7068	1.06989	22.3098	FALSE	7.75822459455156	n = 2617	0
109	(UniMod:1)AASAAAASAAAAS(Phospho (STY))AASGSPGPGEGSAGGEK(SILAC-K-L)	(UniMod:1)AASAAAASAAAASAASGSPGPGEGSAGGEK(SILAC-K-L)	1	Popeye_20221125_MVB_HStdia_SIL_1_1_100ng_3_B6_1_2308	1_1_3	1_1	3	AASAAAASAAAAS(Phospho (STY))AASGSPGPGEGSAGGEK	AASAAAASAAAASAASGSPGPGEGS(Phospho (STY))AGGEK	293812	297174	1555.61	1.08146	24.0395	1.07284	22.2802	TRUE	0.988686762637377	n = 2617	0
110	(UniMod:1)AASAAAASAAAAS(Phospho (STY))AASGSPGPGEGSAGGEK(SILAC-K-L)	(UniMod:1)AASAAAASAAAASAASGSPGPGEGSAGGEK(SILAC-K-L)	1	Popeye_20221125_MVB_HStdia_SIL_1_1_100ng_3_B6_1_2308	1_1_3	1_1	3	AASAAAASAAAAS(Phospho (STY))AASGSPGPGEGSAGGEK	AASAAAASAAAASAASGSPGPGEGS(Phospho (STY))AGGEK	293812	297174	1555.61	1.08146	24.0395	1.07284	22.2802	FALSE	188.872532318512	n = 2617	0
111	(UniMod:1)AASAAAASAAAASAAS(Phospho (STY))GSPGPGEGSAGGEK(SILAC-K-L)	(UniMod:1)AASAAAASAAAASAASGSPGPGEGSAGGEK(SILAC-K-L)	1	Popeye_20221125_MVB_HStdia_SIL_1_1_100ng_3_B6_1_2308	1_1_3	1_1	3	AASAAAASAAAASAAS(Phospho (STY))GSPGPGEGSAGGEK	AASAAAASAAAAS(Phospho (STY))AASGSPGPGEGSAGGEK	1338.05	1555.61	11959.5	1.07284	22.2802	1.07841	25.6773	TRUE	0.860144894928678	n = 2617	0
112	(UniMod:1)AASAAAASAAAASAAS(Phospho (STY))GSPGPGEGSAGGEK(SILAC-K-L)	(UniMod:1)AASAAAASAAAASAASGSPGPGEGSAGGEK(SILAC-K-L)	1	Popeye_20221125_MVB_HStdia_SIL_1_1_100ng_3_B6_1_2308	1_1_3	1_1	3	AASAAAASAAAASAAS(Phospho (STY))GSPGPGEGSAGGEK	AASAAAASAAAAS(Phospho (STY))AASGSPGPGEGSAGGEK	1338.05	1555.61	11959.5	1.07284	22.2802	1.07841	25.6773	FALSE	0.111881767632426	n = 2617	0
113	(UniMod:1)AASAAAASAAAASAASGSPGPGEGS(Phospho (STY))AGGEK(SILAC-K-L)	(UniMod:1)AASAAAASAAAASAASGSPGPGEGSAGGEK(SILAC-K-L)	1	Popeye_20221125_MVB_HStdia_SIL_1_1_100ng_3_B6_1_2308	1_1_3	1_1	3	AASAAAASAAAASAASGSPGPGEGS(Phospho (STY))AGGEK	AASAAAASAAAASAAS(Phospho (STY))GSPGPGEGSAGGEK	8973.34	11959.5	297174	1.07841	25.6773	1.08146	24.0395	TRUE	0.750310631715373	n = 2617	0
114	(UniMod:1)AASAAAASAAAASAASGSPGPGEGS(Phospho (STY))AGGEK(SILAC-K-L)	(UniMod:1)AASAAAASAAAASAASGSPGPGEGSAGGEK(SILAC-K-L)	1	Popeye_20221125_MVB_HStdia_SIL_1_1_100ng_3_B6_1_2308	1_1_3	1_1	3	AASAAAASAAAASAASGSPGPGEGS(Phospho (STY))AGGEK	AASAAAASAAAASAAS(Phospho (STY))GSPGPGEGSAGGEK	8973.34	11959.5	297174	1.07841	25.6773	1.08146	24.0395	FALSE	0.030195575656013	n = 2617	0
115	(UniMod:1)AASAAAASAAAAS(Phospho (STY))AASGSPGPGEGSAGGEK(SILAC-K-L)	(UniMod:1)AASAAAASAAAASAASGSPGPGEGSAGGEK(SILAC-K-L)	1	Popeye_20221125_MVB_HStdia_SIL_1_15_100ng_1_E6_1_2294	1_15_1	1_15	3	AASAAAASAAAAS(Phospho (STY))AASGSPGPGEGSAGGEK	AASAAAASAAAASAASGSPGPGEGS(Phospho (STY))AGGEK	638940	29782.2	133.715	1.09687	24.0078	1.07771	22.3092	TRUE	21.4537542558978	n = 3681	0
116	(UniMod:1)AASAAAASAAAAS(Phospho (STY))AASGSPGPGEGSAGGEK(SILAC-K-L)	(UniMod:1)AASAAAASAAAASAASGSPGPGEGSAGGEK(SILAC-K-L)	1	Popeye_20221125_MVB_HStdia_SIL_1_15_100ng_1_E6_1_2294	1_15_1	1_15	3	AASAAAASAAAAS(Phospho (STY))AASGSPGPGEGSAGGEK	AASAAAASAAAASAASGSPGPGEGS(Phospho (STY))AGGEK	638940	29782.2	133.715	1.09687	24.0078	1.07771	22.3092	FALSE	4778.37191040646	n = 3681	0
117	(UniMod:1)AASAAAASAAAASAASGSPGPGEGS(Phospho (STY))AGGEK(SILAC-K-L)	(UniMod:1)AASAAAASAAAASAASGSPGPGEGSAGGEK(SILAC-K-L)	1	Popeye_20221125_MVB_HStdia_SIL_1_15_100ng_1_E6_1_2294	1_15_1	1_15	3	AASAAAASAAAASAASGSPGPGEGS(Phospho (STY))AGGEK	AASAAAASAAAAS(Phospho (STY))AASGSPGPGEGSAGGEK	9829.4	712.649	29782.2	1.08344	25.7065	1.09687	24.0078	TRUE	13.7927647411278	n = 3681	0
118	(UniMod:1)AASAAAASAAAASAASGSPGPGEGS(Phospho (STY))AGGEK(SILAC-K-L)	(UniMod:1)AASAAAASAAAASAASGSPGPGEGSAGGEK(SILAC-K-L)	1	Popeye_20221125_MVB_HStdia_SIL_1_15_100ng_1_E6_1_2294	1_15_1	1_15	3	AASAAAASAAAASAASGSPGPGEGS(Phospho (STY))AGGEK	AASAAAASAAAAS(Phospho (STY))AASGSPGPGEGSAGGEK	9829.4	712.649	29782.2	1.08344	25.7065	1.09687	24.0078	FALSE	0.330042777229352	n = 3681	0
119	(UniMod:1)AASAAAASAAAAS(Phospho (STY))AASGSPGPGEGSAGGEK(SILAC-K-L)	(UniMod:1)AASAAAASAAAASAASGSPGPGEGSAGGEK(SILAC-K-L)	1	Popeye_20221125_MVB_HStdia_SIL_1_15_100ng_2_E6_1_2295	1_15_2	1_15	3	AASAAAASAAAAS(Phospho (STY))AASGSPGPGEGSAGGEK	AASAAAASAAAASAAS(Phospho (STY))GSPGPGEGSAGGEK	631008	29499.2	489.634	1.09479	23.9803	1.08469	25.6484	TRUE	21.3906817812008	n = 3681	0
120	(UniMod:1)AASAAAASAAAAS(Phospho (STY))AASGSPGPGEGSAGGEK(SILAC-K-L)	(UniMod:1)AASAAAASAAAASAASGSPGPGEGSAGGEK(SILAC-K-L)	1	Popeye_20221125_MVB_HStdia_SIL_1_15_100ng_2_E6_1_2295	1_15_2	1_15	3	AASAAAASAAAAS(Phospho (STY))AASGSPGPGEGSAGGEK	AASAAAASAAAASAAS(Phospho (STY))GSPGPGEGSAGGEK	631008	29499.2	489.634	1.09479	23.9803	1.08469	25.6484	FALSE	1288.73403399274	n = 3681	0
121	(UniMod:1)AASAAAASAAAASAAS(Phospho (STY))GSPGPGEGSAGGEK(SILAC-K-L)	(UniMod:1)AASAAAASAAAASAASGSPGPGEGSAGGEK(SILAC-K-L)	1	Popeye_20221125_MVB_HStdia_SIL_1_15_100ng_2_E6_1_2295	1_15_2	1_15	3	AASAAAASAAAASAAS(Phospho (STY))GSPGPGEGSAGGEK	AASAAAASAAAASAASGSPGPGEGS(Phospho (STY))AGGEK	1729.07	380.131	29499.2	1.07844	22.3121	1.09479	23.9803	TRUE	4.548616134964	n = 3681	0
122	(UniMod:1)AASAAAASAAAASAAS(Phospho (STY))GSPGPGEGSAGGEK(SILAC-K-L)	(UniMod:1)AASAAAASAAAASAASGSPGPGEGSAGGEK(SILAC-K-L)	1	Popeye_20221125_MVB_HStdia_SIL_1_15_100ng_2_E6_1_2295	1_15_2	1_15	3	AASAAAASAAAASAAS(Phospho (STY))GSPGPGEGSAGGEK	AASAAAASAAAASAASGSPGPGEGS(Phospho (STY))AGGEK	1729.07	380.131	29499.2	1.07844	22.3121	1.09479	23.9803	FALSE	0.0586141319086619	n = 3681	0
123	(UniMod:1)AASAAAASAAAASAASGSPGPGEGS(Phospho (STY))AGGEK(SILAC-K-L)	(UniMod:1)AASAAAASAAAASAASGSPGPGEGSAGGEK(SILAC-K-L)	1	Popeye_20221125_MVB_HStdia_SIL_1_15_100ng_2_E6_1_2295	1_15_2	1_15	3	AASAAAASAAAASAASGSPGPGEGS(Phospho (STY))AGGEK	AASAAAASAAAAS(Phospho (STY))AASGSPGPGEGSAGGEK	12675.5	489.634	380.131	1.08469	25.6484	1.07844	22.3121	TRUE	25.8877038767733	n = 3681	0
124	(UniMod:1)AASAAAASAAAASAASGSPGPGEGS(Phospho (STY))AGGEK(SILAC-K-L)	(UniMod:1)AASAAAASAAAASAASGSPGPGEGSAGGEK(SILAC-K-L)	1	Popeye_20221125_MVB_HStdia_SIL_1_15_100ng_2_E6_1_2295	1_15_2	1_15	3	AASAAAASAAAASAASGSPGPGEGS(Phospho (STY))AGGEK	AASAAAASAAAAS(Phospho (STY))AASGSPGPGEGSAGGEK	12675.5	489.634	380.131	1.08469	25.6484	1.07844	22.3121	FALSE	33.3450836685248	n = 3681	0
125	(UniMod:1)AASAAAASAAAAS(Phospho (STY))AASGSPGPGEGSAGGEK(SILAC-K-L)	(UniMod:1)AASAAAASAAAASAASGSPGPGEGSAGGEK(SILAC-K-L)	1	Popeye_20221125_MVB_HStdia_SIL_1_15_100ng_3_E6_1_2296	1_15_3	1_15	3	AASAAAASAAAAS(Phospho (STY))AASGSPGPGEGSAGGEK	AASAAAASAAAASAASGSPGPGEGS(Phospho (STY))AGGEK	629952	28916.2	500.14	1.09146	24.0073	1.07885	25.6755	TRUE	21.7854351539967	n = 3681	0
126	(UniMod:1)AASAAAASAAAAS(Phospho (STY))AASGSPGPGEGSAGGEK(SILAC-K-L)	(UniMod:1)AASAAAASAAAASAASGSPGPGEGSAGGEK(SILAC-K-L)	1	Popeye_20221125_MVB_HStdia_SIL_1_15_100ng_3_E6_1_2296	1_15_3	1_15	3	AASAAAASAAAAS(Phospho (STY))AASGSPGPGEGSAGGEK	AASAAAASAAAASAASGSPGPGEGS(Phospho (STY))AGGEK	629952	28916.2	500.14	1.09146	24.0073	1.07885	25.6755	FALSE	1259.55132562882	n = 3681	0
127	(UniMod:1)AASAAAASAAAASAASGSPGPGEGS(Phospho (STY))AGGEK(SILAC-K-L)	(UniMod:1)AASAAAASAAAASAASGSPGPGEGSAGGEK(SILAC-K-L)	1	Popeye_20221125_MVB_HStdia_SIL_1_15_100ng_3_E6_1_2296	1_15_3	1_15	3	AASAAAASAAAASAASGSPGPGEGS(Phospho (STY))AGGEK	AASAAAASAAAAS(Phospho (STY))AASGSPGPGEGSAGGEK	10889.4	500.14	28916.2	1.07885	25.6755	1.09146	24.0073	TRUE	21.77270364298	n = 3681	0
128	(UniMod:1)AASAAAASAAAASAASGSPGPGEGS(Phospho (STY))AGGEK(SILAC-K-L)	(UniMod:1)AASAAAASAAAASAASGSPGPGEGSAGGEK(SILAC-K-L)	1	Popeye_20221125_MVB_HStdia_SIL_1_15_100ng_3_E6_1_2296	1_15_3	1_15	3	AASAAAASAAAASAASGSPGPGEGS(Phospho (STY))AGGEK	AASAAAASAAAAS(Phospho (STY))AASGSPGPGEGSAGGEK	10889.4	500.14	28916.2	1.07885	25.6755	1.09146	24.0073	FALSE	0.376584751800029	n = 3681	0
129	(UniMod:1)AASAAAASAAAASAAS(Phospho (STY))GSPGPGEGSAGGEK(SILAC-K-L)R(SILAC-R-L)	(UniMod:1)AASAAAASAAAASAASGSPGPGEGSAGGEK(SILAC-K-L)R(SILAC-R-L)	1	Popeye_20221125_MVB_HStdia_SIL_1_15_100ng_3_E6_1_2296	1_15_3	1_15	3	AASAAAASAAAASAAS(Phospho (STY))GSPGPGEGSAGGEKR	AASAAAASAAAASAASGS(Phospho (STY))PGPGEGSAGGEKR	4532.2	215.516	261.667	1.10198	21.8575	1.09323	21.8272	TRUE	21.0295291300878	n = 3681	0
130	(UniMod:1)AASAAAASAAAASAAS(Phospho (STY))GSPGPGEGSAGGEK(SILAC-K-L)R(SILAC-R-L)	(UniMod:1)AASAAAASAAAASAASGSPGPGEGSAGGEK(SILAC-K-L)R(SILAC-R-L)	1	Popeye_20221125_MVB_HStdia_SIL_1_15_100ng_3_E6_1_2296	1_15_3	1_15	3	AASAAAASAAAASAAS(Phospho (STY))GSPGPGEGSAGGEKR	AASAAAASAAAASAASGS(Phospho (STY))PGPGEGSAGGEKR	4532.2	215.516	261.667	1.10198	21.8575	1.09323	21.8272	FALSE	17.3204874898249	n = 3681	0
131	(UniMod:1)AASAAAASAAAASAASGS(Phospho (STY))PGPGEGSAGGEK(SILAC-K-L)R(SILAC-R-L)	(UniMod:1)AASAAAASAAAASAASGSPGPGEGSAGGEK(SILAC-K-L)R(SILAC-R-L)	1	Popeye_20221125_MVB_HStdia_SIL_1_15_100ng_3_E6_1_2296	1_15_3	1_15	3	AASAAAASAAAASAASGS(Phospho (STY))PGPGEGSAGGEKR	AASAAAASAAAASAAS(Phospho (STY))GSPGPGEGSAGGEKR	4563.2	261.667	215.516	1.09323	21.8272	1.10198	21.8575	TRUE	17.4389586764858	n = 3681	0
132	(UniMod:1)AASAAAASAAAASAASGS(Phospho (STY))PGPGEGSAGGEK(SILAC-K-L)R(SILAC-R-L)	(UniMod:1)AASAAAASAAAASAASGSPGPGEGSAGGEK(SILAC-K-L)R(SILAC-R-L)	1	Popeye_20221125_MVB_HStdia_SIL_1_15_100ng_3_E6_1_2296	1_15_3	1_15	3	AASAAAASAAAASAASGS(Phospho (STY))PGPGEGSAGGEKR	AASAAAASAAAASAAS(Phospho (STY))GSPGPGEGSAGGEKR	4563.2	261.667	215.516	1.09323	21.8272	1.10198	21.8575	FALSE	21.173369958611	n = 3681	0
133	(UniMod:1)ADHSFS(Phospho (STY))DGVPSDSVEAAK(SILAC-K-L)	(UniMod:1)ADHSFSDGVPSDSVEAAK(SILAC-K-L)	1	Popeye_20221125_MVB_HStdia_SIL_1_15_100ng_1_E6_1_2294	1_15_1	1_15	2	ADHSFS(Phospho (STY))DGVPSDSVEAAK	ADHSFSDGVPS(Phospho (STY))DSVEAAK	80185.8	5416.47	3314.37	1.14656	21.8935	1.14989	21.9845	TRUE	14.8040698093038	n = 3681	0
134	(UniMod:1)ADHSFS(Phospho (STY))DGVPSDSVEAAK(SILAC-K-L)	(UniMod:1)ADHSFSDGVPSDSVEAAK(SILAC-K-L)	1	Popeye_20221125_MVB_HStdia_SIL_1_15_100ng_1_E6_1_2294	1_15_1	1_15	2	ADHSFS(Phospho (STY))DGVPSDSVEAAK	ADHSFSDGVPS(Phospho (STY))DSVEAAK	80185.8	5416.47	3314.37	1.14656	21.8935	1.14989	21.9845	FALSE	24.1933761167281	n = 3681	0
135	(UniMod:1)ADHSFSDGVPS(Phospho (STY))DSVEAAK(SILAC-K-L)	(UniMod:1)ADHSFSDGVPSDSVEAAK(SILAC-K-L)	1	Popeye_20221125_MVB_HStdia_SIL_1_15_100ng_1_E6_1_2294	1_15_1	1_15	2	ADHSFSDGVPS(Phospho (STY))DSVEAAK	ADHSFS(Phospho (STY))DGVPSDSVEAAK	51444.5	3314.37	5416.47	1.14989	21.9845	1.14656	21.8935	TRUE	15.5216526821085	n = 3681	0
136	(UniMod:1)ADHSFSDGVPS(Phospho (STY))DSVEAAK(SILAC-K-L)	(UniMod:1)ADHSFSDGVPSDSVEAAK(SILAC-K-L)	1	Popeye_20221125_MVB_HStdia_SIL_1_15_100ng_1_E6_1_2294	1_15_1	1_15	2	ADHSFSDGVPS(Phospho (STY))DSVEAAK	ADHSFS(Phospho (STY))DGVPSDSVEAAK	51444.5	3314.37	5416.47	1.14989	21.9845	1.14656	21.8935	FALSE	9.49779099671927	n = 3681	0
137	(UniMod:1)ADHSFS(Phospho (STY))DGVPSDSVEAAK(SILAC-K-L)	(UniMod:1)ADHSFSDGVPSDSVEAAK(SILAC-K-L)	1	Popeye_20221125_MVB_HStdia_SIL_1_15_100ng_3_E6_1_2296	1_15_3	1_15	2	ADHSFS(Phospho (STY))DGVPSDSVEAAK	ADHSFSDGVPS(Phospho (STY))DSVEAAK	84278.2	6760.28	5809.8	1.1474	21.8629	1.14771	21.8932	TRUE	12.4666729780423	n = 3681	0
138	(UniMod:1)ADHSFS(Phospho (STY))DGVPSDSVEAAK(SILAC-K-L)	(UniMod:1)ADHSFSDGVPSDSVEAAK(SILAC-K-L)	1	Popeye_20221125_MVB_HStdia_SIL_1_15_100ng_3_E6_1_2296	1_15_3	1_15	2	ADHSFS(Phospho (STY))DGVPSDSVEAAK	ADHSFSDGVPS(Phospho (STY))DSVEAAK	84278.2	6760.28	5809.8	1.1474	21.8629	1.14771	21.8932	FALSE	14.5062136390237	n = 3681	0
139	(UniMod:1)ADHSFSDGVPS(Phospho (STY))DSVEAAK(SILAC-K-L)	(UniMod:1)ADHSFSDGVPSDSVEAAK(SILAC-K-L)	1	Popeye_20221125_MVB_HStdia_SIL_1_15_100ng_3_E6_1_2296	1_15_3	1_15	2	ADHSFSDGVPS(Phospho (STY))DSVEAAK	ADHSFS(Phospho (STY))DGVPSDSVEAAK	86994.3	5809.8	6760.28	1.14771	21.8932	1.1474	21.8629	TRUE	14.9737168232986	n = 3681	0
140	(UniMod:1)ADHSFSDGVPS(Phospho (STY))DSVEAAK(SILAC-K-L)	(UniMod:1)ADHSFSDGVPSDSVEAAK(SILAC-K-L)	1	Popeye_20221125_MVB_HStdia_SIL_1_15_100ng_3_E6_1_2296	1_15_3	1_15	2	ADHSFSDGVPS(Phospho (STY))DSVEAAK	ADHSFS(Phospho (STY))DGVPSDSVEAAK	86994.3	5809.8	6760.28	1.14771	21.8932	1.1474	21.8629	FALSE	12.8684462773731	n = 3681	0
141	(UniMod:1)AEAPAS(Phospho (STY))PAPLSPLEVELDPEFEPQSR(SILAC-R-L)PR(SILAC-R-L)	(UniMod:1)AEAPASPAPLSPLEVELDPEFEPQSR(SILAC-R-L)PR(SILAC-R-L)	1	Popeye_20221125_MVB_HStdia_SIL_1_1_100ng_1_B6_1_2306	1_1_1	1_1	3	AEAPAS(Phospho (STY))PAPLSPLEVELDPEFEPQSRPR	AEAPASPAPLS(Phospho (STY))PLEVELDPEFEPQSRPR	793.035	236.568	957.127	1.20885	35.5501	1.07205	34.8525	TRUE	3.35224967028508	n = 2617	0
142	(UniMod:1)AEAPAS(Phospho (STY))PAPLSPLEVELDPEFEPQSR(SILAC-R-L)PR(SILAC-R-L)	(UniMod:1)AEAPASPAPLSPLEVELDPEFEPQSR(SILAC-R-L)PR(SILAC-R-L)	1	Popeye_20221125_MVB_HStdia_SIL_1_1_100ng_1_B6_1_2306	1_1_1	1_1	3	AEAPAS(Phospho (STY))PAPLSPLEVELDPEFEPQSRPR	AEAPASPAPLS(Phospho (STY))PLEVELDPEFEPQSRPR	793.035	236.568	957.127	1.20885	35.5501	1.07205	34.8525	FALSE	0.828557756703133	n = 2617	0
143	(UniMod:1)AEAPASPAPLS(Phospho (STY))PLEVELDPEFEPQSR(SILAC-R-L)PR(SILAC-R-L)	(UniMod:1)AEAPASPAPLSPLEVELDPEFEPQSR(SILAC-R-L)PR(SILAC-R-L)	1	Popeye_20221125_MVB_HStdia_SIL_1_1_100ng_1_B6_1_2306	1_1_1	1_1	3	AEAPASPAPLS(Phospho (STY))PLEVELDPEFEPQSRPR	AEAPAS(Phospho (STY))PAPLSPLEVELDPEFEPQSRPR	519.021	957.127	236.568	1.07205	34.8525	1.20885	35.5501	TRUE	0.542269730140305	n = 2617	0
144	(UniMod:1)AEAPASPAPLS(Phospho (STY))PLEVELDPEFEPQSR(SILAC-R-L)PR(SILAC-R-L)	(UniMod:1)AEAPASPAPLSPLEVELDPEFEPQSR(SILAC-R-L)PR(SILAC-R-L)	1	Popeye_20221125_MVB_HStdia_SIL_1_1_100ng_1_B6_1_2306	1_1_1	1_1	3	AEAPASPAPLS(Phospho (STY))PLEVELDPEFEPQSRPR	AEAPAS(Phospho (STY))PAPLSPLEVELDPEFEPQSRPR	519.021	957.127	236.568	1.07205	34.8525	1.20885	35.5501	FALSE	2.19396114436441	n = 2617	0
145	(UniMod:1)AEAPAS(Phospho (STY))PAPLSPLEVELDPEFEPQSR(SILAC-R-L)PR(SILAC-R-L)	(UniMod:1)AEAPASPAPLSPLEVELDPEFEPQSR(SILAC-R-L)PR(SILAC-R-L)	1	Popeye_20221125_MVB_HStdia_SIL_1_15_100ng_1_E6_1_2294	1_15_1	1_15	3	AEAPAS(Phospho (STY))PAPLSPLEVELDPEFEPQSRPR	AEAPASPAPLS(Phospho (STY))PLEVELDPEFEPQSRPR	2167.11	175.047	449.526	1.19932	35.7016	1.07545	35.004	TRUE	12.3801607568253	n = 3681	0
146	(UniMod:1)AEAPAS(Phospho (STY))PAPLSPLEVELDPEFEPQSR(SILAC-R-L)PR(SILAC-R-L)	(UniMod:1)AEAPASPAPLSPLEVELDPEFEPQSR(SILAC-R-L)PR(SILAC-R-L)	1	Popeye_20221125_MVB_HStdia_SIL_1_15_100ng_1_E6_1_2294	1_15_1	1_15	3	AEAPAS(Phospho (STY))PAPLSPLEVELDPEFEPQSRPR	AEAPASPAPLS(Phospho (STY))PLEVELDPEFEPQSRPR	2167.11	175.047	449.526	1.19932	35.7016	1.07545	35.004	FALSE	4.82087799148436	n = 3681	0
147	(UniMod:1)AEAPASPAPLS(Phospho (STY))PLEVELDPEFEPQSR(SILAC-R-L)PR(SILAC-R-L)	(UniMod:1)AEAPASPAPLSPLEVELDPEFEPQSR(SILAC-R-L)PR(SILAC-R-L)	1	Popeye_20221125_MVB_HStdia_SIL_1_15_100ng_1_E6_1_2294	1_15_1	1_15	3	AEAPASPAPLS(Phospho (STY))PLEVELDPEFEPQSRPR	AEAPAS(Phospho (STY))PAPLSPLEVELDPEFEPQSRPR	2453.1	449.526	175.047	1.07545	35.004	1.19932	35.7016	TRUE	5.45708145913696	n = 3681	0
148	(UniMod:1)AEAPASPAPLS(Phospho (STY))PLEVELDPEFEPQSR(SILAC-R-L)PR(SILAC-R-L)	(UniMod:1)AEAPASPAPLSPLEVELDPEFEPQSR(SILAC-R-L)PR(SILAC-R-L)	1	Popeye_20221125_MVB_HStdia_SIL_1_15_100ng_1_E6_1_2294	1_15_1	1_15	3	AEAPASPAPLS(Phospho (STY))PLEVELDPEFEPQSRPR	AEAPAS(Phospho (STY))PAPLSPLEVELDPEFEPQSRPR	2453.1	449.526	175.047	1.07545	35.004	1.19932	35.7016	FALSE	14.0139505389981	n = 3681	0
149	(UniMod:1)AEAPAS(Phospho (STY))PAPLSPLEVELDPEFEPQSR(SILAC-R-L)PR(SILAC-R-L)	(UniMod:1)AEAPASPAPLSPLEVELDPEFEPQSR(SILAC-R-L)PR(SILAC-R-L)	1	Popeye_20221125_MVB_HStdia_SIL_1_15_100ng_2_E6_1_2295	1_15_2	1_15	3	AEAPAS(Phospho (STY))PAPLSPLEVELDPEFEPQSRPR	AEAPASPAPLS(Phospho (STY))PLEVELDPEFEPQSRPR	1635.07	46.3318	406.241	1.21011	35.6736	1.06875	35.0064	TRUE	35.2904484608843	n = 3681	0
150	(UniMod:1)AEAPAS(Phospho (STY))PAPLSPLEVELDPEFEPQSR(SILAC-R-L)PR(SILAC-R-L)	(UniMod:1)AEAPASPAPLSPLEVELDPEFEPQSR(SILAC-R-L)PR(SILAC-R-L)	1	Popeye_20221125_MVB_HStdia_SIL_1_15_100ng_2_E6_1_2295	1_15_2	1_15	3	AEAPAS(Phospho (STY))PAPLSPLEVELDPEFEPQSRPR	AEAPASPAPLS(Phospho (STY))PLEVELDPEFEPQSRPR	1635.07	46.3318	406.241	1.21011	35.6736	1.06875	35.0064	FALSE	4.02487685881041	n = 3681	0
151	(UniMod:1)AEAPASPAPLS(Phospho (STY))PLEVELDPEFEPQSR(SILAC-R-L)PR(SILAC-R-L)	(UniMod:1)AEAPASPAPLSPLEVELDPEFEPQSR(SILAC-R-L)PR(SILAC-R-L)	1	Popeye_20221125_MVB_HStdia_SIL_1_15_100ng_2_E6_1_2295	1_15_2	1_15	3	AEAPASPAPLS(Phospho (STY))PLEVELDPEFEPQSRPR	AEAPAS(Phospho (STY))PAPLSPLEVELDPEFEPQSRPR	2642.11	406.241	46.3318	1.06875	35.0064	1.21011	35.6736	TRUE	6.50379946878823	n = 3681	0
152	(UniMod:1)AEAPASPAPLS(Phospho (STY))PLEVELDPEFEPQSR(SILAC-R-L)PR(SILAC-R-L)	(UniMod:1)AEAPASPAPLSPLEVELDPEFEPQSR(SILAC-R-L)PR(SILAC-R-L)	1	Popeye_20221125_MVB_HStdia_SIL_1_15_100ng_2_E6_1_2295	1_15_2	1_15	3	AEAPASPAPLS(Phospho (STY))PLEVELDPEFEPQSRPR	AEAPAS(Phospho (STY))PAPLSPLEVELDPEFEPQSRPR	2642.11	406.241	46.3318	1.06875	35.0064	1.21011	35.6736	FALSE	57.0258440207374	n = 3681	0
153	(UniMod:1)AEAPAS(Phospho (STY))PAPLSPLEVELDPEFEPQSR(SILAC-R-L)PR(SILAC-R-L)	(UniMod:1)AEAPASPAPLSPLEVELDPEFEPQSR(SILAC-R-L)PR(SILAC-R-L)	1	Popeye_20221125_MVB_HStdia_SIL_1_15_100ng_3_E6_1_2296	1_15_3	1_15	3	AEAPAS(Phospho (STY))PAPLSPLEVELDPEFEPQSRPR	AEAPASPAPLS(Phospho (STY))PLEVELDPEFEPQSRPR	2144.1	131.705	276.083	1.19375	35.6706	1.07955	35.0033	TRUE	16.2795641775179	n = 3681	0
154	(UniMod:1)AEAPAS(Phospho (STY))PAPLSPLEVELDPEFEPQSR(SILAC-R-L)PR(SILAC-R-L)	(UniMod:1)AEAPASPAPLSPLEVELDPEFEPQSR(SILAC-R-L)PR(SILAC-R-L)	1	Popeye_20221125_MVB_HStdia_SIL_1_15_100ng_3_E6_1_2296	1_15_3	1_15	3	AEAPAS(Phospho (STY))PAPLSPLEVELDPEFEPQSRPR	AEAPASPAPLS(Phospho (STY))PLEVELDPEFEPQSRPR	2144.1	131.705	276.083	1.19375	35.6706	1.07955	35.0033	FALSE	7.76614279039274	n = 3681	0
155	(UniMod:1)AEAPASPAPLS(Phospho (STY))PLEVELDPEFEPQSR(SILAC-R-L)PR(SILAC-R-L)	(UniMod:1)AEAPASPAPLSPLEVELDPEFEPQSR(SILAC-R-L)PR(SILAC-R-L)	1	Popeye_20221125_MVB_HStdia_SIL_1_15_100ng_3_E6_1_2296	1_15_3	1_15	3	AEAPASPAPLS(Phospho (STY))PLEVELDPEFEPQSRPR	AEAPAS(Phospho (STY))PAPLSPLEVELDPEFEPQSRPR	2527.08	276.083	131.705	1.07955	35.0033	1.19375	35.6706	TRUE	9.15333432337377	n = 3681	0
156	(UniMod:1)AEAPASPAPLS(Phospho (STY))PLEVELDPEFEPQSR(SILAC-R-L)PR(SILAC-R-L)	(UniMod:1)AEAPASPAPLSPLEVELDPEFEPQSR(SILAC-R-L)PR(SILAC-R-L)	1	Popeye_20221125_MVB_HStdia_SIL_1_15_100ng_3_E6_1_2296	1_15_3	1_15	3	AEAPASPAPLS(Phospho (STY))PLEVELDPEFEPQSRPR	AEAPAS(Phospho (STY))PAPLSPLEVELDPEFEPQSRPR	2527.08	276.083	131.705	1.07955	35.0033	1.19375	35.6706	FALSE	19.1874264454652	n = 3681	0
157	(UniMod:1)AEPSAAT(Phospho (STY))QSHSISSSSFGAEPSAPGGGGSPGACPALGTK(SILAC-K-L)	(UniMod:1)AEPSAATQSHSISSSSFGAEPSAPGGGGSPGACPALGTK(SILAC-K-L)	1	Popeye_20221125_MVB_HStdia_SIL_1_1_100ng_3_B6_1_2308	1_1_3	1_1	4	AEPSAAT(Phospho (STY))QSHSISSSSFGAEPSAPGGGGSPGACPALGTK	AEPSAATQSHSISSSSFGAEPSAPGGGGS(Phospho (STY))PGACPALGTK	14372.6	14956.6	14716.2	1.15573	25.9859	1.15958	26.0163	TRUE	0.960953692684166	n = 2617	0
158	(UniMod:1)AEPSAAT(Phospho (STY))QSHSISSSSFGAEPSAPGGGGSPGACPALGTK(SILAC-K-L)	(UniMod:1)AEPSAATQSHSISSSSFGAEPSAPGGGGSPGACPALGTK(SILAC-K-L)	1	Popeye_20221125_MVB_HStdia_SIL_1_1_100ng_3_B6_1_2308	1_1_3	1_1	4	AEPSAAT(Phospho (STY))QSHSISSSSFGAEPSAPGGGGSPGACPALGTK	AEPSAATQSHSISSSSFGAEPSAPGGGGS(Phospho (STY))PGACPALGTK	14372.6	14956.6	14716.2	1.15573	25.9859	1.15958	26.0163	FALSE	0.976651581250595	n = 2617	0
159	(UniMod:1)AEPSAATQSHSISSSSFGAEPSAPGGGGS(Phospho (STY))PGACPALGTK(SILAC-K-L)	(UniMod:1)AEPSAATQSHSISSSSFGAEPSAPGGGGSPGACPALGTK(SILAC-K-L)	1	Popeye_20221125_MVB_HStdia_SIL_1_1_100ng_3_B6_1_2308	1_1_3	1_1	4	AEPSAATQSHSISSSSFGAEPSAPGGGGS(Phospho (STY))PGACPALGTK	AEPSAAT(Phospho (STY))QSHSISSSSFGAEPSAPGGGGSPGACPALGTK	14141.6	14716.2	14956.6	1.15958	26.0163	1.15573	25.9859	TRUE	0.96095459425667	n = 2617	0
160	(UniMod:1)AEPSAATQSHSISSSSFGAEPSAPGGGGS(Phospho (STY))PGACPALGTK(SILAC-K-L)	(UniMod:1)AEPSAATQSHSISSSSFGAEPSAPGGGGSPGACPALGTK(SILAC-K-L)	1	Popeye_20221125_MVB_HStdia_SIL_1_1_100ng_3_B6_1_2308	1_1_3	1_1	4	AEPSAATQSHSISSSSFGAEPSAPGGGGS(Phospho (STY))PGACPALGTK	AEPSAAT(Phospho (STY))QSHSISSSSFGAEPSAPGGGGSPGACPALGTK	14141.6	14716.2	14956.6	1.15958	26.0163	1.15573	25.9859	FALSE	0.945509006057526	n = 2617	0
161	(UniMod:1)AESSESFTM(UniMod:35)AS(Phospho (STY))SPAQR(SILAC-R-L)R(SILAC-R-L)	(UniMod:1)AESSESFTM(UniMod:35)ASSPAQR(SILAC-R-L)R(SILAC-R-L)	1	Popeye_20221125_MVB_HStdia_SIL_1_1_100ng_2_B6_1_2307	1_1_2	1_1	2	AESSESFTMAS(Phospho (STY))SPAQRR	AESSESFTMASS(Phospho (STY))PAQRR	15642.8	20649.4	18170.3	1.21625	16.1936	1.22271	16.1632	TRUE	0.757542592036572	n = 2617	0
162	(UniMod:1)AESSESFTM(UniMod:35)AS(Phospho (STY))SPAQR(SILAC-R-L)R(SILAC-R-L)	(UniMod:1)AESSESFTM(UniMod:35)ASSPAQR(SILAC-R-L)R(SILAC-R-L)	1	Popeye_20221125_MVB_HStdia_SIL_1_1_100ng_2_B6_1_2307	1_1_2	1_1	2	AESSESFTMAS(Phospho (STY))SPAQRR	AESSESFTMASS(Phospho (STY))PAQRR	15642.8	20649.4	18170.3	1.21625	16.1936	1.22271	16.1632	FALSE	0.860899379757076	n = 2617	0
163	(UniMod:1)AESSESFTM(UniMod:35)ASS(Phospho (STY))PAQR(SILAC-R-L)R(SILAC-R-L)	(UniMod:1)AESSESFTM(UniMod:35)ASSPAQR(SILAC-R-L)R(SILAC-R-L)	1	Popeye_20221125_MVB_HStdia_SIL_1_1_100ng_2_B6_1_2307	1_1_2	1_1	2	AESSESFTMASS(Phospho (STY))PAQRR	AESSESFTMAS(Phospho (STY))SPAQRR	15326.8	18170.3	20649.4	1.22271	16.1632	1.21625	16.1936	TRUE	0.843508362547674	n = 2617	0
164	(UniMod:1)AESSESFTM(UniMod:35)ASS(Phospho (STY))PAQR(SILAC-R-L)R(SILAC-R-L)	(UniMod:1)AESSESFTM(UniMod:35)ASSPAQR(SILAC-R-L)R(SILAC-R-L)	1	Popeye_20221125_MVB_HStdia_SIL_1_1_100ng_2_B6_1_2307	1_1_2	1_1	2	AESSESFTMASS(Phospho (STY))PAQRR	AESSESFTMAS(Phospho (STY))SPAQRR	15326.8	18170.3	20649.4	1.22271	16.1632	1.21625	16.1936	FALSE	0.74223948395595	n = 2617	0
165	(UniMod:1)AESSESFTM(UniMod:35)AS(Phospho (STY))SPAQR(SILAC-R-L)R(SILAC-R-L)	(UniMod:1)AESSESFTM(UniMod:35)ASSPAQR(SILAC-R-L)R(SILAC-R-L)	1	Popeye_20221125_MVB_HStdia_SIL_1_1_100ng_3_B6_1_2308	1_1_3	1_1	2	AESSESFTMAS(Phospho (STY))SPAQRR	AESSESFTMASS(Phospho (STY))PAQRR	15176.6	17189.3	18930.2	1.2175	16.1944	1.21417	16.2248	TRUE	0.882909717091446	n = 2617	0
166	(UniMod:1)AESSESFTM(UniMod:35)AS(Phospho (STY))SPAQR(SILAC-R-L)R(SILAC-R-L)	(UniMod:1)AESSESFTM(UniMod:35)ASSPAQR(SILAC-R-L)R(SILAC-R-L)	1	Popeye_20221125_MVB_HStdia_SIL_1_1_100ng_3_B6_1_2308	1_1_3	1_1	2	AESSESFTMAS(Phospho (STY))SPAQRR	AESSESFTMASS(Phospho (STY))PAQRR	15176.6	17189.3	18930.2	1.2175	16.1944	1.21417	16.2248	FALSE	0.801713663880994	n = 2617	0
167	(UniMod:1)AESSESFTM(UniMod:35)ASS(Phospho (STY))PAQR(SILAC-R-L)R(SILAC-R-L)	(UniMod:1)AESSESFTM(UniMod:35)ASSPAQR(SILAC-R-L)R(SILAC-R-L)	1	Popeye_20221125_MVB_HStdia_SIL_1_1_100ng_3_B6_1_2308	1_1_3	1_1	2	AESSESFTMASS(Phospho (STY))PAQRR	AESSESFTMAS(Phospho (STY))SPAQRR	16713.7	18930.2	17189.3	1.21417	16.2248	1.2175	16.1944	TRUE	0.882911960782242	n = 2617	0
168	(UniMod:1)AESSESFTM(UniMod:35)ASS(Phospho (STY))PAQR(SILAC-R-L)R(SILAC-R-L)	(UniMod:1)AESSESFTM(UniMod:35)ASSPAQR(SILAC-R-L)R(SILAC-R-L)	1	Popeye_20221125_MVB_HStdia_SIL_1_1_100ng_3_B6_1_2308	1_1_3	1_1	2	AESSESFTMASS(Phospho (STY))PAQRR	AESSESFTMAS(Phospho (STY))SPAQRR	16713.7	18930.2	17189.3	1.21417	16.2248	1.2175	16.1944	FALSE	0.972331624906192	n = 2617	0
169	(UniMod:1)AESSESFTM(UniMod:35)AS(Phospho (STY))SPAQR(SILAC-R-L)R(SILAC-R-L)	(UniMod:1)AESSESFTM(UniMod:35)ASSPAQR(SILAC-R-L)R(SILAC-R-L)	1	Popeye_20221125_MVB_HStdia_SIL_1_15_100ng_2_E6_1_2295	1_15_2	1_15	2	AESSESFTMAS(Phospho (STY))SPAQRR	AESSESFTMASS(Phospho (STY))PAQRR	21980.2	1704.55	1544.86	1.22438	16.2262	1.2101	16.2565	TRUE	12.8950162799566	n = 3681	0
170	(UniMod:1)AESSESFTM(UniMod:35)AS(Phospho (STY))SPAQR(SILAC-R-L)R(SILAC-R-L)	(UniMod:1)AESSESFTM(UniMod:35)ASSPAQR(SILAC-R-L)R(SILAC-R-L)	1	Popeye_20221125_MVB_HStdia_SIL_1_15_100ng_2_E6_1_2295	1_15_2	1_15	2	AESSESFTMAS(Phospho (STY))SPAQRR	AESSESFTMASS(Phospho (STY))PAQRR	21980.2	1704.55	1544.86	1.22438	16.2262	1.2101	16.2565	FALSE	14.2279559312818	n = 3681	0
171	(UniMod:1)AESSESFTM(UniMod:35)ASS(Phospho (STY))PAQR(SILAC-R-L)R(SILAC-R-L)	(UniMod:1)AESSESFTM(UniMod:35)ASSPAQR(SILAC-R-L)R(SILAC-R-L)	1	Popeye_20221125_MVB_HStdia_SIL_1_15_100ng_2_E6_1_2295	1_15_2	1_15	2	AESSESFTMASS(Phospho (STY))PAQRR	AESSESFTMAS(Phospho (STY))SPAQRR	21645.2	1544.86	1704.55	1.2101	16.2565	1.22438	16.2262	TRUE	14.0111078026488	n = 3681	0
172	(UniMod:1)AESSESFTM(UniMod:35)ASS(Phospho (STY))PAQR(SILAC-R-L)R(SILAC-R-L)	(UniMod:1)AESSESFTM(UniMod:35)ASSPAQR(SILAC-R-L)R(SILAC-R-L)	1	Popeye_20221125_MVB_HStdia_SIL_1_15_100ng_2_E6_1_2295	1_15_2	1_15	2	AESSESFTMASS(Phospho (STY))PAQRR	AESSESFTMAS(Phospho (STY))SPAQRR	21645.2	1544.86	1704.55	1.2101	16.2565	1.22438	16.2262	FALSE	12.6984834707107	n = 3681	0
173	(UniMod:1)AETLSGLGDSGAAGAAALS(Phospho (STY))SASSETGTR(SILAC-R-L)R(SILAC-R-L)	(UniMod:1)AETLSGLGDSGAAGAAALSSASSETGTR(SILAC-R-L)R(SILAC-R-L)	1	Popeye_20221125_MVB_HStdia_SIL_1_15_100ng_2_E6_1_2295	1_15_2	1_15	3	AETLSGLGDSGAAGAAALS(Phospho (STY))SASSETGTRR	AETLSGLGDSGAAGAAALSSASS(Phospho (STY))ETGTRR	50294.1	10595.5	10921.4	1.22148	29.5968	1.22227	29.6272	TRUE	4.74674154122033	n = 3681	0
174	(UniMod:1)AETLSGLGDSGAAGAAALS(Phospho (STY))SASSETGTR(SILAC-R-L)R(SILAC-R-L)	(UniMod:1)AETLSGLGDSGAAGAAALSSASSETGTR(SILAC-R-L)R(SILAC-R-L)	1	Popeye_20221125_MVB_HStdia_SIL_1_15_100ng_2_E6_1_2295	1_15_2	1_15	3	AETLSGLGDSGAAGAAALS(Phospho (STY))SASSETGTRR	AETLSGLGDSGAAGAAALSSASS(Phospho (STY))ETGTRR	50294.1	10595.5	10921.4	1.22148	29.5968	1.22227	29.6272	FALSE	4.60509641621038	n = 3681	0
175	(UniMod:1)AETLSGLGDSGAAGAAALSSASS(Phospho (STY))ETGTR(SILAC-R-L)R(SILAC-R-L)	(UniMod:1)AETLSGLGDSGAAGAAALSSASSETGTR(SILAC-R-L)R(SILAC-R-L)	1	Popeye_20221125_MVB_HStdia_SIL_1_15_100ng_2_E6_1_2295	1_15_2	1_15	3	AETLSGLGDSGAAGAAALSSASS(Phospho (STY))ETGTRR	AETLSGLGDSGAAGAAALS(Phospho (STY))SASSETGTRR	50420.1	10921.4	10595.5	1.22227	29.6272	1.22148	29.5968	TRUE	4.61663339864853	n = 3681	0
176	(UniMod:1)AETLSGLGDSGAAGAAALSSASS(Phospho (STY))ETGTR(SILAC-R-L)R(SILAC-R-L)	(UniMod:1)AETLSGLGDSGAAGAAALSSASSETGTR(SILAC-R-L)R(SILAC-R-L)	1	Popeye_20221125_MVB_HStdia_SIL_1_15_100ng_2_E6_1_2295	1_15_2	1_15	3	AETLSGLGDSGAAGAAALSSASS(Phospho (STY))ETGTRR	AETLSGLGDSGAAGAAALS(Phospho (STY))SASSETGTRR	50420.1	10921.4	10595.5	1.22227	29.6272	1.22148	29.5968	FALSE	4.75863338209617	n = 3681	0
177	(UniMod:1)AGAGSAAVS(Phospho (STY))GAGTPVAGPTGR(SILAC-R-L)	(UniMod:1)AGAGSAAVSGAGTPVAGPTGR(SILAC-R-L)	1	Popeye_20221125_MVB_HStdia_SIL_1_1_100ng_2_B6_1_2307	1_1_2	1_1	2	AGAGSAAVS(Phospho (STY))GAGTPVAGPTGR	AGAGSAAVSGAGT(Phospho (STY))PVAGPTGR	649.029	314.88	13875	1.19208	20.5863	1.22948	19.3731	TRUE	2.06119474085366	n = 2617	0
178	(UniMod:1)AGAGSAAVS(Phospho (STY))GAGTPVAGPTGR(SILAC-R-L)	(UniMod:1)AGAGSAAVSGAGTPVAGPTGR(SILAC-R-L)	1	Popeye_20221125_MVB_HStdia_SIL_1_1_100ng_2_B6_1_2307	1_1_2	1_1	2	AGAGSAAVS(Phospho (STY))GAGTPVAGPTGR	AGAGSAAVSGAGT(Phospho (STY))PVAGPTGR	649.029	314.88	13875	1.19208	20.5863	1.22948	19.3731	FALSE	0.0467768648648649	n = 2617	0
179	(UniMod:1)AGAGSAAVSGAGT(Phospho (STY))PVAGPTGR(SILAC-R-L)	(UniMod:1)AGAGSAAVSGAGTPVAGPTGR(SILAC-R-L)	1	Popeye_20221125_MVB_HStdia_SIL_1_1_100ng_2_B6_1_2307	1_1_2	1_1	2	AGAGSAAVSGAGT(Phospho (STY))PVAGPTGR	AGAGSAAVS(Phospho (STY))GAGTPVAGPTGR	13967.8	13875	314.88	1.22948	19.3731	1.19208	20.5863	TRUE	1.00668828828829	n = 2617	0
180	(UniMod:1)AGAGSAAVSGAGT(Phospho (STY))PVAGPTGR(SILAC-R-L)	(UniMod:1)AGAGSAAVSGAGTPVAGPTGR(SILAC-R-L)	1	Popeye_20221125_MVB_HStdia_SIL_1_1_100ng_2_B6_1_2307	1_1_2	1_1	2	AGAGSAAVSGAGT(Phospho (STY))PVAGPTGR	AGAGSAAVS(Phospho (STY))GAGTPVAGPTGR	13967.8	13875	314.88	1.22948	19.3731	1.19208	20.5863	FALSE	44.3591209349593	n = 2617	0
181	(UniMod:1)AGAGSAAVS(Phospho (STY))GAGTPVAGPTGR(SILAC-R-L)	(UniMod:1)AGAGSAAVSGAGTPVAGPTGR(SILAC-R-L)	1	Popeye_20221125_MVB_HStdia_SIL_1_15_100ng_1_E6_1_2294	1_15_1	1_15	2	AGAGSAAVS(Phospho (STY))GAGTPVAGPTGR	AGAGSAAVSGAGT(Phospho (STY))PVAGPTGR	325.018	0	564.461	1.1875	20.5857	1.22136	19.3421	TRUE	Inf	n = 3681	0
182	(UniMod:1)AGAGSAAVS(Phospho (STY))GAGTPVAGPTGR(SILAC-R-L)	(UniMod:1)AGAGSAAVSGAGTPVAGPTGR(SILAC-R-L)	1	Popeye_20221125_MVB_HStdia_SIL_1_15_100ng_1_E6_1_2294	1_15_1	1_15	2	AGAGSAAVS(Phospho (STY))GAGTPVAGPTGR	AGAGSAAVSGAGT(Phospho (STY))PVAGPTGR	325.018	0	564.461	1.1875	20.5857	1.22136	19.3421	FALSE	0.575802402646064	n = 3681	0
183	(UniMod:1)AGAGSAAVSGAGT(Phospho (STY))PVAGPTGR(SILAC-R-L)	(UniMod:1)AGAGSAAVSGAGTPVAGPTGR(SILAC-R-L)	1	Popeye_20221125_MVB_HStdia_SIL_1_15_100ng_1_E6_1_2294	1_15_1	1_15	2	AGAGSAAVSGAGT(Phospho (STY))PVAGPTGR	AGAGSAAVS(Phospho (STY))GAGTPVAGPTGR	8662.45	564.461	0	1.22136	19.3421	1.1875	20.5857	TRUE	15.3464101151364	n = 3681	0
184	(UniMod:1)AGAGSAAVSGAGT(Phospho (STY))PVAGPTGR(SILAC-R-L)	(UniMod:1)AGAGSAAVSGAGTPVAGPTGR(SILAC-R-L)	1	Popeye_20221125_MVB_HStdia_SIL_1_15_100ng_1_E6_1_2294	1_15_1	1_15	2	AGAGSAAVSGAGT(Phospho (STY))PVAGPTGR	AGAGSAAVS(Phospho (STY))GAGTPVAGPTGR	8662.45	564.461	0	1.22136	19.3421	1.1875	20.5857	FALSE	Inf	n = 3681	0
185	(UniMod:1)ALTS(Phospho (STY))FLPAPTQLSQDQLEAEEK(SILAC-K-L)	(UniMod:1)ALTSFLPAPTQLSQDQLEAEEK(SILAC-K-L)	1	Popeye_20221125_MVB_HStdia_SIL_1_1_100ng_2_B6_1_2307	1_1_2	1_1	3	ALTS(Phospho (STY))FLPAPTQLSQDQLEAEEK	ALTSFLPAPTQLS(Phospho (STY))QDQLEAEEK	835.033	827.315	813.151	0.985341	36.5352	0.995455	36.5049	TRUE	1.00932897384914	n = 2617	0
186	(UniMod:1)ALTS(Phospho (STY))FLPAPTQLSQDQLEAEEK(SILAC-K-L)	(UniMod:1)ALTSFLPAPTQLSQDQLEAEEK(SILAC-K-L)	1	Popeye_20221125_MVB_HStdia_SIL_1_1_100ng_2_B6_1_2307	1_1_2	1_1	3	ALTS(Phospho (STY))FLPAPTQLSQDQLEAEEK	ALTSFLPAPTQLS(Phospho (STY))QDQLEAEEK	835.033	827.315	813.151	0.985341	36.5352	0.995455	36.5049	FALSE	1.02691013108266	n = 2617	0
187	(UniMod:1)ALTSFLPAPTQLS(Phospho (STY))QDQLEAEEK(SILAC-K-L)	(UniMod:1)ALTSFLPAPTQLSQDQLEAEEK(SILAC-K-L)	1	Popeye_20221125_MVB_HStdia_SIL_1_1_100ng_2_B6_1_2307	1_1_2	1_1	3	ALTSFLPAPTQLS(Phospho (STY))QDQLEAEEK	ALTS(Phospho (STY))FLPAPTQLSQDQLEAEEK	930.038	813.151	827.315	0.995455	36.5049	0.985341	36.5352	TRUE	1.14374574955943	n = 2617	0
188	(UniMod:1)ALTSFLPAPTQLS(Phospho (STY))QDQLEAEEK(SILAC-K-L)	(UniMod:1)ALTSFLPAPTQLSQDQLEAEEK(SILAC-K-L)	1	Popeye_20221125_MVB_HStdia_SIL_1_1_100ng_2_B6_1_2307	1_1_2	1_1	3	ALTSFLPAPTQLS(Phospho (STY))QDQLEAEEK	ALTS(Phospho (STY))FLPAPTQLSQDQLEAEEK	930.038	813.151	827.315	0.995455	36.5049	0.985341	36.5352	FALSE	1.12416431468062	n = 2617	0
189	(UniMod:1)ALVTVS(Phospho (STY))R(SILAC-R-L)SPPGSGASTPVGPWDQAVQR(SILAC-R-L)R(SILAC-R-L)	(UniMod:1)ALVTVSR(SILAC-R-L)SPPGSGASTPVGPWDQAVQR(SILAC-R-L)R(SILAC-R-L)	1	Popeye_20221125_MVB_HStdia_SIL_1_15_100ng_1_E6_1_2294	1_15_1	1_15	3	ALVTVS(Phospho (STY))RSPPGSGASTPVGPWDQAVQRR	ALVTVSRS(Phospho (STY))PPGSGASTPVGPWDQAVQRR	24384.2	2290.23	2500.8	1.12989	30.3275	1.13523	30.2972	TRUE	10.6470529160827	n = 3681	0
190	(UniMod:1)ALVTVS(Phospho (STY))R(SILAC-R-L)SPPGSGASTPVGPWDQAVQR(SILAC-R-L)R(SILAC-R-L)	(UniMod:1)ALVTVSR(SILAC-R-L)SPPGSGASTPVGPWDQAVQR(SILAC-R-L)R(SILAC-R-L)	1	Popeye_20221125_MVB_HStdia_SIL_1_15_100ng_1_E6_1_2294	1_15_1	1_15	3	ALVTVS(Phospho (STY))RSPPGSGASTPVGPWDQAVQRR	ALVTVSRS(Phospho (STY))PPGSGASTPVGPWDQAVQRR	24384.2	2290.23	2500.8	1.12989	30.3275	1.13523	30.2972	FALSE	9.75055982085733	n = 3681	0
191	(UniMod:1)ALVTVSR(SILAC-R-L)S(Phospho (STY))PPGSGASTPVGPWDQAVQR(SILAC-R-L)R(SILAC-R-L)	(UniMod:1)ALVTVSR(SILAC-R-L)SPPGSGASTPVGPWDQAVQR(SILAC-R-L)R(SILAC-R-L)	1	Popeye_20221125_MVB_HStdia_SIL_1_15_100ng_1_E6_1_2294	1_15_1	1_15	3	ALVTVSRS(Phospho (STY))PPGSGASTPVGPWDQAVQRR	ALVTVS(Phospho (STY))RSPPGSGASTPVGPWDQAVQRR	25059.2	2500.8	2290.23	1.13523	30.2972	1.12989	30.3275	TRUE	10.0204734484965	n = 3681	0
192	(UniMod:1)ALVTVSR(SILAC-R-L)S(Phospho (STY))PPGSGASTPVGPWDQAVQR(SILAC-R-L)R(SILAC-R-L)	(UniMod:1)ALVTVSR(SILAC-R-L)SPPGSGASTPVGPWDQAVQR(SILAC-R-L)R(SILAC-R-L)	1	Popeye_20221125_MVB_HStdia_SIL_1_15_100ng_1_E6_1_2294	1_15_1	1_15	3	ALVTVSRS(Phospho (STY))PPGSGASTPVGPWDQAVQRR	ALVTVS(Phospho (STY))RSPPGSGASTPVGPWDQAVQRR	25059.2	2500.8	2290.23	1.13523	30.2972	1.12989	30.3275	FALSE	10.9417831396847	n = 3681	0
193	(UniMod:1)ALVTVS(Phospho (STY))R(SILAC-R-L)SPPGSGASTPVGPWDQAVQR(SILAC-R-L)R(SILAC-R-L)	(UniMod:1)ALVTVSR(SILAC-R-L)SPPGSGASTPVGPWDQAVQR(SILAC-R-L)R(SILAC-R-L)	1	Popeye_20221125_MVB_HStdia_SIL_1_15_100ng_2_E6_1_2295	1_15_2	1_15	3	ALVTVS(Phospho (STY))RSPPGSGASTPVGPWDQAVQRR	ALVTVSRS(Phospho (STY))PPGSGASTPVGPWDQAVQRR	23916.2	1717.75	1638.25	1.12635	30.3301	1.12896	30.3605	TRUE	13.9229806432834	n = 3681	0
194	(UniMod:1)ALVTVS(Phospho (STY))R(SILAC-R-L)SPPGSGASTPVGPWDQAVQR(SILAC-R-L)R(SILAC-R-L)	(UniMod:1)ALVTVSR(SILAC-R-L)SPPGSGASTPVGPWDQAVQR(SILAC-R-L)R(SILAC-R-L)	1	Popeye_20221125_MVB_HStdia_SIL_1_15_100ng_2_E6_1_2295	1_15_2	1_15	3	ALVTVS(Phospho (STY))RSPPGSGASTPVGPWDQAVQRR	ALVTVSRS(Phospho (STY))PPGSGASTPVGPWDQAVQRR	23916.2	1717.75	1638.25	1.12635	30.3301	1.12896	30.3605	FALSE	14.5986265832443	n = 3681	0
195	(UniMod:1)ALVTVSR(SILAC-R-L)S(Phospho (STY))PPGSGASTPVGPWDQAVQR(SILAC-R-L)R(SILAC-R-L)	(UniMod:1)ALVTVSR(SILAC-R-L)SPPGSGASTPVGPWDQAVQR(SILAC-R-L)R(SILAC-R-L)	1	Popeye_20221125_MVB_HStdia_SIL_1_15_100ng_2_E6_1_2295	1_15_2	1_15	3	ALVTVSRS(Phospho (STY))PPGSGASTPVGPWDQAVQRR	ALVTVS(Phospho (STY))RSPPGSGASTPVGPWDQAVQRR	21452.1	1638.25	1717.75	1.12896	30.3605	1.12635	30.3301	TRUE	13.0945215931634	n = 3681	0
196	(UniMod:1)ALVTVSR(SILAC-R-L)S(Phospho (STY))PPGSGASTPVGPWDQAVQR(SILAC-R-L)R(SILAC-R-L)	(UniMod:1)ALVTVSR(SILAC-R-L)SPPGSGASTPVGPWDQAVQR(SILAC-R-L)R(SILAC-R-L)	1	Popeye_20221125_MVB_HStdia_SIL_1_15_100ng_2_E6_1_2295	1_15_2	1_15	3	ALVTVSRS(Phospho (STY))PPGSGASTPVGPWDQAVQRR	ALVTVS(Phospho (STY))RSPPGSGASTPVGPWDQAVQRR	21452.1	1638.25	1717.75	1.12896	30.3605	1.12635	30.3301	FALSE	12.4884878474749	n = 3681	0
197	(UniMod:1)ALVTVS(Phospho (STY))R(SILAC-R-L)SPPGSGASTPVGPWDQAVQR(SILAC-R-L)R(SILAC-R-L)	(UniMod:1)ALVTVSR(SILAC-R-L)SPPGSGASTPVGPWDQAVQR(SILAC-R-L)R(SILAC-R-L)	1	Popeye_20221125_MVB_HStdia_SIL_1_15_100ng_3_E6_1_2296	1_15_3	1_15	3	ALVTVS(Phospho (STY))RSPPGSGASTPVGPWDQAVQRR	ALVTVSRS(Phospho (STY))PPGSGASTPVGPWDQAVQRR	20746.8	2681.71	1733.92	1.12833	30.2966	1.12909	30.3269	TRUE	7.73640699404484	n = 3681	0
198	(UniMod:1)ALVTVS(Phospho (STY))R(SILAC-R-L)SPPGSGASTPVGPWDQAVQR(SILAC-R-L)R(SILAC-R-L)	(UniMod:1)ALVTVSR(SILAC-R-L)SPPGSGASTPVGPWDQAVQR(SILAC-R-L)R(SILAC-R-L)	1	Popeye_20221125_MVB_HStdia_SIL_1_15_100ng_3_E6_1_2296	1_15_3	1_15	3	ALVTVS(Phospho (STY))RSPPGSGASTPVGPWDQAVQRR	ALVTVSRS(Phospho (STY))PPGSGASTPVGPWDQAVQRR	20746.8	2681.71	1733.92	1.12833	30.2966	1.12909	30.3269	FALSE	11.9652579127065	n = 3681	0
199	(UniMod:1)ALVTVSR(SILAC-R-L)S(Phospho (STY))PPGSGASTPVGPWDQAVQR(SILAC-R-L)R(SILAC-R-L)	(UniMod:1)ALVTVSR(SILAC-R-L)SPPGSGASTPVGPWDQAVQR(SILAC-R-L)R(SILAC-R-L)	1	Popeye_20221125_MVB_HStdia_SIL_1_15_100ng_3_E6_1_2296	1_15_3	1_15	3	ALVTVSRS(Phospho (STY))PPGSGASTPVGPWDQAVQRR	ALVTVS(Phospho (STY))RSPPGSGASTPVGPWDQAVQRR	18934.7	1733.92	2681.71	1.12909	30.3269	1.12833	30.2966	TRUE	10.9201693273046	n = 3681	0
200	(UniMod:1)ALVTVSR(SILAC-R-L)S(Phospho (STY))PPGSGASTPVGPWDQAVQR(SILAC-R-L)R(SILAC-R-L)	(UniMod:1)ALVTVSR(SILAC-R-L)SPPGSGASTPVGPWDQAVQR(SILAC-R-L)R(SILAC-R-L)	1	Popeye_20221125_MVB_HStdia_SIL_1_15_100ng_3_E6_1_2296	1_15_3	1_15	3	ALVTVSRS(Phospho (STY))PPGSGASTPVGPWDQAVQRR	ALVTVS(Phospho (STY))RSPPGSGASTPVGPWDQAVQRR	18934.7	1733.92	2681.71	1.12909	30.3269	1.12833	30.2966	FALSE	7.06068143087806	n = 3681	0
201	(UniMod:1)AMS(Phospho (STY))SGGSGGGVPEQEDSVLFR(SILAC-R-L)	(UniMod:1)AMSSGGSGGGVPEQEDSVLFR(SILAC-R-L)	1	Popeye_20221125_MVB_HStdia_SIL_1_15_100ng_2_E6_1_2295	1_15_2	1_15	2	AMS(Phospho (STY))SGGSGGGVPEQEDSVLFR	AMSSGGS(Phospho (STY))GGGVPEQEDSVLFR	7952.45	463.536	644.662	1.28729	32.3997	1.26761	32.7333	TRUE	17.156056918988	n = 3681	0
202	(UniMod:1)AMS(Phospho (STY))SGGSGGGVPEQEDSVLFR(SILAC-R-L)	(UniMod:1)AMSSGGSGGGVPEQEDSVLFR(SILAC-R-L)	1	Popeye_20221125_MVB_HStdia_SIL_1_15_100ng_2_E6_1_2295	1_15_2	1_15	2	AMS(Phospho (STY))SGGSGGGVPEQEDSVLFR	AMSSGGS(Phospho (STY))GGGVPEQEDSVLFR	7952.45	463.536	644.662	1.28729	32.3997	1.26761	32.7333	FALSE	12.335844209834	n = 3681	0
203	(UniMod:1)AMSSGGS(Phospho (STY))GGGVPEQEDSVLFR(SILAC-R-L)	(UniMod:1)AMSSGGSGGGVPEQEDSVLFR(SILAC-R-L)	1	Popeye_20221125_MVB_HStdia_SIL_1_15_100ng_2_E6_1_2295	1_15_2	1_15	2	AMSSGGS(Phospho (STY))GGGVPEQEDSVLFR	AMS(Phospho (STY))SGGSGGGVPEQEDSVLFR	4627.25	644.662	463.536	1.26761	32.7333	1.28729	32.3997	TRUE	7.17779239353336	n = 3681	0
204	(UniMod:1)AMSSGGS(Phospho (STY))GGGVPEQEDSVLFR(SILAC-R-L)	(UniMod:1)AMSSGGSGGGVPEQEDSVLFR(SILAC-R-L)	1	Popeye_20221125_MVB_HStdia_SIL_1_15_100ng_2_E6_1_2295	1_15_2	1_15	2	AMSSGGS(Phospho (STY))GGGVPEQEDSVLFR	AMS(Phospho (STY))SGGSGGGVPEQEDSVLFR	4627.25	644.662	463.536	1.26761	32.7333	1.28729	32.3997	FALSE	9.98250405577992	n = 3681	0
205	(UniMod:1)AM(UniMod:35)S(Phospho (STY))SGGSGGGVPEQEDSVLFR(SILAC-R-L)	(UniMod:1)AM(UniMod:35)SSGGSGGGVPEQEDSVLFR(SILAC-R-L)	1	Popeye_20221125_MVB_HStdia_SIL_1_15_100ng_3_E6_1_2296	1_15_3	1_15	2	AMS(Phospho (STY))SGGSGGGVPEQEDSVLFR	AMSS(Phospho (STY))GGSGGGVPEQEDSVLFR	2565.13	454.652	479.644	1.27333	31.0638	1.26625	31.0941	TRUE	5.64196352375003	n = 3681	0
206	(UniMod:1)AM(UniMod:35)S(Phospho (STY))SGGSGGGVPEQEDSVLFR(SILAC-R-L)	(UniMod:1)AM(UniMod:35)SSGGSGGGVPEQEDSVLFR(SILAC-R-L)	1	Popeye_20221125_MVB_HStdia_SIL_1_15_100ng_3_E6_1_2296	1_15_3	1_15	2	AMS(Phospho (STY))SGGSGGGVPEQEDSVLFR	AMSS(Phospho (STY))GGSGGGVPEQEDSVLFR	2565.13	454.652	479.644	1.27333	31.0638	1.26625	31.0941	FALSE	5.34798725721577	n = 3681	0
207	(UniMod:1)AM(UniMod:35)SS(Phospho (STY))GGSGGGVPEQEDSVLFR(SILAC-R-L)	(UniMod:1)AM(UniMod:35)SSGGSGGGVPEQEDSVLFR(SILAC-R-L)	1	Popeye_20221125_MVB_HStdia_SIL_1_15_100ng_3_E6_1_2296	1_15_3	1_15	2	AMSS(Phospho (STY))GGSGGGVPEQEDSVLFR	AMS(Phospho (STY))SGGSGGGVPEQEDSVLFR	2706.14	479.644	454.652	1.26625	31.0941	1.27333	31.0638	TRUE	5.64197613229812	n = 3681	0
208	(UniMod:1)AM(UniMod:35)SS(Phospho (STY))GGSGGGVPEQEDSVLFR(SILAC-R-L)	(UniMod:1)AM(UniMod:35)SSGGSGGGVPEQEDSVLFR(SILAC-R-L)	1	Popeye_20221125_MVB_HStdia_SIL_1_15_100ng_3_E6_1_2296	1_15_3	1_15	2	AMSS(Phospho (STY))GGSGGGVPEQEDSVLFR	AMS(Phospho (STY))SGGSGGGVPEQEDSVLFR	2706.14	479.644	454.652	1.26625	31.0941	1.27333	31.0638	FALSE	5.95211282475388	n = 3681	0
209	(UniMod:1)AM(UniMod:35)SS(Phospho (STY))GGSGGGVPEQEDSVLFR(SILAC-R-L)	(UniMod:1)AM(UniMod:35)SSGGSGGGVPEQEDSVLFR(SILAC-R-L)	1	Popeye_20221125_MVB_HStdia_SIL_1_15_100ng_1_E6_1_2294	1_15_1	1_15	2	AMSS(Phospho (STY))GGSGGGVPEQEDSVLFR	AMSSGGS(Phospho (STY))GGGVPEQEDSVLFR	2793.16	264.597	360.667	1.26761	31.0948	1.27932	31.0644	TRUE	10.556279927588	n = 3681	0
210	(UniMod:1)AM(UniMod:35)SS(Phospho (STY))GGSGGGVPEQEDSVLFR(SILAC-R-L)	(UniMod:1)AM(UniMod:35)SSGGSGGGVPEQEDSVLFR(SILAC-R-L)	1	Popeye_20221125_MVB_HStdia_SIL_1_15_100ng_1_E6_1_2294	1_15_1	1_15	2	AMSS(Phospho (STY))GGSGGGVPEQEDSVLFR	AMSSGGS(Phospho (STY))GGGVPEQEDSVLFR	2793.16	264.597	360.667	1.26761	31.0948	1.27932	31.0644	FALSE	7.74442907169217	n = 3681	0
211	(UniMod:1)AM(UniMod:35)SSGGS(Phospho (STY))GGGVPEQEDSVLFR(SILAC-R-L)	(UniMod:1)AM(UniMod:35)SSGGSGGGVPEQEDSVLFR(SILAC-R-L)	1	Popeye_20221125_MVB_HStdia_SIL_1_15_100ng_1_E6_1_2294	1_15_1	1_15	2	AMSSGGS(Phospho (STY))GGGVPEQEDSVLFR	AMSS(Phospho (STY))GGSGGGVPEQEDSVLFR	2559.16	360.667	264.597	1.27932	31.0644	1.26761	31.0948	TRUE	7.09563115006363	n = 3681	0
212	(UniMod:1)AM(UniMod:35)SSGGS(Phospho (STY))GGGVPEQEDSVLFR(SILAC-R-L)	(UniMod:1)AM(UniMod:35)SSGGSGGGVPEQEDSVLFR(SILAC-R-L)	1	Popeye_20221125_MVB_HStdia_SIL_1_15_100ng_1_E6_1_2294	1_15_1	1_15	2	AMSSGGS(Phospho (STY))GGGVPEQEDSVLFR	AMSS(Phospho (STY))GGSGGGVPEQEDSVLFR	2559.16	360.667	264.597	1.27932	31.0644	1.26761	31.0948	FALSE	9.6719161592913	n = 3681	0
213	(UniMod:1)AMS(Phospho (STY))SGGSGGGVPEQEDSVLFR(SILAC-R-L)	(UniMod:1)AMSSGGSGGGVPEQEDSVLFR(SILAC-R-L)	1	Popeye_20221125_MVB_HStdia_SIL_1_15_100ng_1_E6_1_2294	1_15_1	1_15	2	AMS(Phospho (STY))SGGSGGGVPEQEDSVLFR	AMSSGGS(Phospho (STY))GGGVPEQEDSVLFR	6923.38	849.389	620.838	1.28302	32.4277	1.2676	32.731	TRUE	8.15101208044842	n = 3681	0
214	(UniMod:1)AMS(Phospho (STY))SGGSGGGVPEQEDSVLFR(SILAC-R-L)	(UniMod:1)AMSSGGSGGGVPEQEDSVLFR(SILAC-R-L)	1	Popeye_20221125_MVB_HStdia_SIL_1_15_100ng_1_E6_1_2294	1_15_1	1_15	2	AMS(Phospho (STY))SGGSGGGVPEQEDSVLFR	AMSSGGS(Phospho (STY))GGGVPEQEDSVLFR	6923.38	849.389	620.838	1.28302	32.4277	1.2676	32.731	FALSE	11.1516691955067	n = 3681	0
215	(UniMod:1)AMSSGGS(Phospho (STY))GGGVPEQEDSVLFR(SILAC-R-L)	(UniMod:1)AMSSGGSGGGVPEQEDSVLFR(SILAC-R-L)	1	Popeye_20221125_MVB_HStdia_SIL_1_15_100ng_1_E6_1_2294	1_15_1	1_15	2	AMSSGGS(Phospho (STY))GGGVPEQEDSVLFR	AMS(Phospho (STY))SGGSGGGVPEQEDSVLFR	4834.25	620.838	849.389	1.2676	32.731	1.28302	32.4277	TRUE	7.78665287885084	n = 3681	0
216	(UniMod:1)AMSSGGS(Phospho (STY))GGGVPEQEDSVLFR(SILAC-R-L)	(UniMod:1)AMSSGGSGGGVPEQEDSVLFR(SILAC-R-L)	1	Popeye_20221125_MVB_HStdia_SIL_1_15_100ng_1_E6_1_2294	1_15_1	1_15	2	AMSSGGS(Phospho (STY))GGGVPEQEDSVLFR	AMS(Phospho (STY))SGGSGGGVPEQEDSVLFR	4834.25	620.838	849.389	1.2676	32.731	1.28302	32.4277	FALSE	5.69144408510117	n = 3681	0
217	(UniMod:1)AMS(Phospho (STY))SGGSGGGVPEQEDSVLFR(SILAC-R-L)	(UniMod:1)AMSSGGSGGGVPEQEDSVLFR(SILAC-R-L)	1	Popeye_20221125_MVB_HStdia_SIL_1_1_100ng_1_B6_1_2306	1_1_1	1_1	2	AMS(Phospho (STY))SGGSGGGVPEQEDSVLFR	AMSS(Phospho (STY))GGSGGGVPEQEDSVLFR	898.051	832.091	1238.16	1.25625	32.6099	1.28068	32.337	TRUE	1.07927017597835	n = 2617	0
218	(UniMod:1)AMS(Phospho (STY))SGGSGGGVPEQEDSVLFR(SILAC-R-L)	(UniMod:1)AMSSGGSGGGVPEQEDSVLFR(SILAC-R-L)	1	Popeye_20221125_MVB_HStdia_SIL_1_1_100ng_1_B6_1_2306	1_1_1	1_1	2	AMS(Phospho (STY))SGGSGGGVPEQEDSVLFR	AMSS(Phospho (STY))GGSGGGVPEQEDSVLFR	898.051	832.091	1238.16	1.25625	32.6099	1.28068	32.337	FALSE	0.725310945273632	n = 2617	0
219	(UniMod:1)AMSS(Phospho (STY))GGSGGGVPEQEDSVLFR(SILAC-R-L)	(UniMod:1)AMSSGGSGGGVPEQEDSVLFR(SILAC-R-L)	1	Popeye_20221125_MVB_HStdia_SIL_1_1_100ng_1_B6_1_2306	1_1_1	1_1	2	AMSS(Phospho (STY))GGSGGGVPEQEDSVLFR	AMS(Phospho (STY))SGGSGGGVPEQEDSVLFR	1182.07	1238.16	832.091	1.28068	32.337	1.25625	32.6099	TRUE	0.954698908057117	n = 2617	0
220	(UniMod:1)AMSS(Phospho (STY))GGSGGGVPEQEDSVLFR(SILAC-R-L)	(UniMod:1)AMSSGGSGGGVPEQEDSVLFR(SILAC-R-L)	1	Popeye_20221125_MVB_HStdia_SIL_1_1_100ng_1_B6_1_2306	1_1_1	1_1	2	AMSS(Phospho (STY))GGSGGGVPEQEDSVLFR	AMS(Phospho (STY))SGGSGGGVPEQEDSVLFR	1182.07	1238.16	832.091	1.28068	32.337	1.25625	32.6099	FALSE	1.42060183321295	n = 2617	0
221	(UniMod:1)AQHDFVPAWLNFS(Phospho (STY))TPQSAK(SILAC-K-L)SPTATFEK(SILAC-K-L)	(UniMod:1)AQHDFVPAWLNFSTPQSAK(SILAC-K-L)SPTATFEK(SILAC-K-L)	1	Popeye_20221125_MVB_HStdia_SIL_1_15_100ng_3_E6_1_2296	1_15_3	1_15	3	AQHDFVPAWLNFS(Phospho (STY))TPQSAKSPTATFEK	AQHDFVPAWLNFSTPQS(Phospho (STY))AKSPTATFEK	1935.07	246.788	358.889	1.0976	34.304	1.1075	34.3343	TRUE	7.84102144350617	n = 3681	0
222	(UniMod:1)AQHDFVPAWLNFS(Phospho (STY))TPQSAK(SILAC-K-L)SPTATFEK(SILAC-K-L)	(UniMod:1)AQHDFVPAWLNFSTPQSAK(SILAC-K-L)SPTATFEK(SILAC-K-L)	1	Popeye_20221125_MVB_HStdia_SIL_1_15_100ng_3_E6_1_2296	1_15_3	1_15	3	AQHDFVPAWLNFS(Phospho (STY))TPQSAKSPTATFEK	AQHDFVPAWLNFSTPQS(Phospho (STY))AKSPTATFEK	1935.07	246.788	358.889	1.0976	34.304	1.1075	34.3343	FALSE	5.39183424401417	n = 3681	0
223	(UniMod:1)AQHDFVPAWLNFSTPQS(Phospho (STY))AK(SILAC-K-L)SPTATFEK(SILAC-K-L)	(UniMod:1)AQHDFVPAWLNFSTPQSAK(SILAC-K-L)SPTATFEK(SILAC-K-L)	1	Popeye_20221125_MVB_HStdia_SIL_1_15_100ng_3_E6_1_2296	1_15_3	1_15	3	AQHDFVPAWLNFSTPQS(Phospho (STY))AKSPTATFEK	AQHDFVPAWLNFS(Phospho (STY))TPQSAKSPTATFEK	2107.08	358.889	246.788	1.1075	34.3343	1.0976	34.304	TRUE	5.87111892535018	n = 3681	0
224	(UniMod:1)AQHDFVPAWLNFSTPQS(Phospho (STY))AK(SILAC-K-L)SPTATFEK(SILAC-K-L)	(UniMod:1)AQHDFVPAWLNFSTPQSAK(SILAC-K-L)SPTATFEK(SILAC-K-L)	1	Popeye_20221125_MVB_HStdia_SIL_1_15_100ng_3_E6_1_2296	1_15_3	1_15	3	AQHDFVPAWLNFSTPQS(Phospho (STY))AKSPTATFEK	AQHDFVPAWLNFS(Phospho (STY))TPQSAKSPTATFEK	2107.08	358.889	246.788	1.1075	34.3343	1.0976	34.304	FALSE	8.53801643515892	n = 3681	0
225	(UniMod:1)AS(Phospho (STY))LEVSR(SILAC-R-L)SPR(SILAC-R-L)	(UniMod:1)ASLEVSR(SILAC-R-L)SPR(SILAC-R-L)	1	Popeye_20221125_MVB_HStdia_SIL_1_1_100ng_3_B6_1_2308	1_1_3	1_1	2	AS(Phospho (STY))LEVSRSPR	ASLEVSRS(Phospho (STY))PR	221020	195698	241676	0.969583	17.1971	0.965312	17.1668	TRUE	1.12939324878129	n = 2617	0
226	(UniMod:1)AS(Phospho (STY))LEVSR(SILAC-R-L)SPR(SILAC-R-L)	(UniMod:1)ASLEVSR(SILAC-R-L)SPR(SILAC-R-L)	1	Popeye_20221125_MVB_HStdia_SIL_1_1_100ng_3_B6_1_2308	1_1_3	1_1	2	AS(Phospho (STY))LEVSRSPR	ASLEVSRS(Phospho (STY))PR	221020	195698	241676	0.969583	17.1971	0.965312	17.1668	FALSE	0.914530197454443	n = 2617	0
227	(UniMod:1)ASLEVSR(SILAC-R-L)S(Phospho (STY))PR(SILAC-R-L)	(UniMod:1)ASLEVSR(SILAC-R-L)SPR(SILAC-R-L)	1	Popeye_20221125_MVB_HStdia_SIL_1_1_100ng_3_B6_1_2308	1_1_3	1_1	2	ASLEVSRS(Phospho (STY))PR	AS(Phospho (STY))LEVSRSPR	220644	241676	195698	0.965312	17.1668	0.969583	17.1971	TRUE	0.912974395471623	n = 2617	0
228	(UniMod:1)ASLEVSR(SILAC-R-L)S(Phospho (STY))PR(SILAC-R-L)	(UniMod:1)ASLEVSR(SILAC-R-L)SPR(SILAC-R-L)	1	Popeye_20221125_MVB_HStdia_SIL_1_1_100ng_3_B6_1_2308	1_1_3	1_1	2	ASLEVSRS(Phospho (STY))PR	AS(Phospho (STY))LEVSRSPR	220644	241676	195698	0.965312	17.1668	0.969583	17.1971	FALSE	1.12747192102117	n = 2617	0
229	(UniMod:1)AS(Phospho (STY))LSLAPVNIFK(SILAC-K-L)	(UniMod:1)ASLSLAPVNIFK(SILAC-K-L)	1	Popeye_20221125_MVB_HStdia_SIL_1_1_100ng_3_B6_1_2308	1_1_3	1_1	2	AS(Phospho (STY))LSLAPVNIFK	ASLS(Phospho (STY))LAPVNIFK	519.022	470.052	267.796	1.03386	36.7663	1.0075	36.736	TRUE	1.10417996306792	n = 2617	0
230	(UniMod:1)AS(Phospho (STY))LSLAPVNIFK(SILAC-K-L)	(UniMod:1)ASLSLAPVNIFK(SILAC-K-L)	1	Popeye_20221125_MVB_HStdia_SIL_1_1_100ng_3_B6_1_2308	1_1_3	1_1	2	AS(Phospho (STY))LSLAPVNIFK	ASLS(Phospho (STY))LAPVNIFK	519.022	470.052	267.796	1.03386	36.7663	1.0075	36.736	FALSE	1.93812454256225	n = 2617	0
231	(UniMod:1)ASLS(Phospho (STY))LAPVNIFK(SILAC-K-L)	(UniMod:1)ASLSLAPVNIFK(SILAC-K-L)	1	Popeye_20221125_MVB_HStdia_SIL_1_1_100ng_3_B6_1_2308	1_1_3	1_1	2	ASLS(Phospho (STY))LAPVNIFK	AS(Phospho (STY))LSLAPVNIFK	333.009	267.796	470.052	1.0075	36.736	1.03386	36.7663	TRUE	1.24351745358407	n = 2617	0
232	(UniMod:1)ASLS(Phospho (STY))LAPVNIFK(SILAC-K-L)	(UniMod:1)ASLSLAPVNIFK(SILAC-K-L)	1	Popeye_20221125_MVB_HStdia_SIL_1_1_100ng_3_B6_1_2308	1_1_3	1_1	2	ASLS(Phospho (STY))LAPVNIFK	AS(Phospho (STY))LSLAPVNIFK	333.009	267.796	470.052	1.0075	36.736	1.03386	36.7663	FALSE	0.708451405376426	n = 2617	0
233	(UniMod:1)AS(Phospho (STY))LSLAPVNIFK(SILAC-K-L)	(UniMod:1)ASLSLAPVNIFK(SILAC-K-L)	1	Popeye_20221125_MVB_HStdia_SIL_1_15_100ng_1_E6_1_2294	1_15_1	1_15	2	AS(Phospho (STY))LSLAPVNIFK	ASLS(Phospho (STY))LAPVNIFK	1252.06	126.924	95.2789	1.04125	36.765	1.00943	36.7347	TRUE	9.864643408654	n = 3681	0
234	(UniMod:1)AS(Phospho (STY))LSLAPVNIFK(SILAC-K-L)	(UniMod:1)ASLSLAPVNIFK(SILAC-K-L)	1	Popeye_20221125_MVB_HStdia_SIL_1_15_100ng_1_E6_1_2294	1_15_1	1_15	2	AS(Phospho (STY))LSLAPVNIFK	ASLS(Phospho (STY))LAPVNIFK	1252.06	126.924	95.2789	1.04125	36.765	1.00943	36.7347	FALSE	13.140999738662	n = 3681	0
235	(UniMod:1)ASLS(Phospho (STY))LAPVNIFK(SILAC-K-L)	(UniMod:1)ASLSLAPVNIFK(SILAC-K-L)	1	Popeye_20221125_MVB_HStdia_SIL_1_15_100ng_1_E6_1_2294	1_15_1	1_15	2	ASLS(Phospho (STY))LAPVNIFK	AS(Phospho (STY))LSLAPVNIFK	656.022	95.2789	126.924	1.00943	36.7347	1.04125	36.765	TRUE	6.88528100135497	n = 3681	0
236	(UniMod:1)ASLS(Phospho (STY))LAPVNIFK(SILAC-K-L)	(UniMod:1)ASLSLAPVNIFK(SILAC-K-L)	1	Popeye_20221125_MVB_HStdia_SIL_1_15_100ng_1_E6_1_2294	1_15_1	1_15	2	ASLS(Phospho (STY))LAPVNIFK	AS(Phospho (STY))LSLAPVNIFK	656.022	95.2789	126.924	1.00943	36.7347	1.04125	36.765	FALSE	5.16862059185024	n = 3681	0
237	(UniMod:1)AT(Phospho (STY))SATSPHAPGFPAEGR(SILAC-R-L)	(UniMod:1)ATSATSPHAPGFPAEGR(SILAC-R-L)	1	Popeye_20221125_MVB_HStdia_SIL_1_1_100ng_3_B6_1_2308	1_1_3	1_1	2	AT(Phospho (STY))SATSPHAPGFPAEGR	ATSATS(Phospho (STY))PHAPGFPAEGR	9049.43	8748.52	11199.4	1.15341	21.7075	1.15125	21.6772	TRUE	1.03439553204428	n = 2617	0
238	(UniMod:1)AT(Phospho (STY))SATSPHAPGFPAEGR(SILAC-R-L)	(UniMod:1)ATSATSPHAPGFPAEGR(SILAC-R-L)	1	Popeye_20221125_MVB_HStdia_SIL_1_1_100ng_3_B6_1_2308	1_1_3	1_1	2	AT(Phospho (STY))SATSPHAPGFPAEGR	ATSATS(Phospho (STY))PHAPGFPAEGR	9049.43	8748.52	11199.4	1.15341	21.7075	1.15125	21.6772	FALSE	0.808028108648678	n = 2617	0
239	(UniMod:1)ATSATS(Phospho (STY))PHAPGFPAEGR(SILAC-R-L)	(UniMod:1)ATSATSPHAPGFPAEGR(SILAC-R-L)	1	Popeye_20221125_MVB_HStdia_SIL_1_1_100ng_3_B6_1_2308	1_1_3	1_1	2	ATSATS(Phospho (STY))PHAPGFPAEGR	AT(Phospho (STY))SATSPHAPGFPAEGR	9126.44	11199.4	8748.52	1.15125	21.6772	1.15341	21.7075	TRUE	0.814904369876958	n = 2617	0
240	(UniMod:1)ATSATS(Phospho (STY))PHAPGFPAEGR(SILAC-R-L)	(UniMod:1)ATSATSPHAPGFPAEGR(SILAC-R-L)	1	Popeye_20221125_MVB_HStdia_SIL_1_1_100ng_3_B6_1_2308	1_1_3	1_1	2	ATSATS(Phospho (STY))PHAPGFPAEGR	AT(Phospho (STY))SATSPHAPGFPAEGR	9126.44	11199.4	8748.52	1.15125	21.6772	1.15341	21.7075	FALSE	1.04319816380371	n = 2617	0
241	(UniMod:1)AT(Phospho (STY))SATSPHAPGFPAEGR(SILAC-R-L)	(UniMod:1)ATSATSPHAPGFPAEGR(SILAC-R-L)	1	Popeye_20221125_MVB_HStdia_SIL_1_15_100ng_3_E6_1_2296	1_15_3	1_15	2	AT(Phospho (STY))SATSPHAPGFPAEGR	ATSATS(Phospho (STY))PHAPGFPAEGR	8379.36	744.599	630.908	1.15545	21.6452	1.16323	21.6756	TRUE	11.2535203512226	n = 3681	0
242	(UniMod:1)AT(Phospho (STY))SATSPHAPGFPAEGR(SILAC-R-L)	(UniMod:1)ATSATSPHAPGFPAEGR(SILAC-R-L)	1	Popeye_20221125_MVB_HStdia_SIL_1_15_100ng_3_E6_1_2296	1_15_3	1_15	2	AT(Phospho (STY))SATSPHAPGFPAEGR	ATSATS(Phospho (STY))PHAPGFPAEGR	8379.36	744.599	630.908	1.15545	21.6452	1.16323	21.6756	FALSE	13.2814293050651	n = 3681	0
243	(UniMod:1)ATSATS(Phospho (STY))PHAPGFPAEGR(SILAC-R-L)	(UniMod:1)ATSATSPHAPGFPAEGR(SILAC-R-L)	1	Popeye_20221125_MVB_HStdia_SIL_1_15_100ng_3_E6_1_2296	1_15_3	1_15	2	ATSATS(Phospho (STY))PHAPGFPAEGR	AT(Phospho (STY))SATSPHAPGFPAEGR	8217.36	630.908	744.599	1.16323	21.6756	1.15545	21.6452	TRUE	13.0246565267836	n = 3681	0
244	(UniMod:1)ATSATS(Phospho (STY))PHAPGFPAEGR(SILAC-R-L)	(UniMod:1)ATSATSPHAPGFPAEGR(SILAC-R-L)	1	Popeye_20221125_MVB_HStdia_SIL_1_15_100ng_3_E6_1_2296	1_15_3	1_15	2	ATSATS(Phospho (STY))PHAPGFPAEGR	AT(Phospho (STY))SATSPHAPGFPAEGR	8217.36	630.908	744.599	1.16323	21.6756	1.15545	21.6452	FALSE	11.0359535803835	n = 3681	0
245	(UniMod:1)ATAAETS(Phospho (STY))ASEPEAESK(SILAC-K-L)	(UniMod:1)ATAAETSASEPEAESK(SILAC-K-L)	1	Popeye_20221125_MVB_HStdia_SIL_1_15_100ng_1_E6_1_2294	1_15_1	1_15	2	ATAAETS(Phospho (STY))ASEPEAESK	ATAAETSAS(Phospho (STY))EPEAESK	21146.9	1528.12	2458.59	1.10604	13.5147	1.14542	13.6664	TRUE	13.8385074470591	n = 3681	0
246	(UniMod:1)ATAAETS(Phospho (STY))ASEPEAESK(SILAC-K-L)	(UniMod:1)ATAAETSASEPEAESK(SILAC-K-L)	1	Popeye_20221125_MVB_HStdia_SIL_1_15_100ng_1_E6_1_2294	1_15_1	1_15	2	ATAAETS(Phospho (STY))ASEPEAESK	ATAAETSAS(Phospho (STY))EPEAESK	21146.9	1528.12	2458.59	1.10604	13.5147	1.14542	13.6664	FALSE	8.60123078675176	n = 3681	0
247	(UniMod:1)ATAAETSAS(Phospho (STY))EPEAESK(SILAC-K-L)	(UniMod:1)ATAAETSASEPEAESK(SILAC-K-L)	1	Popeye_20221125_MVB_HStdia_SIL_1_15_100ng_1_E6_1_2294	1_15_1	1_15	2	ATAAETSAS(Phospho (STY))EPEAESK	ATAAETS(Phospho (STY))ASEPEAESK	34778.6	2458.59	1528.12	1.14542	13.6664	1.10604	13.5147	TRUE	14.1457502064191	n = 3681	0
248	(UniMod:1)ATAAETSAS(Phospho (STY))EPEAESK(SILAC-K-L)	(UniMod:1)ATAAETSASEPEAESK(SILAC-K-L)	1	Popeye_20221125_MVB_HStdia_SIL_1_15_100ng_1_E6_1_2294	1_15_1	1_15	2	ATAAETSAS(Phospho (STY))EPEAESK	ATAAETS(Phospho (STY))ASEPEAESK	34778.6	2458.59	1528.12	1.14542	13.6664	1.10604	13.5147	FALSE	22.7590765123158	n = 3681	0
249	(UniMod:1)ATAAETS(Phospho (STY))ASEPEAESK(SILAC-K-L)	(UniMod:1)ATAAETSASEPEAESK(SILAC-K-L)	1	Popeye_20221125_MVB_HStdia_SIL_1_15_100ng_2_E6_1_2295	1_15_2	1_15	2	ATAAETS(Phospho (STY))ASEPEAESK	ATAAETSAS(Phospho (STY))EPEAESK	21125.9	896.284	3563.94	1.10771	13.5481	1.14865	13.6998	TRUE	23.5705423727301	n = 3681	0
250	(UniMod:1)ATAAETS(Phospho (STY))ASEPEAESK(SILAC-K-L)	(UniMod:1)ATAAETSASEPEAESK(SILAC-K-L)	1	Popeye_20221125_MVB_HStdia_SIL_1_15_100ng_2_E6_1_2295	1_15_2	1_15	2	ATAAETS(Phospho (STY))ASEPEAESK	ATAAETSAS(Phospho (STY))EPEAESK	21125.9	896.284	3563.94	1.10771	13.5481	1.14865	13.6998	FALSE	5.92768116186019	n = 3681	0
251	(UniMod:1)ATAAETSAS(Phospho (STY))EPEAESK(SILAC-K-L)	(UniMod:1)ATAAETSASEPEAESK(SILAC-K-L)	1	Popeye_20221125_MVB_HStdia_SIL_1_15_100ng_2_E6_1_2295	1_15_2	1_15	2	ATAAETSAS(Phospho (STY))EPEAESK	ATAAETS(Phospho (STY))ASEPEAESK	40456.6	3563.94	896.284	1.14865	13.6998	1.10771	13.5481	TRUE	11.3516501400136	n = 3681	0
252	(UniMod:1)ATAAETSAS(Phospho (STY))EPEAESK(SILAC-K-L)	(UniMod:1)ATAAETSASEPEAESK(SILAC-K-L)	1	Popeye_20221125_MVB_HStdia_SIL_1_15_100ng_2_E6_1_2295	1_15_2	1_15	2	ATAAETSAS(Phospho (STY))EPEAESK	ATAAETS(Phospho (STY))ASEPEAESK	40456.6	3563.94	896.284	1.14865	13.6998	1.10771	13.5481	FALSE	45.1381481762477	n = 3681	0
253	(UniMod:1)ATAAETS(Phospho (STY))ASEPEAESK(SILAC-K-L)	(UniMod:1)ATAAETSASEPEAESK(SILAC-K-L)	1	Popeye_20221125_MVB_HStdia_SIL_1_15_100ng_3_E6_1_2296	1_15_3	1_15	2	ATAAETS(Phospho (STY))ASEPEAESK	ATAAETSAS(Phospho (STY))EPEAESK	18838.8	1376.12	3261.61	1.10885	13.5452	1.14385	13.6968	TRUE	13.6897944946662	n = 3681	0
254	(UniMod:1)ATAAETS(Phospho (STY))ASEPEAESK(SILAC-K-L)	(UniMod:1)ATAAETSASEPEAESK(SILAC-K-L)	1	Popeye_20221125_MVB_HStdia_SIL_1_15_100ng_3_E6_1_2296	1_15_3	1_15	2	ATAAETS(Phospho (STY))ASEPEAESK	ATAAETSAS(Phospho (STY))EPEAESK	18838.8	1376.12	3261.61	1.10885	13.5452	1.14385	13.6968	FALSE	5.77592048098945	n = 3681	0
255	(UniMod:1)ATAAETSAS(Phospho (STY))EPEAESK(SILAC-K-L)	(UniMod:1)ATAAETSASEPEAESK(SILAC-K-L)	1	Popeye_20221125_MVB_HStdia_SIL_1_15_100ng_3_E6_1_2296	1_15_3	1_15	2	ATAAETSAS(Phospho (STY))EPEAESK	ATAAETS(Phospho (STY))ASEPEAESK	37741.6	3261.61	1376.12	1.14385	13.6968	1.10885	13.5452	TRUE	11.5714631730955	n = 3681	0
256	(UniMod:1)ATAAETSAS(Phospho (STY))EPEAESK(SILAC-K-L)	(UniMod:1)ATAAETSASEPEAESK(SILAC-K-L)	1	Popeye_20221125_MVB_HStdia_SIL_1_15_100ng_3_E6_1_2296	1_15_3	1_15	2	ATAAETSAS(Phospho (STY))EPEAESK	ATAAETS(Phospho (STY))ASEPEAESK	37741.6	3261.61	1376.12	1.14385	13.6968	1.10885	13.5452	FALSE	27.4260965613464	n = 3681	0
257	(UniMod:1)ATADTPAPASS(Phospho (STY))GLSPK(SILAC-K-L)	(UniMod:1)ATADTPAPASSGLSPK(SILAC-K-L)	1	Popeye_20221125_MVB_HStdia_SIL_1_15_100ng_2_E6_1_2295	1_15_2	1_15	2	ATADTPAPASS(Phospho (STY))GLSPK	ATADTPAPASSGLS(Phospho (STY))PK	23473	2062.87	2328.98	1.09466	20.9417	1.09198	20.972	TRUE	11.3788071958	n = 3681	0
258	(UniMod:1)ATADTPAPASS(Phospho (STY))GLSPK(SILAC-K-L)	(UniMod:1)ATADTPAPASSGLSPK(SILAC-K-L)	1	Popeye_20221125_MVB_HStdia_SIL_1_15_100ng_2_E6_1_2295	1_15_2	1_15	2	ATADTPAPASS(Phospho (STY))GLSPK	ATADTPAPASSGLS(Phospho (STY))PK	23473	2062.87	2328.98	1.09466	20.9417	1.09198	20.972	FALSE	10.0786610447492	n = 3681	0
259	(UniMod:1)ATADTPAPASSGLS(Phospho (STY))PK(SILAC-K-L)	(UniMod:1)ATADTPAPASSGLSPK(SILAC-K-L)	1	Popeye_20221125_MVB_HStdia_SIL_1_15_100ng_2_E6_1_2295	1_15_2	1_15	2	ATADTPAPASSGLS(Phospho (STY))PK	ATADTPAPASS(Phospho (STY))GLSPK	25232	2328.98	2062.87	1.09198	20.972	1.09466	20.9417	TRUE	10.8339272986458	n = 3681	0
260	(UniMod:1)ATADTPAPASSGLS(Phospho (STY))PK(SILAC-K-L)	(UniMod:1)ATADTPAPASSGLSPK(SILAC-K-L)	1	Popeye_20221125_MVB_HStdia_SIL_1_15_100ng_2_E6_1_2295	1_15_2	1_15	2	ATADTPAPASSGLS(Phospho (STY))PK	ATADTPAPASS(Phospho (STY))GLSPK	25232	2328.98	2062.87	1.09198	20.972	1.09466	20.9417	FALSE	12.2315027122407	n = 3681	0
261	(UniMod:1)ATT(Phospho (STY))ATMATSGSAR(SILAC-R-L)K(SILAC-K-L)	(UniMod:1)ATTATMATSGSAR(SILAC-R-L)K(SILAC-K-L)	1	Popeye_20221125_MVB_HStdia_SIL_1_1_100ng_1_B6_1_2306	1_1_1	1_1	2	ATT(Phospho (STY))ATMATSGSARK	ATTATMATSGS(Phospho (STY))ARK	33500.1	33607.5	37955.4	1.0733	12.6554	1.06614	12.6251	TRUE	0.996804284757867	n = 2617	0
262	(UniMod:1)ATT(Phospho (STY))ATMATSGSAR(SILAC-R-L)K(SILAC-K-L)	(UniMod:1)ATTATMATSGSAR(SILAC-R-L)K(SILAC-K-L)	1	Popeye_20221125_MVB_HStdia_SIL_1_1_100ng_1_B6_1_2306	1_1_1	1_1	2	ATT(Phospho (STY))ATMATSGSARK	ATTATMATSGS(Phospho (STY))ARK	33500.1	33607.5	37955.4	1.0733	12.6554	1.06614	12.6251	FALSE	0.882617493163028	n = 2617	0
263	(UniMod:1)ATTATMATSGS(Phospho (STY))AR(SILAC-R-L)K(SILAC-K-L)	(UniMod:1)ATTATMATSGSAR(SILAC-R-L)K(SILAC-K-L)	1	Popeye_20221125_MVB_HStdia_SIL_1_1_100ng_1_B6_1_2306	1_1_1	1_1	2	ATTATMATSGS(Phospho (STY))ARK	ATT(Phospho (STY))ATMATSGSARK	33648.1	37955.4	33607.5	1.06614	12.6251	1.0733	12.6554	TRUE	0.886516806567708	n = 2617	0
264	(UniMod:1)ATTATMATSGS(Phospho (STY))AR(SILAC-R-L)K(SILAC-K-L)	(UniMod:1)ATTATMATSGSAR(SILAC-R-L)K(SILAC-K-L)	1	Popeye_20221125_MVB_HStdia_SIL_1_1_100ng_1_B6_1_2306	1_1_1	1_1	2	ATTATMATSGS(Phospho (STY))ARK	ATT(Phospho (STY))ATMATSGSARK	33648.1	37955.4	33607.5	1.06614	12.6251	1.0733	12.6554	FALSE	1.00120806367626	n = 2617	0
265	(UniMod:1)ATT(Phospho (STY))ATMATSGSAR(SILAC-R-L)K(SILAC-K-L)	(UniMod:1)ATTATMATSGSAR(SILAC-R-L)K(SILAC-K-L)	1	Popeye_20221125_MVB_HStdia_SIL_1_1_100ng_3_B6_1_2308	1_1_3	1_1	2	ATT(Phospho (STY))ATMATSGSARK	ATTATMATSGS(Phospho (STY))ARK	33968	36685.7	40115.2	1.06511	12.687	1.065	12.6567	TRUE	0.925919363675765	n = 2617	0
266	(UniMod:1)ATT(Phospho (STY))ATMATSGSAR(SILAC-R-L)K(SILAC-K-L)	(UniMod:1)ATTATMATSGSAR(SILAC-R-L)K(SILAC-K-L)	1	Popeye_20221125_MVB_HStdia_SIL_1_1_100ng_3_B6_1_2308	1_1_3	1_1	2	ATT(Phospho (STY))ATMATSGSARK	ATTATMATSGS(Phospho (STY))ARK	33968	36685.7	40115.2	1.06511	12.687	1.065	12.6567	FALSE	0.846761327377154	n = 2617	0
267	(UniMod:1)ATTATMATSGS(Phospho (STY))AR(SILAC-R-L)K(SILAC-K-L)	(UniMod:1)ATTATMATSGSAR(SILAC-R-L)K(SILAC-K-L)	1	Popeye_20221125_MVB_HStdia_SIL_1_1_100ng_3_B6_1_2308	1_1_3	1_1	2	ATTATMATSGS(Phospho (STY))ARK	ATT(Phospho (STY))ATMATSGSARK	34328.1	40115.2	36685.7	1.065	12.6567	1.06511	12.687	TRUE	0.855737974633057	n = 2617	0
268	(UniMod:1)ATTATMATSGS(Phospho (STY))AR(SILAC-R-L)K(SILAC-K-L)	(UniMod:1)ATTATMATSGSAR(SILAC-R-L)K(SILAC-K-L)	1	Popeye_20221125_MVB_HStdia_SIL_1_1_100ng_3_B6_1_2308	1_1_3	1_1	2	ATTATMATSGS(Phospho (STY))ARK	ATT(Phospho (STY))ATMATSGSARK	34328.1	40115.2	36685.7	1.065	12.6567	1.06511	12.687	FALSE	0.935735177466969	n = 2617	0
269	EAPAEGEAAEPGSPTAAEGEAASAASS(Phospho (STY))TSSPK(SILAC-K-L)	EAPAEGEAAEPGSPTAAEGEAASAASSTSSPK(SILAC-K-L)	1	Popeye_20221125_MVB_HStdia_SIL_1_15_100ng_3_E6_1_2296	1_15_3	1_15	3	EAPAEGEAAEPGSPTAAEGEAASAASS(Phospho (STY))TSSPK	EAPAEGEAAEPGSPTAAEGEAASAASSTSS(Phospho (STY))PK	13735.7	1240.63	1571.9	1.19729	18.3159	1.1325	18.6192	TRUE	11.0715523564641	n = 3681	0
270	EAPAEGEAAEPGSPTAAEGEAASAASS(Phospho (STY))TSSPK(SILAC-K-L)	EAPAEGEAAEPGSPTAAEGEAASAASSTSSPK(SILAC-K-L)	1	Popeye_20221125_MVB_HStdia_SIL_1_15_100ng_3_E6_1_2296	1_15_3	1_15	3	EAPAEGEAAEPGSPTAAEGEAASAASS(Phospho (STY))TSSPK	EAPAEGEAAEPGSPTAAEGEAASAASSTSS(Phospho (STY))PK	13735.7	1240.63	1571.9	1.19729	18.3159	1.1325	18.6192	FALSE	8.73827851644507	n = 3681	0
271	EAPAEGEAAEPGSPTAAEGEAASAASSTSS(Phospho (STY))PK(SILAC-K-L)	EAPAEGEAAEPGSPTAAEGEAASAASSTSSPK(SILAC-K-L)	1	Popeye_20221125_MVB_HStdia_SIL_1_15_100ng_3_E6_1_2296	1_15_3	1_15	3	EAPAEGEAAEPGSPTAAEGEAASAASSTSS(Phospho (STY))PK	EAPAEGEAAEPGSPTAAEGEAASAASS(Phospho (STY))TSSPK	22697	1571.9	14542.5	1.1325	18.6192	1.20542	19.8628	TRUE	14.4392136904383	n = 3681	0
272	EAPAEGEAAEPGSPTAAEGEAASAASSTSS(Phospho (STY))PK(SILAC-K-L)	EAPAEGEAAEPGSPTAAEGEAASAASSTSSPK(SILAC-K-L)	1	Popeye_20221125_MVB_HStdia_SIL_1_15_100ng_3_E6_1_2296	1_15_3	1_15	3	EAPAEGEAAEPGSPTAAEGEAASAASSTSS(Phospho (STY))PK	EAPAEGEAAEPGSPTAAEGEAASAASS(Phospho (STY))TSSPK	22697	1571.9	14542.5	1.1325	18.6192	1.20542	19.8628	FALSE	1.56073577445419	n = 3681	0
273	K(SILAC-K-L)K(SILAC-K-L)PSVLPAPPEGATPT(Phospho (STY))SPVGHFAK(SILAC-K-L)	K(SILAC-K-L)K(SILAC-K-L)PSVLPAPPEGATPTSPVGHFAK(SILAC-K-L)	1	Popeye_20221125_MVB_HStdia_SIL_1_15_100ng_1_E6_1_2294	1_15_1	1_15	4	KKPSVLPAPPEGATPT(Phospho (STY))SPVGHFAK	KKPSVLPAPPEGATPTS(Phospho (STY))PVGHFAK	6990.19	907.839	1338.14	0.921146	20.7445	0.92125	20.7142	TRUE	7.69981241167211	n = 3681	0
274	K(SILAC-K-L)K(SILAC-K-L)PSVLPAPPEGATPT(Phospho (STY))SPVGHFAK(SILAC-K-L)	K(SILAC-K-L)K(SILAC-K-L)PSVLPAPPEGATPTSPVGHFAK(SILAC-K-L)	1	Popeye_20221125_MVB_HStdia_SIL_1_15_100ng_1_E6_1_2294	1_15_1	1_15	4	KKPSVLPAPPEGATPT(Phospho (STY))SPVGHFAK	KKPSVLPAPPEGATPTS(Phospho (STY))PVGHFAK	6990.19	907.839	1338.14	0.921146	20.7445	0.92125	20.7142	FALSE	5.22381066256147	n = 3681	0
275	K(SILAC-K-L)K(SILAC-K-L)PSVLPAPPEGATPTS(Phospho (STY))PVGHFAK(SILAC-K-L)	K(SILAC-K-L)K(SILAC-K-L)PSVLPAPPEGATPTSPVGHFAK(SILAC-K-L)	1	Popeye_20221125_MVB_HStdia_SIL_1_15_100ng_1_E6_1_2294	1_15_1	1_15	4	KKPSVLPAPPEGATPTS(Phospho (STY))PVGHFAK	KKPSVLPAPPEGATPT(Phospho (STY))SPVGHFAK	6742.19	1338.14	907.839	0.92125	20.7142	0.921146	20.7445	TRUE	5.03847878398374	n = 3681	0
276	K(SILAC-K-L)K(SILAC-K-L)PSVLPAPPEGATPTS(Phospho (STY))PVGHFAK(SILAC-K-L)	K(SILAC-K-L)K(SILAC-K-L)PSVLPAPPEGATPTSPVGHFAK(SILAC-K-L)	1	Popeye_20221125_MVB_HStdia_SIL_1_15_100ng_1_E6_1_2294	1_15_1	1_15	4	KKPSVLPAPPEGATPTS(Phospho (STY))PVGHFAK	KKPSVLPAPPEGATPT(Phospho (STY))SPVGHFAK	6742.19	1338.14	907.839	0.92125	20.7142	0.921146	20.7445	FALSE	7.42663622073958	n = 3681	0
277	(UniMod:1)MDETS(Phospho (STY))PLVSPER(SILAC-R-L)	(UniMod:1)MDETSPLVSPER(SILAC-R-L)	1	Popeye_20221125_MVB_HStdia_SIL_1_15_100ng_1_E6_1_2294	1_15_1	1_15	2	MDETS(Phospho (STY))PLVSPER	MDETSPLVS(Phospho (STY))PER	1253.06	411.193	131.953	1.0326	27.9723	1.03427	28.3363	TRUE	3.04737677927397	n = 3681	0
278	(UniMod:1)MDETS(Phospho (STY))PLVSPER(SILAC-R-L)	(UniMod:1)MDETSPLVSPER(SILAC-R-L)	1	Popeye_20221125_MVB_HStdia_SIL_1_15_100ng_1_E6_1_2294	1_15_1	1_15	2	MDETS(Phospho (STY))PLVSPER	MDETSPLVS(Phospho (STY))PER	1253.06	411.193	131.953	1.0326	27.9723	1.03427	28.3363	FALSE	9.49626003198108	n = 3681	0
279	(UniMod:1)MDETSPLVS(Phospho (STY))PER(SILAC-R-L)	(UniMod:1)MDETSPLVSPER(SILAC-R-L)	1	Popeye_20221125_MVB_HStdia_SIL_1_15_100ng_1_E6_1_2294	1_15_1	1_15	2	MDETSPLVS(Phospho (STY))PER	MDETS(Phospho (STY))PLVSPER	533.022	131.953	411.193	1.03427	28.3363	1.0326	27.9723	TRUE	4.03948375557964	n = 3681	0
280	(UniMod:1)MDETSPLVS(Phospho (STY))PER(SILAC-R-L)	(UniMod:1)MDETSPLVSPER(SILAC-R-L)	1	Popeye_20221125_MVB_HStdia_SIL_1_15_100ng_1_E6_1_2294	1_15_1	1_15	2	MDETSPLVS(Phospho (STY))PER	MDETS(Phospho (STY))PLVSPER	533.022	131.953	411.193	1.03427	28.3363	1.0326	27.9723	FALSE	1.29628179468036	n = 3681	0
281	(UniMod:1)MDETS(Phospho (STY))PLVSPER(SILAC-R-L)	(UniMod:1)MDETSPLVSPER(SILAC-R-L)	1	Popeye_20221125_MVB_HStdia_SIL_1_15_100ng_2_E6_1_2295	1_15_2	1_15	2	MDETS(Phospho (STY))PLVSPER	MDETSPLVS(Phospho (STY))PER	1483.05	297.066	317.759	1.03193	27.9446	1.025	28.3389	TRUE	4.99232493789259	n = 3681	0
282	(UniMod:1)MDETS(Phospho (STY))PLVSPER(SILAC-R-L)	(UniMod:1)MDETSPLVSPER(SILAC-R-L)	1	Popeye_20221125_MVB_HStdia_SIL_1_15_100ng_2_E6_1_2295	1_15_2	1_15	2	MDETS(Phospho (STY))PLVSPER	MDETSPLVS(Phospho (STY))PER	1483.05	297.066	317.759	1.03193	27.9446	1.025	28.3389	FALSE	4.66721634949757	n = 3681	0
283	(UniMod:1)MDETSPLVS(Phospho (STY))PER(SILAC-R-L)	(UniMod:1)MDETSPLVSPER(SILAC-R-L)	1	Popeye_20221125_MVB_HStdia_SIL_1_15_100ng_2_E6_1_2295	1_15_2	1_15	2	MDETSPLVS(Phospho (STY))PER	MDETS(Phospho (STY))PLVSPER	596.021	317.759	297.066	1.025	28.3389	1.03193	27.9446	TRUE	1.87570139634125	n = 3681	0
284	(UniMod:1)MDETSPLVS(Phospho (STY))PER(SILAC-R-L)	(UniMod:1)MDETSPLVSPER(SILAC-R-L)	1	Popeye_20221125_MVB_HStdia_SIL_1_15_100ng_2_E6_1_2295	1_15_2	1_15	2	MDETSPLVS(Phospho (STY))PER	MDETS(Phospho (STY))PLVSPER	596.021	317.759	297.066	1.025	28.3389	1.03193	27.9446	FALSE	2.0063588562811	n = 3681	0
285	(UniMod:1)MDPNCS(Phospho (STY))CSPVGSCACAGSCK(SILAC-K-L)	(UniMod:1)MDPNCSCSPVGSCACAGSCK(SILAC-K-L)	1	Popeye_20221125_MVB_HStdia_SIL_1_1_100ng_2_B6_1_2307	1_1_2	1_1	2	MDPNCS(Phospho (STY))CSPVGSCACAGSCK	MDPNCSCS(Phospho (STY))PVGSCACAGSCK	5086.24	6245.25	6214.56	1.23693	19.0877	1.24635	19.0574	TRUE	0.814417357191465	n = 2617	0
286	(UniMod:1)MDPNCS(Phospho (STY))CSPVGSCACAGSCK(SILAC-K-L)	(UniMod:1)MDPNCSCSPVGSCACAGSCK(SILAC-K-L)	1	Popeye_20221125_MVB_HStdia_SIL_1_1_100ng_2_B6_1_2307	1_1_2	1_1	2	MDPNCS(Phospho (STY))CSPVGSCACAGSCK	MDPNCSCS(Phospho (STY))PVGSCACAGSCK	5086.24	6245.25	6214.56	1.23693	19.0877	1.24635	19.0574	FALSE	0.818439278082439	n = 2617	0
287	(UniMod:1)MDPNCSCS(Phospho (STY))PVGSCACAGSCK(SILAC-K-L)	(UniMod:1)MDPNCSCSPVGSCACAGSCK(SILAC-K-L)	1	Popeye_20221125_MVB_HStdia_SIL_1_1_100ng_2_B6_1_2307	1_1_2	1_1	2	MDPNCSCS(Phospho (STY))PVGSCACAGSCK	MDPNCS(Phospho (STY))CSPVGSCACAGSCK	5061.24	6214.56	6245.25	1.24635	19.0574	1.23693	19.0877	TRUE	0.814416467135244	n = 2617	0
288	(UniMod:1)MDPNCSCS(Phospho (STY))PVGSCACAGSCK(SILAC-K-L)	(UniMod:1)MDPNCSCSPVGSCACAGSCK(SILAC-K-L)	1	Popeye_20221125_MVB_HStdia_SIL_1_1_100ng_2_B6_1_2307	1_1_2	1_1	2	MDPNCSCS(Phospho (STY))PVGSCACAGSCK	MDPNCS(Phospho (STY))CSPVGSCACAGSCK	5061.24	6214.56	6245.25	1.24635	19.0574	1.23693	19.0877	FALSE	0.810414314879308	n = 2617	0
289	(UniMod:1)MDPNCS(Phospho (STY))CSPVGSCACAGSCK(SILAC-K-L)	(UniMod:1)MDPNCSCSPVGSCACAGSCK(SILAC-K-L)	1	Popeye_20221125_MVB_HStdia_SIL_1_15_100ng_3_E6_1_2296	1_15_3	1_15	2	MDPNCS(Phospho (STY))CSPVGSCACAGSCK	MDPNCSCS(Phospho (STY))PVGSCACAGSCK	13439.7	1460.09	1439.85	1.23932	18.9654	1.23292	18.9957	TRUE	9.20470655918471	n = 3681	0
290	(UniMod:1)MDPNCS(Phospho (STY))CSPVGSCACAGSCK(SILAC-K-L)	(UniMod:1)MDPNCSCSPVGSCACAGSCK(SILAC-K-L)	1	Popeye_20221125_MVB_HStdia_SIL_1_15_100ng_3_E6_1_2296	1_15_3	1_15	2	MDPNCS(Phospho (STY))CSPVGSCACAGSCK	MDPNCSCS(Phospho (STY))PVGSCACAGSCK	13439.7	1460.09	1439.85	1.23932	18.9654	1.23292	18.9957	FALSE	9.33409730180227	n = 3681	0
291	(UniMod:1)MDPNCSCS(Phospho (STY))PVGSCACAGSCK(SILAC-K-L)	(UniMod:1)MDPNCSCSPVGSCACAGSCK(SILAC-K-L)	1	Popeye_20221125_MVB_HStdia_SIL_1_15_100ng_3_E6_1_2296	1_15_3	1_15	2	MDPNCSCS(Phospho (STY))PVGSCACAGSCK	MDPNCS(Phospho (STY))CSPVGSCACAGSCK	13445.7	1439.85	1460.09	1.23292	18.9957	1.23932	18.9654	TRUE	9.33826440254193	n = 3681	0
292	(UniMod:1)MDPNCSCS(Phospho (STY))PVGSCACAGSCK(SILAC-K-L)	(UniMod:1)MDPNCSCSPVGSCACAGSCK(SILAC-K-L)	1	Popeye_20221125_MVB_HStdia_SIL_1_15_100ng_3_E6_1_2296	1_15_3	1_15	2	MDPNCSCS(Phospho (STY))PVGSCACAGSCK	MDPNCS(Phospho (STY))CSPVGSCACAGSCK	13445.7	1439.85	1460.09	1.23292	18.9957	1.23932	18.9654	FALSE	9.20881589491059	n = 3681	0
293	(UniMod:1)M(UniMod:35)DS(Phospho (STY))AGQDINLNSPNK(SILAC-K-L)	(UniMod:1)M(UniMod:35)DSAGQDINLNSPNK(SILAC-K-L)	1	Popeye_20221125_MVB_HStdia_SIL_1_15_100ng_1_E6_1_2294	1_15_1	1_15	2	MDS(Phospho (STY))AGQDINLNSPNK	MDSAGQDINLNS(Phospho (STY))PNK	1226.05	1966.94	1536.13	1.10625	19.9452	1.10469	19.6116	TRUE	0.623328622123705	n = 3681	0
294	(UniMod:1)M(UniMod:35)DS(Phospho (STY))AGQDINLNSPNK(SILAC-K-L)	(UniMod:1)M(UniMod:35)DSAGQDINLNSPNK(SILAC-K-L)	1	Popeye_20221125_MVB_HStdia_SIL_1_15_100ng_1_E6_1_2294	1_15_1	1_15	2	MDS(Phospho (STY))AGQDINLNSPNK	MDSAGQDINLNS(Phospho (STY))PNK	1226.05	1966.94	1536.13	1.10625	19.9452	1.10469	19.6116	FALSE	0.7981420843288	n = 3681	0
295	(UniMod:1)M(UniMod:35)DSAGQDINLNS(Phospho (STY))PNK(SILAC-K-L)	(UniMod:1)M(UniMod:35)DSAGQDINLNSPNK(SILAC-K-L)	1	Popeye_20221125_MVB_HStdia_SIL_1_15_100ng_1_E6_1_2294	1_15_1	1_15	2	MDSAGQDINLNS(Phospho (STY))PNK	MDS(Phospho (STY))AGQDINLNSPNK	25915.1	1536.13	1966.94	1.10469	19.6116	1.10625	19.9452	TRUE	16.870382064018	n = 3681	0
296	(UniMod:1)M(UniMod:35)DSAGQDINLNS(Phospho (STY))PNK(SILAC-K-L)	(UniMod:1)M(UniMod:35)DSAGQDINLNSPNK(SILAC-K-L)	1	Popeye_20221125_MVB_HStdia_SIL_1_15_100ng_1_E6_1_2294	1_15_1	1_15	2	MDSAGQDINLNS(Phospho (STY))PNK	MDS(Phospho (STY))AGQDINLNSPNK	25915.1	1536.13	1966.94	1.10469	19.6116	1.10625	19.9452	FALSE	13.1753383428066	n = 3681	0
297	(UniMod:1)MDS(Phospho (STY))AGQDINLNSPNK(SILAC-K-L)	(UniMod:1)MDSAGQDINLNSPNK(SILAC-K-L)	1	Popeye_20221125_MVB_HStdia_SIL_1_1_100ng_1_B6_1_2306	1_1_1	1_1	2	MDS(Phospho (STY))AGQDINLNSPNK	MDSAGQDINLNS(Phospho (STY))PNK	118589	124720	132008	1.14159	25.1932	1.14344	25.1628	TRUE	0.950841885824246	n = 2617	0
298	(UniMod:1)MDS(Phospho (STY))AGQDINLNSPNK(SILAC-K-L)	(UniMod:1)MDSAGQDINLNSPNK(SILAC-K-L)	1	Popeye_20221125_MVB_HStdia_SIL_1_1_100ng_1_B6_1_2306	1_1_1	1_1	2	MDS(Phospho (STY))AGQDINLNSPNK	MDSAGQDINLNS(Phospho (STY))PNK	118589	124720	132008	1.14159	25.1932	1.14344	25.1628	FALSE	0.898347069874553	n = 2617	0
299	(UniMod:1)MDSAGQDINLNS(Phospho (STY))PNK(SILAC-K-L)	(UniMod:1)MDSAGQDINLNSPNK(SILAC-K-L)	1	Popeye_20221125_MVB_HStdia_SIL_1_1_100ng_1_B6_1_2306	1_1_1	1_1	2	MDSAGQDINLNS(Phospho (STY))PNK	MDS(Phospho (STY))AGQDINLNSPNK	128001	132008	124720	1.14344	25.1628	1.14159	25.1932	TRUE	0.969645779043694	n = 2617	0
300	(UniMod:1)MDSAGQDINLNS(Phospho (STY))PNK(SILAC-K-L)	(UniMod:1)MDSAGQDINLNSPNK(SILAC-K-L)	1	Popeye_20221125_MVB_HStdia_SIL_1_1_100ng_1_B6_1_2306	1_1_1	1_1	2	MDSAGQDINLNS(Phospho (STY))PNK	MDS(Phospho (STY))AGQDINLNSPNK	128001	132008	124720	1.14344	25.1628	1.14159	25.1932	FALSE	1.02630692751764	n = 2617	0
301	(UniMod:1)M(UniMod:35)EDLDQS(Phospho (STY))PLVSSSDSPPR(SILAC-R-L)PQPAFK(SILAC-K-L)	(UniMod:1)M(UniMod:35)EDLDQSPLVSSSDSPPR(SILAC-R-L)PQPAFK(SILAC-K-L)	1	Popeye_20221125_MVB_HStdia_SIL_1_15_100ng_1_E6_1_2294	1_15_1	1_15	3	MEDLDQS(Phospho (STY))PLVSSSDSPPRPQPAFK	MEDLDQSPLVSSSDS(Phospho (STY))PPRPQPAFK	1439.05	237.183	5418.02	1.00958	27.2283	1.05635	28.8663	TRUE	6.06725608496393	n = 3681	0
302	(UniMod:1)M(UniMod:35)EDLDQS(Phospho (STY))PLVSSSDSPPR(SILAC-R-L)PQPAFK(SILAC-K-L)	(UniMod:1)M(UniMod:35)EDLDQSPLVSSSDSPPR(SILAC-R-L)PQPAFK(SILAC-K-L)	1	Popeye_20221125_MVB_HStdia_SIL_1_15_100ng_1_E6_1_2294	1_15_1	1_15	3	MEDLDQS(Phospho (STY))PLVSSSDSPPRPQPAFK	MEDLDQSPLVSSSDS(Phospho (STY))PPRPQPAFK	1439.05	237.183	5418.02	1.00958	27.2283	1.05635	28.8663	FALSE	0.265604408990738	n = 3681	0
303	(UniMod:1)M(UniMod:35)EDLDQSPLVSSSDS(Phospho (STY))PPR(SILAC-R-L)PQPAFK(SILAC-K-L)	(UniMod:1)M(UniMod:35)EDLDQSPLVSSSDSPPR(SILAC-R-L)PQPAFK(SILAC-K-L)	1	Popeye_20221125_MVB_HStdia_SIL_1_15_100ng_1_E6_1_2294	1_15_1	1_15	3	MEDLDQSPLVSSSDS(Phospho (STY))PPRPQPAFK	MEDLDQSPLVS(Phospho (STY))SSDSPPRPQPAFK	29904.9	5107.78	237.183	1.02417	28.8663	1.00958	27.2283	TRUE	5.8547744812815	n = 3681	0
304	(UniMod:1)M(UniMod:35)EDLDQSPLVSSSDS(Phospho (STY))PPR(SILAC-R-L)PQPAFK(SILAC-K-L)	(UniMod:1)M(UniMod:35)EDLDQSPLVSSSDSPPR(SILAC-R-L)PQPAFK(SILAC-K-L)	1	Popeye_20221125_MVB_HStdia_SIL_1_15_100ng_1_E6_1_2294	1_15_1	1_15	3	MEDLDQSPLVSSSDS(Phospho (STY))PPRPQPAFK	MEDLDQSPLVS(Phospho (STY))SSDSPPRPQPAFK	29904.9	5107.78	237.183	1.02417	28.8663	1.00958	27.2283	FALSE	126.083656923135	n = 3681	0
305	(UniMod:1)MEDLDQSPLVSSS(Phospho (STY))DSPPR(SILAC-R-L)PQPAFK(SILAC-K-L)	(UniMod:1)MEDLDQSPLVSSSDSPPR(SILAC-R-L)PQPAFK(SILAC-K-L)	1	Popeye_20221125_MVB_HStdia_SIL_1_15_100ng_1_E6_1_2294	1_15_1	1_15	3	MEDLDQSPLVSSS(Phospho (STY))DSPPRPQPAFK	MEDLDQSPLVSSSDS(Phospho (STY))PPRPQPAFK	127093	7203.3	505.107	1.02656	31.7479	1.04573	30.3828	TRUE	17.6437188510821	n = 3681	0
306	(UniMod:1)MEDLDQSPLVSSS(Phospho (STY))DSPPR(SILAC-R-L)PQPAFK(SILAC-K-L)	(UniMod:1)MEDLDQSPLVSSSDSPPR(SILAC-R-L)PQPAFK(SILAC-K-L)	1	Popeye_20221125_MVB_HStdia_SIL_1_15_100ng_1_E6_1_2294	1_15_1	1_15	3	MEDLDQSPLVSSS(Phospho (STY))DSPPRPQPAFK	MEDLDQSPLVSSSDS(Phospho (STY))PPRPQPAFK	127093	7203.3	505.107	1.02656	31.7479	1.04573	30.3828	FALSE	251.615994234885	n = 3681	0
307	(UniMod:1)M(UniMod:35)EDLDQS(Phospho (STY))PLVSSSDSPPR(SILAC-R-L)PQPAFK(SILAC-K-L)	(UniMod:1)M(UniMod:35)EDLDQSPLVSSSDSPPR(SILAC-R-L)PQPAFK(SILAC-K-L)	1	Popeye_20221125_MVB_HStdia_SIL_1_15_100ng_2_E6_1_2295	1_15_2	1_15	3	MEDLDQS(Phospho (STY))PLVSSSDSPPRPQPAFK	MEDLDQSPLVSSS(Phospho (STY))DSPPRPQPAFK	1743.06	152.467	278.454	1.03573	27.2613	1.0442	27.2007	TRUE	11.4323755304427	n = 3681	0
308	(UniMod:1)M(UniMod:35)EDLDQS(Phospho (STY))PLVSSSDSPPR(SILAC-R-L)PQPAFK(SILAC-K-L)	(UniMod:1)M(UniMod:35)EDLDQSPLVSSSDSPPR(SILAC-R-L)PQPAFK(SILAC-K-L)	1	Popeye_20221125_MVB_HStdia_SIL_1_15_100ng_2_E6_1_2295	1_15_2	1_15	3	MEDLDQS(Phospho (STY))PLVSSSDSPPRPQPAFK	MEDLDQSPLVSSS(Phospho (STY))DSPPRPQPAFK	1743.06	152.467	278.454	1.03573	27.2613	1.0442	27.2007	FALSE	6.25977719838824	n = 3681	0
309	(UniMod:1)M(UniMod:35)EDLDQSPLVSSS(Phospho (STY))DSPPR(SILAC-R-L)PQPAFK(SILAC-K-L)	(UniMod:1)M(UniMod:35)EDLDQSPLVSSSDSPPR(SILAC-R-L)PQPAFK(SILAC-K-L)	1	Popeye_20221125_MVB_HStdia_SIL_1_15_100ng_2_E6_1_2295	1_15_2	1_15	3	MEDLDQSPLVSSS(Phospho (STY))DSPPRPQPAFK	MEDLDQS(Phospho (STY))PLVSSSDSPPRPQPAFK	69701.9	4501.9	152.467	1.0549	28.8688	1.03573	27.2613	TRUE	15.482773939892	n = 3681	0
310	(UniMod:1)M(UniMod:35)EDLDQSPLVSSS(Phospho (STY))DSPPR(SILAC-R-L)PQPAFK(SILAC-K-L)	(UniMod:1)M(UniMod:35)EDLDQSPLVSSSDSPPR(SILAC-R-L)PQPAFK(SILAC-K-L)	1	Popeye_20221125_MVB_HStdia_SIL_1_15_100ng_2_E6_1_2295	1_15_2	1_15	3	MEDLDQSPLVSSS(Phospho (STY))DSPPRPQPAFK	MEDLDQS(Phospho (STY))PLVSSSDSPPRPQPAFK	69701.9	4501.9	152.467	1.0549	28.8688	1.03573	27.2613	FALSE	457.160565892947	n = 3681	0
311	(UniMod:1)MEDLDQS(Phospho (STY))PLVSSSDSPPR(SILAC-R-L)PQPAFK(SILAC-K-L)	(UniMod:1)MEDLDQSPLVSSSDSPPR(SILAC-R-L)PQPAFK(SILAC-K-L)	1	Popeye_20221125_MVB_HStdia_SIL_1_15_100ng_2_E6_1_2295	1_15_2	1_15	3	MEDLDQS(Phospho (STY))PLVSSSDSPPRPQPAFK	MEDLDQSPLVSSSDS(Phospho (STY))PPRPQPAFK	4853.19	1032.87	11921.2	1.0351	30.4158	1.02906	31.7199	TRUE	4.69874233930698	n = 3681	0
312	(UniMod:1)MEDLDQS(Phospho (STY))PLVSSSDSPPR(SILAC-R-L)PQPAFK(SILAC-K-L)	(UniMod:1)MEDLDQSPLVSSSDSPPR(SILAC-R-L)PQPAFK(SILAC-K-L)	1	Popeye_20221125_MVB_HStdia_SIL_1_15_100ng_2_E6_1_2295	1_15_2	1_15	3	MEDLDQS(Phospho (STY))PLVSSSDSPPRPQPAFK	MEDLDQSPLVSSSDS(Phospho (STY))PPRPQPAFK	4853.19	1032.87	11921.2	1.0351	30.4158	1.02906	31.7199	FALSE	0.407105828272322	n = 3681	0
313	(UniMod:1)MEDLDQSPLVSSSDS(Phospho (STY))PPR(SILAC-R-L)PQPAFK(SILAC-K-L)	(UniMod:1)MEDLDQSPLVSSSDSPPR(SILAC-R-L)PQPAFK(SILAC-K-L)	1	Popeye_20221125_MVB_HStdia_SIL_1_15_100ng_2_E6_1_2295	1_15_2	1_15	3	MEDLDQSPLVSSSDS(Phospho (STY))PPRPQPAFK	MEDLDQS(Phospho (STY))PLVSSSDSPPRPQPAFK	230692	14749.4	1032.87	1.06375	31.7503	1.0351	30.4158	TRUE	15.6407718280066	n = 3681	0
314	(UniMod:1)MEDLDQSPLVSSSDS(Phospho (STY))PPR(SILAC-R-L)PQPAFK(SILAC-K-L)	(UniMod:1)MEDLDQSPLVSSSDSPPR(SILAC-R-L)PQPAFK(SILAC-K-L)	1	Popeye_20221125_MVB_HStdia_SIL_1_15_100ng_2_E6_1_2295	1_15_2	1_15	3	MEDLDQSPLVSSSDS(Phospho (STY))PPRPQPAFK	MEDLDQS(Phospho (STY))PLVSSSDSPPRPQPAFK	230692	14749.4	1032.87	1.06375	31.7503	1.0351	30.4158	FALSE	223.350470049474	n = 3681	0
315	(UniMod:1)M(UniMod:35)EDLDQS(Phospho (STY))PLVSSSDSPPR(SILAC-R-L)PQPAFK(SILAC-K-L)	(UniMod:1)M(UniMod:35)EDLDQSPLVSSSDSPPR(SILAC-R-L)PQPAFK(SILAC-K-L)	1	Popeye_20221125_MVB_HStdia_SIL_1_15_100ng_3_E6_1_2296	1_15_3	1_15	3	MEDLDQS(Phospho (STY))PLVSSSDSPPRPQPAFK	MEDLDQSPLVS(Phospho (STY))SSDSPPRPQPAFK	1201.04	59.7209	3415.42	1.04052	27.1975	1.025	28.8354	TRUE	20.110882454886	n = 3681	0
316	(UniMod:1)M(UniMod:35)EDLDQS(Phospho (STY))PLVSSSDSPPR(SILAC-R-L)PQPAFK(SILAC-K-L)	(UniMod:1)M(UniMod:35)EDLDQSPLVSSSDSPPR(SILAC-R-L)PQPAFK(SILAC-K-L)	1	Popeye_20221125_MVB_HStdia_SIL_1_15_100ng_3_E6_1_2296	1_15_3	1_15	3	MEDLDQS(Phospho (STY))PLVSSSDSPPRPQPAFK	MEDLDQSPLVS(Phospho (STY))SSDSPPRPQPAFK	1201.04	59.7209	3415.42	1.04052	27.1975	1.025	28.8354	FALSE	0.351652212612212	n = 3681	0
317	(UniMod:1)M(UniMod:35)EDLDQSPLVS(Phospho (STY))SSDSPPR(SILAC-R-L)PQPAFK(SILAC-K-L)	(UniMod:1)M(UniMod:35)EDLDQSPLVSSSDSPPR(SILAC-R-L)PQPAFK(SILAC-K-L)	1	Popeye_20221125_MVB_HStdia_SIL_1_15_100ng_3_E6_1_2296	1_15_3	1_15	3	MEDLDQSPLVS(Phospho (STY))SSDSPPRPQPAFK	MEDLDQSPLVSSSDS(Phospho (STY))PPRPQPAFK	71839.7	4194.08	59.7209	1.05375	28.8657	1.04052	27.1975	TRUE	17.1288339755083	n = 3681	0
318	(UniMod:1)M(UniMod:35)EDLDQSPLVS(Phospho (STY))SSDSPPR(SILAC-R-L)PQPAFK(SILAC-K-L)	(UniMod:1)M(UniMod:35)EDLDQSPLVSSSDSPPR(SILAC-R-L)PQPAFK(SILAC-K-L)	1	Popeye_20221125_MVB_HStdia_SIL_1_15_100ng_3_E6_1_2296	1_15_3	1_15	3	MEDLDQSPLVS(Phospho (STY))SSDSPPRPQPAFK	MEDLDQSPLVSSSDS(Phospho (STY))PPRPQPAFK	71839.7	4194.08	59.7209	1.05375	28.8657	1.04052	27.1975	FALSE	1202.92393450199	n = 3681	0
319	(UniMod:1)M(UniMod:35)EDLDQSPLVSSSDS(Phospho (STY))PPR(SILAC-R-L)PQPAFK(SILAC-K-L)	(UniMod:1)M(UniMod:35)EDLDQSPLVSSSDSPPR(SILAC-R-L)PQPAFK(SILAC-K-L)	1	Popeye_20221125_MVB_HStdia_SIL_1_15_100ng_3_E6_1_2296	1_15_3	1_15	3	MEDLDQSPLVSSSDS(Phospho (STY))PPRPQPAFK	MEDLDQS(Phospho (STY))PLVSSSDSPPRPQPAFK	65331.5	3415.42	4194.08	1.025	28.8354	1.05375	28.8657	TRUE	19.1283941652857	n = 3681	0
320	(UniMod:1)M(UniMod:35)EDLDQSPLVSSSDS(Phospho (STY))PPR(SILAC-R-L)PQPAFK(SILAC-K-L)	(UniMod:1)M(UniMod:35)EDLDQSPLVSSSDSPPR(SILAC-R-L)PQPAFK(SILAC-K-L)	1	Popeye_20221125_MVB_HStdia_SIL_1_15_100ng_3_E6_1_2296	1_15_3	1_15	3	MEDLDQSPLVSSSDS(Phospho (STY))PPRPQPAFK	MEDLDQS(Phospho (STY))PLVSSSDSPPRPQPAFK	65331.5	3415.42	4194.08	1.025	28.8354	1.05375	28.8657	FALSE	15.5770753061458	n = 3681	0
321	(UniMod:1)MEDLDQS(Phospho (STY))PLVSSSDSPPR(SILAC-R-L)PQPAFK(SILAC-K-L)	(UniMod:1)MEDLDQSPLVSSSDSPPR(SILAC-R-L)PQPAFK(SILAC-K-L)	1	Popeye_20221125_MVB_HStdia_SIL_1_1_100ng_1_B6_1_2306	1_1_1	1_1	3	MEDLDQS(Phospho (STY))PLVSSSDSPPRPQPAFK	MEDLDQSPLVSSS(Phospho (STY))DSPPRPQPAFK	1788.06	2098.16	36038.9	1.03115	30.262	1.05281	31.6571	TRUE	0.852203835741793	n = 2617	0
322	(UniMod:1)MEDLDQS(Phospho (STY))PLVSSSDSPPR(SILAC-R-L)PQPAFK(SILAC-K-L)	(UniMod:1)MEDLDQSPLVSSSDSPPR(SILAC-R-L)PQPAFK(SILAC-K-L)	1	Popeye_20221125_MVB_HStdia_SIL_1_1_100ng_1_B6_1_2306	1_1_1	1_1	3	MEDLDQS(Phospho (STY))PLVSSSDSPPRPQPAFK	MEDLDQSPLVSSS(Phospho (STY))DSPPRPQPAFK	1788.06	2098.16	36038.9	1.03115	30.262	1.05281	31.6571	FALSE	0.0496147218699794	n = 2617	0
323	(UniMod:1)MEDLDQSPLVSSS(Phospho (STY))DSPPR(SILAC-R-L)PQPAFK(SILAC-K-L)	(UniMod:1)MEDLDQSPLVSSSDSPPR(SILAC-R-L)PQPAFK(SILAC-K-L)	1	Popeye_20221125_MVB_HStdia_SIL_1_1_100ng_1_B6_1_2306	1_1_1	1_1	3	MEDLDQSPLVSSS(Phospho (STY))DSPPRPQPAFK	MEDLDQS(Phospho (STY))PLVSSSDSPPRPQPAFK	62127.6	36038.9	2098.16	1.05281	31.6571	1.03115	30.262	TRUE	1.72390389273812	n = 2617	0
324	(UniMod:1)MEDLDQSPLVSSS(Phospho (STY))DSPPR(SILAC-R-L)PQPAFK(SILAC-K-L)	(UniMod:1)MEDLDQSPLVSSSDSPPR(SILAC-R-L)PQPAFK(SILAC-K-L)	1	Popeye_20221125_MVB_HStdia_SIL_1_1_100ng_1_B6_1_2306	1_1_1	1_1	3	MEDLDQSPLVSSS(Phospho (STY))DSPPRPQPAFK	MEDLDQS(Phospho (STY))PLVSSSDSPPRPQPAFK	62127.6	36038.9	2098.16	1.05281	31.6571	1.03115	30.262	FALSE	29.6105158805811	n = 2617	0
325	(UniMod:1)MEDLDQS(Phospho (STY))PLVSSSDSPPR(SILAC-R-L)PQPAFK(SILAC-K-L)	(UniMod:1)MEDLDQSPLVSSSDSPPR(SILAC-R-L)PQPAFK(SILAC-K-L)	1	Popeye_20221125_MVB_HStdia_SIL_1_1_100ng_2_B6_1_2307	1_1_2	1_1	3	MEDLDQS(Phospho (STY))PLVSSSDSPPRPQPAFK	MEDLDQSPLVSSSDS(Phospho (STY))PPRPQPAFK	1810.06	1867.77	66986.4	1.05455	30.4135	1.0551	31.7784	TRUE	0.969102191383307	n = 2617	0
326	(UniMod:1)MEDLDQS(Phospho (STY))PLVSSSDSPPR(SILAC-R-L)PQPAFK(SILAC-K-L)	(UniMod:1)MEDLDQSPLVSSSDSPPR(SILAC-R-L)PQPAFK(SILAC-K-L)	1	Popeye_20221125_MVB_HStdia_SIL_1_1_100ng_2_B6_1_2307	1_1_2	1_1	3	MEDLDQS(Phospho (STY))PLVSSSDSPPRPQPAFK	MEDLDQSPLVSSSDS(Phospho (STY))PPRPQPAFK	1810.06	1867.77	66986.4	1.05455	30.4135	1.0551	31.7784	FALSE	0.0270213058173002	n = 2617	0
327	(UniMod:1)MEDLDQSPLVSSSDS(Phospho (STY))PPR(SILAC-R-L)PQPAFK(SILAC-K-L)	(UniMod:1)MEDLDQSPLVSSSDSPPR(SILAC-R-L)PQPAFK(SILAC-K-L)	1	Popeye_20221125_MVB_HStdia_SIL_1_1_100ng_2_B6_1_2307	1_1_2	1_1	3	MEDLDQSPLVSSSDS(Phospho (STY))PPRPQPAFK	MEDLDQS(Phospho (STY))PLVSSSDSPPRPQPAFK	59305.6	66986.4	1867.77	1.0551	31.7784	1.05455	30.4135	TRUE	0.885337919338851	n = 2617	0
328	(UniMod:1)MEDLDQSPLVSSSDS(Phospho (STY))PPR(SILAC-R-L)PQPAFK(SILAC-K-L)	(UniMod:1)MEDLDQSPLVSSSDSPPR(SILAC-R-L)PQPAFK(SILAC-K-L)	1	Popeye_20221125_MVB_HStdia_SIL_1_1_100ng_2_B6_1_2307	1_1_2	1_1	3	MEDLDQSPLVSSSDS(Phospho (STY))PPRPQPAFK	MEDLDQS(Phospho (STY))PLVSSSDSPPRPQPAFK	59305.6	66986.4	1867.77	1.0551	31.7784	1.05455	30.4135	FALSE	31.7520893900213	n = 2617	0
329	(UniMod:1)MEDLDQS(Phospho (STY))PLVSSSDSPPR(SILAC-R-L)PQPAFK(SILAC-K-L)	(UniMod:1)MEDLDQSPLVSSSDSPPR(SILAC-R-L)PQPAFK(SILAC-K-L)	1	Popeye_20221125_MVB_HStdia_SIL_1_1_100ng_3_B6_1_2308	1_1_3	1_1	3	MEDLDQS(Phospho (STY))PLVSSSDSPPRPQPAFK	MEDLDQSPLVSSSDS(Phospho (STY))PPRPQPAFK	1211.04	1120.46	66372.1	1.02057	30.3235	1.05448	31.7187	TRUE	1.08084179711904	n = 2617	0
330	(UniMod:1)MEDLDQS(Phospho (STY))PLVSSSDSPPR(SILAC-R-L)PQPAFK(SILAC-K-L)	(UniMod:1)MEDLDQSPLVSSSDSPPR(SILAC-R-L)PQPAFK(SILAC-K-L)	1	Popeye_20221125_MVB_HStdia_SIL_1_1_100ng_3_B6_1_2308	1_1_3	1_1	3	MEDLDQS(Phospho (STY))PLVSSSDSPPRPQPAFK	MEDLDQSPLVSSSDS(Phospho (STY))PPRPQPAFK	1211.04	1120.46	66372.1	1.02057	30.3235	1.05448	31.7187	FALSE	0.0182462209271667	n = 2617	0
331	(UniMod:1)MEDLDQSPLVSSSDS(Phospho (STY))PPR(SILAC-R-L)PQPAFK(SILAC-K-L)	(UniMod:1)MEDLDQSPLVSSSDSPPR(SILAC-R-L)PQPAFK(SILAC-K-L)	1	Popeye_20221125_MVB_HStdia_SIL_1_1_100ng_3_B6_1_2308	1_1_3	1_1	3	MEDLDQSPLVSSSDS(Phospho (STY))PPRPQPAFK	MEDLDQS(Phospho (STY))PLVSSSDSPPRPQPAFK	59933.2	66372.1	1120.46	1.05448	31.7187	1.02057	30.3235	TRUE	0.902987851823281	n = 2617	0
332	(UniMod:1)MEDLDQSPLVSSSDS(Phospho (STY))PPR(SILAC-R-L)PQPAFK(SILAC-K-L)	(UniMod:1)MEDLDQSPLVSSSDSPPR(SILAC-R-L)PQPAFK(SILAC-K-L)	1	Popeye_20221125_MVB_HStdia_SIL_1_1_100ng_3_B6_1_2308	1_1_3	1_1	3	MEDLDQSPLVSSSDS(Phospho (STY))PPRPQPAFK	MEDLDQS(Phospho (STY))PLVSSSDSPPRPQPAFK	59933.2	66372.1	1120.46	1.05448	31.7187	1.02057	30.3235	FALSE	53.489816682434	n = 2617	0
333	(UniMod:1)MEDS(Phospho (STY))M(UniMod:35)DM(UniMod:35)DM(UniMod:35)SPLR(SILAC-R-L)PQNYLFGCELK(SILAC-K-L)	(UniMod:1)MEDSM(UniMod:35)DM(UniMod:35)DM(UniMod:35)SPLR(SILAC-R-L)PQNYLFGCELK(SILAC-K-L)	1	Popeye_20221125_MVB_HStdia_SIL_1_15_100ng_2_E6_1_2295	1_15_2	1_15	3	MEDS(Phospho (STY))MDMDMSPLRPQNYLFGCELK	MEDSMDMDMS(Phospho (STY))PLRPQNYLFGCELK	10911.4	1715.82	1122.94	1.05352	33.397	1.05531	33.8824	TRUE	6.35929176720169	n = 3681	0
334	(UniMod:1)MEDS(Phospho (STY))M(UniMod:35)DM(UniMod:35)DM(UniMod:35)SPLR(SILAC-R-L)PQNYLFGCELK(SILAC-K-L)	(UniMod:1)MEDSM(UniMod:35)DM(UniMod:35)DM(UniMod:35)SPLR(SILAC-R-L)PQNYLFGCELK(SILAC-K-L)	1	Popeye_20221125_MVB_HStdia_SIL_1_15_100ng_2_E6_1_2295	1_15_2	1_15	3	MEDS(Phospho (STY))MDMDMSPLRPQNYLFGCELK	MEDSMDMDMS(Phospho (STY))PLRPQNYLFGCELK	10911.4	1715.82	1122.94	1.05352	33.397	1.05531	33.8824	FALSE	9.71681478974834	n = 3681	0
335	(UniMod:1)MEDSM(UniMod:35)DM(UniMod:35)DM(UniMod:35)S(Phospho (STY))PLR(SILAC-R-L)PQNYLFGCELK(SILAC-K-L)	(UniMod:1)MEDSM(UniMod:35)DM(UniMod:35)DM(UniMod:35)SPLR(SILAC-R-L)PQNYLFGCELK(SILAC-K-L)	1	Popeye_20221125_MVB_HStdia_SIL_1_15_100ng_2_E6_1_2295	1_15_2	1_15	3	MEDSMDMDMS(Phospho (STY))PLRPQNYLFGCELK	MEDS(Phospho (STY))MDMDMSPLRPQNYLFGCELK	10510.5	1122.94	1715.82	1.05531	33.8824	1.05352	33.397	TRUE	9.35980551053485	n = 3681	0
336	(UniMod:1)MEDSM(UniMod:35)DM(UniMod:35)DM(UniMod:35)S(Phospho (STY))PLR(SILAC-R-L)PQNYLFGCELK(SILAC-K-L)	(UniMod:1)MEDSM(UniMod:35)DM(UniMod:35)DM(UniMod:35)SPLR(SILAC-R-L)PQNYLFGCELK(SILAC-K-L)	1	Popeye_20221125_MVB_HStdia_SIL_1_15_100ng_2_E6_1_2295	1_15_2	1_15	3	MEDSMDMDMS(Phospho (STY))PLRPQNYLFGCELK	MEDS(Phospho (STY))MDMDMSPLRPQNYLFGCELK	10510.5	1122.94	1715.82	1.05531	33.8824	1.05352	33.397	FALSE	6.12564254991782	n = 3681	0
337	(UniMod:1)MEDSASASLSSAAAT(Phospho (STY))GTSTSTPAAPTAR(SILAC-R-L)K(SILAC-K-L)	(UniMod:1)MEDSASASLSSAAATGTSTSTPAAPTAR(SILAC-R-L)K(SILAC-K-L)	1	Popeye_20221125_MVB_HStdia_SIL_1_15_100ng_1_E6_1_2294	1_15_1	1_15	3	MEDSASASLSSAAAT(Phospho (STY))GTSTSTPAAPTARK	MEDSASASLSSAAATGTS(Phospho (STY))TSTPAAPTARK	1149.05	437.729	174.02	1.17148	23.196	1.1542	23.2263	TRUE	2.62502598639798	n = 3681	0
338	(UniMod:1)MEDSASASLSSAAAT(Phospho (STY))GTSTSTPAAPTAR(SILAC-R-L)K(SILAC-K-L)	(UniMod:1)MEDSASASLSSAAATGTSTSTPAAPTAR(SILAC-R-L)K(SILAC-K-L)	1	Popeye_20221125_MVB_HStdia_SIL_1_15_100ng_1_E6_1_2294	1_15_1	1_15	3	MEDSASASLSSAAAT(Phospho (STY))GTSTSTPAAPTARK	MEDSASASLSSAAATGTS(Phospho (STY))TSTPAAPTARK	1149.05	437.729	174.02	1.17148	23.196	1.1542	23.2263	FALSE	6.60297666934835	n = 3681	0
339	(UniMod:1)MEDSASASLSSAAATGTS(Phospho (STY))TSTPAAPTAR(SILAC-R-L)K(SILAC-K-L)	(UniMod:1)MEDSASASLSSAAATGTSTSTPAAPTAR(SILAC-R-L)K(SILAC-K-L)	1	Popeye_20221125_MVB_HStdia_SIL_1_15_100ng_1_E6_1_2294	1_15_1	1_15	3	MEDSASASLSSAAATGTS(Phospho (STY))TSTPAAPTARK	MEDSASASLSSAAAT(Phospho (STY))GTSTSTPAAPTARK	1128.05	174.02	268.179	1.1542	23.2263	1.2075	23.0443	TRUE	6.48230088495575	n = 3681	0
340	(UniMod:1)MEDSASASLSSAAATGTS(Phospho (STY))TSTPAAPTAR(SILAC-R-L)K(SILAC-K-L)	(UniMod:1)MEDSASASLSSAAATGTSTSTPAAPTAR(SILAC-R-L)K(SILAC-K-L)	1	Popeye_20221125_MVB_HStdia_SIL_1_15_100ng_1_E6_1_2294	1_15_1	1_15	3	MEDSASASLSSAAATGTS(Phospho (STY))TSTPAAPTARK	MEDSASASLSSAAAT(Phospho (STY))GTSTSTPAAPTARK	1128.05	174.02	268.179	1.1542	23.2263	1.2075	23.0443	FALSE	4.20633233772965	n = 3681	0
341	(UniMod:1)MEDSASASLS(Phospho (STY))SAAATGTSTSTPAAPTAR(SILAC-R-L)K(SILAC-K-L)	(UniMod:1)MEDSASASLSSAAATGTSTSTPAAPTAR(SILAC-R-L)K(SILAC-K-L)	1	Popeye_20221125_MVB_HStdia_SIL_1_15_100ng_3_E6_1_2296	1_15_3	1_15	3	MEDSASASLS(Phospho (STY))SAAATGTSTSTPAAPTARK	MEDSASASLSSAAATGTS(Phospho (STY))TSTPAAPTARK	2569.11	79.0752	399.608	1.20898	23.0136	1.1774	23.1653	TRUE	32.4894530775768	n = 3681	0
342	(UniMod:1)MEDSASASLS(Phospho (STY))SAAATGTSTSTPAAPTAR(SILAC-R-L)K(SILAC-K-L)	(UniMod:1)MEDSASASLSSAAATGTSTSTPAAPTAR(SILAC-R-L)K(SILAC-K-L)	1	Popeye_20221125_MVB_HStdia_SIL_1_15_100ng_3_E6_1_2296	1_15_3	1_15	3	MEDSASASLS(Phospho (STY))SAAATGTSTSTPAAPTARK	MEDSASASLSSAAATGTS(Phospho (STY))TSTPAAPTARK	2569.11	79.0752	399.608	1.20898	23.0136	1.1774	23.1653	FALSE	6.4290754939841	n = 3681	0
343	(UniMod:1)MEDSASASLSSAAATGTS(Phospho (STY))TSTPAAPTAR(SILAC-R-L)K(SILAC-K-L)	(UniMod:1)MEDSASASLSSAAATGTSTSTPAAPTAR(SILAC-R-L)K(SILAC-K-L)	1	Popeye_20221125_MVB_HStdia_SIL_1_15_100ng_3_E6_1_2296	1_15_3	1_15	3	MEDSASASLSSAAATGTS(Phospho (STY))TSTPAAPTARK	MEDSASASLS(Phospho (STY))SAAATGTSTSTPAAPTARK	1229.06	399.608	79.0752	1.1774	23.1653	1.20898	23.0136	TRUE	3.07566415086785	n = 3681	0
344	(UniMod:1)MEDSASASLSSAAATGTS(Phospho (STY))TSTPAAPTAR(SILAC-R-L)K(SILAC-K-L)	(UniMod:1)MEDSASASLSSAAATGTSTSTPAAPTAR(SILAC-R-L)K(SILAC-K-L)	1	Popeye_20221125_MVB_HStdia_SIL_1_15_100ng_3_E6_1_2296	1_15_3	1_15	3	MEDSASASLSSAAATGTS(Phospho (STY))TSTPAAPTARK	MEDSASASLS(Phospho (STY))SAAATGTSTSTPAAPTARK	1229.06	399.608	79.0752	1.1774	23.1653	1.20898	23.0136	FALSE	15.5429262271863	n = 3681	0
345	(UniMod:1)MEPSS(Phospho (STY))WSGSESPAENMER(SILAC-R-L)	(UniMod:1)MEPSSWSGSESPAENMER(SILAC-R-L)	1	Popeye_20221125_MVB_HStdia_SIL_1_15_100ng_2_E6_1_2295	1_15_2	1_15	2	MEPSS(Phospho (STY))WSGSESPAENMER	MEPSSWSGS(Phospho (STY))ESPAENMER	1985.09	362.413	625.085	1.19205	29.5166	1.18602	29.1828	TRUE	5.47742492681002	n = 3681	0
346	(UniMod:1)MEPSS(Phospho (STY))WSGSESPAENMER(SILAC-R-L)	(UniMod:1)MEPSSWSGSESPAENMER(SILAC-R-L)	1	Popeye_20221125_MVB_HStdia_SIL_1_15_100ng_2_E6_1_2295	1_15_2	1_15	2	MEPSS(Phospho (STY))WSGSESPAENMER	MEPSSWSGS(Phospho (STY))ESPAENMER	1985.09	362.413	625.085	1.19205	29.5166	1.18602	29.1828	FALSE	3.17571210315397	n = 3681	0
347	(UniMod:1)MEPSSWSGS(Phospho (STY))ESPAENMER(SILAC-R-L)	(UniMod:1)MEPSSWSGSESPAENMER(SILAC-R-L)	1	Popeye_20221125_MVB_HStdia_SIL_1_15_100ng_2_E6_1_2295	1_15_2	1_15	2	MEPSSWSGS(Phospho (STY))ESPAENMER	MEPSS(Phospho (STY))WSGSESPAENMER	1908.1	625.085	362.413	1.18602	29.1828	1.19205	29.5166	TRUE	3.05254485389987	n = 3681	0
348	(UniMod:1)MEPSSWSGS(Phospho (STY))ESPAENMER(SILAC-R-L)	(UniMod:1)MEPSSWSGSESPAENMER(SILAC-R-L)	1	Popeye_20221125_MVB_HStdia_SIL_1_15_100ng_2_E6_1_2295	1_15_2	1_15	2	MEPSSWSGS(Phospho (STY))ESPAENMER	MEPSS(Phospho (STY))WSGSESPAENMER	1908.1	625.085	362.413	1.18602	29.1828	1.19205	29.5166	FALSE	5.26498773498743	n = 3681	0
349	(UniMod:1)MEVAEPS(Phospho (STY))SPTEEEEEEEEHSAEPR(SILAC-R-L)PR(SILAC-R-L)	(UniMod:1)MEVAEPSSPTEEEEEEEEHSAEPR(SILAC-R-L)PR(SILAC-R-L)	1	Popeye_20221125_MVB_HStdia_SIL_1_15_100ng_2_E6_1_2295	1_15_2	1_15	3	MEVAEPS(Phospho (STY))SPTEEEEEEEEHSAEPRPR	MEVAEPSS(Phospho (STY))PTEEEEEEEEHSAEPRPR	69804.6	4502.2	5008.78	1.0726	20.9006	1.06795	20.931	TRUE	15.5045533294834	n = 3681	0
350	(UniMod:1)MEVAEPS(Phospho (STY))SPTEEEEEEEEHSAEPR(SILAC-R-L)PR(SILAC-R-L)	(UniMod:1)MEVAEPSSPTEEEEEEEEHSAEPR(SILAC-R-L)PR(SILAC-R-L)	1	Popeye_20221125_MVB_HStdia_SIL_1_15_100ng_2_E6_1_2295	1_15_2	1_15	3	MEVAEPS(Phospho (STY))SPTEEEEEEEEHSAEPRPR	MEVAEPSS(Phospho (STY))PTEEEEEEEEHSAEPRPR	69804.6	4502.2	5008.78	1.0726	20.9006	1.06795	20.931	FALSE	13.9364475980179	n = 3681	0
351	(UniMod:1)MEVAEPSS(Phospho (STY))PTEEEEEEEEHSAEPR(SILAC-R-L)PR(SILAC-R-L)	(UniMod:1)MEVAEPSSPTEEEEEEEEHSAEPR(SILAC-R-L)PR(SILAC-R-L)	1	Popeye_20221125_MVB_HStdia_SIL_1_15_100ng_2_E6_1_2295	1_15_2	1_15	3	MEVAEPSS(Phospho (STY))PTEEEEEEEEHSAEPRPR	MEVAEPS(Phospho (STY))SPTEEEEEEEEHSAEPRPR	70377.6	5008.78	4502.2	1.06795	20.931	1.0726	20.9006	TRUE	14.0508467131717	n = 3681	0
352	(UniMod:1)MEVAEPSS(Phospho (STY))PTEEEEEEEEHSAEPR(SILAC-R-L)PR(SILAC-R-L)	(UniMod:1)MEVAEPSSPTEEEEEEEEHSAEPR(SILAC-R-L)PR(SILAC-R-L)	1	Popeye_20221125_MVB_HStdia_SIL_1_15_100ng_2_E6_1_2295	1_15_2	1_15	3	MEVAEPSS(Phospho (STY))PTEEEEEEEEHSAEPRPR	MEVAEPS(Phospho (STY))SPTEEEEEEEEHSAEPRPR	70377.6	5008.78	4502.2	1.06795	20.931	1.0726	20.9006	FALSE	15.6318244413842	n = 3681	0
353	(UniMod:1)MEVAEPS(Phospho (STY))SPTEEEEEEEEHSAEPR(SILAC-R-L)PR(SILAC-R-L)	(UniMod:1)MEVAEPSSPTEEEEEEEEHSAEPR(SILAC-R-L)PR(SILAC-R-L)	1	Popeye_20221125_MVB_HStdia_SIL_1_15_100ng_3_E6_1_2296	1_15_3	1_15	3	MEVAEPS(Phospho (STY))SPTEEEEEEEEHSAEPRPR	MEVAEPSS(Phospho (STY))PTEEEEEEEEHSAEPRPR	72174.8	5169.13	4513.97	1.06979	20.8673	1.0692	20.8977	TRUE	13.9626590935032	n = 3681	0
354	(UniMod:1)MEVAEPS(Phospho (STY))SPTEEEEEEEEHSAEPR(SILAC-R-L)PR(SILAC-R-L)	(UniMod:1)MEVAEPSSPTEEEEEEEEHSAEPR(SILAC-R-L)PR(SILAC-R-L)	1	Popeye_20221125_MVB_HStdia_SIL_1_15_100ng_3_E6_1_2296	1_15_3	1_15	3	MEVAEPS(Phospho (STY))SPTEEEEEEEEHSAEPRPR	MEVAEPSS(Phospho (STY))PTEEEEEEEEHSAEPRPR	72174.8	5169.13	4513.97	1.06979	20.8673	1.0692	20.8977	FALSE	15.9892068400986	n = 3681	0
355	(UniMod:1)MEVAEPSS(Phospho (STY))PTEEEEEEEEHSAEPR(SILAC-R-L)PR(SILAC-R-L)	(UniMod:1)MEVAEPSSPTEEEEEEEEHSAEPR(SILAC-R-L)PR(SILAC-R-L)	1	Popeye_20221125_MVB_HStdia_SIL_1_15_100ng_3_E6_1_2296	1_15_3	1_15	3	MEVAEPSS(Phospho (STY))PTEEEEEEEEHSAEPRPR	MEVAEPS(Phospho (STY))SPTEEEEEEEEHSAEPRPR	70875.8	4513.97	5169.13	1.0692	20.8977	1.06979	20.8673	TRUE	15.7014335496248	n = 3681	0
356	(UniMod:1)MEVAEPSS(Phospho (STY))PTEEEEEEEEHSAEPR(SILAC-R-L)PR(SILAC-R-L)	(UniMod:1)MEVAEPSSPTEEEEEEEEHSAEPR(SILAC-R-L)PR(SILAC-R-L)	1	Popeye_20221125_MVB_HStdia_SIL_1_15_100ng_3_E6_1_2296	1_15_3	1_15	3	MEVAEPSS(Phospho (STY))PTEEEEEEEEHSAEPRPR	MEVAEPS(Phospho (STY))SPTEEEEEEEEHSAEPRPR	70875.8	4513.97	5169.13	1.0692	20.8977	1.06979	20.8673	FALSE	13.7113595518008	n = 3681	0
357	(UniMod:1)MEVAEPS(Phospho (STY))SPTEEEEEEEEHSAEPR(SILAC-R-L)PR(SILAC-R-L)	(UniMod:1)MEVAEPSSPTEEEEEEEEHSAEPR(SILAC-R-L)PR(SILAC-R-L)	1	Popeye_20221125_MVB_HStdia_SIL_1_15_100ng_1_E6_1_2294	1_15_1	1_15	3	MEVAEPS(Phospho (STY))SPTEEEEEEEEHSAEPRPR	MEVAEPSS(Phospho (STY))PTEEEEEEEEHSAEPRPR	62779.6	3883.39	5201.9	1.0683	20.9283	1.07466	20.8979	TRUE	16.1661846994507	n = 3681	0
358	(UniMod:1)MEVAEPS(Phospho (STY))SPTEEEEEEEEHSAEPR(SILAC-R-L)PR(SILAC-R-L)	(UniMod:1)MEVAEPSSPTEEEEEEEEHSAEPR(SILAC-R-L)PR(SILAC-R-L)	1	Popeye_20221125_MVB_HStdia_SIL_1_15_100ng_1_E6_1_2294	1_15_1	1_15	3	MEVAEPS(Phospho (STY))SPTEEEEEEEEHSAEPRPR	MEVAEPSS(Phospho (STY))PTEEEEEEEEHSAEPRPR	62779.6	3883.39	5201.9	1.0683	20.9283	1.07466	20.8979	FALSE	12.0685903227667	n = 3681	0
359	(UniMod:1)MEVAEPSS(Phospho (STY))PTEEEEEEEEHSAEPR(SILAC-R-L)PR(SILAC-R-L)	(UniMod:1)MEVAEPSSPTEEEEEEEEHSAEPR(SILAC-R-L)PR(SILAC-R-L)	1	Popeye_20221125_MVB_HStdia_SIL_1_15_100ng_1_E6_1_2294	1_15_1	1_15	3	MEVAEPSS(Phospho (STY))PTEEEEEEEEHSAEPRPR	MEVAEPS(Phospho (STY))SPTEEEEEEEEHSAEPRPR	62314.6	5201.9	3883.39	1.07466	20.8979	1.0683	20.9283	TRUE	11.979199907726	n = 3681	0
360	(UniMod:1)MEVAEPSS(Phospho (STY))PTEEEEEEEEHSAEPR(SILAC-R-L)PR(SILAC-R-L)	(UniMod:1)MEVAEPSSPTEEEEEEEEHSAEPR(SILAC-R-L)PR(SILAC-R-L)	1	Popeye_20221125_MVB_HStdia_SIL_1_15_100ng_1_E6_1_2294	1_15_1	1_15	3	MEVAEPSS(Phospho (STY))PTEEEEEEEEHSAEPRPR	MEVAEPS(Phospho (STY))SPTEEEEEEEEHSAEPRPR	62314.6	5201.9	3883.39	1.07466	20.8979	1.0683	20.9283	FALSE	16.0464439574701	n = 3681	0
361	(UniMod:1)MNPVY(Phospho (STY))SPVQPGAPYGNPK(SILAC-K-L)	(UniMod:1)MNPVYSPVQPGAPYGNPK(SILAC-K-L)	1	Popeye_20221125_MVB_HStdia_SIL_1_15_100ng_2_E6_1_2295	1_15_2	1_15	2	MNPVY(Phospho (STY))SPVQPGAPYGNPK	MNPVYS(Phospho (STY))PVQPGAPYGNPK	2015.09	1027.79	838.391	1.19375	29.4827	1.19135	29.513	TRUE	1.96060479280787	n = 3681	0
362	(UniMod:1)MNPVY(Phospho (STY))SPVQPGAPYGNPK(SILAC-K-L)	(UniMod:1)MNPVYSPVQPGAPYGNPK(SILAC-K-L)	1	Popeye_20221125_MVB_HStdia_SIL_1_15_100ng_2_E6_1_2295	1_15_2	1_15	2	MNPVY(Phospho (STY))SPVQPGAPYGNPK	MNPVYS(Phospho (STY))PVQPGAPYGNPK	2015.09	1027.79	838.391	1.19375	29.4827	1.19135	29.513	FALSE	2.40352055305937	n = 3681	0
363	(UniMod:1)MNPVYS(Phospho (STY))PVQPGAPYGNPK(SILAC-K-L)	(UniMod:1)MNPVYSPVQPGAPYGNPK(SILAC-K-L)	1	Popeye_20221125_MVB_HStdia_SIL_1_15_100ng_2_E6_1_2295	1_15_2	1_15	2	MNPVYS(Phospho (STY))PVQPGAPYGNPK	MNPVY(Phospho (STY))SPVQPGAPYGNPK	2322.11	838.391	1027.79	1.19135	29.513	1.19375	29.4827	TRUE	2.76972200321807	n = 3681	0
364	(UniMod:1)MNPVYS(Phospho (STY))PVQPGAPYGNPK(SILAC-K-L)	(UniMod:1)MNPVYSPVQPGAPYGNPK(SILAC-K-L)	1	Popeye_20221125_MVB_HStdia_SIL_1_15_100ng_2_E6_1_2295	1_15_2	1_15	2	MNPVYS(Phospho (STY))PVQPGAPYGNPK	MNPVY(Phospho (STY))SPVQPGAPYGNPK	2322.11	838.391	1027.79	1.19135	29.513	1.19375	29.4827	FALSE	2.25932340264062	n = 3681	0
365	(UniMod:1)MDAGFFR(SILAC-R-L)GT(Phospho (STY))SAEQDNR(SILAC-R-L)FSNK(SILAC-K-L)	(UniMod:1)MDAGFFR(SILAC-R-L)GTSAEQDNR(SILAC-R-L)FSNK(SILAC-K-L)	1	Popeye_20221125_MVB_HStdia_SIL_1_15_100ng_1_E6_1_2294	1_15_1	1_15	3	MDAGFFRGT(Phospho (STY))SAEQDNRFSNK	MDAGFFRGTS(Phospho (STY))AEQDNRFSNK	29641	2454.69	1961.48	1.02125	28.1918	1.01886	28.2221	TRUE	12.0752518647976	n = 3681	0
366	(UniMod:1)MDAGFFR(SILAC-R-L)GT(Phospho (STY))SAEQDNR(SILAC-R-L)FSNK(SILAC-K-L)	(UniMod:1)MDAGFFR(SILAC-R-L)GTSAEQDNR(SILAC-R-L)FSNK(SILAC-K-L)	1	Popeye_20221125_MVB_HStdia_SIL_1_15_100ng_1_E6_1_2294	1_15_1	1_15	3	MDAGFFRGT(Phospho (STY))SAEQDNRFSNK	MDAGFFRGTS(Phospho (STY))AEQDNRFSNK	29641	2454.69	1961.48	1.02125	28.1918	1.01886	28.2221	FALSE	15.1115484226197	n = 3681	0
367	(UniMod:1)MDAGFFR(SILAC-R-L)GTS(Phospho (STY))AEQDNR(SILAC-R-L)FSNK(SILAC-K-L)	(UniMod:1)MDAGFFR(SILAC-R-L)GTSAEQDNR(SILAC-R-L)FSNK(SILAC-K-L)	1	Popeye_20221125_MVB_HStdia_SIL_1_15_100ng_1_E6_1_2294	1_15_1	1_15	3	MDAGFFRGTS(Phospho (STY))AEQDNRFSNK	MDAGFFRGT(Phospho (STY))SAEQDNRFSNK	29553	1961.48	2454.69	1.01886	28.2221	1.02125	28.1918	TRUE	15.066684340396	n = 3681	0
368	(UniMod:1)MDAGFFR(SILAC-R-L)GTS(Phospho (STY))AEQDNR(SILAC-R-L)FSNK(SILAC-K-L)	(UniMod:1)MDAGFFR(SILAC-R-L)GTSAEQDNR(SILAC-R-L)FSNK(SILAC-K-L)	1	Popeye_20221125_MVB_HStdia_SIL_1_15_100ng_1_E6_1_2294	1_15_1	1_15	3	MDAGFFRGTS(Phospho (STY))AEQDNRFSNK	MDAGFFRGT(Phospho (STY))SAEQDNRFSNK	29553	1961.48	2454.69	1.01886	28.2221	1.02125	28.1918	FALSE	12.0394021240971	n = 3681	0
369	(UniMod:1)MDEET(Phospho (STY))R(SILAC-R-L)HSLECIQANQIFPR(SILAC-R-L)K(SILAC-K-L)	(UniMod:1)MDEETR(SILAC-R-L)HSLECIQANQIFPR(SILAC-R-L)K(SILAC-K-L)	1	Popeye_20221125_MVB_HStdia_SIL_1_15_100ng_3_E6_1_2296	1_15_3	1_15	4	MDEET(Phospho (STY))RHSLECIQANQIFPRK	MDEETRHS(Phospho (STY))LECIQANQIFPRK	1289.03	206.246	329.029	0.94875	26.3911	0.928864	26.2999	TRUE	6.24996363565839	n = 3681	0
370	(UniMod:1)MDEET(Phospho (STY))R(SILAC-R-L)HSLECIQANQIFPR(SILAC-R-L)K(SILAC-K-L)	(UniMod:1)MDEETR(SILAC-R-L)HSLECIQANQIFPR(SILAC-R-L)K(SILAC-K-L)	1	Popeye_20221125_MVB_HStdia_SIL_1_15_100ng_3_E6_1_2296	1_15_3	1_15	4	MDEET(Phospho (STY))RHSLECIQANQIFPRK	MDEETRHS(Phospho (STY))LECIQANQIFPRK	1289.03	206.246	329.029	0.94875	26.3911	0.928864	26.2999	FALSE	3.91767898878214	n = 3681	0
371	(UniMod:1)MDEETR(SILAC-R-L)HS(Phospho (STY))LECIQANQIFPR(SILAC-R-L)K(SILAC-K-L)	(UniMod:1)MDEETR(SILAC-R-L)HSLECIQANQIFPR(SILAC-R-L)K(SILAC-K-L)	1	Popeye_20221125_MVB_HStdia_SIL_1_15_100ng_3_E6_1_2296	1_15_3	1_15	4	MDEETRHS(Phospho (STY))LECIQANQIFPRK	MDEET(Phospho (STY))RHSLECIQANQIFPRK	1437.04	329.029	206.246	0.928864	26.2999	0.94875	26.3911	TRUE	4.36751775679347	n = 3681	0
372	(UniMod:1)MDEETR(SILAC-R-L)HS(Phospho (STY))LECIQANQIFPR(SILAC-R-L)K(SILAC-K-L)	(UniMod:1)MDEETR(SILAC-R-L)HSLECIQANQIFPR(SILAC-R-L)K(SILAC-K-L)	1	Popeye_20221125_MVB_HStdia_SIL_1_15_100ng_3_E6_1_2296	1_15_3	1_15	4	MDEETRHS(Phospho (STY))LECIQANQIFPRK	MDEET(Phospho (STY))RHSLECIQANQIFPRK	1437.04	329.029	206.246	0.928864	26.2999	0.94875	26.3911	FALSE	6.96760179591362	n = 3681	0
373	(UniMod:1)MDPNCS(Phospho (STY))CAAGDSCTCAGSCK(SILAC-K-L)	(UniMod:1)MDPNCSCAAGDSCTCAGSCK(SILAC-K-L)	1	Popeye_20221125_MVB_HStdia_SIL_1_1_100ng_2_B6_1_2307	1_1_2	1_1	2	MDPNCS(Phospho (STY))CAAGDSCTCAGSCK	MDPNCSCAAGDSCTCAGS(Phospho (STY))CK	417.021	265.071	921.301	1.24625	16.3274	1.26875	16.7217	TRUE	1.573242640651	n = 2617	0
374	(UniMod:1)MDPNCS(Phospho (STY))CAAGDSCTCAGSCK(SILAC-K-L)	(UniMod:1)MDPNCSCAAGDSCTCAGSCK(SILAC-K-L)	1	Popeye_20221125_MVB_HStdia_SIL_1_1_100ng_2_B6_1_2307	1_1_2	1_1	2	MDPNCS(Phospho (STY))CAAGDSCTCAGSCK	MDPNCSCAAGDSCTCAGS(Phospho (STY))CK	417.021	265.071	921.301	1.24625	16.3274	1.26875	16.7217	FALSE	0.452643598563336	n = 2617	0
375	(UniMod:1)MDPNCSCAAGDSCTCAGS(Phospho (STY))CK(SILAC-K-L)	(UniMod:1)MDPNCSCAAGDSCTCAGSCK(SILAC-K-L)	1	Popeye_20221125_MVB_HStdia_SIL_1_1_100ng_2_B6_1_2307	1_1_2	1_1	2	MDPNCSCAAGDSCTCAGS(Phospho (STY))CK	MDPNCS(Phospho (STY))CAAGDSCTCAGSCK	779.05	921.301	265.071	1.26875	16.7217	1.24625	16.3274	TRUE	0.84559769282786	n = 2617	0
376	(UniMod:1)MDPNCSCAAGDSCTCAGS(Phospho (STY))CK(SILAC-K-L)	(UniMod:1)MDPNCSCAAGDSCTCAGSCK(SILAC-K-L)	1	Popeye_20221125_MVB_HStdia_SIL_1_1_100ng_2_B6_1_2307	1_1_2	1_1	2	MDPNCSCAAGDSCTCAGS(Phospho (STY))CK	MDPNCS(Phospho (STY))CAAGDSCTCAGSCK	779.05	921.301	265.071	1.26875	16.7217	1.24625	16.3274	FALSE	2.93902388416688	n = 2617	0
377	(UniMod:1)MDPNCS(Phospho (STY))CAAGDSCTCAGSCK(SILAC-K-L)	(UniMod:1)MDPNCSCAAGDSCTCAGSCK(SILAC-K-L)	1	Popeye_20221125_MVB_HStdia_SIL_1_15_100ng_3_E6_1_2296	1_15_3	1_15	2	MDPNCS(Phospho (STY))CAAGDSCTCAGSCK	MDPNCSCAAGDSCTCAGS(Phospho (STY))CK	2290.1	317.54	87.628	1.21659	16.2962	1.27375	16.6602	TRUE	7.21200478679851	n = 3681	0
378	(UniMod:1)MDPNCS(Phospho (STY))CAAGDSCTCAGSCK(SILAC-K-L)	(UniMod:1)MDPNCSCAAGDSCTCAGSCK(SILAC-K-L)	1	Popeye_20221125_MVB_HStdia_SIL_1_15_100ng_3_E6_1_2296	1_15_3	1_15	2	MDPNCS(Phospho (STY))CAAGDSCTCAGSCK	MDPNCSCAAGDSCTCAGS(Phospho (STY))CK	2290.1	317.54	87.628	1.21659	16.2962	1.27375	16.6602	FALSE	26.1343406217191	n = 3681	0
379	(UniMod:1)MDPNCSCAAGDSCTCAGS(Phospho (STY))CK(SILAC-K-L)	(UniMod:1)MDPNCSCAAGDSCTCAGSCK(SILAC-K-L)	1	Popeye_20221125_MVB_HStdia_SIL_1_15_100ng_3_E6_1_2296	1_15_3	1_15	2	MDPNCSCAAGDSCTCAGS(Phospho (STY))CK	MDPNCS(Phospho (STY))CAAGDSCTCAGSCK	766.042	87.628	317.54	1.27375	16.6602	1.21659	16.2962	TRUE	8.7419774501301	n = 3681	0
380	(UniMod:1)MDPNCSCAAGDSCTCAGS(Phospho (STY))CK(SILAC-K-L)	(UniMod:1)MDPNCSCAAGDSCTCAGSCK(SILAC-K-L)	1	Popeye_20221125_MVB_HStdia_SIL_1_15_100ng_3_E6_1_2296	1_15_3	1_15	2	MDPNCSCAAGDSCTCAGS(Phospho (STY))CK	MDPNCS(Phospho (STY))CAAGDSCTCAGSCK	766.042	87.628	317.54	1.27375	16.6602	1.21659	16.2962	FALSE	2.412426780878	n = 3681	0
381	(UniMod:1)MDTEST(Phospho (STY))YSGYSYYSSHSK(SILAC-K-L)	(UniMod:1)MDTESTYSGYSYYSSHSK(SILAC-K-L)	1	Popeye_20221125_MVB_HStdia_SIL_1_1_100ng_1_B6_1_2306	1_1_1	1_1	2	MDTEST(Phospho (STY))YSGYSYYSSHSK	MDTESTYSGYSYYS(Phospho (STY))SHSK	3252.16	2696.12	3259.21	1.25489	24.2708	1.27114	24.3314	TRUE	1.20623711110781	n = 2617	0
382	(UniMod:1)MDTEST(Phospho (STY))YSGYSYYSSHSK(SILAC-K-L)	(UniMod:1)MDTESTYSGYSYYSSHSK(SILAC-K-L)	1	Popeye_20221125_MVB_HStdia_SIL_1_1_100ng_1_B6_1_2306	1_1_1	1_1	2	MDTEST(Phospho (STY))YSGYSYYSSHSK	MDTESTYSGYSYYS(Phospho (STY))SHSK	3252.16	2696.12	3259.21	1.25489	24.2708	1.27114	24.3314	FALSE	0.997836899125862	n = 2617	0
383	(UniMod:1)MDTESTYSGYSYYS(Phospho (STY))SHSK(SILAC-K-L)	(UniMod:1)MDTESTYSGYSYYSSHSK(SILAC-K-L)	1	Popeye_20221125_MVB_HStdia_SIL_1_1_100ng_1_B6_1_2306	1_1_1	1_1	2	MDTESTYSGYSYYS(Phospho (STY))SHSK	MDTEST(Phospho (STY))YSGYSYYSSHSK	3818.2	3259.21	2696.12	1.27114	24.3314	1.25489	24.2708	TRUE	1.17151088760773	n = 2617	0
384	(UniMod:1)MDTESTYSGYSYYS(Phospho (STY))SHSK(SILAC-K-L)	(UniMod:1)MDTESTYSGYSYYSSHSK(SILAC-K-L)	1	Popeye_20221125_MVB_HStdia_SIL_1_1_100ng_1_B6_1_2306	1_1_1	1_1	2	MDTESTYSGYSYYS(Phospho (STY))SHSK	MDTEST(Phospho (STY))YSGYSYYSSHSK	3818.2	3259.21	2696.12	1.27114	24.3314	1.25489	24.2708	FALSE	1.41618325593816	n = 2617	0
385	(UniMod:1)MDTEST(Phospho (STY))YSGYSYYSSHSK(SILAC-K-L)	(UniMod:1)MDTESTYSGYSYYSSHSK(SILAC-K-L)	1	Popeye_20221125_MVB_HStdia_SIL_1_15_100ng_1_E6_1_2294	1_15_1	1_15	2	MDTEST(Phospho (STY))YSGYSYYSSHSK	MDTESTYSGYSYYS(Phospho (STY))SHSK	5502.3	398.363	434.276	1.25573	24.4522	1.25523	24.4826	TRUE	13.812276742569	n = 3681	0
386	(UniMod:1)MDTEST(Phospho (STY))YSGYSYYSSHSK(SILAC-K-L)	(UniMod:1)MDTESTYSGYSYYSSHSK(SILAC-K-L)	1	Popeye_20221125_MVB_HStdia_SIL_1_15_100ng_1_E6_1_2294	1_15_1	1_15	2	MDTEST(Phospho (STY))YSGYSYYSSHSK	MDTESTYSGYSYYS(Phospho (STY))SHSK	5502.3	398.363	434.276	1.25573	24.4522	1.25523	24.4826	FALSE	12.6700531459256	n = 3681	0
387	(UniMod:1)MDTESTYSGYSYYS(Phospho (STY))SHSK(SILAC-K-L)	(UniMod:1)MDTESTYSGYSYYSSHSK(SILAC-K-L)	1	Popeye_20221125_MVB_HStdia_SIL_1_15_100ng_1_E6_1_2294	1_15_1	1_15	2	MDTESTYSGYSYYS(Phospho (STY))SHSK	MDTEST(Phospho (STY))YSGYSYYSSHSK	5998.33	434.276	398.363	1.25523	24.4826	1.25573	24.4522	TRUE	13.812253037239	n = 3681	0
388	(UniMod:1)MDTESTYSGYSYYS(Phospho (STY))SHSK(SILAC-K-L)	(UniMod:1)MDTESTYSGYSYYSSHSK(SILAC-K-L)	1	Popeye_20221125_MVB_HStdia_SIL_1_15_100ng_1_E6_1_2294	1_15_1	1_15	2	MDTESTYSGYSYYS(Phospho (STY))SHSK	MDTEST(Phospho (STY))YSGYSYYSSHSK	5998.33	434.276	398.363	1.25523	24.4826	1.25573	24.4522	FALSE	15.0574476043207	n = 3681	0
389	(UniMod:1)MDTEST(Phospho (STY))YSGYSYYSSHSK(SILAC-K-L)	(UniMod:1)MDTESTYSGYSYYSSHSK(SILAC-K-L)	1	Popeye_20221125_MVB_HStdia_SIL_1_15_100ng_2_E6_1_2295	1_15_2	1_15	2	MDTEST(Phospho (STY))YSGYSYYSSHSK	MDTESTYSGYSYYS(Phospho (STY))SHSK	6270.3	324.183	767.201	1.25875	24.3942	1.2651	24.4549	TRUE	19.3418532125374	n = 3681	0
390	(UniMod:1)MDTEST(Phospho (STY))YSGYSYYSSHSK(SILAC-K-L)	(UniMod:1)MDTESTYSGYSYYSSHSK(SILAC-K-L)	1	Popeye_20221125_MVB_HStdia_SIL_1_15_100ng_2_E6_1_2295	1_15_2	1_15	2	MDTEST(Phospho (STY))YSGYSYYSSHSK	MDTESTYSGYSYYS(Phospho (STY))SHSK	6270.3	324.183	767.201	1.25875	24.3942	1.2651	24.4549	FALSE	8.17295597894163	n = 3681	0
391	(UniMod:1)MDTESTYSGYSYYS(Phospho (STY))SHSK(SILAC-K-L)	(UniMod:1)MDTESTYSGYSYYSSHSK(SILAC-K-L)	1	Popeye_20221125_MVB_HStdia_SIL_1_15_100ng_2_E6_1_2295	1_15_2	1_15	2	MDTESTYSGYSYYS(Phospho (STY))SHSK	MDTEST(Phospho (STY))YSGYSYYSSHSK	7381.35	767.201	324.183	1.2651	24.4549	1.25875	24.3942	TRUE	9.62114230820867	n = 3681	0
392	(UniMod:1)MDTESTYSGYSYYS(Phospho (STY))SHSK(SILAC-K-L)	(UniMod:1)MDTESTYSGYSYYSSHSK(SILAC-K-L)	1	Popeye_20221125_MVB_HStdia_SIL_1_15_100ng_2_E6_1_2295	1_15_2	1_15	2	MDTESTYSGYSYYS(Phospho (STY))SHSK	MDTEST(Phospho (STY))YSGYSYYSSHSK	7381.35	767.201	324.183	1.2651	24.4549	1.25875	24.3942	FALSE	22.769084128409	n = 3681	0
393	(UniMod:1)MDTEST(Phospho (STY))YSGYSYYSSHSK(SILAC-K-L)	(UniMod:1)MDTESTYSGYSYYSSHSK(SILAC-K-L)	1	Popeye_20221125_MVB_HStdia_SIL_1_15_100ng_3_E6_1_2296	1_15_3	1_15	2	MDTEST(Phospho (STY))YSGYSYYSSHSK	MDTESTYSGYSYYS(Phospho (STY))SHSK	6150.26	344.195	178.979	1.25552	24.4213	1.2526	24.4516	TRUE	17.8685338253025	n = 3681	0
394	(UniMod:1)MDTEST(Phospho (STY))YSGYSYYSSHSK(SILAC-K-L)	(UniMod:1)MDTESTYSGYSYYSSHSK(SILAC-K-L)	1	Popeye_20221125_MVB_HStdia_SIL_1_15_100ng_3_E6_1_2296	1_15_3	1_15	2	MDTEST(Phospho (STY))YSGYSYYSSHSK	MDTESTYSGYSYYS(Phospho (STY))SHSK	6150.26	344.195	178.979	1.25552	24.4213	1.2526	24.4516	FALSE	34.363025829846	n = 3681	0
395	(UniMod:1)MDTESTYSGYSYYS(Phospho (STY))SHSK(SILAC-K-L)	(UniMod:1)MDTESTYSGYSYYSSHSK(SILAC-K-L)	1	Popeye_20221125_MVB_HStdia_SIL_1_15_100ng_3_E6_1_2296	1_15_3	1_15	2	MDTESTYSGYSYYS(Phospho (STY))SHSK	MDTEST(Phospho (STY))YSGYSYYSSHSK	6331.28	178.979	344.195	1.2526	24.4516	1.25552	24.4213	TRUE	35.3744294023321	n = 3681	0
396	(UniMod:1)MDTESTYSGYSYYS(Phospho (STY))SHSK(SILAC-K-L)	(UniMod:1)MDTESTYSGYSYYSSHSK(SILAC-K-L)	1	Popeye_20221125_MVB_HStdia_SIL_1_15_100ng_3_E6_1_2296	1_15_3	1_15	2	MDTESTYSGYSYYS(Phospho (STY))SHSK	MDTEST(Phospho (STY))YSGYSYYSSHSK	6331.28	178.979	344.195	1.2526	24.4516	1.25552	24.4213	FALSE	18.394456630689	n = 3681	0
397	(UniMod:1)MELDLSPPHLSSSPEDLCPAPGT(Phospho (STY))PPGTPR(SILAC-R-L)PPDTPLPEEVK(SILAC-K-L)	(UniMod:1)MELDLSPPHLSSSPEDLCPAPGTPPGTPR(SILAC-R-L)PPDTPLPEEVK(SILAC-K-L)	1	Popeye_20221125_MVB_HStdia_SIL_1_1_100ng_1_B6_1_2306	1_1_1	1_1	4	MELDLSPPHLSSSPEDLCPAPGT(Phospho (STY))PPGTPRPPDTPLPEEVK	MELDLSPPHLSSSPEDLCPAPGTPPGT(Phospho (STY))PRPPDTPLPEEVK	525.029	435.084	368.325	1.14677	33.3682	1.09885	33.3378	TRUE	1.20673019462908	n = 2617	0
398	(UniMod:1)MELDLSPPHLSSSPEDLCPAPGT(Phospho (STY))PPGTPR(SILAC-R-L)PPDTPLPEEVK(SILAC-K-L)	(UniMod:1)MELDLSPPHLSSSPEDLCPAPGTPPGTPR(SILAC-R-L)PPDTPLPEEVK(SILAC-K-L)	1	Popeye_20221125_MVB_HStdia_SIL_1_1_100ng_1_B6_1_2306	1_1_1	1_1	4	MELDLSPPHLSSSPEDLCPAPGT(Phospho (STY))PPGTPRPPDTPLPEEVK	MELDLSPPHLSSSPEDLCPAPGTPPGT(Phospho (STY))PRPPDTPLPEEVK	525.029	435.084	368.325	1.14677	33.3682	1.09885	33.3378	FALSE	1.42545034955542	n = 2617	0
399	(UniMod:1)MELDLSPPHLSSSPEDLCPAPGTPPGT(Phospho (STY))PR(SILAC-R-L)PPDTPLPEEVK(SILAC-K-L)	(UniMod:1)MELDLSPPHLSSSPEDLCPAPGTPPGTPR(SILAC-R-L)PPDTPLPEEVK(SILAC-K-L)	1	Popeye_20221125_MVB_HStdia_SIL_1_1_100ng_1_B6_1_2306	1_1_1	1_1	4	MELDLSPPHLSSSPEDLCPAPGTPPGT(Phospho (STY))PRPPDTPLPEEVK	MELDLSPPHLSSSPEDLCPAPGT(Phospho (STY))PPGTPRPPDTPLPEEVK	448.022	368.325	435.084	1.09885	33.3378	1.14677	33.3682	TRUE	1.216376841105	n = 2617	0
400	(UniMod:1)MELDLSPPHLSSSPEDLCPAPGTPPGT(Phospho (STY))PR(SILAC-R-L)PPDTPLPEEVK(SILAC-K-L)	(UniMod:1)MELDLSPPHLSSSPEDLCPAPGTPPGTPR(SILAC-R-L)PPDTPLPEEVK(SILAC-K-L)	1	Popeye_20221125_MVB_HStdia_SIL_1_1_100ng_1_B6_1_2306	1_1_1	1_1	4	MELDLSPPHLSSSPEDLCPAPGTPPGT(Phospho (STY))PRPPDTPLPEEVK	MELDLSPPHLSSSPEDLCPAPGT(Phospho (STY))PPGTPRPPDTPLPEEVK	448.022	368.325	435.084	1.09885	33.3378	1.14677	33.3682	FALSE	1.02973678645963	n = 2617	0
401	(UniMod:1)MELDLSPPHLSSSPEDLCPAPGT(Phospho (STY))PPGTPR(SILAC-R-L)PPDTPLPEEVK(SILAC-K-L)	(UniMod:1)MELDLSPPHLSSSPEDLCPAPGTPPGTPR(SILAC-R-L)PPDTPLPEEVK(SILAC-K-L)	1	Popeye_20221125_MVB_HStdia_SIL_1_1_100ng_2_B6_1_2307	1_1_2	1_1	4	MELDLSPPHLSSSPEDLCPAPGT(Phospho (STY))PPGTPRPPDTPLPEEVK	MELDLSPPHLSSSPEDLCPAPGTPPGT(Phospho (STY))PRPPDTPLPEEVK	394.02	281.441	965.864	1.14344	33.4895	1.09102	33.5198	TRUE	1.4000092381707	n = 2617	0
402	(UniMod:1)MELDLSPPHLSSSPEDLCPAPGT(Phospho (STY))PPGTPR(SILAC-R-L)PPDTPLPEEVK(SILAC-K-L)	(UniMod:1)MELDLSPPHLSSSPEDLCPAPGTPPGTPR(SILAC-R-L)PPDTPLPEEVK(SILAC-K-L)	1	Popeye_20221125_MVB_HStdia_SIL_1_1_100ng_2_B6_1_2307	1_1_2	1_1	4	MELDLSPPHLSSSPEDLCPAPGT(Phospho (STY))PPGTPRPPDTPLPEEVK	MELDLSPPHLSSSPEDLCPAPGTPPGT(Phospho (STY))PRPPDTPLPEEVK	394.02	281.441	965.864	1.14344	33.4895	1.09102	33.5198	FALSE	0.407945632097272	n = 2617	0
403	(UniMod:1)MELDLSPPHLSSSPEDLCPAPGTPPGT(Phospho (STY))PR(SILAC-R-L)PPDTPLPEEVK(SILAC-K-L)	(UniMod:1)MELDLSPPHLSSSPEDLCPAPGTPPGTPR(SILAC-R-L)PPDTPLPEEVK(SILAC-K-L)	1	Popeye_20221125_MVB_HStdia_SIL_1_1_100ng_2_B6_1_2307	1_1_2	1_1	4	MELDLSPPHLSSSPEDLCPAPGTPPGT(Phospho (STY))PRPPDTPLPEEVK	MELDLSPPHLSSSPEDLCPAPGT(Phospho (STY))PPGTPRPPDTPLPEEVK	356.015	965.864	281.441	1.09102	33.5198	1.14344	33.4895	TRUE	0.368597442290012	n = 2617	0
404	(UniMod:1)MELDLSPPHLSSSPEDLCPAPGTPPGT(Phospho (STY))PR(SILAC-R-L)PPDTPLPEEVK(SILAC-K-L)	(UniMod:1)MELDLSPPHLSSSPEDLCPAPGTPPGTPR(SILAC-R-L)PPDTPLPEEVK(SILAC-K-L)	1	Popeye_20221125_MVB_HStdia_SIL_1_1_100ng_2_B6_1_2307	1_1_2	1_1	4	MELDLSPPHLSSSPEDLCPAPGTPPGT(Phospho (STY))PRPPDTPLPEEVK	MELDLSPPHLSSSPEDLCPAPGT(Phospho (STY))PPGTPRPPDTPLPEEVK	356.015	965.864	281.441	1.09102	33.5198	1.14344	33.4895	FALSE	1.26497205453363	n = 2617	0
405	(UniMod:1)MELDLSPPHLSSSPEDLCPAPGT(Phospho (STY))PPGTPR(SILAC-R-L)PPDTPLPEEVK(SILAC-K-L)	(UniMod:1)MELDLSPPHLSSSPEDLCPAPGTPPGTPR(SILAC-R-L)PPDTPLPEEVK(SILAC-K-L)	1	Popeye_20221125_MVB_HStdia_SIL_1_1_100ng_3_B6_1_2308	1_1_3	1_1	4	MELDLSPPHLSSSPEDLCPAPGT(Phospho (STY))PPGTPRPPDTPLPEEVK	MELDLSPPHLSSSPEDLCPAPGTPPGT(Phospho (STY))PRPPDTPLPEEVK	395.017	395.017	325.637	1.12656	33.3995	1.0925	33.3691	TRUE	1	n = 2617	0
406	(UniMod:1)MELDLSPPHLSSSPEDLCPAPGT(Phospho (STY))PPGTPR(SILAC-R-L)PPDTPLPEEVK(SILAC-K-L)	(UniMod:1)MELDLSPPHLSSSPEDLCPAPGTPPGTPR(SILAC-R-L)PPDTPLPEEVK(SILAC-K-L)	1	Popeye_20221125_MVB_HStdia_SIL_1_1_100ng_3_B6_1_2308	1_1_3	1_1	4	MELDLSPPHLSSSPEDLCPAPGT(Phospho (STY))PPGTPRPPDTPLPEEVK	MELDLSPPHLSSSPEDLCPAPGTPPGT(Phospho (STY))PRPPDTPLPEEVK	395.017	395.017	325.637	1.12656	33.3995	1.0925	33.3691	FALSE	1.2130593267964	n = 2617	0
407	(UniMod:1)MELDLSPPHLSSSPEDLCPAPGTPPGT(Phospho (STY))PR(SILAC-R-L)PPDTPLPEEVK(SILAC-K-L)	(UniMod:1)MELDLSPPHLSSSPEDLCPAPGTPPGTPR(SILAC-R-L)PPDTPLPEEVK(SILAC-K-L)	1	Popeye_20221125_MVB_HStdia_SIL_1_1_100ng_3_B6_1_2308	1_1_3	1_1	4	MELDLSPPHLSSSPEDLCPAPGTPPGT(Phospho (STY))PRPPDTPLPEEVK	MELDLSPPHLSSSPEDLCPAPGT(Phospho (STY))PPGTPRPPDTPLPEEVK	521.019	325.637	395.017	1.0925	33.3691	1.12656	33.3995	TRUE	1.59999938581918	n = 2617	0
408	(UniMod:1)MELDLSPPHLSSSPEDLCPAPGTPPGT(Phospho (STY))PR(SILAC-R-L)PPDTPLPEEVK(SILAC-K-L)	(UniMod:1)MELDLSPPHLSSSPEDLCPAPGTPPGTPR(SILAC-R-L)PPDTPLPEEVK(SILAC-K-L)	1	Popeye_20221125_MVB_HStdia_SIL_1_1_100ng_3_B6_1_2308	1_1_3	1_1	4	MELDLSPPHLSSSPEDLCPAPGTPPGT(Phospho (STY))PRPPDTPLPEEVK	MELDLSPPHLSSSPEDLCPAPGT(Phospho (STY))PPGTPRPPDTPLPEEVK	521.019	325.637	395.017	1.0925	33.3691	1.12656	33.3995	FALSE	1.31897867686707	n = 2617	0
409	(UniMod:1)MELDLSPPHLSSSPEDLCPAPGT(Phospho (STY))PPGTPR(SILAC-R-L)PPDTPLPEEVK(SILAC-K-L)	(UniMod:1)MELDLSPPHLSSSPEDLCPAPGTPPGTPR(SILAC-R-L)PPDTPLPEEVK(SILAC-K-L)	1	Popeye_20221125_MVB_HStdia_SIL_1_15_100ng_2_E6_1_2295	1_15_2	1_15	4	MELDLSPPHLSSSPEDLCPAPGT(Phospho (STY))PPGTPRPPDTPLPEEVK	MELDLSPPHLSSSPEDLCPAPGTPPGT(Phospho (STY))PRPPDTPLPEEVK	1030.05	0	394.73	1.14292	33.522	1.11136	33.5523	TRUE	Inf	n = 3681	0
410	(UniMod:1)MELDLSPPHLSSSPEDLCPAPGT(Phospho (STY))PPGTPR(SILAC-R-L)PPDTPLPEEVK(SILAC-K-L)	(UniMod:1)MELDLSPPHLSSSPEDLCPAPGTPPGTPR(SILAC-R-L)PPDTPLPEEVK(SILAC-K-L)	1	Popeye_20221125_MVB_HStdia_SIL_1_15_100ng_2_E6_1_2295	1_15_2	1_15	4	MELDLSPPHLSSSPEDLCPAPGT(Phospho (STY))PPGTPRPPDTPLPEEVK	MELDLSPPHLSSSPEDLCPAPGTPPGT(Phospho (STY))PRPPDTPLPEEVK	1030.05	0	394.73	1.14292	33.522	1.11136	33.5523	FALSE	2.60950523142401	n = 3681	0
411	(UniMod:1)MELDLSPPHLSSSPEDLCPAPGTPPGT(Phospho (STY))PR(SILAC-R-L)PPDTPLPEEVK(SILAC-K-L)	(UniMod:1)MELDLSPPHLSSSPEDLCPAPGTPPGTPR(SILAC-R-L)PPDTPLPEEVK(SILAC-K-L)	1	Popeye_20221125_MVB_HStdia_SIL_1_15_100ng_2_E6_1_2295	1_15_2	1_15	4	MELDLSPPHLSSSPEDLCPAPGTPPGT(Phospho (STY))PRPPDTPLPEEVK	MELDLSPPHLSSSPEDLCPAPGT(Phospho (STY))PPGTPRPPDTPLPEEVK	1094.05	394.73	0	1.11136	33.5523	1.14292	33.522	TRUE	2.77164137511717	n = 3681	0
412	(UniMod:1)MELDLSPPHLSSSPEDLCPAPGTPPGT(Phospho (STY))PR(SILAC-R-L)PPDTPLPEEVK(SILAC-K-L)	(UniMod:1)MELDLSPPHLSSSPEDLCPAPGTPPGTPR(SILAC-R-L)PPDTPLPEEVK(SILAC-K-L)	1	Popeye_20221125_MVB_HStdia_SIL_1_15_100ng_2_E6_1_2295	1_15_2	1_15	4	MELDLSPPHLSSSPEDLCPAPGTPPGT(Phospho (STY))PRPPDTPLPEEVK	MELDLSPPHLSSSPEDLCPAPGT(Phospho (STY))PPGTPRPPDTPLPEEVK	1094.05	394.73	0	1.11136	33.5523	1.14292	33.522	FALSE	Inf	n = 3681	0
413	(UniMod:1)MELDLSPPHLSSSPEDLCPAPGT(Phospho (STY))PPGTPR(SILAC-R-L)PPDTPLPEEVK(SILAC-K-L)	(UniMod:1)MELDLSPPHLSSSPEDLCPAPGTPPGTPR(SILAC-R-L)PPDTPLPEEVK(SILAC-K-L)	1	Popeye_20221125_MVB_HStdia_SIL_1_15_100ng_3_E6_1_2296	1_15_3	1_15	4	MELDLSPPHLSSSPEDLCPAPGT(Phospho (STY))PPGTPRPPDTPLPEEVK	MELDLSPPHLSSSPEDLCPAPGTPPGT(Phospho (STY))PRPPDTPLPEEVK	1183.05	137.888	295.246	1.13615	33.4886	1.09521	33.519	TRUE	8.57978939429102	n = 3681	0
414	(UniMod:1)MELDLSPPHLSSSPEDLCPAPGT(Phospho (STY))PPGTPR(SILAC-R-L)PPDTPLPEEVK(SILAC-K-L)	(UniMod:1)MELDLSPPHLSSSPEDLCPAPGTPPGTPR(SILAC-R-L)PPDTPLPEEVK(SILAC-K-L)	1	Popeye_20221125_MVB_HStdia_SIL_1_15_100ng_3_E6_1_2296	1_15_3	1_15	4	MELDLSPPHLSSSPEDLCPAPGT(Phospho (STY))PPGTPRPPDTPLPEEVK	MELDLSPPHLSSSPEDLCPAPGTPPGT(Phospho (STY))PRPPDTPLPEEVK	1183.05	137.888	295.246	1.13615	33.4886	1.09521	33.519	FALSE	4.0069975545816	n = 3681	0
415	(UniMod:1)MELDLSPPHLSSSPEDLCPAPGTPPGT(Phospho (STY))PR(SILAC-R-L)PPDTPLPEEVK(SILAC-K-L)	(UniMod:1)MELDLSPPHLSSSPEDLCPAPGTPPGTPR(SILAC-R-L)PPDTPLPEEVK(SILAC-K-L)	1	Popeye_20221125_MVB_HStdia_SIL_1_15_100ng_3_E6_1_2296	1_15_3	1_15	4	MELDLSPPHLSSSPEDLCPAPGTPPGT(Phospho (STY))PRPPDTPLPEEVK	MELDLSPPHLSSSPEDLCPAPGT(Phospho (STY))PPGTPRPPDTPLPEEVK	1282.06	295.246	137.888	1.09521	33.519	1.13615	33.4886	TRUE	4.34234502753636	n = 3681	0
416	(UniMod:1)MELDLSPPHLSSSPEDLCPAPGTPPGT(Phospho (STY))PR(SILAC-R-L)PPDTPLPEEVK(SILAC-K-L)	(UniMod:1)MELDLSPPHLSSSPEDLCPAPGTPPGTPR(SILAC-R-L)PPDTPLPEEVK(SILAC-K-L)	1	Popeye_20221125_MVB_HStdia_SIL_1_15_100ng_3_E6_1_2296	1_15_3	1_15	4	MELDLSPPHLSSSPEDLCPAPGTPPGT(Phospho (STY))PRPPDTPLPEEVK	MELDLSPPHLSSSPEDLCPAPGT(Phospho (STY))PPGTPRPPDTPLPEEVK	1282.06	295.246	137.888	1.09521	33.519	1.13615	33.4886	FALSE	9.29783592480854	n = 3681	0
417	(UniMod:1)MEPSS(Phospho (STY))WSGSESPAENMER(SILAC-R-L)	(UniMod:1)MEPSSWSGSESPAENMER(SILAC-R-L)	1	Popeye_20221125_MVB_HStdia_SIL_1_15_100ng_1_E6_1_2294	1_15_1	1_15	2	MEPSS(Phospho (STY))WSGSESPAENMER	MEPSSWSGS(Phospho (STY))ESPAENMER	2406.11	144.595	587.619	1.19568	29.5139	1.19761	29.2106	TRUE	16.6403402607282	n = 3681	0
418	(UniMod:1)MEPSS(Phospho (STY))WSGSESPAENMER(SILAC-R-L)	(UniMod:1)MEPSSWSGSESPAENMER(SILAC-R-L)	1	Popeye_20221125_MVB_HStdia_SIL_1_15_100ng_1_E6_1_2294	1_15_1	1_15	2	MEPSS(Phospho (STY))WSGSESPAENMER	MEPSSWSGS(Phospho (STY))ESPAENMER	2406.11	144.595	587.619	1.19568	29.5139	1.19761	29.2106	FALSE	4.09467699308566	n = 3681	0
419	(UniMod:1)MEPSSWSGS(Phospho (STY))ESPAENMER(SILAC-R-L)	(UniMod:1)MEPSSWSGSESPAENMER(SILAC-R-L)	1	Popeye_20221125_MVB_HStdia_SIL_1_15_100ng_1_E6_1_2294	1_15_1	1_15	2	MEPSSWSGS(Phospho (STY))ESPAENMER	MEPSS(Phospho (STY))WSGSESPAENMER	1800.08	587.619	144.595	1.19761	29.2106	1.19568	29.5139	TRUE	3.06334546704582	n = 3681	0
420	(UniMod:1)MEPSSWSGS(Phospho (STY))ESPAENMER(SILAC-R-L)	(UniMod:1)MEPSSWSGSESPAENMER(SILAC-R-L)	1	Popeye_20221125_MVB_HStdia_SIL_1_15_100ng_1_E6_1_2294	1_15_1	1_15	2	MEPSSWSGS(Phospho (STY))ESPAENMER	MEPSS(Phospho (STY))WSGSESPAENMER	1800.08	587.619	144.595	1.19761	29.2106	1.19568	29.5139	FALSE	12.4491164978042	n = 3681	0
421	(UniMod:1)MNHIVQTFS(Phospho (STY))PVNSGQPPNYEMLK(SILAC-K-L)	(UniMod:1)MNHIVQTFSPVNSGQPPNYEMLK(SILAC-K-L)	1	Popeye_20221125_MVB_HStdia_SIL_1_1_100ng_3_B6_1_2308	1_1_3	1_1	3	MNHIVQTFS(Phospho (STY))PVNSGQPPNYEMLK	MNHIVQTFSPVNSGQPPNY(Phospho (STY))EMLK	870.036	575.06	402.398	1.02875	32.6893	1.0275	33.4173	TRUE	1.5129482140994	n = 2617	0
422	(UniMod:1)MNHIVQTFS(Phospho (STY))PVNSGQPPNYEMLK(SILAC-K-L)	(UniMod:1)MNHIVQTFSPVNSGQPPNYEMLK(SILAC-K-L)	1	Popeye_20221125_MVB_HStdia_SIL_1_1_100ng_3_B6_1_2308	1_1_3	1_1	3	MNHIVQTFS(Phospho (STY))PVNSGQPPNYEMLK	MNHIVQTFSPVNSGQPPNY(Phospho (STY))EMLK	870.036	575.06	402.398	1.02875	32.6893	1.0275	33.4173	FALSE	2.1621280423859	n = 2617	0
423	(UniMod:1)MNHIVQTFSPVNSGQPPNY(Phospho (STY))EMLK(SILAC-K-L)	(UniMod:1)MNHIVQTFSPVNSGQPPNYEMLK(SILAC-K-L)	1	Popeye_20221125_MVB_HStdia_SIL_1_1_100ng_3_B6_1_2308	1_1_3	1_1	3	MNHIVQTFSPVNSGQPPNY(Phospho (STY))EMLK	MNHIVQTFS(Phospho (STY))PVNSGQPPNYEMLK	482.018	402.398	575.06	1.0275	33.4173	1.02875	32.6893	TRUE	1.19786380648015	n = 2617	0
424	(UniMod:1)MNHIVQTFSPVNSGQPPNY(Phospho (STY))EMLK(SILAC-K-L)	(UniMod:1)MNHIVQTFSPVNSGQPPNYEMLK(SILAC-K-L)	1	Popeye_20221125_MVB_HStdia_SIL_1_1_100ng_3_B6_1_2308	1_1_3	1_1	3	MNHIVQTFSPVNSGQPPNY(Phospho (STY))EMLK	MNHIVQTFS(Phospho (STY))PVNSGQPPNYEMLK	482.018	402.398	575.06	1.0275	33.4173	1.02875	32.6893	FALSE	0.838204709073836	n = 2617	0
425	(UniMod:1)MNHTVQTFFS(Phospho (STY))PVNSGQPPNYEMLK(SILAC-K-L)	(UniMod:1)MNHTVQTFFSPVNSGQPPNYEMLK(SILAC-K-L)	1	Popeye_20221125_MVB_HStdia_SIL_1_1_100ng_3_B6_1_2308	1_1_3	1_1	3	MNHTVQTFFS(Phospho (STY))PVNSGQPPNYEMLK	MNHTVQTFFSPVNSGQPPNY(Phospho (STY))EMLK	1278.04	1254.84	1615.55	1.06386	34.0579	1.05227	33.8456	TRUE	1.01848841286539	n = 2617	0
426	(UniMod:1)MNHTVQTFFS(Phospho (STY))PVNSGQPPNYEMLK(SILAC-K-L)	(UniMod:1)MNHTVQTFFSPVNSGQPPNYEMLK(SILAC-K-L)	1	Popeye_20221125_MVB_HStdia_SIL_1_1_100ng_3_B6_1_2308	1_1_3	1_1	3	MNHTVQTFFS(Phospho (STY))PVNSGQPPNYEMLK	MNHTVQTFFSPVNSGQPPNY(Phospho (STY))EMLK	1278.04	1254.84	1615.55	1.06386	34.0579	1.05227	33.8456	FALSE	0.791086626845347	n = 2617	0
427	(UniMod:1)MNHTVQTFFSPVNSGQPPNY(Phospho (STY))EMLK(SILAC-K-L)	(UniMod:1)MNHTVQTFFSPVNSGQPPNYEMLK(SILAC-K-L)	1	Popeye_20221125_MVB_HStdia_SIL_1_1_100ng_3_B6_1_2308	1_1_3	1_1	3	MNHTVQTFFSPVNSGQPPNY(Phospho (STY))EMLK	MNHTVQTFFS(Phospho (STY))PVNSGQPPNYEMLK	385.017	1615.55	1254.84	1.05227	33.8456	1.06386	34.0579	TRUE	0.2383194577698	n = 2617	0
428	(UniMod:1)MNHTVQTFFSPVNSGQPPNY(Phospho (STY))EMLK(SILAC-K-L)	(UniMod:1)MNHTVQTFFSPVNSGQPPNYEMLK(SILAC-K-L)	1	Popeye_20221125_MVB_HStdia_SIL_1_1_100ng_3_B6_1_2308	1_1_3	1_1	3	MNHTVQTFFSPVNSGQPPNY(Phospho (STY))EMLK	MNHTVQTFFS(Phospho (STY))PVNSGQPPNYEMLK	385.017	1615.55	1254.84	1.05227	33.8456	1.06386	34.0579	FALSE	0.306825571387587	n = 2617	0
429	(UniMod:1)MNHTVQTFFS(Phospho (STY))PVNSGQPPNYEMLK(SILAC-K-L)	(UniMod:1)MNHTVQTFFSPVNSGQPPNYEMLK(SILAC-K-L)	1	Popeye_20221125_MVB_HStdia_SIL_1_15_100ng_1_E6_1_2294	1_15_1	1_15	3	MNHTVQTFFS(Phospho (STY))PVNSGQPPNYEMLK	MNHTVQTFFSPVNSGQPPNY(Phospho (STY))EMLK	4881.17	465.05	1665.37	1.06568	34.1779	1.06648	33.9656	TRUE	10.4960111815934	n = 3681	0
430	(UniMod:1)MNHTVQTFFS(Phospho (STY))PVNSGQPPNYEMLK(SILAC-K-L)	(UniMod:1)MNHTVQTFFSPVNSGQPPNYEMLK(SILAC-K-L)	1	Popeye_20221125_MVB_HStdia_SIL_1_15_100ng_1_E6_1_2294	1_15_1	1_15	3	MNHTVQTFFS(Phospho (STY))PVNSGQPPNYEMLK	MNHTVQTFFSPVNSGQPPNY(Phospho (STY))EMLK	4881.17	465.05	1665.37	1.06568	34.1779	1.06648	33.9656	FALSE	2.93098230423269	n = 3681	0
431	(UniMod:1)MNHTVQTFFSPVNSGQPPNY(Phospho (STY))EMLK(SILAC-K-L)	(UniMod:1)MNHTVQTFFSPVNSGQPPNYEMLK(SILAC-K-L)	1	Popeye_20221125_MVB_HStdia_SIL_1_15_100ng_1_E6_1_2294	1_15_1	1_15	3	MNHTVQTFFSPVNSGQPPNY(Phospho (STY))EMLK	MNHTVQTFFS(Phospho (STY))PVNSGQPPNYEMLK	1047.04	1665.37	465.05	1.06648	33.9656	1.06568	34.1779	TRUE	0.628713138822004	n = 3681	0
432	(UniMod:1)MNHTVQTFFSPVNSGQPPNY(Phospho (STY))EMLK(SILAC-K-L)	(UniMod:1)MNHTVQTFFSPVNSGQPPNYEMLK(SILAC-K-L)	1	Popeye_20221125_MVB_HStdia_SIL_1_15_100ng_1_E6_1_2294	1_15_1	1_15	3	MNHTVQTFFSPVNSGQPPNY(Phospho (STY))EMLK	MNHTVQTFFS(Phospho (STY))PVNSGQPPNYEMLK	1047.04	1665.37	465.05	1.06648	33.9656	1.06568	34.1779	FALSE	2.25145683259865	n = 3681	0
433	(UniMod:1)MNHTVQTFFS(Phospho (STY))PVNSGQPPNYEMLK(SILAC-K-L)	(UniMod:1)MNHTVQTFFSPVNSGQPPNYEMLK(SILAC-K-L)	1	Popeye_20221125_MVB_HStdia_SIL_1_15_100ng_2_E6_1_2295	1_15_2	1_15	3	MNHTVQTFFS(Phospho (STY))PVNSGQPPNYEMLK	MNHTVQTFFSPVNSGQPPNY(Phospho (STY))EMLK	4131.16	108.945	64.2788	1.0658	34.2107	1.06708	33.968	TRUE	37.9196842443435	n = 3681	0
434	(UniMod:1)MNHTVQTFFS(Phospho (STY))PVNSGQPPNYEMLK(SILAC-K-L)	(UniMod:1)MNHTVQTFFSPVNSGQPPNYEMLK(SILAC-K-L)	1	Popeye_20221125_MVB_HStdia_SIL_1_15_100ng_2_E6_1_2295	1_15_2	1_15	3	MNHTVQTFFS(Phospho (STY))PVNSGQPPNYEMLK	MNHTVQTFFSPVNSGQPPNY(Phospho (STY))EMLK	4131.16	108.945	64.2788	1.0658	34.2107	1.06708	33.968	FALSE	64.2694014200638	n = 3681	0
435	(UniMod:1)MNHTVQTFFSPVNSGQPPNY(Phospho (STY))EMLK(SILAC-K-L)	(UniMod:1)MNHTVQTFFSPVNSGQPPNYEMLK(SILAC-K-L)	1	Popeye_20221125_MVB_HStdia_SIL_1_15_100ng_2_E6_1_2295	1_15_2	1_15	3	MNHTVQTFFSPVNSGQPPNY(Phospho (STY))EMLK	MNHTVQTFFS(Phospho (STY))PVNSGQPPNYEMLK	1165.05	64.2788	108.945	1.06708	33.968	1.0658	34.2107	TRUE	18.1249494390063	n = 3681	0
436	(UniMod:1)MNHTVQTFFSPVNSGQPPNY(Phospho (STY))EMLK(SILAC-K-L)	(UniMod:1)MNHTVQTFFSPVNSGQPPNYEMLK(SILAC-K-L)	1	Popeye_20221125_MVB_HStdia_SIL_1_15_100ng_2_E6_1_2295	1_15_2	1_15	3	MNHTVQTFFSPVNSGQPPNY(Phospho (STY))EMLK	MNHTVQTFFS(Phospho (STY))PVNSGQPPNYEMLK	1165.05	64.2788	108.945	1.06708	33.968	1.0658	34.2107	FALSE	10.6939281288724	n = 3681	0
437	(UniMod:1)MNHTVQTFFS(Phospho (STY))PVNSGQPPNYEMLK(SILAC-K-L)	(UniMod:1)MNHTVQTFFSPVNSGQPPNYEMLK(SILAC-K-L)	1	Popeye_20221125_MVB_HStdia_SIL_1_15_100ng_3_E6_1_2296	1_15_3	1_15	3	MNHTVQTFFS(Phospho (STY))PVNSGQPPNYEMLK	MNHTVQTFFSPVNSGQPPNY(Phospho (STY))EMLK	4634.18	211.102	133.694	1.06648	34.147	1.06432	33.965	TRUE	21.9523263635588	n = 3681	0
438	(UniMod:1)MNHTVQTFFS(Phospho (STY))PVNSGQPPNYEMLK(SILAC-K-L)	(UniMod:1)MNHTVQTFFSPVNSGQPPNYEMLK(SILAC-K-L)	1	Popeye_20221125_MVB_HStdia_SIL_1_15_100ng_3_E6_1_2296	1_15_3	1_15	3	MNHTVQTFFS(Phospho (STY))PVNSGQPPNYEMLK	MNHTVQTFFSPVNSGQPPNY(Phospho (STY))EMLK	4634.18	211.102	133.694	1.06648	34.147	1.06432	33.965	FALSE	34.6625877002708	n = 3681	0
439	(UniMod:1)MNHTVQTFFSPVNSGQPPNY(Phospho (STY))EMLK(SILAC-K-L)	(UniMod:1)MNHTVQTFFSPVNSGQPPNYEMLK(SILAC-K-L)	1	Popeye_20221125_MVB_HStdia_SIL_1_15_100ng_3_E6_1_2296	1_15_3	1_15	3	MNHTVQTFFSPVNSGQPPNY(Phospho (STY))EMLK	MNHTVQTFFS(Phospho (STY))PVNSGQPPNYEMLK	1796.07	133.694	211.102	1.06432	33.965	1.06648	34.147	TRUE	13.4341855281464	n = 3681	0
440	(UniMod:1)MNHTVQTFFSPVNSGQPPNY(Phospho (STY))EMLK(SILAC-K-L)	(UniMod:1)MNHTVQTFFSPVNSGQPPNYEMLK(SILAC-K-L)	1	Popeye_20221125_MVB_HStdia_SIL_1_15_100ng_3_E6_1_2296	1_15_3	1_15	3	MNHTVQTFFSPVNSGQPPNY(Phospho (STY))EMLK	MNHTVQTFFS(Phospho (STY))PVNSGQPPNYEMLK	1796.07	133.694	211.102	1.06432	33.965	1.06648	34.147	FALSE	8.50806719026821	n = 3681	0
441	(UniMod:1)S(Phospho (STY))AADEVDGLGVAR(SILAC-R-L)PHYGSVLDNER(SILAC-R-L)	(UniMod:1)SAADEVDGLGVAR(SILAC-R-L)PHYGSVLDNER(SILAC-R-L)	1	Popeye_20221125_MVB_HStdia_SIL_1_15_100ng_1_E6_1_2294	1_15_1	1_15	3	S(Phospho (STY))AADEVDGLGVARPHYGSVLDNER	SAADEVDGLGVARPHYGS(Phospho (STY))VLDNER	8178.26	635.197	507.203	1.0017	27.7725	1.01125	28.1063	TRUE	12.8751552667912	n = 3681	0
442	(UniMod:1)S(Phospho (STY))AADEVDGLGVAR(SILAC-R-L)PHYGSVLDNER(SILAC-R-L)	(UniMod:1)SAADEVDGLGVAR(SILAC-R-L)PHYGSVLDNER(SILAC-R-L)	1	Popeye_20221125_MVB_HStdia_SIL_1_15_100ng_1_E6_1_2294	1_15_1	1_15	3	S(Phospho (STY))AADEVDGLGVARPHYGSVLDNER	SAADEVDGLGVARPHYGS(Phospho (STY))VLDNER	8178.26	635.197	507.203	1.0017	27.7725	1.01125	28.1063	FALSE	16.1242342809487	n = 3681	0
443	(UniMod:1)SAADEVDGLGVAR(SILAC-R-L)PHYGS(Phospho (STY))VLDNER(SILAC-R-L)	(UniMod:1)SAADEVDGLGVAR(SILAC-R-L)PHYGSVLDNER(SILAC-R-L)	1	Popeye_20221125_MVB_HStdia_SIL_1_15_100ng_1_E6_1_2294	1_15_1	1_15	3	SAADEVDGLGVARPHYGS(Phospho (STY))VLDNER	S(Phospho (STY))AADEVDGLGVARPHYGSVLDNER	673.028	507.203	635.197	1.01125	28.1063	1.0017	27.7725	TRUE	1.32694010090634	n = 3681	0
444	(UniMod:1)SAADEVDGLGVAR(SILAC-R-L)PHYGS(Phospho (STY))VLDNER(SILAC-R-L)	(UniMod:1)SAADEVDGLGVAR(SILAC-R-L)PHYGSVLDNER(SILAC-R-L)	1	Popeye_20221125_MVB_HStdia_SIL_1_15_100ng_1_E6_1_2294	1_15_1	1_15	3	SAADEVDGLGVARPHYGS(Phospho (STY))VLDNER	S(Phospho (STY))AADEVDGLGVARPHYGSVLDNER	673.028	507.203	635.197	1.01125	28.1063	1.0017	27.7725	FALSE	1.05955790093467	n = 3681	0
445	(UniMod:1)S(Phospho (STY))AIQNLHSFDPFADASK(SILAC-K-L)	(UniMod:1)SAIQNLHSFDPFADASK(SILAC-K-L)	1	Popeye_20221125_MVB_HStdia_SIL_1_1_100ng_1_B6_1_2306	1_1_1	1_1	2	S(Phospho (STY))AIQNLHSFDPFADASK	SAIQNLHS(Phospho (STY))FDPFADASK	2251.09	1792.44	1296.02	1.20409	34.3012	1.23045	33.8159	TRUE	1.25588025261655	n = 2617	0
446	(UniMod:1)S(Phospho (STY))AIQNLHSFDPFADASK(SILAC-K-L)	(UniMod:1)SAIQNLHSFDPFADASK(SILAC-K-L)	1	Popeye_20221125_MVB_HStdia_SIL_1_1_100ng_1_B6_1_2306	1_1_1	1_1	2	S(Phospho (STY))AIQNLHSFDPFADASK	SAIQNLHS(Phospho (STY))FDPFADASK	2251.09	1792.44	1296.02	1.20409	34.3012	1.23045	33.8159	FALSE	1.73692535609018	n = 2617	0
447	(UniMod:1)SAIQNLHS(Phospho (STY))FDPFADASK(SILAC-K-L)	(UniMod:1)SAIQNLHSFDPFADASK(SILAC-K-L)	1	Popeye_20221125_MVB_HStdia_SIL_1_1_100ng_1_B6_1_2306	1_1_1	1_1	2	SAIQNLHS(Phospho (STY))FDPFADASK	S(Phospho (STY))AIQNLHSFDPFADASK	1568.09	1296.02	1792.44	1.23045	33.8159	1.20409	34.3012	TRUE	1.20992731593648	n = 2617	0
448	(UniMod:1)SAIQNLHS(Phospho (STY))FDPFADASK(SILAC-K-L)	(UniMod:1)SAIQNLHSFDPFADASK(SILAC-K-L)	1	Popeye_20221125_MVB_HStdia_SIL_1_1_100ng_1_B6_1_2306	1_1_1	1_1	2	SAIQNLHS(Phospho (STY))FDPFADASK	S(Phospho (STY))AIQNLHSFDPFADASK	1568.09	1296.02	1792.44	1.23045	33.8159	1.20409	34.3012	FALSE	0.874835419874584	n = 2617	0
449	(UniMod:1)S(Phospho (STY))AIQNLHSFDPFADASK(SILAC-K-L)	(UniMod:1)SAIQNLHSFDPFADASK(SILAC-K-L)	1	Popeye_20221125_MVB_HStdia_SIL_1_1_100ng_2_B6_1_2307	1_1_2	1_1	2	S(Phospho (STY))AIQNLHSFDPFADASK	SAIQNLHS(Phospho (STY))FDPFADASK	3020.17	1345.13	1401.95	1.20795	34.4833	1.22795	33.9677	TRUE	2.24526253968018	n = 2617	0
450	(UniMod:1)S(Phospho (STY))AIQNLHSFDPFADASK(SILAC-K-L)	(UniMod:1)SAIQNLHSFDPFADASK(SILAC-K-L)	1	Popeye_20221125_MVB_HStdia_SIL_1_1_100ng_2_B6_1_2307	1_1_2	1_1	2	S(Phospho (STY))AIQNLHSFDPFADASK	SAIQNLHS(Phospho (STY))FDPFADASK	3020.17	1345.13	1401.95	1.20795	34.4833	1.22795	33.9677	FALSE	2.1542637041264	n = 2617	0
451	(UniMod:1)SAIQNLHS(Phospho (STY))FDPFADASK(SILAC-K-L)	(UniMod:1)SAIQNLHSFDPFADASK(SILAC-K-L)	1	Popeye_20221125_MVB_HStdia_SIL_1_1_100ng_2_B6_1_2307	1_1_2	1_1	2	SAIQNLHS(Phospho (STY))FDPFADASK	S(Phospho (STY))AIQNLHSFDPFADASK	1952.1	1401.95	1345.13	1.22795	33.9677	1.20795	34.4833	TRUE	1.39241770391241	n = 2617	0
452	(UniMod:1)SAIQNLHS(Phospho (STY))FDPFADASK(SILAC-K-L)	(UniMod:1)SAIQNLHSFDPFADASK(SILAC-K-L)	1	Popeye_20221125_MVB_HStdia_SIL_1_1_100ng_2_B6_1_2307	1_1_2	1_1	2	SAIQNLHS(Phospho (STY))FDPFADASK	S(Phospho (STY))AIQNLHSFDPFADASK	1952.1	1401.95	1345.13	1.22795	33.9677	1.20795	34.4833	FALSE	1.4512351965981	n = 2617	0
453	(UniMod:1)S(Phospho (STY))AIQNLHSFDPFADASK(SILAC-K-L)	(UniMod:1)SAIQNLHSFDPFADASK(SILAC-K-L)	1	Popeye_20221125_MVB_HStdia_SIL_1_1_100ng_3_B6_1_2308	1_1_3	1_1	2	S(Phospho (STY))AIQNLHSFDPFADASK	SAIQNLHS(Phospho (STY))FDPFADASK	2641.13	2030	1434.59	1.20552	34.363	1.23125	33.8777	TRUE	1.30104926108374	n = 2617	0
454	(UniMod:1)S(Phospho (STY))AIQNLHSFDPFADASK(SILAC-K-L)	(UniMod:1)SAIQNLHSFDPFADASK(SILAC-K-L)	1	Popeye_20221125_MVB_HStdia_SIL_1_1_100ng_3_B6_1_2308	1_1_3	1_1	2	S(Phospho (STY))AIQNLHSFDPFADASK	SAIQNLHS(Phospho (STY))FDPFADASK	2641.13	2030	1434.59	1.20552	34.363	1.23125	33.8777	FALSE	1.8410347207216	n = 2617	0
455	(UniMod:1)SAIQNLHS(Phospho (STY))FDPFADASK(SILAC-K-L)	(UniMod:1)SAIQNLHSFDPFADASK(SILAC-K-L)	1	Popeye_20221125_MVB_HStdia_SIL_1_1_100ng_3_B6_1_2308	1_1_3	1_1	2	SAIQNLHS(Phospho (STY))FDPFADASK	S(Phospho (STY))AIQNLHSFDPFADASK	1774.09	1434.59	2030	1.23125	33.8777	1.20552	34.363	TRUE	1.23665298099108	n = 2617	0
456	(UniMod:1)SAIQNLHS(Phospho (STY))FDPFADASK(SILAC-K-L)	(UniMod:1)SAIQNLHSFDPFADASK(SILAC-K-L)	1	Popeye_20221125_MVB_HStdia_SIL_1_1_100ng_3_B6_1_2308	1_1_3	1_1	2	SAIQNLHS(Phospho (STY))FDPFADASK	S(Phospho (STY))AIQNLHSFDPFADASK	1774.09	1434.59	2030	1.23125	33.8777	1.20552	34.363	FALSE	0.873935960591133	n = 2617	0
457	(UniMod:1)S(Phospho (STY))AIQNLHSFDPFADASK(SILAC-K-L)	(UniMod:1)SAIQNLHSFDPFADASK(SILAC-K-L)	1	Popeye_20221125_MVB_HStdia_SIL_1_15_100ng_1_E6_1_2294	1_15_1	1_15	2	S(Phospho (STY))AIQNLHSFDPFADASK	SAIQNLHS(Phospho (STY))FDPFADASK	3360.16	244.558	298.185	1.21625	34.483	1.2392	33.9978	TRUE	13.7397263634802	n = 3681	0
458	(UniMod:1)S(Phospho (STY))AIQNLHSFDPFADASK(SILAC-K-L)	(UniMod:1)SAIQNLHSFDPFADASK(SILAC-K-L)	1	Popeye_20221125_MVB_HStdia_SIL_1_15_100ng_1_E6_1_2294	1_15_1	1_15	2	S(Phospho (STY))AIQNLHSFDPFADASK	SAIQNLHS(Phospho (STY))FDPFADASK	3360.16	244.558	298.185	1.21625	34.483	1.2392	33.9978	FALSE	11.268709022922	n = 3681	0
459	(UniMod:1)SAIQNLHS(Phospho (STY))FDPFADASK(SILAC-K-L)	(UniMod:1)SAIQNLHSFDPFADASK(SILAC-K-L)	1	Popeye_20221125_MVB_HStdia_SIL_1_15_100ng_1_E6_1_2294	1_15_1	1_15	2	SAIQNLHS(Phospho (STY))FDPFADASK	S(Phospho (STY))AIQNLHSFDPFADASK	2745.17	298.185	244.558	1.2392	33.9978	1.21625	34.483	TRUE	9.20626456729882	n = 3681	0
460	(UniMod:1)SAIQNLHS(Phospho (STY))FDPFADASK(SILAC-K-L)	(UniMod:1)SAIQNLHSFDPFADASK(SILAC-K-L)	1	Popeye_20221125_MVB_HStdia_SIL_1_15_100ng_1_E6_1_2294	1_15_1	1_15	2	SAIQNLHS(Phospho (STY))FDPFADASK	S(Phospho (STY))AIQNLHSFDPFADASK	2745.17	298.185	244.558	1.2392	33.9978	1.21625	34.483	FALSE	11.2250263741117	n = 3681	0
461	(UniMod:1)S(Phospho (STY))AIQNLHSFDPFADASK(SILAC-K-L)	(UniMod:1)SAIQNLHSFDPFADASK(SILAC-K-L)	1	Popeye_20221125_MVB_HStdia_SIL_1_15_100ng_2_E6_1_2295	1_15_2	1_15	2	S(Phospho (STY))AIQNLHSFDPFADASK	SAIQNLHS(Phospho (STY))FDPFADASK	3955.18	240.655	567.006	1.21625	34.4854	1.23375	34.0305	TRUE	16.4350626415408	n = 3681	0
462	(UniMod:1)S(Phospho (STY))AIQNLHSFDPFADASK(SILAC-K-L)	(UniMod:1)SAIQNLHSFDPFADASK(SILAC-K-L)	1	Popeye_20221125_MVB_HStdia_SIL_1_15_100ng_2_E6_1_2295	1_15_2	1_15	2	S(Phospho (STY))AIQNLHSFDPFADASK	SAIQNLHS(Phospho (STY))FDPFADASK	3955.18	240.655	567.006	1.21625	34.4854	1.23375	34.0305	FALSE	6.97555228692465	n = 3681	0
463	(UniMod:1)SAIQNLHS(Phospho (STY))FDPFADASK(SILAC-K-L)	(UniMod:1)SAIQNLHSFDPFADASK(SILAC-K-L)	1	Popeye_20221125_MVB_HStdia_SIL_1_15_100ng_2_E6_1_2295	1_15_2	1_15	2	SAIQNLHS(Phospho (STY))FDPFADASK	S(Phospho (STY))AIQNLHSFDPFADASK	2735.14	567.006	240.655	1.23375	34.0305	1.21625	34.4854	TRUE	4.82382902473695	n = 3681	0
464	(UniMod:1)SAIQNLHS(Phospho (STY))FDPFADASK(SILAC-K-L)	(UniMod:1)SAIQNLHSFDPFADASK(SILAC-K-L)	1	Popeye_20221125_MVB_HStdia_SIL_1_15_100ng_2_E6_1_2295	1_15_2	1_15	2	SAIQNLHS(Phospho (STY))FDPFADASK	S(Phospho (STY))AIQNLHSFDPFADASK	2735.14	567.006	240.655	1.23375	34.0305	1.21625	34.4854	FALSE	11.3653985996551	n = 3681	0
465	(UniMod:1)S(Phospho (STY))AIQNLHSFDPFADASK(SILAC-K-L)	(UniMod:1)SAIQNLHSFDPFADASK(SILAC-K-L)	1	Popeye_20221125_MVB_HStdia_SIL_1_15_100ng_3_E6_1_2296	1_15_3	1_15	2	S(Phospho (STY))AIQNLHSFDPFADASK	SAIQNLHS(Phospho (STY))FDPFADASK	3808.23	318.778	573.155	1.21784	34.452	1.23443	33.9668	TRUE	11.9463388314125	n = 3681	0
466	(UniMod:1)S(Phospho (STY))AIQNLHSFDPFADASK(SILAC-K-L)	(UniMod:1)SAIQNLHSFDPFADASK(SILAC-K-L)	1	Popeye_20221125_MVB_HStdia_SIL_1_15_100ng_3_E6_1_2296	1_15_3	1_15	2	S(Phospho (STY))AIQNLHSFDPFADASK	SAIQNLHS(Phospho (STY))FDPFADASK	3808.23	318.778	573.155	1.21784	34.452	1.23443	33.9668	FALSE	6.64432832305397	n = 3681	0
467	(UniMod:1)SAIQNLHS(Phospho (STY))FDPFADASK(SILAC-K-L)	(UniMod:1)SAIQNLHSFDPFADASK(SILAC-K-L)	1	Popeye_20221125_MVB_HStdia_SIL_1_15_100ng_3_E6_1_2296	1_15_3	1_15	2	SAIQNLHS(Phospho (STY))FDPFADASK	S(Phospho (STY))AIQNLHSFDPFADASK	2747.15	573.155	318.778	1.23443	33.9668	1.21784	34.452	TRUE	4.79303155341923	n = 3681	0
468	(UniMod:1)SAIQNLHS(Phospho (STY))FDPFADASK(SILAC-K-L)	(UniMod:1)SAIQNLHSFDPFADASK(SILAC-K-L)	1	Popeye_20221125_MVB_HStdia_SIL_1_15_100ng_3_E6_1_2296	1_15_3	1_15	2	SAIQNLHS(Phospho (STY))FDPFADASK	S(Phospho (STY))AIQNLHSFDPFADASK	2747.15	573.155	318.778	1.23443	33.9668	1.21784	34.452	FALSE	8.6177527934801	n = 3681	0
469	(UniMod:1)S(Phospho (STY))ASAPAAEGEGTPTQPASEK(SILAC-K-L)	(UniMod:1)SASAPAAEGEGTPTQPASEK(SILAC-K-L)	1	Popeye_20221125_MVB_HStdia_SIL_1_1_100ng_1_B6_1_2306	1_1_1	1_1	2	S(Phospho (STY))ASAPAAEGEGTPTQPASEK	SASAPAAEGEGT(Phospho (STY))PTQPASEK	735.037	975.8	42472.4	1.14102	14.709	1.23844	13.9811	TRUE	0.753266038122566	n = 2617	0
470	(UniMod:1)S(Phospho (STY))ASAPAAEGEGTPTQPASEK(SILAC-K-L)	(UniMod:1)SASAPAAEGEGTPTQPASEK(SILAC-K-L)	1	Popeye_20221125_MVB_HStdia_SIL_1_1_100ng_1_B6_1_2306	1_1_1	1_1	2	S(Phospho (STY))ASAPAAEGEGTPTQPASEK	SASAPAAEGEGT(Phospho (STY))PTQPASEK	735.037	975.8	42472.4	1.14102	14.709	1.23844	13.9811	FALSE	0.0173062271027773	n = 2617	0
471	(UniMod:1)SASAPAAEGEGT(Phospho (STY))PTQPASEK(SILAC-K-L)	(UniMod:1)SASAPAAEGEGTPTQPASEK(SILAC-K-L)	1	Popeye_20221125_MVB_HStdia_SIL_1_1_100ng_1_B6_1_2306	1_1_1	1_1	2	SASAPAAEGEGT(Phospho (STY))PTQPASEK	S(Phospho (STY))ASAPAAEGEGTPTQPASEK	42637.9	42472.4	975.8	1.23844	13.9811	1.14102	14.709	TRUE	1.00389664817623	n = 2617	0
472	(UniMod:1)SASAPAAEGEGT(Phospho (STY))PTQPASEK(SILAC-K-L)	(UniMod:1)SASAPAAEGEGTPTQPASEK(SILAC-K-L)	1	Popeye_20221125_MVB_HStdia_SIL_1_1_100ng_1_B6_1_2306	1_1_1	1_1	2	SASAPAAEGEGT(Phospho (STY))PTQPASEK	S(Phospho (STY))ASAPAAEGEGTPTQPASEK	42637.9	42472.4	975.8	1.23844	13.9811	1.14102	14.709	FALSE	43.6953269112523	n = 2617	0
473	(UniMod:1)S(Phospho (STY))ASAPAAEGEGTPTQPASEK(SILAC-K-L)	(UniMod:1)SASAPAAEGEGTPTQPASEK(SILAC-K-L)	1	Popeye_20221125_MVB_HStdia_SIL_1_1_100ng_2_B6_1_2307	1_1_2	1_1	2	S(Phospho (STY))ASAPAAEGEGTPTQPASEK	SASAPAAEGEGT(Phospho (STY))PTQPASEK	788.032	1194.65	48097.7	1.15948	14.8001	1.2351	13.9811	TRUE	0.659634202486084	n = 2617	0
474	(UniMod:1)S(Phospho (STY))ASAPAAEGEGTPTQPASEK(SILAC-K-L)	(UniMod:1)SASAPAAEGEGTPTQPASEK(SILAC-K-L)	1	Popeye_20221125_MVB_HStdia_SIL_1_1_100ng_2_B6_1_2307	1_1_2	1_1	2	S(Phospho (STY))ASAPAAEGEGTPTQPASEK	SASAPAAEGEGT(Phospho (STY))PTQPASEK	788.032	1194.65	48097.7	1.15948	14.8001	1.2351	13.9811	FALSE	0.0163839850970005	n = 2617	0
475	(UniMod:1)SASAPAAEGEGT(Phospho (STY))PTQPASEK(SILAC-K-L)	(UniMod:1)SASAPAAEGEGTPTQPASEK(SILAC-K-L)	1	Popeye_20221125_MVB_HStdia_SIL_1_1_100ng_2_B6_1_2307	1_1_2	1_1	2	SASAPAAEGEGT(Phospho (STY))PTQPASEK	S(Phospho (STY))ASAPAAEGEGTPTQPASEK	46759.6	48097.7	1194.65	1.2351	13.9811	1.15948	14.8001	TRUE	0.972179542888745	n = 2617	0
476	(UniMod:1)SASAPAAEGEGT(Phospho (STY))PTQPASEK(SILAC-K-L)	(UniMod:1)SASAPAAEGEGTPTQPASEK(SILAC-K-L)	1	Popeye_20221125_MVB_HStdia_SIL_1_1_100ng_2_B6_1_2307	1_1_2	1_1	2	SASAPAAEGEGT(Phospho (STY))PTQPASEK	S(Phospho (STY))ASAPAAEGEGTPTQPASEK	46759.6	48097.7	1194.65	1.2351	13.9811	1.15948	14.8001	FALSE	39.140836228184	n = 2617	0
477	(UniMod:1)S(Phospho (STY))ASAPAAEGEGTPTQPASEK(SILAC-K-L)	(UniMod:1)SASAPAAEGEGTPTQPASEK(SILAC-K-L)	1	Popeye_20221125_MVB_HStdia_SIL_1_15_100ng_1_E6_1_2294	1_15_1	1_15	2	S(Phospho (STY))ASAPAAEGEGTPTQPASEK	SASAPAAEGEGT(Phospho (STY))PTQPASEK	1110.05	181.517	4294.57	1.15635	14.7994	1.24219	13.9804	TRUE	6.11540516866189	n = 3681	0
478	(UniMod:1)S(Phospho (STY))ASAPAAEGEGTPTQPASEK(SILAC-K-L)	(UniMod:1)SASAPAAEGEGTPTQPASEK(SILAC-K-L)	1	Popeye_20221125_MVB_HStdia_SIL_1_15_100ng_1_E6_1_2294	1_15_1	1_15	2	S(Phospho (STY))ASAPAAEGEGTPTQPASEK	SASAPAAEGEGT(Phospho (STY))PTQPASEK	1110.05	181.517	4294.57	1.15635	14.7994	1.24219	13.9804	FALSE	0.258477565856419	n = 3681	0
479	(UniMod:1)SASAPAAEGEGT(Phospho (STY))PTQPASEK(SILAC-K-L)	(UniMod:1)SASAPAAEGEGTPTQPASEK(SILAC-K-L)	1	Popeye_20221125_MVB_HStdia_SIL_1_15_100ng_1_E6_1_2294	1_15_1	1_15	2	SASAPAAEGEGT(Phospho (STY))PTQPASEK	S(Phospho (STY))ASAPAAEGEGTPTQPASEK	69029.4	4294.57	181.517	1.24219	13.9804	1.15635	14.7994	TRUE	16.0736464884727	n = 3681	0
480	(UniMod:1)SASAPAAEGEGT(Phospho (STY))PTQPASEK(SILAC-K-L)	(UniMod:1)SASAPAAEGEGTPTQPASEK(SILAC-K-L)	1	Popeye_20221125_MVB_HStdia_SIL_1_15_100ng_1_E6_1_2294	1_15_1	1_15	2	SASAPAAEGEGT(Phospho (STY))PTQPASEK	S(Phospho (STY))ASAPAAEGEGTPTQPASEK	69029.4	4294.57	181.517	1.24219	13.9804	1.15635	14.7994	FALSE	380.291653123399	n = 3681	0
481	(UniMod:1)S(Phospho (STY))ASAPAAEGEGTPTQPASEK(SILAC-K-L)	(UniMod:1)SASAPAAEGEGTPTQPASEK(SILAC-K-L)	1	Popeye_20221125_MVB_HStdia_SIL_1_15_100ng_2_E6_1_2295	1_15_2	1_15	2	S(Phospho (STY))ASAPAAEGEGTPTQPASEK	SASAPAAEGEGT(Phospho (STY))PTQPASEK	1636.08	210.502	4961.54	1.13896	14.7721	1.24375	14.0138	TRUE	7.77227769807413	n = 3681	0
482	(UniMod:1)S(Phospho (STY))ASAPAAEGEGTPTQPASEK(SILAC-K-L)	(UniMod:1)SASAPAAEGEGTPTQPASEK(SILAC-K-L)	1	Popeye_20221125_MVB_HStdia_SIL_1_15_100ng_2_E6_1_2295	1_15_2	1_15	2	S(Phospho (STY))ASAPAAEGEGTPTQPASEK	SASAPAAEGEGT(Phospho (STY))PTQPASEK	1636.08	210.502	4961.54	1.13896	14.7721	1.24375	14.0138	FALSE	0.329752455890711	n = 3681	0
483	(UniMod:1)SASAPAAEGEGT(Phospho (STY))PTQPASEK(SILAC-K-L)	(UniMod:1)SASAPAAEGEGTPTQPASEK(SILAC-K-L)	1	Popeye_20221125_MVB_HStdia_SIL_1_15_100ng_2_E6_1_2295	1_15_2	1_15	2	SASAPAAEGEGT(Phospho (STY))PTQPASEK	S(Phospho (STY))ASAPAAEGEGTPTQPASEK	78795.5	4961.54	210.502	1.24375	14.0138	1.13896	14.7721	TRUE	15.8812586414702	n = 3681	0
484	(UniMod:1)SASAPAAEGEGT(Phospho (STY))PTQPASEK(SILAC-K-L)	(UniMod:1)SASAPAAEGEGTPTQPASEK(SILAC-K-L)	1	Popeye_20221125_MVB_HStdia_SIL_1_15_100ng_2_E6_1_2295	1_15_2	1_15	2	SASAPAAEGEGT(Phospho (STY))PTQPASEK	S(Phospho (STY))ASAPAAEGEGTPTQPASEK	78795.5	4961.54	210.502	1.24375	14.0138	1.13896	14.7721	FALSE	374.321859174735	n = 3681	0
485	(UniMod:1)S(Phospho (STY))ASAPAAEGEGTPTQPASEK(SILAC-K-L)	(UniMod:1)SASAPAAEGEGTPTQPASEK(SILAC-K-L)	1	Popeye_20221125_MVB_HStdia_SIL_1_15_100ng_3_E6_1_2296	1_15_3	1_15	2	S(Phospho (STY))ASAPAAEGEGTPTQPASEK	SASAPAAEGEGT(Phospho (STY))PTQPASEK	985.044	208.412	4827.47	1.15966	14.7387	1.2425	14.0108	TRUE	4.72642650135309	n = 3681	0
486	(UniMod:1)S(Phospho (STY))ASAPAAEGEGTPTQPASEK(SILAC-K-L)	(UniMod:1)SASAPAAEGEGTPTQPASEK(SILAC-K-L)	1	Popeye_20221125_MVB_HStdia_SIL_1_15_100ng_3_E6_1_2296	1_15_3	1_15	2	S(Phospho (STY))ASAPAAEGEGTPTQPASEK	SASAPAAEGEGT(Phospho (STY))PTQPASEK	985.044	208.412	4827.47	1.15966	14.7387	1.2425	14.0108	FALSE	0.204049740340178	n = 3681	0
487	(UniMod:1)SASAPAAEGEGT(Phospho (STY))PTQPASEK(SILAC-K-L)	(UniMod:1)SASAPAAEGEGTPTQPASEK(SILAC-K-L)	1	Popeye_20221125_MVB_HStdia_SIL_1_15_100ng_3_E6_1_2296	1_15_3	1_15	2	SASAPAAEGEGT(Phospho (STY))PTQPASEK	S(Phospho (STY))ASAPAAEGEGTPTQPASEK	73006.3	4827.47	208.412	1.2425	14.0108	1.15966	14.7387	TRUE	15.1230976059924	n = 3681	0
488	(UniMod:1)SASAPAAEGEGT(Phospho (STY))PTQPASEK(SILAC-K-L)	(UniMod:1)SASAPAAEGEGTPTQPASEK(SILAC-K-L)	1	Popeye_20221125_MVB_HStdia_SIL_1_15_100ng_3_E6_1_2296	1_15_3	1_15	2	SASAPAAEGEGT(Phospho (STY))PTQPASEK	S(Phospho (STY))ASAPAAEGEGTPTQPASEK	73006.3	4827.47	208.412	1.2425	14.0108	1.15966	14.7387	FALSE	350.297967487477	n = 3681	0
489	(UniMod:1)S(Phospho (STY))CINLPTVLPGSPSK(SILAC-K-L)	(UniMod:1)SCINLPTVLPGSPSK(SILAC-K-L)	1	Popeye_20221125_MVB_HStdia_SIL_1_15_100ng_3_E6_1_2296	1_15_3	1_15	2	S(Phospho (STY))CINLPTVLPGSPSK	SCINLPTVLPGSPS(Phospho (STY))K	26389	2744.24	5185.23	1.08591	33.9561	1.12604	33.9258	TRUE	9.61614144535463	n = 3681	0
490	(UniMod:1)S(Phospho (STY))CINLPTVLPGSPSK(SILAC-K-L)	(UniMod:1)SCINLPTVLPGSPSK(SILAC-K-L)	1	Popeye_20221125_MVB_HStdia_SIL_1_15_100ng_3_E6_1_2296	1_15_3	1_15	2	S(Phospho (STY))CINLPTVLPGSPSK	SCINLPTVLPGSPS(Phospho (STY))K	26389	2744.24	5185.23	1.08591	33.9561	1.12604	33.9258	FALSE	5.08926315708271	n = 3681	0
491	(UniMod:1)SCINLPTVLPGSPS(Phospho (STY))K(SILAC-K-L)	(UniMod:1)SCINLPTVLPGSPSK(SILAC-K-L)	1	Popeye_20221125_MVB_HStdia_SIL_1_15_100ng_3_E6_1_2296	1_15_3	1_15	2	SCINLPTVLPGSPS(Phospho (STY))K	S(Phospho (STY))CINLPTVLPGSPSK	77515	5185.23	2744.24	1.12604	33.9258	1.08591	33.9561	TRUE	14.9491922248386	n = 3681	0
492	(UniMod:1)SCINLPTVLPGSPS(Phospho (STY))K(SILAC-K-L)	(UniMod:1)SCINLPTVLPGSPSK(SILAC-K-L)	1	Popeye_20221125_MVB_HStdia_SIL_1_15_100ng_3_E6_1_2296	1_15_3	1_15	2	SCINLPTVLPGSPS(Phospho (STY))K	S(Phospho (STY))CINLPTVLPGSPSK	77515	5185.23	2744.24	1.12604	33.9258	1.08591	33.9561	FALSE	28.2464361717634	n = 3681	0
493	(UniMod:1)S(Phospho (STY))DAAVDTSSEITTK(SILAC-K-L)DLK(SILAC-K-L)	(UniMod:1)SDAAVDTSSEITTK(SILAC-K-L)DLK(SILAC-K-L)	1	Popeye_20221125_MVB_HStdia_SIL_1_15_100ng_3_E6_1_2296	1_15_3	1_15	2	S(Phospho (STY))DAAVDTSSEITTKDLK	SDAAVDTSS(Phospho (STY))EITTKDLK	6876.31	1119.52	59.4626	1.15875	22.6515	1.2075	21.9235	TRUE	6.14219486922967	n = 3681	0
494	(UniMod:1)S(Phospho (STY))DAAVDTSSEITTK(SILAC-K-L)DLK(SILAC-K-L)	(UniMod:1)SDAAVDTSSEITTK(SILAC-K-L)DLK(SILAC-K-L)	1	Popeye_20221125_MVB_HStdia_SIL_1_15_100ng_3_E6_1_2296	1_15_3	1_15	2	S(Phospho (STY))DAAVDTSSEITTKDLK	SDAAVDTSS(Phospho (STY))EITTKDLK	6876.31	1119.52	59.4626	1.15875	22.6515	1.2075	21.9235	FALSE	115.640923874839	n = 3681	0
495	(UniMod:1)SDAAVDTSS(Phospho (STY))EITTK(SILAC-K-L)DLK(SILAC-K-L)	(UniMod:1)SDAAVDTSSEITTK(SILAC-K-L)DLK(SILAC-K-L)	1	Popeye_20221125_MVB_HStdia_SIL_1_15_100ng_3_E6_1_2296	1_15_3	1_15	2	SDAAVDTSS(Phospho (STY))EITTKDLK	S(Phospho (STY))DAAVDTSSEITTKDLK	1150.05	59.4626	1119.52	1.2075	21.9235	1.15875	22.6515	TRUE	19.3407284578878	n = 3681	0
496	(UniMod:1)SDAAVDTSS(Phospho (STY))EITTK(SILAC-K-L)DLK(SILAC-K-L)	(UniMod:1)SDAAVDTSSEITTK(SILAC-K-L)DLK(SILAC-K-L)	1	Popeye_20221125_MVB_HStdia_SIL_1_15_100ng_3_E6_1_2296	1_15_3	1_15	2	SDAAVDTSS(Phospho (STY))EITTKDLK	S(Phospho (STY))DAAVDTSSEITTKDLK	1150.05	59.4626	1119.52	1.2075	21.9235	1.15875	22.6515	FALSE	1.02727061597828	n = 3681	0
497	(UniMod:1)S(Phospho (STY))GHSPTR(SILAC-R-L)GAMQVAMNGK(SILAC-K-L)	(UniMod:1)SGHSPTR(SILAC-R-L)GAMQVAMNGK(SILAC-K-L)	1	Popeye_20221125_MVB_HStdia_SIL_1_15_100ng_2_E6_1_2295	1_15_2	1_15	2	S(Phospho (STY))GHSPTRGAMQVAMNGK	SGHS(Phospho (STY))PTRGAMQVAMNGK	85434.2	5674.62	5006.87	1.09031	17.0112	1.09083	17.0415	TRUE	15.0554927025951	n = 3681	0
498	(UniMod:1)S(Phospho (STY))GHSPTR(SILAC-R-L)GAMQVAMNGK(SILAC-K-L)	(UniMod:1)SGHSPTR(SILAC-R-L)GAMQVAMNGK(SILAC-K-L)	1	Popeye_20221125_MVB_HStdia_SIL_1_15_100ng_2_E6_1_2295	1_15_2	1_15	2	S(Phospho (STY))GHSPTRGAMQVAMNGK	SGHS(Phospho (STY))PTRGAMQVAMNGK	85434.2	5674.62	5006.87	1.09031	17.0112	1.09083	17.0415	FALSE	17.0633948954137	n = 3681	0
499	(UniMod:1)SGHS(Phospho (STY))PTR(SILAC-R-L)GAMQVAMNGK(SILAC-K-L)	(UniMod:1)SGHSPTR(SILAC-R-L)GAMQVAMNGK(SILAC-K-L)	1	Popeye_20221125_MVB_HStdia_SIL_1_15_100ng_2_E6_1_2295	1_15_2	1_15	2	SGHS(Phospho (STY))PTRGAMQVAMNGK	S(Phospho (STY))GHSPTRGAMQVAMNGK	84716.1	5006.87	5674.62	1.09083	17.0415	1.09031	17.0112	TRUE	16.919971958529	n = 3681	0
500	(UniMod:1)SGHS(Phospho (STY))PTR(SILAC-R-L)GAMQVAMNGK(SILAC-K-L)	(UniMod:1)SGHSPTR(SILAC-R-L)GAMQVAMNGK(SILAC-K-L)	1	Popeye_20221125_MVB_HStdia_SIL_1_15_100ng_2_E6_1_2295	1_15_2	1_15	2	SGHS(Phospho (STY))PTRGAMQVAMNGK	S(Phospho (STY))GHSPTRGAMQVAMNGK	84716.1	5006.87	5674.62	1.09083	17.0415	1.09031	17.0112	FALSE	14.9289467841018	n = 3681	0
501	(UniMod:1)S(Phospho (STY))GHSPTR(SILAC-R-L)GAMQVAMNGK(SILAC-K-L)	(UniMod:1)SGHSPTR(SILAC-R-L)GAMQVAMNGK(SILAC-K-L)	1	Popeye_20221125_MVB_HStdia_SIL_1_15_100ng_3_E6_1_2296	1_15_3	1_15	2	S(Phospho (STY))GHSPTRGAMQVAMNGK	SGHS(Phospho (STY))PTRGAMQVAMNGK	83504.1	7710.14	6683.01	1.08906	16.9474	1.09341	16.9777	TRUE	10.8304259066632	n = 3681	0
502	(UniMod:1)S(Phospho (STY))GHSPTR(SILAC-R-L)GAMQVAMNGK(SILAC-K-L)	(UniMod:1)SGHSPTR(SILAC-R-L)GAMQVAMNGK(SILAC-K-L)	1	Popeye_20221125_MVB_HStdia_SIL_1_15_100ng_3_E6_1_2296	1_15_3	1_15	2	S(Phospho (STY))GHSPTRGAMQVAMNGK	SGHS(Phospho (STY))PTRGAMQVAMNGK	83504.1	7710.14	6683.01	1.08906	16.9474	1.09341	16.9777	FALSE	12.4949835478325	n = 3681	0
503	(UniMod:1)SGHS(Phospho (STY))PTR(SILAC-R-L)GAMQVAMNGK(SILAC-K-L)	(UniMod:1)SGHSPTR(SILAC-R-L)GAMQVAMNGK(SILAC-K-L)	1	Popeye_20221125_MVB_HStdia_SIL_1_15_100ng_3_E6_1_2296	1_15_3	1_15	2	SGHS(Phospho (STY))PTRGAMQVAMNGK	S(Phospho (STY))GHSPTRGAMQVAMNGK	82426.1	6683.01	7710.14	1.09341	16.9777	1.08906	16.9474	TRUE	12.3336789859659	n = 3681	0
504	(UniMod:1)SGHS(Phospho (STY))PTR(SILAC-R-L)GAMQVAMNGK(SILAC-K-L)	(UniMod:1)SGHSPTR(SILAC-R-L)GAMQVAMNGK(SILAC-K-L)	1	Popeye_20221125_MVB_HStdia_SIL_1_15_100ng_3_E6_1_2296	1_15_3	1_15	2	SGHS(Phospho (STY))PTRGAMQVAMNGK	S(Phospho (STY))GHSPTRGAMQVAMNGK	82426.1	6683.01	7710.14	1.09341	16.9777	1.08906	16.9474	FALSE	10.6906100278335	n = 3681	0
505	(UniMod:1)S(Phospho (STY))IHFSSPVFTSR(SILAC-R-L)	(UniMod:1)SIHFSSPVFTSR(SILAC-R-L)	1	Popeye_20221125_MVB_HStdia_SIL_1_1_100ng_1_B6_1_2306	1_1_1	1_1	2	S(Phospho (STY))IHFSSPVFTSR	SIHFSS(Phospho (STY))PVFTSR	12910.5	14325	13478.7	1.00727	31.1273	1.03114	30.2477	TRUE	0.901256544502618	n = 2617	0
506	(UniMod:1)S(Phospho (STY))IHFSSPVFTSR(SILAC-R-L)	(UniMod:1)SIHFSSPVFTSR(SILAC-R-L)	1	Popeye_20221125_MVB_HStdia_SIL_1_1_100ng_1_B6_1_2306	1_1_1	1_1	2	S(Phospho (STY))IHFSSPVFTSR	SIHFSS(Phospho (STY))PVFTSR	12910.5	14325	13478.7	1.00727	31.1273	1.03114	30.2477	FALSE	0.957844599256605	n = 2617	0
507	(UniMod:1)SIHFSS(Phospho (STY))PVFTSR(SILAC-R-L)	(UniMod:1)SIHFSSPVFTSR(SILAC-R-L)	1	Popeye_20221125_MVB_HStdia_SIL_1_1_100ng_1_B6_1_2306	1_1_1	1_1	2	SIHFSS(Phospho (STY))PVFTSR	S(Phospho (STY))IHFSSPVFTSR	14774.5	13478.7	14325	1.03114	30.2477	1.00727	31.1273	TRUE	1.09613686779882	n = 2617	0
508	(UniMod:1)SIHFSS(Phospho (STY))PVFTSR(SILAC-R-L)	(UniMod:1)SIHFSSPVFTSR(SILAC-R-L)	1	Popeye_20221125_MVB_HStdia_SIL_1_1_100ng_1_B6_1_2306	1_1_1	1_1	2	SIHFSS(Phospho (STY))PVFTSR	S(Phospho (STY))IHFSSPVFTSR	14774.5	13478.7	14325	1.03114	30.2477	1.00727	31.1273	FALSE	1.03137870855148	n = 2617	0
509	(UniMod:1)S(Phospho (STY))IHFSSPVFTSR(SILAC-R-L)	(UniMod:1)SIHFSSPVFTSR(SILAC-R-L)	1	Popeye_20221125_MVB_HStdia_SIL_1_1_100ng_2_B6_1_2307	1_1_2	1_1	2	S(Phospho (STY))IHFSSPVFTSR	SIHFSS(Phospho (STY))PVFTSR	10738.4	12848.7	12809.3	1.00698	31.2485	1.02761	30.3992	TRUE	0.835757703113934	n = 2617	0
510	(UniMod:1)S(Phospho (STY))IHFSSPVFTSR(SILAC-R-L)	(UniMod:1)SIHFSSPVFTSR(SILAC-R-L)	1	Popeye_20221125_MVB_HStdia_SIL_1_1_100ng_2_B6_1_2307	1_1_2	1_1	2	S(Phospho (STY))IHFSSPVFTSR	SIHFSS(Phospho (STY))PVFTSR	10738.4	12848.7	12809.3	1.00698	31.2485	1.02761	30.3992	FALSE	0.838328402020407	n = 2617	0
511	(UniMod:1)SIHFSS(Phospho (STY))PVFTSR(SILAC-R-L)	(UniMod:1)SIHFSSPVFTSR(SILAC-R-L)	1	Popeye_20221125_MVB_HStdia_SIL_1_1_100ng_2_B6_1_2307	1_1_2	1_1	2	SIHFSS(Phospho (STY))PVFTSR	S(Phospho (STY))IHFSSPVFTSR	15475.5	12809.3	12848.7	1.02761	30.3992	1.00698	31.2485	TRUE	1.2081456441804	n = 2617	0
512	(UniMod:1)SIHFSS(Phospho (STY))PVFTSR(SILAC-R-L)	(UniMod:1)SIHFSSPVFTSR(SILAC-R-L)	1	Popeye_20221125_MVB_HStdia_SIL_1_1_100ng_2_B6_1_2307	1_1_2	1_1	2	SIHFSS(Phospho (STY))PVFTSR	S(Phospho (STY))IHFSSPVFTSR	15475.5	12809.3	12848.7	1.02761	30.3992	1.00698	31.2485	FALSE	1.20444091620164	n = 2617	0
513	(UniMod:1)S(Phospho (STY))IHFSSPVFTSR(SILAC-R-L)	(UniMod:1)SIHFSSPVFTSR(SILAC-R-L)	1	Popeye_20221125_MVB_HStdia_SIL_1_1_100ng_3_B6_1_2308	1_1_3	1_1	2	S(Phospho (STY))IHFSSPVFTSR	SIHFSS(Phospho (STY))PVFTSR	10969.4	13858	14171.2	1.005	31.189	1.02989	30.3396	TRUE	0.79155722326454	n = 2617	0
514	(UniMod:1)S(Phospho (STY))IHFSSPVFTSR(SILAC-R-L)	(UniMod:1)SIHFSSPVFTSR(SILAC-R-L)	1	Popeye_20221125_MVB_HStdia_SIL_1_1_100ng_3_B6_1_2308	1_1_3	1_1	2	S(Phospho (STY))IHFSSPVFTSR	SIHFSS(Phospho (STY))PVFTSR	10969.4	13858	14171.2	1.005	31.189	1.02989	30.3396	FALSE	0.774062888111098	n = 2617	0
515	(UniMod:1)SIHFSS(Phospho (STY))PVFTSR(SILAC-R-L)	(UniMod:1)SIHFSSPVFTSR(SILAC-R-L)	1	Popeye_20221125_MVB_HStdia_SIL_1_1_100ng_3_B6_1_2308	1_1_3	1_1	2	SIHFSS(Phospho (STY))PVFTSR	S(Phospho (STY))IHFSSPVFTSR	15826.5	14171.2	13858	1.02989	30.3396	1.005	31.189	TRUE	1.11680732753754	n = 2617	0
516	(UniMod:1)SIHFSS(Phospho (STY))PVFTSR(SILAC-R-L)	(UniMod:1)SIHFSSPVFTSR(SILAC-R-L)	1	Popeye_20221125_MVB_HStdia_SIL_1_1_100ng_3_B6_1_2308	1_1_3	1_1	2	SIHFSS(Phospho (STY))PVFTSR	S(Phospho (STY))IHFSSPVFTSR	15826.5	14171.2	13858	1.02989	30.3396	1.005	31.189	FALSE	1.14204791456199	n = 2617	0
517	(UniMod:1)S(Phospho (STY))IHFSSPVFTSR(SILAC-R-L)	(UniMod:1)SIHFSSPVFTSR(SILAC-R-L)	1	Popeye_20221125_MVB_HStdia_SIL_1_15_100ng_1_E6_1_2294	1_15_1	1_15	2	S(Phospho (STY))IHFSSPVFTSR	SIHFSS(Phospho (STY))PVFTSR	14525.5	1658.76	965.319	1.0125	31.2179	1.0325	30.3685	TRUE	8.75684246063324	n = 3681	0
518	(UniMod:1)S(Phospho (STY))IHFSSPVFTSR(SILAC-R-L)	(UniMod:1)SIHFSSPVFTSR(SILAC-R-L)	1	Popeye_20221125_MVB_HStdia_SIL_1_15_100ng_1_E6_1_2294	1_15_1	1_15	2	S(Phospho (STY))IHFSSPVFTSR	SIHFSS(Phospho (STY))PVFTSR	14525.5	1658.76	965.319	1.0125	31.2179	1.0325	30.3685	FALSE	15.0473574020609	n = 3681	0
519	(UniMod:1)SIHFSS(Phospho (STY))PVFTSR(SILAC-R-L)	(UniMod:1)SIHFSSPVFTSR(SILAC-R-L)	1	Popeye_20221125_MVB_HStdia_SIL_1_15_100ng_1_E6_1_2294	1_15_1	1_15	2	SIHFSS(Phospho (STY))PVFTSR	S(Phospho (STY))IHFSSPVFTSR	15951.6	965.319	1658.76	1.0325	30.3685	1.0125	31.2179	TRUE	16.5246928735475	n = 3681	0
520	(UniMod:1)SIHFSS(Phospho (STY))PVFTSR(SILAC-R-L)	(UniMod:1)SIHFSSPVFTSR(SILAC-R-L)	1	Popeye_20221125_MVB_HStdia_SIL_1_15_100ng_1_E6_1_2294	1_15_1	1_15	2	SIHFSS(Phospho (STY))PVFTSR	S(Phospho (STY))IHFSSPVFTSR	15951.6	965.319	1658.76	1.0325	30.3685	1.0125	31.2179	FALSE	9.61658106055125	n = 3681	0
521	(UniMod:1)S(Phospho (STY))IHFSSPVFTSR(SILAC-R-L)	(UniMod:1)SIHFSSPVFTSR(SILAC-R-L)	1	Popeye_20221125_MVB_HStdia_SIL_1_15_100ng_2_E6_1_2295	1_15_2	1_15	2	S(Phospho (STY))IHFSSPVFTSR	SIHFSS(Phospho (STY))PVFTSR	16113.5	1547.7	1132.39	1.00898	31.1901	1.0325	30.3712	TRUE	10.4112554112554	n = 3681	0
522	(UniMod:1)S(Phospho (STY))IHFSSPVFTSR(SILAC-R-L)	(UniMod:1)SIHFSSPVFTSR(SILAC-R-L)	1	Popeye_20221125_MVB_HStdia_SIL_1_15_100ng_2_E6_1_2295	1_15_2	1_15	2	S(Phospho (STY))IHFSSPVFTSR	SIHFSS(Phospho (STY))PVFTSR	16113.5	1547.7	1132.39	1.00898	31.1901	1.0325	30.3712	FALSE	14.2296381988538	n = 3681	0
523	(UniMod:1)SIHFSS(Phospho (STY))PVFTSR(SILAC-R-L)	(UniMod:1)SIHFSSPVFTSR(SILAC-R-L)	1	Popeye_20221125_MVB_HStdia_SIL_1_15_100ng_2_E6_1_2295	1_15_2	1_15	2	SIHFSS(Phospho (STY))PVFTSR	S(Phospho (STY))IHFSSPVFTSR	18442.8	1132.39	1547.7	1.0325	30.3712	1.00898	31.1901	TRUE	16.286615035456	n = 3681	0
524	(UniMod:1)SIHFSS(Phospho (STY))PVFTSR(SILAC-R-L)	(UniMod:1)SIHFSSPVFTSR(SILAC-R-L)	1	Popeye_20221125_MVB_HStdia_SIL_1_15_100ng_2_E6_1_2295	1_15_2	1_15	2	SIHFSS(Phospho (STY))PVFTSR	S(Phospho (STY))IHFSSPVFTSR	18442.8	1132.39	1547.7	1.0325	30.3712	1.00898	31.1901	FALSE	11.916262841636	n = 3681	0
525	(UniMod:1)S(Phospho (STY))IHFSSPVFTSR(SILAC-R-L)	(UniMod:1)SIHFSSPVFTSR(SILAC-R-L)	1	Popeye_20221125_MVB_HStdia_SIL_1_15_100ng_3_E6_1_2296	1_15_3	1_15	2	S(Phospho (STY))IHFSSPVFTSR	SIHFSS(Phospho (STY))PVFTSR	16968.5	2051.28	1563.61	1.01	31.1869	1.03375	30.3376	TRUE	8.27215202215202	n = 3681	0
526	(UniMod:1)S(Phospho (STY))IHFSSPVFTSR(SILAC-R-L)	(UniMod:1)SIHFSSPVFTSR(SILAC-R-L)	1	Popeye_20221125_MVB_HStdia_SIL_1_15_100ng_3_E6_1_2296	1_15_3	1_15	2	S(Phospho (STY))IHFSSPVFTSR	SIHFSS(Phospho (STY))PVFTSR	16968.5	2051.28	1563.61	1.01	31.1869	1.03375	30.3376	FALSE	10.8521306463888	n = 3681	0
527	(UniMod:1)SIHFSS(Phospho (STY))PVFTSR(SILAC-R-L)	(UniMod:1)SIHFSSPVFTSR(SILAC-R-L)	1	Popeye_20221125_MVB_HStdia_SIL_1_15_100ng_3_E6_1_2296	1_15_3	1_15	2	SIHFSS(Phospho (STY))PVFTSR	S(Phospho (STY))IHFSSPVFTSR	18375.8	1563.61	2051.28	1.03375	30.3376	1.01	31.1869	TRUE	11.7521632632178	n = 3681	0
528	(UniMod:1)SIHFSS(Phospho (STY))PVFTSR(SILAC-R-L)	(UniMod:1)SIHFSSPVFTSR(SILAC-R-L)	1	Popeye_20221125_MVB_HStdia_SIL_1_15_100ng_3_E6_1_2296	1_15_3	1_15	2	SIHFSS(Phospho (STY))PVFTSR	S(Phospho (STY))IHFSSPVFTSR	18375.8	1563.61	2051.28	1.03375	30.3376	1.01	31.1869	FALSE	8.95821145821146	n = 3681	0
529	S(Phospho (STY))PTPPLFSLPEAR(SILAC-R-L)	SPTPPLFSLPEAR(SILAC-R-L)	1	Popeye_20221125_MVB_HStdia_SIL_1_15_100ng_2_E6_1_2295	1_15_2	1_15	2	S(Phospho (STY))PTPPLFSLPEAR	SPT(Phospho (STY))PPLFSLPEAR	2615.09	1927.31	2055.53	1.01375	32.8582	1.02375	32.8279	TRUE	1.3568600795928	n = 3681	0
530	S(Phospho (STY))PTPPLFSLPEAR(SILAC-R-L)	SPTPPLFSLPEAR(SILAC-R-L)	1	Popeye_20221125_MVB_HStdia_SIL_1_15_100ng_2_E6_1_2295	1_15_2	1_15	2	S(Phospho (STY))PTPPLFSLPEAR	SPT(Phospho (STY))PPLFSLPEAR	2615.09	1927.31	2055.53	1.01375	32.8582	1.02375	32.8279	FALSE	1.27222176275705	n = 3681	0
531	SPT(Phospho (STY))PPLFSLPEAR(SILAC-R-L)	SPTPPLFSLPEAR(SILAC-R-L)	1	Popeye_20221125_MVB_HStdia_SIL_1_15_100ng_2_E6_1_2295	1_15_2	1_15	2	SPT(Phospho (STY))PPLFSLPEAR	S(Phospho (STY))PTPPLFSLPEAR	2809.1	2055.53	1927.31	1.02375	32.8279	1.01375	32.8582	TRUE	1.36660617942818	n = 3681	0
532	SPT(Phospho (STY))PPLFSLPEAR(SILAC-R-L)	SPTPPLFSLPEAR(SILAC-R-L)	1	Popeye_20221125_MVB_HStdia_SIL_1_15_100ng_2_E6_1_2295	1_15_2	1_15	2	SPT(Phospho (STY))PPLFSLPEAR	S(Phospho (STY))PTPPLFSLPEAR	2809.1	2055.53	1927.31	1.02375	32.8279	1.01375	32.8582	FALSE	1.45752369883413	n = 3681	0
533	(UniMod:1)S(Phospho (STY))QSGAVSCCPGATNGSLGR(SILAC-R-L)	(UniMod:1)SQSGAVSCCPGATNGSLGR(SILAC-R-L)	1	Popeye_20221125_MVB_HStdia_SIL_1_1_100ng_1_B6_1_2306	1_1_1	1_1	2	S(Phospho (STY))QSGAVSCCPGATNGSLGR	SQSGAVSCCPGATNGS(Phospho (STY))LGR	4314.21	4007.63	3887.84	1.15177	17.8315	1.19479	17.1035	TRUE	1.0764990780087	n = 2617	0
534	(UniMod:1)S(Phospho (STY))QSGAVSCCPGATNGSLGR(SILAC-R-L)	(UniMod:1)SQSGAVSCCPGATNGSLGR(SILAC-R-L)	1	Popeye_20221125_MVB_HStdia_SIL_1_1_100ng_1_B6_1_2306	1_1_1	1_1	2	S(Phospho (STY))QSGAVSCCPGATNGSLGR	SQSGAVSCCPGATNGS(Phospho (STY))LGR	4314.21	4007.63	3887.84	1.15177	17.8315	1.19479	17.1035	FALSE	1.10966757891271	n = 2617	0
535	(UniMod:1)SQSGAVSCCPGATNGS(Phospho (STY))LGR(SILAC-R-L)	(UniMod:1)SQSGAVSCCPGATNGSLGR(SILAC-R-L)	1	Popeye_20221125_MVB_HStdia_SIL_1_1_100ng_1_B6_1_2306	1_1_1	1_1	2	SQSGAVSCCPGATNGS(Phospho (STY))LGR	S(Phospho (STY))QSGAVSCCPGATNGSLGR	4997.29	3887.84	4007.63	1.19479	17.1035	1.15177	17.8315	TRUE	1.28536410963414	n = 2617	0
536	(UniMod:1)SQSGAVSCCPGATNGS(Phospho (STY))LGR(SILAC-R-L)	(UniMod:1)SQSGAVSCCPGATNGSLGR(SILAC-R-L)	1	Popeye_20221125_MVB_HStdia_SIL_1_1_100ng_1_B6_1_2306	1_1_1	1_1	2	SQSGAVSCCPGATNGS(Phospho (STY))LGR	S(Phospho (STY))QSGAVSCCPGATNGSLGR	4997.29	3887.84	4007.63	1.19479	17.1035	1.15177	17.8315	FALSE	1.24694395440697	n = 2617	0
537	(UniMod:1)S(Phospho (STY))QSGAVSCCPGATNGSLGR(SILAC-R-L)	(UniMod:1)SQSGAVSCCPGATNGSLGR(SILAC-R-L)	1	Popeye_20221125_MVB_HStdia_SIL_1_1_100ng_2_B6_1_2307	1_1_2	1_1	2	S(Phospho (STY))QSGAVSCCPGATNGSLGR	SQSGAVSCCPGATNGS(Phospho (STY))LGR	4341.21	4322.6	4235.89	1.15636	17.8316	1.19511	17.1338	TRUE	1.00430527923009	n = 2617	0
538	(UniMod:1)S(Phospho (STY))QSGAVSCCPGATNGSLGR(SILAC-R-L)	(UniMod:1)SQSGAVSCCPGATNGSLGR(SILAC-R-L)	1	Popeye_20221125_MVB_HStdia_SIL_1_1_100ng_2_B6_1_2307	1_1_2	1_1	2	S(Phospho (STY))QSGAVSCCPGATNGSLGR	SQSGAVSCCPGATNGS(Phospho (STY))LGR	4341.21	4322.6	4235.89	1.15636	17.8316	1.19511	17.1338	FALSE	1.02486372403438	n = 2617	0
539	(UniMod:1)SQSGAVSCCPGATNGS(Phospho (STY))LGR(SILAC-R-L)	(UniMod:1)SQSGAVSCCPGATNGSLGR(SILAC-R-L)	1	Popeye_20221125_MVB_HStdia_SIL_1_1_100ng_2_B6_1_2307	1_1_2	1_1	2	SQSGAVSCCPGATNGS(Phospho (STY))LGR	S(Phospho (STY))QSGAVSCCPGATNGSLGR	4479.19	4235.89	4322.6	1.19511	17.1338	1.15636	17.8316	TRUE	1.0574377521607	n = 2617	0
540	(UniMod:1)SQSGAVSCCPGATNGS(Phospho (STY))LGR(SILAC-R-L)	(UniMod:1)SQSGAVSCCPGATNGSLGR(SILAC-R-L)	1	Popeye_20221125_MVB_HStdia_SIL_1_1_100ng_2_B6_1_2307	1_1_2	1_1	2	SQSGAVSCCPGATNGS(Phospho (STY))LGR	S(Phospho (STY))QSGAVSCCPGATNGSLGR	4479.19	4235.89	4322.6	1.19511	17.1338	1.15636	17.8316	FALSE	1.03622588257067	n = 2617	0
541	(UniMod:1)S(Phospho (STY))QSGAVSCCPGATNGSLGR(SILAC-R-L)	(UniMod:1)SQSGAVSCCPGATNGSLGR(SILAC-R-L)	1	Popeye_20221125_MVB_HStdia_SIL_1_1_100ng_3_B6_1_2308	1_1_3	1_1	2	S(Phospho (STY))QSGAVSCCPGATNGSLGR	SQSGAVSCCPGATNGS(Phospho (STY))LGR	5043.24	4581.74	3861.46	1.14761	17.9233	1.19307	17.1953	TRUE	1.10072592508523	n = 2617	0
542	(UniMod:1)S(Phospho (STY))QSGAVSCCPGATNGSLGR(SILAC-R-L)	(UniMod:1)SQSGAVSCCPGATNGSLGR(SILAC-R-L)	1	Popeye_20221125_MVB_HStdia_SIL_1_1_100ng_3_B6_1_2308	1_1_3	1_1	2	S(Phospho (STY))QSGAVSCCPGATNGSLGR	SQSGAVSCCPGATNGS(Phospho (STY))LGR	5043.24	4581.74	3861.46	1.14761	17.9233	1.19307	17.1953	FALSE	1.30604486385978	n = 2617	0
543	(UniMod:1)SQSGAVSCCPGATNGS(Phospho (STY))LGR(SILAC-R-L)	(UniMod:1)SQSGAVSCCPGATNGSLGR(SILAC-R-L)	1	Popeye_20221125_MVB_HStdia_SIL_1_1_100ng_3_B6_1_2308	1_1_3	1_1	2	SQSGAVSCCPGATNGS(Phospho (STY))LGR	S(Phospho (STY))QSGAVSCCPGATNGSLGR	4959.19	3861.46	4581.74	1.19307	17.1953	1.14761	17.9233	TRUE	1.28427848533974	n = 2617	0
544	(UniMod:1)SQSGAVSCCPGATNGS(Phospho (STY))LGR(SILAC-R-L)	(UniMod:1)SQSGAVSCCPGATNGSLGR(SILAC-R-L)	1	Popeye_20221125_MVB_HStdia_SIL_1_1_100ng_3_B6_1_2308	1_1_3	1_1	2	SQSGAVSCCPGATNGS(Phospho (STY))LGR	S(Phospho (STY))QSGAVSCCPGATNGSLGR	4959.19	3861.46	4581.74	1.19307	17.1953	1.14761	17.9233	FALSE	1.08238136603125	n = 2617	0
545	(UniMod:1)S(Phospho (STY))QSGAVSCCPGATNGSLGR(SILAC-R-L)	(UniMod:1)SQSGAVSCCPGATNGSLGR(SILAC-R-L)	1	Popeye_20221125_MVB_HStdia_SIL_1_15_100ng_1_E6_1_2294	1_15_1	1_15	2	S(Phospho (STY))QSGAVSCCPGATNGSLGR	SQSGAVSCCPGATNGS(Phospho (STY))LGR	1996.07	1037.08	216.294	1.16031	17.8309	1.18136	17.1636	TRUE	1.92470204805801	n = 3681	0
546	(UniMod:1)S(Phospho (STY))QSGAVSCCPGATNGSLGR(SILAC-R-L)	(UniMod:1)SQSGAVSCCPGATNGSLGR(SILAC-R-L)	1	Popeye_20221125_MVB_HStdia_SIL_1_15_100ng_1_E6_1_2294	1_15_1	1_15	2	S(Phospho (STY))QSGAVSCCPGATNGSLGR	SQSGAVSCCPGATNGS(Phospho (STY))LGR	1996.07	1037.08	216.294	1.16031	17.8309	1.18136	17.1636	FALSE	9.22850379575947	n = 3681	0
547	(UniMod:1)SQSGAVSCCPGATNGS(Phospho (STY))LGR(SILAC-R-L)	(UniMod:1)SQSGAVSCCPGATNGSLGR(SILAC-R-L)	1	Popeye_20221125_MVB_HStdia_SIL_1_15_100ng_1_E6_1_2294	1_15_1	1_15	2	SQSGAVSCCPGATNGS(Phospho (STY))LGR	S(Phospho (STY))QSGAVSCCPGATNGSLGR	4256.2	216.294	1037.08	1.18136	17.1636	1.16031	17.8309	TRUE	19.6778458949393	n = 3681	0
548	(UniMod:1)SQSGAVSCCPGATNGS(Phospho (STY))LGR(SILAC-R-L)	(UniMod:1)SQSGAVSCCPGATNGSLGR(SILAC-R-L)	1	Popeye_20221125_MVB_HStdia_SIL_1_15_100ng_1_E6_1_2294	1_15_1	1_15	2	SQSGAVSCCPGATNGS(Phospho (STY))LGR	S(Phospho (STY))QSGAVSCCPGATNGSLGR	4256.2	216.294	1037.08	1.18136	17.1636	1.16031	17.8309	FALSE	4.10402283333976	n = 3681	0
549	(UniMod:1)S(Phospho (STY))QSGAVSCCPGATNGSLGR(SILAC-R-L)	(UniMod:1)SQSGAVSCCPGATNGSLGR(SILAC-R-L)	1	Popeye_20221125_MVB_HStdia_SIL_1_15_100ng_2_E6_1_2295	1_15_2	1_15	2	S(Phospho (STY))QSGAVSCCPGATNGSLGR	SQSGAVSCCPGATNGS(Phospho (STY))LGR	2794.13	1191.12	492.378	1.15739	17.864	1.1876	17.1967	TRUE	2.34580059104037	n = 3681	0
550	(UniMod:1)S(Phospho (STY))QSGAVSCCPGATNGSLGR(SILAC-R-L)	(UniMod:1)SQSGAVSCCPGATNGSLGR(SILAC-R-L)	1	Popeye_20221125_MVB_HStdia_SIL_1_15_100ng_2_E6_1_2295	1_15_2	1_15	2	S(Phospho (STY))QSGAVSCCPGATNGSLGR	SQSGAVSCCPGATNGS(Phospho (STY))LGR	2794.13	1191.12	492.378	1.15739	17.864	1.1876	17.1967	FALSE	5.67476613496135	n = 3681	0
551	(UniMod:1)SQSGAVSCCPGATNGS(Phospho (STY))LGR(SILAC-R-L)	(UniMod:1)SQSGAVSCCPGATNGSLGR(SILAC-R-L)	1	Popeye_20221125_MVB_HStdia_SIL_1_15_100ng_2_E6_1_2295	1_15_2	1_15	2	SQSGAVSCCPGATNGS(Phospho (STY))LGR	S(Phospho (STY))QSGAVSCCPGATNGSLGR	4120.18	492.378	1191.12	1.1876	17.1967	1.15739	17.864	TRUE	8.36792058134198	n = 3681	0
552	(UniMod:1)SQSGAVSCCPGATNGS(Phospho (STY))LGR(SILAC-R-L)	(UniMod:1)SQSGAVSCCPGATNGSLGR(SILAC-R-L)	1	Popeye_20221125_MVB_HStdia_SIL_1_15_100ng_2_E6_1_2295	1_15_2	1_15	2	SQSGAVSCCPGATNGS(Phospho (STY))LGR	S(Phospho (STY))QSGAVSCCPGATNGSLGR	4120.18	492.378	1191.12	1.1876	17.1967	1.15739	17.864	FALSE	3.45908052924978	n = 3681	0
553	(UniMod:1)S(Phospho (STY))QSGAVSCCPGATNGSLGR(SILAC-R-L)	(UniMod:1)SQSGAVSCCPGATNGSLGR(SILAC-R-L)	1	Popeye_20221125_MVB_HStdia_SIL_1_15_100ng_3_E6_1_2296	1_15_3	1_15	2	S(Phospho (STY))QSGAVSCCPGATNGSLGR	SQSGAVSCCPGATNGS(Phospho (STY))LGR	2565.11	296.486	429.569	1.15909	17.8306	1.1842	17.1026	TRUE	8.65170699459671	n = 3681	0
554	(UniMod:1)S(Phospho (STY))QSGAVSCCPGATNGSLGR(SILAC-R-L)	(UniMod:1)SQSGAVSCCPGATNGSLGR(SILAC-R-L)	1	Popeye_20221125_MVB_HStdia_SIL_1_15_100ng_3_E6_1_2296	1_15_3	1_15	2	S(Phospho (STY))QSGAVSCCPGATNGSLGR	SQSGAVSCCPGATNGS(Phospho (STY))LGR	2565.11	296.486	429.569	1.15909	17.8306	1.1842	17.1026	FALSE	5.97135733723802	n = 3681	0
555	(UniMod:1)SQSGAVSCCPGATNGS(Phospho (STY))LGR(SILAC-R-L)	(UniMod:1)SQSGAVSCCPGATNGSLGR(SILAC-R-L)	1	Popeye_20221125_MVB_HStdia_SIL_1_15_100ng_3_E6_1_2296	1_15_3	1_15	2	SQSGAVSCCPGATNGS(Phospho (STY))LGR	S(Phospho (STY))QSGAVSCCPGATNGSLGR	4564.26	429.569	296.486	1.1842	17.1026	1.15909	17.8306	TRUE	10.6252080573784	n = 3681	0
556	(UniMod:1)SQSGAVSCCPGATNGS(Phospho (STY))LGR(SILAC-R-L)	(UniMod:1)SQSGAVSCCPGATNGSLGR(SILAC-R-L)	1	Popeye_20221125_MVB_HStdia_SIL_1_15_100ng_3_E6_1_2296	1_15_3	1_15	2	SQSGAVSCCPGATNGS(Phospho (STY))LGR	S(Phospho (STY))QSGAVSCCPGATNGSLGR	4564.26	429.569	296.486	1.1842	17.1026	1.15909	17.8306	FALSE	15.3945211578287	n = 3681	0
557	(UniMod:1)SS(Phospho (STY))EAETQQPPAAPPAAPALSAADTK(SILAC-K-L)PGTTGSGAGSGGPGGLTSAAPAGGDK(SILAC-K-L)	(UniMod:1)SSEAETQQPPAAPPAAPALSAADTK(SILAC-K-L)PGTTGSGAGSGGPGGLTSAAPAGGDK(SILAC-K-L)	1	Popeye_20221125_MVB_HStdia_SIL_1_1_100ng_3_B6_1_2308	1_1_3	1_1	4	SS(Phospho (STY))EAETQQPPAAPPAAPALSAADTKPGTTGSGAGSGGPGGLTSAAPAGGDK	SSEAET(Phospho (STY))QQPPAAPPAAPALSAADTKPGTTGSGAGSGGPGGLTSAAPAGGDK	1021.04	1070.57	1676.53	1.13615	26.5481	1.12125	26.6087	TRUE	0.953734926254238	n = 2617	0
558	(UniMod:1)SS(Phospho (STY))EAETQQPPAAPPAAPALSAADTK(SILAC-K-L)PGTTGSGAGSGGPGGLTSAAPAGGDK(SILAC-K-L)	(UniMod:1)SSEAETQQPPAAPPAAPALSAADTK(SILAC-K-L)PGTTGSGAGSGGPGGLTSAAPAGGDK(SILAC-K-L)	1	Popeye_20221125_MVB_HStdia_SIL_1_1_100ng_3_B6_1_2308	1_1_3	1_1	4	SS(Phospho (STY))EAETQQPPAAPPAAPALSAADTKPGTTGSGAGSGGPGGLTSAAPAGGDK	SSEAET(Phospho (STY))QQPPAAPPAAPALSAADTKPGTTGSGAGSGGPGGLTSAAPAGGDK	1021.04	1070.57	1676.53	1.13615	26.5481	1.12125	26.6087	FALSE	0.609019820701091	n = 2617	0
559	(UniMod:1)SSEAET(Phospho (STY))QQPPAAPPAAPALSAADTK(SILAC-K-L)PGTTGSGAGSGGPGGLTSAAPAGGDK(SILAC-K-L)	(UniMod:1)SSEAETQQPPAAPPAAPALSAADTK(SILAC-K-L)PGTTGSGAGSGGPGGLTSAAPAGGDK(SILAC-K-L)	1	Popeye_20221125_MVB_HStdia_SIL_1_1_100ng_3_B6_1_2308	1_1_3	1_1	4	SSEAET(Phospho (STY))QQPPAAPPAAPALSAADTKPGTTGSGAGSGGPGGLTSAAPAGGDK	SS(Phospho (STY))EAETQQPPAAPPAAPALSAADTKPGTTGSGAGSGGPGGLTSAAPAGGDK	1417.06	1676.53	901.423	1.12125	26.6087	1.10312	26.5481	TRUE	0.845233905745796	n = 2617	0
560	(UniMod:1)SSEAET(Phospho (STY))QQPPAAPPAAPALSAADTK(SILAC-K-L)PGTTGSGAGSGGPGGLTSAAPAGGDK(SILAC-K-L)	(UniMod:1)SSEAETQQPPAAPPAAPALSAADTK(SILAC-K-L)PGTTGSGAGSGGPGGLTSAAPAGGDK(SILAC-K-L)	1	Popeye_20221125_MVB_HStdia_SIL_1_1_100ng_3_B6_1_2308	1_1_3	1_1	4	SSEAET(Phospho (STY))QQPPAAPPAAPALSAADTKPGTTGSGAGSGGPGGLTSAAPAGGDK	SS(Phospho (STY))EAETQQPPAAPPAAPALSAADTKPGTTGSGAGSGGPGGLTSAAPAGGDK	1417.06	1676.53	901.423	1.12125	26.6087	1.10312	26.5481	FALSE	1.57202556402488	n = 2617	0
561	(UniMod:1)SS(Phospho (STY))EAETQQPPAAPPAAPALSAADTK(SILAC-K-L)PGTTGSGAGSGGPGGLTSAAPAGGDK(SILAC-K-L)	(UniMod:1)SSEAETQQPPAAPPAAPALSAADTK(SILAC-K-L)PGTTGSGAGSGGPGGLTSAAPAGGDK(SILAC-K-L)	1	Popeye_20221125_MVB_HStdia_SIL_1_15_100ng_2_E6_1_2295	1_15_2	1_15	4	SS(Phospho (STY))EAETQQPPAAPPAAPALSAADTKPGTTGSGAGSGGPGGLTSAAPAGGDK	SSEAETQQPPAAPPAAPALSAADTKPGTTGSGAGS(Phospho (STY))GGPGGLTSAAPAGGDK	3797.17	395.224	585.602	1.12443	26.5192	1.16927	26.7315	TRUE	9.60764022427788	n = 3681	0
562	(UniMod:1)SS(Phospho (STY))EAETQQPPAAPPAAPALSAADTK(SILAC-K-L)PGTTGSGAGSGGPGGLTSAAPAGGDK(SILAC-K-L)	(UniMod:1)SSEAETQQPPAAPPAAPALSAADTK(SILAC-K-L)PGTTGSGAGSGGPGGLTSAAPAGGDK(SILAC-K-L)	1	Popeye_20221125_MVB_HStdia_SIL_1_15_100ng_2_E6_1_2295	1_15_2	1_15	4	SS(Phospho (STY))EAETQQPPAAPPAAPALSAADTKPGTTGSGAGSGGPGGLTSAAPAGGDK	SSEAETQQPPAAPPAAPALSAADTKPGTTGSGAGS(Phospho (STY))GGPGGLTSAAPAGGDK	3797.17	395.224	585.602	1.12443	26.5192	1.16927	26.7315	FALSE	6.48421624243087	n = 3681	0
563	(UniMod:1)SSEAETQQPPAAPPAAPALSAADTK(SILAC-K-L)PGTTGSGAGS(Phospho (STY))GGPGGLTSAAPAGGDK(SILAC-K-L)	(UniMod:1)SSEAETQQPPAAPPAAPALSAADTK(SILAC-K-L)PGTTGSGAGSGGPGGLTSAAPAGGDK(SILAC-K-L)	1	Popeye_20221125_MVB_HStdia_SIL_1_15_100ng_2_E6_1_2295	1_15_2	1_15	4	SSEAETQQPPAAPPAAPALSAADTKPGTTGSGAGS(Phospho (STY))GGPGGLTSAAPAGGDK	SS(Phospho (STY))EAETQQPPAAPPAAPALSAADTKPGTTGSGAGSGGPGGLTSAAPAGGDK	3171.12	585.602	645.775	1.16927	26.7315	1.11385	26.5495	TRUE	5.41514544007705	n = 3681	0
564	(UniMod:1)SSEAETQQPPAAPPAAPALSAADTK(SILAC-K-L)PGTTGSGAGS(Phospho (STY))GGPGGLTSAAPAGGDK(SILAC-K-L)	(UniMod:1)SSEAETQQPPAAPPAAPALSAADTK(SILAC-K-L)PGTTGSGAGSGGPGGLTSAAPAGGDK(SILAC-K-L)	1	Popeye_20221125_MVB_HStdia_SIL_1_15_100ng_2_E6_1_2295	1_15_2	1_15	4	SSEAETQQPPAAPPAAPALSAADTKPGTTGSGAGS(Phospho (STY))GGPGGLTSAAPAGGDK	SS(Phospho (STY))EAETQQPPAAPPAAPALSAADTKPGTTGSGAGSGGPGGLTSAAPAGGDK	3171.12	585.602	645.775	1.16927	26.7315	1.11385	26.5495	FALSE	4.91056482521002	n = 3681	0
565	(UniMod:1)SS(Phospho (STY))EAETQQPPAAPPAAPALSAADTK(SILAC-K-L)PGTTGSGAGSGGPGGLTSAAPAGGDK(SILAC-K-L)	(UniMod:1)SSEAETQQPPAAPPAAPALSAADTK(SILAC-K-L)PGTTGSGAGSGGPGGLTSAAPAGGDK(SILAC-K-L)	1	Popeye_20221125_MVB_HStdia_SIL_1_15_100ng_3_E6_1_2296	1_15_3	1_15	4	SS(Phospho (STY))EAETQQPPAAPPAAPALSAADTKPGTTGSGAGSGGPGGLTSAAPAGGDK	SSEAETQQPPAAPPAAPALSAADTKPGTTGSGAGS(Phospho (STY))GGPGGLTSAAPAGGDK	4698.23	1527.34	432.893	1.1225	26.5463	1.15261	26.7283	TRUE	3.07608652952191	n = 3681	0
566	(UniMod:1)SS(Phospho (STY))EAETQQPPAAPPAAPALSAADTK(SILAC-K-L)PGTTGSGAGSGGPGGLTSAAPAGGDK(SILAC-K-L)	(UniMod:1)SSEAETQQPPAAPPAAPALSAADTK(SILAC-K-L)PGTTGSGAGSGGPGGLTSAAPAGGDK(SILAC-K-L)	1	Popeye_20221125_MVB_HStdia_SIL_1_15_100ng_3_E6_1_2296	1_15_3	1_15	4	SS(Phospho (STY))EAETQQPPAAPPAAPALSAADTKPGTTGSGAGSGGPGGLTSAAPAGGDK	SSEAETQQPPAAPPAAPALSAADTKPGTTGSGAGS(Phospho (STY))GGPGGLTSAAPAGGDK	4698.23	1527.34	432.893	1.1225	26.5463	1.15261	26.7283	FALSE	10.8530976476866	n = 3681	0
567	(UniMod:1)SSEAETQQPPAAPPAAPALSAADTK(SILAC-K-L)PGTTGSGAGS(Phospho (STY))GGPGGLTSAAPAGGDK(SILAC-K-L)	(UniMod:1)SSEAETQQPPAAPPAAPALSAADTK(SILAC-K-L)PGTTGSGAGSGGPGGLTSAAPAGGDK(SILAC-K-L)	1	Popeye_20221125_MVB_HStdia_SIL_1_15_100ng_3_E6_1_2296	1_15_3	1_15	4	SSEAETQQPPAAPPAAPALSAADTKPGTTGSGAGS(Phospho (STY))GGPGGLTSAAPAGGDK	SS(Phospho (STY))EAETQQPPAAPPAAPALSAADTKPGTTGSGAGSGGPGGLTSAAPAGGDK	3820.17	432.893	847.401	1.15261	26.7283	1.10833	26.6676	TRUE	8.82474422085827	n = 3681	0
568	(UniMod:1)SSEAETQQPPAAPPAAPALSAADTK(SILAC-K-L)PGTTGSGAGS(Phospho (STY))GGPGGLTSAAPAGGDK(SILAC-K-L)	(UniMod:1)SSEAETQQPPAAPPAAPALSAADTK(SILAC-K-L)PGTTGSGAGSGGPGGLTSAAPAGGDK(SILAC-K-L)	1	Popeye_20221125_MVB_HStdia_SIL_1_15_100ng_3_E6_1_2296	1_15_3	1_15	4	SSEAETQQPPAAPPAAPALSAADTKPGTTGSGAGS(Phospho (STY))GGPGGLTSAAPAGGDK	SS(Phospho (STY))EAETQQPPAAPPAAPALSAADTKPGTTGSGAGSGGPGGLTSAAPAGGDK	3820.17	432.893	847.401	1.15261	26.7283	1.10833	26.6676	FALSE	4.50810183136437	n = 3681	0
569	STS(Phospho (STY))FR(SILAC-R-L)GGM(UniMod:35)GSGGLATGIAGGLAGM(UniMod:35)GGIQNEK(SILAC-K-L)	STSFR(SILAC-R-L)GGM(UniMod:35)GSGGLATGIAGGLAGM(UniMod:35)GGIQNEK(SILAC-K-L)	1	Popeye_20221125_MVB_HStdia_SIL_1_1_100ng_3_B6_1_2308	1_1_3	1_1	3	STS(Phospho (STY))FRGGMGSGGLATGIAGGLAGMGGIQNEK	STSFRGGMGSGGLAT(Phospho (STY))GIAGGLAGMGGIQNEK	3801.17	5213.78	385.523	1.04182	26.6283	1.04057	28.7213	TRUE	0.729062215897104	n = 2617	0
570	STS(Phospho (STY))FR(SILAC-R-L)GGM(UniMod:35)GSGGLATGIAGGLAGM(UniMod:35)GGIQNEK(SILAC-K-L)	STSFR(SILAC-R-L)GGM(UniMod:35)GSGGLATGIAGGLAGM(UniMod:35)GGIQNEK(SILAC-K-L)	1	Popeye_20221125_MVB_HStdia_SIL_1_1_100ng_3_B6_1_2308	1_1_3	1_1	3	STS(Phospho (STY))FRGGMGSGGLATGIAGGLAGMGGIQNEK	STSFRGGMGSGGLAT(Phospho (STY))GIAGGLAGMGGIQNEK	3801.17	5213.78	385.523	1.04182	26.6283	1.04057	28.7213	FALSE	9.85977490318347	n = 2617	0
571	STS(Phospho (STY))FR(SILAC-R-L)GGMGSGGLATGIAGGLAGM(UniMod:35)GGIQNEK(SILAC-K-L)	STSFR(SILAC-R-L)GGMGSGGLATGIAGGLAGM(UniMod:35)GGIQNEK(SILAC-K-L)	1	Popeye_20221125_MVB_HStdia_SIL_1_1_100ng_3_B6_1_2308	1_1_3	1_1	3	STS(Phospho (STY))FRGGMGSGGLATGIAGGLAGMGGIQNEK	STSFRGGMGS(Phospho (STY))GGLATGIAGGLAGMGGIQNEK	16687.8	28840.3	24098.5	1.04261	28.6909	1.03886	28.7213	TRUE	0.578627822872855	n = 2617	0
572	STS(Phospho (STY))FR(SILAC-R-L)GGMGSGGLATGIAGGLAGM(UniMod:35)GGIQNEK(SILAC-K-L)	STSFR(SILAC-R-L)GGMGSGGLATGIAGGLAGM(UniMod:35)GGIQNEK(SILAC-K-L)	1	Popeye_20221125_MVB_HStdia_SIL_1_1_100ng_3_B6_1_2308	1_1_3	1_1	3	STS(Phospho (STY))FRGGMGSGGLATGIAGGLAGMGGIQNEK	STSFRGGMGS(Phospho (STY))GGLATGIAGGLAGMGGIQNEK	16687.8	28840.3	24098.5	1.04261	28.6909	1.03886	28.7213	FALSE	0.692482934622487	n = 2617	0
573	STSFR(SILAC-R-L)GGM(UniMod:35)GSGGLAT(Phospho (STY))GIAGGLAGM(UniMod:35)GGIQNEK(SILAC-K-L)	STSFR(SILAC-R-L)GGM(UniMod:35)GSGGLATGIAGGLAGM(UniMod:35)GGIQNEK(SILAC-K-L)	1	Popeye_20221125_MVB_HStdia_SIL_1_1_100ng_3_B6_1_2308	1_1_3	1_1	3	STSFRGGMGSGGLAT(Phospho (STY))GIAGGLAGMGGIQNEK	STS(Phospho (STY))FRGGMGSGGLATGIAGGLAGMGGIQNEK	666.027	385.523	5213.78	1.04057	28.7213	1.04182	26.6283	TRUE	1.7275934250356	n = 2617	0
574	STSFR(SILAC-R-L)GGM(UniMod:35)GSGGLAT(Phospho (STY))GIAGGLAGM(UniMod:35)GGIQNEK(SILAC-K-L)	STSFR(SILAC-R-L)GGM(UniMod:35)GSGGLATGIAGGLAGM(UniMod:35)GGIQNEK(SILAC-K-L)	1	Popeye_20221125_MVB_HStdia_SIL_1_1_100ng_3_B6_1_2308	1_1_3	1_1	3	STSFRGGMGSGGLAT(Phospho (STY))GIAGGLAGMGGIQNEK	STS(Phospho (STY))FRGGMGSGGLATGIAGGLAGMGGIQNEK	666.027	385.523	5213.78	1.04057	28.7213	1.04182	26.6283	FALSE	0.127743594858241	n = 2617	0
575	STSFR(SILAC-R-L)GGMGS(Phospho (STY))GGLATGIAGGLAGM(UniMod:35)GGIQNEK(SILAC-K-L)	STSFR(SILAC-R-L)GGMGSGGLATGIAGGLAGM(UniMod:35)GGIQNEK(SILAC-K-L)	1	Popeye_20221125_MVB_HStdia_SIL_1_1_100ng_3_B6_1_2308	1_1_3	1_1	3	STSFRGGMGS(Phospho (STY))GGLATGIAGGLAGMGGIQNEK	STS(Phospho (STY))FRGGMGSGGLATGIAGGLAGMGGIQNEK	16611.8	24098.5	28840.3	1.03886	28.7213	1.04261	28.6909	TRUE	0.689329211361703	n = 2617	0
576	STSFR(SILAC-R-L)GGMGS(Phospho (STY))GGLATGIAGGLAGM(UniMod:35)GGIQNEK(SILAC-K-L)	STSFR(SILAC-R-L)GGMGSGGLATGIAGGLAGM(UniMod:35)GGIQNEK(SILAC-K-L)	1	Popeye_20221125_MVB_HStdia_SIL_1_1_100ng_3_B6_1_2308	1_1_3	1_1	3	STSFRGGMGS(Phospho (STY))GGLATGIAGGLAGMGGIQNEK	STS(Phospho (STY))FRGGMGSGGLATGIAGGLAGMGGIQNEK	16611.8	24098.5	28840.3	1.03886	28.7213	1.04261	28.6909	FALSE	0.575992621435977	n = 2617	0
577	STSFR(SILAC-R-L)GGMGS(Phospho (STY))GGLATGIAGGLAGMGGIQNEK(SILAC-K-L)	STSFR(SILAC-R-L)GGMGSGGLATGIAGGLAGMGGIQNEK(SILAC-K-L)	1	Popeye_20221125_MVB_HStdia_SIL_1_1_100ng_3_B6_1_2308	1_1_3	1_1	3	STSFRGGMGS(Phospho (STY))GGLATGIAGGLAGMGGIQNEK	STS(Phospho (STY))FRGGMGSGGLATGIAGGLAGMGGIQNEK	87306.4	134050	122966	1.045	31.1157	1.04938	31.146	TRUE	0.651297277135397	n = 2617	0
578	STSFR(SILAC-R-L)GGMGS(Phospho (STY))GGLATGIAGGLAGMGGIQNEK(SILAC-K-L)	STSFR(SILAC-R-L)GGMGSGGLATGIAGGLAGMGGIQNEK(SILAC-K-L)	1	Popeye_20221125_MVB_HStdia_SIL_1_1_100ng_3_B6_1_2308	1_1_3	1_1	3	STSFRGGMGS(Phospho (STY))GGLATGIAGGLAGMGGIQNEK	STS(Phospho (STY))FRGGMGSGGLATGIAGGLAGMGGIQNEK	87306.4	134050	122966	1.045	31.1157	1.04938	31.146	FALSE	0.710004391457801	n = 2617	0
579	(UniMod:1)SDAAVDT(Phospho (STY))SSEITTK(SILAC-K-L)	(UniMod:1)SDAAVDTSSEITTK(SILAC-K-L)	1	Popeye_20221125_MVB_HStdia_SIL_1_1_100ng_1_B6_1_2306	1_1_1	1_1	2	SDAAVDT(Phospho (STY))SSEITTK	SDAAVDTS(Phospho (STY))SEITTK	72815.4	84444.1	63707.7	1.04531	19.7853	1.07635	18.9663	TRUE	0.86229114881916	n = 2617	0
580	(UniMod:1)SDAAVDT(Phospho (STY))SSEITTK(SILAC-K-L)	(UniMod:1)SDAAVDTSSEITTK(SILAC-K-L)	1	Popeye_20221125_MVB_HStdia_SIL_1_1_100ng_1_B6_1_2306	1_1_1	1_1	2	SDAAVDT(Phospho (STY))SSEITTK	SDAAVDTS(Phospho (STY))SEITTK	72815.4	84444.1	63707.7	1.04531	19.7853	1.07635	18.9663	FALSE	1.14296074100933	n = 2617	0
581	(UniMod:1)SDAAVDTS(Phospho (STY))SEITTK(SILAC-K-L)	(UniMod:1)SDAAVDTSSEITTK(SILAC-K-L)	1	Popeye_20221125_MVB_HStdia_SIL_1_1_100ng_1_B6_1_2306	1_1_1	1_1	2	SDAAVDTS(Phospho (STY))SEITTK	SDAAVDT(Phospho (STY))SSEITTK	63320.3	63707.7	84444.1	1.07635	18.9663	1.04531	19.7853	TRUE	0.993919102400495	n = 2617	0
582	(UniMod:1)SDAAVDTS(Phospho (STY))SEITTK(SILAC-K-L)	(UniMod:1)SDAAVDTSSEITTK(SILAC-K-L)	1	Popeye_20221125_MVB_HStdia_SIL_1_1_100ng_1_B6_1_2306	1_1_1	1_1	2	SDAAVDTS(Phospho (STY))SEITTK	SDAAVDT(Phospho (STY))SSEITTK	63320.3	63707.7	84444.1	1.07635	18.9663	1.04531	19.7853	FALSE	0.749848716488186	n = 2617	0
583	(UniMod:1)SDAAVDT(Phospho (STY))SSEITTK(SILAC-K-L)	(UniMod:1)SDAAVDTSSEITTK(SILAC-K-L)	1	Popeye_20221125_MVB_HStdia_SIL_1_15_100ng_2_E6_1_2295	1_15_2	1_15	2	SDAAVDT(Phospho (STY))SSEITTK	SDAAVDTS(Phospho (STY))SEITTK	263931	17721.8	7058.23	1.04927	19.7872	1.07917	18.9683	TRUE	14.8930131250776	n = 3681	0
584	(UniMod:1)SDAAVDT(Phospho (STY))SSEITTK(SILAC-K-L)	(UniMod:1)SDAAVDTSSEITTK(SILAC-K-L)	1	Popeye_20221125_MVB_HStdia_SIL_1_15_100ng_2_E6_1_2295	1_15_2	1_15	2	SDAAVDT(Phospho (STY))SSEITTK	SDAAVDTS(Phospho (STY))SEITTK	263931	17721.8	7058.23	1.04927	19.7872	1.07917	18.9683	FALSE	37.3933691591235	n = 3681	0
585	(UniMod:1)SDAAVDTS(Phospho (STY))SEITTK(SILAC-K-L)	(UniMod:1)SDAAVDTSSEITTK(SILAC-K-L)	1	Popeye_20221125_MVB_HStdia_SIL_1_15_100ng_2_E6_1_2295	1_15_2	1_15	2	SDAAVDTS(Phospho (STY))SEITTK	SDAAVDT(Phospho (STY))SSEITTK	92596.5	7058.23	17721.8	1.07917	18.9683	1.04927	19.7872	TRUE	13.1189405842541	n = 3681	0
586	(UniMod:1)SDAAVDTS(Phospho (STY))SEITTK(SILAC-K-L)	(UniMod:1)SDAAVDTSSEITTK(SILAC-K-L)	1	Popeye_20221125_MVB_HStdia_SIL_1_15_100ng_2_E6_1_2295	1_15_2	1_15	2	SDAAVDTS(Phospho (STY))SEITTK	SDAAVDT(Phospho (STY))SSEITTK	92596.5	7058.23	17721.8	1.07917	18.9683	1.04927	19.7872	FALSE	5.22500536062928	n = 3681	0
587	(UniMod:1)SDAAVDT(Phospho (STY))SSEITTK(SILAC-K-L)	(UniMod:1)SDAAVDTSSEITTK(SILAC-K-L)	1	Popeye_20221125_MVB_HStdia_SIL_1_15_100ng_3_E6_1_2296	1_15_3	1_15	2	SDAAVDT(Phospho (STY))SSEITTK	SDAAVDTS(Phospho (STY))SEITTK	298850	20519.1	7361.26	1.04875	19.7236	1.08125	18.9351	TRUE	14.5644789488818	n = 3681	0
588	(UniMod:1)SDAAVDT(Phospho (STY))SSEITTK(SILAC-K-L)	(UniMod:1)SDAAVDTSSEITTK(SILAC-K-L)	1	Popeye_20221125_MVB_HStdia_SIL_1_15_100ng_3_E6_1_2296	1_15_3	1_15	2	SDAAVDT(Phospho (STY))SSEITTK	SDAAVDTS(Phospho (STY))SEITTK	298850	20519.1	7361.26	1.04875	19.7236	1.08125	18.9351	FALSE	40.5976694207242	n = 3681	0
589	(UniMod:1)SDAAVDTS(Phospho (STY))SEITTK(SILAC-K-L)	(UniMod:1)SDAAVDTSSEITTK(SILAC-K-L)	1	Popeye_20221125_MVB_HStdia_SIL_1_15_100ng_3_E6_1_2296	1_15_3	1_15	2	SDAAVDTS(Phospho (STY))SEITTK	SDAAVDT(Phospho (STY))SSEITTK	95326.1	7361.26	20519.1	1.08125	18.9351	1.04875	19.7236	TRUE	12.9496988287331	n = 3681	0
590	(UniMod:1)SDAAVDTS(Phospho (STY))SEITTK(SILAC-K-L)	(UniMod:1)SDAAVDTSSEITTK(SILAC-K-L)	1	Popeye_20221125_MVB_HStdia_SIL_1_15_100ng_3_E6_1_2296	1_15_3	1_15	2	SDAAVDTS(Phospho (STY))SEITTK	SDAAVDT(Phospho (STY))SSEITTK	95326.1	7361.26	20519.1	1.08125	18.9351	1.04875	19.7236	FALSE	4.64572520237242	n = 3681	0
591	(UniMod:1)SGSMATAEAS(Phospho (STY))GSDGK(SILAC-K-L)	(UniMod:1)SGSMATAEASGSDGK(SILAC-K-L)	1	Popeye_20221125_MVB_HStdia_SIL_1_15_100ng_1_E6_1_2294	1_15_1	1_15	2	SGSMATAEAS(Phospho (STY))GSDGK	SGSMATAEASGS(Phospho (STY))DGK	1253.05	63.2966	29.5481	1.04511	12.6851	1.07531	13.3524	TRUE	19.7964819595365	n = 3681	0
592	(UniMod:1)SGSMATAEAS(Phospho (STY))GSDGK(SILAC-K-L)	(UniMod:1)SGSMATAEASGSDGK(SILAC-K-L)	1	Popeye_20221125_MVB_HStdia_SIL_1_15_100ng_1_E6_1_2294	1_15_1	1_15	2	SGSMATAEAS(Phospho (STY))GSDGK	SGSMATAEASGS(Phospho (STY))DGK	1253.05	63.2966	29.5481	1.04511	12.6851	1.07531	13.3524	FALSE	42.407126008102	n = 3681	0
593	(UniMod:1)SGSMATAEASGS(Phospho (STY))DGK(SILAC-K-L)	(UniMod:1)SGSMATAEASGSDGK(SILAC-K-L)	1	Popeye_20221125_MVB_HStdia_SIL_1_15_100ng_1_E6_1_2294	1_15_1	1_15	2	SGSMATAEASGS(Phospho (STY))DGK	SGSMATAEAS(Phospho (STY))GSDGK	489.024	29.5481	63.2966	1.07531	13.3524	1.04511	12.6851	TRUE	16.550099667999	n = 3681	0
594	(UniMod:1)SGSMATAEASGS(Phospho (STY))DGK(SILAC-K-L)	(UniMod:1)SGSMATAEASGSDGK(SILAC-K-L)	1	Popeye_20221125_MVB_HStdia_SIL_1_15_100ng_1_E6_1_2294	1_15_1	1_15	2	SGSMATAEASGS(Phospho (STY))DGK	SGSMATAEAS(Phospho (STY))GSDGK	489.024	29.5481	63.2966	1.07531	13.3524	1.04511	12.6851	FALSE	7.72591260826016	n = 3681	0
595	(UniMod:1)SS(Phospho (STY))EAETQQPPAAPPAAPALSAADTK(SILAC-K-L)PGTTGSGAGSGGPGGLTSAAPAGGDK(SILAC-K-L)	(UniMod:1)SSEAETQQPPAAPPAAPALSAADTK(SILAC-K-L)PGTTGSGAGSGGPGGLTSAAPAGGDK(SILAC-K-L)	1	Popeye_20221125_MVB_HStdia_SIL_1_1_100ng_1_B6_1_2306	1_1_1	1_1	4	SS(Phospho (STY))EAETQQPPAAPPAAPALSAADTKPGTTGSGAGSGGPGGLTSAAPAGGDK	SSEAETQQPPAAPPAAPALSAADTKPGTTGSGAGS(Phospho (STY))GGPGGLTSAAPAGGDK	856.039	1912.95	842.864	1.12068	26.4261	1.13261	26.6384	TRUE	0.447496798139	n = 2617	0
596	(UniMod:1)SS(Phospho (STY))EAETQQPPAAPPAAPALSAADTK(SILAC-K-L)PGTTGSGAGSGGPGGLTSAAPAGGDK(SILAC-K-L)	(UniMod:1)SSEAETQQPPAAPPAAPALSAADTK(SILAC-K-L)PGTTGSGAGSGGPGGLTSAAPAGGDK(SILAC-K-L)	1	Popeye_20221125_MVB_HStdia_SIL_1_1_100ng_1_B6_1_2306	1_1_1	1_1	4	SS(Phospho (STY))EAETQQPPAAPPAAPALSAADTKPGTTGSGAGSGGPGGLTSAAPAGGDK	SSEAETQQPPAAPPAAPALSAADTKPGTTGSGAGS(Phospho (STY))GGPGGLTSAAPAGGDK	856.039	1912.95	842.864	1.12068	26.4261	1.13261	26.6384	FALSE	1.01563122876288	n = 2617	0
597	(UniMod:1)SSEAETQQPPAAPPAAPALSAADTK(SILAC-K-L)PGTTGSGAGS(Phospho (STY))GGPGGLTSAAPAGGDK(SILAC-K-L)	(UniMod:1)SSEAETQQPPAAPPAAPALSAADTK(SILAC-K-L)PGTTGSGAGSGGPGGLTSAAPAGGDK(SILAC-K-L)	1	Popeye_20221125_MVB_HStdia_SIL_1_1_100ng_1_B6_1_2306	1_1_1	1_1	4	SSEAETQQPPAAPPAAPALSAADTKPGTTGSGAGS(Phospho (STY))GGPGGLTSAAPAGGDK	SS(Phospho (STY))EAETQQPPAAPPAAPALSAADTKPGTTGSGAGSGGPGGLTSAAPAGGDK	1224.05	842.864	1912.95	1.13261	26.6384	1.12068	26.4261	TRUE	1.45225089694186	n = 2617	0
598	(UniMod:1)SSEAETQQPPAAPPAAPALSAADTK(SILAC-K-L)PGTTGSGAGS(Phospho (STY))GGPGGLTSAAPAGGDK(SILAC-K-L)	(UniMod:1)SSEAETQQPPAAPPAAPALSAADTK(SILAC-K-L)PGTTGSGAGSGGPGGLTSAAPAGGDK(SILAC-K-L)	1	Popeye_20221125_MVB_HStdia_SIL_1_1_100ng_1_B6_1_2306	1_1_1	1_1	4	SSEAETQQPPAAPPAAPALSAADTKPGTTGSGAGS(Phospho (STY))GGPGGLTSAAPAGGDK	SS(Phospho (STY))EAETQQPPAAPPAAPALSAADTKPGTTGSGAGSGGPGGLTSAAPAGGDK	1224.05	842.864	1912.95	1.13261	26.6384	1.12068	26.4261	FALSE	0.639875584829713	n = 2617	0
599	(UniMod:1)SSDASQGVIT(Phospho (STY))TPPPPSMPHK(SILAC-K-L)	(UniMod:1)SSDASQGVITTPPPPSMPHK(SILAC-K-L)	1	Popeye_20221125_MVB_HStdia_SIL_1_1_100ng_2_B6_1_2307	1_1_2	1_1	2	SSDASQGVIT(Phospho (STY))TPPPPSMPHK	SSDASQGVITT(Phospho (STY))PPPPSMPHK	21692.4	26297.9	30235.2	1.3149	21.4784	1.30833	21.4177	TRUE	0.824871947950217	n = 2617	0
600	(UniMod:1)SSDASQGVIT(Phospho (STY))TPPPPSMPHK(SILAC-K-L)	(UniMod:1)SSDASQGVITTPPPPSMPHK(SILAC-K-L)	1	Popeye_20221125_MVB_HStdia_SIL_1_1_100ng_2_B6_1_2307	1_1_2	1_1	2	SSDASQGVIT(Phospho (STY))TPPPPSMPHK	SSDASQGVITT(Phospho (STY))PPPPSMPHK	21692.4	26297.9	30235.2	1.3149	21.4784	1.30833	21.4177	FALSE	0.717455151611367	n = 2617	0
601	(UniMod:1)SSDASQGVITT(Phospho (STY))PPPPSMPHK(SILAC-K-L)	(UniMod:1)SSDASQGVITTPPPPSMPHK(SILAC-K-L)	1	Popeye_20221125_MVB_HStdia_SIL_1_1_100ng_2_B6_1_2307	1_1_2	1_1	2	SSDASQGVITT(Phospho (STY))PPPPSMPHK	SSDASQGVIT(Phospho (STY))TPPPPSMPHK	25311.6	30235.2	26297.9	1.30833	21.4177	1.3149	21.4784	TRUE	0.837156691538339	n = 2617	0
602	(UniMod:1)SSDASQGVITT(Phospho (STY))PPPPSMPHK(SILAC-K-L)	(UniMod:1)SSDASQGVITTPPPPSMPHK(SILAC-K-L)	1	Popeye_20221125_MVB_HStdia_SIL_1_1_100ng_2_B6_1_2307	1_1_2	1_1	2	SSDASQGVITT(Phospho (STY))PPPPSMPHK	SSDASQGVIT(Phospho (STY))TPPPPSMPHK	25311.6	30235.2	26297.9	1.30833	21.4177	1.3149	21.4784	FALSE	0.962495104171816	n = 2617	0
603	(UniMod:1)SSDASQGVIT(Phospho (STY))TPPPPSM(UniMod:35)PHK(SILAC-K-L)	(UniMod:1)SSDASQGVITTPPPPSM(UniMod:35)PHK(SILAC-K-L)	1	Popeye_20221125_MVB_HStdia_SIL_1_15_100ng_1_E6_1_2294	1_15_1	1_15	2	SSDASQGVIT(Phospho (STY))TPPPPSMPHK	SSDASQGVITT(Phospho (STY))PPPPSMPHK	1926.13	131.847	113.792	1.31545	17.4437	1.30875	17.292	TRUE	14.6088268978437	n = 3681	0
604	(UniMod:1)SSDASQGVIT(Phospho (STY))TPPPPSM(UniMod:35)PHK(SILAC-K-L)	(UniMod:1)SSDASQGVITTPPPPSM(UniMod:35)PHK(SILAC-K-L)	1	Popeye_20221125_MVB_HStdia_SIL_1_15_100ng_1_E6_1_2294	1_15_1	1_15	2	SSDASQGVIT(Phospho (STY))TPPPPSMPHK	SSDASQGVITT(Phospho (STY))PPPPSMPHK	1926.13	131.847	113.792	1.31545	17.4437	1.30875	17.292	FALSE	16.9267611079865	n = 3681	0
605	(UniMod:1)SSDASQGVIT(Phospho (STY))TPPPPSMPHK(SILAC-K-L)	(UniMod:1)SSDASQGVITTPPPPSMPHK(SILAC-K-L)	1	Popeye_20221125_MVB_HStdia_SIL_1_15_100ng_1_E6_1_2294	1_15_1	1_15	2	SSDASQGVIT(Phospho (STY))TPPPPSMPHK	SSDASQGVITT(Phospho (STY))PPPPSMPHK	26608.6	2016.7	2790.32	1.31948	21.4474	1.32094	21.4171	TRUE	13.1941290226608	n = 3681	0
606	(UniMod:1)SSDASQGVIT(Phospho (STY))TPPPPSMPHK(SILAC-K-L)	(UniMod:1)SSDASQGVITTPPPPSMPHK(SILAC-K-L)	1	Popeye_20221125_MVB_HStdia_SIL_1_15_100ng_1_E6_1_2294	1_15_1	1_15	2	SSDASQGVIT(Phospho (STY))TPPPPSMPHK	SSDASQGVITT(Phospho (STY))PPPPSMPHK	26608.6	2016.7	2790.32	1.31948	21.4474	1.32094	21.4171	FALSE	9.53603887726139	n = 3681	0
607	(UniMod:1)SSDASQGVIT(Phospho (STY))TPPPPSMPHK(SILAC-K-L)	(UniMod:1)SSDASQGVITTPPPPSMPHK(SILAC-K-L)	1	Popeye_20221125_MVB_HStdia_SIL_1_15_100ng_1_E6_1_2294	1_15_1	1_15	3	SSDASQGVIT(Phospho (STY))TPPPPSMPHK	SSDASQGVITT(Phospho (STY))PPPPSMPHK	4084.13	342.383	371.109	0.925455	21.4189	0.94125	21.3885	TRUE	11.928542012892	n = 3681	0
608	(UniMod:1)SSDASQGVIT(Phospho (STY))TPPPPSMPHK(SILAC-K-L)	(UniMod:1)SSDASQGVITTPPPPSMPHK(SILAC-K-L)	1	Popeye_20221125_MVB_HStdia_SIL_1_15_100ng_1_E6_1_2294	1_15_1	1_15	3	SSDASQGVIT(Phospho (STY))TPPPPSMPHK	SSDASQGVITT(Phospho (STY))PPPPSMPHK	4084.13	342.383	371.109	0.925455	21.4189	0.94125	21.3885	FALSE	11.0052033230129	n = 3681	0
609	(UniMod:1)SSDASQGVITT(Phospho (STY))PPPPSM(UniMod:35)PHK(SILAC-K-L)	(UniMod:1)SSDASQGVITTPPPPSM(UniMod:35)PHK(SILAC-K-L)	1	Popeye_20221125_MVB_HStdia_SIL_1_15_100ng_1_E6_1_2294	1_15_1	1_15	2	SSDASQGVITT(Phospho (STY))PPPPSMPHK	SSDASQGVIT(Phospho (STY))TPPPPSMPHK	1360.08	113.792	131.847	1.30875	17.292	1.31545	17.4437	TRUE	11.9523340832396	n = 3681	0
610	(UniMod:1)SSDASQGVITT(Phospho (STY))PPPPSM(UniMod:35)PHK(SILAC-K-L)	(UniMod:1)SSDASQGVITTPPPPSM(UniMod:35)PHK(SILAC-K-L)	1	Popeye_20221125_MVB_HStdia_SIL_1_15_100ng_1_E6_1_2294	1_15_1	1_15	2	SSDASQGVITT(Phospho (STY))PPPPSMPHK	SSDASQGVIT(Phospho (STY))TPPPPSMPHK	1360.08	113.792	131.847	1.30875	17.292	1.31545	17.4437	FALSE	10.3155930737901	n = 3681	0
611	(UniMod:1)SSDASQGVITT(Phospho (STY))PPPPSMPHK(SILAC-K-L)	(UniMod:1)SSDASQGVITTPPPPSMPHK(SILAC-K-L)	1	Popeye_20221125_MVB_HStdia_SIL_1_15_100ng_1_E6_1_2294	1_15_1	1_15	2	SSDASQGVITT(Phospho (STY))PPPPSMPHK	SSDASQGVIT(Phospho (STY))TPPPPSMPHK	26944.6	2790.32	2016.7	1.32094	21.4171	1.31948	21.4474	TRUE	9.65645517360016	n = 3681	0
612	(UniMod:1)SSDASQGVITT(Phospho (STY))PPPPSMPHK(SILAC-K-L)	(UniMod:1)SSDASQGVITTPPPPSMPHK(SILAC-K-L)	1	Popeye_20221125_MVB_HStdia_SIL_1_15_100ng_1_E6_1_2294	1_15_1	1_15	2	SSDASQGVITT(Phospho (STY))PPPPSMPHK	SSDASQGVIT(Phospho (STY))TPPPPSMPHK	26944.6	2790.32	2016.7	1.32094	21.4171	1.31948	21.4474	FALSE	13.360737839044	n = 3681	0
613	(UniMod:1)SSDASQGVITT(Phospho (STY))PPPPSMPHK(SILAC-K-L)	(UniMod:1)SSDASQGVITTPPPPSMPHK(SILAC-K-L)	1	Popeye_20221125_MVB_HStdia_SIL_1_15_100ng_1_E6_1_2294	1_15_1	1_15	3	SSDASQGVITT(Phospho (STY))PPPPSMPHK	SSDASQGVIT(Phospho (STY))TPPPPSMPHK	4547.14	371.109	342.383	0.94125	21.3885	0.925455	21.4189	TRUE	12.2528421568865	n = 3681	0
614	(UniMod:1)SSDASQGVITT(Phospho (STY))PPPPSMPHK(SILAC-K-L)	(UniMod:1)SSDASQGVITTPPPPSMPHK(SILAC-K-L)	1	Popeye_20221125_MVB_HStdia_SIL_1_15_100ng_1_E6_1_2294	1_15_1	1_15	3	SSDASQGVITT(Phospho (STY))PPPPSMPHK	SSDASQGVIT(Phospho (STY))TPPPPSMPHK	4547.14	371.109	342.383	0.94125	21.3885	0.925455	21.4189	FALSE	13.2808579865239	n = 3681	0
615	(UniMod:1)SSDASQGVIT(Phospho (STY))TPPPPSMPHK(SILAC-K-L)	(UniMod:1)SSDASQGVITTPPPPSMPHK(SILAC-K-L)	1	Popeye_20221125_MVB_HStdia_SIL_1_15_100ng_3_E6_1_2296	1_15_3	1_15	2	SSDASQGVIT(Phospho (STY))TPPPPSMPHK	SSDASQGVITT(Phospho (STY))PPPPSMPHK	26563.4	1882.51	2233.5	1.31979	21.3562	1.32187	21.3865	TRUE	14.1106288944016	n = 3681	0
616	(UniMod:1)SSDASQGVIT(Phospho (STY))TPPPPSMPHK(SILAC-K-L)	(UniMod:1)SSDASQGVITTPPPPSMPHK(SILAC-K-L)	1	Popeye_20221125_MVB_HStdia_SIL_1_15_100ng_3_E6_1_2296	1_15_3	1_15	2	SSDASQGVIT(Phospho (STY))TPPPPSMPHK	SSDASQGVITT(Phospho (STY))PPPPSMPHK	26563.4	1882.51	2233.5	1.31979	21.3562	1.32187	21.3865	FALSE	11.893172151332	n = 3681	0
617	(UniMod:1)SSDASQGVITT(Phospho (STY))PPPPSMPHK(SILAC-K-L)	(UniMod:1)SSDASQGVITTPPPPSMPHK(SILAC-K-L)	1	Popeye_20221125_MVB_HStdia_SIL_1_15_100ng_3_E6_1_2296	1_15_3	1_15	2	SSDASQGVITT(Phospho (STY))PPPPSMPHK	SSDASQGVIT(Phospho (STY))TPPPPSMPHK	27442.6	2233.5	1882.51	1.32187	21.3865	1.31979	21.3562	TRUE	12.2868144168346	n = 3681	0
618	(UniMod:1)SSDASQGVITT(Phospho (STY))PPPPSMPHK(SILAC-K-L)	(UniMod:1)SSDASQGVITTPPPPSMPHK(SILAC-K-L)	1	Popeye_20221125_MVB_HStdia_SIL_1_15_100ng_3_E6_1_2296	1_15_3	1_15	2	SSDASQGVITT(Phospho (STY))PPPPSMPHK	SSDASQGVIT(Phospho (STY))TPPPPSMPHK	27442.6	2233.5	1882.51	1.32187	21.3865	1.31979	21.3562	FALSE	14.5776649260827	n = 3681	0
619	(UniMod:1)SSEPPPPPQPPTHQAS(Phospho (STY))VGLLDTPR(SILAC-R-L)	(UniMod:1)SSEPPPPPQPPTHQASVGLLDTPR(SILAC-R-L)	1	Popeye_20221125_MVB_HStdia_SIL_1_15_100ng_1_E6_1_2294	1_15_1	1_15	3	SSEPPPPPQPPTHQAS(Phospho (STY))VGLLDTPR	SSEPPPPPQPPTHQASVGLLDT(Phospho (STY))PR	2605.09	51.5861	520.777	1.06125	27.8028	1.02875	26.6502	TRUE	50.4998439502114	n = 3681	0
620	(UniMod:1)SSEPPPPPQPPTHQAS(Phospho (STY))VGLLDTPR(SILAC-R-L)	(UniMod:1)SSEPPPPPQPPTHQASVGLLDTPR(SILAC-R-L)	1	Popeye_20221125_MVB_HStdia_SIL_1_15_100ng_1_E6_1_2294	1_15_1	1_15	3	SSEPPPPPQPPTHQAS(Phospho (STY))VGLLDTPR	SSEPPPPPQPPTHQASVGLLDT(Phospho (STY))PR	2605.09	51.5861	520.777	1.06125	27.8028	1.02875	26.6502	FALSE	5.00231385026604	n = 3681	0
621	(UniMod:1)SSEPPPPPQPPTHQASVGLLDT(Phospho (STY))PR(SILAC-R-L)	(UniMod:1)SSEPPPPPQPPTHQASVGLLDTPR(SILAC-R-L)	1	Popeye_20221125_MVB_HStdia_SIL_1_15_100ng_1_E6_1_2294	1_15_1	1_15	3	SSEPPPPPQPPTHQASVGLLDT(Phospho (STY))PR	SSEPPPPPQPPTHQAS(Phospho (STY))VGLLDTPR	2591.09	520.777	51.5861	1.02875	26.6502	1.06125	27.8028	TRUE	4.97543094261075	n = 3681	0
622	(UniMod:1)SSEPPPPPQPPTHQASVGLLDT(Phospho (STY))PR(SILAC-R-L)	(UniMod:1)SSEPPPPPQPPTHQASVGLLDTPR(SILAC-R-L)	1	Popeye_20221125_MVB_HStdia_SIL_1_15_100ng_1_E6_1_2294	1_15_1	1_15	3	SSEPPPPPQPPTHQASVGLLDT(Phospho (STY))PR	SSEPPPPPQPPTHQAS(Phospho (STY))VGLLDTPR	2591.09	520.777	51.5861	1.02875	26.6502	1.06125	27.8028	FALSE	50.2284530135056	n = 3681	0
623	(UniMod:1)SSEPPPPPQPPTHQASVGLLDT(Phospho (STY))PR(SILAC-R-L)SR(SILAC-R-L)	(UniMod:1)SSEPPPPPQPPTHQASVGLLDTPR(SILAC-R-L)SR(SILAC-R-L)	1	Popeye_20221125_MVB_HStdia_SIL_1_15_100ng_1_E6_1_2294	1_15_1	1_15	3	SSEPPPPPQPPTHQASVGLLDT(Phospho (STY))PRSR	SSEPPPPPQPPTHQASVGLLDTPRS(Phospho (STY))R	11798.5	329.876	729.205	1.06198	24.3809	1.06479	24.3506	TRUE	35.7664698250252	n = 3681	0
624	(UniMod:1)SSEPPPPPQPPTHQASVGLLDT(Phospho (STY))PR(SILAC-R-L)SR(SILAC-R-L)	(UniMod:1)SSEPPPPPQPPTHQASVGLLDTPR(SILAC-R-L)SR(SILAC-R-L)	1	Popeye_20221125_MVB_HStdia_SIL_1_15_100ng_1_E6_1_2294	1_15_1	1_15	3	SSEPPPPPQPPTHQASVGLLDT(Phospho (STY))PRSR	SSEPPPPPQPPTHQASVGLLDTPRS(Phospho (STY))R	11798.5	329.876	729.205	1.06198	24.3809	1.06479	24.3506	FALSE	16.179949396946	n = 3681	0
625	(UniMod:1)SSEPPPPPQPPTHQASVGLLDTPR(SILAC-R-L)S(Phospho (STY))R(SILAC-R-L)	(UniMod:1)SSEPPPPPQPPTHQASVGLLDTPR(SILAC-R-L)SR(SILAC-R-L)	1	Popeye_20221125_MVB_HStdia_SIL_1_15_100ng_1_E6_1_2294	1_15_1	1_15	3	SSEPPPPPQPPTHQASVGLLDTPRS(Phospho (STY))R	SSEPPPPPQPPTHQASVGLLDT(Phospho (STY))PRSR	11768.5	729.205	329.876	1.06479	24.3506	1.06198	24.3809	TRUE	16.1388087026282	n = 3681	0
626	(UniMod:1)SSEPPPPPQPPTHQASVGLLDTPR(SILAC-R-L)S(Phospho (STY))R(SILAC-R-L)	(UniMod:1)SSEPPPPPQPPTHQASVGLLDTPR(SILAC-R-L)SR(SILAC-R-L)	1	Popeye_20221125_MVB_HStdia_SIL_1_15_100ng_1_E6_1_2294	1_15_1	1_15	3	SSEPPPPPQPPTHQASVGLLDTPRS(Phospho (STY))R	SSEPPPPPQPPTHQASVGLLDT(Phospho (STY))PRSR	11768.5	729.205	329.876	1.06479	24.3506	1.06198	24.3809	FALSE	35.6755265614958	n = 3681	0
627	(UniMod:1)SSEPPPPPQPPTHQASVGLLDT(Phospho (STY))PR(SILAC-R-L)SR(SILAC-R-L)	(UniMod:1)SSEPPPPPQPPTHQASVGLLDTPR(SILAC-R-L)SR(SILAC-R-L)	1	Popeye_20221125_MVB_HStdia_SIL_1_15_100ng_2_E6_1_2295	1_15_2	1_15	3	SSEPPPPPQPPTHQASVGLLDT(Phospho (STY))PRSR	SSEPPPPPQPPTHQASVGLLDTPRS(Phospho (STY))R	9990.32	784.188	828.145	1.05187	24.3532	1.0526	24.3228	TRUE	12.7397001739379	n = 3681	0
628	(UniMod:1)SSEPPPPPQPPTHQASVGLLDT(Phospho (STY))PR(SILAC-R-L)SR(SILAC-R-L)	(UniMod:1)SSEPPPPPQPPTHQASVGLLDTPR(SILAC-R-L)SR(SILAC-R-L)	1	Popeye_20221125_MVB_HStdia_SIL_1_15_100ng_2_E6_1_2295	1_15_2	1_15	3	SSEPPPPPQPPTHQASVGLLDT(Phospho (STY))PRSR	SSEPPPPPQPPTHQASVGLLDTPRS(Phospho (STY))R	9990.32	784.188	828.145	1.05187	24.3532	1.0526	24.3228	FALSE	12.063491296814	n = 3681	0
629	(UniMod:1)SSEPPPPPQPPTHQASVGLLDTPR(SILAC-R-L)S(Phospho (STY))R(SILAC-R-L)	(UniMod:1)SSEPPPPPQPPTHQASVGLLDTPR(SILAC-R-L)SR(SILAC-R-L)	1	Popeye_20221125_MVB_HStdia_SIL_1_15_100ng_2_E6_1_2295	1_15_2	1_15	3	SSEPPPPPQPPTHQASVGLLDTPRS(Phospho (STY))R	SSEPPPPPQPPTHQASVGLLDT(Phospho (STY))PRSR	10550.3	828.145	784.188	1.0526	24.3228	1.05187	24.3532	TRUE	12.7396772304367	n = 3681	0
630	(UniMod:1)SSEPPPPPQPPTHQASVGLLDTPR(SILAC-R-L)S(Phospho (STY))R(SILAC-R-L)	(UniMod:1)SSEPPPPPQPPTHQASVGLLDTPR(SILAC-R-L)SR(SILAC-R-L)	1	Popeye_20221125_MVB_HStdia_SIL_1_15_100ng_2_E6_1_2295	1_15_2	1_15	3	SSEPPPPPQPPTHQASVGLLDTPRS(Phospho (STY))R	SSEPPPPPQPPTHQASVGLLDT(Phospho (STY))PRSR	10550.3	828.145	784.188	1.0526	24.3228	1.05187	24.3532	FALSE	13.4537891423995	n = 3681	0
631	S(Phospho (STY))TSFR(SILAC-R-L)GGM(UniMod:35)GSGGLATGIAGGLAGM(UniMod:35)GGIQNEK(SILAC-K-L)	STSFR(SILAC-R-L)GGM(UniMod:35)GSGGLATGIAGGLAGM(UniMod:35)GGIQNEK(SILAC-K-L)	1	Popeye_20221125_MVB_HStdia_SIL_1_15_100ng_2_E6_1_2295	1_15_2	1_15	3	S(Phospho (STY))TSFRGGMGSGGLATGIAGGLAGMGGIQNEK	STS(Phospho (STY))FRGGMGSGGLATGIAGGLAGMGGIQNEK	30717.2	1811.06	2734.19	1.04448	26.6298	1.04716	26.6601	TRUE	16.960895828962	n = 3681	0
632	S(Phospho (STY))TSFR(SILAC-R-L)GGM(UniMod:35)GSGGLATGIAGGLAGM(UniMod:35)GGIQNEK(SILAC-K-L)	STSFR(SILAC-R-L)GGM(UniMod:35)GSGGLATGIAGGLAGM(UniMod:35)GGIQNEK(SILAC-K-L)	1	Popeye_20221125_MVB_HStdia_SIL_1_15_100ng_2_E6_1_2295	1_15_2	1_15	3	S(Phospho (STY))TSFRGGMGSGGLATGIAGGLAGMGGIQNEK	STS(Phospho (STY))FRGGMGSGGLATGIAGGLAGMGGIQNEK	30717.2	1811.06	2734.19	1.04448	26.6298	1.04716	26.6601	FALSE	11.2344789498901	n = 3681	0
633	S(Phospho (STY))TSFR(SILAC-R-L)GGM(UniMod:35)GSGGLATGIAGGLAGM(UniMod:35)GGIQNEK(SILAC-K-L)	STSFR(SILAC-R-L)GGM(UniMod:35)GSGGLATGIAGGLAGM(UniMod:35)GGIQNEK(SILAC-K-L)	1	Popeye_20221125_MVB_HStdia_SIL_1_15_100ng_2_E6_1_2295	1_15_2	1_15	4	S(Phospho (STY))TSFRGGMGSGGLATGIAGGLAGMGGIQNEK	STSFRGGMGS(Phospho (STY))GGLATGIAGGLAGMGGIQNEK	1039.04	44.3272	139.599	1.04034	26.6405	0.990417	26.6708	TRUE	23.4402353408291	n = 3681	0
634	S(Phospho (STY))TSFR(SILAC-R-L)GGM(UniMod:35)GSGGLATGIAGGLAGM(UniMod:35)GGIQNEK(SILAC-K-L)	STSFR(SILAC-R-L)GGM(UniMod:35)GSGGLATGIAGGLAGM(UniMod:35)GGIQNEK(SILAC-K-L)	1	Popeye_20221125_MVB_HStdia_SIL_1_15_100ng_2_E6_1_2295	1_15_2	1_15	4	S(Phospho (STY))TSFRGGMGSGGLATGIAGGLAGMGGIQNEK	STSFRGGMGS(Phospho (STY))GGLATGIAGGLAGMGGIQNEK	1039.04	44.3272	139.599	1.04034	26.6405	0.990417	26.6708	FALSE	7.44303325955057	n = 3681	0
635	STS(Phospho (STY))FR(SILAC-R-L)GGM(UniMod:35)GSGGLATGIAGGLAGM(UniMod:35)GGIQNEK(SILAC-K-L)	STSFR(SILAC-R-L)GGM(UniMod:35)GSGGLATGIAGGLAGM(UniMod:35)GGIQNEK(SILAC-K-L)	1	Popeye_20221125_MVB_HStdia_SIL_1_15_100ng_2_E6_1_2295	1_15_2	1_15	3	STS(Phospho (STY))FRGGMGSGGLATGIAGGLAGMGGIQNEK	S(Phospho (STY))TSFRGGMGSGGLATGIAGGLAGMGGIQNEK	30614.2	2734.19	1811.06	1.04716	26.6601	1.04448	26.6298	TRUE	11.1968078297412	n = 3681	0
636	STS(Phospho (STY))FR(SILAC-R-L)GGM(UniMod:35)GSGGLATGIAGGLAGM(UniMod:35)GGIQNEK(SILAC-K-L)	STSFR(SILAC-R-L)GGM(UniMod:35)GSGGLATGIAGGLAGM(UniMod:35)GGIQNEK(SILAC-K-L)	1	Popeye_20221125_MVB_HStdia_SIL_1_15_100ng_2_E6_1_2295	1_15_2	1_15	3	STS(Phospho (STY))FRGGMGSGGLATGIAGGLAGMGGIQNEK	S(Phospho (STY))TSFRGGMGSGGLATGIAGGLAGMGGIQNEK	30614.2	2734.19	1811.06	1.04716	26.6601	1.04448	26.6298	FALSE	16.9040230583194	n = 3681	0
637	STS(Phospho (STY))FR(SILAC-R-L)GGMGSGGLATGIAGGLAGMGGIQNEK(SILAC-K-L)	STSFR(SILAC-R-L)GGMGSGGLATGIAGGLAGMGGIQNEK(SILAC-K-L)	1	Popeye_20221125_MVB_HStdia_SIL_1_15_100ng_2_E6_1_2295	1_15_2	1_15	3	STS(Phospho (STY))FRGGMGSGGLATGIAGGLAGMGGIQNEK	STSFRGGMGS(Phospho (STY))GGLATGIAGGLAGMGGIQNEK	280452	19045.9	18901.4	1.05615	31.1776	1.05927	31.1472	TRUE	14.725058936569	n = 3681	0
638	STS(Phospho (STY))FR(SILAC-R-L)GGMGSGGLATGIAGGLAGMGGIQNEK(SILAC-K-L)	STSFR(SILAC-R-L)GGMGSGGLATGIAGGLAGMGGIQNEK(SILAC-K-L)	1	Popeye_20221125_MVB_HStdia_SIL_1_15_100ng_2_E6_1_2295	1_15_2	1_15	3	STS(Phospho (STY))FRGGMGSGGLATGIAGGLAGMGGIQNEK	STSFRGGMGS(Phospho (STY))GGLATGIAGGLAGMGGIQNEK	280452	19045.9	18901.4	1.05615	31.1776	1.05927	31.1472	FALSE	14.8376310749468	n = 3681	0
639	STSFR(SILAC-R-L)GGM(UniMod:35)GS(Phospho (STY))GGLATGIAGGLAGM(UniMod:35)GGIQNEK(SILAC-K-L)	STSFR(SILAC-R-L)GGM(UniMod:35)GSGGLATGIAGGLAGM(UniMod:35)GGIQNEK(SILAC-K-L)	1	Popeye_20221125_MVB_HStdia_SIL_1_15_100ng_2_E6_1_2295	1_15_2	1_15	4	STSFRGGMGS(Phospho (STY))GGLATGIAGGLAGMGGIQNEK	S(Phospho (STY))TSFRGGMGSGGLATGIAGGLAGMGGIQNEK	1068.05	139.599	44.3272	0.990417	26.6708	1.04034	26.6405	TRUE	7.65084277108002	n = 3681	0
640	STSFR(SILAC-R-L)GGM(UniMod:35)GS(Phospho (STY))GGLATGIAGGLAGM(UniMod:35)GGIQNEK(SILAC-K-L)	STSFR(SILAC-R-L)GGM(UniMod:35)GSGGLATGIAGGLAGM(UniMod:35)GGIQNEK(SILAC-K-L)	1	Popeye_20221125_MVB_HStdia_SIL_1_15_100ng_2_E6_1_2295	1_15_2	1_15	4	STSFRGGMGS(Phospho (STY))GGLATGIAGGLAGMGGIQNEK	S(Phospho (STY))TSFRGGMGSGGLATGIAGGLAGMGGIQNEK	1068.05	139.599	44.3272	0.990417	26.6708	1.04034	26.6405	FALSE	24.0946867837355	n = 3681	0
641	STSFR(SILAC-R-L)GGMGS(Phospho (STY))GGLATGIAGGLAGMGGIQNEK(SILAC-K-L)	STSFR(SILAC-R-L)GGMGSGGLATGIAGGLAGMGGIQNEK(SILAC-K-L)	1	Popeye_20221125_MVB_HStdia_SIL_1_15_100ng_2_E6_1_2295	1_15_2	1_15	3	STSFRGGMGS(Phospho (STY))GGLATGIAGGLAGMGGIQNEK	STS(Phospho (STY))FRGGMGSGGLATGIAGGLAGMGGIQNEK	270069	18901.4	18332.5	1.05927	31.1472	1.05615	31.1776	TRUE	14.2883066862772	n = 3681	0
642	STSFR(SILAC-R-L)GGMGS(Phospho (STY))GGLATGIAGGLAGMGGIQNEK(SILAC-K-L)	STSFR(SILAC-R-L)GGMGSGGLATGIAGGLAGMGGIQNEK(SILAC-K-L)	1	Popeye_20221125_MVB_HStdia_SIL_1_15_100ng_2_E6_1_2295	1_15_2	1_15	3	STSFRGGMGS(Phospho (STY))GGLATGIAGGLAGMGGIQNEK	STS(Phospho (STY))FRGGMGSGGLATGIAGGLAGMGGIQNEK	270069	18901.4	18332.5	1.05927	31.1472	1.05615	31.1776	FALSE	14.7317059866358	n = 3681	0
643	S(Phospho (STY))TSFR(SILAC-R-L)GGMGSGGLATGIAGGLAGMGGIQNEK(SILAC-K-L)	STSFR(SILAC-R-L)GGMGSGGLATGIAGGLAGMGGIQNEK(SILAC-K-L)	1	Popeye_20221125_MVB_HStdia_SIL_1_1_100ng_2_B6_1_2307	1_1_2	1_1	3	S(Phospho (STY))TSFRGGMGSGGLATGIAGGLAGMGGIQNEK	STSFRGGMGS(Phospho (STY))GGLATGIAGGLAGMGGIQNEK	94526.9	134437	141224	1.04739	31.1754	1.04625	31.2057	TRUE	0.703131578360124	n = 2617	0
644	S(Phospho (STY))TSFR(SILAC-R-L)GGMGSGGLATGIAGGLAGMGGIQNEK(SILAC-K-L)	STSFR(SILAC-R-L)GGMGSGGLATGIAGGLAGMGGIQNEK(SILAC-K-L)	1	Popeye_20221125_MVB_HStdia_SIL_1_1_100ng_2_B6_1_2307	1_1_2	1_1	3	S(Phospho (STY))TSFRGGMGSGGLATGIAGGLAGMGGIQNEK	STSFRGGMGS(Phospho (STY))GGLATGIAGGLAGMGGIQNEK	94526.9	134437	141224	1.04739	31.1754	1.04625	31.2057	FALSE	0.669340197133632	n = 2617	0
645	S(Phospho (STY))TSFR(SILAC-R-L)GGMGSGGLATGIAGGLAGMGGIQNEK(SILAC-K-L)	STSFR(SILAC-R-L)GGMGSGGLATGIAGGLAGMGGIQNEK(SILAC-K-L)	1	Popeye_20221125_MVB_HStdia_SIL_1_1_100ng_2_B6_1_2307	1_1_2	1_1	4	S(Phospho (STY))TSFRGGMGSGGLATGIAGGLAGMGGIQNEK	STSFRGGMGS(Phospho (STY))GGLATGIAGGLAGMGGIQNEK	10413.4	18512.6	16986.5	1.03386	31.1879	1.03273	31.2182	TRUE	0.562503376078995	n = 2617	0
646	S(Phospho (STY))TSFR(SILAC-R-L)GGMGSGGLATGIAGGLAGMGGIQNEK(SILAC-K-L)	STSFR(SILAC-R-L)GGMGSGGLATGIAGGLAGMGGIQNEK(SILAC-K-L)	1	Popeye_20221125_MVB_HStdia_SIL_1_1_100ng_2_B6_1_2307	1_1_2	1_1	4	S(Phospho (STY))TSFRGGMGSGGLATGIAGGLAGMGGIQNEK	STSFRGGMGS(Phospho (STY))GGLATGIAGGLAGMGGIQNEK	10413.4	18512.6	16986.5	1.03386	31.1879	1.03273	31.2182	FALSE	0.613039766873694	n = 2617	0
647	STSFR(SILAC-R-L)GGMGS(Phospho (STY))GGLATGIAGGLAGMGGIQNEK(SILAC-K-L)	STSFR(SILAC-R-L)GGMGSGGLATGIAGGLAGMGGIQNEK(SILAC-K-L)	1	Popeye_20221125_MVB_HStdia_SIL_1_1_100ng_2_B6_1_2307	1_1_2	1_1	3	STSFRGGMGS(Phospho (STY))GGLATGIAGGLAGMGGIQNEK	S(Phospho (STY))TSFRGGMGSGGLATGIAGGLAGMGGIQNEK	99299.1	141224	134437	1.04625	31.2057	1.04739	31.1754	TRUE	0.703131903925678	n = 2617	0
648	STSFR(SILAC-R-L)GGMGS(Phospho (STY))GGLATGIAGGLAGMGGIQNEK(SILAC-K-L)	STSFR(SILAC-R-L)GGMGSGGLATGIAGGLAGMGGIQNEK(SILAC-K-L)	1	Popeye_20221125_MVB_HStdia_SIL_1_1_100ng_2_B6_1_2307	1_1_2	1_1	3	STSFRGGMGS(Phospho (STY))GGLATGIAGGLAGMGGIQNEK	S(Phospho (STY))TSFRGGMGSGGLATGIAGGLAGMGGIQNEK	99299.1	141224	134437	1.04625	31.2057	1.04739	31.1754	FALSE	0.738629246412818	n = 2617	0
649	STSFR(SILAC-R-L)GGMGS(Phospho (STY))GGLATGIAGGLAGMGGIQNEK(SILAC-K-L)	STSFR(SILAC-R-L)GGMGSGGLATGIAGGLAGMGGIQNEK(SILAC-K-L)	1	Popeye_20221125_MVB_HStdia_SIL_1_1_100ng_2_B6_1_2307	1_1_2	1_1	4	STSFRGGMGS(Phospho (STY))GGLATGIAGGLAGMGGIQNEK	S(Phospho (STY))TSFRGGMGSGGLATGIAGGLAGMGGIQNEK	10645.5	16986.5	18512.6	1.03273	31.2182	1.03386	31.1879	TRUE	0.626703558708386	n = 2617	0
650	STSFR(SILAC-R-L)GGMGS(Phospho (STY))GGLATGIAGGLAGMGGIQNEK(SILAC-K-L)	STSFR(SILAC-R-L)GGMGSGGLATGIAGGLAGMGGIQNEK(SILAC-K-L)	1	Popeye_20221125_MVB_HStdia_SIL_1_1_100ng_2_B6_1_2307	1_1_2	1_1	4	STSFRGGMGS(Phospho (STY))GGLATGIAGGLAGMGGIQNEK	S(Phospho (STY))TSFRGGMGSGGLATGIAGGLAGMGGIQNEK	10645.5	16986.5	18512.6	1.03273	31.2182	1.03386	31.1879	FALSE	0.575040783034258	n = 2617	0
651	(UniMod:1)TSYS(Phospho (STY))YR(SILAC-R-L)QSSATSSFGGLGGGSVR(SILAC-R-L)	(UniMod:1)TSYSYR(SILAC-R-L)QSSATSSFGGLGGGSVR(SILAC-R-L)	1	Popeye_20221125_MVB_HStdia_SIL_1_1_100ng_1_B6_1_2306	1_1_1	1_1	3	TSYS(Phospho (STY))YRQSSATSSFGGLGGGSVR	TSYSYRQS(Phospho (STY))SATSSFGGLGGGSVR	6817.31	5585.37	3729.57	1.10023	26.6456	1.0975	25.402	TRUE	1.2205655131173	n = 2617	0
652	(UniMod:1)TSYS(Phospho (STY))YR(SILAC-R-L)QSSATSSFGGLGGGSVR(SILAC-R-L)	(UniMod:1)TSYSYR(SILAC-R-L)QSSATSSFGGLGGGSVR(SILAC-R-L)	1	Popeye_20221125_MVB_HStdia_SIL_1_1_100ng_1_B6_1_2306	1_1_1	1_1	3	TSYS(Phospho (STY))YRQSSATSSFGGLGGGSVR	TSYSYRQS(Phospho (STY))SATSSFGGLGGGSVR	6817.31	5585.37	3729.57	1.10023	26.6456	1.0975	25.402	FALSE	1.82790777489094	n = 2617	0
653	(UniMod:1)T(Phospho (STY))SYSYR(SILAC-R-L)QSSATSSFGGLGGGSVR(SILAC-R-L)	(UniMod:1)TSYSYR(SILAC-R-L)QSSATSSFGGLGGGSVR(SILAC-R-L)	1	Popeye_20221125_MVB_HStdia_SIL_1_1_100ng_2_B6_1_2307	1_1_2	1_1	3	T(Phospho (STY))SYSYRQSSATSSFGGLGGGSVR	TSYSYRQS(Phospho (STY))SATSSFGGLGGGSVR	3755.15	5125.74	7140.95	1.0975	25.5231	1.10011	26.7667	TRUE	0.732606413903163	n = 2617	0
654	(UniMod:1)T(Phospho (STY))SYSYR(SILAC-R-L)QSSATSSFGGLGGGSVR(SILAC-R-L)	(UniMod:1)TSYSYR(SILAC-R-L)QSSATSSFGGLGGGSVR(SILAC-R-L)	1	Popeye_20221125_MVB_HStdia_SIL_1_1_100ng_2_B6_1_2307	1_1_2	1_1	3	T(Phospho (STY))SYSYRQSSATSSFGGLGGGSVR	TSYSYRQS(Phospho (STY))SATSSFGGLGGGSVR	3755.15	5125.74	7140.95	1.0975	25.5231	1.10011	26.7667	FALSE	0.525861404995134	n = 2617	0
655	(UniMod:1)TSYSYR(SILAC-R-L)QS(Phospho (STY))SATSSFGGLGGGSVR(SILAC-R-L)	(UniMod:1)TSYSYR(SILAC-R-L)QSSATSSFGGLGGGSVR(SILAC-R-L)	1	Popeye_20221125_MVB_HStdia_SIL_1_1_100ng_2_B6_1_2307	1_1_2	1_1	3	TSYSYRQS(Phospho (STY))SATSSFGGLGGGSVR	T(Phospho (STY))SYSYRQSSATSSFGGLGGGSVR	6836.31	7140.95	5125.74	1.10011	26.7667	1.0975	25.5231	TRUE	0.957339009515541	n = 2617	0
656	(UniMod:1)TSYSYR(SILAC-R-L)QS(Phospho (STY))SATSSFGGLGGGSVR(SILAC-R-L)	(UniMod:1)TSYSYR(SILAC-R-L)QSSATSSFGGLGGGSVR(SILAC-R-L)	1	Popeye_20221125_MVB_HStdia_SIL_1_1_100ng_2_B6_1_2307	1_1_2	1_1	3	TSYSYRQS(Phospho (STY))SATSSFGGLGGGSVR	T(Phospho (STY))SYSYRQSSATSSFGGLGGGSVR	6836.31	7140.95	5125.74	1.10011	26.7667	1.0975	25.5231	FALSE	1.33372156995868	n = 2617	0
657	(UniMod:1)T(Phospho (STY))SYSYR(SILAC-R-L)QSSATSSFGGLGGGSVR(SILAC-R-L)	(UniMod:1)TSYSYR(SILAC-R-L)QSSATSSFGGLGGGSVR(SILAC-R-L)	1	Popeye_20221125_MVB_HStdia_SIL_1_1_100ng_3_B6_1_2308	1_1_3	1_1	3	T(Phospho (STY))SYSYRQSSATSSFGGLGGGSVR	TSYSYRQS(Phospho (STY))SATSSFGGLGGGSVR	4238.14	3916.05	8032.62	1.09511	25.5238	1.09844	26.7372	TRUE	1.0822486944753	n = 2617	0
658	(UniMod:1)T(Phospho (STY))SYSYR(SILAC-R-L)QSSATSSFGGLGGGSVR(SILAC-R-L)	(UniMod:1)TSYSYR(SILAC-R-L)QSSATSSFGGLGGGSVR(SILAC-R-L)	1	Popeye_20221125_MVB_HStdia_SIL_1_1_100ng_3_B6_1_2308	1_1_3	1_1	3	T(Phospho (STY))SYSYRQSSATSSFGGLGGGSVR	TSYSYRQS(Phospho (STY))SATSSFGGLGGGSVR	4238.14	3916.05	8032.62	1.09511	25.5238	1.09844	26.7372	FALSE	0.527616145168077	n = 2617	0
659	(UniMod:1)TSYSYR(SILAC-R-L)QS(Phospho (STY))SATSSFGGLGGGSVR(SILAC-R-L)	(UniMod:1)TSYSYR(SILAC-R-L)QSSATSSFGGLGGGSVR(SILAC-R-L)	1	Popeye_20221125_MVB_HStdia_SIL_1_1_100ng_3_B6_1_2308	1_1_3	1_1	3	TSYSYRQS(Phospho (STY))SATSSFGGLGGGSVR	T(Phospho (STY))SYSYRQSSATSSFGGLGGGSVR	7075.27	8032.62	3916.05	1.09844	26.7372	1.09511	25.5238	TRUE	0.880817217794443	n = 2617	0
660	(UniMod:1)TSYSYR(SILAC-R-L)QS(Phospho (STY))SATSSFGGLGGGSVR(SILAC-R-L)	(UniMod:1)TSYSYR(SILAC-R-L)QSSATSSFGGLGGGSVR(SILAC-R-L)	1	Popeye_20221125_MVB_HStdia_SIL_1_1_100ng_3_B6_1_2308	1_1_3	1_1	3	TSYSYRQS(Phospho (STY))SATSSFGGLGGGSVR	T(Phospho (STY))SYSYRQSSATSSFGGLGGGSVR	7075.27	8032.62	3916.05	1.09844	26.7372	1.09511	25.5238	FALSE	1.80673637977043	n = 2617	0
661	(UniMod:1)T(Phospho (STY))SYSYR(SILAC-R-L)QSSATSSFGGLGGGSVR(SILAC-R-L)	(UniMod:1)TSYSYR(SILAC-R-L)QSSATSSFGGLGGGSVR(SILAC-R-L)	1	Popeye_20221125_MVB_HStdia_SIL_1_15_100ng_1_E6_1_2294	1_15_1	1_15	3	T(Phospho (STY))SYSYRQSSATSSFGGLGGGSVR	TSYSYRQS(Phospho (STY))SATSSFGGLGGGSVR	3734.15	131.321	376.335	1.10023	25.553	1.1049	26.7662	TRUE	28.4352845317961	n = 3681	0
662	(UniMod:1)T(Phospho (STY))SYSYR(SILAC-R-L)QSSATSSFGGLGGGSVR(SILAC-R-L)	(UniMod:1)TSYSYR(SILAC-R-L)QSSATSSFGGLGGGSVR(SILAC-R-L)	1	Popeye_20221125_MVB_HStdia_SIL_1_15_100ng_1_E6_1_2294	1_15_1	1_15	3	T(Phospho (STY))SYSYRQSSATSSFGGLGGGSVR	TSYSYRQS(Phospho (STY))SATSSFGGLGGGSVR	3734.15	131.321	376.335	1.10023	25.553	1.1049	26.7662	FALSE	9.92240955531641	n = 3681	0
663	(UniMod:1)TSYSYR(SILAC-R-L)QS(Phospho (STY))SATSSFGGLGGGSVR(SILAC-R-L)	(UniMod:1)TSYSYR(SILAC-R-L)QSSATSSFGGLGGGSVR(SILAC-R-L)	1	Popeye_20221125_MVB_HStdia_SIL_1_15_100ng_1_E6_1_2294	1_15_1	1_15	3	TSYSYRQS(Phospho (STY))SATSSFGGLGGGSVR	T(Phospho (STY))SYSYRQSSATSSFGGLGGGSVR	7706.28	376.335	131.321	1.1049	26.7662	1.10023	25.553	TRUE	20.4771812348041	n = 3681	0
664	(UniMod:1)TSYSYR(SILAC-R-L)QS(Phospho (STY))SATSSFGGLGGGSVR(SILAC-R-L)	(UniMod:1)TSYSYR(SILAC-R-L)QSSATSSFGGLGGGSVR(SILAC-R-L)	1	Popeye_20221125_MVB_HStdia_SIL_1_15_100ng_1_E6_1_2294	1_15_1	1_15	3	TSYSYRQS(Phospho (STY))SATSSFGGLGGGSVR	T(Phospho (STY))SYSYRQSSATSSFGGLGGGSVR	7706.28	376.335	131.321	1.1049	26.7662	1.10023	25.553	FALSE	58.6827697017233	n = 3681	0
665	(UniMod:1)T(Phospho (STY))SYSYR(SILAC-R-L)QSSATSSFGGLGGGSVR(SILAC-R-L)	(UniMod:1)TSYSYR(SILAC-R-L)QSSATSSFGGLGGGSVR(SILAC-R-L)	1	Popeye_20221125_MVB_HStdia_SIL_1_15_100ng_2_E6_1_2295	1_15_2	1_15	3	T(Phospho (STY))SYSYRQSSATSSFGGLGGGSVR	TSYS(Phospho (STY))YRQSSATSSFGGLGGGSVR	3975.14	480.158	590.786	1.10239	25.5253	1.10365	26.7386	TRUE	8.27881655621691	n = 3681	0
666	(UniMod:1)T(Phospho (STY))SYSYR(SILAC-R-L)QSSATSSFGGLGGGSVR(SILAC-R-L)	(UniMod:1)TSYSYR(SILAC-R-L)QSSATSSFGGLGGGSVR(SILAC-R-L)	1	Popeye_20221125_MVB_HStdia_SIL_1_15_100ng_2_E6_1_2295	1_15_2	1_15	3	T(Phospho (STY))SYSYRQSSATSSFGGLGGGSVR	TSYS(Phospho (STY))YRQSSATSSFGGLGGGSVR	3975.14	480.158	590.786	1.10239	25.5253	1.10365	26.7386	FALSE	6.72856161114177	n = 3681	0
667	(UniMod:1)TSYS(Phospho (STY))YR(SILAC-R-L)QSSATSSFGGLGGGSVR(SILAC-R-L)	(UniMod:1)TSYSYR(SILAC-R-L)QSSATSSFGGLGGGSVR(SILAC-R-L)	1	Popeye_20221125_MVB_HStdia_SIL_1_15_100ng_2_E6_1_2295	1_15_2	1_15	3	TSYS(Phospho (STY))YRQSSATSSFGGLGGGSVR	T(Phospho (STY))SYSYRQSSATSSFGGLGGGSVR	9138.35	590.786	480.158	1.10365	26.7386	1.10239	25.5253	TRUE	15.468122128825	n = 3681	0
668	(UniMod:1)TSYS(Phospho (STY))YR(SILAC-R-L)QSSATSSFGGLGGGSVR(SILAC-R-L)	(UniMod:1)TSYSYR(SILAC-R-L)QSSATSSFGGLGGGSVR(SILAC-R-L)	1	Popeye_20221125_MVB_HStdia_SIL_1_15_100ng_2_E6_1_2295	1_15_2	1_15	3	TSYS(Phospho (STY))YRQSSATSSFGGLGGGSVR	T(Phospho (STY))SYSYRQSSATSSFGGLGGGSVR	9138.35	590.786	480.158	1.10365	26.7386	1.10239	25.5253	FALSE	19.0319644783592	n = 3681	0
669	(UniMod:1)T(Phospho (STY))SYSYR(SILAC-R-L)QSSATSSFGGLGGGSVR(SILAC-R-L)	(UniMod:1)TSYSYR(SILAC-R-L)QSSATSSFGGLGGGSVR(SILAC-R-L)	1	Popeye_20221125_MVB_HStdia_SIL_1_15_100ng_3_E6_1_2296	1_15_3	1_15	3	T(Phospho (STY))SYSYRQSSATSSFGGLGGGSVR	TSYS(Phospho (STY))YRQSSATSSFGGLGGGSVR	4890.19	583.189	586.545	1.09875	25.522	1.10364	26.7657	TRUE	8.38525760945423	n = 3681	0
670	(UniMod:1)T(Phospho (STY))SYSYR(SILAC-R-L)QSSATSSFGGLGGGSVR(SILAC-R-L)	(UniMod:1)TSYSYR(SILAC-R-L)QSSATSSFGGLGGGSVR(SILAC-R-L)	1	Popeye_20221125_MVB_HStdia_SIL_1_15_100ng_3_E6_1_2296	1_15_3	1_15	3	T(Phospho (STY))SYSYRQSSATSSFGGLGGGSVR	TSYS(Phospho (STY))YRQSSATSSFGGLGGGSVR	4890.19	583.189	586.545	1.09875	25.522	1.10364	26.7657	FALSE	8.33728017458166	n = 3681	0
671	(UniMod:1)TSYS(Phospho (STY))YR(SILAC-R-L)QSSATSSFGGLGGGSVR(SILAC-R-L)	(UniMod:1)TSYSYR(SILAC-R-L)QSSATSSFGGLGGGSVR(SILAC-R-L)	1	Popeye_20221125_MVB_HStdia_SIL_1_15_100ng_3_E6_1_2296	1_15_3	1_15	3	TSYS(Phospho (STY))YRQSSATSSFGGLGGGSVR	T(Phospho (STY))SYSYRQSSATSSFGGLGGGSVR	10160.5	586.545	583.189	1.10364	26.7657	1.09875	25.522	TRUE	17.3226265674415	n = 3681	0
672	(UniMod:1)TSYS(Phospho (STY))YR(SILAC-R-L)QSSATSSFGGLGGGSVR(SILAC-R-L)	(UniMod:1)TSYSYR(SILAC-R-L)QSSATSSFGGLGGGSVR(SILAC-R-L)	1	Popeye_20221125_MVB_HStdia_SIL_1_15_100ng_3_E6_1_2296	1_15_3	1_15	3	TSYS(Phospho (STY))YRQSSATSSFGGLGGGSVR	T(Phospho (STY))SYSYRQSSATSSFGGLGGGSVR	10160.5	586.545	583.189	1.10364	26.7657	1.09875	25.522	FALSE	17.4223107774667	n = 3681	0
673	(UniMod:1)TECFLPPT(Phospho (STY))SSPSEHR(SILAC-R-L)	(UniMod:1)TECFLPPTSSPSEHR(SILAC-R-L)	1	Popeye_20221125_MVB_HStdia_SIL_1_15_100ng_2_E6_1_2295	1_15_2	1_15	2	TECFLPPT(Phospho (STY))SSPSEHR	TECFLPPTSS(Phospho (STY))PSEHR	1115.05	519.626	1576.58	1.11167	26.7172	1.11896	26.5049	TRUE	2.14587029902276	n = 3681	0
674	(UniMod:1)TECFLPPT(Phospho (STY))SSPSEHR(SILAC-R-L)	(UniMod:1)TECFLPPTSSPSEHR(SILAC-R-L)	1	Popeye_20221125_MVB_HStdia_SIL_1_15_100ng_2_E6_1_2295	1_15_2	1_15	2	TECFLPPT(Phospho (STY))SSPSEHR	TECFLPPTSS(Phospho (STY))PSEHR	1115.05	519.626	1576.58	1.11167	26.7172	1.11896	26.5049	FALSE	0.707258749952429	n = 3681	0
675	(UniMod:1)TECFLPPTSS(Phospho (STY))PSEHR(SILAC-R-L)	(UniMod:1)TECFLPPTSSPSEHR(SILAC-R-L)	1	Popeye_20221125_MVB_HStdia_SIL_1_15_100ng_2_E6_1_2295	1_15_2	1_15	2	TECFLPPTSS(Phospho (STY))PSEHR	TECFLPPT(Phospho (STY))SSPSEHR	1881.08	1576.58	519.626	1.11896	26.5049	1.11167	26.7172	TRUE	1.1931395806112	n = 3681	0
676	(UniMod:1)TECFLPPTSS(Phospho (STY))PSEHR(SILAC-R-L)	(UniMod:1)TECFLPPTSSPSEHR(SILAC-R-L)	1	Popeye_20221125_MVB_HStdia_SIL_1_15_100ng_2_E6_1_2295	1_15_2	1_15	2	TECFLPPTSS(Phospho (STY))PSEHR	TECFLPPT(Phospho (STY))SSPSEHR	1881.08	1576.58	519.626	1.11896	26.5049	1.11167	26.7172	FALSE	3.62006520074053	n = 3681	0
677	AAALS(Phospho (STY))LSTLASPK(SILAC-K-L)	AAALSLSTLASPK(SILAC-K-L)	1	Popeye_20221125_MVB_HStdia_SIL_1_1_100ng_1_B6_1_2306	1_1_1	1_1	2	AAALS(Phospho (STY))LSTLASPK	AAALSLSTLAS(Phospho (STY))PK	3084.1	2890.26	831.619	0.980417	29.4234	0.995909	28.5742	TRUE	1.06706663068374	n = 2617	0
678	AAALS(Phospho (STY))LSTLASPK(SILAC-K-L)	AAALSLSTLASPK(SILAC-K-L)	1	Popeye_20221125_MVB_HStdia_SIL_1_1_100ng_1_B6_1_2306	1_1_1	1_1	2	AAALS(Phospho (STY))LSTLASPK	AAALSLSTLAS(Phospho (STY))PK	3084.1	2890.26	831.619	0.980417	29.4234	0.995909	28.5742	FALSE	3.70854922747075	n = 2617	0
679	AAALSLSTLAS(Phospho (STY))PK(SILAC-K-L)	AAALSLSTLASPK(SILAC-K-L)	1	Popeye_20221125_MVB_HStdia_SIL_1_1_100ng_1_B6_1_2306	1_1_1	1_1	2	AAALSLSTLAS(Phospho (STY))PK	AAALS(Phospho (STY))LSTLASPK	1623.05	831.619	2890.26	0.995909	28.5742	0.980417	29.4234	TRUE	1.95167498578075	n = 2617	0
680	AAALSLSTLAS(Phospho (STY))PK(SILAC-K-L)	AAALSLSTLASPK(SILAC-K-L)	1	Popeye_20221125_MVB_HStdia_SIL_1_1_100ng_1_B6_1_2306	1_1_1	1_1	2	AAALSLSTLAS(Phospho (STY))PK	AAALS(Phospho (STY))LSTLASPK	1623.05	831.619	2890.26	0.995909	28.5742	0.980417	29.4234	FALSE	0.561558475708068	n = 2617	0
681	AAALS(Phospho (STY))LSTLASPK(SILAC-K-L)	AAALSLSTLASPK(SILAC-K-L)	1	Popeye_20221125_MVB_HStdia_SIL_1_1_100ng_2_B6_1_2307	1_1_2	1_1	2	AAALS(Phospho (STY))LSTLASPK	AAALSLSTLAS(Phospho (STY))PK	2345.08	2491.76	902.19	0.973854	29.5143	0.997159	28.6954	TRUE	0.941133977590137	n = 2617	0
682	AAALS(Phospho (STY))LSTLASPK(SILAC-K-L)	AAALSLSTLASPK(SILAC-K-L)	1	Popeye_20221125_MVB_HStdia_SIL_1_1_100ng_2_B6_1_2307	1_1_2	1_1	2	AAALS(Phospho (STY))LSTLASPK	AAALSLSTLAS(Phospho (STY))PK	2345.08	2491.76	902.19	0.973854	29.5143	0.997159	28.6954	FALSE	2.59931943382214	n = 2617	0
683	AAALSLSTLAS(Phospho (STY))PK(SILAC-K-L)	AAALSLSTLASPK(SILAC-K-L)	1	Popeye_20221125_MVB_HStdia_SIL_1_1_100ng_2_B6_1_2307	1_1_2	1_1	2	AAALSLSTLAS(Phospho (STY))PK	AAALS(Phospho (STY))LSTLASPK	1227.03	902.19	2491.76	0.997159	28.6954	0.973854	29.5143	TRUE	1.36005719416088	n = 2617	0
684	AAALSLSTLAS(Phospho (STY))PK(SILAC-K-L)	AAALSLSTLASPK(SILAC-K-L)	1	Popeye_20221125_MVB_HStdia_SIL_1_1_100ng_2_B6_1_2307	1_1_2	1_1	2	AAALSLSTLAS(Phospho (STY))PK	AAALS(Phospho (STY))LSTLASPK	1227.03	902.19	2491.76	0.997159	28.6954	0.973854	29.5143	FALSE	0.492435065977462	n = 2617	0
685	AAALS(Phospho (STY))LSTLASPK(SILAC-K-L)	AAALSLSTLASPK(SILAC-K-L)	1	Popeye_20221125_MVB_HStdia_SIL_1_15_100ng_1_E6_1_2294	1_15_1	1_15	2	AAALS(Phospho (STY))LSTLASPK	AAALSLSTLAS(Phospho (STY))PK	3574.13	625.849	114.44	0.983229	29.5139	1.00398	28.6949	TRUE	5.71085038084266	n = 3681	0
686	AAALS(Phospho (STY))LSTLASPK(SILAC-K-L)	AAALSLSTLASPK(SILAC-K-L)	1	Popeye_20221125_MVB_HStdia_SIL_1_15_100ng_1_E6_1_2294	1_15_1	1_15	2	AAALS(Phospho (STY))LSTLASPK	AAALSLSTLAS(Phospho (STY))PK	3574.13	625.849	114.44	0.983229	29.5139	1.00398	28.6949	FALSE	31.2314750087382	n = 3681	0
687	AAALSLSTLAS(Phospho (STY))PK(SILAC-K-L)	AAALSLSTLASPK(SILAC-K-L)	1	Popeye_20221125_MVB_HStdia_SIL_1_15_100ng_1_E6_1_2294	1_15_1	1_15	2	AAALSLSTLAS(Phospho (STY))PK	AAALS(Phospho (STY))LSTLASPK	1572.05	114.44	625.849	1.00398	28.6949	0.983229	29.5139	TRUE	13.7368926948619	n = 3681	0
688	AAALSLSTLAS(Phospho (STY))PK(SILAC-K-L)	AAALSLSTLASPK(SILAC-K-L)	1	Popeye_20221125_MVB_HStdia_SIL_1_15_100ng_1_E6_1_2294	1_15_1	1_15	2	AAALSLSTLAS(Phospho (STY))PK	AAALS(Phospho (STY))LSTLASPK	1572.05	114.44	625.849	1.00398	28.6949	0.983229	29.5139	FALSE	2.51186787867361	n = 3681	0
689	AAALS(Phospho (STY))LSTLASPK(SILAC-K-L)	AAALSLSTLASPK(SILAC-K-L)	1	Popeye_20221125_MVB_HStdia_SIL_1_15_100ng_2_E6_1_2295	1_15_2	1_15	2	AAALS(Phospho (STY))LSTLASPK	AAALSLS(Phospho (STY))TLASPK	3904.14	514.873	68.8279	0.981932	29.4862	1.00417	28.6672	TRUE	7.58272428346408	n = 3681	0
690	AAALS(Phospho (STY))LSTLASPK(SILAC-K-L)	AAALSLSTLASPK(SILAC-K-L)	1	Popeye_20221125_MVB_HStdia_SIL_1_15_100ng_2_E6_1_2295	1_15_2	1_15	2	AAALS(Phospho (STY))LSTLASPK	AAALSLS(Phospho (STY))TLASPK	3904.14	514.873	68.8279	0.981932	29.4862	1.00417	28.6672	FALSE	56.7232183460486	n = 3681	0
691	AAALSLS(Phospho (STY))TLASPK(SILAC-K-L)	AAALSLSTLASPK(SILAC-K-L)	1	Popeye_20221125_MVB_HStdia_SIL_1_15_100ng_2_E6_1_2295	1_15_2	1_15	2	AAALSLS(Phospho (STY))TLASPK	AAALSLSTLAS(Phospho (STY))PK	220.007	15.8176	514.873	0.988437	30.5478	0.981932	29.4862	TRUE	13.9090001011531	n = 3681	0
692	AAALSLS(Phospho (STY))TLASPK(SILAC-K-L)	AAALSLSTLASPK(SILAC-K-L)	1	Popeye_20221125_MVB_HStdia_SIL_1_15_100ng_2_E6_1_2295	1_15_2	1_15	2	AAALSLS(Phospho (STY))TLASPK	AAALSLSTLAS(Phospho (STY))PK	220.007	15.8176	514.873	0.988437	30.5478	0.981932	29.4862	FALSE	0.427303432108501	n = 3681	0
693	AAALSLSTLAS(Phospho (STY))PK(SILAC-K-L)	AAALSLSTLASPK(SILAC-K-L)	1	Popeye_20221125_MVB_HStdia_SIL_1_15_100ng_2_E6_1_2295	1_15_2	1_15	2	AAALSLSTLAS(Phospho (STY))PK	AAALS(Phospho (STY))LSTLASPK	1825.06	68.8279	15.8176	1.00417	28.6672	0.988437	30.5478	TRUE	26.5162819147468	n = 3681	0
694	AAALSLSTLAS(Phospho (STY))PK(SILAC-K-L)	AAALSLSTLASPK(SILAC-K-L)	1	Popeye_20221125_MVB_HStdia_SIL_1_15_100ng_2_E6_1_2295	1_15_2	1_15	2	AAALSLSTLAS(Phospho (STY))PK	AAALS(Phospho (STY))LSTLASPK	1825.06	68.8279	15.8176	1.00417	28.6672	0.988437	30.5478	FALSE	115.381600242768	n = 3681	0
695	AAALS(Phospho (STY))LSTLASPK(SILAC-K-L)	AAALSLSTLASPK(SILAC-K-L)	1	Popeye_20221125_MVB_HStdia_SIL_1_15_100ng_3_E6_1_2296	1_15_3	1_15	2	AAALS(Phospho (STY))LSTLASPK	AAALSLSTLAS(Phospho (STY))PK	3668.14	565.945	643.325	0.981667	29.483	0.993523	30.5142	TRUE	6.48144254300329	n = 3681	0
696	AAALS(Phospho (STY))LSTLASPK(SILAC-K-L)	AAALSLSTLASPK(SILAC-K-L)	1	Popeye_20221125_MVB_HStdia_SIL_1_15_100ng_3_E6_1_2296	1_15_3	1_15	2	AAALS(Phospho (STY))LSTLASPK	AAALSLSTLAS(Phospho (STY))PK	3668.14	565.945	643.325	0.981667	29.483	0.993523	30.5142	FALSE	5.70184587883263	n = 3681	0
697	AAALSLS(Phospho (STY))TLASPK(SILAC-K-L)	AAALSLSTLASPK(SILAC-K-L)	1	Popeye_20221125_MVB_HStdia_SIL_1_15_100ng_3_E6_1_2296	1_15_3	1_15	2	AAALSLS(Phospho (STY))TLASPK	AAALS(Phospho (STY))LSTLASPK	522.017	643.325	21.9059	0.993523	30.5142	1.00344	28.6338	TRUE	0.811435899428749	n = 3681	0
698	AAALSLS(Phospho (STY))TLASPK(SILAC-K-L)	AAALSLSTLASPK(SILAC-K-L)	1	Popeye_20221125_MVB_HStdia_SIL_1_15_100ng_3_E6_1_2296	1_15_3	1_15	2	AAALSLS(Phospho (STY))TLASPK	AAALS(Phospho (STY))LSTLASPK	522.017	643.325	21.9059	0.993523	30.5142	1.00344	28.6338	FALSE	23.8299727470681	n = 3681	0
699	AAALSLSTLAS(Phospho (STY))PK(SILAC-K-L)	AAALSLSTLASPK(SILAC-K-L)	1	Popeye_20221125_MVB_HStdia_SIL_1_15_100ng_3_E6_1_2296	1_15_3	1_15	2	AAALSLSTLAS(Phospho (STY))PK	AAALSLS(Phospho (STY))TLASPK	2077.07	21.9059	565.945	1.00344	28.6338	0.981667	29.483	TRUE	94.8178344646876	n = 3681	0
700	AAALSLSTLAS(Phospho (STY))PK(SILAC-K-L)	AAALSLSTLASPK(SILAC-K-L)	1	Popeye_20221125_MVB_HStdia_SIL_1_15_100ng_3_E6_1_2296	1_15_3	1_15	2	AAALSLSTLAS(Phospho (STY))PK	AAALSLS(Phospho (STY))TLASPK	2077.07	21.9059	565.945	1.00344	28.6338	0.981667	29.483	FALSE	3.67009161667653	n = 3681	0
701	AAAPGTLEPDAAAATPAAPS(Phospho (STY))PASLPLAPGCALR(SILAC-R-L)	AAAPGTLEPDAAAATPAAPSPASLPLAPGCALR(SILAC-R-L)	1	Popeye_20221125_MVB_HStdia_SIL_1_15_100ng_2_E6_1_2295	1_15_2	1_15	4	AAAPGTLEPDAAAATPAAPS(Phospho (STY))PASLPLAPGCALR	AAAPGTLEPDAAAATPAAPSPAS(Phospho (STY))LPLAPGCALR	246.01	339.01	525.662	1.06227	32.2855	1.08273	32.2551	TRUE	0.725671809091177	n = 3681	0
702	AAAPGTLEPDAAAATPAAPS(Phospho (STY))PASLPLAPGCALR(SILAC-R-L)	AAAPGTLEPDAAAATPAAPSPASLPLAPGCALR(SILAC-R-L)	1	Popeye_20221125_MVB_HStdia_SIL_1_15_100ng_2_E6_1_2295	1_15_2	1_15	4	AAAPGTLEPDAAAATPAAPS(Phospho (STY))PASLPLAPGCALR	AAAPGTLEPDAAAATPAAPSPAS(Phospho (STY))LPLAPGCALR	246.01	339.01	525.662	1.06227	32.2855	1.08273	32.2551	FALSE	0.468000350034813	n = 3681	0
703	AAAPGTLEPDAAAATPAAPSPAS(Phospho (STY))LPLAPGCALR(SILAC-R-L)	AAAPGTLEPDAAAATPAAPSPASLPLAPGCALR(SILAC-R-L)	1	Popeye_20221125_MVB_HStdia_SIL_1_15_100ng_2_E6_1_2295	1_15_2	1_15	4	AAAPGTLEPDAAAATPAAPSPAS(Phospho (STY))LPLAPGCALR	AAAPGTLEPDAAAATPAAPS(Phospho (STY))PASLPLAPGCALR	246.01	525.662	339.01	1.08273	32.2551	1.06227	32.2855	TRUE	0.468000350034813	n = 3681	0
704	AAAPGTLEPDAAAATPAAPSPAS(Phospho (STY))LPLAPGCALR(SILAC-R-L)	AAAPGTLEPDAAAATPAAPSPASLPLAPGCALR(SILAC-R-L)	1	Popeye_20221125_MVB_HStdia_SIL_1_15_100ng_2_E6_1_2295	1_15_2	1_15	4	AAAPGTLEPDAAAATPAAPSPAS(Phospho (STY))LPLAPGCALR	AAAPGTLEPDAAAATPAAPS(Phospho (STY))PASLPLAPGCALR	246.01	525.662	339.01	1.08273	32.2551	1.06227	32.2855	FALSE	0.725671809091177	n = 3681	0
705	AAASLAAVSGTAAASLGSAQPT(Phospho (STY))DLGAHK(SILAC-K-L)R(SILAC-R-L)PASVSSSAAVEHEQR(SILAC-R-L)	AAASLAAVSGTAAASLGSAQPTDLGAHK(SILAC-K-L)R(SILAC-R-L)PASVSSSAAVEHEQR(SILAC-R-L)	1	Popeye_20221125_MVB_HStdia_SIL_1_15_100ng_2_E6_1_2295	1_15_2	1_15	4	AAASLAAVSGTAAASLGSAQPT(Phospho (STY))DLGAHKRPASVSSSAAVEHEQR	AAASLAAVSGTAAASLGSAQPTDLGAHKRPASVSS(Phospho (STY))SAAVEHEQR	1888.11	312.504	242.753	1.23795	23.2684	1.24261	23.2381	TRUE	6.0418746640043	n = 3681	0
706	AAASLAAVSGTAAASLGSAQPT(Phospho (STY))DLGAHK(SILAC-K-L)R(SILAC-R-L)PASVSSSAAVEHEQR(SILAC-R-L)	AAASLAAVSGTAAASLGSAQPTDLGAHK(SILAC-K-L)R(SILAC-R-L)PASVSSSAAVEHEQR(SILAC-R-L)	1	Popeye_20221125_MVB_HStdia_SIL_1_15_100ng_2_E6_1_2295	1_15_2	1_15	4	AAASLAAVSGTAAASLGSAQPT(Phospho (STY))DLGAHKRPASVSSSAAVEHEQR	AAASLAAVSGTAAASLGSAQPTDLGAHKRPASVSS(Phospho (STY))SAAVEHEQR	1888.11	312.504	242.753	1.23795	23.2684	1.24261	23.2381	FALSE	7.77790593731076	n = 3681	0
707	AAASLAAVSGTAAASLGSAQPTDLGAHK(SILAC-K-L)R(SILAC-R-L)PASVSS(Phospho (STY))SAAVEHEQR(SILAC-R-L)	AAASLAAVSGTAAASLGSAQPTDLGAHK(SILAC-K-L)R(SILAC-R-L)PASVSSSAAVEHEQR(SILAC-R-L)	1	Popeye_20221125_MVB_HStdia_SIL_1_15_100ng_2_E6_1_2295	1_15_2	1_15	4	AAASLAAVSGTAAASLGSAQPTDLGAHKRPASVSS(Phospho (STY))SAAVEHEQR	AAASLAAVSGTAAASLGSAQPT(Phospho (STY))DLGAHKRPASVSSSAAVEHEQR	1938.11	242.753	312.504	1.24261	23.2381	1.23795	23.2684	TRUE	7.98387661532504	n = 3681	0
708	AAASLAAVSGTAAASLGSAQPTDLGAHK(SILAC-K-L)R(SILAC-R-L)PASVSS(Phospho (STY))SAAVEHEQR(SILAC-R-L)	AAASLAAVSGTAAASLGSAQPTDLGAHK(SILAC-K-L)R(SILAC-R-L)PASVSSSAAVEHEQR(SILAC-R-L)	1	Popeye_20221125_MVB_HStdia_SIL_1_15_100ng_2_E6_1_2295	1_15_2	1_15	4	AAASLAAVSGTAAASLGSAQPTDLGAHKRPASVSS(Phospho (STY))SAAVEHEQR	AAASLAAVSGTAAASLGSAQPT(Phospho (STY))DLGAHKRPASVSSSAAVEHEQR	1938.11	242.753	312.504	1.24261	23.2381	1.23795	23.2684	FALSE	6.20187261603051	n = 3681	0
709	AAGISLIVPGK(SILAC-K-L)S(Phospho (STY))PTR(SILAC-R-L)K(SILAC-K-L)	AAGISLIVPGK(SILAC-K-L)SPTR(SILAC-R-L)K(SILAC-K-L)	1	Popeye_20221125_MVB_HStdia_SIL_1_1_100ng_2_B6_1_2307	1_1_2	1_1	2	AAGISLIVPGKS(Phospho (STY))PTRK	AAGISLIVPGKSPT(Phospho (STY))RK	2546.13	3112.69	2138.5	1.14011	21.0663	1.14091	21.0966	TRUE	0.817983801792019	n = 2617	0
710	AAGISLIVPGK(SILAC-K-L)S(Phospho (STY))PTR(SILAC-R-L)K(SILAC-K-L)	AAGISLIVPGK(SILAC-K-L)SPTR(SILAC-R-L)K(SILAC-K-L)	1	Popeye_20221125_MVB_HStdia_SIL_1_1_100ng_2_B6_1_2307	1_1_2	1_1	2	AAGISLIVPGKS(Phospho (STY))PTRK	AAGISLIVPGKSPT(Phospho (STY))RK	2546.13	3112.69	2138.5	1.14011	21.0663	1.14091	21.0966	FALSE	1.1906149169979	n = 2617	0
711	AAGISLIVPGK(SILAC-K-L)SPT(Phospho (STY))R(SILAC-R-L)K(SILAC-K-L)	AAGISLIVPGK(SILAC-K-L)SPTR(SILAC-R-L)K(SILAC-K-L)	1	Popeye_20221125_MVB_HStdia_SIL_1_1_100ng_2_B6_1_2307	1_1_2	1_1	2	AAGISLIVPGKSPT(Phospho (STY))RK	AAGISLIVPGKS(Phospho (STY))PTRK	2458.13	2138.5	3112.69	1.14091	21.0966	1.14011	21.0663	TRUE	1.14946457797522	n = 2617	0
712	AAGISLIVPGK(SILAC-K-L)SPT(Phospho (STY))R(SILAC-R-L)K(SILAC-K-L)	AAGISLIVPGK(SILAC-K-L)SPTR(SILAC-R-L)K(SILAC-K-L)	1	Popeye_20221125_MVB_HStdia_SIL_1_1_100ng_2_B6_1_2307	1_1_2	1_1	2	AAGISLIVPGKSPT(Phospho (STY))RK	AAGISLIVPGKS(Phospho (STY))PTRK	2458.13	2138.5	3112.69	1.14091	21.0966	1.14011	21.0663	FALSE	0.789712435224838	n = 2617	0
713	AAGISLIVPGK(SILAC-K-L)S(Phospho (STY))PTR(SILAC-R-L)K(SILAC-K-L)	AAGISLIVPGK(SILAC-K-L)SPTR(SILAC-R-L)K(SILAC-K-L)	1	Popeye_20221125_MVB_HStdia_SIL_1_15_100ng_3_E6_1_2296	1_15_3	1_15	2	AAGISLIVPGKS(Phospho (STY))PTRK	AAGISLIVPGKSPT(Phospho (STY))RK	2004.07	44.1156	77.1816	1.14318	21.035	1.14448	21.0654	TRUE	45.427694511692	n = 3681	0
714	AAGISLIVPGK(SILAC-K-L)S(Phospho (STY))PTR(SILAC-R-L)K(SILAC-K-L)	AAGISLIVPGK(SILAC-K-L)SPTR(SILAC-R-L)K(SILAC-K-L)	1	Popeye_20221125_MVB_HStdia_SIL_1_15_100ng_3_E6_1_2296	1_15_3	1_15	2	AAGISLIVPGKS(Phospho (STY))PTRK	AAGISLIVPGKSPT(Phospho (STY))RK	2004.07	44.1156	77.1816	1.14318	21.035	1.14448	21.0654	FALSE	25.9656446614219	n = 3681	0
715	AAGISLIVPGK(SILAC-K-L)SPT(Phospho (STY))R(SILAC-R-L)K(SILAC-K-L)	AAGISLIVPGK(SILAC-K-L)SPTR(SILAC-R-L)K(SILAC-K-L)	1	Popeye_20221125_MVB_HStdia_SIL_1_15_100ng_3_E6_1_2296	1_15_3	1_15	2	AAGISLIVPGKSPT(Phospho (STY))RK	AAGISLIVPGKS(Phospho (STY))PTRK	2052.07	77.1816	44.1156	1.14448	21.0654	1.14318	21.035	TRUE	26.5875545466795	n = 3681	0
716	AAGISLIVPGK(SILAC-K-L)SPT(Phospho (STY))R(SILAC-R-L)K(SILAC-K-L)	AAGISLIVPGK(SILAC-K-L)SPTR(SILAC-R-L)K(SILAC-K-L)	1	Popeye_20221125_MVB_HStdia_SIL_1_15_100ng_3_E6_1_2296	1_15_3	1_15	2	AAGISLIVPGKSPT(Phospho (STY))RK	AAGISLIVPGKS(Phospho (STY))PTRK	2052.07	77.1816	44.1156	1.14448	21.0654	1.14318	21.035	FALSE	46.5157449972345	n = 3681	0
717	AAGS(Phospho (STY))PSPLPAPDPAPK(SILAC-K-L)	AAGSPSPLPAPDPAPK(SILAC-K-L)	1	Popeye_20221125_MVB_HStdia_SIL_1_1_100ng_1_B6_1_2306	1_1_1	1_1	2	AAGS(Phospho (STY))PSPLPAPDPAPK	AAGSPS(Phospho (STY))PLPAPDPAPK	17050.6	17737.3	6508.19	1.05885	20.2724	1.05469	19.0894	TRUE	0.961284975729113	n = 2617	0
718	AAGS(Phospho (STY))PSPLPAPDPAPK(SILAC-K-L)	AAGSPSPLPAPDPAPK(SILAC-K-L)	1	Popeye_20221125_MVB_HStdia_SIL_1_1_100ng_1_B6_1_2306	1_1_1	1_1	2	AAGS(Phospho (STY))PSPLPAPDPAPK	AAGSPS(Phospho (STY))PLPAPDPAPK	17050.6	17737.3	6508.19	1.05885	20.2724	1.05469	19.0894	FALSE	2.61986819684121	n = 2617	0
719	AAGSPS(Phospho (STY))PLPAPDPAPK(SILAC-K-L)	AAGSPSPLPAPDPAPK(SILAC-K-L)	1	Popeye_20221125_MVB_HStdia_SIL_1_1_100ng_1_B6_1_2306	1_1_1	1_1	2	AAGSPS(Phospho (STY))PLPAPDPAPK	AAGS(Phospho (STY))PSPLPAPDPAPK	4601.19	6508.19	17737.3	1.05469	19.0894	1.05885	20.2724	TRUE	0.706984584039495	n = 2617	0
720	AAGSPS(Phospho (STY))PLPAPDPAPK(SILAC-K-L)	AAGSPSPLPAPDPAPK(SILAC-K-L)	1	Popeye_20221125_MVB_HStdia_SIL_1_1_100ng_1_B6_1_2306	1_1_1	1_1	2	AAGSPS(Phospho (STY))PLPAPDPAPK	AAGS(Phospho (STY))PSPLPAPDPAPK	4601.19	6508.19	17737.3	1.05469	19.0894	1.05885	20.2724	FALSE	0.259407576124889	n = 2617	0
721	AAGS(Phospho (STY))PSPLPAPDPAPK(SILAC-K-L)	AAGSPSPLPAPDPAPK(SILAC-K-L)	1	Popeye_20221125_MVB_HStdia_SIL_1_1_100ng_2_B6_1_2307	1_1_2	1_1	2	AAGS(Phospho (STY))PSPLPAPDPAPK	AAGSPS(Phospho (STY))PLPAPDPAPK	16644.7	15829	6858.23	1.06365	20.3633	1.05396	19.1198	TRUE	1.05153199823109	n = 2617	0
722	AAGS(Phospho (STY))PSPLPAPDPAPK(SILAC-K-L)	AAGSPSPLPAPDPAPK(SILAC-K-L)	1	Popeye_20221125_MVB_HStdia_SIL_1_1_100ng_2_B6_1_2307	1_1_2	1_1	2	AAGS(Phospho (STY))PSPLPAPDPAPK	AAGSPS(Phospho (STY))PLPAPDPAPK	16644.7	15829	6858.23	1.06365	20.3633	1.05396	19.1198	FALSE	2.42696730789139	n = 2617	0
723	AAGSPS(Phospho (STY))PLPAPDPAPK(SILAC-K-L)	AAGSPSPLPAPDPAPK(SILAC-K-L)	1	Popeye_20221125_MVB_HStdia_SIL_1_1_100ng_2_B6_1_2307	1_1_2	1_1	2	AAGSPS(Phospho (STY))PLPAPDPAPK	AAGS(Phospho (STY))PSPLPAPDPAPK	5232.19	6858.23	15829	1.05396	19.1198	1.06365	20.3633	TRUE	0.762906755824754	n = 2617	0
724	AAGSPS(Phospho (STY))PLPAPDPAPK(SILAC-K-L)	AAGSPSPLPAPDPAPK(SILAC-K-L)	1	Popeye_20221125_MVB_HStdia_SIL_1_1_100ng_2_B6_1_2307	1_1_2	1_1	2	AAGSPS(Phospho (STY))PLPAPDPAPK	AAGS(Phospho (STY))PSPLPAPDPAPK	5232.19	6858.23	15829	1.05396	19.1198	1.06365	20.3633	FALSE	0.330544570092867	n = 2617	0
725	AAGS(Phospho (STY))PSPLPAPDPAPK(SILAC-K-L)	AAGSPSPLPAPDPAPK(SILAC-K-L)	1	Popeye_20221125_MVB_HStdia_SIL_1_1_100ng_3_B6_1_2308	1_1_3	1_1	2	AAGS(Phospho (STY))PSPLPAPDPAPK	AAGSPS(Phospho (STY))PLPAPDPAPK	17404.7	20336.4	4877.52	1.05865	20.3337	1.05375	19.1507	TRUE	0.855839774984756	n = 2617	0
726	AAGS(Phospho (STY))PSPLPAPDPAPK(SILAC-K-L)	AAGSPSPLPAPDPAPK(SILAC-K-L)	1	Popeye_20221125_MVB_HStdia_SIL_1_1_100ng_3_B6_1_2308	1_1_3	1_1	2	AAGS(Phospho (STY))PSPLPAPDPAPK	AAGSPS(Phospho (STY))PLPAPDPAPK	17404.7	20336.4	4877.52	1.05865	20.3337	1.05375	19.1507	FALSE	3.56835030917351	n = 2617	0
727	AAGSPS(Phospho (STY))PLPAPDPAPK(SILAC-K-L)	AAGSPSPLPAPDPAPK(SILAC-K-L)	1	Popeye_20221125_MVB_HStdia_SIL_1_1_100ng_3_B6_1_2308	1_1_3	1_1	2	AAGSPS(Phospho (STY))PLPAPDPAPK	AAGS(Phospho (STY))PSPLPAPDPAPK	5483.23	4877.52	20336.4	1.05375	19.1507	1.05865	20.3337	TRUE	1.12418401154685	n = 2617	0
728	AAGSPS(Phospho (STY))PLPAPDPAPK(SILAC-K-L)	AAGSPSPLPAPDPAPK(SILAC-K-L)	1	Popeye_20221125_MVB_HStdia_SIL_1_1_100ng_3_B6_1_2308	1_1_3	1_1	2	AAGSPS(Phospho (STY))PLPAPDPAPK	AAGS(Phospho (STY))PSPLPAPDPAPK	5483.23	4877.52	20336.4	1.05375	19.1507	1.05865	20.3337	FALSE	0.269626384217462	n = 2617	0
729	AAGS(Phospho (STY))PSPLPAPDPAPK(SILAC-K-L)	AAGSPSPLPAPDPAPK(SILAC-K-L)	1	Popeye_20221125_MVB_HStdia_SIL_1_15_100ng_1_E6_1_2294	1_15_1	1_15	2	AAGS(Phospho (STY))PSPLPAPDPAPK	AAGSPS(Phospho (STY))PLPAPDPAPK	13188.5	1202.54	498.227	1.06635	20.3627	1.0551	19.1191	TRUE	10.9672027541703	n = 3681	0
730	AAGS(Phospho (STY))PSPLPAPDPAPK(SILAC-K-L)	AAGSPSPLPAPDPAPK(SILAC-K-L)	1	Popeye_20221125_MVB_HStdia_SIL_1_15_100ng_1_E6_1_2294	1_15_1	1_15	2	AAGS(Phospho (STY))PSPLPAPDPAPK	AAGSPS(Phospho (STY))PLPAPDPAPK	13188.5	1202.54	498.227	1.06635	20.3627	1.0551	19.1191	FALSE	26.4708656897358	n = 3681	0
731	AAGSPS(Phospho (STY))PLPAPDPAPK(SILAC-K-L)	AAGSPSPLPAPDPAPK(SILAC-K-L)	1	Popeye_20221125_MVB_HStdia_SIL_1_15_100ng_1_E6_1_2294	1_15_1	1_15	2	AAGSPS(Phospho (STY))PLPAPDPAPK	AAGS(Phospho (STY))PSPLPAPDPAPK	5689.23	498.227	1202.54	1.0551	19.1191	1.06635	20.3627	TRUE	11.418951602382	n = 3681	0
732	AAGSPS(Phospho (STY))PLPAPDPAPK(SILAC-K-L)	AAGSPSPLPAPDPAPK(SILAC-K-L)	1	Popeye_20221125_MVB_HStdia_SIL_1_15_100ng_1_E6_1_2294	1_15_1	1_15	2	AAGSPS(Phospho (STY))PLPAPDPAPK	AAGS(Phospho (STY))PSPLPAPDPAPK	5689.23	498.227	1202.54	1.0551	19.1191	1.06635	20.3627	FALSE	4.73101102666024	n = 3681	0
733	AAHTEDINACTLTT(Phospho (STY))SPR(SILAC-R-L)LPVF	AAHTEDINACTLTTSPR(SILAC-R-L)LPVF	1	Popeye_20221125_MVB_HStdia_SIL_1_1_100ng_2_B6_1_2307	1_1_2	1_1	3	AAHTEDINACTLTT(Phospho (STY))SPRLPVF	AAHTEDINACTLTTS(Phospho (STY))PRLPVF	1568.05	1861.41	1622.75	0.953295	31.4037	0.952045	31.4644	TRUE	0.842399041586754	n = 2617	0
734	AAHTEDINACTLTT(Phospho (STY))SPR(SILAC-R-L)LPVF	AAHTEDINACTLTTSPR(SILAC-R-L)LPVF	1	Popeye_20221125_MVB_HStdia_SIL_1_1_100ng_2_B6_1_2307	1_1_2	1_1	3	AAHTEDINACTLTT(Phospho (STY))SPRLPVF	AAHTEDINACTLTTS(Phospho (STY))PRLPVF	1568.05	1861.41	1622.75	0.953295	31.4037	0.952045	31.4644	FALSE	0.966291788630411	n = 2617	0
735	AAHTEDINACTLTTS(Phospho (STY))PR(SILAC-R-L)LPVF	AAHTEDINACTLTTSPR(SILAC-R-L)LPVF	1	Popeye_20221125_MVB_HStdia_SIL_1_1_100ng_2_B6_1_2307	1_1_2	1_1	3	AAHTEDINACTLTTS(Phospho (STY))PRLPVF	AAHTEDINACTLTT(Phospho (STY))SPRLPVF	1409.04	1622.75	1861.41	0.952045	31.4644	0.953295	31.4037	TRUE	0.868303805268834	n = 2617	0
736	AAHTEDINACTLTTS(Phospho (STY))PR(SILAC-R-L)LPVF	AAHTEDINACTLTTSPR(SILAC-R-L)LPVF	1	Popeye_20221125_MVB_HStdia_SIL_1_1_100ng_2_B6_1_2307	1_1_2	1_1	3	AAHTEDINACTLTTS(Phospho (STY))PRLPVF	AAHTEDINACTLTT(Phospho (STY))SPRLPVF	1409.04	1622.75	1861.41	0.952045	31.4644	0.953295	31.4037	FALSE	0.756974551549632	n = 2617	0
737	AAIPPPVYEEQDR(SILAC-R-L)PR(SILAC-R-L)S(Phospho (STY))PTGPSNSFLANMGGTVAHK(SILAC-K-L)	AAIPPPVYEEQDR(SILAC-R-L)PR(SILAC-R-L)SPTGPSNSFLANMGGTVAHK(SILAC-K-L)	1	Popeye_20221125_MVB_HStdia_SIL_1_1_100ng_1_B6_1_2306	1_1_1	1_1	4	AAIPPPVYEEQDRPRS(Phospho (STY))PTGPSNSFLANMGGTVAHK	AAIPPPVYEEQDRPRSPTGPSNS(Phospho (STY))FLANMGGTVAHK	32208.4	34050.3	37139.4	1.11115	27.0185	1.10917	26.9275	TRUE	0.945906497152742	n = 2617	0
738	AAIPPPVYEEQDR(SILAC-R-L)PR(SILAC-R-L)S(Phospho (STY))PTGPSNSFLANMGGTVAHK(SILAC-K-L)	AAIPPPVYEEQDR(SILAC-R-L)PR(SILAC-R-L)SPTGPSNSFLANMGGTVAHK(SILAC-K-L)	1	Popeye_20221125_MVB_HStdia_SIL_1_1_100ng_1_B6_1_2306	1_1_1	1_1	4	AAIPPPVYEEQDRPRS(Phospho (STY))PTGPSNSFLANMGGTVAHK	AAIPPPVYEEQDRPRSPTGPSNS(Phospho (STY))FLANMGGTVAHK	32208.4	34050.3	37139.4	1.11115	27.0185	1.10917	26.9275	FALSE	0.867229949864564	n = 2617	0
739	AAIPPPVYEEQDR(SILAC-R-L)PR(SILAC-R-L)SPTGPSNS(Phospho (STY))FLANMGGTVAHK(SILAC-K-L)	AAIPPPVYEEQDR(SILAC-R-L)PR(SILAC-R-L)SPTGPSNSFLANMGGTVAHK(SILAC-K-L)	1	Popeye_20221125_MVB_HStdia_SIL_1_1_100ng_1_B6_1_2306	1_1_1	1_1	4	AAIPPPVYEEQDRPRSPTGPSNS(Phospho (STY))FLANMGGTVAHK	AAIPPPVYEEQDRPRS(Phospho (STY))PTGPSNSFLANMGGTVAHK	29665.3	37139.4	34050.3	1.10917	26.9275	1.11115	27.0185	TRUE	0.798755499550343	n = 2617	0
740	AAIPPPVYEEQDR(SILAC-R-L)PR(SILAC-R-L)SPTGPSNS(Phospho (STY))FLANMGGTVAHK(SILAC-K-L)	AAIPPPVYEEQDR(SILAC-R-L)PR(SILAC-R-L)SPTGPSNSFLANMGGTVAHK(SILAC-K-L)	1	Popeye_20221125_MVB_HStdia_SIL_1_1_100ng_1_B6_1_2306	1_1_1	1_1	4	AAIPPPVYEEQDRPRSPTGPSNS(Phospho (STY))FLANMGGTVAHK	AAIPPPVYEEQDRPRS(Phospho (STY))PTGPSNSFLANMGGTVAHK	29665.3	37139.4	34050.3	1.10917	26.9275	1.11115	27.0185	FALSE	0.871219930514562	n = 2617	0
741	AAIPPPVY(Phospho (STY))EEQDR(SILAC-R-L)PR(SILAC-R-L)SPTGPSNSFLANM(UniMod:35)GGTVAHK(SILAC-K-L)	AAIPPPVYEEQDR(SILAC-R-L)PR(SILAC-R-L)SPTGPSNSFLANM(UniMod:35)GGTVAHK(SILAC-K-L)	1	Popeye_20221125_MVB_HStdia_SIL_1_15_100ng_1_E6_1_2294	1_15_1	1_15	4	AAIPPPVY(Phospho (STY))EEQDRPRSPTGPSNSFLANMGGTVAHK	AAIPPPVYEEQDRPRS(Phospho (STY))PTGPSNSFLANMGGTVAHK	16486.7	1000.43	846.97	1.11948	22.8926	1.11841	22.9836	TRUE	16.4796137660806	n = 3681	0
742	AAIPPPVY(Phospho (STY))EEQDR(SILAC-R-L)PR(SILAC-R-L)SPTGPSNSFLANM(UniMod:35)GGTVAHK(SILAC-K-L)	AAIPPPVYEEQDR(SILAC-R-L)PR(SILAC-R-L)SPTGPSNSFLANM(UniMod:35)GGTVAHK(SILAC-K-L)	1	Popeye_20221125_MVB_HStdia_SIL_1_15_100ng_1_E6_1_2294	1_15_1	1_15	4	AAIPPPVY(Phospho (STY))EEQDRPRSPTGPSNSFLANMGGTVAHK	AAIPPPVYEEQDRPRS(Phospho (STY))PTGPSNSFLANMGGTVAHK	16486.7	1000.43	846.97	1.11948	22.8926	1.11841	22.9836	FALSE	19.4655064524127	n = 3681	0
743	AAIPPPVYEEQDR(SILAC-R-L)PR(SILAC-R-L)S(Phospho (STY))PTGPSNSFLANM(UniMod:35)GGTVAHK(SILAC-K-L)	AAIPPPVYEEQDR(SILAC-R-L)PR(SILAC-R-L)SPTGPSNSFLANM(UniMod:35)GGTVAHK(SILAC-K-L)	1	Popeye_20221125_MVB_HStdia_SIL_1_15_100ng_1_E6_1_2294	1_15_1	1_15	4	AAIPPPVYEEQDRPRS(Phospho (STY))PTGPSNSFLANMGGTVAHK	AAIPPPVY(Phospho (STY))EEQDRPRSPTGPSNSFLANMGGTVAHK	13521.7	846.97	1000.43	1.11841	22.9836	1.11948	22.8926	TRUE	15.9647921413982	n = 3681	0
744	AAIPPPVYEEQDR(SILAC-R-L)PR(SILAC-R-L)S(Phospho (STY))PTGPSNSFLANM(UniMod:35)GGTVAHK(SILAC-K-L)	AAIPPPVYEEQDR(SILAC-R-L)PR(SILAC-R-L)SPTGPSNSFLANM(UniMod:35)GGTVAHK(SILAC-K-L)	1	Popeye_20221125_MVB_HStdia_SIL_1_15_100ng_1_E6_1_2294	1_15_1	1_15	4	AAIPPPVYEEQDRPRS(Phospho (STY))PTGPSNSFLANMGGTVAHK	AAIPPPVY(Phospho (STY))EEQDRPRSPTGPSNSFLANMGGTVAHK	13521.7	846.97	1000.43	1.11841	22.9836	1.11948	22.8926	FALSE	13.5158881680877	n = 3681	0
745	AAIPPPVYEEQDR(SILAC-R-L)PR(SILAC-R-L)S(Phospho (STY))PTGPSNSFLANMGGTVAHK(SILAC-K-L)	AAIPPPVYEEQDR(SILAC-R-L)PR(SILAC-R-L)SPTGPSNSFLANMGGTVAHK(SILAC-K-L)	1	Popeye_20221125_MVB_HStdia_SIL_1_15_100ng_1_E6_1_2294	1_15_1	1_15	4	AAIPPPVYEEQDRPRS(Phospho (STY))PTGPSNSFLANMGGTVAHK	AAIPPPVYEEQDRPRSPTGPSNS(Phospho (STY))FLANMGGTVAHK	118276	9631.36	9858.17	1.11917	27.1088	1.12	27.1694	TRUE	12.2803010166788	n = 3681	0
746	AAIPPPVYEEQDR(SILAC-R-L)PR(SILAC-R-L)S(Phospho (STY))PTGPSNSFLANMGGTVAHK(SILAC-K-L)	AAIPPPVYEEQDR(SILAC-R-L)PR(SILAC-R-L)SPTGPSNSFLANMGGTVAHK(SILAC-K-L)	1	Popeye_20221125_MVB_HStdia_SIL_1_15_100ng_1_E6_1_2294	1_15_1	1_15	4	AAIPPPVYEEQDRPRS(Phospho (STY))PTGPSNSFLANMGGTVAHK	AAIPPPVYEEQDRPRSPTGPSNS(Phospho (STY))FLANMGGTVAHK	118276	9631.36	9858.17	1.11917	27.1088	1.12	27.1694	FALSE	11.9977642909384	n = 3681	0
747	AAIPPPVYEEQDR(SILAC-R-L)PR(SILAC-R-L)SPTGPSNS(Phospho (STY))FLANMGGTVAHK(SILAC-K-L)	AAIPPPVYEEQDR(SILAC-R-L)PR(SILAC-R-L)SPTGPSNSFLANMGGTVAHK(SILAC-K-L)	1	Popeye_20221125_MVB_HStdia_SIL_1_15_100ng_1_E6_1_2294	1_15_1	1_15	4	AAIPPPVYEEQDRPRSPTGPSNS(Phospho (STY))FLANMGGTVAHK	AAIPPPVYEEQDRPRS(Phospho (STY))PTGPSNSFLANMGGTVAHK	111876	9858.17	9631.36	1.12	27.1694	1.11917	27.1088	TRUE	11.348556577945	n = 3681	0
748	AAIPPPVYEEQDR(SILAC-R-L)PR(SILAC-R-L)SPTGPSNS(Phospho (STY))FLANMGGTVAHK(SILAC-K-L)	AAIPPPVYEEQDR(SILAC-R-L)PR(SILAC-R-L)SPTGPSNSFLANMGGTVAHK(SILAC-K-L)	1	Popeye_20221125_MVB_HStdia_SIL_1_15_100ng_1_E6_1_2294	1_15_1	1_15	4	AAIPPPVYEEQDRPRSPTGPSNS(Phospho (STY))FLANMGGTVAHK	AAIPPPVYEEQDRPRS(Phospho (STY))PTGPSNSFLANMGGTVAHK	111876	9858.17	9631.36	1.12	27.1694	1.11917	27.1088	FALSE	11.6158050368795	n = 3681	0
749	AAIPPPVY(Phospho (STY))EEQDR(SILAC-R-L)PR(SILAC-R-L)SPTGPSNSFLANMGGTVAHK(SILAC-K-L)	AAIPPPVYEEQDR(SILAC-R-L)PR(SILAC-R-L)SPTGPSNSFLANMGGTVAHK(SILAC-K-L)	1	Popeye_20221125_MVB_HStdia_SIL_1_1_100ng_2_B6_1_2307	1_1_2	1_1	4	AAIPPPVY(Phospho (STY))EEQDRPRSPTGPSNSFLANMGGTVAHK	AAIPPPVYEEQDRPRS(Phospho (STY))PTGPSNSFLANMGGTVAHK	26595.1	35234.6	29430.6	1.10896	27.0486	1.1099	27.0789	TRUE	0.754800678878148	n = 2617	0
750	AAIPPPVY(Phospho (STY))EEQDR(SILAC-R-L)PR(SILAC-R-L)SPTGPSNSFLANMGGTVAHK(SILAC-K-L)	AAIPPPVYEEQDR(SILAC-R-L)PR(SILAC-R-L)SPTGPSNSFLANMGGTVAHK(SILAC-K-L)	1	Popeye_20221125_MVB_HStdia_SIL_1_1_100ng_2_B6_1_2307	1_1_2	1_1	4	AAIPPPVY(Phospho (STY))EEQDRPRSPTGPSNSFLANMGGTVAHK	AAIPPPVYEEQDRPRS(Phospho (STY))PTGPSNSFLANMGGTVAHK	26595.1	35234.6	29430.6	1.10896	27.0486	1.1099	27.0789	FALSE	0.903654699530421	n = 2617	0
751	AAIPPPVYEEQDR(SILAC-R-L)PR(SILAC-R-L)S(Phospho (STY))PTGPSNSFLANMGGTVAHK(SILAC-K-L)	AAIPPPVYEEQDR(SILAC-R-L)PR(SILAC-R-L)SPTGPSNSFLANMGGTVAHK(SILAC-K-L)	1	Popeye_20221125_MVB_HStdia_SIL_1_1_100ng_2_B6_1_2307	1_1_2	1_1	4	AAIPPPVYEEQDRPRS(Phospho (STY))PTGPSNSFLANMGGTVAHK	AAIPPPVY(Phospho (STY))EEQDRPRSPTGPSNSFLANMGGTVAHK	27476.2	29430.6	35234.6	1.1099	27.0789	1.10896	27.0486	TRUE	0.933592927089492	n = 2617	0
752	AAIPPPVYEEQDR(SILAC-R-L)PR(SILAC-R-L)S(Phospho (STY))PTGPSNSFLANMGGTVAHK(SILAC-K-L)	AAIPPPVYEEQDR(SILAC-R-L)PR(SILAC-R-L)SPTGPSNSFLANMGGTVAHK(SILAC-K-L)	1	Popeye_20221125_MVB_HStdia_SIL_1_1_100ng_2_B6_1_2307	1_1_2	1_1	4	AAIPPPVYEEQDRPRS(Phospho (STY))PTGPSNSFLANMGGTVAHK	AAIPPPVY(Phospho (STY))EEQDRPRSPTGPSNSFLANMGGTVAHK	27476.2	29430.6	35234.6	1.1099	27.0789	1.10896	27.0486	FALSE	0.779807348458617	n = 2617	0
753	AAIPPPVYEEQDR(SILAC-R-L)PR(SILAC-R-L)S(Phospho (STY))PTGPSNSFLANMGGTVAHK(SILAC-K-L)	AAIPPPVYEEQDR(SILAC-R-L)PR(SILAC-R-L)SPTGPSNSFLANMGGTVAHK(SILAC-K-L)	1	Popeye_20221125_MVB_HStdia_SIL_1_1_100ng_3_B6_1_2308	1_1_3	1_1	4	AAIPPPVYEEQDRPRS(Phospho (STY))PTGPSNSFLANMGGTVAHK	AAIPPPVYEEQDRPRSPTGPSNS(Phospho (STY))FLANMGGTVAHK	26343.2	31423.8	19847.5	1.11073	27.1101	1.1125	26.9585	TRUE	0.838319999490832	n = 2617	0
754	AAIPPPVYEEQDR(SILAC-R-L)PR(SILAC-R-L)S(Phospho (STY))PTGPSNSFLANMGGTVAHK(SILAC-K-L)	AAIPPPVYEEQDR(SILAC-R-L)PR(SILAC-R-L)SPTGPSNSFLANMGGTVAHK(SILAC-K-L)	1	Popeye_20221125_MVB_HStdia_SIL_1_1_100ng_3_B6_1_2308	1_1_3	1_1	4	AAIPPPVYEEQDRPRS(Phospho (STY))PTGPSNSFLANMGGTVAHK	AAIPPPVYEEQDRPRSPTGPSNS(Phospho (STY))FLANMGGTVAHK	26343.2	31423.8	19847.5	1.11073	27.1101	1.1125	26.9585	FALSE	1.32728051391863	n = 2617	0
755	AAIPPPVYEEQDR(SILAC-R-L)PR(SILAC-R-L)SPTGPSNS(Phospho (STY))FLANMGGTVAHK(SILAC-K-L)	AAIPPPVYEEQDR(SILAC-R-L)PR(SILAC-R-L)SPTGPSNSFLANMGGTVAHK(SILAC-K-L)	1	Popeye_20221125_MVB_HStdia_SIL_1_1_100ng_3_B6_1_2308	1_1_3	1_1	4	AAIPPPVYEEQDRPRSPTGPSNS(Phospho (STY))FLANMGGTVAHK	AAIPPPVYEEQDRPRS(Phospho (STY))PTGPSNSFLANMGGTVAHK	19147.8	19847.5	31423.8	1.1125	26.9585	1.11073	27.1101	TRUE	0.964746189696435	n = 2617	0
756	AAIPPPVYEEQDR(SILAC-R-L)PR(SILAC-R-L)SPTGPSNS(Phospho (STY))FLANMGGTVAHK(SILAC-K-L)	AAIPPPVYEEQDR(SILAC-R-L)PR(SILAC-R-L)SPTGPSNSFLANMGGTVAHK(SILAC-K-L)	1	Popeye_20221125_MVB_HStdia_SIL_1_1_100ng_3_B6_1_2308	1_1_3	1_1	4	AAIPPPVYEEQDRPRSPTGPSNS(Phospho (STY))FLANMGGTVAHK	AAIPPPVYEEQDRPRS(Phospho (STY))PTGPSNSFLANMGGTVAHK	19147.8	19847.5	31423.8	1.1125	26.9585	1.11073	27.1101	FALSE	0.609340690813969	n = 2617	0
757	AAIPPPVYEEQDR(SILAC-R-L)PR(SILAC-R-L)S(Phospho (STY))PTGPSNSFLANMGGTVAHK(SILAC-K-L)	AAIPPPVYEEQDR(SILAC-R-L)PR(SILAC-R-L)SPTGPSNSFLANMGGTVAHK(SILAC-K-L)	1	Popeye_20221125_MVB_HStdia_SIL_1_15_100ng_2_E6_1_2295	1_15_2	1_15	4	AAIPPPVYEEQDRPRS(Phospho (STY))PTGPSNSFLANMGGTVAHK	AAIPPPVYEEQDRPRSPT(Phospho (STY))GPSNSFLANMGGTVAHK	115362	9140.21	7430.26	1.11969	27.1418	1.11667	27.0508	TRUE	12.6213730319106	n = 3681	0
758	AAIPPPVYEEQDR(SILAC-R-L)PR(SILAC-R-L)S(Phospho (STY))PTGPSNSFLANMGGTVAHK(SILAC-K-L)	AAIPPPVYEEQDR(SILAC-R-L)PR(SILAC-R-L)SPTGPSNSFLANMGGTVAHK(SILAC-K-L)	1	Popeye_20221125_MVB_HStdia_SIL_1_15_100ng_2_E6_1_2295	1_15_2	1_15	4	AAIPPPVYEEQDRPRS(Phospho (STY))PTGPSNSFLANMGGTVAHK	AAIPPPVYEEQDRPRSPT(Phospho (STY))GPSNSFLANMGGTVAHK	115362	9140.21	7430.26	1.11969	27.1418	1.11667	27.0508	FALSE	15.5259708274004	n = 3681	0
759	AAIPPPVYEEQDR(SILAC-R-L)PR(SILAC-R-L)SPT(Phospho (STY))GPSNSFLANMGGTVAHK(SILAC-K-L)	AAIPPPVYEEQDR(SILAC-R-L)PR(SILAC-R-L)SPTGPSNSFLANMGGTVAHK(SILAC-K-L)	1	Popeye_20221125_MVB_HStdia_SIL_1_15_100ng_2_E6_1_2295	1_15_2	1_15	4	AAIPPPVYEEQDRPRSPT(Phospho (STY))GPSNSFLANMGGTVAHK	AAIPPPVYEEQDRPRS(Phospho (STY))PTGPSNSFLANMGGTVAHK	97546.8	7430.26	9140.21	1.11667	27.0508	1.11969	27.1418	TRUE	13.1283158328242	n = 3681	0
760	AAIPPPVYEEQDR(SILAC-R-L)PR(SILAC-R-L)SPT(Phospho (STY))GPSNSFLANMGGTVAHK(SILAC-K-L)	AAIPPPVYEEQDR(SILAC-R-L)PR(SILAC-R-L)SPTGPSNSFLANMGGTVAHK(SILAC-K-L)	1	Popeye_20221125_MVB_HStdia_SIL_1_15_100ng_2_E6_1_2295	1_15_2	1_15	4	AAIPPPVYEEQDRPRSPT(Phospho (STY))GPSNSFLANMGGTVAHK	AAIPPPVYEEQDRPRS(Phospho (STY))PTGPSNSFLANMGGTVAHK	97546.8	7430.26	9140.21	1.11667	27.0508	1.11969	27.1418	FALSE	10.6722712060226	n = 3681	0
761	AAK(SILAC-K-L)LS(Phospho (STY))EGSQPAEEEEDQETPSR(SILAC-R-L)	AAK(SILAC-K-L)LSEGSQPAEEEEDQETPSR(SILAC-R-L)	1	Popeye_20221125_MVB_HStdia_SIL_1_1_100ng_1_B6_1_2306	1_1_1	1_1	3	AAKLS(Phospho (STY))EGSQPAEEEEDQETPSR	AAKLSEGS(Phospho (STY))QPAEEEEDQETPSR	2201.06	3090.81	2646.19	0.93	12.2682	0.932614	12.2379	TRUE	0.71213047712412	n = 2617	0
762	AAK(SILAC-K-L)LS(Phospho (STY))EGSQPAEEEEDQETPSR(SILAC-R-L)	AAK(SILAC-K-L)LSEGSQPAEEEEDQETPSR(SILAC-R-L)	1	Popeye_20221125_MVB_HStdia_SIL_1_1_100ng_1_B6_1_2306	1_1_1	1_1	3	AAKLS(Phospho (STY))EGSQPAEEEEDQETPSR	AAKLSEGS(Phospho (STY))QPAEEEEDQETPSR	2201.06	3090.81	2646.19	0.93	12.2682	0.932614	12.2379	FALSE	0.831784565734131	n = 2617	0
763	AAK(SILAC-K-L)LSEGS(Phospho (STY))QPAEEEEDQETPSR(SILAC-R-L)	AAK(SILAC-K-L)LSEGSQPAEEEEDQETPSR(SILAC-R-L)	1	Popeye_20221125_MVB_HStdia_SIL_1_1_100ng_1_B6_1_2306	1_1_1	1_1	3	AAKLSEGS(Phospho (STY))QPAEEEEDQETPSR	AAKLS(Phospho (STY))EGSQPAEEEEDQETPSR	2251.07	2646.19	3090.81	0.932614	12.2379	0.93	12.2682	TRUE	0.850683435429807	n = 2617	0
764	AAK(SILAC-K-L)LSEGS(Phospho (STY))QPAEEEEDQETPSR(SILAC-R-L)	AAK(SILAC-K-L)LSEGSQPAEEEEDQETPSR(SILAC-R-L)	1	Popeye_20221125_MVB_HStdia_SIL_1_1_100ng_1_B6_1_2306	1_1_1	1_1	3	AAKLSEGS(Phospho (STY))QPAEEEEDQETPSR	AAKLS(Phospho (STY))EGSQPAEEEEDQETPSR	2251.07	2646.19	3090.81	0.932614	12.2379	0.93	12.2682	FALSE	0.728310701725438	n = 2617	0
765	AAK(SILAC-K-L)LS(Phospho (STY))EGSQPAEEEEDQETPSR(SILAC-R-L)	AAK(SILAC-K-L)LSEGSQPAEEEEDQETPSR(SILAC-R-L)	1	Popeye_20221125_MVB_HStdia_SIL_1_15_100ng_1_E6_1_2294	1_15_1	1_15	3	AAKLS(Phospho (STY))EGSQPAEEEEDQETPSR	AAKLSEGS(Phospho (STY))QPAEEEEDQETPSR	2561.07	210.804	165.915	0.919773	12.2373	0.93375	12.1767	TRUE	12.1490578926396	n = 3681	0
766	AAK(SILAC-K-L)LS(Phospho (STY))EGSQPAEEEEDQETPSR(SILAC-R-L)	AAK(SILAC-K-L)LSEGSQPAEEEEDQETPSR(SILAC-R-L)	1	Popeye_20221125_MVB_HStdia_SIL_1_15_100ng_1_E6_1_2294	1_15_1	1_15	3	AAKLS(Phospho (STY))EGSQPAEEEEDQETPSR	AAKLSEGS(Phospho (STY))QPAEEEEDQETPSR	2561.07	210.804	165.915	0.919773	12.2373	0.93375	12.1767	FALSE	15.4360365247265	n = 3681	0
767	AAK(SILAC-K-L)LSEGS(Phospho (STY))QPAEEEEDQETPSR(SILAC-R-L)	AAK(SILAC-K-L)LSEGSQPAEEEEDQETPSR(SILAC-R-L)	1	Popeye_20221125_MVB_HStdia_SIL_1_15_100ng_1_E6_1_2294	1_15_1	1_15	3	AAKLSEGS(Phospho (STY))QPAEEEEDQETPSR	AAKLS(Phospho (STY))EGSQPAEEEEDQETPSR	3176.08	165.915	210.804	0.93375	12.1767	0.919773	12.2373	TRUE	19.1428140915529	n = 3681	0
768	AAK(SILAC-K-L)LSEGS(Phospho (STY))QPAEEEEDQETPSR(SILAC-R-L)	AAK(SILAC-K-L)LSEGSQPAEEEEDQETPSR(SILAC-R-L)	1	Popeye_20221125_MVB_HStdia_SIL_1_15_100ng_1_E6_1_2294	1_15_1	1_15	3	AAKLSEGS(Phospho (STY))QPAEEEEDQETPSR	AAKLS(Phospho (STY))EGSQPAEEEEDQETPSR	3176.08	165.915	210.804	0.93375	12.1767	0.919773	12.2373	FALSE	15.0665072769018	n = 3681	0
769	AAK(SILAC-K-L)LS(Phospho (STY))EGSQPAEEEEDQETPSR(SILAC-R-L)	AAK(SILAC-K-L)LSEGSQPAEEEEDQETPSR(SILAC-R-L)	1	Popeye_20221125_MVB_HStdia_SIL_1_15_100ng_3_E6_1_2296	1_15_3	1_15	3	AAKLS(Phospho (STY))EGSQPAEEEEDQETPSR	AAKLSEGS(Phospho (STY))QPAEEEEDQETPSR	3564.11	385.808	141.209	0.933182	12.2677	0.918636	12.2981	TRUE	9.23804068344876	n = 3681	0
770	AAK(SILAC-K-L)LS(Phospho (STY))EGSQPAEEEEDQETPSR(SILAC-R-L)	AAK(SILAC-K-L)LSEGSQPAEEEEDQETPSR(SILAC-R-L)	1	Popeye_20221125_MVB_HStdia_SIL_1_15_100ng_3_E6_1_2296	1_15_3	1_15	3	AAKLS(Phospho (STY))EGSQPAEEEEDQETPSR	AAKLSEGS(Phospho (STY))QPAEEEEDQETPSR	3564.11	385.808	141.209	0.933182	12.2677	0.918636	12.2981	FALSE	25.2399634584198	n = 3681	0
771	AAK(SILAC-K-L)LSEGS(Phospho (STY))QPAEEEEDQETPSR(SILAC-R-L)	AAK(SILAC-K-L)LSEGSQPAEEEEDQETPSR(SILAC-R-L)	1	Popeye_20221125_MVB_HStdia_SIL_1_15_100ng_3_E6_1_2296	1_15_3	1_15	3	AAKLSEGS(Phospho (STY))QPAEEEEDQETPSR	AAKLS(Phospho (STY))EGSQPAEEEEDQETPSR	3528.11	141.209	385.808	0.918636	12.2981	0.933182	12.2677	TRUE	24.9850222011345	n = 3681	0
772	AAK(SILAC-K-L)LSEGS(Phospho (STY))QPAEEEEDQETPSR(SILAC-R-L)	AAK(SILAC-K-L)LSEGSQPAEEEEDQETPSR(SILAC-R-L)	1	Popeye_20221125_MVB_HStdia_SIL_1_15_100ng_3_E6_1_2296	1_15_3	1_15	3	AAKLSEGS(Phospho (STY))QPAEEEEDQETPSR	AAKLS(Phospho (STY))EGSQPAEEEEDQETPSR	3528.11	141.209	385.808	0.918636	12.2981	0.933182	12.2677	FALSE	9.14473002115042	n = 3681	0
773	AAK(SILAC-K-L)PGPAEAPSPTAS(Phospho (STY))PSGDASPPATAPYDPR(SILAC-R-L)	AAK(SILAC-K-L)PGPAEAPSPTASPSGDASPPATAPYDPR(SILAC-R-L)	1	Popeye_20221125_MVB_HStdia_SIL_1_1_100ng_1_B6_1_2306	1_1_1	1_1	3	AAKPGPAEAPSPTAS(Phospho (STY))PSGDASPPATAPYDPR	AAKPGPAEAPSPTASPSGDAS(Phospho (STY))PPATAPYDPR	3173.12	2425.98	2294.47	1.05771	18.8949	1.06023	18.9253	TRUE	1.30797450927048	n = 2617	0
774	AAK(SILAC-K-L)PGPAEAPSPTAS(Phospho (STY))PSGDASPPATAPYDPR(SILAC-R-L)	AAK(SILAC-K-L)PGPAEAPSPTASPSGDASPPATAPYDPR(SILAC-R-L)	1	Popeye_20221125_MVB_HStdia_SIL_1_1_100ng_1_B6_1_2306	1_1_1	1_1	3	AAKPGPAEAPSPTAS(Phospho (STY))PSGDASPPATAPYDPR	AAKPGPAEAPSPTASPSGDAS(Phospho (STY))PPATAPYDPR	3173.12	2425.98	2294.47	1.05771	18.8949	1.06023	18.9253	FALSE	1.38294246601612	n = 2617	0
775	AAK(SILAC-K-L)PGPAEAPSPTASPSGDAS(Phospho (STY))PPATAPYDPR(SILAC-R-L)	AAK(SILAC-K-L)PGPAEAPSPTASPSGDASPPATAPYDPR(SILAC-R-L)	1	Popeye_20221125_MVB_HStdia_SIL_1_1_100ng_1_B6_1_2306	1_1_1	1_1	3	AAKPGPAEAPSPTASPSGDAS(Phospho (STY))PPATAPYDPR	AAKPGPAEAPSPTAS(Phospho (STY))PSGDASPPATAPYDPR	3001.12	2294.47	2425.98	1.06023	18.9253	1.05771	18.8949	TRUE	1.30797962056597	n = 2617	0
776	AAK(SILAC-K-L)PGPAEAPSPTASPSGDAS(Phospho (STY))PPATAPYDPR(SILAC-R-L)	AAK(SILAC-K-L)PGPAEAPSPTASPSGDASPPATAPYDPR(SILAC-R-L)	1	Popeye_20221125_MVB_HStdia_SIL_1_1_100ng_1_B6_1_2306	1_1_1	1_1	3	AAKPGPAEAPSPTASPSGDAS(Phospho (STY))PPATAPYDPR	AAKPGPAEAPSPTAS(Phospho (STY))PSGDASPPATAPYDPR	3001.12	2294.47	2425.98	1.06023	18.9253	1.05771	18.8949	FALSE	1.2370753262599	n = 2617	0
777	AAK(SILAC-K-L)PGPAEAPSPTAS(Phospho (STY))PSGDASPPATAPYDPR(SILAC-R-L)	AAK(SILAC-K-L)PGPAEAPSPTASPSGDASPPATAPYDPR(SILAC-R-L)	1	Popeye_20221125_MVB_HStdia_SIL_1_15_100ng_1_E6_1_2294	1_15_1	1_15	3	AAKPGPAEAPSPTAS(Phospho (STY))PSGDASPPATAPYDPR	AAKPGPAEAPSPTASPSGDAS(Phospho (STY))PPATAPYDPR	33349.2	2521.67	3142.77	1.06943	18.9247	1.06323	18.955	TRUE	13.2250453072765	n = 3681	0
778	AAK(SILAC-K-L)PGPAEAPSPTAS(Phospho (STY))PSGDASPPATAPYDPR(SILAC-R-L)	AAK(SILAC-K-L)PGPAEAPSPTASPSGDASPPATAPYDPR(SILAC-R-L)	1	Popeye_20221125_MVB_HStdia_SIL_1_15_100ng_1_E6_1_2294	1_15_1	1_15	3	AAKPGPAEAPSPTAS(Phospho (STY))PSGDASPPATAPYDPR	AAKPGPAEAPSPTASPSGDAS(Phospho (STY))PPATAPYDPR	33349.2	2521.67	3142.77	1.06943	18.9247	1.06323	18.955	FALSE	10.6114033161829	n = 3681	0
779	AAK(SILAC-K-L)PGPAEAPSPTASPSGDAS(Phospho (STY))PPATAPYDPR(SILAC-R-L)	AAK(SILAC-K-L)PGPAEAPSPTASPSGDASPPATAPYDPR(SILAC-R-L)	1	Popeye_20221125_MVB_HStdia_SIL_1_15_100ng_1_E6_1_2294	1_15_1	1_15	3	AAKPGPAEAPSPTASPSGDAS(Phospho (STY))PPATAPYDPR	AAKPGPAEAPSPTAS(Phospho (STY))PSGDASPPATAPYDPR	34974.2	3142.77	2521.67	1.06323	18.955	1.06943	18.9247	TRUE	11.1284631073862	n = 3681	0
780	AAK(SILAC-K-L)PGPAEAPSPTASPSGDAS(Phospho (STY))PPATAPYDPR(SILAC-R-L)	AAK(SILAC-K-L)PGPAEAPSPTASPSGDASPPATAPYDPR(SILAC-R-L)	1	Popeye_20221125_MVB_HStdia_SIL_1_15_100ng_1_E6_1_2294	1_15_1	1_15	3	AAKPGPAEAPSPTASPSGDAS(Phospho (STY))PPATAPYDPR	AAKPGPAEAPSPTAS(Phospho (STY))PSGDASPPATAPYDPR	34974.2	3142.77	2521.67	1.06323	18.955	1.06943	18.9247	FALSE	13.8694595248387	n = 3681	0
781	AAK(SILAC-K-L)PGPAEAPSPTAS(Phospho (STY))PSGDASPPATAPYDPR(SILAC-R-L)	AAK(SILAC-K-L)PGPAEAPSPTASPSGDASPPATAPYDPR(SILAC-R-L)	1	Popeye_20221125_MVB_HStdia_SIL_1_15_100ng_2_E6_1_2295	1_15_2	1_15	3	AAKPGPAEAPSPTAS(Phospho (STY))PSGDASPPATAPYDPR	AAKPGPAEAPSPTASPSGDAS(Phospho (STY))PPATAPYDPR	20090.8	1069.36	1707.66	1.06864	18.9879	1.06375	18.8969	TRUE	18.7876860926161	n = 3681	0
782	AAK(SILAC-K-L)PGPAEAPSPTAS(Phospho (STY))PSGDASPPATAPYDPR(SILAC-R-L)	AAK(SILAC-K-L)PGPAEAPSPTASPSGDASPPATAPYDPR(SILAC-R-L)	1	Popeye_20221125_MVB_HStdia_SIL_1_15_100ng_2_E6_1_2295	1_15_2	1_15	3	AAKPGPAEAPSPTAS(Phospho (STY))PSGDASPPATAPYDPR	AAKPGPAEAPSPTASPSGDAS(Phospho (STY))PPATAPYDPR	20090.8	1069.36	1707.66	1.06864	18.9879	1.06375	18.8969	FALSE	11.7651054659593	n = 3681	0
783	AAK(SILAC-K-L)PGPAEAPSPTASPSGDAS(Phospho (STY))PPATAPYDPR(SILAC-R-L)	AAK(SILAC-K-L)PGPAEAPSPTASPSGDASPPATAPYDPR(SILAC-R-L)	1	Popeye_20221125_MVB_HStdia_SIL_1_15_100ng_2_E6_1_2295	1_15_2	1_15	3	AAKPGPAEAPSPTASPSGDAS(Phospho (STY))PPATAPYDPR	AAKPGPAEAPSPTAS(Phospho (STY))PSGDASPPATAPYDPR	27116.1	1707.66	1069.36	1.06375	18.8969	1.06864	18.9879	TRUE	15.8790977126594	n = 3681	0
784	AAK(SILAC-K-L)PGPAEAPSPTASPSGDAS(Phospho (STY))PPATAPYDPR(SILAC-R-L)	AAK(SILAC-K-L)PGPAEAPSPTASPSGDASPPATAPYDPR(SILAC-R-L)	1	Popeye_20221125_MVB_HStdia_SIL_1_15_100ng_2_E6_1_2295	1_15_2	1_15	3	AAKPGPAEAPSPTASPSGDAS(Phospho (STY))PPATAPYDPR	AAKPGPAEAPSPTAS(Phospho (STY))PSGDASPPATAPYDPR	27116.1	1707.66	1069.36	1.06375	18.8969	1.06864	18.9879	FALSE	25.3573165257724	n = 3681	0
785	AALDGGVASAAS(Phospho (STY))PESK(SILAC-K-L)PSPGTK(SILAC-K-L)	AALDGGVASAASPESK(SILAC-K-L)PSPGTK(SILAC-K-L)	1	Popeye_20221125_MVB_HStdia_SIL_1_15_100ng_1_E6_1_2294	1_15_1	1_15	2	AALDGGVASAAS(Phospho (STY))PESKPSPGTK	AALDGGVASAASPESKPS(Phospho (STY))PGTK	4208.26	371.668	89.2273	1.27271	14.4069	1.2125	15.4382	TRUE	11.3226320264322	n = 3681	0
786	AALDGGVASAAS(Phospho (STY))PESK(SILAC-K-L)PSPGTK(SILAC-K-L)	AALDGGVASAASPESK(SILAC-K-L)PSPGTK(SILAC-K-L)	1	Popeye_20221125_MVB_HStdia_SIL_1_15_100ng_1_E6_1_2294	1_15_1	1_15	2	AALDGGVASAAS(Phospho (STY))PESKPSPGTK	AALDGGVASAASPESKPS(Phospho (STY))PGTK	4208.26	371.668	89.2273	1.27271	14.4069	1.2125	15.4382	FALSE	47.1633681619863	n = 3681	0
787	AALDGGVASAASPESK(SILAC-K-L)PS(Phospho (STY))PGTK(SILAC-K-L)	AALDGGVASAASPESK(SILAC-K-L)PSPGTK(SILAC-K-L)	1	Popeye_20221125_MVB_HStdia_SIL_1_15_100ng_1_E6_1_2294	1_15_1	1_15	2	AALDGGVASAASPESKPS(Phospho (STY))PGTK	AALDGGVASAAS(Phospho (STY))PESKPSPGTK	551.03	89.2273	371.668	1.2125	15.4382	1.27271	14.4069	TRUE	6.17557630904443	n = 3681	0
788	AALDGGVASAASPESK(SILAC-K-L)PS(Phospho (STY))PGTK(SILAC-K-L)	AALDGGVASAASPESK(SILAC-K-L)PSPGTK(SILAC-K-L)	1	Popeye_20221125_MVB_HStdia_SIL_1_15_100ng_1_E6_1_2294	1_15_1	1_15	2	AALDGGVASAASPESKPS(Phospho (STY))PGTK	AALDGGVASAAS(Phospho (STY))PESKPSPGTK	551.03	89.2273	371.668	1.2125	15.4382	1.27271	14.4069	FALSE	1.48258660955476	n = 3681	0
789	AALDGGVASAAS(Phospho (STY))PESK(SILAC-K-L)PSPGTK(SILAC-K-L)	AALDGGVASAASPESK(SILAC-K-L)PSPGTK(SILAC-K-L)	1	Popeye_20221125_MVB_HStdia_SIL_1_15_100ng_3_E6_1_2296	1_15_3	1_15	2	AALDGGVASAAS(Phospho (STY))PESKPSPGTK	AALDGGVASAASPESKPS(Phospho (STY))PGTK	6349.36	732.189	70.6983	1.27469	14.3766	1.21193	15.4078	TRUE	8.67175005360638	n = 3681	0
790	AALDGGVASAAS(Phospho (STY))PESK(SILAC-K-L)PSPGTK(SILAC-K-L)	AALDGGVASAASPESK(SILAC-K-L)PSPGTK(SILAC-K-L)	1	Popeye_20221125_MVB_HStdia_SIL_1_15_100ng_3_E6_1_2296	1_15_3	1_15	2	AALDGGVASAAS(Phospho (STY))PESKPSPGTK	AALDGGVASAASPESKPS(Phospho (STY))PGTK	6349.36	732.189	70.6983	1.27469	14.3766	1.21193	15.4078	FALSE	89.8092316222596	n = 3681	0
791	AALDGGVASAASPESK(SILAC-K-L)PS(Phospho (STY))PGTK(SILAC-K-L)	AALDGGVASAASPESK(SILAC-K-L)PSPGTK(SILAC-K-L)	1	Popeye_20221125_MVB_HStdia_SIL_1_15_100ng_3_E6_1_2296	1_15_3	1_15	2	AALDGGVASAASPESKPS(Phospho (STY))PGTK	AALDGGVASAAS(Phospho (STY))PESKPSPGTK	737.038	70.6983	732.189	1.21193	15.4078	1.27469	14.3766	TRUE	10.4251163040695	n = 3681	0
792	AALDGGVASAASPESK(SILAC-K-L)PS(Phospho (STY))PGTK(SILAC-K-L)	AALDGGVASAASPESK(SILAC-K-L)PSPGTK(SILAC-K-L)	1	Popeye_20221125_MVB_HStdia_SIL_1_15_100ng_3_E6_1_2296	1_15_3	1_15	2	AALDGGVASAASPESKPS(Phospho (STY))PGTK	AALDGGVASAAS(Phospho (STY))PESKPSPGTK	737.038	70.6983	732.189	1.21193	15.4078	1.27469	14.3766	FALSE	1.00662260700448	n = 3681	0
793	AAMY(Phospho (STY))DIISSPSK(SILAC-K-L)	AAMYDIISSPSK(SILAC-K-L)	1	Popeye_20221125_MVB_HStdia_SIL_1_1_100ng_3_B6_1_2308	1_1_3	1_1	2	AAMY(Phospho (STY))DIISSPSK	AAMYDIISS(Phospho (STY))PSK	19635.6	22207.8	19548.1	0.970625	26.1805	0.970104	26.2109	TRUE	0.884175830113744	n = 2617	0
794	AAMY(Phospho (STY))DIISSPSK(SILAC-K-L)	AAMYDIISSPSK(SILAC-K-L)	1	Popeye_20221125_MVB_HStdia_SIL_1_1_100ng_3_B6_1_2308	1_1_3	1_1	2	AAMY(Phospho (STY))DIISSPSK	AAMYDIISS(Phospho (STY))PSK	19635.6	22207.8	19548.1	0.970625	26.1805	0.970104	26.2109	FALSE	1.00447613834593	n = 2617	0
795	AAMYDIISS(Phospho (STY))PSK(SILAC-K-L)	AAMYDIISSPSK(SILAC-K-L)	1	Popeye_20221125_MVB_HStdia_SIL_1_1_100ng_3_B6_1_2308	1_1_3	1_1	2	AAMYDIISS(Phospho (STY))PSK	AAMY(Phospho (STY))DIISSPSK	19521.6	19548.1	22207.8	0.970104	26.2109	0.970625	26.1805	TRUE	0.99864436952952	n = 2617	0
796	AAMYDIISS(Phospho (STY))PSK(SILAC-K-L)	AAMYDIISSPSK(SILAC-K-L)	1	Popeye_20221125_MVB_HStdia_SIL_1_1_100ng_3_B6_1_2308	1_1_3	1_1	2	AAMYDIISS(Phospho (STY))PSK	AAMY(Phospho (STY))DIISSPSK	19521.6	19548.1	22207.8	0.970104	26.2109	0.970625	26.1805	FALSE	0.879042498581579	n = 2617	0
797	AAMYDIISS(Phospho (STY))PSK(SILAC-K-L)	AAMYDIISSPSK(SILAC-K-L)	1	Popeye_20221125_MVB_HStdia_SIL_1_15_100ng_2_E6_1_2295	1_15_2	1_15	2	AAMYDIISS(Phospho (STY))PSK	AAMYDIISSPS(Phospho (STY))K	30620.9	2591	2610.47	0.973437	26.2122	0.973646	26.1819	TRUE	11.818178309533	n = 3681	0
798	AAMYDIISS(Phospho (STY))PSK(SILAC-K-L)	AAMYDIISSPSK(SILAC-K-L)	1	Popeye_20221125_MVB_HStdia_SIL_1_15_100ng_2_E6_1_2295	1_15_2	1_15	2	AAMYDIISS(Phospho (STY))PSK	AAMYDIISSPS(Phospho (STY))K	30620.9	2591	2610.47	0.973437	26.2122	0.973646	26.1819	FALSE	11.7300332890246	n = 3681	0
799	AAMYDIISSPS(Phospho (STY))K(SILAC-K-L)	AAMYDIISSPSK(SILAC-K-L)	1	Popeye_20221125_MVB_HStdia_SIL_1_15_100ng_2_E6_1_2295	1_15_2	1_15	2	AAMYDIISSPS(Phospho (STY))K	AAMYDIISS(Phospho (STY))PSK	30851	2610.47	2591	0.973646	26.1819	0.973437	26.2122	TRUE	11.818178335702	n = 3681	0
800	AAMYDIISSPS(Phospho (STY))K(SILAC-K-L)	AAMYDIISSPSK(SILAC-K-L)	1	Popeye_20221125_MVB_HStdia_SIL_1_15_100ng_2_E6_1_2295	1_15_2	1_15	2	AAMYDIISSPS(Phospho (STY))K	AAMYDIISS(Phospho (STY))PSK	30851	2610.47	2591	0.973646	26.1819	0.973437	26.2122	FALSE	11.9069857197993	n = 3681	0
801	AAS(Phospho (STY))AATAAPTATPAAQESGTIPK(SILAC-K-L)	AASAATAAPTATPAAQESGTIPK(SILAC-K-L)	1	Popeye_20221125_MVB_HStdia_SIL_1_1_100ng_1_B6_1_2306	1_1_1	1_1	2	AAS(Phospho (STY))AATAAPTATPAAQESGTIPK	AASAATAAPTAT(Phospho (STY))PAAQESGTIPK	4996.25	5276.87	1263.78	1.2451	18.688	1.2526	17.1713	TRUE	0.946820747905482	n = 2617	0
802	AAS(Phospho (STY))AATAAPTATPAAQESGTIPK(SILAC-K-L)	AASAATAAPTATPAAQESGTIPK(SILAC-K-L)	1	Popeye_20221125_MVB_HStdia_SIL_1_1_100ng_1_B6_1_2306	1_1_1	1_1	2	AAS(Phospho (STY))AATAAPTATPAAQESGTIPK	AASAATAAPTAT(Phospho (STY))PAAQESGTIPK	4996.25	5276.87	1263.78	1.2451	18.688	1.2526	17.1713	FALSE	3.95341752520217	n = 2617	0
803	AASAATAAPTAT(Phospho (STY))PAAQESGTIPK(SILAC-K-L)	AASAATAAPTATPAAQESGTIPK(SILAC-K-L)	1	Popeye_20221125_MVB_HStdia_SIL_1_1_100ng_1_B6_1_2306	1_1_1	1_1	2	AASAATAAPTAT(Phospho (STY))PAAQESGTIPK	AAS(Phospho (STY))AATAAPTATPAAQESGTIPK	1439.07	1263.78	5276.87	1.2526	17.1713	1.2451	18.688	TRUE	1.13870293880264	n = 2617	0
804	AASAATAAPTAT(Phospho (STY))PAAQESGTIPK(SILAC-K-L)	AASAATAAPTATPAAQESGTIPK(SILAC-K-L)	1	Popeye_20221125_MVB_HStdia_SIL_1_1_100ng_1_B6_1_2306	1_1_1	1_1	2	AASAATAAPTAT(Phospho (STY))PAAQESGTIPK	AAS(Phospho (STY))AATAAPTATPAAQESGTIPK	1439.07	1263.78	5276.87	1.2526	17.1713	1.2451	18.688	FALSE	0.272712801338672	n = 2617	0
805	AAS(Phospho (STY))AATAAPTATPAAQESGTIPK(SILAC-K-L)	AASAATAAPTATPAAQESGTIPK(SILAC-K-L)	1	Popeye_20221125_MVB_HStdia_SIL_1_1_100ng_2_B6_1_2307	1_1_2	1_1	2	AAS(Phospho (STY))AATAAPTATPAAQESGTIPK	AASAATAAPTAT(Phospho (STY))PAAQESGTIPK	4960.23	4400.94	1506.15	1.24602	18.7184	1.24545	17.2016	TRUE	1.12708421382705	n = 2617	0
806	AAS(Phospho (STY))AATAAPTATPAAQESGTIPK(SILAC-K-L)	AASAATAAPTATPAAQESGTIPK(SILAC-K-L)	1	Popeye_20221125_MVB_HStdia_SIL_1_1_100ng_2_B6_1_2307	1_1_2	1_1	2	AAS(Phospho (STY))AATAAPTATPAAQESGTIPK	AASAATAAPTAT(Phospho (STY))PAAQESGTIPK	4960.23	4400.94	1506.15	1.24602	18.7184	1.24545	17.2016	FALSE	3.29331739866547	n = 2617	0
807	AASAATAAPTAT(Phospho (STY))PAAQESGTIPK(SILAC-K-L)	AASAATAAPTATPAAQESGTIPK(SILAC-K-L)	1	Popeye_20221125_MVB_HStdia_SIL_1_1_100ng_2_B6_1_2307	1_1_2	1_1	2	AASAATAAPTAT(Phospho (STY))PAAQESGTIPK	AAS(Phospho (STY))AATAAPTATPAAQESGTIPK	1439.08	1506.15	4400.94	1.24545	17.2016	1.24602	18.7184	TRUE	0.955469242771304	n = 2617	0
808	AASAATAAPTAT(Phospho (STY))PAAQESGTIPK(SILAC-K-L)	AASAATAAPTATPAAQESGTIPK(SILAC-K-L)	1	Popeye_20221125_MVB_HStdia_SIL_1_1_100ng_2_B6_1_2307	1_1_2	1_1	2	AASAATAAPTAT(Phospho (STY))PAAQESGTIPK	AAS(Phospho (STY))AATAAPTATPAAQESGTIPK	1439.08	1506.15	4400.94	1.24545	17.2016	1.24602	18.7184	FALSE	0.326993778601844	n = 2617	0
809	AAS(Phospho (STY))AATAAPTATPAAQESGTIPK(SILAC-K-L)	AASAATAAPTATPAAQESGTIPK(SILAC-K-L)	1	Popeye_20221125_MVB_HStdia_SIL_1_1_100ng_3_B6_1_2308	1_1_3	1_1	2	AAS(Phospho (STY))AATAAPTATPAAQESGTIPK	AASAATAAPTAT(Phospho (STY))PAAQESGTIPK	5012.29	6172.43	1621.43	1.245	18.7797	1.25386	17.2328	TRUE	0.812044851055419	n = 2617	0
810	AAS(Phospho (STY))AATAAPTATPAAQESGTIPK(SILAC-K-L)	AASAATAAPTATPAAQESGTIPK(SILAC-K-L)	1	Popeye_20221125_MVB_HStdia_SIL_1_1_100ng_3_B6_1_2308	1_1_3	1_1	2	AAS(Phospho (STY))AATAAPTATPAAQESGTIPK	AASAATAAPTAT(Phospho (STY))PAAQESGTIPK	5012.29	6172.43	1621.43	1.245	18.7797	1.25386	17.2328	FALSE	3.09127745261898	n = 2617	0
811	AASAATAAPTAT(Phospho (STY))PAAQESGTIPK(SILAC-K-L)	AASAATAAPTATPAAQESGTIPK(SILAC-K-L)	1	Popeye_20221125_MVB_HStdia_SIL_1_1_100ng_3_B6_1_2308	1_1_3	1_1	2	AASAATAAPTAT(Phospho (STY))PAAQESGTIPK	AAS(Phospho (STY))AATAAPTATPAAQESGTIPK	1357.07	1621.43	6172.43	1.25386	17.2328	1.245	18.7797	TRUE	0.836958733957063	n = 2617	0
812	AASAATAAPTAT(Phospho (STY))PAAQESGTIPK(SILAC-K-L)	AASAATAAPTATPAAQESGTIPK(SILAC-K-L)	1	Popeye_20221125_MVB_HStdia_SIL_1_1_100ng_3_B6_1_2308	1_1_3	1_1	2	AASAATAAPTAT(Phospho (STY))PAAQESGTIPK	AAS(Phospho (STY))AATAAPTATPAAQESGTIPK	1357.07	1621.43	6172.43	1.25386	17.2328	1.245	18.7797	FALSE	0.219859925507458	n = 2617	0
813	AASAATAAPT(Phospho (STY))ATPAAQESGTIPK(SILAC-K-L)	AASAATAAPTATPAAQESGTIPK(SILAC-K-L)	1	Popeye_20221125_MVB_HStdia_SIL_1_15_100ng_1_E6_1_2294	1_15_1	1_15	2	AASAATAAPT(Phospho (STY))ATPAAQESGTIPK	AASAATAAPTAT(Phospho (STY))PAAQESGTIPK	2149.12	151.263	42.7148	1.25615	17.2011	1.25193	17.2314	TRUE	14.2078366818059	n = 3681	0
814	AASAATAAPT(Phospho (STY))ATPAAQESGTIPK(SILAC-K-L)	AASAATAAPTATPAAQESGTIPK(SILAC-K-L)	1	Popeye_20221125_MVB_HStdia_SIL_1_15_100ng_1_E6_1_2294	1_15_1	1_15	2	AASAATAAPT(Phospho (STY))ATPAAQESGTIPK	AASAATAAPTAT(Phospho (STY))PAAQESGTIPK	2149.12	151.263	42.7148	1.25615	17.2011	1.25193	17.2314	FALSE	50.3132403757012	n = 3681	0
815	AASAATAAPTAT(Phospho (STY))PAAQESGTIPK(SILAC-K-L)	AASAATAAPTATPAAQESGTIPK(SILAC-K-L)	1	Popeye_20221125_MVB_HStdia_SIL_1_15_100ng_1_E6_1_2294	1_15_1	1_15	2	AASAATAAPTAT(Phospho (STY))PAAQESGTIPK	AASAATAAPT(Phospho (STY))ATPAAQESGTIPK	2213.12	42.7148	366.183	1.25193	17.2314	1.245	18.748	TRUE	51.811550095049	n = 3681	0
816	AASAATAAPTAT(Phospho (STY))PAAQESGTIPK(SILAC-K-L)	AASAATAAPTATPAAQESGTIPK(SILAC-K-L)	1	Popeye_20221125_MVB_HStdia_SIL_1_15_100ng_1_E6_1_2294	1_15_1	1_15	2	AASAATAAPTAT(Phospho (STY))PAAQESGTIPK	AASAATAAPT(Phospho (STY))ATPAAQESGTIPK	2213.12	42.7148	366.183	1.25193	17.2314	1.245	18.748	FALSE	6.04375407924453	n = 3681	0
817	AAS(Phospho (STY))AATAAPTATPAAQESGTIPK(SILAC-K-L)	AASAATAAPTATPAAQESGTIPK(SILAC-K-L)	1	Popeye_20221125_MVB_HStdia_SIL_1_15_100ng_2_E6_1_2295	1_15_2	1_15	2	AAS(Phospho (STY))AATAAPTATPAAQESGTIPK	AASAATAAPTAT(Phospho (STY))PAAQESGTIPK	6567.32	532.098	101.266	1.24135	18.7203	1.24927	17.2342	TRUE	12.3423128822134	n = 3681	0
818	AAS(Phospho (STY))AATAAPTATPAAQESGTIPK(SILAC-K-L)	AASAATAAPTATPAAQESGTIPK(SILAC-K-L)	1	Popeye_20221125_MVB_HStdia_SIL_1_15_100ng_2_E6_1_2295	1_15_2	1_15	2	AAS(Phospho (STY))AATAAPTATPAAQESGTIPK	AASAATAAPTAT(Phospho (STY))PAAQESGTIPK	6567.32	532.098	101.266	1.24135	18.7203	1.24927	17.2342	FALSE	64.8521715086999	n = 3681	0
819	AASAATAAPTAT(Phospho (STY))PAAQESGTIPK(SILAC-K-L)	AASAATAAPTATPAAQESGTIPK(SILAC-K-L)	1	Popeye_20221125_MVB_HStdia_SIL_1_15_100ng_2_E6_1_2295	1_15_2	1_15	2	AASAATAAPTAT(Phospho (STY))PAAQESGTIPK	AAS(Phospho (STY))AATAAPTATPAAQESGTIPK	1928.12	101.266	532.098	1.24927	17.2342	1.24135	18.7203	TRUE	19.0401516797346	n = 3681	0
820	AASAATAAPTAT(Phospho (STY))PAAQESGTIPK(SILAC-K-L)	AASAATAAPTATPAAQESGTIPK(SILAC-K-L)	1	Popeye_20221125_MVB_HStdia_SIL_1_15_100ng_2_E6_1_2295	1_15_2	1_15	2	AASAATAAPTAT(Phospho (STY))PAAQESGTIPK	AAS(Phospho (STY))AATAAPTATPAAQESGTIPK	1928.12	101.266	532.098	1.24927	17.2342	1.24135	18.7203	FALSE	3.62361820566888	n = 3681	0
821	AAS(Phospho (STY))AATAAPTATPAAQESGTIPK(SILAC-K-L)	AASAATAAPTATPAAQESGTIPK(SILAC-K-L)	1	Popeye_20221125_MVB_HStdia_SIL_1_15_100ng_3_E6_1_2296	1_15_3	1_15	2	AAS(Phospho (STY))AATAAPTATPAAQESGTIPK	AASAATAAPTAT(Phospho (STY))PAAQESGTIPK	6448.32	802.854	223.777	1.24646	18.6871	1.25469	17.1704	TRUE	8.03174674349259	n = 3681	0
822	AAS(Phospho (STY))AATAAPTATPAAQESGTIPK(SILAC-K-L)	AASAATAAPTATPAAQESGTIPK(SILAC-K-L)	1	Popeye_20221125_MVB_HStdia_SIL_1_15_100ng_3_E6_1_2296	1_15_3	1_15	2	AAS(Phospho (STY))AATAAPTATPAAQESGTIPK	AASAATAAPTAT(Phospho (STY))PAAQESGTIPK	6448.32	802.854	223.777	1.24646	18.6871	1.25469	17.1704	FALSE	28.8158300450895	n = 3681	0
823	AASAATAAPTAT(Phospho (STY))PAAQESGTIPK(SILAC-K-L)	AASAATAAPTATPAAQESGTIPK(SILAC-K-L)	1	Popeye_20221125_MVB_HStdia_SIL_1_15_100ng_3_E6_1_2296	1_15_3	1_15	2	AASAATAAPTAT(Phospho (STY))PAAQESGTIPK	AAS(Phospho (STY))AATAAPTATPAAQESGTIPK	1888.1	223.777	802.854	1.25469	17.1704	1.24646	18.6871	TRUE	8.43741760770767	n = 3681	0
824	AASAATAAPTAT(Phospho (STY))PAAQESGTIPK(SILAC-K-L)	AASAATAAPTATPAAQESGTIPK(SILAC-K-L)	1	Popeye_20221125_MVB_HStdia_SIL_1_15_100ng_3_E6_1_2296	1_15_3	1_15	2	AASAATAAPTAT(Phospho (STY))PAAQESGTIPK	AAS(Phospho (STY))AATAAPTATPAAQESGTIPK	1888.1	223.777	802.854	1.25469	17.1704	1.24646	18.6871	FALSE	2.35173518472848	n = 3681	0
825	AASADS(Phospho (STY))TTEGTPADGFTVLSTK(SILAC-K-L)	AASADSTTEGTPADGFTVLSTK(SILAC-K-L)	1	Popeye_20221125_MVB_HStdia_SIL_1_15_100ng_1_E6_1_2294	1_15_1	1_15	2	AASADS(Phospho (STY))TTEGTPADGFTVLSTK	AASADSTTEGT(Phospho (STY))PADGFTVLSTK	6895.33	801.341	329.304	1.23125	28.3952	1.235	27.0303	TRUE	8.60473880657548	n = 3681	0
826	AASADS(Phospho (STY))TTEGTPADGFTVLSTK(SILAC-K-L)	AASADSTTEGTPADGFTVLSTK(SILAC-K-L)	1	Popeye_20221125_MVB_HStdia_SIL_1_15_100ng_1_E6_1_2294	1_15_1	1_15	2	AASADS(Phospho (STY))TTEGTPADGFTVLSTK	AASADSTTEGT(Phospho (STY))PADGFTVLSTK	6895.33	801.341	329.304	1.23125	28.3952	1.235	27.0303	FALSE	20.9391018633239	n = 3681	0
827	AASADSTTEGT(Phospho (STY))PADGFTVLSTK(SILAC-K-L)	AASADSTTEGTPADGFTVLSTK(SILAC-K-L)	1	Popeye_20221125_MVB_HStdia_SIL_1_15_100ng_1_E6_1_2294	1_15_1	1_15	2	AASADSTTEGT(Phospho (STY))PADGFTVLSTK	AASADS(Phospho (STY))TTEGTPADGFTVLSTK	3639.18	345.441	801.341	1.23531	27.0303	1.23125	28.3952	TRUE	10.5348814993009	n = 3681	0
828	AASADSTTEGT(Phospho (STY))PADGFTVLSTK(SILAC-K-L)	AASADSTTEGTPADGFTVLSTK(SILAC-K-L)	1	Popeye_20221125_MVB_HStdia_SIL_1_15_100ng_1_E6_1_2294	1_15_1	1_15	2	AASADSTTEGT(Phospho (STY))PADGFTVLSTK	AASADS(Phospho (STY))TTEGTPADGFTVLSTK	3639.18	345.441	801.341	1.23531	27.0303	1.23125	28.3952	FALSE	4.54136254104058	n = 3681	0
829	AAS(Phospho (STY))ADSTTEGTPADGFTVLSTK(SILAC-K-L)	AASADSTTEGTPADGFTVLSTK(SILAC-K-L)	1	Popeye_20221125_MVB_HStdia_SIL_1_15_100ng_2_E6_1_2295	1_15_2	1_15	2	AAS(Phospho (STY))ADSTTEGTPADGFTVLSTK	AASADS(Phospho (STY))TTEGTPADGFTVLSTK	3483.18	881.218	415.626	1.24865	28.3978	1.24083	27.0026	TRUE	3.95268821108965	n = 3681	0
830	AAS(Phospho (STY))ADSTTEGTPADGFTVLSTK(SILAC-K-L)	AASADSTTEGTPADGFTVLSTK(SILAC-K-L)	1	Popeye_20221125_MVB_HStdia_SIL_1_15_100ng_2_E6_1_2295	1_15_2	1_15	2	AAS(Phospho (STY))ADSTTEGTPADGFTVLSTK	AASADS(Phospho (STY))TTEGTPADGFTVLSTK	3483.18	881.218	415.626	1.24865	28.3978	1.24083	27.0026	FALSE	8.38056329488531	n = 3681	0
831	AASADSTTEGT(Phospho (STY))PADGFTVLSTK(SILAC-K-L)	AASADSTTEGTPADGFTVLSTK(SILAC-K-L)	1	Popeye_20221125_MVB_HStdia_SIL_1_15_100ng_2_E6_1_2295	1_15_2	1_15	2	AASADSTTEGT(Phospho (STY))PADGFTVLSTK	AAS(Phospho (STY))ADSTTEGTPADGFTVLSTK	3816.21	415.626	819.741	1.24083	27.0026	1.22781	28.3978	TRUE	9.18183655497972	n = 3681	0
832	AASADSTTEGT(Phospho (STY))PADGFTVLSTK(SILAC-K-L)	AASADSTTEGTPADGFTVLSTK(SILAC-K-L)	1	Popeye_20221125_MVB_HStdia_SIL_1_15_100ng_2_E6_1_2295	1_15_2	1_15	2	AASADSTTEGT(Phospho (STY))PADGFTVLSTK	AAS(Phospho (STY))ADSTTEGTPADGFTVLSTK	3816.21	415.626	819.741	1.24083	27.0026	1.22781	28.3978	FALSE	4.65538505454772	n = 3681	0
833	AAS(Phospho (STY))QGSDSPLLPAQR(SILAC-R-L)	AASQGSDSPLLPAQR(SILAC-R-L)	1	Popeye_20221125_MVB_HStdia_SIL_1_1_100ng_2_B6_1_2307	1_1_2	1_1	2	AAS(Phospho (STY))QGSDSPLLPAQR	AASQGS(Phospho (STY))DSPLLPAQR	2272.09	2370.51	1695.61	1.0526	20.788	1.05216	17.9672	TRUE	0.958481508198658	n = 2617	0
834	AAS(Phospho (STY))QGSDSPLLPAQR(SILAC-R-L)	AASQGSDSPLLPAQR(SILAC-R-L)	1	Popeye_20221125_MVB_HStdia_SIL_1_1_100ng_2_B6_1_2307	1_1_2	1_1	2	AAS(Phospho (STY))QGSDSPLLPAQR	AASQGS(Phospho (STY))DSPLLPAQR	2272.09	2370.51	1695.61	1.0526	20.788	1.05216	17.9672	FALSE	1.33998384062373	n = 2617	0
835	AASQGS(Phospho (STY))DSPLLPAQR(SILAC-R-L)	AASQGSDSPLLPAQR(SILAC-R-L)	1	Popeye_20221125_MVB_HStdia_SIL_1_1_100ng_2_B6_1_2307	1_1_2	1_1	2	AASQGS(Phospho (STY))DSPLLPAQR	AAS(Phospho (STY))QGSDSPLLPAQR	2150.09	1695.61	2370.51	1.05216	17.9672	1.0526	20.788	TRUE	1.26803333313675	n = 2617	0
836	AASQGS(Phospho (STY))DSPLLPAQR(SILAC-R-L)	AASQGSDSPLLPAQR(SILAC-R-L)	1	Popeye_20221125_MVB_HStdia_SIL_1_1_100ng_2_B6_1_2307	1_1_2	1_1	2	AASQGS(Phospho (STY))DSPLLPAQR	AAS(Phospho (STY))QGSDSPLLPAQR	2150.09	1695.61	2370.51	1.05216	17.9672	1.0526	20.788	FALSE	0.907015789851129	n = 2617	0
837	AAS(Phospho (STY))QGSDSPLLPAQR(SILAC-R-L)	AASQGSDSPLLPAQR(SILAC-R-L)	1	Popeye_20221125_MVB_HStdia_SIL_1_15_100ng_1_E6_1_2294	1_15_1	1_15	2	AAS(Phospho (STY))QGSDSPLLPAQR	AASQGS(Phospho (STY))DSPLLPAQR	1452.05	734.925	772.009	1.05177	20.757	1.05062	17.9968	TRUE	1.97577984148042	n = 3681	0
838	AAS(Phospho (STY))QGSDSPLLPAQR(SILAC-R-L)	AASQGSDSPLLPAQR(SILAC-R-L)	1	Popeye_20221125_MVB_HStdia_SIL_1_15_100ng_1_E6_1_2294	1_15_1	1_15	2	AAS(Phospho (STY))QGSDSPLLPAQR	AASQGS(Phospho (STY))DSPLLPAQR	1452.05	734.925	772.009	1.05177	20.757	1.05062	17.9968	FALSE	1.88087185512086	n = 3681	0
839	AASQGS(Phospho (STY))DSPLLPAQR(SILAC-R-L)	AASQGSDSPLLPAQR(SILAC-R-L)	1	Popeye_20221125_MVB_HStdia_SIL_1_15_100ng_1_E6_1_2294	1_15_1	1_15	2	AASQGS(Phospho (STY))DSPLLPAQR	AAS(Phospho (STY))QGSDSPLLPAQR	1407.05	772.009	734.925	1.05062	17.9968	1.05177	20.757	TRUE	1.82258237922097	n = 3681	0
840	AASQGS(Phospho (STY))DSPLLPAQR(SILAC-R-L)	AASQGSDSPLLPAQR(SILAC-R-L)	1	Popeye_20221125_MVB_HStdia_SIL_1_15_100ng_1_E6_1_2294	1_15_1	1_15	2	AASQGS(Phospho (STY))DSPLLPAQR	AAS(Phospho (STY))QGSDSPLLPAQR	1407.05	772.009	734.925	1.05062	17.9968	1.05177	20.757	FALSE	1.91454910365003	n = 3681	0
841	AAS(Phospho (STY))QGSDSPLLPAQR(SILAC-R-L)	AASQGSDSPLLPAQR(SILAC-R-L)	1	Popeye_20221125_MVB_HStdia_SIL_1_15_100ng_2_E6_1_2295	1_15_2	1_15	2	AAS(Phospho (STY))QGSDSPLLPAQR	AASQGS(Phospho (STY))DSPLLPAQR	1784.06	506.777	861.041	1.05083	20.79	1.05205	17.9996	TRUE	3.52040443824404	n = 3681	0
842	AAS(Phospho (STY))QGSDSPLLPAQR(SILAC-R-L)	AASQGSDSPLLPAQR(SILAC-R-L)	1	Popeye_20221125_MVB_HStdia_SIL_1_15_100ng_2_E6_1_2295	1_15_2	1_15	2	AAS(Phospho (STY))QGSDSPLLPAQR	AASQGS(Phospho (STY))DSPLLPAQR	1784.06	506.777	861.041	1.05083	20.79	1.05205	17.9996	FALSE	2.07198031220348	n = 3681	0
843	AASQGS(Phospho (STY))DSPLLPAQR(SILAC-R-L)	AASQGSDSPLLPAQR(SILAC-R-L)	1	Popeye_20221125_MVB_HStdia_SIL_1_15_100ng_2_E6_1_2295	1_15_2	1_15	2	AASQGS(Phospho (STY))DSPLLPAQR	AAS(Phospho (STY))QGSDSPLLPAQR	1945.06	861.041	506.777	1.05205	17.9996	1.05083	20.79	TRUE	2.25896327817142	n = 3681	0
844	AASQGS(Phospho (STY))DSPLLPAQR(SILAC-R-L)	AASQGSDSPLLPAQR(SILAC-R-L)	1	Popeye_20221125_MVB_HStdia_SIL_1_15_100ng_2_E6_1_2295	1_15_2	1_15	2	AASQGS(Phospho (STY))DSPLLPAQR	AAS(Phospho (STY))QGSDSPLLPAQR	1945.06	861.041	506.777	1.05205	17.9996	1.05083	20.79	FALSE	3.83809841409535	n = 3681	0
845	AAS(Phospho (STY))QGSDSPLLPAQR(SILAC-R-L)	AASQGSDSPLLPAQR(SILAC-R-L)	1	Popeye_20221125_MVB_HStdia_SIL_1_15_100ng_3_E6_1_2296	1_15_3	1_15	2	AAS(Phospho (STY))QGSDSPLLPAQR	AASQGSDS(Phospho (STY))PLLPAQR	1918.07	298.759	805.988	1.04646	20.6961	1.05542	17.9359	TRUE	6.42012458202096	n = 3681	0
846	AAS(Phospho (STY))QGSDSPLLPAQR(SILAC-R-L)	AASQGSDSPLLPAQR(SILAC-R-L)	1	Popeye_20221125_MVB_HStdia_SIL_1_15_100ng_3_E6_1_2296	1_15_3	1_15	2	AAS(Phospho (STY))QGSDSPLLPAQR	AASQGSDS(Phospho (STY))PLLPAQR	1918.07	298.759	805.988	1.04646	20.6961	1.05542	17.9359	FALSE	2.37977488498588	n = 3681	0
847	AASQGSDS(Phospho (STY))PLLPAQR(SILAC-R-L)	AASQGSDSPLLPAQR(SILAC-R-L)	1	Popeye_20221125_MVB_HStdia_SIL_1_15_100ng_3_E6_1_2296	1_15_3	1_15	2	AASQGSDS(Phospho (STY))PLLPAQR	AAS(Phospho (STY))QGSDSPLLPAQR	1594.06	805.988	298.759	1.05542	17.9359	1.04646	20.6961	TRUE	1.97777138121163	n = 3681	0
848	AASQGSDS(Phospho (STY))PLLPAQR(SILAC-R-L)	AASQGSDSPLLPAQR(SILAC-R-L)	1	Popeye_20221125_MVB_HStdia_SIL_1_15_100ng_3_E6_1_2296	1_15_3	1_15	2	AASQGSDS(Phospho (STY))PLLPAQR	AAS(Phospho (STY))QGSDSPLLPAQR	1594.06	805.988	298.759	1.05542	17.9359	1.04646	20.6961	FALSE	5.33560495248679	n = 3681	0
849	AAS(Phospho (STY))SLNLSNGETESVK(SILAC-K-L)	AASSLNLSNGETESVK(SILAC-K-L)	1	Popeye_20221125_MVB_HStdia_SIL_1_1_100ng_2_B6_1_2307	1_1_2	1_1	2	AAS(Phospho (STY))SLNLSNGETESVK	AASSLNLSNGETES(Phospho (STY))VK	12968.5	11743	1906.53	1.08125	19.3375	1.09932	17.9119	TRUE	1.1043600442817	n = 2617	0
850	AAS(Phospho (STY))SLNLSNGETESVK(SILAC-K-L)	AASSLNLSNGETESVK(SILAC-K-L)	1	Popeye_20221125_MVB_HStdia_SIL_1_1_100ng_2_B6_1_2307	1_1_2	1_1	2	AAS(Phospho (STY))SLNLSNGETESVK	AASSLNLSNGETES(Phospho (STY))VK	12968.5	11743	1906.53	1.08125	19.3375	1.09932	17.9119	FALSE	6.80214840574237	n = 2617	0
851	AASSLNLSNGETES(Phospho (STY))VK(SILAC-K-L)	AASSLNLSNGETESVK(SILAC-K-L)	1	Popeye_20221125_MVB_HStdia_SIL_1_1_100ng_2_B6_1_2307	1_1_2	1_1	2	AASSLNLSNGETES(Phospho (STY))VK	AAS(Phospho (STY))SLNLSNGETESVK	3470.13	1906.53	11743	1.09932	17.9119	1.08125	19.3375	TRUE	1.82012871551982	n = 2617	0
852	AASSLNLSNGETES(Phospho (STY))VK(SILAC-K-L)	AASSLNLSNGETESVK(SILAC-K-L)	1	Popeye_20221125_MVB_HStdia_SIL_1_1_100ng_2_B6_1_2307	1_1_2	1_1	2	AASSLNLSNGETES(Phospho (STY))VK	AAS(Phospho (STY))SLNLSNGETESVK	3470.13	1906.53	11743	1.09932	17.9119	1.08125	19.3375	FALSE	0.295506259047943	n = 2617	0
853	AAS(Phospho (STY))SLNLSNGETESVK(SILAC-K-L)	AASSLNLSNGETESVK(SILAC-K-L)	1	Popeye_20221125_MVB_HStdia_SIL_1_1_100ng_3_B6_1_2308	1_1_3	1_1	2	AAS(Phospho (STY))SLNLSNGETESVK	AASSLNLSNGETES(Phospho (STY))VK	14647.7	10427.7	4074.4	1.07885	19.3684	1.08216	18.6708	TRUE	1.4046913509211	n = 2617	0
854	AAS(Phospho (STY))SLNLSNGETESVK(SILAC-K-L)	AASSLNLSNGETESVK(SILAC-K-L)	1	Popeye_20221125_MVB_HStdia_SIL_1_1_100ng_3_B6_1_2308	1_1_3	1_1	2	AAS(Phospho (STY))SLNLSNGETESVK	AASSLNLSNGETES(Phospho (STY))VK	14647.7	10427.7	4074.4	1.07885	19.3684	1.08216	18.6708	FALSE	3.59505694089927	n = 2617	0
855	AASSLNLSNGETES(Phospho (STY))VK(SILAC-K-L)	AASSLNLSNGETESVK(SILAC-K-L)	1	Popeye_20221125_MVB_HStdia_SIL_1_1_100ng_3_B6_1_2308	1_1_3	1_1	2	AASSLNLSNGETES(Phospho (STY))VK	AAS(Phospho (STY))SLNLSNGETESVK	5244.22	4074.4	10427.7	1.08216	18.6708	1.07885	19.3684	TRUE	1.28711466719026	n = 2617	0
856	AASSLNLSNGETES(Phospho (STY))VK(SILAC-K-L)	AASSLNLSNGETESVK(SILAC-K-L)	1	Popeye_20221125_MVB_HStdia_SIL_1_1_100ng_3_B6_1_2308	1_1_3	1_1	2	AASSLNLSNGETES(Phospho (STY))VK	AAS(Phospho (STY))SLNLSNGETESVK	5244.22	4074.4	10427.7	1.08216	18.6708	1.07885	19.3684	FALSE	0.502912435148691	n = 2617	0
857	AAS(Phospho (STY))SLNLSNGETESVK(SILAC-K-L)	AASSLNLSNGETESVK(SILAC-K-L)	1	Popeye_20221125_MVB_HStdia_SIL_1_15_100ng_2_E6_1_2295	1_15_2	1_15	2	AAS(Phospho (STY))SLNLSNGETESVK	AASSLNLSNGETES(Phospho (STY))VK	21962.8	1943.82	457.473	1.07864	19.3394	1.0875	18.6115	TRUE	11.2987828091078	n = 3681	0
858	AAS(Phospho (STY))SLNLSNGETESVK(SILAC-K-L)	AASSLNLSNGETESVK(SILAC-K-L)	1	Popeye_20221125_MVB_HStdia_SIL_1_15_100ng_2_E6_1_2295	1_15_2	1_15	2	AAS(Phospho (STY))SLNLSNGETESVK	AASSLNLSNGETES(Phospho (STY))VK	21962.8	1943.82	457.473	1.07864	19.3394	1.0875	18.6115	FALSE	48.0089535338698	n = 3681	0
859	AASSLNLSNGETES(Phospho (STY))VK(SILAC-K-L)	AASSLNLSNGETESVK(SILAC-K-L)	1	Popeye_20221125_MVB_HStdia_SIL_1_15_100ng_2_E6_1_2295	1_15_2	1_15	2	AASSLNLSNGETES(Phospho (STY))VK	AAS(Phospho (STY))SLNLSNGETESVK	5411.22	457.473	1943.82	1.0875	18.6115	1.07864	19.3394	TRUE	11.8285013541783	n = 3681	0
860	AASSLNLSNGETES(Phospho (STY))VK(SILAC-K-L)	AASSLNLSNGETESVK(SILAC-K-L)	1	Popeye_20221125_MVB_HStdia_SIL_1_15_100ng_2_E6_1_2295	1_15_2	1_15	2	AASSLNLSNGETES(Phospho (STY))VK	AAS(Phospho (STY))SLNLSNGETESVK	5411.22	457.473	1943.82	1.0875	18.6115	1.07864	19.3394	FALSE	2.78380714263666	n = 3681	0
861	AAS(Phospho (STY))SLNLSNGETESVK(SILAC-K-L)	AASSLNLSNGETESVK(SILAC-K-L)	1	Popeye_20221125_MVB_HStdia_SIL_1_15_100ng_3_E6_1_2296	1_15_3	1_15	2	AAS(Phospho (STY))SLNLSNGETESVK	AASSLNLS(Phospho (STY))NGETESVK	23131	398.145	294.509	1.07802	19.2758	1.08898	17.9109	TRUE	58.0969244873099	n = 3681	0
862	AAS(Phospho (STY))SLNLSNGETESVK(SILAC-K-L)	AASSLNLSNGETESVK(SILAC-K-L)	1	Popeye_20221125_MVB_HStdia_SIL_1_15_100ng_3_E6_1_2296	1_15_3	1_15	2	AAS(Phospho (STY))SLNLSNGETESVK	AASSLNLS(Phospho (STY))NGETESVK	23131	398.145	294.509	1.07802	19.2758	1.08898	17.9109	FALSE	78.540893487126	n = 3681	0
863	AASSLNLS(Phospho (STY))NGETESVK(SILAC-K-L)	AASSLNLSNGETESVK(SILAC-K-L)	1	Popeye_20221125_MVB_HStdia_SIL_1_15_100ng_3_E6_1_2296	1_15_3	1_15	2	AASSLNLS(Phospho (STY))NGETESVK	AASSLNLSNGETES(Phospho (STY))VK	5352.18	157.42	398.145	1.08489	18.5782	1.07802	19.2758	TRUE	33.9993647567018	n = 3681	0
864	AASSLNLS(Phospho (STY))NGETESVK(SILAC-K-L)	AASSLNLSNGETESVK(SILAC-K-L)	1	Popeye_20221125_MVB_HStdia_SIL_1_15_100ng_3_E6_1_2296	1_15_3	1_15	2	AASSLNLS(Phospho (STY))NGETESVK	AASSLNLSNGETES(Phospho (STY))VK	5352.18	157.42	398.145	1.08489	18.5782	1.07802	19.2758	FALSE	13.4427909429982	n = 3681	0
865	AASSLNLSNGETES(Phospho (STY))VK(SILAC-K-L)	AASSLNLSNGETESVK(SILAC-K-L)	1	Popeye_20221125_MVB_HStdia_SIL_1_15_100ng_3_E6_1_2296	1_15_3	1_15	2	AASSLNLSNGETES(Phospho (STY))VK	AAS(Phospho (STY))SLNLSNGETESVK	2329.09	294.509	157.42	1.08898	17.9109	1.08489	18.5782	TRUE	7.9083831054399	n = 3681	0
866	AASSLNLSNGETES(Phospho (STY))VK(SILAC-K-L)	AASSLNLSNGETESVK(SILAC-K-L)	1	Popeye_20221125_MVB_HStdia_SIL_1_15_100ng_3_E6_1_2296	1_15_3	1_15	2	AASSLNLSNGETES(Phospho (STY))VK	AAS(Phospho (STY))SLNLSNGETESVK	2329.09	294.509	157.42	1.08898	17.9109	1.08489	18.5782	FALSE	14.7953881336552	n = 3681	0
867	AAS(Phospho (STY))SPDGFFWTQGSPK(SILAC-K-L)PGTASPK(SILAC-K-L)	AASSPDGFFWTQGSPK(SILAC-K-L)PGTASPK(SILAC-K-L)	1	Popeye_20221125_MVB_HStdia_SIL_1_1_100ng_1_B6_1_2306	1_1_1	1_1	3	AAS(Phospho (STY))SPDGFFWTQGSPKPGTASPK	AASS(Phospho (STY))PDGFFWTQGSPKPGTASPK	8558.34	8398.1	8583.57	0.997614	27.5252	0.992917	27.4948	TRUE	1.019080506305	n = 2617	0
868	AAS(Phospho (STY))SPDGFFWTQGSPK(SILAC-K-L)PGTASPK(SILAC-K-L)	AASSPDGFFWTQGSPK(SILAC-K-L)PGTASPK(SILAC-K-L)	1	Popeye_20221125_MVB_HStdia_SIL_1_1_100ng_1_B6_1_2306	1_1_1	1_1	3	AAS(Phospho (STY))SPDGFFWTQGSPKPGTASPK	AASS(Phospho (STY))PDGFFWTQGSPKPGTASPK	8558.34	8398.1	8583.57	0.997614	27.5252	0.992917	27.4948	FALSE	0.997060663570053	n = 2617	0
869	AASS(Phospho (STY))PDGFFWTQGSPK(SILAC-K-L)PGTASPK(SILAC-K-L)	AASSPDGFFWTQGSPK(SILAC-K-L)PGTASPK(SILAC-K-L)	1	Popeye_20221125_MVB_HStdia_SIL_1_1_100ng_1_B6_1_2306	1_1_1	1_1	3	AASS(Phospho (STY))PDGFFWTQGSPKPGTASPK	AAS(Phospho (STY))SPDGFFWTQGSPKPGTASPK	8747.35	8583.57	8398.1	0.992917	27.4948	0.997614	27.5252	TRUE	1.01908063894161	n = 2617	0
870	AASS(Phospho (STY))PDGFFWTQGSPK(SILAC-K-L)PGTASPK(SILAC-K-L)	AASSPDGFFWTQGSPK(SILAC-K-L)PGTASPK(SILAC-K-L)	1	Popeye_20221125_MVB_HStdia_SIL_1_1_100ng_1_B6_1_2306	1_1_1	1_1	3	AASS(Phospho (STY))PDGFFWTQGSPKPGTASPK	AAS(Phospho (STY))SPDGFFWTQGSPKPGTASPK	8747.35	8583.57	8398.1	0.992917	27.4948	0.997614	27.5252	FALSE	1.04158678748765	n = 2617	0
871	AAS(Phospho (STY))SPDGFFWTQGSPK(SILAC-K-L)PGTASPK(SILAC-K-L)	AASSPDGFFWTQGSPK(SILAC-K-L)PGTASPK(SILAC-K-L)	1	Popeye_20221125_MVB_HStdia_SIL_1_1_100ng_2_B6_1_2307	1_1_2	1_1	3	AAS(Phospho (STY))SPDGFFWTQGSPKPGTASPK	AASS(Phospho (STY))PDGFFWTQGSPKPGTASPK	7396.27	10322.8	8968.52	0.999091	27.5856	0.983864	27.616	TRUE	0.716498430658349	n = 2617	0
872	AAS(Phospho (STY))SPDGFFWTQGSPK(SILAC-K-L)PGTASPK(SILAC-K-L)	AASSPDGFFWTQGSPK(SILAC-K-L)PGTASPK(SILAC-K-L)	1	Popeye_20221125_MVB_HStdia_SIL_1_1_100ng_2_B6_1_2307	1_1_2	1_1	3	AAS(Phospho (STY))SPDGFFWTQGSPKPGTASPK	AASS(Phospho (STY))PDGFFWTQGSPKPGTASPK	7396.27	10322.8	8968.52	0.999091	27.5856	0.983864	27.616	FALSE	0.824692368417532	n = 2617	0
873	AASS(Phospho (STY))PDGFFWTQGSPK(SILAC-K-L)PGTASPK(SILAC-K-L)	AASSPDGFFWTQGSPK(SILAC-K-L)PGTASPK(SILAC-K-L)	1	Popeye_20221125_MVB_HStdia_SIL_1_1_100ng_2_B6_1_2307	1_1_2	1_1	3	AASS(Phospho (STY))PDGFFWTQGSPKPGTASPK	AAS(Phospho (STY))SPDGFFWTQGSPKPGTASPK	7544.28	8968.52	10322.8	0.983864	27.616	0.999091	27.5856	TRUE	0.841195648780401	n = 2617	0
874	AASS(Phospho (STY))PDGFFWTQGSPK(SILAC-K-L)PGTASPK(SILAC-K-L)	AASSPDGFFWTQGSPK(SILAC-K-L)PGTASPK(SILAC-K-L)	1	Popeye_20221125_MVB_HStdia_SIL_1_1_100ng_2_B6_1_2307	1_1_2	1_1	3	AASS(Phospho (STY))PDGFFWTQGSPKPGTASPK	AAS(Phospho (STY))SPDGFFWTQGSPKPGTASPK	7544.28	8968.52	10322.8	0.983864	27.616	0.999091	27.5856	FALSE	0.730836594722362	n = 2617	0
875	AAS(Phospho (STY))SPDGFFWTQGSPK(SILAC-K-L)PGTASPK(SILAC-K-L)	AASSPDGFFWTQGSPK(SILAC-K-L)PGTASPK(SILAC-K-L)	1	Popeye_20221125_MVB_HStdia_SIL_1_1_100ng_3_B6_1_2308	1_1_3	1_1	3	AAS(Phospho (STY))SPDGFFWTQGSPKPGTASPK	AASS(Phospho (STY))PDGFFWTQGSPKPGTASPK	6869.24	6791.57	4320.18	0.99875	27.5866	0.9725	27.6169	TRUE	1.01143623639306	n = 2617	0
876	AAS(Phospho (STY))SPDGFFWTQGSPK(SILAC-K-L)PGTASPK(SILAC-K-L)	AASSPDGFFWTQGSPK(SILAC-K-L)PGTASPK(SILAC-K-L)	1	Popeye_20221125_MVB_HStdia_SIL_1_1_100ng_3_B6_1_2308	1_1_3	1_1	3	AAS(Phospho (STY))SPDGFFWTQGSPKPGTASPK	AASS(Phospho (STY))PDGFFWTQGSPKPGTASPK	6869.24	6791.57	4320.18	0.99875	27.5866	0.9725	27.6169	FALSE	1.5900356003685	n = 2617	0
877	AASS(Phospho (STY))PDGFFWTQGSPK(SILAC-K-L)PGTASPK(SILAC-K-L)	AASSPDGFFWTQGSPK(SILAC-K-L)PGTASPK(SILAC-K-L)	1	Popeye_20221125_MVB_HStdia_SIL_1_1_100ng_3_B6_1_2308	1_1_3	1_1	3	AASS(Phospho (STY))PDGFFWTQGSPKPGTASPK	AAS(Phospho (STY))SPDGFFWTQGSPKPGTASPK	6697.23	4320.18	6791.57	0.9725	27.6169	0.99875	27.5866	TRUE	1.55022012971682	n = 2617	0
878	AASS(Phospho (STY))PDGFFWTQGSPK(SILAC-K-L)PGTASPK(SILAC-K-L)	AASSPDGFFWTQGSPK(SILAC-K-L)PGTASPK(SILAC-K-L)	1	Popeye_20221125_MVB_HStdia_SIL_1_1_100ng_3_B6_1_2308	1_1_3	1_1	3	AASS(Phospho (STY))PDGFFWTQGSPKPGTASPK	AAS(Phospho (STY))SPDGFFWTQGSPKPGTASPK	6697.23	4320.18	6791.57	0.9725	27.6169	0.99875	27.5866	FALSE	0.986109250143928	n = 2617	0
879	AAS(Phospho (STY))SPDGFFWTQGSPK(SILAC-K-L)PGTASPK(SILAC-K-L)	AASSPDGFFWTQGSPK(SILAC-K-L)PGTASPK(SILAC-K-L)	1	Popeye_20221125_MVB_HStdia_SIL_1_15_100ng_1_E6_1_2294	1_15_1	1_15	3	AAS(Phospho (STY))SPDGFFWTQGSPKPGTASPK	AASS(Phospho (STY))PDGFFWTQGSPKPGTASPK	14636.5	859.131	892.982	1.0025	27.6458	1.00102	27.6155	TRUE	17.0364007351615	n = 3681	0
880	AAS(Phospho (STY))SPDGFFWTQGSPK(SILAC-K-L)PGTASPK(SILAC-K-L)	AASSPDGFFWTQGSPK(SILAC-K-L)PGTASPK(SILAC-K-L)	1	Popeye_20221125_MVB_HStdia_SIL_1_15_100ng_1_E6_1_2294	1_15_1	1_15	3	AAS(Phospho (STY))SPDGFFWTQGSPKPGTASPK	AASS(Phospho (STY))PDGFFWTQGSPKPGTASPK	14636.5	859.131	892.982	1.0025	27.6458	1.00102	27.6155	FALSE	16.3905879401824	n = 3681	0
881	AASS(Phospho (STY))PDGFFWTQGSPK(SILAC-K-L)PGTASPK(SILAC-K-L)	AASSPDGFFWTQGSPK(SILAC-K-L)PGTASPK(SILAC-K-L)	1	Popeye_20221125_MVB_HStdia_SIL_1_15_100ng_1_E6_1_2294	1_15_1	1_15	3	AASS(Phospho (STY))PDGFFWTQGSPKPGTASPK	AAS(Phospho (STY))SPDGFFWTQGSPKPGTASPK	14671.5	892.982	859.131	1.00102	27.6155	1.0025	27.6458	TRUE	16.4297824592209	n = 3681	0
882	AASS(Phospho (STY))PDGFFWTQGSPK(SILAC-K-L)PGTASPK(SILAC-K-L)	AASSPDGFFWTQGSPK(SILAC-K-L)PGTASPK(SILAC-K-L)	1	Popeye_20221125_MVB_HStdia_SIL_1_15_100ng_1_E6_1_2294	1_15_1	1_15	3	AASS(Phospho (STY))PDGFFWTQGSPKPGTASPK	AAS(Phospho (STY))SPDGFFWTQGSPKPGTASPK	14671.5	892.982	859.131	1.00102	27.6155	1.0025	27.6458	FALSE	17.0771395747564	n = 3681	0
883	AAS(Phospho (STY))SPDGFFWTQGSPK(SILAC-K-L)PGTASPK(SILAC-K-L)	AASSPDGFFWTQGSPK(SILAC-K-L)PGTASPK(SILAC-K-L)	1	Popeye_20221125_MVB_HStdia_SIL_1_15_100ng_3_E6_1_2296	1_15_3	1_15	3	AAS(Phospho (STY))SPDGFFWTQGSPKPGTASPK	AASS(Phospho (STY))PDGFFWTQGSPKPGTASPK	13460.5	1402.9	2018.39	1.0025	27.6151	1.00625	27.6454	TRUE	9.59476798061159	n = 3681	0
884	AAS(Phospho (STY))SPDGFFWTQGSPK(SILAC-K-L)PGTASPK(SILAC-K-L)	AASSPDGFFWTQGSPK(SILAC-K-L)PGTASPK(SILAC-K-L)	1	Popeye_20221125_MVB_HStdia_SIL_1_15_100ng_3_E6_1_2296	1_15_3	1_15	3	AAS(Phospho (STY))SPDGFFWTQGSPKPGTASPK	AASS(Phospho (STY))PDGFFWTQGSPKPGTASPK	13460.5	1402.9	2018.39	1.0025	27.6151	1.00625	27.6454	FALSE	6.66892919604239	n = 3681	0
885	AASS(Phospho (STY))PDGFFWTQGSPK(SILAC-K-L)PGTASPK(SILAC-K-L)	AASSPDGFFWTQGSPK(SILAC-K-L)PGTASPK(SILAC-K-L)	1	Popeye_20221125_MVB_HStdia_SIL_1_15_100ng_3_E6_1_2296	1_15_3	1_15	3	AASS(Phospho (STY))PDGFFWTQGSPKPGTASPK	AAS(Phospho (STY))SPDGFFWTQGSPKPGTASPK	13435.5	2018.39	1402.9	1.00625	27.6454	1.0025	27.6151	TRUE	6.65654308632128	n = 3681	0
886	AASS(Phospho (STY))PDGFFWTQGSPK(SILAC-K-L)PGTASPK(SILAC-K-L)	AASSPDGFFWTQGSPK(SILAC-K-L)PGTASPK(SILAC-K-L)	1	Popeye_20221125_MVB_HStdia_SIL_1_15_100ng_3_E6_1_2296	1_15_3	1_15	3	AASS(Phospho (STY))PDGFFWTQGSPKPGTASPK	AAS(Phospho (STY))SPDGFFWTQGSPKPGTASPK	13435.5	2018.39	1402.9	1.00625	27.6454	1.0025	27.6151	FALSE	9.57694775108703	n = 3681	0
887	AAS(Phospho (STY))SPSNPAALPVASDSSPM(UniMod:35)GSK(SILAC-K-L)	AASSPSNPAALPVASDSSPM(UniMod:35)GSK(SILAC-K-L)	1	Popeye_20221125_MVB_HStdia_SIL_1_15_100ng_2_E6_1_2295	1_15_2	1_15	2	AAS(Phospho (STY))SPSNPAALPVASDSSPMGSK	AASSPSNPAALPVAS(Phospho (STY))DSSPMGSK	8065.46	412.245	919.281	1.24073	19.996	1.22818	19.6017	TRUE	19.5647248602166	n = 3681	0
888	AAS(Phospho (STY))SPSNPAALPVASDSSPM(UniMod:35)GSK(SILAC-K-L)	AASSPSNPAALPVASDSSPM(UniMod:35)GSK(SILAC-K-L)	1	Popeye_20221125_MVB_HStdia_SIL_1_15_100ng_2_E6_1_2295	1_15_2	1_15	2	AAS(Phospho (STY))SPSNPAALPVASDSSPMGSK	AASSPSNPAALPVAS(Phospho (STY))DSSPMGSK	8065.46	412.245	919.281	1.24073	19.996	1.22818	19.6017	FALSE	8.77366115475029	n = 3681	0
889	AASSPSNPAALPVAS(Phospho (STY))DSSPM(UniMod:35)GSK(SILAC-K-L)	AASSPSNPAALPVASDSSPM(UniMod:35)GSK(SILAC-K-L)	1	Popeye_20221125_MVB_HStdia_SIL_1_15_100ng_2_E6_1_2295	1_15_2	1_15	2	AASSPSNPAALPVAS(Phospho (STY))DSSPMGSK	AAS(Phospho (STY))SPSNPAALPVASDSSPMGSK	1579.08	919.281	412.245	1.22818	19.6017	1.24073	19.996	TRUE	1.71773375061597	n = 3681	0
890	AASSPSNPAALPVAS(Phospho (STY))DSSPM(UniMod:35)GSK(SILAC-K-L)	AASSPSNPAALPVASDSSPM(UniMod:35)GSK(SILAC-K-L)	1	Popeye_20221125_MVB_HStdia_SIL_1_15_100ng_2_E6_1_2295	1_15_2	1_15	2	AASSPSNPAALPVAS(Phospho (STY))DSSPMGSK	AAS(Phospho (STY))SPSNPAALPVASDSSPMGSK	1579.08	919.281	412.245	1.22818	19.6017	1.24073	19.996	FALSE	3.83044063602955	n = 3681	0
891	AASSPSNPAALPVASDS(Phospho (STY))SPMGSK(SILAC-K-L)	AASSPSNPAALPVASDSSPMGSK(SILAC-K-L)	1	Popeye_20221125_MVB_HStdia_SIL_1_15_100ng_2_E6_1_2295	1_15_2	1_15	2	AASSPSNPAALPVASDS(Phospho (STY))SPMGSK	AAS(Phospho (STY))SPSNPAALPVASDSSPMGSK	4459.23	389.119	565.373	1.23102	22.7563	1.23031	23.9089	TRUE	11.45981049499	n = 3681	0
892	AASSPSNPAALPVASDS(Phospho (STY))SPMGSK(SILAC-K-L)	AASSPSNPAALPVASDSSPMGSK(SILAC-K-L)	1	Popeye_20221125_MVB_HStdia_SIL_1_15_100ng_2_E6_1_2295	1_15_2	1_15	2	AASSPSNPAALPVASDS(Phospho (STY))SPMGSK	AAS(Phospho (STY))SPSNPAALPVASDSSPMGSK	4459.23	389.119	565.373	1.23102	22.7563	1.23031	23.9089	FALSE	7.88723550647095	n = 3681	0
893	AAS(Phospho (STY))SPSNPAALPVASDSSPM(UniMod:35)GSK(SILAC-K-L)	AASSPSNPAALPVASDSSPM(UniMod:35)GSK(SILAC-K-L)	1	Popeye_20221125_MVB_HStdia_SIL_1_15_100ng_3_E6_1_2296	1_15_3	1_15	2	AAS(Phospho (STY))SPSNPAALPVASDSSPMGSK	AASSPSNPAALPVASDSS(Phospho (STY))PMGSK	3918.22	624.067	823.204	1.23187	19.8717	1.225	19.5381	TRUE	6.27852458149526	n = 3681	0
894	AAS(Phospho (STY))SPSNPAALPVASDSSPM(UniMod:35)GSK(SILAC-K-L)	AASSPSNPAALPVASDSSPM(UniMod:35)GSK(SILAC-K-L)	1	Popeye_20221125_MVB_HStdia_SIL_1_15_100ng_3_E6_1_2296	1_15_3	1_15	2	AAS(Phospho (STY))SPSNPAALPVASDSSPMGSK	AASSPSNPAALPVASDSS(Phospho (STY))PMGSK	3918.22	624.067	823.204	1.23187	19.8717	1.225	19.5381	FALSE	4.75971934052799	n = 3681	0
895	AASS(Phospho (STY))PSNPAALPVASDSSPMGSK(SILAC-K-L)	AASSPSNPAALPVASDSSPMGSK(SILAC-K-L)	1	Popeye_20221125_MVB_HStdia_SIL_1_15_100ng_3_E6_1_2296	1_15_3	1_15	2	AASS(Phospho (STY))PSNPAALPVASDSSPMGSK	AASSPSNPAALPVASDS(Phospho (STY))SPMGSK	6401.33	770.605	188.474	1.2292	23.9056	1.22966	22.7532	TRUE	8.30688874326017	n = 3681	0
896	AASS(Phospho (STY))PSNPAALPVASDSSPMGSK(SILAC-K-L)	AASSPSNPAALPVASDSSPMGSK(SILAC-K-L)	1	Popeye_20221125_MVB_HStdia_SIL_1_15_100ng_3_E6_1_2296	1_15_3	1_15	2	AASS(Phospho (STY))PSNPAALPVASDSSPMGSK	AASSPSNPAALPVASDS(Phospho (STY))SPMGSK	6401.33	770.605	188.474	1.2292	23.9056	1.22966	22.7532	FALSE	33.9639950337978	n = 3681	0
897	AASSPSNPAALPVASDS(Phospho (STY))SPMGSK(SILAC-K-L)	AASSPSNPAALPVASDSSPMGSK(SILAC-K-L)	1	Popeye_20221125_MVB_HStdia_SIL_1_15_100ng_3_E6_1_2296	1_15_3	1_15	2	AASSPSNPAALPVASDS(Phospho (STY))SPMGSK	AASS(Phospho (STY))PSNPAALPVASDSSPMGSK	4520.22	188.474	770.605	1.22966	22.7532	1.2292	23.9056	TRUE	23.9832549847724	n = 3681	0
898	AASSPSNPAALPVASDS(Phospho (STY))SPMGSK(SILAC-K-L)	AASSPSNPAALPVASDSSPMGSK(SILAC-K-L)	1	Popeye_20221125_MVB_HStdia_SIL_1_15_100ng_3_E6_1_2296	1_15_3	1_15	2	AASSPSNPAALPVASDS(Phospho (STY))SPMGSK	AASS(Phospho (STY))PSNPAALPVASDSSPMGSK	4520.22	188.474	770.605	1.22966	22.7532	1.2292	23.9056	FALSE	5.86580673626566	n = 3681	0
899	AASSPSNPAALPVASDSS(Phospho (STY))PM(UniMod:35)GSK(SILAC-K-L)	AASSPSNPAALPVASDSSPM(UniMod:35)GSK(SILAC-K-L)	1	Popeye_20221125_MVB_HStdia_SIL_1_15_100ng_3_E6_1_2296	1_15_3	1_15	2	AASSPSNPAALPVASDSS(Phospho (STY))PMGSK	AAS(Phospho (STY))SPSNPAALPVASDSSPMGSK	1164.05	823.204	624.067	1.225	19.5381	1.23187	19.8717	TRUE	1.41404803669564	n = 3681	0
900	AASSPSNPAALPVASDSS(Phospho (STY))PM(UniMod:35)GSK(SILAC-K-L)	AASSPSNPAALPVASDSSPM(UniMod:35)GSK(SILAC-K-L)	1	Popeye_20221125_MVB_HStdia_SIL_1_15_100ng_3_E6_1_2296	1_15_3	1_15	2	AASSPSNPAALPVASDSS(Phospho (STY))PMGSK	AAS(Phospho (STY))SPSNPAALPVASDSSPMGSK	1164.05	823.204	624.067	1.225	19.5381	1.23187	19.8717	FALSE	1.86526446679603	n = 3681	0
901	AAS(Phospho (STY))SPSNPAALPVASDSSPMGSK(SILAC-K-L)	AASSPSNPAALPVASDSSPMGSK(SILAC-K-L)	1	Popeye_20221125_MVB_HStdia_SIL_1_1_100ng_1_B6_1_2306	1_1_1	1_1	2	AAS(Phospho (STY))SPSNPAALPVASDSSPMGSK	AASSPSNPAALPVASDSS(Phospho (STY))PMGSK	2478.11	1909.83	1418.91	1.22432	23.7552	1.21784	22.6026	TRUE	1.2975552797893	n = 2617	0
902	AAS(Phospho (STY))SPSNPAALPVASDSSPMGSK(SILAC-K-L)	AASSPSNPAALPVASDSSPMGSK(SILAC-K-L)	1	Popeye_20221125_MVB_HStdia_SIL_1_1_100ng_1_B6_1_2306	1_1_1	1_1	2	AAS(Phospho (STY))SPSNPAALPVASDSSPMGSK	AASSPSNPAALPVASDSS(Phospho (STY))PMGSK	2478.11	1909.83	1418.91	1.22432	23.7552	1.21784	22.6026	FALSE	1.74648850173725	n = 2617	0
903	AASSPSNPAALPVASDSS(Phospho (STY))PMGSK(SILAC-K-L)	AASSPSNPAALPVASDSSPMGSK(SILAC-K-L)	1	Popeye_20221125_MVB_HStdia_SIL_1_1_100ng_1_B6_1_2306	1_1_1	1_1	2	AASSPSNPAALPVASDSS(Phospho (STY))PMGSK	AAS(Phospho (STY))SPSNPAALPVASDSSPMGSK	1298.06	1418.91	1909.83	1.21784	22.6026	1.22432	23.7552	TRUE	0.91482898844888	n = 2617	0
904	AASSPSNPAALPVASDSS(Phospho (STY))PMGSK(SILAC-K-L)	AASSPSNPAALPVASDSSPMGSK(SILAC-K-L)	1	Popeye_20221125_MVB_HStdia_SIL_1_1_100ng_1_B6_1_2306	1_1_1	1_1	2	AASSPSNPAALPVASDSS(Phospho (STY))PMGSK	AAS(Phospho (STY))SPSNPAALPVASDSSPMGSK	1298.06	1418.91	1909.83	1.21784	22.6026	1.22432	23.7552	FALSE	0.679673059905855	n = 2617	0
905	AAS(Phospho (STY))SPSNPAALPVASDSSPMGSK(SILAC-K-L)	AASSPSNPAALPVASDSSPMGSK(SILAC-K-L)	1	Popeye_20221125_MVB_HStdia_SIL_1_15_100ng_1_E6_1_2294	1_15_1	1_15	3	AAS(Phospho (STY))SPSNPAALPVASDSSPMGSK	AASSPSNPAALPVASDSS(Phospho (STY))PMGSK	116.005	54.2074	41.0016	1.03969	23.9079	1.0325	22.7553	TRUE	2.14002147308301	n = 3681	0
906	AAS(Phospho (STY))SPSNPAALPVASDSSPMGSK(SILAC-K-L)	AASSPSNPAALPVASDSSPMGSK(SILAC-K-L)	1	Popeye_20221125_MVB_HStdia_SIL_1_15_100ng_1_E6_1_2294	1_15_1	1_15	3	AAS(Phospho (STY))SPSNPAALPVASDSSPMGSK	AASSPSNPAALPVASDSS(Phospho (STY))PMGSK	116.005	54.2074	41.0016	1.03969	23.9079	1.0325	22.7553	FALSE	2.82927983298213	n = 3681	0
907	AASSPSNPAALPVASDSS(Phospho (STY))PMGSK(SILAC-K-L)	AASSPSNPAALPVASDSSPMGSK(SILAC-K-L)	1	Popeye_20221125_MVB_HStdia_SIL_1_15_100ng_1_E6_1_2294	1_15_1	1_15	3	AASSPSNPAALPVASDSS(Phospho (STY))PMGSK	AAS(Phospho (STY))SPSNPAALPVASDSSPMGSK	114.004	41.0016	54.2074	1.0325	22.7553	1.03969	23.9079	TRUE	2.78047685943963	n = 3681	0
908	AASSPSNPAALPVASDSS(Phospho (STY))PMGSK(SILAC-K-L)	AASSPSNPAALPVASDSSPMGSK(SILAC-K-L)	1	Popeye_20221125_MVB_HStdia_SIL_1_15_100ng_1_E6_1_2294	1_15_1	1_15	3	AASSPSNPAALPVASDSS(Phospho (STY))PMGSK	AAS(Phospho (STY))SPSNPAALPVASDSSPMGSK	114.004	41.0016	54.2074	1.0325	22.7553	1.03969	23.9079	FALSE	2.10310769378351	n = 3681	0
909	AASADS(Phospho (STY))TTEGTPADGFTVLSTK(SILAC-K-L)	AASADSTTEGTPADGFTVLSTK(SILAC-K-L)	1	Popeye_20221125_MVB_HStdia_SIL_1_1_100ng_1_B6_1_2306	1_1_1	1_1	2	AASADS(Phospho (STY))TTEGTPADGFTVLSTK	AASADSTTEGT(Phospho (STY))PADGFTVLSTK	1009.05	999.585	1161.07	1.22182	28.2745	1.2375	28.3048	TRUE	1.00946892960579	n = 2617	0
910	AASADS(Phospho (STY))TTEGTPADGFTVLSTK(SILAC-K-L)	AASADSTTEGTPADGFTVLSTK(SILAC-K-L)	1	Popeye_20221125_MVB_HStdia_SIL_1_1_100ng_1_B6_1_2306	1_1_1	1_1	2	AASADS(Phospho (STY))TTEGTPADGFTVLSTK	AASADSTTEGT(Phospho (STY))PADGFTVLSTK	1009.05	999.585	1161.07	1.22182	28.2745	1.2375	28.3048	FALSE	0.869069048377789	n = 2617	0
911	AASADSTTEGT(Phospho (STY))PADGFTVLSTK(SILAC-K-L)	AASADSTTEGTPADGFTVLSTK(SILAC-K-L)	1	Popeye_20221125_MVB_HStdia_SIL_1_1_100ng_1_B6_1_2306	1_1_1	1_1	2	AASADSTTEGT(Phospho (STY))PADGFTVLSTK	AASADS(Phospho (STY))TTEGTPADGFTVLSTK	1769.09	1792.67	999.585	1.22807	26.9096	1.22182	28.2745	TRUE	0.986846435763414	n = 2617	0
912	AASADSTTEGT(Phospho (STY))PADGFTVLSTK(SILAC-K-L)	AASADSTTEGTPADGFTVLSTK(SILAC-K-L)	1	Popeye_20221125_MVB_HStdia_SIL_1_1_100ng_1_B6_1_2306	1_1_1	1_1	2	AASADSTTEGT(Phospho (STY))PADGFTVLSTK	AASADS(Phospho (STY))TTEGTPADGFTVLSTK	1769.09	1792.67	999.585	1.22807	26.9096	1.22182	28.2745	FALSE	1.76982447715802	n = 2617	0
913	AASADS(Phospho (STY))TTEGTPADGFTVLSTK(SILAC-K-L)	AASADSTTEGTPADGFTVLSTK(SILAC-K-L)	1	Popeye_20221125_MVB_HStdia_SIL_1_1_100ng_2_B6_1_2307	1_1_2	1_1	2	AASADS(Phospho (STY))TTEGTPADGFTVLSTK	AASADST(Phospho (STY))TEGTPADGFTVLSTK	682.031	1081.93	586.549	1.22458	28.3654	1.23875	27.0004	TRUE	0.630383666226096	n = 2617	0
914	AASADS(Phospho (STY))TTEGTPADGFTVLSTK(SILAC-K-L)	AASADSTTEGTPADGFTVLSTK(SILAC-K-L)	1	Popeye_20221125_MVB_HStdia_SIL_1_1_100ng_2_B6_1_2307	1_1_2	1_1	2	AASADS(Phospho (STY))TTEGTPADGFTVLSTK	AASADST(Phospho (STY))TEGTPADGFTVLSTK	682.031	1081.93	586.549	1.22458	28.3654	1.23875	27.0004	FALSE	1.16278605879475	n = 2617	0
915	AASADST(Phospho (STY))TEGTPADGFTVLSTK(SILAC-K-L)	AASADSTTEGTPADGFTVLSTK(SILAC-K-L)	1	Popeye_20221125_MVB_HStdia_SIL_1_1_100ng_2_B6_1_2307	1_1_2	1_1	2	AASADST(Phospho (STY))TEGTPADGFTVLSTK	AASADSTTEGT(Phospho (STY))PADGFTVLSTK	747.036	1185.05	1081.93	1.225	28.3957	1.22458	28.3654	TRUE	0.630383528121176	n = 2617	0
916	AASADST(Phospho (STY))TEGTPADGFTVLSTK(SILAC-K-L)	AASADSTTEGTPADGFTVLSTK(SILAC-K-L)	1	Popeye_20221125_MVB_HStdia_SIL_1_1_100ng_2_B6_1_2307	1_1_2	1_1	2	AASADST(Phospho (STY))TEGTPADGFTVLSTK	AASADSTTEGT(Phospho (STY))PADGFTVLSTK	747.036	1185.05	1081.93	1.225	28.3957	1.22458	28.3654	FALSE	0.690466111485956	n = 2617	0
917	AASADSTTEGT(Phospho (STY))PADGFTVLSTK(SILAC-K-L)	AASADSTTEGTPADGFTVLSTK(SILAC-K-L)	1	Popeye_20221125_MVB_HStdia_SIL_1_1_100ng_2_B6_1_2307	1_1_2	1_1	2	AASADSTTEGT(Phospho (STY))PADGFTVLSTK	AASADS(Phospho (STY))TTEGTPADGFTVLSTK	1644.08	586.549	1185.05	1.23875	27.0004	1.225	28.3957	TRUE	2.80297127776196	n = 2617	0
918	AASADSTTEGT(Phospho (STY))PADGFTVLSTK(SILAC-K-L)	AASADSTTEGTPADGFTVLSTK(SILAC-K-L)	1	Popeye_20221125_MVB_HStdia_SIL_1_1_100ng_2_B6_1_2307	1_1_2	1_1	2	AASADSTTEGT(Phospho (STY))PADGFTVLSTK	AASADS(Phospho (STY))TTEGTPADGFTVLSTK	1644.08	586.549	1185.05	1.23875	27.0004	1.225	28.3957	FALSE	1.38735074469432	n = 2617	0
919	AASADST(Phospho (STY))TEGTPADGFTVLSTK(SILAC-K-L)	AASADSTTEGTPADGFTVLSTK(SILAC-K-L)	1	Popeye_20221125_MVB_HStdia_SIL_1_15_100ng_3_E6_1_2296	1_15_3	1_15	2	AASADST(Phospho (STY))TEGTPADGFTVLSTK	AASADSTTEGT(Phospho (STY))PADGFTVLSTK	4846.23	515.762	274.135	1.2233	28.3644	1.22948	27.0298	TRUE	9.39625253508401	n = 3681	0
920	AASADST(Phospho (STY))TEGTPADGFTVLSTK(SILAC-K-L)	AASADSTTEGTPADGFTVLSTK(SILAC-K-L)	1	Popeye_20221125_MVB_HStdia_SIL_1_15_100ng_3_E6_1_2296	1_15_3	1_15	2	AASADST(Phospho (STY))TEGTPADGFTVLSTK	AASADSTTEGT(Phospho (STY))PADGFTVLSTK	4846.23	515.762	274.135	1.2233	28.3644	1.22948	27.0298	FALSE	17.6782607109636	n = 3681	0
921	AASADSTTEGT(Phospho (STY))PADGFTVLSTK(SILAC-K-L)	AASADSTTEGTPADGFTVLSTK(SILAC-K-L)	1	Popeye_20221125_MVB_HStdia_SIL_1_15_100ng_3_E6_1_2296	1_15_3	1_15	2	AASADSTTEGT(Phospho (STY))PADGFTVLSTK	AASADST(Phospho (STY))TEGTPADGFTVLSTK	3415.17	274.135	410.974	1.22948	27.0298	1.23068	28.3644	TRUE	12.4579860287814	n = 3681	0
922	AASADSTTEGT(Phospho (STY))PADGFTVLSTK(SILAC-K-L)	AASADSTTEGTPADGFTVLSTK(SILAC-K-L)	1	Popeye_20221125_MVB_HStdia_SIL_1_15_100ng_3_E6_1_2296	1_15_3	1_15	2	AASADSTTEGT(Phospho (STY))PADGFTVLSTK	AASADST(Phospho (STY))TEGTPADGFTVLSTK	3415.17	274.135	410.974	1.22948	27.0298	1.23068	28.3644	FALSE	8.30994174813979	n = 3681	0
923	AASPTR(SILAC-R-L)SSSSASQS(Phospho (STY))NHSCTSMPSSPATPASGTK(SILAC-K-L)	AASPTR(SILAC-R-L)SSSSASQSNHSCTSMPSSPATPASGTK(SILAC-K-L)	1	Popeye_20221125_MVB_HStdia_SIL_1_1_100ng_1_B6_1_2306	1_1_1	1_1	4	AASPTRSSSSASQS(Phospho (STY))NHSCTSMPSSPATPASGTK	AASPTRSSSSASQSNHSCT(Phospho (STY))SMPSSPATPASGTK	2360.08	1681.66	1352.4	1.03	11.3295	1.03875	11.2991	TRUE	1.40342280841549	n = 2617	0
924	AASPTR(SILAC-R-L)SSSSASQS(Phospho (STY))NHSCTSMPSSPATPASGTK(SILAC-K-L)	AASPTR(SILAC-R-L)SSSSASQSNHSCTSMPSSPATPASGTK(SILAC-K-L)	1	Popeye_20221125_MVB_HStdia_SIL_1_1_100ng_1_B6_1_2306	1_1_1	1_1	4	AASPTRSSSSASQS(Phospho (STY))NHSCTSMPSSPATPASGTK	AASPTRSSSSASQSNHSCT(Phospho (STY))SMPSSPATPASGTK	2360.08	1681.66	1352.4	1.03	11.3295	1.03875	11.2991	FALSE	1.74510499852115	n = 2617	0
925	AASPTR(SILAC-R-L)SSSSASQSNHSCT(Phospho (STY))SMPSSPATPASGTK(SILAC-K-L)	AASPTR(SILAC-R-L)SSSSASQSNHSCTSMPSSPATPASGTK(SILAC-K-L)	1	Popeye_20221125_MVB_HStdia_SIL_1_1_100ng_1_B6_1_2306	1_1_1	1_1	4	AASPTRSSSSASQSNHSCT(Phospho (STY))SMPSSPATPASGTK	AASPTRSSSSASQS(Phospho (STY))NHSCTSMPSSPATPASGTK	2391.09	1352.4	1681.66	1.03875	11.2991	1.03	11.3295	TRUE	1.76803460514641	n = 2617	0
926	AASPTR(SILAC-R-L)SSSSASQSNHSCT(Phospho (STY))SMPSSPATPASGTK(SILAC-K-L)	AASPTR(SILAC-R-L)SSSSASQSNHSCTSMPSSPATPASGTK(SILAC-K-L)	1	Popeye_20221125_MVB_HStdia_SIL_1_1_100ng_1_B6_1_2306	1_1_1	1_1	4	AASPTRSSSSASQSNHSCT(Phospho (STY))SMPSSPATPASGTK	AASPTRSSSSASQS(Phospho (STY))NHSCTSMPSSPATPASGTK	2391.09	1352.4	1681.66	1.03875	11.2991	1.03	11.3295	FALSE	1.42186292116123	n = 2617	0
927	AASSLNLS(Phospho (STY))NGETESVK(SILAC-K-L)	AASSLNLSNGETESVK(SILAC-K-L)	1	Popeye_20221125_MVB_HStdia_SIL_1_1_100ng_1_B6_1_2306	1_1_1	1_1	2	AASSLNLS(Phospho (STY))NGETESVK	AASSLNLSNGETES(Phospho (STY))VK	4592.17	4548.92	4990.26	1.08148	18.6095	1.08466	18.5791	TRUE	1.00950775129042	n = 2617	0
928	AASSLNLS(Phospho (STY))NGETESVK(SILAC-K-L)	AASSLNLSNGETESVK(SILAC-K-L)	1	Popeye_20221125_MVB_HStdia_SIL_1_1_100ng_1_B6_1_2306	1_1_1	1_1	2	AASSLNLS(Phospho (STY))NGETESVK	AASSLNLSNGETES(Phospho (STY))VK	4592.17	4548.92	4990.26	1.08148	18.6095	1.08466	18.5791	FALSE	0.920226601419565	n = 2617	0
929	AASSLNLSNGETES(Phospho (STY))VK(SILAC-K-L)	AASSLNLSNGETESVK(SILAC-K-L)	1	Popeye_20221125_MVB_HStdia_SIL_1_1_100ng_1_B6_1_2306	1_1_1	1_1	2	AASSLNLSNGETES(Phospho (STY))VK	AASSLNLS(Phospho (STY))NGETESVK	4311.16	4990.26	6872.78	1.08466	18.5791	1.08011	19.307	TRUE	0.86391490623735	n = 2617	0
930	AASSLNLSNGETES(Phospho (STY))VK(SILAC-K-L)	AASSLNLSNGETESVK(SILAC-K-L)	1	Popeye_20221125_MVB_HStdia_SIL_1_1_100ng_1_B6_1_2306	1_1_1	1_1	2	AASSLNLSNGETES(Phospho (STY))VK	AASSLNLS(Phospho (STY))NGETESVK	4311.16	4990.26	6872.78	1.08466	18.5791	1.08011	19.307	FALSE	0.627280372716717	n = 2617	0
931	AASS(Phospho (STY))LNLSNGETESVK(SILAC-K-L)	AASSLNLSNGETESVK(SILAC-K-L)	1	Popeye_20221125_MVB_HStdia_SIL_1_15_100ng_1_E6_1_2294	1_15_1	1_15	2	AASS(Phospho (STY))LNLSNGETESVK	AASSLNLSNGETES(Phospho (STY))VK	19998.6	722.46	252.81	1.07784	19.3368	1.08635	18.6391	TRUE	27.6812557096587	n = 3681	0
932	AASS(Phospho (STY))LNLSNGETESVK(SILAC-K-L)	AASSLNLSNGETESVK(SILAC-K-L)	1	Popeye_20221125_MVB_HStdia_SIL_1_15_100ng_1_E6_1_2294	1_15_1	1_15	2	AASS(Phospho (STY))LNLSNGETESVK	AASSLNLSNGETES(Phospho (STY))VK	19998.6	722.46	252.81	1.07784	19.3368	1.08635	18.6391	FALSE	79.1052569123057	n = 3681	0
933	AASSLNLSNGETES(Phospho (STY))VK(SILAC-K-L)	AASSLNLSNGETESVK(SILAC-K-L)	1	Popeye_20221125_MVB_HStdia_SIL_1_15_100ng_1_E6_1_2294	1_15_1	1_15	2	AASSLNLSNGETES(Phospho (STY))VK	AASS(Phospho (STY))LNLSNGETESVK	4319.16	252.81	722.46	1.08635	18.6391	1.07784	19.3368	TRUE	17.0846089948974	n = 3681	0
934	AASSLNLSNGETES(Phospho (STY))VK(SILAC-K-L)	AASSLNLSNGETESVK(SILAC-K-L)	1	Popeye_20221125_MVB_HStdia_SIL_1_15_100ng_1_E6_1_2294	1_15_1	1_15	2	AASSLNLSNGETES(Phospho (STY))VK	AASS(Phospho (STY))LNLSNGETESVK	4319.16	252.81	722.46	1.08635	18.6391	1.07784	19.3368	FALSE	5.9784071090441	n = 3681	0
935	AASS(Phospho (STY))PSNPAALPVASDSSPMGSK(SILAC-K-L)	AASSPSNPAALPVASDSSPMGSK(SILAC-K-L)	1	Popeye_20221125_MVB_HStdia_SIL_1_1_100ng_2_B6_1_2307	1_1_2	1_1	2	AASS(Phospho (STY))PSNPAALPVASDSSPMGSK	AASSPSNPAALPVASDSS(Phospho (STY))PMGSK	1942.09	1649.39	824.53	1.22227	23.8763	1.22448	22.7844	TRUE	1.17745954565021	n = 2617	0
936	AASS(Phospho (STY))PSNPAALPVASDSSPMGSK(SILAC-K-L)	AASSPSNPAALPVASDSSPMGSK(SILAC-K-L)	1	Popeye_20221125_MVB_HStdia_SIL_1_1_100ng_2_B6_1_2307	1_1_2	1_1	2	AASS(Phospho (STY))PSNPAALPVASDSSPMGSK	AASSPSNPAALPVASDSS(Phospho (STY))PMGSK	1942.09	1649.39	824.53	1.22227	23.8763	1.22448	22.7844	FALSE	2.35539034358968	n = 2617	0
937	AASSPSNPAALPVASDSS(Phospho (STY))PMGSK(SILAC-K-L)	AASSPSNPAALPVASDSSPMGSK(SILAC-K-L)	1	Popeye_20221125_MVB_HStdia_SIL_1_1_100ng_2_B6_1_2307	1_1_2	1_1	2	AASSPSNPAALPVASDSS(Phospho (STY))PMGSK	AASS(Phospho (STY))PSNPAALPVASDSSPMGSK	1167.07	824.53	1649.39	1.22448	22.7844	1.22227	23.8763	TRUE	1.41543667301372	n = 2617	0
938	AASSPSNPAALPVASDSS(Phospho (STY))PMGSK(SILAC-K-L)	AASSPSNPAALPVASDSSPMGSK(SILAC-K-L)	1	Popeye_20221125_MVB_HStdia_SIL_1_1_100ng_2_B6_1_2307	1_1_2	1_1	2	AASSPSNPAALPVASDSS(Phospho (STY))PMGSK	AASS(Phospho (STY))PSNPAALPVASDSSPMGSK	1167.07	824.53	1649.39	1.22448	22.7844	1.22227	23.8763	FALSE	0.707576740491939	n = 2617	0
939	AASS(Phospho (STY))PSNPAALPVASDSSPMGSK(SILAC-K-L)	AASSPSNPAALPVASDSSPMGSK(SILAC-K-L)	1	Popeye_20221125_MVB_HStdia_SIL_1_1_100ng_3_B6_1_2308	1_1_3	1_1	2	AASS(Phospho (STY))PSNPAALPVASDSSPMGSK	AASSPSNPAALPVASDS(Phospho (STY))SPMGSK	2201.12	1623.73	749.413	1.23104	23.9074	1.22477	22.7245	TRUE	1.35559483411651	n = 2617	0
940	AASS(Phospho (STY))PSNPAALPVASDSSPMGSK(SILAC-K-L)	AASSPSNPAALPVASDSSPMGSK(SILAC-K-L)	1	Popeye_20221125_MVB_HStdia_SIL_1_1_100ng_3_B6_1_2308	1_1_3	1_1	2	AASS(Phospho (STY))PSNPAALPVASDSSPMGSK	AASSPSNPAALPVASDS(Phospho (STY))SPMGSK	2201.12	1623.73	749.413	1.23104	23.9074	1.22477	22.7245	FALSE	2.93712545685757	n = 2617	0
941	AASSPSNPAALPVASDS(Phospho (STY))SPMGSK(SILAC-K-L)	AASSPSNPAALPVASDSSPMGSK(SILAC-K-L)	1	Popeye_20221125_MVB_HStdia_SIL_1_1_100ng_3_B6_1_2308	1_1_3	1_1	2	AASSPSNPAALPVASDS(Phospho (STY))SPMGSK	AASS(Phospho (STY))PSNPAALPVASDSSPMGSK	1120.07	749.413	1623.73	1.22477	22.7245	1.23104	23.9074	TRUE	1.4945964374784	n = 2617	0
942	AASSPSNPAALPVASDS(Phospho (STY))SPMGSK(SILAC-K-L)	AASSPSNPAALPVASDSSPMGSK(SILAC-K-L)	1	Popeye_20221125_MVB_HStdia_SIL_1_1_100ng_3_B6_1_2308	1_1_3	1_1	2	AASSPSNPAALPVASDS(Phospho (STY))SPMGSK	AASS(Phospho (STY))PSNPAALPVASDSSPMGSK	1120.07	749.413	1623.73	1.22477	22.7245	1.23104	23.9074	FALSE	0.689812961514537	n = 2617	0
943	AASSS(Phospho (STY))SPGSPVASSPSR(SILAC-R-L)	AASSSSPGSPVASSPSR(SILAC-R-L)	1	Popeye_20221125_MVB_HStdia_SIL_1_1_100ng_2_B6_1_2307	1_1_2	1_1	2	AASSS(Phospho (STY))SPGSPVASSPSR	AASSSSPGS(Phospho (STY))PVASSPSR	2167.07	2341.24	30155.9	1.03625	11.0854	1.02604	10.1147	TRUE	0.925607797577352	n = 2617	0
944	AASSS(Phospho (STY))SPGSPVASSPSR(SILAC-R-L)	AASSSSPGSPVASSPSR(SILAC-R-L)	1	Popeye_20221125_MVB_HStdia_SIL_1_1_100ng_2_B6_1_2307	1_1_2	1_1	2	AASSS(Phospho (STY))SPGSPVASSPSR	AASSSSPGS(Phospho (STY))PVASSPSR	2167.07	2341.24	30155.9	1.03625	11.0854	1.02604	10.1147	FALSE	0.0718622226496308	n = 2617	0
945	AASSSSPGS(Phospho (STY))PVASSPSR(SILAC-R-L)	AASSSSPGSPVASSPSR(SILAC-R-L)	1	Popeye_20221125_MVB_HStdia_SIL_1_1_100ng_2_B6_1_2307	1_1_2	1_1	2	AASSSSPGS(Phospho (STY))PVASSPSR	AASSS(Phospho (STY))SPGSPVASSPSR	37284.3	30155.9	2341.24	1.02604	10.1147	1.03625	11.0854	TRUE	1.23638491970062	n = 2617	0
946	AASSSSPGS(Phospho (STY))PVASSPSR(SILAC-R-L)	AASSSSPGSPVASSPSR(SILAC-R-L)	1	Popeye_20221125_MVB_HStdia_SIL_1_1_100ng_2_B6_1_2307	1_1_2	1_1	2	AASSSSPGS(Phospho (STY))PVASSPSR	AASSS(Phospho (STY))SPGSPVASSPSR	37284.3	30155.9	2341.24	1.02604	10.1147	1.03625	11.0854	FALSE	15.9250226375767	n = 2617	0
947	AASSS(Phospho (STY))SPGSPVASSPSR(SILAC-R-L)	AASSSSPGSPVASSPSR(SILAC-R-L)	1	Popeye_20221125_MVB_HStdia_SIL_1_1_100ng_3_B6_1_2308	1_1_3	1_1	2	AASSS(Phospho (STY))SPGSPVASSPSR	AASSSSPGS(Phospho (STY))PVASSPSR	2204.07	2411.87	22338	1.0325	11.1775	1.03216	10.2373	TRUE	0.913842785888128	n = 2617	0
948	AASSS(Phospho (STY))SPGSPVASSPSR(SILAC-R-L)	AASSSSPGSPVASSPSR(SILAC-R-L)	1	Popeye_20221125_MVB_HStdia_SIL_1_1_100ng_3_B6_1_2308	1_1_3	1_1	2	AASSS(Phospho (STY))SPGSPVASSPSR	AASSSSPGS(Phospho (STY))PVASSPSR	2204.07	2411.87	22338	1.0325	11.1775	1.03216	10.2373	FALSE	0.098669084071985	n = 2617	0
949	AASSSSPGS(Phospho (STY))PVASSPSR(SILAC-R-L)	AASSSSPGSPVASSPSR(SILAC-R-L)	1	Popeye_20221125_MVB_HStdia_SIL_1_1_100ng_3_B6_1_2308	1_1_3	1_1	2	AASSSSPGS(Phospho (STY))PVASSPSR	AASSS(Phospho (STY))SPGSPVASSPSR	51141.9	22338	2411.87	1.03216	10.2373	1.0325	11.1775	TRUE	2.28945742680634	n = 2617	0
950	AASSSSPGS(Phospho (STY))PVASSPSR(SILAC-R-L)	AASSSSPGSPVASSPSR(SILAC-R-L)	1	Popeye_20221125_MVB_HStdia_SIL_1_1_100ng_3_B6_1_2308	1_1_3	1_1	2	AASSSSPGS(Phospho (STY))PVASSPSR	AASSS(Phospho (STY))SPGSPVASSPSR	51141.9	22338	2411.87	1.03216	10.2373	1.0325	11.1775	FALSE	21.2042523021556	n = 2617	0
951	AASSS(Phospho (STY))SPGSPVASSPSR(SILAC-R-L)	AASSSSPGSPVASSPSR(SILAC-R-L)	1	Popeye_20221125_MVB_HStdia_SIL_1_15_100ng_1_E6_1_2294	1_15_1	1_15	2	AASSS(Phospho (STY))SPGSPVASSPSR	AASSSSPGS(Phospho (STY))PVASSPSR	2017.06	619.828	13028.8	1.04045	11.1454	1.03136	10.2658	TRUE	3.25422536574663	n = 3681	0
952	AASSS(Phospho (STY))SPGSPVASSPSR(SILAC-R-L)	AASSSSPGSPVASSPSR(SILAC-R-L)	1	Popeye_20221125_MVB_HStdia_SIL_1_15_100ng_1_E6_1_2294	1_15_1	1_15	2	AASSS(Phospho (STY))SPGSPVASSPSR	AASSSSPGS(Phospho (STY))PVASSPSR	2017.06	619.828	13028.8	1.04045	11.1454	1.03136	10.2658	FALSE	0.154815485693233	n = 3681	0
953	AASSSSPGS(Phospho (STY))PVASSPSR(SILAC-R-L)	AASSSSPGSPVASSPSR(SILAC-R-L)	1	Popeye_20221125_MVB_HStdia_SIL_1_15_100ng_1_E6_1_2294	1_15_1	1_15	2	AASSSSPGS(Phospho (STY))PVASSPSR	AASSS(Phospho (STY))SPGSPVASSPSR	116749	13028.8	619.828	1.03136	10.2658	1.04045	11.1454	TRUE	8.96084059928773	n = 3681	0
954	AASSSSPGS(Phospho (STY))PVASSPSR(SILAC-R-L)	AASSSSPGSPVASSPSR(SILAC-R-L)	1	Popeye_20221125_MVB_HStdia_SIL_1_15_100ng_1_E6_1_2294	1_15_1	1_15	2	AASSSSPGS(Phospho (STY))PVASSPSR	AASSS(Phospho (STY))SPGSPVASSPSR	116749	13028.8	619.828	1.03136	10.2658	1.04045	11.1454	FALSE	188.357092612789	n = 3681	0
955	AASSS(Phospho (STY))SPGSPVASSPSR(SILAC-R-L)	AASSSSPGSPVASSPSR(SILAC-R-L)	1	Popeye_20221125_MVB_HStdia_SIL_1_15_100ng_3_E6_1_2296	1_15_3	1_15	2	AASSS(Phospho (STY))SPGSPVASSPSR	AASSSSPGS(Phospho (STY))PVASSPSR	2103.07	401.64	46231.1	1.03898	11.1759	1.03045	10.266	TRUE	5.23620655313216	n = 3681	0
956	AASSS(Phospho (STY))SPGSPVASSPSR(SILAC-R-L)	AASSSSPGSPVASSPSR(SILAC-R-L)	1	Popeye_20221125_MVB_HStdia_SIL_1_15_100ng_3_E6_1_2296	1_15_3	1_15	2	AASSS(Phospho (STY))SPGSPVASSPSR	AASSSSPGS(Phospho (STY))PVASSPSR	2103.07	401.64	46231.1	1.03898	11.1759	1.03045	10.266	FALSE	0.0454903733633853	n = 3681	0
957	AASSSSPGS(Phospho (STY))PVASSPSR(SILAC-R-L)	AASSSSPGSPVASSPSR(SILAC-R-L)	1	Popeye_20221125_MVB_HStdia_SIL_1_15_100ng_3_E6_1_2296	1_15_3	1_15	2	AASSSSPGS(Phospho (STY))PVASSPSR	AASSS(Phospho (STY))SPGSPVASSPSR	84566.7	46231.1	401.64	1.03045	10.266	1.03898	11.1759	TRUE	1.82921669612014	n = 3681	0
958	AASSSSPGS(Phospho (STY))PVASSPSR(SILAC-R-L)	AASSSSPGSPVASSPSR(SILAC-R-L)	1	Popeye_20221125_MVB_HStdia_SIL_1_15_100ng_3_E6_1_2296	1_15_3	1_15	2	AASSSSPGS(Phospho (STY))PVASSPSR	AASSS(Phospho (STY))SPGSPVASSPSR	84566.7	46231.1	401.64	1.03045	10.266	1.03898	11.1759	FALSE	210.553480729011	n = 3681	0
959	AATESVPCS(Phospho (STY))PSPLAGEIR(SILAC-R-L)	AATESVPCSPSPLAGEIR(SILAC-R-L)	1	Popeye_20221125_MVB_HStdia_SIL_1_15_100ng_1_E6_1_2294	1_15_1	1_15	2	AATESVPCS(Phospho (STY))PSPLAGEIR	AATESVPCSPS(Phospho (STY))PLAGEIR	3397.14	515.678	637.541	1.14146	25.2908	1.14792	25.3211	TRUE	6.58771558996118	n = 3681	0
960	AATESVPCS(Phospho (STY))PSPLAGEIR(SILAC-R-L)	AATESVPCSPSPLAGEIR(SILAC-R-L)	1	Popeye_20221125_MVB_HStdia_SIL_1_15_100ng_1_E6_1_2294	1_15_1	1_15	2	AATESVPCS(Phospho (STY))PSPLAGEIR	AATESVPCSPS(Phospho (STY))PLAGEIR	3397.14	515.678	637.541	1.14146	25.2908	1.14792	25.3211	FALSE	5.32850436285666	n = 3681	0
961	AATESVPCSPS(Phospho (STY))PLAGEIR(SILAC-R-L)	AATESVPCSPSPLAGEIR(SILAC-R-L)	1	Popeye_20221125_MVB_HStdia_SIL_1_15_100ng_1_E6_1_2294	1_15_1	1_15	2	AATESVPCSPS(Phospho (STY))PLAGEIR	AATESVPCS(Phospho (STY))PSPLAGEIR	3571.14	637.541	515.678	1.14792	25.3211	1.14146	25.2908	TRUE	5.60142798659223	n = 3681	0
962	AATESVPCSPS(Phospho (STY))PLAGEIR(SILAC-R-L)	AATESVPCSPSPLAGEIR(SILAC-R-L)	1	Popeye_20221125_MVB_HStdia_SIL_1_15_100ng_1_E6_1_2294	1_15_1	1_15	2	AATESVPCSPS(Phospho (STY))PLAGEIR	AATESVPCS(Phospho (STY))PSPLAGEIR	3571.14	637.541	515.678	1.14792	25.3211	1.14146	25.2908	FALSE	6.92513545274377	n = 3681	0
963	AATPLPSLR(SILAC-R-L)VEAEAGGS(Phospho (STY))GAR(SILAC-R-L)TPPLSR(SILAC-R-L)	AATPLPSLR(SILAC-R-L)VEAEAGGSGAR(SILAC-R-L)TPPLSR(SILAC-R-L)	1	Popeye_20221125_MVB_HStdia_SIL_1_15_100ng_3_E6_1_2296	1_15_3	1_15	4	AATPLPSLRVEAEAGGS(Phospho (STY))GARTPPLSR	AATPLPSLRVEAEAGGSGARTPPLS(Phospho (STY))R	21918.7	1459.65	1910.47	0.96375	24.1447	0.965	24.1144	TRUE	15.016408043024	n = 3681	0
964	AATPLPSLR(SILAC-R-L)VEAEAGGS(Phospho (STY))GAR(SILAC-R-L)TPPLSR(SILAC-R-L)	AATPLPSLR(SILAC-R-L)VEAEAGGSGAR(SILAC-R-L)TPPLSR(SILAC-R-L)	1	Popeye_20221125_MVB_HStdia_SIL_1_15_100ng_3_E6_1_2296	1_15_3	1_15	4	AATPLPSLRVEAEAGGS(Phospho (STY))GARTPPLSR	AATPLPSLRVEAEAGGSGARTPPLS(Phospho (STY))R	21918.7	1459.65	1910.47	0.96375	24.1447	0.965	24.1144	FALSE	11.4729359791046	n = 3681	0
965	AATPLPSLR(SILAC-R-L)VEAEAGGSGAR(SILAC-R-L)TPPLS(Phospho (STY))R(SILAC-R-L)	AATPLPSLR(SILAC-R-L)VEAEAGGSGAR(SILAC-R-L)TPPLSR(SILAC-R-L)	1	Popeye_20221125_MVB_HStdia_SIL_1_15_100ng_3_E6_1_2296	1_15_3	1_15	4	AATPLPSLRVEAEAGGSGARTPPLS(Phospho (STY))R	AATPLPSLRVEAEAGGS(Phospho (STY))GARTPPLSR	22669.7	1910.47	1459.65	0.965	24.1144	0.96375	24.1447	TRUE	11.86603296571	n = 3681	0
966	AATPLPSLR(SILAC-R-L)VEAEAGGSGAR(SILAC-R-L)TPPLS(Phospho (STY))R(SILAC-R-L)	AATPLPSLR(SILAC-R-L)VEAEAGGSGAR(SILAC-R-L)TPPLSR(SILAC-R-L)	1	Popeye_20221125_MVB_HStdia_SIL_1_15_100ng_3_E6_1_2296	1_15_3	1_15	4	AATPLPSLRVEAEAGGSGARTPPLS(Phospho (STY))R	AATPLPSLRVEAEAGGS(Phospho (STY))GARTPPLSR	22669.7	1910.47	1459.65	0.965	24.1144	0.96375	24.1447	FALSE	15.5309149453636	n = 3681	0
967	AATSEEPTGFSVDSNLLGS(Phospho (STY))LSPK(SILAC-K-L)	AATSEEPTGFSVDSNLLGSLSPK(SILAC-K-L)	1	Popeye_20221125_MVB_HStdia_SIL_1_15_100ng_1_E6_1_2294	1_15_1	1_15	2	AATSEEPTGFSVDSNLLGS(Phospho (STY))LSPK	AATSEEPTGFSVDSNLLGSLS(Phospho (STY))PK	2936.14	725.817	756.298	1.32523	32.9201	1.32739	32.9504	TRUE	4.04528965290149	n = 3681	0
968	AATSEEPTGFSVDSNLLGS(Phospho (STY))LSPK(SILAC-K-L)	AATSEEPTGFSVDSNLLGSLSPK(SILAC-K-L)	1	Popeye_20221125_MVB_HStdia_SIL_1_15_100ng_1_E6_1_2294	1_15_1	1_15	2	AATSEEPTGFSVDSNLLGS(Phospho (STY))LSPK	AATSEEPTGFSVDSNLLGSLS(Phospho (STY))PK	2936.14	725.817	756.298	1.32523	32.9201	1.32739	32.9504	FALSE	3.88225276279985	n = 3681	0
969	AATSEEPTGFSVDSNLLGSLS(Phospho (STY))PK(SILAC-K-L)	AATSEEPTGFSVDSNLLGSLSPK(SILAC-K-L)	1	Popeye_20221125_MVB_HStdia_SIL_1_15_100ng_1_E6_1_2294	1_15_1	1_15	2	AATSEEPTGFSVDSNLLGSLS(Phospho (STY))PK	AATSEEPTGFSVDSNLLGS(Phospho (STY))LSPK	3009.14	756.298	725.817	1.32739	32.9504	1.32523	32.9201	TRUE	3.97877556201392	n = 3681	0
970	AATSEEPTGFSVDSNLLGSLS(Phospho (STY))PK(SILAC-K-L)	AATSEEPTGFSVDSNLLGSLSPK(SILAC-K-L)	1	Popeye_20221125_MVB_HStdia_SIL_1_15_100ng_1_E6_1_2294	1_15_1	1_15	2	AATSEEPTGFSVDSNLLGSLS(Phospho (STY))PK	AATSEEPTGFSVDSNLLGS(Phospho (STY))LSPK	3009.14	756.298	725.817	1.32739	32.9504	1.32523	32.9201	FALSE	4.14586596897014	n = 3681	0
971	AATSEEPTGFSVDSNLLGS(Phospho (STY))LSPK(SILAC-K-L)	AATSEEPTGFSVDSNLLGSLSPK(SILAC-K-L)	1	Popeye_20221125_MVB_HStdia_SIL_1_15_100ng_3_E6_1_2296	1_15_3	1_15	2	AATSEEPTGFSVDSNLLGS(Phospho (STY))LSPK	AATSEEPTGFSVDSNLLGSLS(Phospho (STY))PK	2362.12	1083.99	999.662	1.31364	32.9195	1.33114	32.8891	TRUE	2.17909759315123	n = 3681	0
972	AATSEEPTGFSVDSNLLGS(Phospho (STY))LSPK(SILAC-K-L)	AATSEEPTGFSVDSNLLGSLSPK(SILAC-K-L)	1	Popeye_20221125_MVB_HStdia_SIL_1_15_100ng_3_E6_1_2296	1_15_3	1_15	2	AATSEEPTGFSVDSNLLGS(Phospho (STY))LSPK	AATSEEPTGFSVDSNLLGSLS(Phospho (STY))PK	2362.12	1083.99	999.662	1.31364	32.9195	1.33114	32.8891	FALSE	2.36291866650928	n = 3681	0
973	AATSEEPTGFSVDSNLLGSLS(Phospho (STY))PK(SILAC-K-L)	AATSEEPTGFSVDSNLLGSLSPK(SILAC-K-L)	1	Popeye_20221125_MVB_HStdia_SIL_1_15_100ng_3_E6_1_2296	1_15_3	1_15	2	AATSEEPTGFSVDSNLLGSLS(Phospho (STY))PK	AATSEEPTGFSVDSNLLGS(Phospho (STY))LSPK	2499.13	999.662	1083.99	1.33114	32.8891	1.31364	32.9195	TRUE	2.49997499154714	n = 3681	0
974	AATSEEPTGFSVDSNLLGSLS(Phospho (STY))PK(SILAC-K-L)	AATSEEPTGFSVDSNLLGSLSPK(SILAC-K-L)	1	Popeye_20221125_MVB_HStdia_SIL_1_15_100ng_3_E6_1_2296	1_15_3	1_15	2	AATSEEPTGFSVDSNLLGSLS(Phospho (STY))PK	AATSEEPTGFSVDSNLLGS(Phospho (STY))LSPK	2499.13	999.662	1083.99	1.33114	32.8891	1.31364	32.9195	FALSE	2.30549174807886	n = 3681	0
975	AATSGVPSIYAPSTY(Phospho (STY))AHLSPAK(SILAC-K-L)	AATSGVPSIYAPSTYAHLSPAK(SILAC-K-L)	1	Popeye_20221125_MVB_HStdia_SIL_1_1_100ng_2_B6_1_2307	1_1_2	1_1	3	AATSGVPSIYAPSTY(Phospho (STY))AHLSPAK	AATSGVPSIYAPSTYAHLS(Phospho (STY))PAK	1121.04	386.561	11231.8	0.979479	24.6988	1.02458	27.5803	TRUE	2.90003388857127	n = 2617	0
976	AATSGVPSIYAPSTY(Phospho (STY))AHLSPAK(SILAC-K-L)	AATSGVPSIYAPSTYAHLSPAK(SILAC-K-L)	1	Popeye_20221125_MVB_HStdia_SIL_1_1_100ng_2_B6_1_2307	1_1_2	1_1	3	AATSGVPSIYAPSTY(Phospho (STY))AHLSPAK	AATSGVPSIYAPSTYAHLS(Phospho (STY))PAK	1121.04	386.561	11231.8	0.979479	24.6988	1.02458	27.5803	FALSE	0.0998094695418366	n = 2617	0
977	AATSGVPSIYAPSTYAHLS(Phospho (STY))PAK(SILAC-K-L)	AATSGVPSIYAPSTYAHLSPAK(SILAC-K-L)	1	Popeye_20221125_MVB_HStdia_SIL_1_1_100ng_2_B6_1_2307	1_1_2	1_1	3	AATSGVPSIYAPSTYAHLS(Phospho (STY))PAK	AATSGVPSIYAPSTY(Phospho (STY))AHLSPAK	12078.5	11231.8	386.561	1.02458	27.5803	0.979479	24.6988	TRUE	1.07538417706868	n = 2617	0
978	AATSGVPSIYAPSTYAHLS(Phospho (STY))PAK(SILAC-K-L)	AATSGVPSIYAPSTYAHLSPAK(SILAC-K-L)	1	Popeye_20221125_MVB_HStdia_SIL_1_1_100ng_2_B6_1_2307	1_1_2	1_1	3	AATSGVPSIYAPSTYAHLS(Phospho (STY))PAK	AATSGVPSIYAPSTY(Phospho (STY))AHLSPAK	12078.5	11231.8	386.561	1.02458	27.5803	0.979479	24.6988	FALSE	31.2460387881861	n = 2617	0
979	AATSGVPSIYAPSTY(Phospho (STY))AHLSPAK(SILAC-K-L)	AATSGVPSIYAPSTYAHLSPAK(SILAC-K-L)	1	Popeye_20221125_MVB_HStdia_SIL_1_1_100ng_3_B6_1_2308	1_1_3	1_1	2	AATSGVPSIYAPSTY(Phospho (STY))AHLSPAK	AATSGVPSIYAPSTYAHLS(Phospho (STY))PAK	1400.08	637.629	4830.81	1.25727	24.7282	1.24636	27.5794	TRUE	2.19575960315481	n = 2617	0
980	AATSGVPSIYAPSTY(Phospho (STY))AHLSPAK(SILAC-K-L)	AATSGVPSIYAPSTYAHLSPAK(SILAC-K-L)	1	Popeye_20221125_MVB_HStdia_SIL_1_1_100ng_3_B6_1_2308	1_1_3	1_1	2	AATSGVPSIYAPSTY(Phospho (STY))AHLSPAK	AATSGVPSIYAPSTYAHLS(Phospho (STY))PAK	1400.08	637.629	4830.81	1.25727	24.7282	1.24636	27.5794	FALSE	0.289823031748299	n = 2617	0
981	AATSGVPSIYAPSTY(Phospho (STY))AHLSPAK(SILAC-K-L)	AATSGVPSIYAPSTYAHLSPAK(SILAC-K-L)	1	Popeye_20221125_MVB_HStdia_SIL_1_1_100ng_3_B6_1_2308	1_1_3	1_1	3	AATSGVPSIYAPSTY(Phospho (STY))AHLSPAK	AATSGVPSIYAPSTYAHLS(Phospho (STY))PAK	710.025	216.697	11305	0.974318	24.7299	1.02052	27.5509	TRUE	3.27657974037481	n = 2617	0
982	AATSGVPSIYAPSTY(Phospho (STY))AHLSPAK(SILAC-K-L)	AATSGVPSIYAPSTYAHLSPAK(SILAC-K-L)	1	Popeye_20221125_MVB_HStdia_SIL_1_1_100ng_3_B6_1_2308	1_1_3	1_1	3	AATSGVPSIYAPSTY(Phospho (STY))AHLSPAK	AATSGVPSIYAPSTYAHLS(Phospho (STY))PAK	710.025	216.697	11305	0.974318	24.7299	1.02052	27.5509	FALSE	0.0628062804068996	n = 2617	0
983	AATSGVPSIYAPSTYAHLS(Phospho (STY))PAK(SILAC-K-L)	AATSGVPSIYAPSTYAHLSPAK(SILAC-K-L)	1	Popeye_20221125_MVB_HStdia_SIL_1_1_100ng_3_B6_1_2308	1_1_3	1_1	3	AATSGVPSIYAPSTYAHLS(Phospho (STY))PAK	AATSGVPSIYAPSTY(Phospho (STY))AHLSPAK	10799.3	11305	216.697	1.02052	27.5509	0.974318	24.7299	TRUE	0.955267580716497	n = 2617	0
984	AATSGVPSIYAPSTYAHLS(Phospho (STY))PAK(SILAC-K-L)	AATSGVPSIYAPSTYAHLSPAK(SILAC-K-L)	1	Popeye_20221125_MVB_HStdia_SIL_1_1_100ng_3_B6_1_2308	1_1_3	1_1	3	AATSGVPSIYAPSTYAHLS(Phospho (STY))PAK	AATSGVPSIYAPSTY(Phospho (STY))AHLSPAK	10799.3	11305	216.697	1.02052	27.5509	0.974318	24.7299	FALSE	49.8359460444768	n = 2617	0
985	AATSGVPSIYAPS(Phospho (STY))TYAHLSPAK(SILAC-K-L)	AATSGVPSIYAPSTYAHLSPAK(SILAC-K-L)	1	Popeye_20221125_MVB_HStdia_SIL_1_15_100ng_1_E6_1_2294	1_15_1	1_15	2	AATSGVPSIYAPS(Phospho (STY))TYAHLSPAK	AATSGVPSIYAPSTY(Phospho (STY))AHLSPAK	21917	3230.92	882.24	1.2549	27.578	1.2799	24.7876	TRUE	6.78351676921744	n = 3681	0
986	AATSGVPSIYAPS(Phospho (STY))TYAHLSPAK(SILAC-K-L)	AATSGVPSIYAPSTYAHLSPAK(SILAC-K-L)	1	Popeye_20221125_MVB_HStdia_SIL_1_15_100ng_1_E6_1_2294	1_15_1	1_15	2	AATSGVPSIYAPS(Phospho (STY))TYAHLSPAK	AATSGVPSIYAPSTY(Phospho (STY))AHLSPAK	21917	3230.92	882.24	1.2549	27.578	1.2799	24.7876	FALSE	24.8424464998186	n = 3681	0
987	AATSGVPSIYAPSTY(Phospho (STY))AHLSPAK(SILAC-K-L)	AATSGVPSIYAPSTYAHLSPAK(SILAC-K-L)	1	Popeye_20221125_MVB_HStdia_SIL_1_15_100ng_1_E6_1_2294	1_15_1	1_15	2	AATSGVPSIYAPSTY(Phospho (STY))AHLSPAK	AATSGVPSIYAPS(Phospho (STY))TYAHLSPAK	1213.06	882.24	3230.92	1.2799	24.7876	1.2549	27.578	TRUE	1.37497733043163	n = 3681	0
988	AATSGVPSIYAPSTY(Phospho (STY))AHLSPAK(SILAC-K-L)	AATSGVPSIYAPSTYAHLSPAK(SILAC-K-L)	1	Popeye_20221125_MVB_HStdia_SIL_1_15_100ng_1_E6_1_2294	1_15_1	1_15	2	AATSGVPSIYAPSTY(Phospho (STY))AHLSPAK	AATSGVPSIYAPS(Phospho (STY))TYAHLSPAK	1213.06	882.24	3230.92	1.2799	24.7876	1.2549	27.578	FALSE	0.375453431220829	n = 3681	0
989	AATSGVPSIYAPSTY(Phospho (STY))AHLSPAK(SILAC-K-L)	AATSGVPSIYAPSTYAHLSPAK(SILAC-K-L)	1	Popeye_20221125_MVB_HStdia_SIL_1_15_100ng_1_E6_1_2294	1_15_1	1_15	3	AATSGVPSIYAPSTY(Phospho (STY))AHLSPAK	AATSGVPSIYAPSTYAHLS(Phospho (STY))PAK	923.027	0	1701.96	0.966771	24.7894	1.0249	27.6101	TRUE	Inf	n = 3681	0
990	AATSGVPSIYAPSTY(Phospho (STY))AHLSPAK(SILAC-K-L)	AATSGVPSIYAPSTYAHLSPAK(SILAC-K-L)	1	Popeye_20221125_MVB_HStdia_SIL_1_15_100ng_1_E6_1_2294	1_15_1	1_15	3	AATSGVPSIYAPSTY(Phospho (STY))AHLSPAK	AATSGVPSIYAPSTYAHLS(Phospho (STY))PAK	923.027	0	1701.96	0.966771	24.7894	1.0249	27.6101	FALSE	0.542331782180545	n = 3681	0
991	AATSGVPSIYAPSTYAHLS(Phospho (STY))PAK(SILAC-K-L)	AATSGVPSIYAPSTYAHLSPAK(SILAC-K-L)	1	Popeye_20221125_MVB_HStdia_SIL_1_15_100ng_1_E6_1_2294	1_15_1	1_15	3	AATSGVPSIYAPSTYAHLS(Phospho (STY))PAK	AATSGVPSIYAPSTY(Phospho (STY))AHLSPAK	20328.7	1701.96	0	1.0249	27.6101	0.966771	24.7894	TRUE	11.9442877623446	n = 3681	0
992	AATSGVPSIYAPSTYAHLS(Phospho (STY))PAK(SILAC-K-L)	AATSGVPSIYAPSTYAHLSPAK(SILAC-K-L)	1	Popeye_20221125_MVB_HStdia_SIL_1_15_100ng_1_E6_1_2294	1_15_1	1_15	3	AATSGVPSIYAPSTYAHLS(Phospho (STY))PAK	AATSGVPSIYAPSTY(Phospho (STY))AHLSPAK	20328.7	1701.96	0	1.0249	27.6101	0.966771	24.7894	FALSE	Inf	n = 3681	0
993	AATSGVPSIYAPSTY(Phospho (STY))AHLSPAK(SILAC-K-L)	AATSGVPSIYAPSTYAHLSPAK(SILAC-K-L)	1	Popeye_20221125_MVB_HStdia_SIL_1_15_100ng_2_E6_1_2295	1_15_2	1_15	2	AATSGVPSIYAPSTY(Phospho (STY))AHLSPAK	AATSGVPSIYAPSTYAHLS(Phospho (STY))PAK	1476.08	1112.98	1906.87	1.27955	24.7296	1.255	27.6413	TRUE	1.32624126219698	n = 3681	0
994	AATSGVPSIYAPSTY(Phospho (STY))AHLSPAK(SILAC-K-L)	AATSGVPSIYAPSTYAHLSPAK(SILAC-K-L)	1	Popeye_20221125_MVB_HStdia_SIL_1_15_100ng_2_E6_1_2295	1_15_2	1_15	2	AATSGVPSIYAPSTY(Phospho (STY))AHLSPAK	AATSGVPSIYAPSTYAHLS(Phospho (STY))PAK	1476.08	1112.98	1906.87	1.27955	24.7296	1.255	27.6413	FALSE	0.774085281115126	n = 3681	0
995	AATSGVPSIYAPSTY(Phospho (STY))AHLSPAK(SILAC-K-L)	AATSGVPSIYAPSTYAHLSPAK(SILAC-K-L)	1	Popeye_20221125_MVB_HStdia_SIL_1_15_100ng_2_E6_1_2295	1_15_2	1_15	3	AATSGVPSIYAPSTY(Phospho (STY))AHLSPAK	AATSGVPSIYAPSTYAHLS(Phospho (STY))PAK	1195.04	369.667	1961.44	0.986667	24.7314	1.0251	27.6128	TRUE	3.23274731041721	n = 3681	0
996	AATSGVPSIYAPSTY(Phospho (STY))AHLSPAK(SILAC-K-L)	AATSGVPSIYAPSTYAHLSPAK(SILAC-K-L)	1	Popeye_20221125_MVB_HStdia_SIL_1_15_100ng_2_E6_1_2295	1_15_2	1_15	3	AATSGVPSIYAPSTY(Phospho (STY))AHLSPAK	AATSGVPSIYAPSTYAHLS(Phospho (STY))PAK	1195.04	369.667	1961.44	0.986667	24.7314	1.0251	27.6128	FALSE	0.609266661228485	n = 3681	0
997	AATSGVPSIYAPSTYAHLS(Phospho (STY))PAK(SILAC-K-L)	AATSGVPSIYAPSTYAHLSPAK(SILAC-K-L)	1	Popeye_20221125_MVB_HStdia_SIL_1_15_100ng_2_E6_1_2295	1_15_2	1_15	2	AATSGVPSIYAPSTYAHLS(Phospho (STY))PAK	AATSGVPSIYAPSTY(Phospho (STY))AHLSPAK	23519.2	3081.07	1112.98	1.24727	27.611	1.27955	24.7296	TRUE	7.63345201504672	n = 3681	0
998	AATSGVPSIYAPSTYAHLS(Phospho (STY))PAK(SILAC-K-L)	AATSGVPSIYAPSTYAHLSPAK(SILAC-K-L)	1	Popeye_20221125_MVB_HStdia_SIL_1_15_100ng_2_E6_1_2295	1_15_2	1_15	2	AATSGVPSIYAPSTYAHLS(Phospho (STY))PAK	AATSGVPSIYAPSTY(Phospho (STY))AHLSPAK	23519.2	3081.07	1112.98	1.24727	27.611	1.27955	24.7296	FALSE	21.1317364193427	n = 3681	0
999	AATSGVPSIYAPSTYAHLS(Phospho (STY))PAK(SILAC-K-L)	AATSGVPSIYAPSTYAHLSPAK(SILAC-K-L)	1	Popeye_20221125_MVB_HStdia_SIL_1_15_100ng_2_E6_1_2295	1_15_2	1_15	3	AATSGVPSIYAPSTYAHLS(Phospho (STY))PAK	AATSGVPSIYAPSTY(Phospho (STY))AHLSPAK	20652.7	1961.44	369.667	1.0251	27.6128	0.986667	24.7314	TRUE	10.5293559833592	n = 3681	0
1000	AATSGVPSIYAPSTYAHLS(Phospho (STY))PAK(SILAC-K-L)	AATSGVPSIYAPSTYAHLSPAK(SILAC-K-L)	1	Popeye_20221125_MVB_HStdia_SIL_1_15_100ng_2_E6_1_2295	1_15_2	1_15	3	AATSGVPSIYAPSTYAHLS(Phospho (STY))PAK	AATSGVPSIYAPSTY(Phospho (STY))AHLSPAK	20652.7	1961.44	369.667	1.0251	27.6128	0.986667	24.7314	FALSE	55.868389658801	n = 3681	0
1001	AATSGVPSIYAPSTY(Phospho (STY))AHLSPAK(SILAC-K-L)	AATSGVPSIYAPSTYAHLSPAK(SILAC-K-L)	1	Popeye_20221125_MVB_HStdia_SIL_1_1_100ng_1_B6_1_2306	1_1_1	1_1	2	AATSGVPSIYAPSTY(Phospho (STY))AHLSPAK	AATSGVPSIYAPSTYAHLS(Phospho (STY))PAK	1315.07	1248.36	7677.67	1.26375	24.5759	1.2499	27.4876	TRUE	1.05343811080137	n = 2617	0
1002	AATSGVPSIYAPSTY(Phospho (STY))AHLSPAK(SILAC-K-L)	AATSGVPSIYAPSTYAHLSPAK(SILAC-K-L)	1	Popeye_20221125_MVB_HStdia_SIL_1_1_100ng_1_B6_1_2306	1_1_1	1_1	2	AATSGVPSIYAPSTY(Phospho (STY))AHLSPAK	AATSGVPSIYAPSTYAHLS(Phospho (STY))PAK	1315.07	1248.36	7677.67	1.26375	24.5759	1.2499	27.4876	FALSE	0.17128503829938	n = 2617	0
1003	AATSGVPSIYAPSTY(Phospho (STY))AHLSPAK(SILAC-K-L)	AATSGVPSIYAPSTYAHLSPAK(SILAC-K-L)	1	Popeye_20221125_MVB_HStdia_SIL_1_1_100ng_1_B6_1_2306	1_1_1	1_1	3	AATSGVPSIYAPSTY(Phospho (STY))AHLSPAK	AATSGVPSIYAPSTYAHLS(Phospho (STY))PAK	1167.04	309.454	11890.4	0.969545	24.5777	1.02469	27.4895	TRUE	3.77128749345622	n = 2617	0
1004	AATSGVPSIYAPSTY(Phospho (STY))AHLSPAK(SILAC-K-L)	AATSGVPSIYAPSTYAHLSPAK(SILAC-K-L)	1	Popeye_20221125_MVB_HStdia_SIL_1_1_100ng_1_B6_1_2306	1_1_1	1_1	3	AATSGVPSIYAPSTY(Phospho (STY))AHLSPAK	AATSGVPSIYAPSTYAHLS(Phospho (STY))PAK	1167.04	309.454	11890.4	0.969545	24.5777	1.02469	27.4895	FALSE	0.0981497678799704	n = 2617	0
1005	AATSGVPSIYAPSTYAHLS(Phospho (STY))PAK(SILAC-K-L)	AATSGVPSIYAPSTYAHLSPAK(SILAC-K-L)	1	Popeye_20221125_MVB_HStdia_SIL_1_1_100ng_1_B6_1_2306	1_1_1	1_1	2	AATSGVPSIYAPSTYAHLS(Phospho (STY))PAK	AATSGVPSIYAPSTY(Phospho (STY))AHLSPAK	6018.24	7677.67	1248.36	1.2499	27.4876	1.26375	24.5759	TRUE	0.783862812545994	n = 2617	0
1006	AATSGVPSIYAPSTYAHLS(Phospho (STY))PAK(SILAC-K-L)	AATSGVPSIYAPSTYAHLSPAK(SILAC-K-L)	1	Popeye_20221125_MVB_HStdia_SIL_1_1_100ng_1_B6_1_2306	1_1_1	1_1	2	AATSGVPSIYAPSTYAHLS(Phospho (STY))PAK	AATSGVPSIYAPSTY(Phospho (STY))AHLSPAK	6018.24	7677.67	1248.36	1.2499	27.4876	1.26375	24.5759	FALSE	4.82091704316063	n = 2617	0
1007	AATSGVPSIYAPSTYAHLS(Phospho (STY))PAK(SILAC-K-L)	AATSGVPSIYAPSTYAHLSPAK(SILAC-K-L)	1	Popeye_20221125_MVB_HStdia_SIL_1_1_100ng_1_B6_1_2306	1_1_1	1_1	3	AATSGVPSIYAPSTYAHLS(Phospho (STY))PAK	AATSGVPSIYAPSTY(Phospho (STY))AHLSPAK	12399.5	11890.4	309.454	1.02469	27.4895	0.969545	24.5777	TRUE	1.04281605328669	n = 2617	0
1008	AATSGVPSIYAPSTYAHLS(Phospho (STY))PAK(SILAC-K-L)	AATSGVPSIYAPSTYAHLSPAK(SILAC-K-L)	1	Popeye_20221125_MVB_HStdia_SIL_1_1_100ng_1_B6_1_2306	1_1_1	1_1	3	AATSGVPSIYAPSTYAHLS(Phospho (STY))PAK	AATSGVPSIYAPSTY(Phospho (STY))AHLSPAK	12399.5	11890.4	309.454	1.02469	27.4895	0.969545	24.5777	FALSE	40.0689601685549	n = 2617	0
1009	AATSGVPSIYAPSTY(Phospho (STY))AHLSPAK(SILAC-K-L)	AATSGVPSIYAPSTYAHLSPAK(SILAC-K-L)	1	Popeye_20221125_MVB_HStdia_SIL_1_15_100ng_3_E6_1_2296	1_15_3	1_15	2	AATSGVPSIYAPSTY(Phospho (STY))AHLSPAK	AATSGVPSIYAPSTYAHLS(Phospho (STY))PAK	1700.09	560.012	3028.49	1.26948	24.7263	1.25573	27.5775	TRUE	3.03580994692971	n = 3681	0
1010	AATSGVPSIYAPSTY(Phospho (STY))AHLSPAK(SILAC-K-L)	AATSGVPSIYAPSTYAHLSPAK(SILAC-K-L)	1	Popeye_20221125_MVB_HStdia_SIL_1_15_100ng_3_E6_1_2296	1_15_3	1_15	2	AATSGVPSIYAPSTY(Phospho (STY))AHLSPAK	AATSGVPSIYAPSTYAHLS(Phospho (STY))PAK	1700.09	560.012	3028.49	1.26948	24.7263	1.25573	27.5775	FALSE	0.56136556501755	n = 3681	0
1011	AATSGVPSIYAPSTY(Phospho (STY))AHLSPAK(SILAC-K-L)	AATSGVPSIYAPSTYAHLSPAK(SILAC-K-L)	1	Popeye_20221125_MVB_HStdia_SIL_1_15_100ng_3_E6_1_2296	1_15_3	1_15	3	AATSGVPSIYAPSTY(Phospho (STY))AHLSPAK	AATSGVPSIYAPSTYAHLS(Phospho (STY))PAK	1061.04	213.905	1963.48	0.962083	24.7281	1.02489	27.6097	TRUE	4.96033285804446	n = 3681	0
1012	AATSGVPSIYAPSTY(Phospho (STY))AHLSPAK(SILAC-K-L)	AATSGVPSIYAPSTYAHLSPAK(SILAC-K-L)	1	Popeye_20221125_MVB_HStdia_SIL_1_15_100ng_3_E6_1_2296	1_15_3	1_15	3	AATSGVPSIYAPSTY(Phospho (STY))AHLSPAK	AATSGVPSIYAPSTYAHLS(Phospho (STY))PAK	1061.04	213.905	1963.48	0.962083	24.7281	1.02489	27.6097	FALSE	0.540387475298959	n = 3681	0
1013	AATSGVPSIYAPSTYAHLS(Phospho (STY))PAK(SILAC-K-L)	AATSGVPSIYAPSTYAHLSPAK(SILAC-K-L)	1	Popeye_20221125_MVB_HStdia_SIL_1_15_100ng_3_E6_1_2296	1_15_3	1_15	2	AATSGVPSIYAPSTYAHLS(Phospho (STY))PAK	AATSGVPSIYAPSTY(Phospho (STY))AHLSPAK	18424.9	3028.49	560.012	1.25573	27.5775	1.26948	24.7263	TRUE	6.08385697162613	n = 3681	0
1014	AATSGVPSIYAPSTYAHLS(Phospho (STY))PAK(SILAC-K-L)	AATSGVPSIYAPSTYAHLSPAK(SILAC-K-L)	1	Popeye_20221125_MVB_HStdia_SIL_1_15_100ng_3_E6_1_2296	1_15_3	1_15	2	AATSGVPSIYAPSTYAHLS(Phospho (STY))PAK	AATSGVPSIYAPSTY(Phospho (STY))AHLSPAK	18424.9	3028.49	560.012	1.25573	27.5775	1.26948	24.7263	FALSE	32.9009021235259	n = 3681	0
1015	AATSGVPSIYAPSTYAHLS(Phospho (STY))PAK(SILAC-K-L)	AATSGVPSIYAPSTYAHLSPAK(SILAC-K-L)	1	Popeye_20221125_MVB_HStdia_SIL_1_15_100ng_3_E6_1_2296	1_15_3	1_15	3	AATSGVPSIYAPSTYAHLS(Phospho (STY))PAK	AATSGVPSIYAPSTY(Phospho (STY))AHLSPAK	22425.7	1963.48	213.905	1.02489	27.6097	0.962083	24.7281	TRUE	11.4214048526086	n = 3681	0
1016	AATSGVPSIYAPSTYAHLS(Phospho (STY))PAK(SILAC-K-L)	AATSGVPSIYAPSTYAHLSPAK(SILAC-K-L)	1	Popeye_20221125_MVB_HStdia_SIL_1_15_100ng_3_E6_1_2296	1_15_3	1_15	3	AATSGVPSIYAPSTYAHLS(Phospho (STY))PAK	AATSGVPSIYAPSTY(Phospho (STY))AHLSPAK	22425.7	1963.48	213.905	1.02489	27.6097	0.962083	24.7281	FALSE	104.839531567752	n = 3681	0
1017	AAVLS(Phospho (STY))DSEDEEK(SILAC-K-L)	AAVLSDSEDEEK(SILAC-K-L)	1	Popeye_20221125_MVB_HStdia_SIL_1_1_100ng_2_B6_1_2307	1_1_2	1_1	2	AAVLS(Phospho (STY))DSEDEEK	AAVLSDS(Phospho (STY))EDEEK	1803.05	1635.93	5933	0.975104	13.5012	0.988636	13.0765	TRUE	1.10215596021835	n = 2617	0
1018	AAVLS(Phospho (STY))DSEDEEK(SILAC-K-L)	AAVLSDSEDEEK(SILAC-K-L)	1	Popeye_20221125_MVB_HStdia_SIL_1_1_100ng_2_B6_1_2307	1_1_2	1_1	2	AAVLS(Phospho (STY))DSEDEEK	AAVLSDS(Phospho (STY))EDEEK	1803.05	1635.93	5933	0.975104	13.5012	0.988636	13.0765	FALSE	0.303901904601382	n = 2617	0
1019	AAVLSDS(Phospho (STY))EDEEK(SILAC-K-L)	AAVLSDSEDEEK(SILAC-K-L)	1	Popeye_20221125_MVB_HStdia_SIL_1_1_100ng_2_B6_1_2307	1_1_2	1_1	2	AAVLSDS(Phospho (STY))EDEEK	AAVLS(Phospho (STY))DSEDEEK	6151.22	5933	1635.93	0.988636	13.0765	0.975104	13.5012	TRUE	1.03678071801787	n = 2617	0
1020	AAVLSDS(Phospho (STY))EDEEK(SILAC-K-L)	AAVLSDSEDEEK(SILAC-K-L)	1	Popeye_20221125_MVB_HStdia_SIL_1_1_100ng_2_B6_1_2307	1_1_2	1_1	2	AAVLSDS(Phospho (STY))EDEEK	AAVLS(Phospho (STY))DSEDEEK	6151.22	5933	1635.93	0.988636	13.0765	0.975104	13.5012	FALSE	3.76007530884573	n = 2617	0
1021	AAVLS(Phospho (STY))DSEDEEK(SILAC-K-L)	AAVLSDSEDEEK(SILAC-K-L)	1	Popeye_20221125_MVB_HStdia_SIL_1_1_100ng_3_B6_1_2308	1_1_3	1_1	2	AAVLS(Phospho (STY))DSEDEEK	AAVLSDS(Phospho (STY))EDEEK	1004.03	1776.8	7213.54	0.974659	13.5629	0.987273	13.108	TRUE	0.565077667717244	n = 2617	0
1022	AAVLS(Phospho (STY))DSEDEEK(SILAC-K-L)	AAVLSDSEDEEK(SILAC-K-L)	1	Popeye_20221125_MVB_HStdia_SIL_1_1_100ng_3_B6_1_2308	1_1_3	1_1	2	AAVLS(Phospho (STY))DSEDEEK	AAVLSDS(Phospho (STY))EDEEK	1004.03	1776.8	7213.54	0.974659	13.5629	0.987273	13.108	FALSE	0.139186862483607	n = 2617	0
1023	AAVLSDS(Phospho (STY))EDEEK(SILAC-K-L)	AAVLSDSEDEEK(SILAC-K-L)	1	Popeye_20221125_MVB_HStdia_SIL_1_1_100ng_3_B6_1_2308	1_1_3	1_1	2	AAVLSDS(Phospho (STY))EDEEK	AAVLS(Phospho (STY))DSEDEEK	5514.18	7213.54	1776.8	0.987273	13.108	0.974659	13.5629	TRUE	0.764420797555708	n = 2617	0
1024	AAVLSDS(Phospho (STY))EDEEK(SILAC-K-L)	AAVLSDSEDEEK(SILAC-K-L)	1	Popeye_20221125_MVB_HStdia_SIL_1_1_100ng_3_B6_1_2308	1_1_3	1_1	2	AAVLSDS(Phospho (STY))EDEEK	AAVLS(Phospho (STY))DSEDEEK	5514.18	7213.54	1776.8	0.987273	13.108	0.974659	13.5629	FALSE	3.10343313822602	n = 2617	0
1025	AAVLS(Phospho (STY))DSEDEEK(SILAC-K-L)	AAVLSDSEDEEK(SILAC-K-L)	1	Popeye_20221125_MVB_HStdia_SIL_1_15_100ng_1_E6_1_2294	1_15_1	1_15	2	AAVLS(Phospho (STY))DSEDEEK	AAVLSDS(Phospho (STY))EDEEK	2885.08	415.39	1480.8	0.969271	13.5005	0.979773	13.0759	TRUE	6.94547292905462	n = 3681	0
1026	AAVLS(Phospho (STY))DSEDEEK(SILAC-K-L)	AAVLSDSEDEEK(SILAC-K-L)	1	Popeye_20221125_MVB_HStdia_SIL_1_15_100ng_1_E6_1_2294	1_15_1	1_15	2	AAVLS(Phospho (STY))DSEDEEK	AAVLSDS(Phospho (STY))EDEEK	2885.08	415.39	1480.8	0.969271	13.5005	0.979773	13.0759	FALSE	1.94832522960562	n = 3681	0
1027	AAVLSDS(Phospho (STY))EDEEK(SILAC-K-L)	AAVLSDSEDEEK(SILAC-K-L)	1	Popeye_20221125_MVB_HStdia_SIL_1_15_100ng_1_E6_1_2294	1_15_1	1_15	2	AAVLSDS(Phospho (STY))EDEEK	AAVLS(Phospho (STY))DSEDEEK	8888.26	1480.8	415.39	0.979773	13.0759	0.969271	13.5005	TRUE	6.00233657482442	n = 3681	0
1028	AAVLSDS(Phospho (STY))EDEEK(SILAC-K-L)	AAVLSDSEDEEK(SILAC-K-L)	1	Popeye_20221125_MVB_HStdia_SIL_1_15_100ng_1_E6_1_2294	1_15_1	1_15	2	AAVLSDS(Phospho (STY))EDEEK	AAVLS(Phospho (STY))DSEDEEK	8888.26	1480.8	415.39	0.979773	13.0759	0.969271	13.5005	FALSE	21.3973855894461	n = 3681	0
1029	AAVLS(Phospho (STY))DSEDEEK(SILAC-K-L)	AAVLSDSEDEEK(SILAC-K-L)	1	Popeye_20221125_MVB_HStdia_SIL_1_15_100ng_2_E6_1_2295	1_15_2	1_15	2	AAVLS(Phospho (STY))DSEDEEK	AAVLSDS(Phospho (STY))EDEEK	2759.09	271.305	1263.31	0.97125	13.5642	0.981562	13.1396	TRUE	10.1696983100201	n = 3681	0
1030	AAVLS(Phospho (STY))DSEDEEK(SILAC-K-L)	AAVLSDSEDEEK(SILAC-K-L)	1	Popeye_20221125_MVB_HStdia_SIL_1_15_100ng_2_E6_1_2295	1_15_2	1_15	2	AAVLS(Phospho (STY))DSEDEEK	AAVLSDS(Phospho (STY))EDEEK	2759.09	271.305	1263.31	0.97125	13.5642	0.981562	13.1396	FALSE	2.18401659133546	n = 3681	0
1031	AAVLSDS(Phospho (STY))EDEEK(SILAC-K-L)	AAVLSDSEDEEK(SILAC-K-L)	1	Popeye_20221125_MVB_HStdia_SIL_1_15_100ng_2_E6_1_2295	1_15_2	1_15	2	AAVLSDS(Phospho (STY))EDEEK	AAVLS(Phospho (STY))DSEDEEK	9512.27	1263.31	271.305	0.981562	13.1396	0.97125	13.5642	TRUE	7.52964038913648	n = 3681	0
1032	AAVLSDS(Phospho (STY))EDEEK(SILAC-K-L)	AAVLSDSEDEEK(SILAC-K-L)	1	Popeye_20221125_MVB_HStdia_SIL_1_15_100ng_2_E6_1_2295	1_15_2	1_15	2	AAVLSDS(Phospho (STY))EDEEK	AAVLS(Phospho (STY))DSEDEEK	9512.27	1263.31	271.305	0.981562	13.1396	0.97125	13.5642	FALSE	35.0611673209119	n = 3681	0
1033	AAVLS(Phospho (STY))DSEDEEK(SILAC-K-L)	AAVLSDSEDEEK(SILAC-K-L)	1	Popeye_20221125_MVB_HStdia_SIL_1_15_100ng_3_E6_1_2296	1_15_3	1_15	2	AAVLS(Phospho (STY))DSEDEEK	AAVLSDS(Phospho (STY))EDEEK	2017.06	119.456	778.624	0.981932	13.5612	0.982841	13.1669	TRUE	16.8853803911063	n = 3681	0
1034	AAVLS(Phospho (STY))DSEDEEK(SILAC-K-L)	AAVLSDSEDEEK(SILAC-K-L)	1	Popeye_20221125_MVB_HStdia_SIL_1_15_100ng_3_E6_1_2296	1_15_3	1_15	2	AAVLS(Phospho (STY))DSEDEEK	AAVLSDS(Phospho (STY))EDEEK	2017.06	119.456	778.624	0.981932	13.5612	0.982841	13.1669	FALSE	2.59054434489561	n = 3681	0
1035	AAVLSDS(Phospho (STY))EDEEK(SILAC-K-L)	AAVLSDSEDEEK(SILAC-K-L)	1	Popeye_20221125_MVB_HStdia_SIL_1_15_100ng_3_E6_1_2296	1_15_3	1_15	2	AAVLSDS(Phospho (STY))EDEEK	AAVLS(Phospho (STY))DSEDEEK	8681.29	778.624	119.456	0.982841	13.1669	0.981932	13.5612	TRUE	11.1495278850896	n = 3681	0
1036	AAVLSDS(Phospho (STY))EDEEK(SILAC-K-L)	AAVLSDSEDEEK(SILAC-K-L)	1	Popeye_20221125_MVB_HStdia_SIL_1_15_100ng_3_E6_1_2296	1_15_3	1_15	2	AAVLSDS(Phospho (STY))EDEEK	AAVLS(Phospho (STY))DSEDEEK	8681.29	778.624	119.456	0.982841	13.1669	0.981932	13.5612	FALSE	72.6735366997053	n = 3681	0
1037	AAVPSGAS(Phospho (STY))TGIYEALELR(SILAC-R-L)	AAVPSGASTGIYEALELR(SILAC-R-L)	1	Popeye_20221125_MVB_HStdia_SIL_1_15_100ng_1_E6_1_2294	1_15_1	1_15	2	AAVPSGAS(Phospho (STY))TGIYEALELR	AAVPSGASTGIY(Phospho (STY))EALELR	5192.25	548.63	1157.65	1.16523	33.0235	1.16148	31.5373	TRUE	9.46402858028179	n = 3681	0
1038	AAVPSGAS(Phospho (STY))TGIYEALELR(SILAC-R-L)	AAVPSGASTGIYEALELR(SILAC-R-L)	1	Popeye_20221125_MVB_HStdia_SIL_1_15_100ng_1_E6_1_2294	1_15_1	1_15	2	AAVPSGAS(Phospho (STY))TGIYEALELR	AAVPSGASTGIY(Phospho (STY))EALELR	5192.25	548.63	1157.65	1.16523	33.0235	1.16148	31.5373	FALSE	4.48516390964454	n = 3681	0
1039	AAVPSGASTGIY(Phospho (STY))EALELR(SILAC-R-L)	AAVPSGASTGIYEALELR(SILAC-R-L)	1	Popeye_20221125_MVB_HStdia_SIL_1_15_100ng_1_E6_1_2294	1_15_1	1_15	2	AAVPSGASTGIY(Phospho (STY))EALELR	AAVPSGAS(Phospho (STY))TGIYEALELR	9081.45	1157.65	548.63	1.16148	31.5373	1.16523	33.0235	TRUE	7.84472854489699	n = 3681	0
1040	AAVPSGASTGIY(Phospho (STY))EALELR(SILAC-R-L)	AAVPSGASTGIYEALELR(SILAC-R-L)	1	Popeye_20221125_MVB_HStdia_SIL_1_15_100ng_1_E6_1_2294	1_15_1	1_15	2	AAVPSGASTGIY(Phospho (STY))EALELR	AAVPSGAS(Phospho (STY))TGIYEALELR	9081.45	1157.65	548.63	1.16148	31.5373	1.16523	33.0235	FALSE	16.5529591892532	n = 3681	0
1041	AAVPSGAS(Phospho (STY))TGIYEALELR(SILAC-R-L)	AAVPSGASTGIYEALELR(SILAC-R-L)	1	Popeye_20221125_MVB_HStdia_SIL_1_15_100ng_2_E6_1_2295	1_15_2	1_15	2	AAVPSGAS(Phospho (STY))TGIYEALELR	AAVPSGASTGIY(Phospho (STY))EALELR	5066.19	422.073	1390.14	1.16625	33.0259	1.15534	31.5701	TRUE	12.0031132055355	n = 3681	0
1042	AAVPSGAS(Phospho (STY))TGIYEALELR(SILAC-R-L)	AAVPSGASTGIYEALELR(SILAC-R-L)	1	Popeye_20221125_MVB_HStdia_SIL_1_15_100ng_2_E6_1_2295	1_15_2	1_15	2	AAVPSGAS(Phospho (STY))TGIYEALELR	AAVPSGASTGIY(Phospho (STY))EALELR	5066.19	422.073	1390.14	1.16625	33.0259	1.15534	31.5701	FALSE	3.64437394794769	n = 3681	0
1043	AAVPSGASTGIY(Phospho (STY))EALELR(SILAC-R-L)	AAVPSGASTGIYEALELR(SILAC-R-L)	1	Popeye_20221125_MVB_HStdia_SIL_1_15_100ng_2_E6_1_2295	1_15_2	1_15	2	AAVPSGASTGIY(Phospho (STY))EALELR	AAVPSGAS(Phospho (STY))TGIYEALELR	8005.37	1390.14	422.073	1.15534	31.5701	1.16625	33.0259	TRUE	5.75867898197304	n = 3681	0
1044	AAVPSGASTGIY(Phospho (STY))EALELR(SILAC-R-L)	AAVPSGASTGIYEALELR(SILAC-R-L)	1	Popeye_20221125_MVB_HStdia_SIL_1_15_100ng_2_E6_1_2295	1_15_2	1_15	2	AAVPSGASTGIY(Phospho (STY))EALELR	AAVPSGAS(Phospho (STY))TGIYEALELR	8005.37	1390.14	422.073	1.15534	31.5701	1.16625	33.0259	FALSE	18.9667901050292	n = 3681	0
1045	AAVPSGAS(Phospho (STY))TGIYEALELR(SILAC-R-L)	AAVPSGASTGIYEALELR(SILAC-R-L)	1	Popeye_20221125_MVB_HStdia_SIL_1_15_100ng_3_E6_1_2296	1_15_3	1_15	2	AAVPSGAS(Phospho (STY))TGIYEALELR	AAVPSGASTGIY(Phospho (STY))EALELR	5120.21	734.114	864.028	1.16125	33.0533	1.15614	31.5063	TRUE	6.97467968190227	n = 3681	0
1046	AAVPSGAS(Phospho (STY))TGIYEALELR(SILAC-R-L)	AAVPSGASTGIYEALELR(SILAC-R-L)	1	Popeye_20221125_MVB_HStdia_SIL_1_15_100ng_3_E6_1_2296	1_15_3	1_15	2	AAVPSGAS(Phospho (STY))TGIYEALELR	AAVPSGASTGIY(Phospho (STY))EALELR	5120.21	734.114	864.028	1.16125	33.0533	1.15614	31.5063	FALSE	5.92597693593263	n = 3681	0
1047	AAVPSGASTGIY(Phospho (STY))EALELR(SILAC-R-L)	AAVPSGASTGIYEALELR(SILAC-R-L)	1	Popeye_20221125_MVB_HStdia_SIL_1_15_100ng_3_E6_1_2296	1_15_3	1_15	2	AAVPSGASTGIY(Phospho (STY))EALELR	AAVPSGAS(Phospho (STY))TGIYEALELR	6682.27	864.028	734.114	1.15614	31.5063	1.16125	33.0533	TRUE	7.73385816200401	n = 3681	0
1048	AAVPSGASTGIY(Phospho (STY))EALELR(SILAC-R-L)	AAVPSGASTGIYEALELR(SILAC-R-L)	1	Popeye_20221125_MVB_HStdia_SIL_1_15_100ng_3_E6_1_2296	1_15_3	1_15	2	AAVPSGASTGIY(Phospho (STY))EALELR	AAVPSGAS(Phospho (STY))TGIYEALELR	6682.27	864.028	734.114	1.15614	31.5063	1.16125	33.0533	FALSE	9.10249634252991	n = 3681	0
1049	AAVVT(Phospho (STY))SPPPTTAPHK(SILAC-K-L)	AAVVTSPPPTTAPHK(SILAC-K-L)	1	Popeye_20221125_MVB_HStdia_SIL_1_1_100ng_1_B6_1_2306	1_1_1	1_1	3	AAVVT(Phospho (STY))SPPPTTAPHK	AAVVTS(Phospho (STY))PPPTTAPHK	18275.4	10929.7	13170.2	0.811354	12.7	0.80625	12.7304	TRUE	1.67208615058053	n = 2617	0
1050	AAVVT(Phospho (STY))SPPPTTAPHK(SILAC-K-L)	AAVVTSPPPTTAPHK(SILAC-K-L)	1	Popeye_20221125_MVB_HStdia_SIL_1_1_100ng_1_B6_1_2306	1_1_1	1_1	3	AAVVT(Phospho (STY))SPPPTTAPHK	AAVVTS(Phospho (STY))PPPTTAPHK	18275.4	10929.7	13170.2	0.811354	12.7	0.80625	12.7304	FALSE	1.38763268591214	n = 2617	0
1051	AAVVTS(Phospho (STY))PPPTTAPHK(SILAC-K-L)	AAVVTSPPPTTAPHK(SILAC-K-L)	1	Popeye_20221125_MVB_HStdia_SIL_1_1_100ng_1_B6_1_2306	1_1_1	1_1	3	AAVVTS(Phospho (STY))PPPTTAPHK	AAVVT(Phospho (STY))SPPPTTAPHK	14247.3	13170.2	10929.7	0.80625	12.7304	0.811354	12.7	TRUE	1.08178311642952	n = 2617	0
1052	AAVVTS(Phospho (STY))PPPTTAPHK(SILAC-K-L)	AAVVTSPPPTTAPHK(SILAC-K-L)	1	Popeye_20221125_MVB_HStdia_SIL_1_1_100ng_1_B6_1_2306	1_1_1	1_1	3	AAVVTS(Phospho (STY))PPPTTAPHK	AAVVT(Phospho (STY))SPPPTTAPHK	14247.3	13170.2	10929.7	0.80625	12.7304	0.811354	12.7	FALSE	1.30353989588003	n = 2617	0
1053	AAVVT(Phospho (STY))SPPPTTAPHK(SILAC-K-L)	AAVVTSPPPTTAPHK(SILAC-K-L)	1	Popeye_20221125_MVB_HStdia_SIL_1_1_100ng_2_B6_1_2307	1_1_2	1_1	3	AAVVT(Phospho (STY))SPPPTTAPHK	AAVVTS(Phospho (STY))PPPTTAPHK	18043.4	25002.5	22659.2	0.811354	12.7911	0.815227	12.7608	TRUE	0.721663833616638	n = 2617	0
1054	AAVVT(Phospho (STY))SPPPTTAPHK(SILAC-K-L)	AAVVTSPPPTTAPHK(SILAC-K-L)	1	Popeye_20221125_MVB_HStdia_SIL_1_1_100ng_2_B6_1_2307	1_1_2	1_1	3	AAVVT(Phospho (STY))SPPPTTAPHK	AAVVTS(Phospho (STY))PPPTTAPHK	18043.4	25002.5	22659.2	0.811354	12.7911	0.815227	12.7608	FALSE	0.796294661770936	n = 2617	0
1055	AAVVTS(Phospho (STY))PPPTTAPHK(SILAC-K-L)	AAVVTSPPPTTAPHK(SILAC-K-L)	1	Popeye_20221125_MVB_HStdia_SIL_1_1_100ng_2_B6_1_2307	1_1_2	1_1	3	AAVVTS(Phospho (STY))PPPTTAPHK	AAVVT(Phospho (STY))SPPPTTAPHK	16352.4	22659.2	25002.5	0.815227	12.7608	0.811354	12.7911	TRUE	0.72166713740997	n = 2617	0
1056	AAVVTS(Phospho (STY))PPPTTAPHK(SILAC-K-L)	AAVVTSPPPTTAPHK(SILAC-K-L)	1	Popeye_20221125_MVB_HStdia_SIL_1_1_100ng_2_B6_1_2307	1_1_2	1_1	3	AAVVTS(Phospho (STY))PPPTTAPHK	AAVVT(Phospho (STY))SPPPTTAPHK	16352.4	22659.2	25002.5	0.815227	12.7608	0.811354	12.7911	FALSE	0.654030596940306	n = 2617	0
1057	AAVVT(Phospho (STY))SPPPTTAPHK(SILAC-K-L)	AAVVTSPPPTTAPHK(SILAC-K-L)	1	Popeye_20221125_MVB_HStdia_SIL_1_1_100ng_3_B6_1_2308	1_1_3	1_1	3	AAVVT(Phospho (STY))SPPPTTAPHK	AAVVTS(Phospho (STY))PPPTTAPHK	10499.2	12577.2	24819.4	0.819896	12.8529	0.811364	12.7922	TRUE	0.83478039627262	n = 2617	0
1058	AAVVT(Phospho (STY))SPPPTTAPHK(SILAC-K-L)	AAVVTSPPPTTAPHK(SILAC-K-L)	1	Popeye_20221125_MVB_HStdia_SIL_1_1_100ng_3_B6_1_2308	1_1_3	1_1	3	AAVVT(Phospho (STY))SPPPTTAPHK	AAVVTS(Phospho (STY))PPPTTAPHK	10499.2	12577.2	24819.4	0.819896	12.8529	0.811364	12.7922	FALSE	0.423023924832994	n = 2617	0
1059	AAVVTS(Phospho (STY))PPPTTAPHK(SILAC-K-L)	AAVVTSPPPTTAPHK(SILAC-K-L)	1	Popeye_20221125_MVB_HStdia_SIL_1_1_100ng_3_B6_1_2308	1_1_3	1_1	3	AAVVTS(Phospho (STY))PPPTTAPHK	AAVVT(Phospho (STY))SPPPTTAPHK	20661.4	24819.4	12577.2	0.811364	12.7922	0.819896	12.8529	TRUE	0.832469761557491	n = 2617	0
1060	AAVVTS(Phospho (STY))PPPTTAPHK(SILAC-K-L)	AAVVTSPPPTTAPHK(SILAC-K-L)	1	Popeye_20221125_MVB_HStdia_SIL_1_1_100ng_3_B6_1_2308	1_1_3	1_1	3	AAVVTS(Phospho (STY))PPPTTAPHK	AAVVT(Phospho (STY))SPPPTTAPHK	20661.4	24819.4	12577.2	0.811364	12.7922	0.819896	12.8529	FALSE	1.64276627548262	n = 2617	0
1061	AAVVT(Phospho (STY))SPPPTTAPHK(SILAC-K-L)	AAVVTSPPPTTAPHK(SILAC-K-L)	1	Popeye_20221125_MVB_HStdia_SIL_1_15_100ng_1_E6_1_2294	1_15_1	1_15	3	AAVVT(Phospho (STY))SPPPTTAPHK	AAVVTS(Phospho (STY))PPPTTAPHK	28979.6	385.473	1275.78	0.81	12.7297	0.805729	12.7601	TRUE	75.179325140801	n = 3681	0
1062	AAVVT(Phospho (STY))SPPPTTAPHK(SILAC-K-L)	AAVVTSPPPTTAPHK(SILAC-K-L)	1	Popeye_20221125_MVB_HStdia_SIL_1_15_100ng_1_E6_1_2294	1_15_1	1_15	3	AAVVT(Phospho (STY))SPPPTTAPHK	AAVVTS(Phospho (STY))PPPTTAPHK	28979.6	385.473	1275.78	0.81	12.7297	0.805729	12.7601	FALSE	22.7152016805405	n = 3681	0
1063	AAVVTS(Phospho (STY))PPPTTAPHK(SILAC-K-L)	AAVVTSPPPTTAPHK(SILAC-K-L)	1	Popeye_20221125_MVB_HStdia_SIL_1_15_100ng_1_E6_1_2294	1_15_1	1_15	3	AAVVTS(Phospho (STY))PPPTTAPHK	AAVVT(Phospho (STY))SPPPTTAPHK	28270.6	1275.78	385.473	0.805729	12.7601	0.81	12.7297	TRUE	22.1594632303375	n = 3681	0
1064	AAVVTS(Phospho (STY))PPPTTAPHK(SILAC-K-L)	AAVVTSPPPTTAPHK(SILAC-K-L)	1	Popeye_20221125_MVB_HStdia_SIL_1_15_100ng_1_E6_1_2294	1_15_1	1_15	3	AAVVTS(Phospho (STY))PPPTTAPHK	AAVVT(Phospho (STY))SPPPTTAPHK	28270.6	1275.78	385.473	0.805729	12.7601	0.81	12.7297	FALSE	73.340026409113	n = 3681	0
1065	AAVVT(Phospho (STY))SPPPTTAPHK(SILAC-K-L)	AAVVTSPPPTTAPHK(SILAC-K-L)	1	Popeye_20221125_MVB_HStdia_SIL_1_15_100ng_2_E6_1_2295	1_15_2	1_15	3	AAVVT(Phospho (STY))SPPPTTAPHK	AAVVTS(Phospho (STY))PPPTTAPHK	22353.5	1773.33	2319.63	0.818068	12.8541	0.8125	12.7935	TRUE	12.605380837182	n = 3681	0
1066	AAVVT(Phospho (STY))SPPPTTAPHK(SILAC-K-L)	AAVVTSPPPTTAPHK(SILAC-K-L)	1	Popeye_20221125_MVB_HStdia_SIL_1_15_100ng_2_E6_1_2295	1_15_2	1_15	3	AAVVT(Phospho (STY))SPPPTTAPHK	AAVVTS(Phospho (STY))PPPTTAPHK	22353.5	1773.33	2319.63	0.818068	12.8541	0.8125	12.7935	FALSE	9.63666619245311	n = 3681	0
1067	AAVVTS(Phospho (STY))PPPTTAPHK(SILAC-K-L)	AAVVTSPPPTTAPHK(SILAC-K-L)	1	Popeye_20221125_MVB_HStdia_SIL_1_15_100ng_2_E6_1_2295	1_15_2	1_15	3	AAVVTS(Phospho (STY))PPPTTAPHK	AAVVT(Phospho (STY))SPPPTTAPHK	29948.7	2319.63	1773.33	0.8125	12.7935	0.818068	12.8541	TRUE	12.9109814927381	n = 3681	0
1068	AAVVTS(Phospho (STY))PPPTTAPHK(SILAC-K-L)	AAVVTSPPPTTAPHK(SILAC-K-L)	1	Popeye_20221125_MVB_HStdia_SIL_1_15_100ng_2_E6_1_2295	1_15_2	1_15	3	AAVVTS(Phospho (STY))PPPTTAPHK	AAVVT(Phospho (STY))SPPPTTAPHK	29948.7	2319.63	1773.33	0.8125	12.7935	0.818068	12.8541	FALSE	16.8883964067602	n = 3681	0
1069	ACSLAASEGLSSAQPNGPPEAEPR(SILAC-R-L)PPQS(Phospho (STY))PASTASFIFSK(SILAC-K-L)	ACSLAASEGLSSAQPNGPPEAEPR(SILAC-R-L)PPQSPASTASFIFSK(SILAC-K-L)	1	Popeye_20221125_MVB_HStdia_SIL_1_15_100ng_3_E6_1_2296	1_15_3	1_15	4	ACSLAASEGLSSAQPNGPPEAEPRPPQS(Phospho (STY))PASTASFIFSK	ACSLAASEGLSSAQPNGPPEAEPRPPQSPAST(Phospho (STY))ASFIFSK	1949.06	1288.85	1197.85	1.05057	30.541	1.04823	30.6017	TRUE	1.5122473522908	n = 3681	0
1070	ACSLAASEGLSSAQPNGPPEAEPR(SILAC-R-L)PPQS(Phospho (STY))PASTASFIFSK(SILAC-K-L)	ACSLAASEGLSSAQPNGPPEAEPR(SILAC-R-L)PPQSPASTASFIFSK(SILAC-K-L)	1	Popeye_20221125_MVB_HStdia_SIL_1_15_100ng_3_E6_1_2296	1_15_3	1_15	4	ACSLAASEGLSSAQPNGPPEAEPRPPQS(Phospho (STY))PASTASFIFSK	ACSLAASEGLSSAQPNGPPEAEPRPPQSPAST(Phospho (STY))ASFIFSK	1949.06	1288.85	1197.85	1.05057	30.541	1.04823	30.6017	FALSE	1.62713194473432	n = 3681	0
1071	ACSLAASEGLSSAQPNGPPEAEPR(SILAC-R-L)PPQSPAST(Phospho (STY))ASFIFSK(SILAC-K-L)	ACSLAASEGLSSAQPNGPPEAEPR(SILAC-R-L)PPQSPASTASFIFSK(SILAC-K-L)	1	Popeye_20221125_MVB_HStdia_SIL_1_15_100ng_3_E6_1_2296	1_15_3	1_15	4	ACSLAASEGLSSAQPNGPPEAEPRPPQSPAST(Phospho (STY))ASFIFSK	ACSLAASEGLSSAQPNGPPEAEPRPPQS(Phospho (STY))PASTASFIFSK	1754.05	1197.85	1288.85	1.04823	30.6017	1.05057	30.541	TRUE	1.46433192803773	n = 3681	0
1072	ACSLAASEGLSSAQPNGPPEAEPR(SILAC-R-L)PPQSPAST(Phospho (STY))ASFIFSK(SILAC-K-L)	ACSLAASEGLSSAQPNGPPEAEPR(SILAC-R-L)PPQSPASTASFIFSK(SILAC-K-L)	1	Popeye_20221125_MVB_HStdia_SIL_1_15_100ng_3_E6_1_2296	1_15_3	1_15	4	ACSLAASEGLSSAQPNGPPEAEPRPPQSPAST(Phospho (STY))ASFIFSK	ACSLAASEGLSSAQPNGPPEAEPRPPQS(Phospho (STY))PASTASFIFSK	1754.05	1197.85	1288.85	1.04823	30.6017	1.05057	30.541	FALSE	1.36094192497187	n = 3681	0
1073	ADALQAGAS(Phospho (STY))QFETSAAK(SILAC-K-L)	ADALQAGASQFETSAAK(SILAC-K-L)	1	Popeye_20221125_MVB_HStdia_SIL_1_1_100ng_2_B6_1_2307	1_1_2	1_1	2	ADALQAGAS(Phospho (STY))QFETSAAK	ADALQAGASQFET(Phospho (STY))SAAK	2348.09	2094.44	1962.32	1.11219	22.6452	1.11156	21.5837	TRUE	1.12110635778537	n = 2617	0
1074	ADALQAGAS(Phospho (STY))QFETSAAK(SILAC-K-L)	ADALQAGASQFETSAAK(SILAC-K-L)	1	Popeye_20221125_MVB_HStdia_SIL_1_1_100ng_2_B6_1_2307	1_1_2	1_1	2	ADALQAGAS(Phospho (STY))QFETSAAK	ADALQAGASQFET(Phospho (STY))SAAK	2348.09	2094.44	1962.32	1.11219	22.6452	1.11156	21.5837	FALSE	1.19658873170533	n = 2617	0
1075	ADALQAGASQFET(Phospho (STY))SAAK(SILAC-K-L)	ADALQAGASQFETSAAK(SILAC-K-L)	1	Popeye_20221125_MVB_HStdia_SIL_1_1_100ng_2_B6_1_2307	1_1_2	1_1	2	ADALQAGASQFET(Phospho (STY))SAAK	ADALQAGAS(Phospho (STY))QFETSAAK	1689.06	1962.32	2094.44	1.11156	21.5837	1.11219	22.6452	TRUE	0.860746463369889	n = 2617	0
1076	ADALQAGASQFET(Phospho (STY))SAAK(SILAC-K-L)	ADALQAGASQFETSAAK(SILAC-K-L)	1	Popeye_20221125_MVB_HStdia_SIL_1_1_100ng_2_B6_1_2307	1_1_2	1_1	2	ADALQAGASQFET(Phospho (STY))SAAK	ADALQAGAS(Phospho (STY))QFETSAAK	1689.06	1962.32	2094.44	1.11156	21.5837	1.11219	22.6452	FALSE	0.806449456656672	n = 2617	0
1077	ADALQAGAS(Phospho (STY))QFETSAAK(SILAC-K-L)	ADALQAGASQFETSAAK(SILAC-K-L)	1	Popeye_20221125_MVB_HStdia_SIL_1_15_100ng_3_E6_1_2296	1_15_3	1_15	2	ADALQAGAS(Phospho (STY))QFETSAAK	ADALQAGASQFETS(Phospho (STY))AAK	2192.09	740.63	437.235	1.10977	22.6443	1.12	21.5525	TRUE	2.95976398471572	n = 3681	0
1078	ADALQAGAS(Phospho (STY))QFETSAAK(SILAC-K-L)	ADALQAGASQFETSAAK(SILAC-K-L)	1	Popeye_20221125_MVB_HStdia_SIL_1_15_100ng_3_E6_1_2296	1_15_3	1_15	2	ADALQAGAS(Phospho (STY))QFETSAAK	ADALQAGASQFETS(Phospho (STY))AAK	2192.09	740.63	437.235	1.10977	22.6443	1.12	21.5525	FALSE	5.0135281942205	n = 3681	0
1079	ADALQAGASQFETS(Phospho (STY))AAK(SILAC-K-L)	ADALQAGASQFETSAAK(SILAC-K-L)	1	Popeye_20221125_MVB_HStdia_SIL_1_15_100ng_3_E6_1_2296	1_15_3	1_15	2	ADALQAGASQFETS(Phospho (STY))AAK	ADALQAGAS(Phospho (STY))QFETSAAK	1886.07	437.235	740.63	1.12	21.5525	1.10977	22.6443	TRUE	4.31362997015335	n = 3681	0
1080	ADALQAGASQFETS(Phospho (STY))AAK(SILAC-K-L)	ADALQAGASQFETSAAK(SILAC-K-L)	1	Popeye_20221125_MVB_HStdia_SIL_1_15_100ng_3_E6_1_2296	1_15_3	1_15	2	ADALQAGASQFETS(Phospho (STY))AAK	ADALQAGAS(Phospho (STY))QFETSAAK	1886.07	437.235	740.63	1.12	21.5525	1.10977	22.6443	FALSE	2.54657521299434	n = 3681	0
1081	ADEAS(Phospho (STY))ELACPTPK(SILAC-K-L)	ADEASELACPTPK(SILAC-K-L)	1	Popeye_20221125_MVB_HStdia_SIL_1_1_100ng_1_B6_1_2306	1_1_1	1_1	2	ADEAS(Phospho (STY))ELACPTPK	ADEASELACPT(Phospho (STY))PK	303994	396611	433439	1.03729	15.81	1.03521	15.7797	TRUE	0.766478993270484	n = 2617	0
1082	ADEAS(Phospho (STY))ELACPTPK(SILAC-K-L)	ADEASELACPTPK(SILAC-K-L)	1	Popeye_20221125_MVB_HStdia_SIL_1_1_100ng_1_B6_1_2306	1_1_1	1_1	2	ADEAS(Phospho (STY))ELACPTPK	ADEASELACPT(Phospho (STY))PK	303994	396611	433439	1.03729	15.81	1.03521	15.7797	FALSE	0.701353593008474	n = 2617	0
1083	ADEASELACPT(Phospho (STY))PK(SILAC-K-L)	ADEASELACPTPK(SILAC-K-L)	1	Popeye_20221125_MVB_HStdia_SIL_1_1_100ng_1_B6_1_2306	1_1_1	1_1	2	ADEASELACPT(Phospho (STY))PK	ADEAS(Phospho (STY))ELACPTPK	324847	433439	396611	1.03521	15.7797	1.03729	15.81	TRUE	0.749464169121837	n = 2617	0
1084	ADEASELACPT(Phospho (STY))PK(SILAC-K-L)	ADEASELACPTPK(SILAC-K-L)	1	Popeye_20221125_MVB_HStdia_SIL_1_1_100ng_1_B6_1_2306	1_1_1	1_1	2	ADEASELACPT(Phospho (STY))PK	ADEAS(Phospho (STY))ELACPTPK	324847	433439	396611	1.03521	15.7797	1.03729	15.81	FALSE	0.8190569600944	n = 2617	0
1085	ADEAS(Phospho (STY))ELACPTPK(SILAC-K-L)	ADEASELACPTPK(SILAC-K-L)	1	Popeye_20221125_MVB_HStdia_SIL_1_1_100ng_2_B6_1_2307	1_1_2	1_1	2	ADEAS(Phospho (STY))ELACPTPK	ADEASELACPT(Phospho (STY))PK	1906.07	1296.31	392378	1.01364	16.8412	1.03323	15.8403	TRUE	1.47038131311183	n = 2617	0
1086	ADEAS(Phospho (STY))ELACPTPK(SILAC-K-L)	ADEASELACPTPK(SILAC-K-L)	1	Popeye_20221125_MVB_HStdia_SIL_1_1_100ng_2_B6_1_2307	1_1_2	1_1	2	ADEAS(Phospho (STY))ELACPTPK	ADEASELACPT(Phospho (STY))PK	1906.07	1296.31	392378	1.01364	16.8412	1.03323	15.8403	FALSE	0.00485773922085336	n = 2617	0
1087	ADEASELACPT(Phospho (STY))PK(SILAC-K-L)	ADEASELACPTPK(SILAC-K-L)	1	Popeye_20221125_MVB_HStdia_SIL_1_1_100ng_2_B6_1_2307	1_1_2	1_1	2	ADEASELACPT(Phospho (STY))PK	ADEAS(Phospho (STY))ELACPTPK	314312	392378	1296.31	1.03323	15.8403	1.01364	16.8412	TRUE	0.801043891349668	n = 2617	0
1088	ADEASELACPT(Phospho (STY))PK(SILAC-K-L)	ADEASELACPTPK(SILAC-K-L)	1	Popeye_20221125_MVB_HStdia_SIL_1_1_100ng_2_B6_1_2307	1_1_2	1_1	2	ADEASELACPT(Phospho (STY))PK	ADEAS(Phospho (STY))ELACPTPK	314312	392378	1296.31	1.03323	15.8403	1.01364	16.8412	FALSE	242.466693923521	n = 2617	0
1089	ADEAS(Phospho (STY))ELACPTPK(SILAC-K-L)	ADEASELACPTPK(SILAC-K-L)	1	Popeye_20221125_MVB_HStdia_SIL_1_1_100ng_3_B6_1_2308	1_1_3	1_1	2	ADEAS(Phospho (STY))ELACPTPK	ADEASELACPT(Phospho (STY))PK	2324.09	2478.76	417094	0.999167	16.8724	1.03406	15.8715	TRUE	0.937601865448853	n = 2617	0
1090	ADEAS(Phospho (STY))ELACPTPK(SILAC-K-L)	ADEASELACPTPK(SILAC-K-L)	1	Popeye_20221125_MVB_HStdia_SIL_1_1_100ng_3_B6_1_2308	1_1_3	1_1	2	ADEAS(Phospho (STY))ELACPTPK	ADEASELACPT(Phospho (STY))PK	2324.09	2478.76	417094	0.999167	16.8724	1.03406	15.8715	FALSE	0.00557210125295497	n = 2617	0
1091	ADEASELACPT(Phospho (STY))PK(SILAC-K-L)	ADEASELACPTPK(SILAC-K-L)	1	Popeye_20221125_MVB_HStdia_SIL_1_1_100ng_3_B6_1_2308	1_1_3	1_1	2	ADEASELACPT(Phospho (STY))PK	ADEAS(Phospho (STY))ELACPTPK	312052	417094	2478.76	1.03406	15.8715	0.999167	16.8724	TRUE	0.748157489678586	n = 2617	0
1092	ADEASELACPT(Phospho (STY))PK(SILAC-K-L)	ADEASELACPTPK(SILAC-K-L)	1	Popeye_20221125_MVB_HStdia_SIL_1_1_100ng_3_B6_1_2308	1_1_3	1_1	2	ADEASELACPT(Phospho (STY))PK	ADEAS(Phospho (STY))ELACPTPK	312052	417094	2478.76	1.03406	15.8715	0.999167	16.8724	FALSE	125.890364537107	n = 2617	0
1093	ADEAS(Phospho (STY))ELACPTPK(SILAC-K-L)	ADEASELACPTPK(SILAC-K-L)	1	Popeye_20221125_MVB_HStdia_SIL_1_15_100ng_1_E6_1_2294	1_15_1	1_15	2	ADEAS(Phospho (STY))ELACPTPK	ADEASELACPT(Phospho (STY))PK	1638.06	140.405	33884.2	1.00807	16.8709	1.03552	15.87	TRUE	11.6666785370891	n = 3681	0
1094	ADEAS(Phospho (STY))ELACPTPK(SILAC-K-L)	ADEASELACPTPK(SILAC-K-L)	1	Popeye_20221125_MVB_HStdia_SIL_1_15_100ng_1_E6_1_2294	1_15_1	1_15	2	ADEAS(Phospho (STY))ELACPTPK	ADEASELACPT(Phospho (STY))PK	1638.06	140.405	33884.2	1.00807	16.8709	1.03552	15.87	FALSE	0.048342885474646	n = 3681	0
1095	ADEASELACPT(Phospho (STY))PK(SILAC-K-L)	ADEASELACPTPK(SILAC-K-L)	1	Popeye_20221125_MVB_HStdia_SIL_1_15_100ng_1_E6_1_2294	1_15_1	1_15	2	ADEASELACPT(Phospho (STY))PK	ADEAS(Phospho (STY))ELACPTPK	507348	33884.2	140.405	1.03552	15.87	1.00807	16.8709	TRUE	14.9729962637453	n = 3681	0
1096	ADEASELACPT(Phospho (STY))PK(SILAC-K-L)	ADEASELACPTPK(SILAC-K-L)	1	Popeye_20221125_MVB_HStdia_SIL_1_15_100ng_1_E6_1_2294	1_15_1	1_15	2	ADEASELACPT(Phospho (STY))PK	ADEAS(Phospho (STY))ELACPTPK	507348	33884.2	140.405	1.03552	15.87	1.00807	16.8709	FALSE	3613.46105907909	n = 3681	0
1097	ADEAS(Phospho (STY))ELACPTPK(SILAC-K-L)	ADEASELACPTPK(SILAC-K-L)	1	Popeye_20221125_MVB_HStdia_SIL_1_15_100ng_2_E6_1_2295	1_15_2	1_15	2	ADEAS(Phospho (STY))ELACPTPK	ADEASELACPT(Phospho (STY))PK	2231.07	238.819	39786.9	1.01271	16.9041	1.0374	15.9032	TRUE	9.34209589689263	n = 3681	0
1098	ADEAS(Phospho (STY))ELACPTPK(SILAC-K-L)	ADEASELACPTPK(SILAC-K-L)	1	Popeye_20221125_MVB_HStdia_SIL_1_15_100ng_2_E6_1_2295	1_15_2	1_15	2	ADEAS(Phospho (STY))ELACPTPK	ADEASELACPT(Phospho (STY))PK	2231.07	238.819	39786.9	1.01271	16.9041	1.0374	15.9032	FALSE	0.0560754921846135	n = 3681	0
1099	ADEASELACPT(Phospho (STY))PK(SILAC-K-L)	ADEASELACPTPK(SILAC-K-L)	1	Popeye_20221125_MVB_HStdia_SIL_1_15_100ng_2_E6_1_2295	1_15_2	1_15	2	ADEASELACPT(Phospho (STY))PK	ADEAS(Phospho (STY))ELACPTPK	533887	39786.9	238.819	1.0374	15.9032	1.01271	16.9041	TRUE	13.4186629267422	n = 3681	0
1100	ADEASELACPT(Phospho (STY))PK(SILAC-K-L)	ADEASELACPTPK(SILAC-K-L)	1	Popeye_20221125_MVB_HStdia_SIL_1_15_100ng_2_E6_1_2295	1_15_2	1_15	2	ADEASELACPT(Phospho (STY))PK	ADEAS(Phospho (STY))ELACPTPK	533887	39786.9	238.819	1.0374	15.9032	1.01271	16.9041	FALSE	2235.5298364033	n = 3681	0
1101	ADEAS(Phospho (STY))ELACPTPK(SILAC-K-L)	ADEASELACPTPK(SILAC-K-L)	1	Popeye_20221125_MVB_HStdia_SIL_1_15_100ng_3_E6_1_2296	1_15_3	1_15	2	ADEAS(Phospho (STY))ELACPTPK	ADEASELACPT(Phospho (STY))PK	1839.06	167.967	36488	1.00646	16.8404	1.035	15.8395	TRUE	10.9489363982211	n = 3681	0
1102	ADEAS(Phospho (STY))ELACPTPK(SILAC-K-L)	ADEASELACPTPK(SILAC-K-L)	1	Popeye_20221125_MVB_HStdia_SIL_1_15_100ng_3_E6_1_2296	1_15_3	1_15	2	ADEAS(Phospho (STY))ELACPTPK	ADEASELACPT(Phospho (STY))PK	1839.06	167.967	36488	1.00646	16.8404	1.035	15.8395	FALSE	0.0504017759263319	n = 3681	0
1103	ADEASELACPT(Phospho (STY))PK(SILAC-K-L)	ADEASELACPTPK(SILAC-K-L)	1	Popeye_20221125_MVB_HStdia_SIL_1_15_100ng_3_E6_1_2296	1_15_3	1_15	2	ADEASELACPT(Phospho (STY))PK	ADEAS(Phospho (STY))ELACPTPK	518456	36488	167.967	1.035	15.8395	1.00646	16.8404	TRUE	14.2089454067091	n = 3681	0
1104	ADEASELACPT(Phospho (STY))PK(SILAC-K-L)	ADEASELACPTPK(SILAC-K-L)	1	Popeye_20221125_MVB_HStdia_SIL_1_15_100ng_3_E6_1_2296	1_15_3	1_15	2	ADEASELACPT(Phospho (STY))PK	ADEAS(Phospho (STY))ELACPTPK	518456	36488	167.967	1.035	15.8395	1.00646	16.8404	FALSE	3086.65392606881	n = 3681	0
1105	ADLNQGIGEPQS(Phospho (STY))PSR(SILAC-R-L)	ADLNQGIGEPQSPSR(SILAC-R-L)	1	Popeye_20221125_MVB_HStdia_SIL_1_1_100ng_2_B6_1_2307	1_1_2	1_1	2	ADLNQGIGEPQS(Phospho (STY))PSR	ADLNQGIGEPQSPS(Phospho (STY))R	2423.08	1920.19	1740.61	1.05406	16.2114	1.05273	16.2417	TRUE	1.26189595821247	n = 2617	0
1106	ADLNQGIGEPQS(Phospho (STY))PSR(SILAC-R-L)	ADLNQGIGEPQSPSR(SILAC-R-L)	1	Popeye_20221125_MVB_HStdia_SIL_1_1_100ng_2_B6_1_2307	1_1_2	1_1	2	ADLNQGIGEPQS(Phospho (STY))PSR	ADLNQGIGEPQSPS(Phospho (STY))R	2423.08	1920.19	1740.61	1.05406	16.2114	1.05273	16.2417	FALSE	1.39208668225507	n = 2617	0
1107	ADLNQGIGEPQSPS(Phospho (STY))R(SILAC-R-L)	ADLNQGIGEPQSPSR(SILAC-R-L)	1	Popeye_20221125_MVB_HStdia_SIL_1_1_100ng_2_B6_1_2307	1_1_2	1_1	2	ADLNQGIGEPQSPS(Phospho (STY))R	ADLNQGIGEPQS(Phospho (STY))PSR	2280.07	1740.61	1920.19	1.05273	16.2417	1.05406	16.2114	TRUE	1.30992583059962	n = 2617	0
1108	ADLNQGIGEPQSPS(Phospho (STY))R(SILAC-R-L)	ADLNQGIGEPQSPSR(SILAC-R-L)	1	Popeye_20221125_MVB_HStdia_SIL_1_1_100ng_2_B6_1_2307	1_1_2	1_1	2	ADLNQGIGEPQSPS(Phospho (STY))R	ADLNQGIGEPQS(Phospho (STY))PSR	2280.07	1740.61	1920.19	1.05273	16.2417	1.05406	16.2114	FALSE	1.18741895333274	n = 2617	0
1109	ADSGPTQPPLS(Phospho (STY))LSPAPETK(SILAC-K-L)	ADSGPTQPPLSLSPAPETK(SILAC-K-L)	1	Popeye_20221125_MVB_HStdia_SIL_1_1_100ng_2_B6_1_2307	1_1_2	1_1	2	ADSGPTQPPLS(Phospho (STY))LSPAPETK	ADSGPTQPPLSLS(Phospho (STY))PAPETK	4507.23	3840.17	4223.44	1.16604	24.7166	1.17073	24.6863	TRUE	1.17370585156386	n = 2617	0
1110	ADSGPTQPPLS(Phospho (STY))LSPAPETK(SILAC-K-L)	ADSGPTQPPLSLSPAPETK(SILAC-K-L)	1	Popeye_20221125_MVB_HStdia_SIL_1_1_100ng_2_B6_1_2307	1_1_2	1_1	2	ADSGPTQPPLS(Phospho (STY))LSPAPETK	ADSGPTQPPLSLS(Phospho (STY))PAPETK	4507.23	3840.17	4223.44	1.16604	24.7166	1.17073	24.6863	FALSE	1.06719404087663	n = 2617	0
1111	ADSGPTQPPLSLS(Phospho (STY))PAPETK(SILAC-K-L)	ADSGPTQPPLSLSPAPETK(SILAC-K-L)	1	Popeye_20221125_MVB_HStdia_SIL_1_1_100ng_2_B6_1_2307	1_1_2	1_1	2	ADSGPTQPPLSLS(Phospho (STY))PAPETK	ADSGPTQPPLS(Phospho (STY))LSPAPETK	4316.23	4223.44	3840.17	1.17073	24.6863	1.16604	24.7166	TRUE	1.02197024226697	n = 2617	0
1112	ADSGPTQPPLSLS(Phospho (STY))PAPETK(SILAC-K-L)	ADSGPTQPPLSLSPAPETK(SILAC-K-L)	1	Popeye_20221125_MVB_HStdia_SIL_1_1_100ng_2_B6_1_2307	1_1_2	1_1	2	ADSGPTQPPLSLS(Phospho (STY))PAPETK	ADSGPTQPPLS(Phospho (STY))LSPAPETK	4316.23	4223.44	3840.17	1.17073	24.6863	1.16604	24.7166	FALSE	1.12396847014585	n = 2617	0
1113	ADT(Phospho (STY))SQEICSPR(SILAC-R-L)LPISASHSSK(SILAC-K-L)	ADTSQEICSPR(SILAC-R-L)LPISASHSSK(SILAC-K-L)	1	Popeye_20221125_MVB_HStdia_SIL_1_1_100ng_1_B6_1_2306	1_1_1	1_1	3	ADT(Phospho (STY))SQEICSPRLPISASHSSK	ADTS(Phospho (STY))QEICSPRLPISASHSSK	9404.3	10409.5	9970.98	0.94375	19.7264	0.929886	19.6961	TRUE	0.903434362841635	n = 2617	0
1114	ADT(Phospho (STY))SQEICSPR(SILAC-R-L)LPISASHSSK(SILAC-K-L)	ADTSQEICSPR(SILAC-R-L)LPISASHSSK(SILAC-K-L)	1	Popeye_20221125_MVB_HStdia_SIL_1_1_100ng_1_B6_1_2306	1_1_1	1_1	3	ADT(Phospho (STY))SQEICSPRLPISASHSSK	ADTS(Phospho (STY))QEICSPRLPISASHSSK	9404.3	10409.5	9970.98	0.94375	19.7264	0.929886	19.6961	FALSE	0.943167070839576	n = 2617	0
1115	ADTS(Phospho (STY))QEICSPR(SILAC-R-L)LPISASHSSK(SILAC-K-L)	ADTSQEICSPR(SILAC-R-L)LPISASHSSK(SILAC-K-L)	1	Popeye_20221125_MVB_HStdia_SIL_1_1_100ng_1_B6_1_2306	1_1_1	1_1	3	ADTS(Phospho (STY))QEICSPRLPISASHSSK	ADT(Phospho (STY))SQEICSPRLPISASHSSK	8747.29	9970.98	10409.5	0.929886	19.6961	0.94375	19.7264	TRUE	0.8772748516194	n = 2617	0
1116	ADTS(Phospho (STY))QEICSPR(SILAC-R-L)LPISASHSSK(SILAC-K-L)	ADTSQEICSPR(SILAC-R-L)LPISASHSSK(SILAC-K-L)	1	Popeye_20221125_MVB_HStdia_SIL_1_1_100ng_1_B6_1_2306	1_1_1	1_1	3	ADTS(Phospho (STY))QEICSPRLPISASHSSK	ADT(Phospho (STY))SQEICSPRLPISASHSSK	8747.29	9970.98	10409.5	0.929886	19.6961	0.94375	19.7264	FALSE	0.840317978769393	n = 2617	0
1117	ADVQLFMDDDS(Phospho (STY))YSHHSGLEYADPEK(SILAC-K-L)	ADVQLFMDDDSYSHHSGLEYADPEK(SILAC-K-L)	1	Popeye_20221125_MVB_HStdia_SIL_1_15_100ng_1_E6_1_2294	1_15_1	1_15	3	ADVQLFMDDDS(Phospho (STY))YSHHSGLEYADPEK	ADVQLFMDDDSYSHHS(Phospho (STY))GLEYADPEK	1784.06	70.3834	682.49	1.04716	27.81	1.08648	27.7796	TRUE	25.3477382450976	n = 3681	0
1118	ADVQLFMDDDS(Phospho (STY))YSHHSGLEYADPEK(SILAC-K-L)	ADVQLFMDDDSYSHHSGLEYADPEK(SILAC-K-L)	1	Popeye_20221125_MVB_HStdia_SIL_1_15_100ng_1_E6_1_2294	1_15_1	1_15	3	ADVQLFMDDDS(Phospho (STY))YSHHSGLEYADPEK	ADVQLFMDDDSYSHHS(Phospho (STY))GLEYADPEK	1784.06	70.3834	682.49	1.04716	27.81	1.08648	27.7796	FALSE	2.61404562704215	n = 3681	0
1119	ADVQLFMDDDSYSHHS(Phospho (STY))GLEYADPEK(SILAC-K-L)	ADVQLFMDDDSYSHHSGLEYADPEK(SILAC-K-L)	1	Popeye_20221125_MVB_HStdia_SIL_1_15_100ng_1_E6_1_2294	1_15_1	1_15	3	ADVQLFMDDDSYSHHS(Phospho (STY))GLEYADPEK	ADVQLFMDDDS(Phospho (STY))YSHHSGLEYADPEK	8230.29	682.49	70.3834	1.08648	27.7796	1.04716	27.81	TRUE	12.0592096587496	n = 3681	0
1120	ADVQLFMDDDSYSHHS(Phospho (STY))GLEYADPEK(SILAC-K-L)	ADVQLFMDDDSYSHHSGLEYADPEK(SILAC-K-L)	1	Popeye_20221125_MVB_HStdia_SIL_1_15_100ng_1_E6_1_2294	1_15_1	1_15	3	ADVQLFMDDDSYSHHS(Phospho (STY))GLEYADPEK	ADVQLFMDDDS(Phospho (STY))YSHHSGLEYADPEK	8230.29	682.49	70.3834	1.08648	27.7796	1.04716	27.81	FALSE	116.935101174425	n = 3681	0
1121	ADVQLFMDDDS(Phospho (STY))YSHHSGLEYADPEK(SILAC-K-L)	ADVQLFMDDDSYSHHSGLEYADPEK(SILAC-K-L)	1	Popeye_20221125_MVB_HStdia_SIL_1_15_100ng_3_E6_1_2296	1_15_3	1_15	3	ADVQLFMDDDS(Phospho (STY))YSHHSGLEYADPEK	ADVQLFMDDDSYSHHS(Phospho (STY))GLEYADPEK	810.029	55.3036	595.76	1.04448	27.8095	1.08636	27.7792	TRUE	14.64694884239	n = 3681	0
1122	ADVQLFMDDDS(Phospho (STY))YSHHSGLEYADPEK(SILAC-K-L)	ADVQLFMDDDSYSHHSGLEYADPEK(SILAC-K-L)	1	Popeye_20221125_MVB_HStdia_SIL_1_15_100ng_3_E6_1_2296	1_15_3	1_15	3	ADVQLFMDDDS(Phospho (STY))YSHHSGLEYADPEK	ADVQLFMDDDSYSHHS(Phospho (STY))GLEYADPEK	810.029	55.3036	595.76	1.04448	27.8095	1.08636	27.7792	FALSE	1.35965657311669	n = 3681	0
1123	ADVQLFMDDDSYSHHS(Phospho (STY))GLEYADPEK(SILAC-K-L)	ADVQLFMDDDSYSHHSGLEYADPEK(SILAC-K-L)	1	Popeye_20221125_MVB_HStdia_SIL_1_15_100ng_3_E6_1_2296	1_15_3	1_15	3	ADVQLFMDDDSYSHHS(Phospho (STY))GLEYADPEK	ADVQLFMDDDS(Phospho (STY))YSHHSGLEYADPEK	5290.21	595.76	55.3036	1.08636	27.7792	1.04448	27.8095	TRUE	8.87976702027662	n = 3681	0
1124	ADVQLFMDDDSYSHHS(Phospho (STY))GLEYADPEK(SILAC-K-L)	ADVQLFMDDDSYSHHSGLEYADPEK(SILAC-K-L)	1	Popeye_20221125_MVB_HStdia_SIL_1_15_100ng_3_E6_1_2296	1_15_3	1_15	3	ADVQLFMDDDSYSHHS(Phospho (STY))GLEYADPEK	ADVQLFMDDDS(Phospho (STY))YSHHSGLEYADPEK	5290.21	595.76	55.3036	1.08636	27.7792	1.04448	27.8095	FALSE	95.6576063764384	n = 3681	0
1125	AEDGATPS(Phospho (STY))PSNETPK(SILAC-K-L)	AEDGATPSPSNETPK(SILAC-K-L)	1	Popeye_20221125_MVB_HStdia_SIL_1_1_100ng_1_B6_1_2306	1_1_1	1_1	2	AEDGATPS(Phospho (STY))PSNETPK	AEDGATPSPS(Phospho (STY))NETPK	28529	30151.4	78804.3	1.03177	10.9297	1.03365	10.0199	TRUE	0.946191553294374	n = 2617	0
1126	AEDGATPS(Phospho (STY))PSNETPK(SILAC-K-L)	AEDGATPSPSNETPK(SILAC-K-L)	1	Popeye_20221125_MVB_HStdia_SIL_1_1_100ng_1_B6_1_2306	1_1_1	1_1	2	AEDGATPS(Phospho (STY))PSNETPK	AEDGATPSPS(Phospho (STY))NETPK	28529	30151.4	78804.3	1.03177	10.9297	1.03365	10.0199	FALSE	0.362023392124541	n = 2617	0
1127	AEDGATPSPS(Phospho (STY))NETPK(SILAC-K-L)	AEDGATPSPSNETPK(SILAC-K-L)	1	Popeye_20221125_MVB_HStdia_SIL_1_1_100ng_1_B6_1_2306	1_1_1	1_1	2	AEDGATPSPS(Phospho (STY))NETPK	AEDGATPS(Phospho (STY))PSNETPK	124187	78804.3	30151.4	1.03365	10.0199	1.03177	10.9297	TRUE	1.57589116329946	n = 2617	0
1128	AEDGATPSPS(Phospho (STY))NETPK(SILAC-K-L)	AEDGATPSPSNETPK(SILAC-K-L)	1	Popeye_20221125_MVB_HStdia_SIL_1_1_100ng_1_B6_1_2306	1_1_1	1_1	2	AEDGATPSPS(Phospho (STY))NETPK	AEDGATPS(Phospho (STY))PSNETPK	124187	78804.3	30151.4	1.03365	10.0199	1.03177	10.9297	FALSE	4.11878055413679	n = 2617	0
1129	AEDGATPS(Phospho (STY))PSNETPK(SILAC-K-L)	AEDGATPSPSNETPK(SILAC-K-L)	1	Popeye_20221125_MVB_HStdia_SIL_1_1_100ng_2_B6_1_2307	1_1_2	1_1	2	AEDGATPS(Phospho (STY))PSNETPK	AEDGATPSPS(Phospho (STY))NETPK	31599.2	38355.2	81776.3	1.02542	10.8088	1.03375	9.86849	TRUE	0.823856999833139	n = 2617	0
1130	AEDGATPS(Phospho (STY))PSNETPK(SILAC-K-L)	AEDGATPSPSNETPK(SILAC-K-L)	1	Popeye_20221125_MVB_HStdia_SIL_1_1_100ng_2_B6_1_2307	1_1_2	1_1	2	AEDGATPS(Phospho (STY))PSNETPK	AEDGATPSPS(Phospho (STY))NETPK	31599.2	38355.2	81776.3	1.02542	10.8088	1.03375	9.86849	FALSE	0.386410243554673	n = 2617	0
1131	AEDGATPSPS(Phospho (STY))NETPK(SILAC-K-L)	AEDGATPSPSNETPK(SILAC-K-L)	1	Popeye_20221125_MVB_HStdia_SIL_1_1_100ng_2_B6_1_2307	1_1_2	1_1	2	AEDGATPSPS(Phospho (STY))NETPK	AEDGATPS(Phospho (STY))PSNETPK	117999	81776.3	38355.2	1.03375	9.86849	1.02542	10.8088	TRUE	1.44294862937061	n = 2617	0
1132	AEDGATPSPS(Phospho (STY))NETPK(SILAC-K-L)	AEDGATPSPSNETPK(SILAC-K-L)	1	Popeye_20221125_MVB_HStdia_SIL_1_1_100ng_2_B6_1_2307	1_1_2	1_1	2	AEDGATPSPS(Phospho (STY))NETPK	AEDGATPS(Phospho (STY))PSNETPK	117999	81776.3	38355.2	1.03375	9.86849	1.02542	10.8088	FALSE	3.07647985149341	n = 2617	0
1133	AEDGATPS(Phospho (STY))PSNETPK(SILAC-K-L)	AEDGATPSPSNETPK(SILAC-K-L)	1	Popeye_20221125_MVB_HStdia_SIL_1_1_100ng_3_B6_1_2308	1_1_3	1_1	2	AEDGATPS(Phospho (STY))PSNETPK	AEDGATPSPS(Phospho (STY))NETPK	27772.1	32123.6	79269.7	1.0275	10.901	1.0324	10.0214	TRUE	0.864538843716146	n = 2617	0
1134	AEDGATPS(Phospho (STY))PSNETPK(SILAC-K-L)	AEDGATPSPSNETPK(SILAC-K-L)	1	Popeye_20221125_MVB_HStdia_SIL_1_1_100ng_3_B6_1_2308	1_1_3	1_1	2	AEDGATPS(Phospho (STY))PSNETPK	AEDGATPSPS(Phospho (STY))NETPK	27772.1	32123.6	79269.7	1.0275	10.901	1.0324	10.0214	FALSE	0.350349503025746	n = 2617	0
1135	AEDGATPSPS(Phospho (STY))NETPK(SILAC-K-L)	AEDGATPSPSNETPK(SILAC-K-L)	1	Popeye_20221125_MVB_HStdia_SIL_1_1_100ng_3_B6_1_2308	1_1_3	1_1	2	AEDGATPSPS(Phospho (STY))NETPK	AEDGATPS(Phospho (STY))PSNETPK	118786	79269.7	32123.6	1.0324	10.0214	1.0275	10.901	TRUE	1.49850447270521	n = 2617	0
1136	AEDGATPSPS(Phospho (STY))NETPK(SILAC-K-L)	AEDGATPSPSNETPK(SILAC-K-L)	1	Popeye_20221125_MVB_HStdia_SIL_1_1_100ng_3_B6_1_2308	1_1_3	1_1	2	AEDGATPSPS(Phospho (STY))NETPK	AEDGATPS(Phospho (STY))PSNETPK	118786	79269.7	32123.6	1.0324	10.0214	1.0275	10.901	FALSE	3.6977798254243	n = 2617	0
1137	AEDGATPS(Phospho (STY))PSNETPK(SILAC-K-L)	AEDGATPSPSNETPK(SILAC-K-L)	1	Popeye_20221125_MVB_HStdia_SIL_1_15_100ng_1_E6_1_2294	1_15_1	1_15	2	AEDGATPS(Phospho (STY))PSNETPK	AEDGATPSPS(Phospho (STY))NETPK	53815	5152.86	8922.51	1.03219	10.8992	1.03813	10.0802	TRUE	10.443714752584	n = 3681	0
1138	AEDGATPS(Phospho (STY))PSNETPK(SILAC-K-L)	AEDGATPSPSNETPK(SILAC-K-L)	1	Popeye_20221125_MVB_HStdia_SIL_1_15_100ng_1_E6_1_2294	1_15_1	1_15	2	AEDGATPS(Phospho (STY))PSNETPK	AEDGATPSPS(Phospho (STY))NETPK	53815	5152.86	8922.51	1.03219	10.8992	1.03813	10.0802	FALSE	6.03137457957458	n = 3681	0
1139	AEDGATPSPS(Phospho (STY))NETPK(SILAC-K-L)	AEDGATPSPSNETPK(SILAC-K-L)	1	Popeye_20221125_MVB_HStdia_SIL_1_15_100ng_1_E6_1_2294	1_15_1	1_15	2	AEDGATPSPS(Phospho (STY))NETPK	AEDGATPS(Phospho (STY))PSNETPK	224424	8922.51	5152.86	1.03813	10.0802	1.03219	10.8992	TRUE	25.152563572358	n = 3681	0
1140	AEDGATPSPS(Phospho (STY))NETPK(SILAC-K-L)	AEDGATPSPSNETPK(SILAC-K-L)	1	Popeye_20221125_MVB_HStdia_SIL_1_15_100ng_1_E6_1_2294	1_15_1	1_15	2	AEDGATPSPS(Phospho (STY))NETPK	AEDGATPS(Phospho (STY))PSNETPK	224424	8922.51	5152.86	1.03813	10.0802	1.03219	10.8992	FALSE	43.5532888531806	n = 3681	0
1141	AEDGATPS(Phospho (STY))PSNETPK(SILAC-K-L)	AEDGATPSPSNETPK(SILAC-K-L)	1	Popeye_20221125_MVB_HStdia_SIL_1_15_100ng_2_E6_1_2295	1_15_2	1_15	2	AEDGATPS(Phospho (STY))PSNETPK	AEDGATPSPS(Phospho (STY))NETPK	63115.5	6295.62	10107.4	1.03219	10.9628	1.03927	10.0832	TRUE	10.0253033061081	n = 3681	0
1142	AEDGATPS(Phospho (STY))PSNETPK(SILAC-K-L)	AEDGATPSPSNETPK(SILAC-K-L)	1	Popeye_20221125_MVB_HStdia_SIL_1_15_100ng_2_E6_1_2295	1_15_2	1_15	2	AEDGATPS(Phospho (STY))PSNETPK	AEDGATPSPS(Phospho (STY))NETPK	63115.5	6295.62	10107.4	1.03219	10.9628	1.03927	10.0832	FALSE	6.24448423927024	n = 3681	0
1143	AEDGATPSPS(Phospho (STY))NETPK(SILAC-K-L)	AEDGATPSPSNETPK(SILAC-K-L)	1	Popeye_20221125_MVB_HStdia_SIL_1_15_100ng_2_E6_1_2295	1_15_2	1_15	2	AEDGATPSPS(Phospho (STY))NETPK	AEDGATPS(Phospho (STY))PSNETPK	247828	10107.4	6295.62	1.03927	10.0832	1.03219	10.9628	TRUE	24.5194609889784	n = 3681	0
1144	AEDGATPSPS(Phospho (STY))NETPK(SILAC-K-L)	AEDGATPSPSNETPK(SILAC-K-L)	1	Popeye_20221125_MVB_HStdia_SIL_1_15_100ng_2_E6_1_2295	1_15_2	1_15	2	AEDGATPSPS(Phospho (STY))NETPK	AEDGATPS(Phospho (STY))PSNETPK	247828	10107.4	6295.62	1.03927	10.0832	1.03219	10.9628	FALSE	39.3651459268507	n = 3681	0
1145	AEDGATPS(Phospho (STY))PSNETPK(SILAC-K-L)	AEDGATPSPSNETPK(SILAC-K-L)	1	Popeye_20221125_MVB_HStdia_SIL_1_15_100ng_3_E6_1_2296	1_15_3	1_15	2	AEDGATPS(Phospho (STY))PSNETPK	AEDGATPSPS(Phospho (STY))NETPK	64411.1	6476.62	10136.3	1.03083	10.9297	1.03896	10.0502	TRUE	9.94517201873817	n = 3681	0
1146	AEDGATPS(Phospho (STY))PSNETPK(SILAC-K-L)	AEDGATPSPSNETPK(SILAC-K-L)	1	Popeye_20221125_MVB_HStdia_SIL_1_15_100ng_3_E6_1_2296	1_15_3	1_15	2	AEDGATPS(Phospho (STY))PSNETPK	AEDGATPSPS(Phospho (STY))NETPK	64411.1	6476.62	10136.3	1.03083	10.9297	1.03896	10.0502	FALSE	6.35449818967473	n = 3681	0
1147	AEDGATPSPS(Phospho (STY))NETPK(SILAC-K-L)	AEDGATPSPSNETPK(SILAC-K-L)	1	Popeye_20221125_MVB_HStdia_SIL_1_15_100ng_3_E6_1_2296	1_15_3	1_15	2	AEDGATPSPS(Phospho (STY))NETPK	AEDGATPS(Phospho (STY))PSNETPK	253118	10136.3	6476.62	1.03896	10.0502	1.03083	10.9297	TRUE	24.9714392825785	n = 3681	0
1148	AEDGATPSPS(Phospho (STY))NETPK(SILAC-K-L)	AEDGATPSPSNETPK(SILAC-K-L)	1	Popeye_20221125_MVB_HStdia_SIL_1_15_100ng_3_E6_1_2296	1_15_3	1_15	2	AEDGATPSPS(Phospho (STY))NETPK	AEDGATPS(Phospho (STY))PSNETPK	253118	10136.3	6476.62	1.03896	10.0502	1.03083	10.9297	FALSE	39.0818050155791	n = 3681	0
1149	AEELS(Phospho (STY))PAALSPSLEPIR(SILAC-R-L)	AEELSPAALSPSLEPIR(SILAC-R-L)	1	Popeye_20221125_MVB_HStdia_SIL_1_1_100ng_1_B6_1_2306	1_1_1	1_1	2	AEELS(Phospho (STY))PAALSPSLEPIR	AEELSPAALS(Phospho (STY))PSLEPIR	846.036	928.637	1850.02	1.1399	31.2647	1.145	30.8704	TRUE	0.911051358065638	n = 2617	0
1150	AEELS(Phospho (STY))PAALSPSLEPIR(SILAC-R-L)	AEELSPAALSPSLEPIR(SILAC-R-L)	1	Popeye_20221125_MVB_HStdia_SIL_1_1_100ng_1_B6_1_2306	1_1_1	1_1	2	AEELS(Phospho (STY))PAALSPSLEPIR	AEELSPAALS(Phospho (STY))PSLEPIR	846.036	928.637	1850.02	1.1399	31.2647	1.145	30.8704	FALSE	0.457311812845267	n = 2617	0
1151	AEELSPAALS(Phospho (STY))PSLEPIR(SILAC-R-L)	AEELSPAALSPSLEPIR(SILAC-R-L)	1	Popeye_20221125_MVB_HStdia_SIL_1_1_100ng_1_B6_1_2306	1_1_1	1_1	2	AEELSPAALS(Phospho (STY))PSLEPIR	AEELS(Phospho (STY))PAALSPSLEPIR	1923.08	1850.02	928.637	1.145	30.8704	1.1399	31.2647	TRUE	1.03949146495714	n = 2617	0
1152	AEELSPAALS(Phospho (STY))PSLEPIR(SILAC-R-L)	AEELSPAALSPSLEPIR(SILAC-R-L)	1	Popeye_20221125_MVB_HStdia_SIL_1_1_100ng_1_B6_1_2306	1_1_1	1_1	2	AEELSPAALS(Phospho (STY))PSLEPIR	AEELS(Phospho (STY))PAALSPSLEPIR	1923.08	1850.02	928.637	1.145	30.8704	1.1399	31.2647	FALSE	2.07086299598228	n = 2617	0
1153	AEELS(Phospho (STY))PAALSPSLEPIR(SILAC-R-L)	AEELSPAALSPSLEPIR(SILAC-R-L)	1	Popeye_20221125_MVB_HStdia_SIL_1_1_100ng_2_B6_1_2307	1_1_2	1_1	2	AEELS(Phospho (STY))PAALSPSLEPIR	AEELSPAALS(Phospho (STY))PSLEPIR	730.03	1078.82	1944.58	1.14716	31.3556	1.13864	30.9916	TRUE	0.67669305352144	n = 2617	0
1154	AEELS(Phospho (STY))PAALSPSLEPIR(SILAC-R-L)	AEELSPAALSPSLEPIR(SILAC-R-L)	1	Popeye_20221125_MVB_HStdia_SIL_1_1_100ng_2_B6_1_2307	1_1_2	1_1	2	AEELS(Phospho (STY))PAALSPSLEPIR	AEELSPAALS(Phospho (STY))PSLEPIR	730.03	1078.82	1944.58	1.14716	31.3556	1.13864	30.9916	FALSE	0.375417828014276	n = 2617	0
1155	AEELSPAALS(Phospho (STY))PSLEPIR(SILAC-R-L)	AEELSPAALSPSLEPIR(SILAC-R-L)	1	Popeye_20221125_MVB_HStdia_SIL_1_1_100ng_2_B6_1_2307	1_1_2	1_1	2	AEELSPAALS(Phospho (STY))PSLEPIR	AEELS(Phospho (STY))PAALSPSLEPIR	1961.09	1944.58	1078.82	1.13864	30.9916	1.14716	31.3556	TRUE	1.00849026525008	n = 2617	0
[truncated: 25,339 more rows]
