# Supplementary material for: Spike-in enhanced phosphoproteomics uncovers synergistic signaling responses to MEK inhibition in colon cancer cells
Source: Nat Commun. 2025 May 27;16:4884. doi: 10.1038/s41467-025-59404-y (PMC12106795; doi:10.1038/s41467-025-59404-y)
Supplement: Supplementary file 21 — Source Data [file 41467_2025_59404_MOESM21_ESM.zip › SourceData_SuppFigure3.csv]

Precursor.Id	sample	Channel.L	Channel.H	Ratio_LH	log2_Ratio_LH_adjusted
(ac)HTDDEMTGpYVATR2	0ngHEK	920.913147	122994.4453	-7.0613123468833	-3.94199692752676
(ac)HTDDEMTGpYVATR2	0ngHEK	1610.414062	142715.875	-6.46957033677522	-3.35025491741867
(ac)HTDDEMTGpYVATR2	0ngHEK	1094.012817	149939.875	-7.09861065406001	-3.97929523470347
(ac)HTDDEMTGpYVATR2	25ngHEK	596.3271484	129131.5625	-7.75852193534086	-4.63920651598431
(ac)HTDDEMTGpYVATR2	25ngHEK	606.7286377	130688.5703	-7.75086584832148	-4.63155042896493
(ac)HTDDEMTGpYVATR2	25ngHEK	904.2354126	122836.1328	-7.08582086394767	-3.96650544459113
(ac)HTDDEMTGpYVATR2	50ngHEK	768.5579224	109300.3828	-7.15192874560996	-4.03261332625342
(ac)HTDDEMTGpYVATR2	50ngHEK	1581.065918	113991.2812	-6.17188215364191	-3.05256673428536
(ac)HTDDEMTGpYVATR2	50ngHEK	1142.296997	97127.07031	-6.40986374056491	-3.29054832120836
(ac)HTDDEMTGpYVATR2	100ngHEK	909.6213989	80705.97656	-6.4712655097304	-3.35195009037385
(ac)HTDDEMTGpYVATR2	100ngHEK	839.4554443	83484.75781	-6.63591525864034	-3.5165998392838
(ac)HTDDEMTGpYVATR2	100ngHEK	1206.93811	73032.76562	-5.91912026004796	-2.79980484069141
(ac)HTDDEMTGpYVATR2	200ngHEK	1986.990234	50289.77734	-4.66160847892795	-1.54229305957141
(ac)HTDDEMTGpYVATR2	200ngHEK	2522.52002	50144.77734	-4.31316182517993	-1.19384640582338
(ac)HTDDEMTGpYVATR2	200ngHEK	3452.882324	52576.33203	-3.92854042398065	-0.809225004624101
(ac)HTDDEMTGpYVATR2	400ngHEK	4806.744141	32554.5	-2.75972506335964	0.3595903559969
(ac)HTDDEMTGpYVATR2	400ngHEK	3134.870605	31906.16797	-3.34735754620938	-0.228042126852837
(ac)HTDDEMTGpYVATR2	400ngHEK	3194.258545	30407.27734	-3.25086364850061	-0.131548229144063
(ac)SWEVpYQGVCQK2	0ngHEK	693.9161987	73233.10938	-6.72159079662408	-3.65331518643717
(ac)SWEVpYQGVCQK2	0ngHEK	89.75593567	78402.5625	-9.77067774336452	-6.70240213317761
(ac)SWEVpYQGVCQK2	0ngHEK	343.0991516	83008.79688	-7.9184948658693	-4.85021925568239
(ac)SWEVpYQGVCQK2	25ngHEK	123.9923706	107380.5391	-9.75826548510961	-6.68998987492269
(ac)SWEVpYQGVCQK2	25ngHEK	162.9508972	117313.4844	-9.49171584019086	-6.42344023000395
(ac)SWEVpYQGVCQK2	25ngHEK	226.1260071	114698.6406	-8.98650564919145	-5.91823003900454
(ac)SWEVpYQGVCQK2	50ngHEK	0	84182.38281	-Inf	-Inf
(ac)SWEVpYQGVCQK2	50ngHEK	274.7347717	5759.191406	-4.38975484939695	-1.32147923921004
(ac)SWEVpYQGVCQK2	50ngHEK	143.4916534	74789.92188	-9.02573324551137	-5.95745763532446
(ac)SWEVpYQGVCQK2	100ngHEK	189.2203674	4166.171387	-4.46058289815118	-1.39230728796426
(ac)SWEVpYQGVCQK2	100ngHEK	68.26006317	62172.52734	-9.83101976135136	-6.76274415116445
(ac)SWEVpYQGVCQK2	100ngHEK	451.7803345	58079.13672	-7.00625472608177	-3.93797911589486
(ac)SWEVpYQGVCQK2	200ngHEK	252.9364166	37173.51562	-7.19935656035133	-4.13108095016442
(ac)SWEVpYQGVCQK2	200ngHEK	304.0767212	33089.51953	-6.76579515910454	-3.69751954891763
(ac)SWEVpYQGVCQK2	200ngHEK	251.8204498	37868.51562	-7.23245961497493	-4.16418400478802
(ac)SWEVpYQGVCQK2	400ngHEK	921.003418	4435.186523	-2.26771636321714	0.800559246969772
(ac)SWEVpYQGVCQK2	400ngHEK	406.9305115	4926.217773	-3.59762604405268	-0.529350433865764
(ac)SWEVpYQGVCQK2	400ngHEK	859.2095947	8697.292969	-3.33948442329092	-0.271208813104008
ALPNNTSSpSPQPK2	0ngHEK	1262.78125	86161.22656	-6.09236213806881	-13.019936586068
ALPNNTSSpSPQPK2	0ngHEK	1084.012085	76899.83594	-6.14852777467429	-13.0761022226735
ALPNNTSSpSPQPK2	0ngHEK	714.8879395	79744.82812	-6.80153003166937	-13.7291044796685
ALPNNTSSpSPQPK2	25ngHEK	393849.625	67322.66406	2.54848072953184	-4.37909371846732
ALPNNTSSpSPQPK2	25ngHEK	314398.8125	56530.03125	2.47550636884259	-4.45206807915658
ALPNNTSSpSPQPK2	25ngHEK	405375.8125	71174.67188	2.50982416812153	-4.41775027987763
ALPNNTSSpSPQPK2	50ngHEK	515974.5625	56137.15234	3.20027215519706	-3.7273022928021
ALPNNTSSpSPQPK2	50ngHEK	730603	35985.38672	4.3436046101098	-2.58396983788937
ALPNNTSSpSPQPK2	50ngHEK	468597.5	49813.04688	3.23375369419758	-3.69382075380158
ALPNNTSSpSPQPK2	100ngHEK	483158.7188	25048.93359	4.26967610582502	-2.65789834217415
ALPNNTSSpSPQPK2	100ngHEK	829960.5625	22576.83984	5.20012731885345	-1.72744712914571
ALPNNTSSpSPQPK2	100ngHEK	3829207.75	6957.28418	9.10430596820684	2.17673152020768
ALPNNTSSpSPQPK2	200ngHEK	643837.625	12322.4375	5.70733731970486	-1.2202371282943
ALPNNTSSpSPQPK2	200ngHEK	734237.875	11518.42383	5.99423231808048	-0.933342129918681
ALPNNTSSpSPQPK2	200ngHEK	668227.8125	11009.3877	5.92353389167297	-1.00404055632619
ALPNNTSSpSPQPK2	400ngHEK	240039.6875	1953.057373	6.9413948161026	0.013820368103441
ALPNNTSSpSPQPK2	400ngHEK	408251.1562	4067.152344	6.64929413031588	-0.278280317683286
ALPNNTSSpSPQPK2	400ngHEK	553474.0625	3785.115967	7.19203439757901	0.264459949579845
ANpSFVGTAQYVSPELLTEK2	0ngHEK	1360.155029	293033.9062	-7.75115269694624	-10.1435449144788
ANpSFVGTAQYVSPELLTEK2	0ngHEK	1476.234985	273294.5	-7.53239023012712	-9.9247824476597
ANpSFVGTAQYVSPELLTEK2	0ngHEK	1086.166748	297633.875	-8.09814932267093	-10.4905415402035
ANpSFVGTAQYVSPELLTEK2	25ngHEK	89052.375	219959.0312	-1.30450884424342	-3.69690106177601
ANpSFVGTAQYVSPELLTEK2	25ngHEK	80562.84375	243162.4531	-1.59373396396495	-3.98612618149754
ANpSFVGTAQYVSPELLTEK2	25ngHEK	95895.77344	223901.5938	-1.22332566210284	-3.61571787963543
ANpSFVGTAQYVSPELLTEK2	50ngHEK	137310	203741.6094	-0.569303948927098	-2.96169616645968
ANpSFVGTAQYVSPELLTEK2	50ngHEK	128958.7812	230989.9062	-0.840919796097597	-3.23331201363018
ANpSFVGTAQYVSPELLTEK2	50ngHEK	140440.6406	200028.9531	-0.51024835535861	-2.90264057289119
ANpSFVGTAQYVSPELLTEK2	100ngHEK	128020.9297	100373.8203	0.350996658986847	-2.04139555854574
ANpSFVGTAQYVSPELLTEK2	100ngHEK	182319.1094	151917.4688	0.263178009316491	-2.12921420821609
ANpSFVGTAQYVSPELLTEK2	100ngHEK	180590.6719	158816	0.185367109956416	-2.20702510757617
ANpSFVGTAQYVSPELLTEK2	200ngHEK	218934.0938	91081.91406	1.26526012287503	-1.12713209465756
ANpSFVGTAQYVSPELLTEK2	200ngHEK	215448.5156	74187.07812	1.53810333287343	-0.854288884659157
ANpSFVGTAQYVSPELLTEK2	200ngHEK	218549.1719	88267.85156	1.3079979235906	-1.08439429394198
ANpSFVGTAQYVSPELLTEK2	400ngHEK	231704.5312	43595.03906	2.41005038117122	0.0176581636386368
ANpSFVGTAQYVSPELLTEK2	400ngHEK	220321.4219	43747.63672	2.33233278671347	-0.0600594308191127
ANpSFVGTAQYVSPELLTEK2	400ngHEK	225660.0625	41735.80859	2.43479348471306	0.0424012671804754
ASGQAFELILpSPR2	0ngHEK	645.3878174	38667.64844	-5.90481687466072	-9.9100689397101
ASGQAFELILpSPR2	0ngHEK	305.0314636	34498.27344	-6.82142228739792	-10.8266743524473
ASGQAFELILpSPR2	0ngHEK	1157.376831	33356.32812	-4.84902991101969	-8.85428197606906
ASGQAFELILpSPR2	25ngHEK	39251.16406	28030.00195	0.485763595476566	-3.51948846957281
ASGQAFELILpSPR2	25ngHEK	27843.27734	26582.99805	0.0668252140449265	-3.93842685100445
ASGQAFELILpSPR2	25ngHEK	44050.32422	29560.11133	0.57550093472818	-3.4297511303212
ASGQAFELILpSPR2	50ngHEK	48645.03125	22822.83789	1.09181425761711	-2.91343780743226
ASGQAFELILpSPR2	50ngHEK	38181.97656	23861.94336	0.678180244906117	-3.32707182014326
ASGQAFELILpSPR2	50ngHEK	48545.29688	20578.83594	1.23817015536155	-2.76708190968783
ASGQAFELILpSPR2	100ngHEK	69281.85156	16175.72852	2.09864679709647	-1.90660526795291
ASGQAFELILpSPR2	100ngHEK	50501.42969	14880.50391	1.76290084861287	-2.24235121643651
ASGQAFELILpSPR2	100ngHEK	53175.86719	12856.43457	2.04828105522474	-1.95697100982464
ASGQAFELILpSPR2	200ngHEK	80459.99219	10688.47852	2.91221509452788	-1.09303697052149
ASGQAFELILpSPR2	200ngHEK	64361.66016	7727.295898	3.05816599114001	-0.947086073909365
ASGQAFELILpSPR2	200ngHEK	101641.6094	9548.366211	3.41209341464561	-0.593158650403763
ASGQAFELILpSPR2	400ngHEK	77565.75	5031.232422	3.94643601255755	-0.0588160524918258
ASGQAFELILpSPR2	400ngHEK	87735.28906	4982.168945	4.13831139382228	0.133059328772904
ASGQAFELILpSPR2	400ngHEK	74910.49219	4911.239258	3.9310087887683	-0.0742432762810776
DVpSPFDHSR2	0ngHEK	5822.686035	191965.1562	-5.04301583004627	-0.539955699236846
DVpSPFDHSR2	0ngHEK	16383.68652	185982.1562	-3.50483228881752	0.9982278419919
DVpSPFDHSR2	0ngHEK	15102.45996	193705.1406	-3.68100677429991	0.822053356509518
DVpSPFDHSR2	25ngHEK	1600.245117	205380.2812	-7.00386095688895	-2.50080082607952
DVpSPFDHSR2	25ngHEK	727.8736572	203513.9844	-8.12722416475806	-3.62416403394864
DVpSPFDHSR2	25ngHEK	1026.698608	204719.2969	-7.63949055321723	-3.1364304224078
DVpSPFDHSR2	50ngHEK	2205.252441	211159.1562	-6.58124318154222	-2.07818305073279
DVpSPFDHSR2	50ngHEK	943.0272217	200705.0156	-7.73356153787127	-3.23050140706184
DVpSPFDHSR2	50ngHEK	760.692688	189405.2344	-7.95994674880586	-3.45688661799643
DVpSPFDHSR2	100ngHEK	1604.872803	153316.6406	-6.5779115231762	-2.07485139236677
DVpSPFDHSR2	100ngHEK	1742.478882	156055.2344	-6.4847717672427	-1.98171163643328
DVpSPFDHSR2	100ngHEK	2304.42749	156564.4062	-6.08620408001802	-1.5831439492086
DVpSPFDHSR2	200ngHEK	2253.190918	118104.3203	-5.71194836820635	-1.20888823739693
DVpSPFDHSR2	200ngHEK	3561.227051	115065.2656	-5.01393416735267	-0.510874036543244
DVpSPFDHSR2	200ngHEK	2079.7771	111096.2656	-5.73923759654685	-1.23617746573743
DVpSPFDHSR2	400ngHEK	3015.420166	64718.13672	-4.4237391270703	0.0793210037391265
DVpSPFDHSR2	400ngHEK	3046.576904	59627.57031	-4.29071848783903	0.2123416429704
DVpSPFDHSR2	400ngHEK	1985.406982	55106.76562	-4.79472277751895	-0.291662646709526
EAASpSPAGEPLR2	0ngHEK	3094.617188	65560.80469	-4.40500070156041	-5.39868588106837
EAASpSPAGEPLR2	0ngHEK	812.1074829	67390.28125	-6.37472605504171	-7.36841123454967
EAASpSPAGEPLR2	0ngHEK	2643.34375	65680.28125	-4.63502434932047	-5.62870952882843
EAASpSPAGEPLR2	25ngHEK	7583.076172	49890.1875	-2.71790097139682	-3.71158615090478
EAASpSPAGEPLR2	25ngHEK	9823.828125	47014.42578	-2.25874627234068	-3.25243145184864
EAASpSPAGEPLR2	25ngHEK	13682.59473	50450.36328	-1.88252281291561	-2.87620799242357
EAASpSPAGEPLR2	50ngHEK	10303.38281	35168.07812	-1.7711484148206	-2.76483359432856
EAASpSPAGEPLR2	50ngHEK	9517.996094	37727.19141	-1.98687493556761	-2.98056011507557
EAASpSPAGEPLR2	50ngHEK	11512	35696.14844	-1.6326299208653	-2.62631510037326
EAASpSPAGEPLR2	100ngHEK	14522.20996	30737.15625	-1.08172267908385	-2.07540785859181
EAASpSPAGEPLR2	100ngHEK	13865.13379	29930.97656	-1.11017781294978	-2.10386299245774
EAASpSPAGEPLR2	100ngHEK	15023.97754	26782.68945	-0.834034028369011	-1.82771920787697
EAASpSPAGEPLR2	200ngHEK	15661.78418	15361.47656	0.027931676878782	-0.965753502629179
EAASpSPAGEPLR2	200ngHEK	21603.75195	18028.51953	0.261000958678782	-0.73268422082918
EAASpSPAGEPLR2	200ngHEK	15240.72754	19285.51367	-0.339585798904042	-1.333270978412
EAASpSPAGEPLR2	400ngHEK	16316.99219	9244.255859	0.819746045266784	-0.173939134241177
EAASpSPAGEPLR2	400ngHEK	17967.88281	9100.265625	0.981439861902834	-0.0122453176051274
EAASpSPAGEPLR2	400ngHEK	20365.73242	8989.258789	1.17986963135427	0.186184451846304
EEEEDGTGpSPQLNNR2	0ngHEK	925.5587158	168656.3906	-7.50954675455144	-2.99950576710214
EEEEDGTGpSPQLNNR2	0ngHEK	2294.509033	182349.375	-6.31237595829098	-1.80233497084168
EEEEDGTGpSPQLNNR2	0ngHEK	2427.485352	195934.3906	-6.33476424276086	-1.82472325531156
EEEEDGTGpSPQLNNR2	25ngHEK	1324.177368	144015.9531	-6.76498844412769	-2.25494745667839
EEEEDGTGpSPQLNNR2	25ngHEK	1343.686157	148578.8594	-6.78888883674735	-2.27884784929805
EEEEDGTGpSPQLNNR2	25ngHEK	2164.352051	148499.7812	-6.10038180977337	-1.59034082232408
EEEEDGTGpSPQLNNR2	50ngHEK	1035.686646	129612.7578	-6.96747634773933	-2.45743536029004
EEEEDGTGpSPQLNNR2	50ngHEK	2261.123535	136685.7344	-5.9176790546169	-1.40763806716761
EEEEDGTGpSPQLNNR2	50ngHEK	2222.365234	126427.3984	-5.83006940171913	-1.32002841426984
EEEEDGTGpSPQLNNR2	100ngHEK	558.1297607	108623.4844	-7.60451975613468	-3.09447876868538
EEEEDGTGpSPQLNNR2	100ngHEK	259.6835022	105811.3828	-8.6705247583805	-4.16048377093121
EEEEDGTGpSPQLNNR2	100ngHEK	1311.2854	96383.47656	-6.19973221411669	-1.68969122666739
EEEEDGTGpSPQLNNR2	200ngHEK	972.6506958	42788.60547	-5.45916106175749	-0.949120074308195
EEEEDGTGpSPQLNNR2	200ngHEK	2109.431885	44563.60547	-4.40093955249825	0.109101434951048
EEEEDGTGpSPQLNNR2	200ngHEK	229.4425354	48189.70703	-7.71444834859664	-3.20440736114734
EEEEDGTGpSPQLNNR2	400ngHEK	946.2528687	19059.8418	-4.33216656561269	0.177874421836607
EEEEDGTGpSPQLNNR2	400ngHEK	1078.650024	19599.76562	-4.18353764949984	0.326503337949453
EEEEDGTGpSPQLNNR2	400ngHEK	629.1204834	20334.06836	-5.01441874723535	-0.504377759786059
GEPNVSpYICSR2	0ngHEK	563.7227173	442344.7812	-9.61596987951011	-12.2498141908663
GEPNVSpYICSR2	0ngHEK	1358.865967	437667.2812	-8.33128756431205	-10.9651318756682
GEPNVSpYICSR2	0ngHEK	566.3092651	465666.375	-9.68349086273082	-12.317335174087
GEPNVSpYICSR2	25ngHEK	109771.7266	316666.7812	-1.52845902067606	-4.16230333203221
GEPNVSpYICSR2	25ngHEK	130539.9766	374084.2812	-1.51887166016726	-4.15271597152341
GEPNVSpYICSR2	25ngHEK	126971.6562	319318.75	-1.33049078758959	-3.96433509894574
GEPNVSpYICSR2	50ngHEK	183550.6719	251779.7031	-0.455983591189009	-3.08982790254516
GEPNVSpYICSR2	50ngHEK	192868.7188	294781.2812	-0.612025742303935	-3.24587005366009
GEPNVSpYICSR2	50ngHEK	225914.6875	279357.3125	-0.306333516588444	-2.94017782794459
GEPNVSpYICSR2	100ngHEK	292520.0625	206474.5781	0.502571412659976	-2.13127289869617
GEPNVSpYICSR2	100ngHEK	314247.6562	223708.5781	0.490281406855038	-2.14356290450111
GEPNVSpYICSR2	100ngHEK	277228.4688	186172.4219	0.574436037152263	-2.05940827420389
GEPNVSpYICSR2	200ngHEK	337480.0625	107123.9141	1.65552169375648	-0.978322617599672
GEPNVSpYICSR2	200ngHEK	332561.7812	103095.9375	1.6896348958025	-0.944209415553652
GEPNVSpYICSR2	200ngHEK	326914.5625	101903.9219	1.68170406729108	-0.952140244065065
GEPNVSpYICSR2	400ngHEK	404218.625	67486.35156	2.58246813153512	-0.0513761798210304
GEPNVSpYICSR2	400ngHEK	403929.6875	67200.35938	2.5875633297568	-0.0462809815993488
GEPNVSpYICSR2	400ngHEK	371184.5938	55888.96484	2.73150147277653	0.0976571614203787
HAEApTLGSGNLR2	0ngHEK	982.8612061	94524.34375	-6.58755441587699	-1.60712354008133
HAEApTLGSGNLR2	0ngHEK	873.7699585	93382.35938	-6.73975272500814	-1.75932184921247
HAEApTLGSGNLR2	0ngHEK	601.3130493	92924.20312	-7.27179433365971	-2.29136345786404
HAEApTLGSGNLR2	25ngHEK	100.2233276	80547.88281	-9.65048451434332	-4.67005363854766
HAEApTLGSGNLR2	25ngHEK	48.09824753	84231.4375	-10.7741587420676	-5.79372786627192
HAEApTLGSGNLR2	25ngHEK	523.4747314	83011.63281	-7.30904981339457	-2.32861893759891
HAEApTLGSGNLR2	50ngHEK	180.4373322	65504.74609	-8.50395776863007	-3.52352689283441
HAEApTLGSGNLR2	50ngHEK	839.9904175	78854.45312	-6.55267554999409	-1.57224467419842
HAEApTLGSGNLR2	50ngHEK	271.9703369	68914.24219	-7.98520904963171	-3.00477817383605
HAEApTLGSGNLR2	100ngHEK	1015.800354	55094.71484	-5.76122514273859	-0.780794266942928
HAEApTLGSGNLR2	100ngHEK	1573.867676	58406.10547	-5.2137330333266	-0.233302157530933
HAEApTLGSGNLR2	100ngHEK	248.1738129	51470.71094	-7.69625700821899	-2.71582613242333
HAEApTLGSGNLR2	200ngHEK	2908.570068	35973.11719	-3.62853721471167	1.351893661084
HAEApTLGSGNLR2	200ngHEK	462.5619202	33310.14062	-6.17017113129463	-1.18974025549896
HAEApTLGSGNLR2	200ngHEK	1082.249634	36602.125	-5.07982219134356	-0.0993913155478925
HAEApTLGSGNLR2	400ngHEK	1319.005493	28897.88086	-4.45344122304226	0.526989652753404
HAEApTLGSGNLR2	400ngHEK	494.785675	24492.88477	-5.62941516207625	-0.648984286280588
HAEApTLGSGNLR2	400ngHEK	888.3704224	25770.87305	-4.85843624226848	0.121994633527185
HTDDEM(ox)TGpYVATR2	0ngHEK	176.0532074	503248.5	-11.4810437406958	-7.34175226506742
HTDDEM(ox)TGpYVATR2	0ngHEK	0	506459.4688	-Inf	-Inf
HTDDEM(ox)TGpYVATR2	0ngHEK	427.4439392	517416.4375	-10.2413749537514	-6.10208347812308
HTDDEM(ox)TGpYVATR2	25ngHEK	2300.342041	482425.3438	-7.71231349632947	-3.57302202070111
HTDDEM(ox)TGpYVATR2	25ngHEK	1879.708984	494299.4062	-8.03873204158618	-3.89944056595782
HTDDEM(ox)TGpYVATR2	25ngHEK	2085.384033	469360.6875	-7.81424011307693	-3.67494863744857
HTDDEM(ox)TGpYVATR2	50ngHEK	2973.680176	420024.75	-7.1420810395157	-3.00278956388734
HTDDEM(ox)TGpYVATR2	50ngHEK	2803.656738	446942.5312	-7.3166358026766	-3.17734432704824
HTDDEM(ox)TGpYVATR2	50ngHEK	3427.336914	397642.8125	-6.85824126523351	-2.71894978960515
HTDDEM(ox)TGpYVATR2	100ngHEK	4042.91333	320927.5	-6.31070833183209	-2.17141685620373
HTDDEM(ox)TGpYVATR2	100ngHEK	3888.485107	323987	-6.38058390257584	-2.24129242694748
HTDDEM(ox)TGpYVATR2	100ngHEK	4590.806641	308277	-6.06933577748781	-1.93004430185945
HTDDEM(ox)TGpYVATR2	200ngHEK	6992.889648	217560.4531	-4.95938378653439	-0.820092310906034
HTDDEM(ox)TGpYVATR2	200ngHEK	6729.588379	211073.2969	-4.97108199930542	-0.831790523677059
HTDDEM(ox)TGpYVATR2	200ngHEK	6397.101074	208656.25	-5.02756604691221	-0.888274571283854
HTDDEM(ox)TGpYVATR2	400ngHEK	9051.339844	152656.3125	-4.07601207148658	0.0632794041417792
HTDDEM(ox)TGpYVATR2	400ngHEK	8257.90918	141217.8281	-4.09600187155581	0.0432896040725508
HTDDEM(ox)TGpYVATR2	400ngHEK	7102.380859	134752.0312	-4.24586048384269	-0.106569008214329
HTDDEMTGpYVATR2	0ngHEK	213.3916473	985343.9375	-12.1729079680676	-9.50207590113901
HTDDEMTGpYVATR2	0ngHEK	374.5235596	1004642.438	-11.3893380281078	-8.71850596117919
HTDDEMTGpYVATR2	0ngHEK	0	984879.75	-Inf	-Inf
HTDDEMTGpYVATR2	25ngHEK	5766.410156	793504.625	-7.10442136452324	-4.43358929759468
HTDDEMTGpYVATR2	25ngHEK	4594.358887	849221.8125	-7.53013406070134	-4.85930199377278
HTDDEMTGpYVATR2	25ngHEK	14318.13281	874090.1875	-5.93186687090297	-3.26103480397441
HTDDEMTGpYVATR2	50ngHEK	14432.41211	721453.75	-5.64352256648976	-2.9726904995612
HTDDEMTGpYVATR2	50ngHEK	12392.85938	789251.875	-5.99290478172661	-3.32207271479805
HTDDEMTGpYVATR2	50ngHEK	14932.94336	714882.75	-5.58113617944977	-2.91030411252121
HTDDEMTGpYVATR2	100ngHEK	24669.37891	564062.5	-4.51506172777178	-1.84422966084322
HTDDEMTGpYVATR2	100ngHEK	21908.49609	596126.8125	-4.76605690512957	-2.09522483820101
HTDDEMTGpYVATR2	100ngHEK	18301.99219	484065.5625	-4.72512986036234	-2.05429779343378
HTDDEMTGpYVATR2	200ngHEK	32914.55859	385277	-3.54909830822811	-0.878266241299551
HTDDEMTGpYVATR2	200ngHEK	32090.6875	373576.4062	-3.54117673939911	-0.870344672470546
HTDDEMTGpYVATR2	200ngHEK	31980.63477	377921.0938	-3.56281456572649	-0.891982498797926
HTDDEMTGpYVATR2	400ngHEK	36678.12109	257236.875	-2.81010582734768	-0.139273760419116
HTDDEMTGpYVATR2	400ngHEK	42673.16797	256444.2344	-2.58724401336812	0.0835880535604376
HTDDEMTGpYVATR2	400ngHEK	43753.03516	268068.4375	-2.61514636006988	0.0556857068586787
HTVLpYISPPPEDLLDNSR3	0ngHEK	3811.550781	315373	-6.37053724471421	0.524876293837319
HTVLpYISPPPEDLLDNSR3	0ngHEK	4452.068359	384586.5625	-6.43268880077867	0.462724737772854
HTVLpYISPPPEDLLDNSR3	0ngHEK	5469.740723	371327.3125	-6.08507517652125	0.810338362030278
HTVLpYISPPPEDLLDNSR3	25ngHEK	2553.540771	478594.625	-7.55016129016104	-0.654747751609512
HTVLpYISPPPEDLLDNSR3	25ngHEK	4227.26416	521387.3125	-6.94648739775922	-0.0510738592076905
HTVLpYISPPPEDLLDNSR3	25ngHEK	4873.910645	520343.9688	-6.73824200733232	0.157171531219206
HTVLpYISPPPEDLLDNSR3	50ngHEK	1876.192871	548862.6875	-8.19249331259514	-1.29707977404361
HTVLpYISPPPEDLLDNSR3	50ngHEK	4700.749023	504749.9688	-6.74653445028547	0.148879088266053
HTVLpYISPPPEDLLDNSR3	50ngHEK	2724.19165	522354.8438	-7.5830581726969	-0.687644634145371
HTVLpYISPPPEDLLDNSR3	100ngHEK	5061.904297	501300.5	-6.6298516314857	0.265561907065826
HTVLpYISPPPEDLLDNSR3	100ngHEK	4619.768066	410276.875	-6.47263360628167	0.422779932269854
HTVLpYISPPPEDLLDNSR3	100ngHEK	6089.137207	453956.5938	-6.22017272530758	0.675240813243947
HTVLpYISPPPEDLLDNSR3	200ngHEK	3995.438232	270408.0312	-6.08064043943059	0.814773099120933
HTVLpYISPPPEDLLDNSR3	200ngHEK	248.2561035	255400.5625	-10.0067167995645	-3.11130326101294
HTVLpYISPPPEDLLDNSR3	200ngHEK	1844.572144	256967.625	-7.12215658134952	-0.226743042797992
HTVLpYISPPPEDLLDNSR3	400ngHEK	1001.579407	151378.4062	-7.2397388073509	-0.344325268799376
HTVLpYISPPPEDLLDNSR3	400ngHEK	2109.446533	162391.5781	-6.26646848283986	0.628945055711669
HTVLpYISPPPEDLLDNSR3	400ngHEK	1091.37207	158262.5781	-7.18003332546382	-0.284619786912294
IADPEHDHTGFLTEpYVATR3	0ngHEK	202.2656708	675179.25	-11.7048033699591	-3.94416812877797
IADPEHDHTGFLTEpYVATR3	0ngHEK	75.35425568	705781.25	-13.1932444918464	-5.43260925066523
IADPEHDHTGFLTEpYVATR3	0ngHEK	571.0375977	645194.6875	-10.1419331068938	-2.38129786571263
IADPEHDHTGFLTEpYVATR3	25ngHEK	480.7023315	677547.8125	-10.4609632405018	-2.70032799932062
IADPEHDHTGFLTEpYVATR3	25ngHEK	342.412384	695317.4375	-10.987721174722	-3.2270859335408
IADPEHDHTGFLTEpYVATR3	25ngHEK	321.1257629	697495.3125	-11.0848293934925	-3.32419415231135
IADPEHDHTGFLTEpYVATR3	50ngHEK	191.3517761	671290	-11.776493143894	-4.0158579027128
IADPEHDHTGFLTEpYVATR3	50ngHEK	619.8256836	682990.375	-10.1057869953841	-2.34515175420294
IADPEHDHTGFLTEpYVATR3	50ngHEK	715.4800415	674406.75	-9.88049173749202	-2.11985649631085
IADPEHDHTGFLTEpYVATR3	100ngHEK	1044.325439	620430.8125	-9.21455516328128	-1.45391992210011
IADPEHDHTGFLTEpYVATR3	100ngHEK	466.8746033	617816.9375	-10.3699285957132	-2.60929335453203
IADPEHDHTGFLTEpYVATR3	100ngHEK	954.3024292	618299.25	-9.33964299524686	-1.57900775406569
IADPEHDHTGFLTEpYVATR3	200ngHEK	895.0974121	456725.5	-8.99506692825429	-1.23443168707312
IADPEHDHTGFLTEpYVATR3	200ngHEK	613.9832153	419569.5625	-9.41649509004531	-1.65585984886413
IADPEHDHTGFLTEpYVATR3	200ngHEK	1260.42627	486939.875	-8.59368810736043	-0.83305286617926
IADPEHDHTGFLTEpYVATR3	400ngHEK	902.4002075	200706.0312	-7.79710085540987	-0.0364656142286996
IADPEHDHTGFLTEpYVATR3	400ngHEK	1130.307251	298716.1875	-8.04591661631487	-0.285281375133698
IADPEHDHTGFLTEpYVATR3	400ngHEK	1155.368042	200469.75	-7.43888825181878	0.321746989362397
IGEGTpYGVVYK2	0ngHEK	831.9979248	92907.94531	-6.8030782382348	-8.33927227190383
IGEGTpYGVVYK2	0ngHEK	1379.942505	96421.70312	-6.126677848835	-7.66287188250403
IGEGTpYGVVYK2	0ngHEK	1336.355347	98323.50781	-6.20116079905111	-7.73735483272014
IGEGTpYGVVYK2	25ngHEK	267973.5938	1552263.5	-2.53421072964828	-4.07040476331731
IGEGTpYGVVYK2	25ngHEK	962.4308472	90956.60156	-6.56235165757824	-8.09854569124727
IGEGTpYGVVYK2	25ngHEK	1912.57251	100337.9844	-5.71320960755854	-7.24940364122758
IGEGTpYGVVYK2	50ngHEK	472889.1562	1346989.75	-1.51016490765431	-3.04635894132334
IGEGTpYGVVYK2	50ngHEK	476997.25	1462765.75	-1.61664589823877	-3.15283993190781
IGEGTpYGVVYK2	50ngHEK	466185.9062	1312437.75	-1.4932717017185	-3.02946573538753
IGEGTpYGVVYK2	100ngHEK	734042.875	989801.125	-0.431274349487806	-1.96746838315684
IGEGTpYGVVYK2	100ngHEK	738166.75	1046749.25	-0.503897225010625	-2.04009125867966
IGEGTpYGVVYK2	100ngHEK	0	0	NA	NA
IGEGTpYGVVYK2	200ngHEK	970284.375	711653.25	0.447233174960401	-1.08896085870863
IGEGTpYGVVYK2	200ngHEK	1012961	679488.8125	0.576056927094352	-0.960137106574681
IGEGTpYGVVYK2	200ngHEK	1081687	700376.75	0.62707999987753	-0.909114033791503
IGEGTpYGVVYK2	400ngHEK	1441760.5	480219.3438	1.58606610593476	0.0498720722657238
IGEGTpYGVVYK2	400ngHEK	1114424.75	402813.8125	1.46811414451618	-0.0680798891528531
IGEGTpYGVVYK2	400ngHEK	1290293.75	439305.875	1.55440185055616	0.0182078168871291
IGpSDPLAYEPK2	0ngHEK	1859.127808	150258.9062	-6.33668074169542	-0.79782836450615
IGpSDPLAYEPK2	0ngHEK	1762.352905	153230.0938	-6.44205300679278	-0.903200629603512
IGpSDPLAYEPK2	0ngHEK	2311.660889	174163.2969	-6.23536703677448	-0.696514659585218
IGpSDPLAYEPK2	25ngHEK	981.0888062	177236.7656	-7.49707845681601	-1.95822607962674
IGpSDPLAYEPK2	25ngHEK	1457.196167	175672.8594	-6.91355240364728	-1.37470002645801
IGpSDPLAYEPK2	25ngHEK	1042.828979	184026.7812	-7.46326934568585	-1.92441696849659
IGpSDPLAYEPK2	50ngHEK	1176.283569	148966.9688	-6.98461276440767	-1.4457603872184
IGpSDPLAYEPK2	50ngHEK	1038.737427	159404.3438	-7.26171611881409	-1.72286374162482
IGpSDPLAYEPK2	50ngHEK	2199.61792	135266.7031	-5.94240999752247	-0.403557620333202
IGpSDPLAYEPK2	100ngHEK	960.7018433	102549.0781	-6.73801005120896	-1.19915767401969
IGpSDPLAYEPK2	100ngHEK	519.2036133	112280.9453	-7.75659697627513	-2.21774459908587
IGpSDPLAYEPK2	100ngHEK	1027.667358	103467.0781	-6.65365462416261	-1.11480224697334
IGpSDPLAYEPK2	200ngHEK	1235.232544	72305.58594	-5.87125253309413	-0.332400155904864
IGpSDPLAYEPK2	200ngHEK	1329.532959	72998.58594	-5.77887707070175	-0.240024693512487
IGpSDPLAYEPK2	200ngHEK	1640.028931	70361.58594	-5.42299483121092	0.11585754597835
IGpSDPLAYEPK2	400ngHEK	1200.020874	49718.52344	-5.37265204490112	0.16620033228815
IGpSDPLAYEPK2	400ngHEK	1261.077026	45543.25391	-5.17450906817784	0.364343309011424
IGpSDPLAYEPK2	400ngHEK	702.0527954	47145.47656	-6.06939601848884	-0.530543641299573
IISSNQELIpYEGR2	0ngHEK	12237.78906	1140140.375	-6.54172471378241	0.516638531497532
IISSNQELIpYEGR2	0ngHEK	2240.976807	1255163.625	-9.12953201522615	-2.07116876994621
IISSNQELIpYEGR2	0ngHEK	3791.039795	1263971.625	-8.38115476063324	-1.3227915153533
IISSNQELIpYEGR2	25ngHEK	1566.352295	1131985.875	-9.49723150905075	-2.43886826377081
IISSNQELIpYEGR2	25ngHEK	2819.107422	1111593.875	-8.62317562212752	-1.56481237684758
IISSNQELIpYEGR2	25ngHEK	1923.822876	1114638.75	-9.17838452074833	-2.12002127546839
IISSNQELIpYEGR2	50ngHEK	746.6055908	1011253.875	-10.4035112984427	-3.34514805316277
IISSNQELIpYEGR2	50ngHEK	1124.143188	1057283	-9.87732006436278	-2.81895681908284
IISSNQELIpYEGR2	50ngHEK	1921.724121	959783.9375	-8.96416461828884	-1.9058013730089
IISSNQELIpYEGR2	100ngHEK	5041.340332	828225.3125	-7.3600721338522	-0.30170888857226
IISSNQELIpYEGR2	100ngHEK	218.661972	14250.6123	-6.02617775821737	1.03218548706257
IISSNQELIpYEGR2	100ngHEK	1790.163208	13893.61426	-2.95625892009961	4.10210432518034
IISSNQELIpYEGR2	200ngHEK	7763.311035	589131.1875	-6.24577302845642	0.812590216823524
IISSNQELIpYEGR2	200ngHEK	6483.749023	611450.1875	-6.55926291528962	0.499100329990325
IISSNQELIpYEGR2	200ngHEK	7482.731934	588257.25	-6.29673829384102	0.761624951438921
IISSNQELIpYEGR2	400ngHEK	4030.587158	413535.9062	-6.68087877044746	0.377484474832486
IISSNQELIpYEGR2	400ngHEK	3076.237793	386331.9062	-6.97252999304097	0.085833252238972
IISSNQELIpYEGR2	400ngHEK	2170.989014	398941.5	-7.5216809723514	-0.463317727071457
ILGETpSLMR2	0ngHEK	922.3877563	107004.9141	-6.85808797432199	-2.93258865751434
ILGETpSLMR2	0ngHEK	680.4611816	108762.25	-7.32044932457208	-3.39495000776444
ILGETpSLMR2	0ngHEK	514.9121704	102528.2578	-7.63747950029358	-3.71198018348594
ILGETpSLMR2	25ngHEK	1137.468872	97294.00781	-6.41845198421094	-2.4929526674033
ILGETpSLMR2	25ngHEK	862.7148438	97228.03125	-6.81634471953595	-2.8908454027283
ILGETpSLMR2	25ngHEK	535.0575562	108329.2266	-7.66151272019277	-3.73601340338513
ILGETpSLMR2	50ngHEK	931.6361084	97737.15625	-6.71299676178639	-2.78749744497875
ILGETpSLMR2	50ngHEK	2028.884766	100946.1953	-5.63675579867592	-1.71125648186828
ILGETpSLMR2	50ngHEK	1043.125488	87750.01562	-6.39441475259589	-2.46891543578824
ILGETpSLMR2	100ngHEK	908.3253174	81610.14844	-6.48939566372197	-2.56389634691432
ILGETpSLMR2	100ngHEK	469.5370789	79654.95312	-7.40638117361855	-3.4808818568109
ILGETpSLMR2	100ngHEK	1028.043823	77237.03125	-6.23131904314245	-2.30581972633481
ILGETpSLMR2	200ngHEK	3287.551514	58086.89453	-4.14312729597339	-0.21762797916575
ILGETpSLMR2	200ngHEK	2599.821289	56413.48047	-4.43955558647577	-0.514056269668121
ILGETpSLMR2	200ngHEK	2544.621582	61070.89453	-4.58496194703875	-0.659462630231104
ILGETpSLMR2	400ngHEK	4685.30127	39738.16797	-3.08431163938228	0.841187677425366
ILGETpSLMR2	400ngHEK	1346.728394	38073.05859	-4.82123964826341	-0.895740331455765
ILGETpSLMR2	400ngHEK	2809.536621	41106.05078	-3.87094666277725	0.0545526540303984
IPASQTpSVPFDHLGK2	0ngHEK	1737.304199	69868.11719	-5.32971196824679	-3.00211607502957
IPASQTpSVPFDHLGK2	0ngHEK	0	64161.40625	-Inf	-Inf
IPASQTpSVPFDHLGK2	25ngHEK	581.4803467	57260.17188	-6.62165775945467	-4.29406186623745
IPASQTpSVPFDHLGK2	50ngHEK	186.0464172	56946.41016	-8.25779848069701	-5.93020258747978
IPASQTpSVPFDHLGK2	50ngHEK	0	57128.41406	-Inf	-Inf
IPASQTpSVPFDHLGK2	50ngHEK	656.859375	52877.41797	-6.33092337937298	-4.00332748615576
IPASQTpSVPFDHLGK2	100ngHEK	5096.775879	44275.81641	-3.11886208935677	-0.791266196139547
IPASQTpSVPFDHLGK2	200ngHEK	4418.25	34740.33203	-2.97506458380768	-0.647468690590458
IPASQTpSVPFDHLGK2	200ngHEK	4692.289551	31278.21484	-2.73679422840562	-0.409198335188394
IPASQTpSVPFDHLGK2	400ngHEK	5333.10498	28046.0957	-2.39475231480272	-0.0671564215855005
IPASQTpSVPFDHLGK2	400ngHEK	5749.334961	27547.21484	-2.26043947163172	0.0671564215855005
LApSPELER2	0ngHEK	1835.807983	369934.0938	-7.65470929033392	-9.63040067815956
LApSPELER2	0ngHEK	2368.927246	407154.0312	-7.42519698467085	-9.40088837249649
LApSPELER2	0ngHEK	1452.842651	422042.4688	-8.1823659083945	-10.1580572962201
LApSPELER2	25ngHEK	81845.82812	338793.5	-2.04942540975339	-4.02511679757903
LApSPELER2	25ngHEK	79830.5	359829.7812	-2.17230264352631	-4.14799403135195
LApSPELER2	25ngHEK	85819.125	346007.75	-2.01143325544753	-3.98712464327317
LApSPELER2	50ngHEK	114277.2578	249496.625	-1.12648197716148	-3.10217336498712
LApSPELER2	50ngHEK	99527.17969	263774.9688	-1.40614519759308	-3.38183658541872
LApSPELER2	50ngHEK	126308.3438	263514.5938	-1.06093291727496	-3.0366243051006
LApSPELER2	100ngHEK	184313.8906	214875.5	-0.221336194671895	-2.19702758249754
LApSPELER2	100ngHEK	178747.7031	215676.2188	-0.270942405318611	-2.24663379314425
LApSPELER2	100ngHEK	219814.3594	243819.2812	-0.149526585026969	-2.12521797285261
LApSPELER2	200ngHEK	237089.1562	114981.9219	1.04402262903485	-0.93166875879079
LApSPELER2	200ngHEK	277201.7812	118048.6172	1.23155538555124	-0.744136002274403
LApSPELER2	200ngHEK	272018.9375	136009.4844	0.999999833995557	-0.975691553830083
LApSPELER2	400ngHEK	239505.5156	54873.17188	2.12588600369085	0.150194615865212
LApSPELER2	400ngHEK	266781.75	69521.72656	1.9401241612573	-0.0355672265683413
LApSPELER2	400ngHEK	222199.875	61165.66797	1.86106399852877	-0.114627389296871
LFGGFNSSDTVTpSPQR2	0ngHEK	992.7201538	204588.2031	-7.68712016224461	-4.97747977040821
LFGGFNSSDTVTpSPQR2	0ngHEK	761.5484619	220575.9531	-8.17812395647072	-5.46848356463433
LFGGFNSSDTVTpSPQR2	0ngHEK	823.1234741	222412.9219	-8.07791603293971	-5.36827564110332
LFGGFNSSDTVTpSPQR2	25ngHEK	1898.592896	175702.6094	-6.5320612169588	-3.82242082512241
LFGGFNSSDTVTpSPQR2	25ngHEK	2340.230225	189483.75	-6.33927985400581	-3.62963946216942
LFGGFNSSDTVTpSPQR2	25ngHEK	1529.877808	175788.5	-6.84428045407562	-4.13464006223923
LFGGFNSSDTVTpSPQR2	50ngHEK	4417.981934	157597.25	-5.1567110311789	-2.44707063934251
LFGGFNSSDTVTpSPQR2	50ngHEK	2258.470459	167062.7656	-6.20890037255683	-3.49925998072044
LFGGFNSSDTVTpSPQR2	50ngHEK	3284.899658	154159.7656	-5.55243317088523	-2.84279277904884
LFGGFNSSDTVTpSPQR2	100ngHEK	4641.761719	111193.9062	-4.58226145043648	-1.87262105860008
LFGGFNSSDTVTpSPQR2	100ngHEK	3785.856934	114229.5391	-4.91517206812743	-2.20553167629103
LFGGFNSSDTVTpSPQR2	100ngHEK	3842.436523	105241.1719	-4.77553398162196	-2.06589358978557
LFGGFNSSDTVTpSPQR2	200ngHEK	4738.849121	71123.16406	-3.9077108736292	-1.19807048179281
LFGGFNSSDTVTpSPQR2	200ngHEK	4880.970703	70380.29688	-3.84993160231749	-1.1402912104811
LFGGFNSSDTVTpSPQR2	200ngHEK	6059.050781	69964.29688	-3.52945519358664	-0.819814801750247
LFGGFNSSDTVTpSPQR2	400ngHEK	8906.202148	49553.03516	-2.47609116350384	0.233549228332551
LFGGFNSSDTVTpSPQR2	400ngHEK	7999.70166	48054.03125	-2.58663936127768	0.123001030558708
LFGGFNSSDTVTpSPQR2	400ngHEK	5866.337891	49134.03516	-3.06619065072765	-0.356550258891259
LNpTSDFQK2	0ngHEK	238.1404572	226390.7656	-9.89278665903795	-11.2799912825827
LNpTSDFQK2	0ngHEK	497.2579651	244954.7656	-8.94430516382071	-10.3315097873655
LNpTSDFQK2	0ngHEK	3660.783447	274028.5	-6.22602970270674	-7.61323432625151
LNpTSDFQK2	25ngHEK	23588.74023	152466.3594	-2.69232067975304	-4.07952530329781
LNpTSDFQK2	25ngHEK	30396.97852	221712.6094	-2.86669099147903	-4.25389561502379
LNpTSDFQK2	25ngHEK	42803.48047	206785.9531	-2.27233817114064	-3.6595427946854
LNpTSDFQK2	50ngHEK	46712.74219	149373.2031	-1.67703331452137	-3.06423793806614
LNpTSDFQK2	50ngHEK	42153.75391	166304.625	-1.98009527308523	-3.36729989663
LNpTSDFQK2	50ngHEK	63254.46875	171225.4062	-1.43665747194995	-2.82386209549472
LNpTSDFQK2	100ngHEK	93087.80469	160551.8281	-0.786375012484288	-2.17357963602905
LNpTSDFQK2	100ngHEK	99465.28125	178213.3906	-0.841340801947026	-2.22854542549179
LNpTSDFQK2	100ngHEK	80785.32812	140321.0938	-0.796566692836742	-2.18377131638151
LNpTSDFQK2	200ngHEK	102418.1328	77515.36719	0.401916908618351	-0.985287714926415
LNpTSDFQK2	200ngHEK	106605.6875	79083.10938	0.430842908100672	-0.956361715444095
LNpTSDFQK2	200ngHEK	118195.5703	89040.17969	0.408647558347669	-0.978557065197098
LNpTSDFQK2	400ngHEK	54290.78906	17610.50586	1.62427110105394	0.237066477509172
LNpTSDFQK2	400ngHEK	64786.91797	28232.68359	1.19833626062387	-0.1888683629209
LNpTSDFQK2	400ngHEK	65758.03906	25993.67773	1.3390065089565	-0.0481981145882708
LpSLVPDSEQGEAILPR2	0ngHEK	650.9827881	334691.125	-9.00599518104252	-2.72634013640186
LpSLVPDSEQGEAILPR2	0ngHEK	1475.135742	346303.5938	-7.8750458317094	-1.59539078706874
LpSLVPDSEQGEAILPR2	0ngHEK	1306.146118	353375.625	-8.07974241988366	-1.800087375243
LpSLVPDSEQGEAILPR2	25ngHEK	2267.487305	637070.625	-8.13421503327582	-1.85455998863516
LpSLVPDSEQGEAILPR2	25ngHEK	3428.259277	674609.4375	-7.62043246730783	-1.34077742266716
LpSLVPDSEQGEAILPR2	25ngHEK	3663.246338	656236.3125	-7.48494889711241	-1.20529385247175
LpSLVPDSEQGEAILPR2	50ngHEK	1482.266235	632175.375	-8.73637643070444	-2.45672138606377
LpSLVPDSEQGEAILPR2	50ngHEK	708.2810059	676090.8125	-9.89867947315249	-3.61902442851183
LpSLVPDSEQGEAILPR2	50ngHEK	316.8599243	619526	-10.9331039121283	-4.65344886748766
LpSLVPDSEQGEAILPR2	100ngHEK	383.256958	400344.3438	-10.0287137239876	-3.74905867934694
LpSLVPDSEQGEAILPR2	100ngHEK	1565.53833	506046.5938	-8.33646758443698	-2.05681253979632
LpSLVPDSEQGEAILPR2	100ngHEK	1947.670654	528011.5	-8.08267579925543	-1.80302075461477
LpSLVPDSEQGEAILPR2	200ngHEK	1321.828613	345072.5	-8.02822056431036	-1.7485655196697
LpSLVPDSEQGEAILPR2	200ngHEK	6049.583496	296902.75	-5.61701082722857	0.662644217412091
LpSLVPDSEQGEAILPR2	200ngHEK	2533.876465	319271.1562	-6.97729222172952	-0.697637177088862
LpSLVPDSEQGEAILPR2	400ngHEK	1256.505249	173904.7031	-7.11273644133595	-0.833081396695289
LpSLVPDSEQGEAILPR2	400ngHEK	3499.128174	168785.7656	-5.59205391867426	0.687601125966403
LpSLVPDSEQGEAILPR2	400ngHEK	2483.481689	174434.1719	-6.13417477391177	0.145480270728886
NDSVIVADQpTPTPTR2	0ngHEK	503.949707	13004.61035	-4.68959959969958	-7.04928262990303
NDSVIVADQpTPTPTR2	0ngHEK	900.7999878	14250.48047	-3.98365994398019	-6.34334297418363
NDSVIVADQpTPTPTR2	0ngHEK	1105.408569	13538.56738	-3.61442347789846	-5.9741065081019
NDSVIVADQpTPTPTR2	25ngHEK	2817.231201	9131.381836	-1.69655523138059	-4.05623826158403
NDSVIVADQpTPTPTR2	25ngHEK	1842.296143	9539.338867	-2.37238429381889	-4.73206732402234
NDSVIVADQpTPTPTR2	25ngHEK	3040.125244	15598.58496	-2.35921249491957	-4.71889552512301
NDSVIVADQpTPTPTR2	50ngHEK	4576.088379	4693.155273	-0.0364432772366649	-2.39612630744011
NDSVIVADQpTPTPTR2	50ngHEK	2612.624268	6720.229492	-1.36301084125558	-3.72269387145902
NDSVIVADQpTPTPTR2	50ngHEK	4248.393555	4015.148926	0.0814639183303984	-2.27821911187305
NDSVIVADQpTPTPTR2	100ngHEK	4731.699707	6412.299805	-0.438483362548703	-2.79816639275215
NDSVIVADQpTPTPTR2	100ngHEK	4554.522461	3442.122803	0.404001227580468	-1.95568180262298
NDSVIVADQpTPTPTR2	100ngHEK	5470.445312	2834.112061	0.948761474203877	-1.41092155599957
NDSVIVADQpTPTPTR2	200ngHEK	33474.01953	3197.116943	3.3881983783631	1.02851534815966
NDSVIVADQpTPTPTR2	200ngHEK	8349.056641	4847.178223	0.784468067768269	-1.57521496243518
NDSVIVADQpTPTPTR2	200ngHEK	5238.682617	3137.134766	0.739756553437809	-1.61992647676564
NDSVIVADQpTPTPTR2	400ngHEK	11549.32812	2047.090088	2.49616242681438	0.13647939661094
NDSVIVADQpTPTPTR2	400ngHEK	3390.879883	2249.08374	0.592322301996201	-1.76736072820724
NDSVIVADQpTPTPTR2	400ngHEK	35893.55078	2258.067139	3.99056436179975	1.6308813315963
NSDLLTpSPDVGLLK2	0ngHEK	1800.024536	37056.56641	-4.36364073314695	-7.22414896139821
NSDLLTpSPDVGLLK2	0ngHEK	798.2911987	34243.41016	-5.42276746551367	-8.28327569376493
NSDLLTpSPDVGLLK2	0ngHEK	1655.768799	37163.52344	-4.48831414554087	-7.34882237379213
NSDLLTpSPDVGLLK2	25ngHEK	15602.5332	36294.38672	-1.21796615710226	-4.07847438535351
NSDLLTpSPDVGLLK2	25ngHEK	16159.25684	37062.41406	-1.19759600390657	-4.05810423215783
NSDLLTpSPDVGLLK2	25ngHEK	20955.04297	37916.38672	-0.855524007885797	-3.71603223613705
NSDLLTpSPDVGLLK2	50ngHEK	24111.96875	30768.45898	-0.35170273669265	-3.21221096494391
NSDLLTpSPDVGLLK2	50ngHEK	26506.81445	35735.36719	-0.430989312755312	-3.29149754100657
NSDLLTpSPDVGLLK2	50ngHEK	29044.53711	33203.23047	-0.193056776297861	-3.05356500454912
NSDLLTpSPDVGLLK2	100ngHEK	27294.05469	17800.84766	0.616640788603109	-2.24386743964815
NSDLLTpSPDVGLLK2	100ngHEK	39549.05078	26878.11719	0.55721098789026	-2.303297240361
NSDLLTpSPDVGLLK2	100ngHEK	36357.41016	21897.74609	0.731467053474765	-2.12904117477649
NSDLLTpSPDVGLLK2	200ngHEK	44157.23438	14512.65039	1.60533879988268	-1.25516942836858
NSDLLTpSPDVGLLK2	200ngHEK	49246.67578	11623.43262	2.08299015704684	-0.777518071204421
NSDLLTpSPDVGLLK2	200ngHEK	45957.59766	12813.50293	1.84263845529767	-1.01786977295359
NSDLLTpSPDVGLLK2	400ngHEK	47791.6875	6843.301758	2.80399523923216	-0.0565129890190921
NSDLLTpSPDVGLLK2	400ngHEK	50496.83984	6765.312012	2.8999647278472	0.0394564995959419
NSDLLTpSPDVGLLK2	400ngHEK	52893.26953	7197.258789	2.87756471767441	0.0170564894231506
QFLISPPApSPPVGWK2	0ngHEK	1614.848877	9103.431641	-2.49501132899865	-4.23428196295647
QFLISPPApSPPVGWK2	0ngHEK	2493.310059	8662.307617	-1.79668910417927	-3.53595973813709
QFLISPPApSPPVGWK2	0ngHEK	2241.717773	10813.46289	-2.27015204116966	-4.00942267512748
QFLISPPApSPPVGWK2	25ngHEK	3228.693115	5898.276855	-0.869343221296156	-2.60861385525398
QFLISPPApSPPVGWK2	25ngHEK	4036.036133	6399.24707	-0.664963078451573	-2.40423371240939
QFLISPPApSPPVGWK2	25ngHEK	4124.409668	5842.277832	-0.502343328413625	-2.24161396237144
QFLISPPApSPPVGWK2	50ngHEK	4520.021484	5076.217285	-0.167424194462735	-1.90669482842055
QFLISPPApSPPVGWK2	50ngHEK	5088.798828	5142.216797	-0.0150652764294026	-1.75433591038722
QFLISPPApSPPVGWK2	50ngHEK	3734.380371	2886.140625	0.371727287192121	-1.3675433467657
QFLISPPApSPPVGWK2	100ngHEK	4780.797363	2305.106201	1.05241803735211	-0.686852596605706
QFLISPPApSPPVGWK2	100ngHEK	6031.620117	2916.141113	1.04848503394003	-0.690785600017793
QFLISPPApSPPVGWK2	100ngHEK	3307.431641	3910.17334	-0.241521225611634	-1.98079185956945
QFLISPPApSPPVGWK2	200ngHEK	4611.690918	2137.102051	1.10964002349693	-0.629630610460887
QFLISPPApSPPVGWK2	200ngHEK	3390.546143	1916.083008	0.823357616320674	-0.915913017637145
QFLISPPApSPPVGWK2	200ngHEK	4318.622559	1312.062622	1.71873465430586	-0.0205359796519626
QFLISPPApSPPVGWK2	400ngHEK	2482.70166	880.0458984	1.49626023296506	-0.243010400992759
QFLISPPApSPPVGWK2	400ngHEK	2637.281982	636.02771	2.05189030819154	0.312619674233719
QFLISPPApSPPVGWK2	400ngHEK	3413.784912	1073.045166	1.66966136071686	-0.0696092732409601
QLpSSGVSEIR2	0ngHEK	826.8251343	48192.40625	-5.86507978121575	-5.90174438917245
QLpSSGVSEIR2	0ngHEK	535.4630127	51374.57031	-6.58412368837323	-6.62078829632994
QLpSSGVSEIR2	0ngHEK	1640.707031	52030.56641	-4.98696985721632	-5.02363446517303
QLpSSGVSEIR2	25ngHEK	4425.54541	44103.21094	-3.31695652431878	-3.35362113227549
QLpSSGVSEIR2	25ngHEK	2685.641113	43826.45312	-4.02846349325452	-4.06512810121122
QLpSSGVSEIR2	25ngHEK	4123.365723	45425.21484	-3.46159900552043	-3.49826361347714
QLpSSGVSEIR2	50ngHEK	5354.640625	30463.92578	-2.50824021157081	-2.54490481952752
QLpSSGVSEIR2	50ngHEK	2105.575439	33911.91406	-4.00950574468712	-4.04617035264382
QLpSSGVSEIR2	50ngHEK	3936.296631	34795.03516	-3.14397061690199	-3.1806352248587
QLpSSGVSEIR2	100ngHEK	7110.976562	26264.74219	-1.88500781710199	-1.9216724250587
QLpSSGVSEIR2	100ngHEK	7456.748047	29716.7793	-1.99465926445132	-2.03132387240803
QLpSSGVSEIR2	100ngHEK	7256.647949	28150.89648	-1.95580568086585	-1.99247028882256
QLpSSGVSEIR2	200ngHEK	11088.2998	19381.55078	-0.805645840031245	-0.842310447987951
QLpSSGVSEIR2	200ngHEK	14291.4248	18592.48438	-0.379569805360953	-0.416234413317659
QLpSSGVSEIR2	200ngHEK	10285.26074	20763.50586	-1.01347169143576	-1.05013629939246
QLpSSGVSEIR2	400ngHEK	8172.17627	8326.212891	-0.0269401242230333	-0.0636047321797396
QLpSSGVSEIR2	400ngHEK	6817.563477	5016.119629	0.44268447259583	0.406019864639123
QLpSSGVSEIR2	400ngHEK	7956.915039	9835.236328	-0.305750524502678	-0.342415132459384
SLSDVEEEEAPEDLpYK2	0ngHEK	1656.131348	235776.2969	-7.15345778042356	-4.26750821533754
SLSDVEEEEAPEDLpYK2	0ngHEK	7723.536133	286309.3438	-5.2121694234805	-2.32621985839447
SLSDVEEEEAPEDLpYK2	0ngHEK	1997.002319	348986.5625	-7.44919166914859	-4.56324210406256
SLSDVEEEEAPEDLpYK2	25ngHEK	1459.724487	870295.25	-9.21966501595158	-6.33371545086555
SLSDVEEEEAPEDLpYK2	25ngHEK	695.1867676	882059.25	-10.3092592312181	-7.42330966613211
SLSDVEEEEAPEDLpYK2	25ngHEK	1410.357056	51189.35547	-5.18171148444242	-2.2957619193564
SLSDVEEEEAPEDLpYK2	50ngHEK	929.234436	853708.125	-9.84348457536852	-6.9575350102825
SLSDVEEEEAPEDLpYK2	50ngHEK	505.3366394	913460.0625	-10.8198811523882	-7.93393158730217
SLSDVEEEEAPEDLpYK2	50ngHEK	1251.240723	871977.25	-9.44478731255394	-6.55883774746792
SLSDVEEEEAPEDLpYK2	100ngHEK	2187.840088	759956.25	-8.44026526248326	-5.55431569739723
SLSDVEEEEAPEDLpYK2	100ngHEK	511.1420593	43217.98047	-6.4017635396359	-3.51581397454988
SLSDVEEEEAPEDLpYK2	100ngHEK	1271.777344	36588.78906	-4.84648365065017	-1.96053408556414
SLSDVEEEEAPEDLpYK2	200ngHEK	1012.392944	585695.1875	-9.17623687248164	-6.29028730739561
SLSDVEEEEAPEDLpYK2	200ngHEK	2655.126709	18702.8125	-2.81640262002995	0.0695469450560755
SLSDVEEEEAPEDLpYK2	200ngHEK	846.6691895	20471.84766	-4.59569911658705	-1.70974955150102
SLSDVEEEEAPEDLpYK2	400ngHEK	2814.802979	12970.60254	-2.20413965041134	0.681809914674684
SLSDVEEEEAPEDLpYK2	400ngHEK	1257.289307	11558.4248	-3.20055623589669	-0.314606670810661
SLSDVEEEEAPEDLpYK2	400ngHEK	1245.650635	11876.61914	-3.25315280895005	-0.367203243864023
SSVLEpSLVGR2	0ngHEK	551.8451538	66046.92969	-6.9030841789267	-3.01239721969934
SSVLEpSLVGR2	0ngHEK	66.88270569	67810.9375	-9.98566906315062	-6.09498210392326
SSVLEpSLVGR2	0ngHEK	759.020752	65017.87891	-6.42055335109928	-2.52986639187192
SSVLEpSLVGR2	25ngHEK	5622.250977	73216.83594	-3.70295566693079	0.18773129229657
SSVLEpSLVGR2	25ngHEK	4028.91626	75425.0625	-4.22658026198182	-0.335893302754458
SSVLEpSLVGR2	25ngHEK	5875.401367	79424.46094	-3.75682407813192	0.133862881095444
SSVLEpSLVGR2	50ngHEK	6236.766602	68260.28125	-3.45217618354219	0.43851077568517
SSVLEpSLVGR2	50ngHEK	9164.576172	76022.39062	-3.05228432520744	0.838402634019922
SSVLEpSLVGR2	50ngHEK	2014.101807	72897.76562	-5.17766608102345	-1.28697912179609
SSVLEpSLVGR2	100ngHEK	4691.904785	61404.69531	-3.71010333399248	0.180583625234886
SSVLEpSLVGR2	100ngHEK	4511.38916	65671.71875	-3.86362856789096	0.0270583913364009
SSVLEpSLVGR2	100ngHEK	7066.546387	59339.6875	-3.06992012101982	0.82076683820754
SSVLEpSLVGR2	200ngHEK	1872.17041	35880.83594	-4.26042983808233	-0.369742878854973
SSVLEpSLVGR2	200ngHEK	1477.115967	38659.16016	-4.70995529616201	-0.819268336934654
SSVLEpSLVGR2	200ngHEK	2131.359375	39413.89844	-4.20885867796214	-0.31817171873478
SSVLEpSLVGR2	400ngHEK	870.0585938	22492.66406	-4.69219817362311	-0.801511214395745
SSVLEpSLVGR2	400ngHEK	2582.311279	25282.67773	-3.29141444709078	0.599272512136586
SSVLEpSLVGR2	400ngHEK	1931.347412	24899.69141	-3.6884482569682	0.202238702259159
STLNPQWNESFpTFK2	0ngHEK	252.3106995	10182.4248	-5.33473596284814	-5.31636244512888
STLNPQWNESFpTFK2	0ngHEK	1351.130859	10616.51855	-2.97407143043108	-2.95569791271182
STLNPQWNESFpTFK2	0ngHEK	684.9135132	10084.43848	-3.88006511942524	-3.86169160170598
STLNPQWNESFpTFK2	25ngHEK	0	15781.75781	-Inf	-Inf
STLNPQWNESFpTFK2	25ngHEK	1189.517212	12641.57324	-3.40972796521026	-3.391354447491
STLNPQWNESFpTFK2	25ngHEK	482.0090942	13569.58594	-4.81517252261431	-4.79679900489505
STLNPQWNESFpTFK2	50ngHEK	111.7413559	10665.43652	-6.57663597239773	-6.55826245467847
STLNPQWNESFpTFK2	50ngHEK	672.7686157	10238.46484	-3.92774519678602	-3.90937167906675
STLNPQWNESFpTFK2	50ngHEK	1266.547241	11378.45312	-3.16733164489817	-3.14895812717891
STLNPQWNESFpTFK2	100ngHEK	1511.170532	9759.415039	-2.69112820355635	-2.67275468583709
STLNPQWNESFpTFK2	100ngHEK	1025.651489	7778.399902	-2.9229328143128	-2.90455929659354
STLNPQWNESFpTFK2	100ngHEK	68.07636261	8232.40918	-6.91801692645578	-6.89964340873652
STLNPQWNESFpTFK2	200ngHEK	3622.243164	5587.249512	-0.625254849951845	-0.606881332232584
STLNPQWNESFpTFK2	200ngHEK	1316.433716	5158.209473	-1.97023547982954	-1.95186196211028
STLNPQWNESFpTFK2	200ngHEK	1735.780273	5150.257324	-1.56906018285928	-1.55068666514002
STLNPQWNESFpTFK2	400ngHEK	3070.749268	2838.125	0.113652586922555	0.132026104641816
STLNPQWNESFpTFK2	400ngHEK	2904.364746	2523.104492	0.20302269083051	0.221396208549771
STLNPQWNESFpTFK2	400ngHEK	1687.140015	2183.095947	-0.371795830910848	-0.353422313191587
TAGTSFM(ox)MTPpYVVTR2	0ngHEK	64.40652466	360350.75	-12.449907380586	-4.84409437379192
TAGTSFM(ox)MTPpYVVTR2	0ngHEK	182.8061371	362957.6875	-10.9552711528656	-3.34945814607146
TAGTSFM(ox)MTPpYVVTR2	0ngHEK	86.79483795	353999.75	-11.9938514788581	-4.38803847206402
TAGTSFM(ox)MTPpYVVTR2	25ngHEK	156.5263977	311166.5938	-10.9570654847539	-3.35125247795977
TAGTSFM(ox)MTPpYVVTR2	25ngHEK	983.9436035	309297.625	-8.29620441285729	-0.690391406063191
TAGTSFM(ox)MTPpYVVTR2	25ngHEK	402.6517639	307278.9375	-9.57580051170929	-1.96998750491519
TAGTSFM(ox)MTPpYVVTR2	50ngHEK	489.1403198	299947.8438	-9.2602475544525	-1.65443454765841
TAGTSFM(ox)MTPpYVVTR2	50ngHEK	774.3289185	315576.6562	-8.67082825227308	-1.06501524547898
TAGTSFM(ox)MTPpYVVTR2	50ngHEK	1393.440674	320443.9375	-7.84527658471189	-0.239463577917793
TAGTSFM(ox)MTPpYVVTR2	100ngHEK	1889.733398	290580.7188	-7.26461245270188	0.341200554092218
TAGTSFM(ox)MTPpYVVTR2	100ngHEK	753.2509155	318529.7812	-8.72408202812143	-1.11826902132734
TAGTSFM(ox)MTPpYVVTR2	100ngHEK	878.1219482	318620.7812	-8.50320334424415	-0.897390337450049
TAGTSFM(ox)MTPpYVVTR2	200ngHEK	940.1838989	258042.625	-8.10045070895734	-0.494637702163245
TAGTSFM(ox)MTPpYVVTR2	200ngHEK	960.1419067	240974.1719	-7.97141515992292	-0.365602153128817
TAGTSFM(ox)MTPpYVVTR2	200ngHEK	170.7978668	251712.6094	-10.5252718175968	-2.91945881080272
TAGTSFM(ox)MTPpYVVTR2	400ngHEK	2827.58252	153926.9219	-5.76653264327908	1.83928036351502
TAGTSFM(ox)MTPpYVVTR2	400ngHEK	476.1604004	176746.0312	-8.53601445989418	-0.930201453100087
TAGTSFM(ox)MTPpYVVTR2	400ngHEK	480.8259277	175883.7656	-8.51489191720903	-0.909078910414927
VADPDHDHTGFLTEpYVATR3	0ngHEK	177.1509399	550568.5625	-11.6017273990643	-4.61175625528349
VADPDHDHTGFLTEpYVATR3	0ngHEK	243.6312561	554034.25	-11.1510602177751	-4.16108907399431
VADPDHDHTGFLTEpYVATR3	0ngHEK	462.0673218	599757.375	-10.342060214366	-3.35208907058515
VADPDHDHTGFLTEpYVATR3	25ngHEK	184.0860138	743413.5625	-11.9795692729579	-4.98959812917709
VADPDHDHTGFLTEpYVATR3	25ngHEK	369.671051	750946.375	-10.9882521031161	-3.99828095933531
VADPDHDHTGFLTEpYVATR3	25ngHEK	358.3798828	748690.25	-11.0286635955744	-4.03869245179353
VADPDHDHTGFLTEpYVATR3	50ngHEK	891.9804688	713150.0625	-9.64297784752613	-2.65300670374529
VADPDHDHTGFLTEpYVATR3	50ngHEK	715.3564453	709640.875	-9.95421111321943	-2.96423996943859
VADPDHDHTGFLTEpYVATR3	50ngHEK	640.2009277	694883.625	-10.0840309012344	-3.09405975745355
VADPDHDHTGFLTEpYVATR3	100ngHEK	593.7186279	599345.25	-9.9793922064744	-2.98942106269356
VADPDHDHTGFLTEpYVATR3	100ngHEK	1719.427856	707055.75	-8.68375157872242	-1.69378043494158
VADPDHDHTGFLTEpYVATR3	100ngHEK	681.7853394	570674	-9.70913354257314	-2.7191623987923
VADPDHDHTGFLTEpYVATR3	200ngHEK	1404.897705	520390.8125	-8.53298659414569	-1.54301545036485
VADPDHDHTGFLTEpYVATR3	200ngHEK	1941.154785	535762.875	-8.10853564357224	-1.1185644997914
VADPDHDHTGFLTEpYVATR3	200ngHEK	2122.60498	559116.875	-8.0411701696435	-1.05119902586266
VADPDHDHTGFLTEpYVATR3	400ngHEK	3006.716064	363554.1562	-6.91783784344692	0.0721333003339195
VADPDHDHTGFLTEpYVATR3	400ngHEK	3023.584961	389077.125	-7.0076522337909	-0.0176810900100586
VADPDHDHTGFLTEpYVATR3	400ngHEK	2693.971924	355611.5	-7.0444233541047	-0.0544522103238601
VLDTSSLTQSAPApSPTNK2	0ngHEK	464.5106506	67784.10156	-7.189091449493	-10.6100481603284
VLDTSSLTQSAPApSPTNK2	0ngHEK	1831.759399	75506.75781	-5.36530384709763	-8.786260557933
VLDTSSLTQSAPApSPTNK2	0ngHEK	955.9126587	77492.42969	-6.34103276293365	-9.76198947376902
VLDTSSLTQSAPApSPTNK2	25ngHEK	35786.88281	51655.51562	-0.529491519595142	-3.95044823043051
VLDTSSLTQSAPApSPTNK2	25ngHEK	35557.9375	54140.55078	-0.606537919764932	-4.0274946306003
VLDTSSLTQSAPApSPTNK2	25ngHEK	38270.96484	54728.03906	-0.516029891903181	-3.93698660273855
VLDTSSLTQSAPApSPTNK2	50ngHEK	67013.38281	49922.98438	0.424745055029257	-2.99621165580611
VLDTSSLTQSAPApSPTNK2	50ngHEK	58457.21094	52292.51562	0.160776523023456	-3.26018018781191
VLDTSSLTQSAPApSPTNK2	50ngHEK	58742.16406	48435.25391	0.278338910824984	-3.14261780001039
VLDTSSLTQSAPApSPTNK2	100ngHEK	86972.45312	32813.69531	1.40626045501745	-2.01469625581792
VLDTSSLTQSAPApSPTNK2	100ngHEK	94261.75	35720.5625	1.3999176666117	-2.02103904422367
VLDTSSLTQSAPApSPTNK2	100ngHEK	85596.16406	30826.54883	1.47337276225084	-1.94758394858453
VLDTSSLTQSAPApSPTNK2	200ngHEK	114045.5156	19476.85156	2.54977733013521	-0.871179380700158
VLDTSSLTQSAPApSPTNK2	200ngHEK	106461.5938	18778.85352	2.50315217775063	-0.917804533084739
VLDTSSLTQSAPApSPTNK2	200ngHEK	110622.8438	17285.78711	2.67799113177869	-0.742965579056683
VLDTSSLTQSAPApSPTNK2	400ngHEK	127449.8047	11393.51953	3.48364378402414	0.062687073188767
VLDTSSLTQSAPApSPTNK2	400ngHEK	101612.6094	11595.47266	3.13144590728731	-0.289510803548063
VLDTSSLTQSAPApSPTNK2	400ngHEK	119454.7344	9530.419922	3.64778044119467	0.226823730359296
VQpSVEQIR2	0ngHEK	1242.116821	323762.3438	-8.02599052267104	-3.96602731670143
VQpSVEQIR2	0ngHEK	1661.84729	350926.7188	-7.72223816889576	-3.66227496292615
VQpSVEQIR2	0ngHEK	1779.845215	362669.7188	-7.67076069986783	-3.61079749389822
VQpSVEQIR2	25ngHEK	717.4769897	287757.6562	-8.64770603480948	-4.58774282883987
VQpSVEQIR2	25ngHEK	1071.183838	306881.3125	-8.16233088693021	-4.10236768096061
VQpSVEQIR2	25ngHEK	1786.19812	298910.7188	-7.38667871314201	-3.3267155071724
VQpSVEQIR2	50ngHEK	1039.018555	246342.6406	-7.88930114365304	-3.82933793768343
VQpSVEQIR2	50ngHEK	1316.939453	249718.8281	-7.5669717718675	-3.50700856589789
VQpSVEQIR2	50ngHEK	4200.234863	233595.3906	-5.7973979956246	-1.73743478965499
VQpSVEQIR2	100ngHEK	1490.084351	186903.2031	-6.97075348223844	-2.91079027626883
VQpSVEQIR2	100ngHEK	3509.272217	179790.3594	-5.6789999903923	-1.61903678442269
VQpSVEQIR2	100ngHEK	1463.136841	178677.5938	-6.93215021634691	-2.8721870103773
VQpSVEQIR2	200ngHEK	4036.552734	95730.94531	-4.5677897110506	-0.507826505080988
VQpSVEQIR2	200ngHEK	2389.567139	90702.4375	-5.24632011340212	-1.18635690743251
VQpSVEQIR2	200ngHEK	1140.578979	85811.28125	-6.23332907112745	-2.17336586515784
VQpSVEQIR2	400ngHEK	7768.84375	56097.3125	-2.85215985510571	1.2078033508639
VQpSVEQIR2	400ngHEK	3698.855469	59240.65234	-4.00143669317168	0.0585265127979273
VQpSVEQIR2	400ngHEK	1305.933838	52395.64062	-5.32629306963143	-1.26632986366182
VVALpYDYMPM(ox)NANDLQLR2	0ngHEK	682.6273804	185716.0469	-8.08778447965023	-1.95372514464255
VVALpYDYMPM(ox)NANDLQLR2	0ngHEK	1746.319824	199845.0469	-6.83842020540629	-0.704360870398616
VVALpYDYMPM(ox)NANDLQLR2	0ngHEK	536.5083618	175845.0625	-8.35648845478683	-2.22242911977915
VVALpYDYMPM(ox)NANDLQLR2	25ngHEK	289.0909424	272520.5312	-9.88062580067318	-3.74656646566551
VVALpYDYMPM(ox)NANDLQLR2	25ngHEK	1316.789673	300569.7188	-7.83453093408416	-1.70047159907649
VVALpYDYMPM(ox)NANDLQLR2	25ngHEK	850.1123047	294239.4375	-8.4351214694043	-2.30106213439663
VVALpYDYMPM(ox)NANDLQLR2	50ngHEK	418.5604248	269331.1875	-9.329729672477	-3.19567033746932
VVALpYDYMPM(ox)NANDLQLR2	50ngHEK	1297.956787	304386.25	-7.87351702706295	-1.73945769205527
VVALpYDYMPM(ox)NANDLQLR2	50ngHEK	925.7471313	261985.875	-8.14465514165616	-2.01059580664848
VVALpYDYMPM(ox)NANDLQLR2	100ngHEK	1011.124817	213721.4844	-7.7236270324398	-1.58956769743213
VVALpYDYMPM(ox)NANDLQLR2	100ngHEK	1054.256592	195505.4844	-7.53483922649508	-1.4007798914874
VVALpYDYMPM(ox)NANDLQLR2	100ngHEK	657.6680298	203729.8438	-8.27508207623016	-2.14102274122248
VVALpYDYMPM(ox)NANDLQLR2	200ngHEK	1210.197144	140961.1562	-6.86391176744732	-0.729852432439642
VVALpYDYMPM(ox)NANDLQLR2	200ngHEK	1224.23938	120541.9844	-6.62150622892655	-0.487446893918879
VVALpYDYMPM(ox)NANDLQLR2	200ngHEK	997.7617188	139150.75	-7.12373765082768	-0.989678315820003
VVALpYDYMPM(ox)NANDLQLR2	400ngHEK	1085.870972	73442.53125	-6.07969119211532	0.0543681428923568
VVALpYDYMPM(ox)NANDLQLR2	400ngHEK	1073.191406	64040.77734	-5.89901150776166	0.235047827246016
VVALpYDYMPM(ox)NANDLQLR2	400ngHEK	872.9210815	74926.20312	-6.42347530514605	-0.289415970138373
VpYENVGLMQQQK2	0ngHEK	438.9819641	1202226.625	-11.4192595888057	-3.80120277438464
VpYENVGLMQQQK2	0ngHEK	587.3573608	1201541.125	-10.9983598707714	-3.3803030563503
VpYENVGLMQQQK2	0ngHEK	335.047699	1218354.5	-11.8282798502057	-4.21022303578466
VpYENVGLMQQQK2	25ngHEK	1845.196899	995944.375	-9.07614658466303	-1.45808977024199
VpYENVGLMQQQK2	25ngHEK	488.7816467	1010455.438	-11.0135279642065	-3.39547114978541
VpYENVGLMQQQK2	25ngHEK	446.6567383	947871.4375	-11.0513091535016	-3.43325233908058
VpYENVGLMQQQK2	50ngHEK	1167.119507	872142.5625	-9.5454678773021	-1.92741106288105
VpYENVGLMQQQK2	50ngHEK	1288.994141	876507.625	-9.40937712516484	-1.79132031074379
VpYENVGLMQQQK2	50ngHEK	1187.96875	821758.1875	-9.4340732293306	-1.81601641490956
VpYENVGLMQQQK2	100ngHEK	1164.553101	669422.375	-9.16699653803735	-1.5489397236163
VpYENVGLMQQQK2	100ngHEK	1216.630249	691901.3125	-9.15153168794468	-1.53347487352363
VpYENVGLMQQQK2	100ngHEK	1635.902466	678058.8125	-8.69517986694522	-1.07712305252417
VpYENVGLMQQQK2	200ngHEK	1081.75	447395.7188	-8.69204052010225	-1.0739837056812
VpYENVGLMQQQK2	200ngHEK	1603.710449	446383.5	-8.12072620478965	-0.502669390368603
VpYENVGLMQQQK2	200ngHEK	1402.556763	421558.3438	-8.23152934472727	-0.613472530306225
VpYENVGLMQQQK2	400ngHEK	1676.533691	270266.9688	-7.33275991537003	0.285296899051014
VpYENVGLMQQQK2	400ngHEK	1431.354492	240628.1406	-7.39328054323872	0.224776271182329
VpYENVGLMQQQK2	400ngHEK	942.5802612	263711.625	-8.12812998465439	-0.510073170233343
YGM(ox)GTpSVER2	0ngHEK	717.3365479	55649.63281	-6.2775782209588	-6.1937803502532
YGM(ox)GTpSVER2	0ngHEK	406.3044128	52773.25391	-7.02110209668744	-6.93730422598184
YGM(ox)GTpSVER2	0ngHEK	142.2932281	55079.48438	-8.59650423972844	-8.51270636902284
YGM(ox)GTpSVER2	25ngHEK	2707.38623	43817.09375	-4.0165211789034	-3.9327233081978
YGM(ox)GTpSVER2	25ngHEK	2645.019043	43034.02344	-4.02412771621915	-3.94032984551355
YGM(ox)GTpSVER2	25ngHEK	2388.443115	51890.18359	-4.44131921821589	-4.35752134751029
YGM(ox)GTpSVER2	50ngHEK	4266.943848	37692.01562	-3.14298391645149	-3.05918604574589
YGM(ox)GTpSVER2	50ngHEK	4001.600586	36826.89844	-3.2021108196174	-3.1183129489118
YGM(ox)GTpSVER2	50ngHEK	4481.79541	39170.04688	-3.12760215724422	-3.04380428653862
YGM(ox)GTpSVER2	100ngHEK	5549.998047	28883.81641	-2.37970220878015	-2.29590433807455
YGM(ox)GTpSVER2	100ngHEK	6078.040527	28314.60742	-2.21986832753169	-2.13607045682609
YGM(ox)GTpSVER2	100ngHEK	4242.248535	30498.69922	-2.84584666282658	-2.76204879212098
YGM(ox)GTpSVER2	200ngHEK	3469.504395	17411.41211	-2.32723171464203	-2.24343384393644
YGM(ox)GTpSVER2	200ngHEK	4333.368164	14576.38965	-1.75007271164653	-1.66627484094094
YGM(ox)GTpSVER2	200ngHEK	9246.873047	17725.55273	-0.938793128531981	-0.854995257826382
YGM(ox)GTpSVER2	400ngHEK	6726.79541	5646.158203	0.252649827374862	0.336447698080461
YGM(ox)GTpSVER2	400ngHEK	6506.608887	8425.235352	-0.372811151578659	-0.28901328087306
YGM(ox)GTpSVER2	400ngHEK	4729.722168	5180.12793	-0.131232287913001	-0.0474344172074014
YGMGTpSVER2	0ngHEK	561.2640381	131721.8906	-7.87459978442498	-8.85063231592099
YGMGTpSVER2	0ngHEK	247.6928101	134141.5938	-9.08098894189487	-10.0570214733909
YGMGTpSVER2	0ngHEK	713.9273071	139809.5469	-7.61346997835936	-8.58950250985537
YGMGTpSVER2	25ngHEK	13477.49805	111333.9375	-3.04626882500877	-4.02230135650477
YGMGTpSVER2	25ngHEK	11548.00977	109505.8984	-3.24529244253869	-4.22132497403469
YGMGTpSVER2	25ngHEK	12984.15625	104936.8203	-3.01469680906461	-3.99072934056062
YGMGTpSVER2	50ngHEK	24247.09375	97793.32812	-2.01192420506508	-2.98795673656108
YGMGTpSVER2	50ngHEK	16450.60156	88730.95312	-2.43129712464446	-3.40732965614047
YGMGTpSVER2	50ngHEK	17722.07422	82519.73438	-2.21919170827179	-3.19522423976779
YGMGTpSVER2	100ngHEK	29998.59961	64793.76172	-1.11095976390307	-2.08699229539907
YGMGTpSVER2	100ngHEK	35099.21875	68373.76562	-0.962003963662644	-1.93803649515865
YGMGTpSVER2	100ngHEK	32424.27539	63552.76172	-0.970880485862724	-1.94691301735873
YGMGTpSVER2	200ngHEK	43000.29688	41172.96875	0.0626491434227062	-0.9133833880733
YGMGTpSVER2	200ngHEK	39025.83203	39655.875	-0.0231052256209145	-0.999137757116921
YGMGTpSVER2	200ngHEK	43840.20312	33405.84766	0.392153815474513	-0.583878716021493
YGMGTpSVER2	400ngHEK	24973.49805	14524.37891	0.781921441843542	-0.194111089652464
YGMGTpSVER2	400ngHEK	29919.03516	16587.41797	0.850974320385532	-0.125058211110474
YGMGTpSVER2	400ngHEK	34832.19531	14193.39355	1.29520183225894	0.319169300762938
YHGHpSM(ox)SDPGVSYR2	0ngHEK	1310.684448	18644.88281	-3.83038743081591	-6.48831225537414
YHGHpSM(ox)SDPGVSYR2	0ngHEK	738.3869629	20266.67969	-4.77858885908427	-7.43651368364249
YHGHpSM(ox)SDPGVSYR2	0ngHEK	637.3326416	13285.41406	-4.38165283042752	-7.03957765498575
YHGHpSM(ox)SDPGVSYR2	25ngHEK	6373.169434	16244.47559	-1.34986624965415	-4.00779107421238
YHGHpSM(ox)SDPGVSYR2	25ngHEK	9044.472656	16989.61719	-0.909545052971905	-3.56746987753013
YHGHpSM(ox)SDPGVSYR2	25ngHEK	6912.766113	18186.67773	-1.39554700192143	-4.05347182647966
YHGHpSM(ox)SDPGVSYR2	50ngHEK	10979.82617	15718.50098	-0.517608425116619	-3.17553324967485
YHGHpSM(ox)SDPGVSYR2	50ngHEK	16437.85742	22777.93555	-0.470614731803361	-3.12853955636159
YHGHpSM(ox)SDPGVSYR2	50ngHEK	10378.60547	21595.79102	-1.05713755337966	-3.71506237793789
YHGHpSM(ox)SDPGVSYR2	100ngHEK	10714.60547	17093.60938	-0.673878331165108	-3.33180315572334
YHGHpSM(ox)SDPGVSYR2	100ngHEK	449.2952881	832.02948	-0.888970714082989	-3.54689553864122
YHGHpSM(ox)SDPGVSYR2	100ngHEK	11389.33301	16506.67383	-0.535366178496919	-3.19329100305515
YHGHpSM(ox)SDPGVSYR2	200ngHEK	18238.76367	9158.317383	0.993853470690055	-1.66407135386817
YHGHpSM(ox)SDPGVSYR2	200ngHEK	15471.28809	8933.365234	0.792317664192007	-1.86560716036622
YHGHpSM(ox)SDPGVSYR2	200ngHEK	15607.39258	10965.47168	0.509261665379497	-2.14866315917873
YHGHpSM(ox)SDPGVSYR2	400ngHEK	30374.4375	4955.213379	2.61583860339865	-0.0420862211595772
YHGHpSM(ox)SDPGVSYR2	400ngHEK	20476.35352	3172.13623	2.69043218427748	0.032507359719252
YHGHpSM(ox)SDPGVSYR2	400ngHEK	39086.90234	6152.230957	2.66750368599855	0.0095788614403256
YMpSFTDK2	0ngHEK	0	72822.92969	-Inf	-Inf
YMpSFTDK2	0ngHEK	0	77839.07812	-Inf	-Inf
YMpSFTDK2	0ngHEK	179.4748993	84922.07812	-8.88621377737281	-7.48220286892392
YMpSFTDK2	25ngHEK	2368.538574	79634.8125	-5.07133017242133	-3.66731926397244
YMpSFTDK2	25ngHEK	1734.277344	83491.0625	-5.58921523256433	-4.18520432411544
YMpSFTDK2	25ngHEK	1900.400879	82395.91406	-5.43819711295033	-4.03418620450144
YMpSFTDK2	50ngHEK	4153.461426	76293.01562	-4.19916492800499	-2.7951540195561
YMpSFTDK2	50ngHEK	3381.910645	82626.85938	-4.61070038517528	-3.20668947672639
YMpSFTDK2	50ngHEK	4447.214355	79630.84375	-4.16235349502229	-2.7583425865734
YMpSFTDK2	100ngHEK	4655.107422	65695.67969	-3.81891213334006	-2.41490122489118
YMpSFTDK2	100ngHEK	5977.818848	67388.75	-3.49481668206729	-2.0908057736184
YMpSFTDK2	100ngHEK	4856.032715	62008.68359	-3.67462021604513	-2.27060930759625
YMpSFTDK2	200ngHEK	9379.962891	42927.16797	-2.1942368768656	-0.790225968416712
YMpSFTDK2	200ngHEK	10447.80371	42445.95703	-2.02242744651362	-0.618416538064733
YMpSFTDK2	200ngHEK	8975.860352	44486.92188	-2.30925914409805	-0.905248235649163
YMpSFTDK2	400ngHEK	7656.25	20677.44336	-1.43334797210499	-0.0293370636560983
YMpSFTDK2	400ngHEK	9477.861328	23868.68164	-1.33248542501766	0.0715254834312302
YMpSFTDK2	400ngHEK	6625.365234	18053.4082	-1.44619932822402	-0.0421884197751319
YSSpSQPEPR2	0ngHEK	948.651062	75411.6875	-6.31276679836619	-5.0964416621316
YSSpSQPEPR2	0ngHEK	312.4868164	82406.28906	-8.04281530981441	-6.82649017357982
YSSpSQPEPR2	0ngHEK	518.0006104	82275.70312	-7.31136884235432	-6.09504370611972
YSSpSQPEPR2	25ngHEK	2440.891846	62536.50391	-4.67921829099268	-3.46289315475809
YSSpSQPEPR2	25ngHEK	1787.360229	66432.29688	-5.21598246297567	-3.99965732674107
YSSpSQPEPR2	25ngHEK	3219.3125	63025.57031	-4.2911127361665	-3.07478759993191
YSSpSQPEPR2	50ngHEK	3545.109619	42957.17969	-3.59899713464367	-2.38267199840908
YSSpSQPEPR2	50ngHEK	3342.13623	48225.10938	-3.85094206455912	-2.63461692832452
YSSpSQPEPR2	50ngHEK	2390.493896	38130.08984	-3.99554930330866	-2.77922416707407
YSSpSQPEPR2	100ngHEK	4500.46875	26466.74805	-2.55603376337486	-1.33970862714027
YSSpSQPEPR2	100ngHEK	3784.376953	31066.74805	-3.03724352903803	-1.82091839280343
YSSpSQPEPR2	100ngHEK	3510.344482	28999.78906	-3.04635788719376	-1.83003275095917
YSSpSQPEPR2	200ngHEK	3697.558838	11934.28516	-1.69046714470077	-0.474142008466175
YSSpSQPEPR2	200ngHEK	3935.513916	8423.264648	-1.0978274531777	0.118497683056896
YSSpSQPEPR2	200ngHEK	2778.688721	10411.26855	-1.90566973033591	-0.689344594101317
YSSpSQPEPR2	400ngHEK	1777.591919	3238.089111	-0.865218525305763	0.35110661092883
YSSpSQPEPR2	400ngHEK	841.8530884	2495.055908	-1.56743174716342	-0.351106610928829
