# Supplementary material for: Spike-in enhanced phosphoproteomics uncovers synergistic signaling responses to MEK inhibition in colon cancer cells
Source: Nat Commun. 2025 May 27;16:4884. doi: 10.1038/s41467-025-59404-y (PMC12106795; doi:10.1038/s41467-025-59404-y)
Supplement: Supplementary file 21 — Source Data [file 41467_2025_59404_MOESM21_ESM.zip › SourceData_SuppFigure4.csv]

simpleseq	Amount	Area_L	V1	log2_Ratio_LH_adjusted
ALPNNTSSpSPQPK	0ngHEK	104	-2.12158509460071	-1.85856586278145
ALPNNTSSpSPQPK	0ngHEK	322	-0.70857395918042	-0.445554727361162
ALPNNTSSpSPQPK	0ngHEK	23022	0.415347022310499	0.678366254129757
ALPNNTSSpSPQPK	0ngHEK	505	-1.49640896051085	-1.23338972869159
ALPNNTSSpSPQPK	0ngHEK	288	-0.925856194643989	-0.662836962824731
ALPNNTSSpSPQPK	0ngHEK	22279	0.445403272334628	0.708422504153886
ALPNNTSSpSPQPK	0ngHEK	597	-1.40624053413817	-1.14322130231891
ALPNNTSSpSPQPK	0ngHEK	130	-1.13378448060289	-0.870765248783632
ALPNNTSSpSPQPK	0ngHEK	21929	0.374454743458733	0.637473975277991
ALPNNTSSpSPQPK	25ngHEK	76882	0.835754408129497	1.09877363994875
ALPNNTSSpSPQPK	25ngHEK	13120	0.875144025560965	1.13816325738022
ALPNNTSSpSPQPK	25ngHEK	59479	0.828895073135503	1.09191430495476
ALPNNTSSpSPQPK	25ngHEK	63225	0.667573521117594	0.930592752936852
ALPNNTSSpSPQPK	25ngHEK	9280	0.657917808792963	0.920937040612221
ALPNNTSSpSPQPK	25ngHEK	44328	0.834032120918728	1.09705135273799
ALPNNTSSpSPQPK	25ngHEK	78996	0.739574488549363	1.00259372036862
ALPNNTSSpSPQPK	25ngHEK	10564	0.775119656933969	1.03813888875323
ALPNNTSSpSPQPK	25ngHEK	58214	0.957966201632609	1.22098543345187
ALPNNTSSpSPQPK	50ngHEK	114890	1.06206649706739	1.32508572888665
ALPNNTSSpSPQPK	50ngHEK	14589	0.967849339247866	1.23086857106712
ALPNNTSSpSPQPK	50ngHEK	72681	1.16227720663356	1.42529643845282
ALPNNTSSpSPQPK	50ngHEK	110293	1.01073567848205	1.27375491030131
ALPNNTSSpSPQPK	50ngHEK	16786	1.0022307476295	1.26524997944876
ALPNNTSSpSPQPK	50ngHEK	73106	1.04943906973268	1.31245830155194
ALPNNTSSpSPQPK	50ngHEK	117774	1.12395896118205	1.38697819300131
ALPNNTSSpSPQPK	50ngHEK	17450	1.12122150008935	1.38424073190861
ALPNNTSSpSPQPK	50ngHEK	72382	1.05850139142685	1.32152062324611
ALPNNTSSpSPQPK	100ngHEK	140607	1.40246374020569	1.66548297202495
ALPNNTSSpSPQPK	100ngHEK	21421	1.25858984359496	1.52160907541422
ALPNNTSSpSPQPK	100ngHEK	86894	1.25938021782365	1.52239944964291
ALPNNTSSpSPQPK	100ngHEK	146211	1.49911774724489	1.76213697906415
ALPNNTSSpSPQPK	100ngHEK	21663	1.02100890675918	1.28402813857844
ALPNNTSSpSPQPK	100ngHEK	90255	1.29745987389022	1.56047910570948
ALPNNTSSpSPQPK	100ngHEK	142287	1.36259859759336	1.62561782941262
ALPNNTSSpSPQPK	100ngHEK	22293	1.36229315871677	1.62531239053603
ALPNNTSSpSPQPK	100ngHEK	85452	1.30078611275323	1.56380534457249
ALPNNTSSpSPQPK	200ngHEK	672	-0.0719039142637785	0.191115317555479
ALPNNTSSpSPQPK	200ngHEK	195	-0.287457188474707	-0.0244379566554493
ALPNNTSSpSPQPK	200ngHEK	512	-0.390755769132032	-0.127736537312774
ALPNNTSSpSPQPK	200ngHEK	591	-0.0952903334562435	0.167728898363014
ALPNNTSSpSPQPK	200ngHEK	2178	0.0960136360502052	0.359032867869463
ALPNNTSSpSPQPK	200ngHEK	2143	0.264696245679791	0.527715477499049
ALPNNTSSpSPQPK	200ngHEK	192017	1.69506797331622	1.95808720513548
ALPNNTSSpSPQPK	200ngHEK	30757	1.30753133980653	1.57055057162579
ALPNNTSSpSPQPK	200ngHEK	108641	1.67920329412229	1.94222252594155
ALPNNTSSpSPQPK	400ngHEK	402	-0.0342632038701673	0.22875602794909
ALPNNTSSpSPQPK	400ngHEK	529	-0.523289037688656	-0.260269805869398
ALPNNTSSpSPQPK	400ngHEK	1357	-0.032961229062636	0.230058002756622
ALPNNTSSpSPQPK	400ngHEK	145	-0.999100528884063	-0.736081297064805
ALPNNTSSpSPQPK	400ngHEK	3120	0.239364906621233	0.502384138440491
ALPNNTSSpSPQPK	400ngHEK	1263	0.317499771282596	0.580519003101854
ALPNNTSSpSPQPK	400ngHEK	753	-0.16578053623949	0.0972386955797677
ALPNNTSSpSPQPK	400ngHEK	2012	-1.23994344757848	-0.976924215759222
ALPNNTSSpSPQPK	400ngHEK	1671	0.0713002190463436	0.334319450865601
ANpSFVGTAQYVSPELLTEK	0ngHEK	283	-1.95687743853952	-2.72096435662468
ANpSFVGTAQYVSPELLTEK	0ngHEK	175	-2.25303322753434	-3.0171201456195
ANpSFVGTAQYVSPELLTEK	0ngHEK	183	-2.78168868474531	-3.54577560283047
ANpSFVGTAQYVSPELLTEK	0ngHEK	413	-1.74961280513916	-2.51369972322432
ANpSFVGTAQYVSPELLTEK	0ngHEK	153	-2.24460856001601	-3.00869547810117
ANpSFVGTAQYVSPELLTEK	0ngHEK	248	-2.60227008299468	-3.36635700107984
ANpSFVGTAQYVSPELLTEK	0ngHEK	114	-2.37955994680515	-3.14364686489031
ANpSFVGTAQYVSPELLTEK	0ngHEK	753	-1.60370063253871	-2.36778755062387
ANpSFVGTAQYVSPELLTEK	0ngHEK	610	-2.25335389695872	-3.01744081504388
ANpSFVGTAQYVSPELLTEK	25ngHEK	12159	-0.280178100067109	-1.04426501815227
ANpSFVGTAQYVSPELLTEK	25ngHEK	15989	-0.259384629677594	-1.02347154776275
ANpSFVGTAQYVSPELLTEK	25ngHEK	43637	-0.386081477873861	-1.15016839595902
ANpSFVGTAQYVSPELLTEK	25ngHEK	11492	-0.383789754777247	-1.1478766728624
ANpSFVGTAQYVSPELLTEK	25ngHEK	14721	-0.359241306103386	-1.12332822418854
ANpSFVGTAQYVSPELLTEK	25ngHEK	39958	-0.429117386811047	-1.1932043048962
ANpSFVGTAQYVSPELLTEK	25ngHEK	12299	-0.317181013294699	-1.08126793137986
ANpSFVGTAQYVSPELLTEK	25ngHEK	17646	-0.237211925915202	-1.00129884400036
ANpSFVGTAQYVSPELLTEK	25ngHEK	49147	-0.318870796802783	-1.08295771488794
ANpSFVGTAQYVSPELLTEK	50ngHEK	19015	-0.192943015074379	-0.957029933159536
ANpSFVGTAQYVSPELLTEK	50ngHEK	25583	-0.0729318047152356	-0.837018722800393
ANpSFVGTAQYVSPELLTEK	50ngHEK	76869	-0.0903280892001051	-0.854415007285262
ANpSFVGTAQYVSPELLTEK	50ngHEK	18080	-0.254858617897995	-1.01894553598315
ANpSFVGTAQYVSPELLTEK	50ngHEK	23188	-0.18243758965595	-0.946524507741107
ANpSFVGTAQYVSPELLTEK	50ngHEK	68949	-0.223192088992575	-0.987279007077732
ANpSFVGTAQYVSPELLTEK	50ngHEK	22409	-0.123298000812119	-0.887384918897276
ANpSFVGTAQYVSPELLTEK	50ngHEK	32371	-0.0103667178617747	-0.774453635946932
ANpSFVGTAQYVSPELLTEK	50ngHEK	83966	-0.0838405121475422	-0.847927430232699
ANpSFVGTAQYVSPELLTEK	100ngHEK	25127	0.202887656760307	-0.56119926132485
ANpSFVGTAQYVSPELLTEK	100ngHEK	28043	0.162942757326505	-0.601144160758652
ANpSFVGTAQYVSPELLTEK	100ngHEK	83018	0.164671037123346	-0.599415880961811
ANpSFVGTAQYVSPELLTEK	100ngHEK	30018	0.109597340985899	-0.654489577099258
ANpSFVGTAQYVSPELLTEK	100ngHEK	34023	0.101988036806734	-0.662098881278423
ANpSFVGTAQYVSPELLTEK	100ngHEK	107909	0.139473431584462	-0.624613486500695
ANpSFVGTAQYVSPELLTEK	100ngHEK	31349	0.144079779410684	-0.620007138674473
ANpSFVGTAQYVSPELLTEK	100ngHEK	39251	0.125725030717467	-0.63836188736769
ANpSFVGTAQYVSPELLTEK	100ngHEK	113888	0.127289022100352	-0.636797895984805
ANpSFVGTAQYVSPELLTEK	200ngHEK	38061	0.433236835042857	-0.3308500830423
ANpSFVGTAQYVSPELLTEK	200ngHEK	43169	0.481509534865066	-0.282577383220091
ANpSFVGTAQYVSPELLTEK	200ngHEK	136067	0.41327927340534	-0.350807644679817
ANpSFVGTAQYVSPELLTEK	200ngHEK	38611	0.450497984203691	-0.313588933881466
ANpSFVGTAQYVSPELLTEK	200ngHEK	46242	0.552130119116338	-0.211956798968819
ANpSFVGTAQYVSPELLTEK	200ngHEK	138830	0.548444541336958	-0.215642376748199
ANpSFVGTAQYVSPELLTEK	200ngHEK	38576	0.383774388239457	-0.3803125298457
ANpSFVGTAQYVSPELLTEK	200ngHEK	45641	0.435625641931785	-0.328461276153372
ANpSFVGTAQYVSPELLTEK	200ngHEK	120133	0.424350973037348	-0.339735945047809
ANpSFVGTAQYVSPELLTEK	400ngHEK	41552	0.632582000431966	-0.131504917653191
ANpSFVGTAQYVSPELLTEK	400ngHEK	47840	0.839120609646946	0.0750336915617891
ANpSFVGTAQYVSPELLTEK	400ngHEK	140945	0.764875535150674	0.000788617065517028
ANpSFVGTAQYVSPELLTEK	400ngHEK	42674	0.67313103653133	-0.0909558815538269
ANpSFVGTAQYVSPELLTEK	400ngHEK	47986	0.826262187257677	0.06217526917252
ANpSFVGTAQYVSPELLTEK	400ngHEK	139002	0.745115785326937	-0.0189711327582199
ANpSFVGTAQYVSPELLTEK	400ngHEK	42732	0.841031525740957	0.0769446076558
ANpSFVGTAQYVSPELLTEK	400ngHEK	43155	0.79154917790605	0.027462259820893
ANpSFVGTAQYVSPELLTEK	400ngHEK	135396	0.763114404773876	-0.000972513311280898
ASGQAFELILpSPR	0ngHEK	1317	-1.03571989119784	Inf
ASGQAFELILpSPR	0ngHEK	259	-1.59627859671329	Inf
ASGQAFELILpSPR	0ngHEK	1723	-0.793747427488143	Inf
ASGQAFELILpSPR	0ngHEK	4747	-0.254122298146074	Inf
ASGQAFELILpSPR	0ngHEK	1063	-0.820483833412057	Inf
ASGQAFELILpSPR	0ngHEK	5142	-0.369566550564287	Inf
ASGQAFELILpSPR	0ngHEK	1694	-0.682936390504732	Inf
ASGQAFELILpSPR	0ngHEK	376	-1.05676298133156	Inf
ASGQAFELILpSPR	0ngHEK	483	-1.26033808993724	Inf
ASGQAFELILpSPR	25ngHEK	7073	0.197550809834342	Inf
ASGQAFELILpSPR	25ngHEK	5784	0.318496042884878	Inf
ASGQAFELILpSPR	25ngHEK	14261	0.275570741819329	Inf
ASGQAFELILpSPR	25ngHEK	5577	0.0697070348666945	Inf
ASGQAFELILpSPR	25ngHEK	4732	0.218830580597904	Inf
ASGQAFELILpSPR	25ngHEK	7669	0.211717830640736	Inf
ASGQAFELILpSPR	25ngHEK	10390	0.24275599518049	Inf
ASGQAFELILpSPR	25ngHEK	10456	0.273900405901761	Inf
ASGQAFELILpSPR	25ngHEK	17564	0.281828058575117	Inf
ASGQAFELILpSPR	50ngHEK	980	-0.316483847712312	Inf
ASGQAFELILpSPR	50ngHEK	32929	1.85293656654126	Inf
ASGQAFELILpSPR	50ngHEK	637	-0.984876894458024	Inf
ASGQAFELILpSPR	50ngHEK	4879	0.0579029430872424	Inf
ASGQAFELILpSPR	50ngHEK	8690	0.523879424252794	Inf
ASGQAFELILpSPR	50ngHEK	19890	0.549439740904763	Inf
ASGQAFELILpSPR	50ngHEK	776	-0.551047360807029	Inf
ASGQAFELILpSPR	50ngHEK	120066	2.05452408224222	Inf
ASGQAFELILpSPR	50ngHEK	5106	-0.160974808233676	Inf
ASGQAFELILpSPR	100ngHEK	349	-0.898240979680083	Inf
ASGQAFELILpSPR	100ngHEK	92522	2.18737054011547	Inf
ASGQAFELILpSPR	100ngHEK	10235	0.261124985742363	Inf
ASGQAFELILpSPR	100ngHEK	23223	0.826089763798445	Inf
ASGQAFELILpSPR	100ngHEK	69	-1.02208752996284	Inf
ASGQAFELILpSPR	100ngHEK	14317	0.284395850936313	Inf
ASGQAFELILpSPR	100ngHEK	575	-0.780035394258195	Inf
ASGQAFELILpSPR	100ngHEK	126996	1.96961293459742	Inf
ASGQAFELILpSPR	100ngHEK	28334	0.541896949653416	Inf
ASGQAFELILpSPR	200ngHEK	1257	-0.259740948373305	Inf
ASGQAFELILpSPR	200ngHEK	64572	2.04288837201194	Inf
ASGQAFELILpSPR	200ngHEK	15080	0.641212115290111	Inf
ASGQAFELILpSPR	200ngHEK	3726	-1.03402986476345	Inf
ASGQAFELILpSPR	200ngHEK	522	-0.254069087885516	Inf
ASGQAFELILpSPR	200ngHEK	1983	-0.685581403587325	Inf
ASGQAFELILpSPR	200ngHEK	4394	-0.40425898613569	Inf
ASGQAFELILpSPR	200ngHEK	1347	-0.0220022545244748	Inf
ASGQAFELILpSPR	200ngHEK	1972	-0.374316963325613	Inf
ASGQAFELILpSPR	400ngHEK	2724	-0.942317697432954	Inf
ASGQAFELILpSPR	400ngHEK	1034	0.242933057876668	Inf
ASGQAFELILpSPR	400ngHEK	134	-1.43160377216836	Inf
ASGQAFELILpSPR	400ngHEK	1542	1.14669168855671	Inf
ASGQAFELILpSPR	400ngHEK	676	0.0190424152729356	Inf
ASGQAFELILpSPR	400ngHEK	954	-0.876455079293126	Inf
ASGQAFELILpSPR	400ngHEK	802	-0.446267488250898	Inf
ASGQAFELILpSPR	400ngHEK	0	-Inf	NA
ASGQAFELILpSPR	400ngHEK	904	-0.750890510152233	Inf
DVpSPFDHSR	0ngHEK	216	-0.663369329594795	0.128042493617158
DVpSPFDHSR	0ngHEK	635	-1.66333729719782	-0.871925473985867
DVpSPFDHSR	0ngHEK	257	-2.51294278100162	-1.72153095778967
DVpSPFDHSR	0ngHEK	1259	-0.50592542745701	0.285486395754943
DVpSPFDHSR	0ngHEK	1154	-1.35697312974135	-0.565561306529398
DVpSPFDHSR	0ngHEK	1706	-1.67741116867167	-0.885999345459717
DVpSPFDHSR	0ngHEK	899	-0.429337238215865	0.362074584996088
DVpSPFDHSR	0ngHEK	798	-1.53868584052143	-0.747274017309478
DVpSPFDHSR	0ngHEK	4724	-1.25654748776422	-0.465135664552267
DVpSPFDHSR	25ngHEK	246	-0.708054532297798	0.0833572909141546
DVpSPFDHSR	25ngHEK	2760	0.595191064098559	1.38660288731051
DVpSPFDHSR	25ngHEK	843	-2.27654084535216	-1.48512902214021
DVpSPFDHSR	25ngHEK	2196	-0.298948470711598	0.492463352500355
DVpSPFDHSR	25ngHEK	1710	-1.2462768013847	-0.454864978172748
DVpSPFDHSR	25ngHEK	2885	-1.47470598547391	-0.683294162261957
DVpSPFDHSR	25ngHEK	1461	0.495333335368185	1.28674515858014
DVpSPFDHSR	25ngHEK	1608	-1.21710730072265	-0.425695477510697
DVpSPFDHSR	25ngHEK	2433	-1.54984352415036	-0.758431700938408
DVpSPFDHSR	50ngHEK	908	-0.582243626269789	0.209168196942164
DVpSPFDHSR	50ngHEK	1911	-1.13790170852987	-0.346489885317917
DVpSPFDHSR	50ngHEK	3755	-1.38325104897304	-0.591839225761087
DVpSPFDHSR	50ngHEK	1394	0.083564933408379	0.874976756620332
DVpSPFDHSR	50ngHEK	1316	-1.27289565570089	-0.481483832488937
DVpSPFDHSR	50ngHEK	553	-2.17181899258987	-1.38040716937792
DVpSPFDHSR	50ngHEK	1714	-0.609844605035982	0.181567218175971
DVpSPFDHSR	50ngHEK	650	-1.57658939699561	-0.785177573783657
DVpSPFDHSR	50ngHEK	1434	-1.74696948984785	-0.955557666635897
DVpSPFDHSR	100ngHEK	1282	-0.375556622915737	0.415855200296216
DVpSPFDHSR	100ngHEK	3312	-0.799036560168996	-0.00762473695704347
DVpSPFDHSR	100ngHEK	2347	-1.50839916557364	-0.716987342361687
DVpSPFDHSR	100ngHEK	515	-1.10773670650068	-0.316324883288727
DVpSPFDHSR	100ngHEK	1111	-1.36058761982991	-0.569175796617957
DVpSPFDHSR	100ngHEK	2732	-1.40729383428863	-0.615882011076678
DVpSPFDHSR	100ngHEK	2853	-0.0239855448190937	0.767426278392859
DVpSPFDHSR	100ngHEK	2904	-0.983866619454461	-0.192454796242508
DVpSPFDHSR	100ngHEK	1406	-1.67480366967121	-0.883391846459258
DVpSPFDHSR	200ngHEK	2433	-0.253543552311863	0.53786827090009
DVpSPFDHSR	200ngHEK	1711	-1.10763016387255	-0.316218340660598
DVpSPFDHSR	200ngHEK	5119	-1.01929851551506	-0.227886692303107
DVpSPFDHSR	200ngHEK	4362	-0.0803909115254591	0.711020911686494
DVpSPFDHSR	200ngHEK	1058	-1.27489086536118	-0.483479042149227
DVpSPFDHSR	200ngHEK	1652	-1.4519666125739	-0.660554789361947
DVpSPFDHSR	200ngHEK	2847	-0.239251559014593	0.55216026419736
DVpSPFDHSR	200ngHEK	798	-1.35213413953474	-0.560722316322787
DVpSPFDHSR	200ngHEK	3559	-1.1244137028004	-0.333001879588447
DVpSPFDHSR	400ngHEK	3922	-0.0152323297370227	0.77617949347493
DVpSPFDHSR	400ngHEK	848	-1.10050059287476	-0.309088769662807
DVpSPFDHSR	400ngHEK	4128	-0.826912509723368	-0.0355006865114155
DVpSPFDHSR	400ngHEK	194	-0.989348884033571	-0.197937060821618
DVpSPFDHSR	400ngHEK	207	-1.60799861941855	-0.816586796206597
DVpSPFDHSR	400ngHEK	1318	-1.269693605794	-0.478281782582047
DVpSPFDHSR	400ngHEK	3748	0.105304557708671	0.896716380920624
DVpSPFDHSR	400ngHEK	1981	-0.587344294094057	0.204067529117896
DVpSPFDHSR	400ngHEK	3122	-0.830980130940915	-0.0395683077289625
EAASpSPAGEPLR	0ngHEK	1482	-0.670824046430325	-0.66081651295039
EAASpSPAGEPLR	0ngHEK	1809	-0.642655334683585	-0.63264780120365
EAASpSPAGEPLR	0ngHEK	1161	-0.741754714589229	-0.731747181109294
EAASpSPAGEPLR	0ngHEK	3014	-0.665648830519102	-0.655641297039167
EAASpSPAGEPLR	0ngHEK	344	-1.49391983805088	-1.48391230457095
EAASpSPAGEPLR	0ngHEK	7739	-0.0275058133208387	-0.0174982798409038
EAASpSPAGEPLR	0ngHEK	1053	-0.894130848115627	-0.884123314635692
EAASpSPAGEPLR	0ngHEK	250	-1.37737911315744	-1.36737157967751
EAASpSPAGEPLR	0ngHEK	1267	-0.726012133301512	-0.716004599821577
EAASpSPAGEPLR	25ngHEK	3668	-0.289998178789878	-0.279990645309943
EAASpSPAGEPLR	25ngHEK	3813	-0.429287546266652	-0.419280012786717
EAASpSPAGEPLR	25ngHEK	4576	-0.235047023699103	-0.225039490219168
EAASpSPAGEPLR	25ngHEK	882	-0.968927466997966	-0.958919933518031
EAASpSPAGEPLR	25ngHEK	3759	-0.385873870020019	-0.375866336540084
EAASpSPAGEPLR	25ngHEK	481	-0.984747134692704	-0.974739601212769
EAASpSPAGEPLR	25ngHEK	1052	-0.841307120302736	-0.831299586822801
EAASpSPAGEPLR	25ngHEK	168	-1.57465124568012	-1.56464371220019
EAASpSPAGEPLR	25ngHEK	6396	-0.141280110451896	-0.131272576971961
EAASpSPAGEPLR	50ngHEK	1580	-0.601441093220353	-0.591433559740418
EAASpSPAGEPLR	50ngHEK	1321	-0.709685851070617	-0.699678317590682
EAASpSPAGEPLR	50ngHEK	655	-0.946212182371764	-0.936204648891829
EAASpSPAGEPLR	50ngHEK	916	-0.92005949767175	-0.910051964191815
EAASpSPAGEPLR	50ngHEK	4190	-0.266358573891305	-0.25635104041137
EAASpSPAGEPLR	50ngHEK	722	-0.805446257038628	-0.795438723558693
EAASpSPAGEPLR	50ngHEK	1138	-0.77290407479413	-0.762896541314195
EAASpSPAGEPLR	50ngHEK	3056	-0.175617293624045	-0.16560976014411
EAASpSPAGEPLR	50ngHEK	2636	-0.420476638480387	-0.410469105000452
EAASpSPAGEPLR	100ngHEK	867	-0.943764858117174	-0.933757324637239
EAASpSPAGEPLR	100ngHEK	4595	-0.20559426773625	-0.195586734256315
EAASpSPAGEPLR	100ngHEK	2319	-0.341417033698771	-0.331409500218836
EAASpSPAGEPLR	100ngHEK	2138	-0.416937708742346	-0.406930175262411
EAASpSPAGEPLR	100ngHEK	4549	-0.0935941134400861	-0.0835865799601512
EAASpSPAGEPLR	100ngHEK	2844	-0.524980985117843	-0.514973451637908
EAASpSPAGEPLR	100ngHEK	2300	-0.36426542290713	-0.354257889427195
EAASpSPAGEPLR	100ngHEK	4340	-0.200288040041223	-0.190280506561288
EAASpSPAGEPLR	100ngHEK	3865	-0.356888781800075	-0.34688124832014
EAASpSPAGEPLR	200ngHEK	2967	-0.109859491371567	-0.0998519578916321
EAASpSPAGEPLR	200ngHEK	7764	-0.0323804185820881	-0.0223728851021532
EAASpSPAGEPLR	200ngHEK	3370	-0.153701805097827	-0.143694271617892
EAASpSPAGEPLR	200ngHEK	3191	-0.0369030099175694	-0.0268954764376345
EAASpSPAGEPLR	200ngHEK	5140	0.238060467191612	0.248068000671547
EAASpSPAGEPLR	200ngHEK	4246	0.160223938585947	0.170231472065882
EAASpSPAGEPLR	200ngHEK	3831	-0.075843128957552	-0.0658355954776171
EAASpSPAGEPLR	200ngHEK	2357	-0.280080165065096	-0.270072631585161
EAASpSPAGEPLR	200ngHEK	1557	-0.491568592832226	-0.481561059352291
EAASpSPAGEPLR	400ngHEK	2752	-0.166517885044147	-0.156510351564212
EAASpSPAGEPLR	400ngHEK	2927	-0.160225546040218	-0.150218012560283
EAASpSPAGEPLR	400ngHEK	3103	-0.240370642481048	-0.230363109001113
EAASpSPAGEPLR	400ngHEK	970	0.332595192388284	0.342602725868219
EAASpSPAGEPLR	400ngHEK	2184	-0.286059816928974	-0.276052283449039
EAASpSPAGEPLR	400ngHEK	4152	0.322690244877922	0.332697778357857
EAASpSPAGEPLR	400ngHEK	1469	0.180250061524012	0.190257595003947
EAASpSPAGEPLR	400ngHEK	1928	-0.684728063508986	-0.674720530029051
EAASpSPAGEPLR	400ngHEK	14850	0.612298653893741	0.622306187373676
EEEEDGTGpSPQLNNR	0ngHEK	53	-2.21183556207407	-1.39707396714588
EEEEDGTGpSPQLNNR	0ngHEK	101	-2.23754871490298	-1.42278711997479
EEEEDGTGpSPQLNNR	0ngHEK	56	-2.7175962125623	-1.90283461763411
EEEEDGTGpSPQLNNR	0ngHEK	424	-1.30444784736641	-0.489686252438222
EEEEDGTGpSPQLNNR	0ngHEK	158	-2.05100590040618	-1.23624430547799
EEEEDGTGpSPQLNNR	0ngHEK	0	-Inf	-Inf
EEEEDGTGpSPQLNNR	0ngHEK	440	-1.33609569821791	-0.521334103289722
EEEEDGTGpSPQLNNR	0ngHEK	0	-Inf	-Inf
EEEEDGTGpSPQLNNR	0ngHEK	382	-1.93802696520113	-1.12326537027294
EEEEDGTGpSPQLNNR	25ngHEK	80	-2.05585594550199	-1.2410943505738
EEEEDGTGpSPQLNNR	25ngHEK	165	-1.93062491351579	-1.1158633185876
EEEEDGTGpSPQLNNR	25ngHEK	223	-2.0613577981963	-1.24659620326811
EEEEDGTGpSPQLNNR	25ngHEK	411	-1.40875149214539	-0.593989897217202
EEEEDGTGpSPQLNNR	25ngHEK	263	-1.78146868909015	-0.966707094161962
EEEEDGTGpSPQLNNR	25ngHEK	409	-1.82098949711805	-1.00622790218986
EEEEDGTGpSPQLNNR	25ngHEK	533	-1.2099373039735	-0.395175709045312
EEEEDGTGpSPQLNNR	25ngHEK	0	-Inf	-Inf
EEEEDGTGpSPQLNNR	25ngHEK	145	-2.29464863258277	-1.47988703765458
EEEEDGTGpSPQLNNR	50ngHEK	257	-1.43504081481559	-0.620279219887402
EEEEDGTGpSPQLNNR	50ngHEK	322	-1.65602078395109	-0.841259189022902
EEEEDGTGpSPQLNNR	50ngHEK	755	-1.54326198250591	-0.728500387577722
EEEEDGTGpSPQLNNR	50ngHEK	245	-1.56255989106006	-0.747798296131872
EEEEDGTGpSPQLNNR	50ngHEK	239	-1.70632133106316	-0.891559736134972
EEEEDGTGpSPQLNNR	50ngHEK	491	-1.77052206899896	-0.955760474070772
EEEEDGTGpSPQLNNR	50ngHEK	375	-1.38237730346811	-0.567615708539922
EEEEDGTGpSPQLNNR	50ngHEK	254	-1.77273163912748	-0.957970044199292
EEEEDGTGpSPQLNNR	50ngHEK	1150	-1.35063560825895	-0.535874013330762
EEEEDGTGpSPQLNNR	100ngHEK	431	-1.26281985189877	-0.448058256970582
EEEEDGTGpSPQLNNR	100ngHEK	265	-1.73372706795949	-0.918965473031302
EEEEDGTGpSPQLNNR	100ngHEK	1079	-1.34863503790288	-0.533873442974692
EEEEDGTGpSPQLNNR	100ngHEK	359	-1.32697449585783	-0.512212900929642
EEEEDGTGpSPQLNNR	100ngHEK	473	-1.44742028647211	-0.632658691543922
EEEEDGTGpSPQLNNR	100ngHEK	661	-1.55206598461001	-0.737304389681822
EEEEDGTGpSPQLNNR	100ngHEK	485	-1.15367345408163	-0.338911859153442
EEEEDGTGpSPQLNNR	100ngHEK	444	-1.46488679830265	-0.650125203374462
EEEEDGTGpSPQLNNR	100ngHEK	1342	-1.20894731448269	-0.394185719554502
EEEEDGTGpSPQLNNR	200ngHEK	379	-0.965304732514834	-0.150543137586646
EEEEDGTGpSPQLNNR	200ngHEK	469	-1.0957602511222	-0.280998656194012
EEEEDGTGpSPQLNNR	200ngHEK	1367	-0.977874068203917	-0.163112473275729
EEEEDGTGpSPQLNNR	200ngHEK	672	-0.847308194819374	-0.0325465998911862
EEEEDGTGpSPQLNNR	200ngHEK	513	-1.16465427207248	-0.349892677144292
EEEEDGTGpSPQLNNR	200ngHEK	851	-1.16405214382953	-0.349290548901342
EEEEDGTGpSPQLNNR	200ngHEK	502	-0.804038919126669	0.0107226758015188
EEEEDGTGpSPQLNNR	200ngHEK	388	-1.23581468912414	-0.421053094195952
EEEEDGTGpSPQLNNR	200ngHEK	556	-1.39136037887633	-0.576598783948142
EEEEDGTGpSPQLNNR	400ngHEK	283	-0.880045608911958	-0.0652840139837703
EEEEDGTGpSPQLNNR	400ngHEK	431	-0.899929628977145	-0.0851680340489572
EEEEDGTGpSPQLNNR	400ngHEK	1224	-0.60848757893599	0.206274015992198
EEEEDGTGpSPQLNNR	400ngHEK	321	-0.736036395893512	0.0787251990346758
EEEEDGTGpSPQLNNR	400ngHEK	92	-1.38295622725929	-0.568194632331102
EEEEDGTGpSPQLNNR	400ngHEK	485	-1.00062636487077	-0.185864769942582
EEEEDGTGpSPQLNNR	400ngHEK	465	0.147624959114235	0.962386554042423
EEEEDGTGpSPQLNNR	400ngHEK	335	-0.90792448383756	-0.0931628889093722
EEEEDGTGpSPQLNNR	400ngHEK	498	-1.0644730247817	-0.249711429853512
GEPNVSpYICSR	0ngHEK	1336	-1.71512100617795	-2.40718281948467
GEPNVSpYICSR	0ngHEK	5807	-0.288318770623425	-0.980380583930143
GEPNVSpYICSR	0ngHEK	2004	-1.68688412625843	-2.37894593956515
GEPNVSpYICSR	0ngHEK	1905	-1.52000358941123	-2.21206540271795
GEPNVSpYICSR	0ngHEK	7040	-0.0202482489034607	-0.712310062210178
GEPNVSpYICSR	0ngHEK	1985	-1.69216516779335	-2.38422698110007
GEPNVSpYICSR	0ngHEK	690	-1.98940467304531	-2.68146648635203
GEPNVSpYICSR	0ngHEK	6358	-0.210527472293077	-0.902589285599795
GEPNVSpYICSR	0ngHEK	3223	-1.47748492341867	-2.16954673672539
GEPNVSpYICSR	25ngHEK	23859	-0.409354577207438	-1.10141639051416
GEPNVSpYICSR	25ngHEK	7746	0.557447775020132	-0.134614038286586
GEPNVSpYICSR	25ngHEK	38488	-0.370434542368321	-1.06249635567504
GEPNVSpYICSR	25ngHEK	25520	-0.360230650724857	-1.05229246403157
GEPNVSpYICSR	25ngHEK	6318	0.265032342392462	-0.427029470914256
GEPNVSpYICSR	25ngHEK	29426	-0.462390872869224	-1.15445268617594
GEPNVSpYICSR	25ngHEK	29290	-0.33814895429052	-1.03021076759724
GEPNVSpYICSR	25ngHEK	8049	0.145394848861695	-0.546666964445023
GEPNVSpYICSR	25ngHEK	35083	-0.414559881133524	-1.10662169444024
GEPNVSpYICSR	50ngHEK	39458	-0.140333146236616	-0.832394959543334
GEPNVSpYICSR	50ngHEK	10207	0.0877320641332009	-0.604329749173517
GEPNVSpYICSR	50ngHEK	57744	-0.157010992858599	-0.849072806165317
GEPNVSpYICSR	50ngHEK	37363	-0.210754105873529	-0.902815919180247
GEPNVSpYICSR	50ngHEK	9028	0.0978370283462822	-0.594224784960436
GEPNVSpYICSR	50ngHEK	55877	-0.175990207010502	-0.86805202031722
GEPNVSpYICSR	50ngHEK	43162	-0.125983922148121	-0.818045735454839
GEPNVSpYICSR	50ngHEK	9312	0.0970616134624439	-0.595000199844274
GEPNVSpYICSR	50ngHEK	65782	-0.090651304104529	-0.782713117411247
GEPNVSpYICSR	100ngHEK	68511	0.134313215573979	-0.557748597732739
GEPNVSpYICSR	100ngHEK	10405	0.112742929149826	-0.579318884156892
GEPNVSpYICSR	100ngHEK	106110	0.182498613508396	-0.509563199798322
GEPNVSpYICSR	100ngHEK	74437	0.177315287040669	-0.514746526266049
GEPNVSpYICSR	100ngHEK	9690	0.288832889879708	-0.40322892342701
GEPNVSpYICSR	100ngHEK	106211	0.156187214977794	-0.535874598328924
GEPNVSpYICSR	100ngHEK	68956	0.173385209204278	-0.51867660410244
GEPNVSpYICSR	100ngHEK	11562	0.367814046133946	-0.324247767172772
GEPNVSpYICSR	100ngHEK	110373	0.200571957144596	-0.491489856162122
GEPNVSpYICSR	200ngHEK	106228	0.548380076413049	-0.143681736893669
GEPNVSpYICSR	200ngHEK	9663	0.219592436441401	-0.472469376865317
GEPNVSpYICSR	200ngHEK	148691	0.457711852701924	-0.234349960604794
GEPNVSpYICSR	200ngHEK	96962	0.547932664262595	-0.144129149044123
GEPNVSpYICSR	200ngHEK	11305	0.676693609624867	-0.0153682036818507
GEPNVSpYICSR	200ngHEK	143985	0.516100121256476	-0.175961692050242
GEPNVSpYICSR	200ngHEK	100180	0.490021603673309	-0.202040209633409
GEPNVSpYICSR	200ngHEK	11591	0.339681182432547	-0.352380630874171
GEPNVSpYICSR	200ngHEK	149320	0.525816530780681	-0.166245282526037
GEPNVSpYICSR	400ngHEK	102028	0.823659090973323	0.131597277666605
GEPNVSpYICSR	400ngHEK	11216	0.429701945648826	-0.262359867657892
GEPNVSpYICSR	400ngHEK	154389	0.851057266599721	0.158995453293003
GEPNVSpYICSR	400ngHEK	104039	0.755196220548968	0.0631344072422503
GEPNVSpYICSR	400ngHEK	10568	0.442043146233153	-0.250018667073565
GEPNVSpYICSR	400ngHEK	160163	0.879333967074855	0.187272153768137
GEPNVSpYICSR	400ngHEK	101523	0.737799315210452	0.0457375019037343
GEPNVSpYICSR	400ngHEK	11773	0.557270070230666	-0.134791743076052
GEPNVSpYICSR	400ngHEK	166281	0.752495297240495	0.0604334839337773
HAEApTLGSGNLR	0ngHEK	1744	-0.693910400115061	-0.314030206239531
HAEApTLGSGNLR	0ngHEK	144	-2.07900528092651	-1.69912508705098
HAEApTLGSGNLR	0ngHEK	53	-2.32198511059133	-1.9421049167158
HAEApTLGSGNLR	0ngHEK	3142	-0.359099685729344	0.0207805081461855
HAEApTLGSGNLR	0ngHEK	5876	-0.524943306977104	-0.145063113101574
HAEApTLGSGNLR	0ngHEK	1902	-0.81414111941416	-0.43426092553863
HAEApTLGSGNLR	0ngHEK	387	-1.3454725141557	-0.965592320280171
HAEApTLGSGNLR	0ngHEK	630	-1.42293360034298	-1.04305340646745
HAEApTLGSGNLR	0ngHEK	181	-1.77719042149195	-1.39731022761642
HAEApTLGSGNLR	25ngHEK	1134	-0.794929197448129	-0.415049003572599
HAEApTLGSGNLR	25ngHEK	1356	-1.04380261559403	-0.663922421718501
HAEApTLGSGNLR	25ngHEK	264	-1.50468706001503	-1.1248068661395
HAEApTLGSGNLR	25ngHEK	931	-0.985726905937301	-0.605846712061771
HAEApTLGSGNLR	25ngHEK	2089	-0.921508420365338	-0.541628226489808
HAEApTLGSGNLR	25ngHEK	974	-0.984568896721083	-0.604688702845554
HAEApTLGSGNLR	25ngHEK	1691	-0.680234164834653	-0.300353970959124
HAEApTLGSGNLR	25ngHEK	3342	-0.711951033909248	-0.332070840033718
HAEApTLGSGNLR	25ngHEK	1178	-0.973668757077555	-0.593788563202025
HAEApTLGSGNLR	50ngHEK	1767	-0.670951111852162	-0.291070917976633
HAEApTLGSGNLR	50ngHEK	3277	-0.753779586035398	-0.373899392159868
HAEApTLGSGNLR	50ngHEK	1265	-0.900593787477893	-0.520713593602363
HAEApTLGSGNLR	50ngHEK	1596	-0.738279738345951	-0.358399544470421
HAEApTLGSGNLR	50ngHEK	2448	-0.919667626688206	-0.539787432812676
HAEApTLGSGNLR	50ngHEK	622	-1.20254613340497	-0.822665939529441
HAEApTLGSGNLR	50ngHEK	312	-1.35421928982616	-0.974339095950631
HAEApTLGSGNLR	50ngHEK	2240	-0.930512407992104	-0.550632214116574
HAEApTLGSGNLR	50ngHEK	475	-1.34914455460483	-0.9692643607293
HAEApTLGSGNLR	100ngHEK	360	-1.35432190412191	-0.97444171024638
HAEApTLGSGNLR	100ngHEK	1058	-1.21845310233041	-0.83857290845488
HAEApTLGSGNLR	100ngHEK	581	-1.24044613331045	-0.86056593943492
HAEApTLGSGNLR	100ngHEK	1760	-0.7501225267834	-0.37024233290787
HAEApTLGSGNLR	100ngHEK	590	-1.44279853681886	-1.06291834294333
HAEApTLGSGNLR	100ngHEK	139	-1.80230604053818	-1.42242584666265
HAEApTLGSGNLR	100ngHEK	1656	-0.675975265003461	-0.296095071127931
HAEApTLGSGNLR	100ngHEK	1592	-1.01053752431972	-0.630657330444191
HAEApTLGSGNLR	100ngHEK	1452	-0.811022610491274	-0.431142416615744
HAEApTLGSGNLR	200ngHEK	3621	-0.319290959880156	0.0605892339953735
HAEApTLGSGNLR	200ngHEK	3698	-0.672906693197427	-0.293026499321898
HAEApTLGSGNLR	200ngHEK	855	-1.04236132069544	-0.662481126819911
HAEApTLGSGNLR	200ngHEK	3017	-0.425572691681028	-0.0456924978054985
HAEApTLGSGNLR	200ngHEK	5393	-0.550020742020154	-0.170140548144625
HAEApTLGSGNLR	200ngHEK	2215	-0.476925140703278	-0.0970449468277485
HAEApTLGSGNLR	200ngHEK	1813	-0.617473386631857	-0.237593192756328
HAEApTLGSGNLR	200ngHEK	1951	-0.793496108175493	-0.413615914299963
HAEApTLGSGNLR	200ngHEK	2131	-0.602518295918437	-0.222638102042907
HAEApTLGSGNLR	400ngHEK	3533	-0.140454137646324	0.239426056229206
HAEApTLGSGNLR	400ngHEK	7929	-1.12443316225975	-0.744552968384221
HAEApTLGSGNLR	400ngHEK	3790	-0.195731749881844	0.184148443993686
HAEApTLGSGNLR	400ngHEK	4736	0.0187386478300132	0.398618841705543
HAEApTLGSGNLR	400ngHEK	6400	-0.447133795482847	-0.0672536016073175
HAEApTLGSGNLR	400ngHEK	1908	-0.505960110129726	-0.126079916254196
HAEApTLGSGNLR	400ngHEK	2881	-0.300954616946114	0.0789255769294155
HAEApTLGSGNLR	400ngHEK	3917	-0.547837205077437	-0.167957011201908
HAEApTLGSGNLR	400ngHEK	2788	-0.175155615285737	0.204724578589793
HTDDEMTGpYVATR	0ngHEK	829	-1.49276207351727	-0.74551278154221
HTDDEMTGpYVATR	0ngHEK	1086	-1.51734902522966	-0.7700997332546
HTDDEMTGpYVATR	0ngHEK	1232	-1.69601296185796	-0.9487636698829
HTDDEMTGpYVATR	0ngHEK	625	-1.64446222389858	-0.89721293192352
HTDDEMTGpYVATR	0ngHEK	806	-1.62192586718666	-0.8746765752116
HTDDEMTGpYVATR	0ngHEK	1176	-1.7294705930573	-0.98222130108224
HTDDEMTGpYVATR	0ngHEK	25	-3.09568531456116	-2.3484360225861
HTDDEMTGpYVATR	0ngHEK	685	-1.75429252168954	-1.00704322971448
HTDDEMTGpYVATR	0ngHEK	530	-2.06688825543255	-1.31963896345749
HTDDEMTGpYVATR	25ngHEK	755	-1.53920907831137	-0.79195978633631
HTDDEMTGpYVATR	25ngHEK	1043	-1.54537473004634	-0.79812543807128
HTDDEMTGpYVATR	25ngHEK	409	-2.10111151847206	-1.353862226497
HTDDEMTGpYVATR	25ngHEK	637	-1.59629493567417	-0.84904564369911
HTDDEMTGpYVATR	25ngHEK	1524	-1.41827083542856	-0.6710215434535
HTDDEMTGpYVATR	25ngHEK	706	-1.88585113964854	-1.13860184767348
HTDDEMTGpYVATR	25ngHEK	955	-1.4542141227214	-0.70696483074634
HTDDEMTGpYVATR	25ngHEK	776	-1.68661784392206	-0.939368551947
HTDDEMTGpYVATR	25ngHEK	652	-1.90972498127648	-1.16247568930142
HTDDEMTGpYVATR	50ngHEK	984	-1.31837726337221	-0.57112797139715
HTDDEMTGpYVATR	50ngHEK	1849	-1.22942529395634	-0.48217600198128
HTDDEMTGpYVATR	50ngHEK	2547	-1.31082544958913	-0.56357615761407
HTDDEMTGpYVATR	50ngHEK	873	-1.44722909319003	-0.69997980121497
HTDDEMTGpYVATR	50ngHEK	1444	-1.35101802756345	-0.60376873558839
HTDDEMTGpYVATR	50ngHEK	1862	-1.45537648732795	-0.70812719535289
HTDDEMTGpYVATR	50ngHEK	711	-1.54441694533864	-0.79716765336358
HTDDEMTGpYVATR	50ngHEK	1851	-1.24515791632676	-0.4979086243517
HTDDEMTGpYVATR	50ngHEK	313	-2.19293777632833	-1.44568848435327
HTDDEMTGpYVATR	100ngHEK	1995	-1.03571555226653	-0.28846626029147
HTDDEMTGpYVATR	100ngHEK	1379	-1.29508446406607	-0.54783517209101
HTDDEMTGpYVATR	100ngHEK	4326	-0.986386556175051	-0.239137264199991
HTDDEMTGpYVATR	100ngHEK	545	-1.57770256101864	-0.83045326904358
HTDDEMTGpYVATR	100ngHEK	1866	-1.22285302815666	-0.4756037361816
HTDDEMTGpYVATR	100ngHEK	3198	-1.14752261375183	-0.40027332177677
HTDDEMTGpYVATR	100ngHEK	240	-1.91553173938395	-1.16828244740889
HTDDEMTGpYVATR	100ngHEK	1020	-1.35197430963472	-0.60472501765966
HTDDEMTGpYVATR	100ngHEK	1676	-1.33666030088499	-0.58941100890993
HTDDEMTGpYVATR	200ngHEK	1801	-0.977304579807827	-0.230055287832767
HTDDEMTGpYVATR	200ngHEK	2268	-1.05710301285997	-0.30985372088491
HTDDEMTGpYVATR	200ngHEK	4752	-0.80277084679625	-0.0555215548211899
HTDDEMTGpYVATR	200ngHEK	1684	-0.985472343293188	-0.238223051318128
HTDDEMTGpYVATR	200ngHEK	752	-1.5133380475036	-0.76608875552854
HTDDEMTGpYVATR	200ngHEK	6910	-0.731123261499374	0.0161260304756861
HTDDEMTGpYVATR	200ngHEK	1399	-1.06375091334411	-0.31650162136905
HTDDEMTGpYVATR	200ngHEK	1493	-1.21252832618276	-0.4652790342077
HTDDEMTGpYVATR	200ngHEK	3834	-0.929725325109949	-0.182476033134889
HTDDEMTGpYVATR	400ngHEK	1638	-0.931627972151722	-0.184378680176662
HTDDEMTGpYVATR	400ngHEK	1866	-0.86141210063051	-0.11416280865545
HTDDEMTGpYVATR	400ngHEK	6385	-0.61985133027601	0.12739796169905
HTDDEMTGpYVATR	400ngHEK	1513	-0.809477376966765	-0.062228084991705
HTDDEMTGpYVATR	400ngHEK	3087	-0.721022652328628	0.026226639646432
HTDDEMTGpYVATR	400ngHEK	7577	-0.510978566688387	0.236270725286673
HTDDEMTGpYVATR	400ngHEK	1261	-1.00284919347788	-0.25559990150282
HTDDEMTGpYVATR	400ngHEK	3246	-0.713210443450629	0.0340388485244311
HTDDEMTGpYVATR	400ngHEK	8086	-0.554813991805009	0.192435300170051
HTDDEM(ox)TGpYVATR	0ngHEK	0	-Inf	NA
HTDDEM(ox)TGpYVATR	0ngHEK	103	-1.890469855259	Inf
HTDDEM(ox)TGpYVATR	0ngHEK	0	-Inf	NA
HTDDEM(ox)TGpYVATR	0ngHEK	0	-Inf	NA
HTDDEM(ox)TGpYVATR	0ngHEK	0	-Inf	NA
HTDDEM(ox)TGpYVATR	0ngHEK	78	-2.26837392842856	Inf
HTDDEM(ox)TGpYVATR	0ngHEK	0	-Inf	NA
HTDDEM(ox)TGpYVATR	0ngHEK	91	-1.93388759003411	Inf
HTDDEM(ox)TGpYVATR	0ngHEK	100	-2.26644338129627	Inf
HTDDEM(ox)TGpYVATR	25ngHEK	0	-Inf	NA
HTDDEM(ox)TGpYVATR	25ngHEK	60	-2.12845312134134	Inf
HTDDEM(ox)TGpYVATR	25ngHEK	496	-1.48547527484388	Inf
HTDDEM(ox)TGpYVATR	25ngHEK	64	-1.60172056615875	Inf
HTDDEM(ox)TGpYVATR	25ngHEK	174	-1.63282948812654	Inf
HTDDEM(ox)TGpYVATR	25ngHEK	393	-1.60250179653585	Inf
HTDDEM(ox)TGpYVATR	25ngHEK	0	-Inf	NA
HTDDEM(ox)TGpYVATR	25ngHEK	277	-1.51675247998655	Inf
HTDDEM(ox)TGpYVATR	25ngHEK	847	-1.21453734388885	Inf
HTDDEM(ox)TGpYVATR	50ngHEK	0	-Inf	NA
HTDDEM(ox)TGpYVATR	50ngHEK	0	-Inf	NA
HTDDEM(ox)TGpYVATR	50ngHEK	684	-1.33541097466582	Inf
HTDDEM(ox)TGpYVATR	50ngHEK	0	-Inf	NA
HTDDEM(ox)TGpYVATR	50ngHEK	227	-1.6133434545404	Inf
HTDDEM(ox)TGpYVATR	50ngHEK	1212	-1.1555965620571	Inf
HTDDEM(ox)TGpYVATR	50ngHEK	76	-1.37325086063355	Inf
HTDDEM(ox)TGpYVATR	50ngHEK	49	-2.29491589951084	Inf
HTDDEM(ox)TGpYVATR	50ngHEK	1302	-1.04855039074485	Inf
HTDDEM(ox)TGpYVATR	100ngHEK	0	-Inf	NA
HTDDEM(ox)TGpYVATR	100ngHEK	590	-1.0757324912559	Inf
HTDDEM(ox)TGpYVATR	100ngHEK	1791	-0.882005247916688	Inf
HTDDEM(ox)TGpYVATR	100ngHEK	0	-Inf	NA
HTDDEM(ox)TGpYVATR	100ngHEK	138	-1.77588997958245	Inf
HTDDEM(ox)TGpYVATR	100ngHEK	2080	-0.814996307791148	Inf
HTDDEM(ox)TGpYVATR	100ngHEK	0	-Inf	NA
HTDDEM(ox)TGpYVATR	100ngHEK	271	-1.50137763586385	Inf
HTDDEM(ox)TGpYVATR	100ngHEK	2167	-0.798063029103954	Inf
HTDDEM(ox)TGpYVATR	200ngHEK	100	-1.2169572073611	Inf
HTDDEM(ox)TGpYVATR	200ngHEK	91	-1.85051832231417	Inf
HTDDEM(ox)TGpYVATR	200ngHEK	1643	-0.8784840324055	Inf
HTDDEM(ox)TGpYVATR	200ngHEK	246	-0.727660258120383	Inf
HTDDEM(ox)TGpYVATR	200ngHEK	359	-1.28757718518247	Inf
HTDDEM(ox)TGpYVATR	200ngHEK	1675	-0.770961862276827	Inf
HTDDEM(ox)TGpYVATR	200ngHEK	159	-1.14749159875099	Inf
HTDDEM(ox)TGpYVATR	200ngHEK	0	-Inf	NA
HTDDEM(ox)TGpYVATR	200ngHEK	1364	-0.895947220630557	Inf
HTDDEM(ox)TGpYVATR	400ngHEK	0	-Inf	NA
HTDDEM(ox)TGpYVATR	400ngHEK	436	0.0677776574598984	Inf
HTDDEM(ox)TGpYVATR	400ngHEK	1089	-1.25743834640582	Inf
HTDDEM(ox)TGpYVATR	400ngHEK	0	-Inf	NA
HTDDEM(ox)TGpYVATR	400ngHEK	156	-1.48081740027963	Inf
HTDDEM(ox)TGpYVATR	400ngHEK	2046	-0.522432759563256	Inf
HTDDEM(ox)TGpYVATR	400ngHEK	136	-0.094347796243456	Inf
HTDDEM(ox)TGpYVATR	400ngHEK	2081	-0.913503243763468	Inf
HTDDEM(ox)TGpYVATR	400ngHEK	2830	-0.639070960457244	Inf
(ac)HTDDEMTGpYVATR	0ngHEK	696	-1.2226342615759	-0.816942226105253
(ac)HTDDEMTGpYVATR	0ngHEK	309	-1.6526186814957	-1.24692664602505
(ac)HTDDEMTGpYVATR	0ngHEK	192	-1.96023287312851	-1.55454083765786
(ac)HTDDEMTGpYVATR	0ngHEK	182	-1.65696123417732	-1.25126919870667
(ac)HTDDEMTGpYVATR	0ngHEK	683	-1.37056700050562	-0.964874965034973
(ac)HTDDEMTGpYVATR	0ngHEK	2043	-0.927099406389314	-0.521407370918667
(ac)HTDDEMTGpYVATR	0ngHEK	487	-1.1800563653324	-0.774364329861754
(ac)HTDDEMTGpYVATR	0ngHEK	696	-1.45563233888592	-1.04994030341527
(ac)HTDDEMTGpYVATR	0ngHEK	535	-1.53174146764248	-1.12604943217183
(ac)HTDDEMTGpYVATR	25ngHEK	197	-1.69993892052757	-1.29424688505692
(ac)HTDDEMTGpYVATR	25ngHEK	335	-1.70959900072492	-1.30390696525427
(ac)HTDDEMTGpYVATR	25ngHEK	935	-1.28175017533381	-0.876058139863163
(ac)HTDDEMTGpYVATR	25ngHEK	719	-1.19948969088942	-0.793797655418773
(ac)HTDDEMTGpYVATR	25ngHEK	159	-2.02569221390861	-1.62000017843796
(ac)HTDDEMTGpYVATR	25ngHEK	1146	-1.19186928455594	-0.786177249085293
(ac)HTDDEMTGpYVATR	25ngHEK	910	-1.05640219563001	-0.650710160159363
(ac)HTDDEMTGpYVATR	25ngHEK	1002	-1.27719960935744	-0.871507573886793
(ac)HTDDEMTGpYVATR	25ngHEK	1262	-1.18429538612225	-0.778603350651603
(ac)HTDDEMTGpYVATR	50ngHEK	1332	-0.922068972827723	-0.516376937357076
(ac)HTDDEMTGpYVATR	50ngHEK	1037	-1.14765098691243	-0.741958951441783
(ac)HTDDEMTGpYVATR	50ngHEK	4382	-0.841658122032633	-0.435966086561986
(ac)HTDDEMTGpYVATR	50ngHEK	644	-1.25339520261283	-0.847703167142184
(ac)HTDDEMTGpYVATR	50ngHEK	829	-1.28848709038512	-0.882795054914473
(ac)HTDDEMTGpYVATR	50ngHEK	965	-1.36061106976631	-0.954919034295663
(ac)HTDDEMTGpYVATR	50ngHEK	1273	-0.831986827543977	-0.42629479207333
(ac)HTDDEMTGpYVATR	50ngHEK	1044	-1.17325326848675	-0.767561233016103
(ac)HTDDEMTGpYVATR	50ngHEK	1379	-1.2341015768158	-0.828409541345153
(ac)HTDDEMTGpYVATR	100ngHEK	395	-1.34778686201438	-0.942094826543733
(ac)HTDDEMTGpYVATR	100ngHEK	782	-1.2640081693313	-0.858316133860653
(ac)HTDDEMTGpYVATR	100ngHEK	1178	-1.26278538394557	-0.857093348474923
(ac)HTDDEMTGpYVATR	100ngHEK	895	-0.917173867171224	-0.511481831700577
(ac)HTDDEMTGpYVATR	100ngHEK	1032	-1.15886485708117	-0.753172821610523
(ac)HTDDEMTGpYVATR	100ngHEK	2307	-1.044615190063	-0.638923154592353
(ac)HTDDEMTGpYVATR	100ngHEK	1924	-0.79145136589614	-0.385759330425493
(ac)HTDDEMTGpYVATR	100ngHEK	2153	-0.884439914390419	-0.478747878919772
(ac)HTDDEMTGpYVATR	100ngHEK	174	-2.32614744683386	-1.92045541136321
(ac)HTDDEMTGpYVATR	200ngHEK	3596	-0.486755829379	-0.0810637939083534
(ac)HTDDEMTGpYVATR	200ngHEK	4200	-0.397567596631007	0.00812443883963965
(ac)HTDDEMTGpYVATR	200ngHEK	10627	-0.868292972030456	-0.462600936559809
(ac)HTDDEMTGpYVATR	200ngHEK	5250	0.541757961872202	0.947449997342849
(ac)HTDDEMTGpYVATR	200ngHEK	3309	-0.828958506085912	-0.423266470615265
(ac)HTDDEMTGpYVATR	200ngHEK	2376	-0.88577324023878	-0.480081204768133
(ac)HTDDEMTGpYVATR	200ngHEK	5321	-0.184257513375426	0.221434522095221
(ac)HTDDEMTGpYVATR	200ngHEK	2819	-0.607532997083966	-0.201840961613319
(ac)HTDDEMTGpYVATR	200ngHEK	7407	-1.00936173238935	-0.603669696918703
(ac)HTDDEMTGpYVATR	400ngHEK	2495	-0.217510317038077	0.18818171843257
(ac)HTDDEMTGpYVATR	400ngHEK	1460	-0.734756002408962	-0.329063966938315
(ac)HTDDEMTGpYVATR	400ngHEK	7664	-0.686833975120118	-0.281141939649471
(ac)HTDDEMTGpYVATR	400ngHEK	4209	0.366020732407228	0.771712767877875
(ac)HTDDEMTGpYVATR	400ngHEK	7338	0.0284313635108691	0.434123398981516
(ac)HTDDEMTGpYVATR	400ngHEK	4169	-1.26135846849879	-0.855666433028143
(ac)HTDDEMTGpYVATR	400ngHEK	5051	-0.45429090422642	-0.0485988687557734
(ac)HTDDEMTGpYVATR	400ngHEK	13017	-0.233813432851513	0.171878602619134
(ac)HTDDEMTGpYVATR	400ngHEK	18971	-0.457117315010037	-0.0514252795393904
HTVLpYISPPPEDLLDNSR	0ngHEK	1375	-1.25913323648726	0.493220514965808
HTVLpYISPPPEDLLDNSR	0ngHEK	3311	-1.63372156494007	0.118632186512998
HTVLpYISPPPEDLLDNSR	0ngHEK	4064	-1.78788353968631	-0.0355297882332422
HTVLpYISPPPEDLLDNSR	0ngHEK	718	-1.66540589703641	0.0869478544166578
HTVLpYISPPPEDLLDNSR	0ngHEK	4726	-1.58330481185668	0.169048939596388
HTVLpYISPPPEDLLDNSR	0ngHEK	8243	-1.57964076509832	0.172712986354748
HTVLpYISPPPEDLLDNSR	0ngHEK	1841	-1.24707003821893	0.505283713234138
HTVLpYISPPPEDLLDNSR	0ngHEK	4163	-1.61260316313407	0.139750588318998
HTVLpYISPPPEDLLDNSR	0ngHEK	6566	-1.6462696279791	0.106084123473968
HTVLpYISPPPEDLLDNSR	25ngHEK	180	-2.1271228035671	-0.374769052114032
HTVLpYISPPPEDLLDNSR	25ngHEK	797	-2.30329635293436	-0.550942601481292
HTVLpYISPPPEDLLDNSR	25ngHEK	1515	-2.21026641220733	-0.457912660754262
HTVLpYISPPPEDLLDNSR	25ngHEK	88	-2.52470584259716	-0.772352091144092
HTVLpYISPPPEDLLDNSR	25ngHEK	1237	-2.13974422774671	-0.387390476293642
HTVLpYISPPPEDLLDNSR	25ngHEK	1675	-2.19689434691128	-0.444540595458212
HTVLpYISPPPEDLLDNSR	25ngHEK	634	-1.66749714464597	0.0848566068070977
HTVLpYISPPPEDLLDNSR	25ngHEK	1077	-2.17613695771096	-0.423783206257892
HTVLpYISPPPEDLLDNSR	25ngHEK	1300	-2.29904776859601	-0.546694017142942
HTVLpYISPPPEDLLDNSR	50ngHEK	678	-1.63637841171657	0.115975339736498
HTVLpYISPPPEDLLDNSR	50ngHEK	1531	-2.00198679225295	-0.249633040799882
HTVLpYISPPPEDLLDNSR	50ngHEK	2680	-1.97717740872963	-0.224823657276562
HTVLpYISPPPEDLLDNSR	50ngHEK	684	-1.60541216810203	0.146941583351038
HTVLpYISPPPEDLLDNSR	50ngHEK	1081	-2.13946257796148	-0.387108826508412
HTVLpYISPPPEDLLDNSR	50ngHEK	1434	-2.23510917739069	-0.482755425937622
HTVLpYISPPPEDLLDNSR	50ngHEK	336	-1.87168758149384	-0.119333830040772
HTVLpYISPPPEDLLDNSR	50ngHEK	861	-2.26513022369525	-0.512776472242182
HTVLpYISPPPEDLLDNSR	50ngHEK	2492	-1.98550144030872	-0.233147688855652
HTVLpYISPPPEDLLDNSR	100ngHEK	310	-1.85046836308624	-0.0981146116331721
HTVLpYISPPPEDLLDNSR	100ngHEK	795	-2.28101620620604	-0.528662454752972
HTVLpYISPPPEDLLDNSR	100ngHEK	1618	-2.16846434018319	-0.416110588730122
HTVLpYISPPPEDLLDNSR	100ngHEK	556	-1.47050990259956	0.281843848853508
HTVLpYISPPPEDLLDNSR	100ngHEK	341	-2.48688109200882	-0.734527340555752
HTVLpYISPPPEDLLDNSR	100ngHEK	1583	-2.03964581337375	-0.287292061920682
HTVLpYISPPPEDLLDNSR	100ngHEK	197	-2.05977670814796	-0.307422956694892
HTVLpYISPPPEDLLDNSR	100ngHEK	1184	-2.00891292031283	-0.256559168859762
HTVLpYISPPPEDLLDNSR	100ngHEK	1645	-2.06434190087684	-0.311988149423772
HTVLpYISPPPEDLLDNSR	200ngHEK	167	-1.84394483115309	-0.0915910797000221
HTVLpYISPPPEDLLDNSR	200ngHEK	534	-2.05421411762391	-0.301860366170842
HTVLpYISPPPEDLLDNSR	200ngHEK	1741	-1.7914290293515	-0.0390752778984322
HTVLpYISPPPEDLLDNSR	200ngHEK	273	-1.66060836949247	0.0917453819605978
HTVLpYISPPPEDLLDNSR	200ngHEK	1163	-1.72248254545029	0.0298712060027779
HTVLpYISPPPEDLLDNSR	200ngHEK	1254	-1.8973508183423	-0.144997066889232
HTVLpYISPPPEDLLDNSR	200ngHEK	80	-2.20265856853505	-0.450304817081982
HTVLpYISPPPEDLLDNSR	200ngHEK	1165	-1.75670465348621	-0.00435090203314226
HTVLpYISPPPEDLLDNSR	200ngHEK	1310	-1.9185905206458	-0.166236769192732
HTVLpYISPPPEDLLDNSR	400ngHEK	33	-2.22318904407985	-0.470835292626782
HTVLpYISPPPEDLLDNSR	400ngHEK	345	-2.00075463873358	-0.248400887280512
HTVLpYISPPPEDLLDNSR	400ngHEK	1903	-1.49654281739586	0.255810934057208
HTVLpYISPPPEDLLDNSR	400ngHEK	131	-1.64683008082046	0.105523670632608
HTVLpYISPPPEDLLDNSR	400ngHEK	648	-1.73318735434604	0.0191663971070277
HTVLpYISPPPEDLLDNSR	400ngHEK	1688	-1.53147891704226	0.220874834410808
HTVLpYISPPPEDLLDNSR	400ngHEK	152	-1.66113988217745	0.0912138692756179
HTVLpYISPPPEDLLDNSR	400ngHEK	1218	-1.47112544349665	0.281228307956418
HTVLpYISPPPEDLLDNSR	400ngHEK	592	-2.00693558498546	-0.254581833532392
IADPEHDHTGFLTEpYVATR	0ngHEK	4704	-1.27783911211111	0.2678854399005
IADPEHDHTGFLTEpYVATR	0ngHEK	2330	-2.23337200267986	-0.68764745066825
IADPEHDHTGFLTEpYVATR	0ngHEK	1220	-2.1191882588065	-0.57346370679489
IADPEHDHTGFLTEpYVATR	0ngHEK	3521	-1.42496231285433	0.12076223915728
IADPEHDHTGFLTEpYVATR	0ngHEK	743	-2.72213214566014	-1.17640759364853
IADPEHDHTGFLTEpYVATR	0ngHEK	904	-2.25049556651557	-0.70477101450396
IADPEHDHTGFLTEpYVATR	0ngHEK	1168	-1.96999162379723	-0.42426707178562
IADPEHDHTGFLTEpYVATR	0ngHEK	2346	-2.26575850732356	-0.72003395531195
IADPEHDHTGFLTEpYVATR	0ngHEK	595	-2.48057695937713	-0.93485240736552
IADPEHDHTGFLTEpYVATR	25ngHEK	627	-2.08790702818693	-0.54218247617532
IADPEHDHTGFLTEpYVATR	25ngHEK	289	-3.00885055774862	-1.46312600573701
IADPEHDHTGFLTEpYVATR	25ngHEK	450	-2.35773585560373	-0.81201130359212
IADPEHDHTGFLTEpYVATR	25ngHEK	1212	-1.82809705148043	-0.28237249946882
IADPEHDHTGFLTEpYVATR	25ngHEK	712	-2.62857690184762	-1.08285234983601
IADPEHDHTGFLTEpYVATR	25ngHEK	445	-2.41633752291941	-0.8706129709078
IADPEHDHTGFLTEpYVATR	25ngHEK	531	-2.17863557830436	-0.63291102629275
IADPEHDHTGFLTEpYVATR	25ngHEK	1157	-2.44027076885788	-0.89454621684627
IADPEHDHTGFLTEpYVATR	25ngHEK	725	-2.2417731174001	-0.69604856538849
IADPEHDHTGFLTEpYVATR	50ngHEK	581	-2.12648516308046	-0.58076061106885
IADPEHDHTGFLTEpYVATR	50ngHEK	437	-2.84660176404188	-1.30087721203027
IADPEHDHTGFLTEpYVATR	50ngHEK	808	-2.16025452119966	-0.61452996918805
IADPEHDHTGFLTEpYVATR	50ngHEK	1406	-1.79006383073394	-0.24433927872233
IADPEHDHTGFLTEpYVATR	50ngHEK	1173	-2.43407587504374	-0.88835132303213
IADPEHDHTGFLTEpYVATR	50ngHEK	1027	-2.01930441975684	-0.47357986774523
IADPEHDHTGFLTEpYVATR	50ngHEK	1389	-1.7587560756585	-0.21303152364689
IADPEHDHTGFLTEpYVATR	50ngHEK	1533	-2.30255711204003	-0.75683256002842
IADPEHDHTGFLTEpYVATR	50ngHEK	875	-2.1259958866126	-0.58027133460099
IADPEHDHTGFLTEpYVATR	100ngHEK	1813	-1.61129144440708	-0.06556689239547
IADPEHDHTGFLTEpYVATR	100ngHEK	291	-2.99301936475989	-1.44729481274828
IADPEHDHTGFLTEpYVATR	100ngHEK	1487	-1.83493311131768	-0.28920855930607
IADPEHDHTGFLTEpYVATR	100ngHEK	1690	-1.63551943687385	-0.0897948848622399
IADPEHDHTGFLTEpYVATR	100ngHEK	183	-3.19694290599313	-1.65121835398152
IADPEHDHTGFLTEpYVATR	100ngHEK	63	-3.2655739577395	-1.71984940572789
IADPEHDHTGFLTEpYVATR	100ngHEK	3952	-1.31391949609751	0.2318050559141
IADPEHDHTGFLTEpYVATR	100ngHEK	689	-2.62909876390307	-1.08337421189146
IADPEHDHTGFLTEpYVATR	100ngHEK	802	-2.12585833665201	-0.5801337846404
IADPEHDHTGFLTEpYVATR	200ngHEK	6540	-0.945183895195763	0.600540656815847
IADPEHDHTGFLTEpYVATR	200ngHEK	2011	-2.06678077763137	-0.52105622561976
IADPEHDHTGFLTEpYVATR	200ngHEK	1902	-1.68736295241808	-0.14163840040647
IADPEHDHTGFLTEpYVATR	200ngHEK	2739	-1.23850687266274	0.30721767934887
IADPEHDHTGFLTEpYVATR	200ngHEK	1913	-1.99556410085341	-0.4498395488418
IADPEHDHTGFLTEpYVATR	200ngHEK	936	-1.8991046438084	-0.35338009179679
IADPEHDHTGFLTEpYVATR	200ngHEK	2923	-1.34336715160991	0.2023574004017
IADPEHDHTGFLTEpYVATR	200ngHEK	1075	-2.31218326275732	-0.76645871074571
IADPEHDHTGFLTEpYVATR	200ngHEK	1860	-1.67590639838515	-0.13018184637354
IADPEHDHTGFLTEpYVATR	400ngHEK	2156	-0.958629472158272	0.587095079853338
IADPEHDHTGFLTEpYVATR	400ngHEK	811	-2.002546875853	-0.45682232384139
IADPEHDHTGFLTEpYVATR	400ngHEK	606	-1.75576168447136	-0.21003713245975
IADPEHDHTGFLTEpYVATR	400ngHEK	4181	-0.909917644459758	0.635806907551852
IADPEHDHTGFLTEpYVATR	400ngHEK	2359	-1.7365873174494	-0.19086276543779
IADPEHDHTGFLTEpYVATR	400ngHEK	1108	-1.62448873474741	-0.0787641827357999
IADPEHDHTGFLTEpYVATR	400ngHEK	1266	-1.19641937072837	0.34930518128324
IADPEHDHTGFLTEpYVATR	400ngHEK	882	-1.9376418265573	-0.39191727454569
IADPEHDHTGFLTEpYVATR	400ngHEK	589	-1.78952804167962	-0.24380348966801
IGEGTpYGVVYK	0ngHEK	498	-3.32140542437294	-3.75237360296167
IGEGTpYGVVYK	0ngHEK	1704	-2.01764312298474	-2.44861130157347
IGEGTpYGVVYK	0ngHEK	42	-4.392944715938	-4.82391289452673
IGEGTpYGVVYK	0ngHEK	1243	-2.92230489848326	-3.35327307707199
IGEGTpYGVVYK	0ngHEK	1021	-2.22670717907922	-2.65767535766795
IGEGTpYGVVYK	0ngHEK	2568	-2.60480537873952	-3.03577355732825
IGEGTpYGVVYK	0ngHEK	189	-3.72884571660162	-4.15981389519035
IGEGTpYGVVYK	0ngHEK	490	-2.5408196088643	-2.97178778745303
IGEGTpYGVVYK	0ngHEK	269	-3.58099700676135	-4.01196518535008
IGEGTpYGVVYK	25ngHEK	164274	-0.752301937002394	-1.18327011559113
IGEGTpYGVVYK	25ngHEK	25303	-0.782259639429741	-1.21322781801847
IGEGTpYGVVYK	25ngHEK	150767	-0.799150253160211	-1.23011843174894
IGEGTpYGVVYK	25ngHEK	156630	-0.776919795317966	-1.2078879739067
IGEGTpYGVVYK	25ngHEK	21535	-0.866774775491949	-1.29774295408068
IGEGTpYGVVYK	25ngHEK	141825	-0.82190974592807	-1.2528779245168
IGEGTpYGVVYK	25ngHEK	180802	-0.735684605379252	-1.16665278396798
IGEGTpYGVVYK	25ngHEK	27121	-0.790696148456859	-1.22166432704559
IGEGTpYGVVYK	25ngHEK	168028	-0.772347569970943	-1.20331574855967
IGEGTpYGVVYK	50ngHEK	297423	-0.487705619759877	-0.918673798348609
IGEGTpYGVVYK	50ngHEK	43745	-0.541026583605998	-0.97199476219473
IGEGTpYGVVYK	50ngHEK	277304	-0.51725912887427	-0.948227307463002
IGEGTpYGVVYK	50ngHEK	280356	-0.526753017134894	-0.957721195723626
IGEGTpYGVVYK	50ngHEK	44421	-0.539822392134514	-0.970790570723246
IGEGTpYGVVYK	50ngHEK	253681	-0.570790773581019	-1.00175895216975
IGEGTpYGVVYK	50ngHEK	332770	-0.439571578058842	-0.870539756647574
IGEGTpYGVVYK	50ngHEK	53421	-0.445398465449988	-0.87636664403872
IGEGTpYGVVYK	50ngHEK	330034	-0.437654423637535	-0.868622602226267
IGEGTpYGVVYK	100ngHEK	513309	-0.178639178689345	-0.609607357278077
IGEGTpYGVVYK	100ngHEK	79700	-0.20679879883892	-0.637766977427652
IGEGTpYGVVYK	100ngHEK	495510	-0.187823733524383	-0.618791912113115
IGEGTpYGVVYK	100ngHEK	502197	-0.203341948867613	-0.634310127456345
IGEGTpYGVVYK	100ngHEK	80027	-0.221358971723864	-0.652327150312596
IGEGTpYGVVYK	100ngHEK	481745	-0.212906910947095	-0.643875089535827
IGEGTpYGVVYK	100ngHEK	516785	-0.171407318377835	-0.602375496966567
IGEGTpYGVVYK	100ngHEK	82170	-0.179712418309037	-0.610680596897769
IGEGTpYGVVYK	100ngHEK	498875	-0.176655877326443	-0.607624055915175
IGEGTpYGVVYK	200ngHEK	803299	0.151419035470609	-0.279549143118123
IGEGTpYGVVYK	200ngHEK	123328	0.13484521939595	-0.296122959192782
IGEGTpYGVVYK	200ngHEK	779849	0.145956545694015	-0.285011632894717
IGEGTpYGVVYK	200ngHEK	802465	0.166415748995232	-0.2645524295935
IGEGTpYGVVYK	200ngHEK	128122	0.147728884639973	-0.283239293948759
IGEGTpYGVVYK	200ngHEK	779529	0.16196313992289	-0.269005038665842
IGEGTpYGVVYK	200ngHEK	804348	0.173428388107244	-0.257539790481488
IGEGTpYGVVYK	200ngHEK	126233	0.152539911899534	-0.278428266689198
IGEGTpYGVVYK	200ngHEK	770164	0.165088339723145	-0.265879838865587
IGEGTpYGVVYK	400ngHEK	1078414	0.442419683979221	0.0114515053904893
IGEGTpYGVVYK	400ngHEK	180547	0.434226024069454	0.00325784548072233
IGEGTpYGVVYK	400ngHEK	1051630	0.449353814935111	0.0183856363463794
IGEGTpYGVVYK	400ngHEK	977336	0.425164878724481	-0.00580329986425066
IGEGTpYGVVYK	400ngHEK	156357	0.4238767042384	-0.00709147435033164
IGEGTpYGVVYK	400ngHEK	961155	0.444796876438139	0.0138286978494073
IGEGTpYGVVYK	400ngHEK	1069288	0.444755551893554	0.0137873733048223
IGEGTpYGVVYK	400ngHEK	167591	0.371514589311758	-0.0594535892769736
IGEGTpYGVVYK	400ngHEK	1057435	0.442605483708467	0.0116373051197353
IGpSDPLAYEPK	0ngHEK	2817	-0.938953597538838	0.313157896990552
IGpSDPLAYEPK	0ngHEK	1053	-1.72300558022805	-0.47089408569866
IGpSDPLAYEPK	0ngHEK	1444	-0.917364381322035	0.334747113207355
IGpSDPLAYEPK	0ngHEK	4984	-0.69844686295748	0.55366463157191
IGpSDPLAYEPK	0ngHEK	2341	-1.4175841237324	-0.16547262920301
IGpSDPLAYEPK	0ngHEK	3656	-0.620064262568164	0.632047231961226
IGpSDPLAYEPK	0ngHEK	6439	-0.618099288788691	0.634012205740699
IGpSDPLAYEPK	0ngHEK	871	-1.98436452219431	-0.73225302766492
IGpSDPLAYEPK	0ngHEK	4134	-0.668443625089962	0.583667869439428
IGpSDPLAYEPK	25ngHEK	3257	-0.921383755812689	0.330727738716701
IGpSDPLAYEPK	25ngHEK	1607	-1.69726407251321	-0.44515257798382
IGpSDPLAYEPK	25ngHEK	6620	-0.442185993873466	0.809925500655924
IGpSDPLAYEPK	25ngHEK	1342	-1.35876297156548	-0.10665147703609
IGpSDPLAYEPK	25ngHEK	2117	-1.60270572153342	-0.35059422700403
IGpSDPLAYEPK	25ngHEK	2024	-0.909664887293514	0.342446607235876
IGpSDPLAYEPK	25ngHEK	1170	-1.38995320643211	-0.13784171190272
IGpSDPLAYEPK	25ngHEK	2440	-1.55352491124156	-0.30141341671217
IGpSDPLAYEPK	25ngHEK	3332	-0.705412931402095	0.546698563127295
IGpSDPLAYEPK	50ngHEK	1129	-1.41262941305348	-0.16051791852409
IGpSDPLAYEPK	50ngHEK	3264	-1.42908104105608	-0.17696954652669
IGpSDPLAYEPK	50ngHEK	5124	-0.469655343266377	0.782456151263013
IGpSDPLAYEPK	50ngHEK	404	-1.88002077386442	-0.62790927933503
IGpSDPLAYEPK	50ngHEK	3332	-1.42244834368935	-0.17033684915996
IGpSDPLAYEPK	50ngHEK	2913	-0.675978967042461	0.576132527486929
IGpSDPLAYEPK	50ngHEK	392	-1.82418562618284	-0.57207413165345
IGpSDPLAYEPK	50ngHEK	2199	-1.5795288555697	-0.32741736104031
IGpSDPLAYEPK	50ngHEK	2406	-0.810295103375385	0.441816391154005
IGpSDPLAYEPK	100ngHEK	761	-1.48230251911897	-0.23019102458958
IGpSDPLAYEPK	100ngHEK	1442	-1.72102467759147	-0.46891318306208
IGpSDPLAYEPK	100ngHEK	2353	-0.808446573725197	0.443664920804193
IGpSDPLAYEPK	100ngHEK	884	-1.43587101836891	-0.18375952383952
IGpSDPLAYEPK	100ngHEK	1750	-1.6439092915948	-0.39179779706541
IGpSDPLAYEPK	100ngHEK	1833	-0.847124143441349	0.404987351088041
IGpSDPLAYEPK	100ngHEK	753	-1.50932928219961	-0.25721778767022
IGpSDPLAYEPK	100ngHEK	1757	-1.64952768245988	-0.39741618793049
IGpSDPLAYEPK	100ngHEK	1151	-1.12367287399815	0.12843862053124
IGpSDPLAYEPK	200ngHEK	511	-1.61255577720811	-0.36044428267872
IGpSDPLAYEPK	200ngHEK	1253	-1.67865569088672	-0.42654419635733
IGpSDPLAYEPK	200ngHEK	793	-1.0903101019934	0.16180139253599
IGpSDPLAYEPK	200ngHEK	411	-1.60516605638082	-0.35305456185143
IGpSDPLAYEPK	200ngHEK	1238	-1.65597892800267	-0.40386743347328
IGpSDPLAYEPK	200ngHEK	907	-1.00523539414115	0.24687610038824
IGpSDPLAYEPK	200ngHEK	628	-1.45685419729768	-0.20474270276829
IGpSDPLAYEPK	200ngHEK	1155	-1.69654926983355	-0.44443777530416
IGpSDPLAYEPK	200ngHEK	1705	-0.718591780596084	0.533519713933306
IGpSDPLAYEPK	400ngHEK	332	-1.56089289756298	-0.30878140303359
IGpSDPLAYEPK	400ngHEK	1891	-1.30778669741849	-0.0556752028891001
IGpSDPLAYEPK	400ngHEK	1329	-0.813641722772301	0.438469771757089
IGpSDPLAYEPK	400ngHEK	500	-1.34234371100984	-0.0902322164804501
IGpSDPLAYEPK	400ngHEK	471	-1.88956931747744	-0.63745782294805
IGpSDPLAYEPK	400ngHEK	1143	-0.802710892686261	0.449400601843129
IGpSDPLAYEPK	400ngHEK	377	-1.48178086557712	-0.22966937104773
IGpSDPLAYEPK	400ngHEK	2155	-1.20592996459371	0.0461815299356798
IGpSDPLAYEPK	400ngHEK	725	-0.864347381666366	0.387764112863024
IISSNQELIpYEGR	0ngHEK	1270	-2.59466047016269	-0.462221141339425
IISSNQELIpYEGR	0ngHEK	1688	-2.03427101102225	0.0981683178010146
IISSNQELIpYEGR	0ngHEK	2341	-2.34290981036362	-0.210470481540355
IISSNQELIpYEGR	0ngHEK	1177	-2.64485422992222	-0.512414901098955
IISSNQELIpYEGR	0ngHEK	2273	-1.93476053335805	0.197678795465215
IISSNQELIpYEGR	0ngHEK	729	-2.87262621321612	-0.740186884392855
IISSNQELIpYEGR	0ngHEK	799	-2.8196435744928	-0.687204245669535
IISSNQELIpYEGR	0ngHEK	1414	-2.13935351638966	-0.00691418756639539
IISSNQELIpYEGR	0ngHEK	951	-2.75711650707092	-0.624677178247655
IISSNQELIpYEGR	25ngHEK	563	-2.95901087458707	-0.826571545763805
IISSNQELIpYEGR	25ngHEK	2260	-1.91106800076494	0.221371328058325
IISSNQELIpYEGR	25ngHEK	218	-3.37252183388055	-1.24008250505729
IISSNQELIpYEGR	25ngHEK	893	-2.76605877970003	-0.633619450876765
IISSNQELIpYEGR	25ngHEK	2685	-1.84258832336417	0.289851005459095
IISSNQELIpYEGR	25ngHEK	1388	-2.57048153463701	-0.438042205813745
IISSNQELIpYEGR	25ngHEK	809	-2.82674812078688	-0.694308791963615
IISSNQELIpYEGR	25ngHEK	491	-2.57973936885753	-0.447300040034265
IISSNQELIpYEGR	25ngHEK	1293	-2.59649929639773	-0.464059967574465
IISSNQELIpYEGR	50ngHEK	610	-2.91842053464093	-0.785981205817665
IISSNQELIpYEGR	50ngHEK	2945	-1.79055874289494	0.341880585928325
IISSNQELIpYEGR	50ngHEK	1580	-2.50702876755251	-0.374589438729245
IISSNQELIpYEGR	50ngHEK	172	-3.50757034670187	-1.37513101787861
IISSNQELIpYEGR	50ngHEK	2131	-1.95511795978485	0.177321369038415
IISSNQELIpYEGR	50ngHEK	1623	-2.50316866314267	-0.370729334319405
IISSNQELIpYEGR	50ngHEK	1152	-2.65386296550185	-0.521423636678585
IISSNQELIpYEGR	50ngHEK	760	-2.37707847821885	-0.244639149395585
IISSNQELIpYEGR	50ngHEK	963	-2.71853359264474	-0.586094263821475
IISSNQELIpYEGR	100ngHEK	549	-2.93132724201406	-0.798887913190795
IISSNQELIpYEGR	100ngHEK	352	-2.67872008420316	-0.546280755379895
IISSNQELIpYEGR	100ngHEK	2150	-2.33425919153003	-0.201819862706765
IISSNQELIpYEGR	100ngHEK	1015	-2.66421666945314	-0.531777340629875
IISSNQELIpYEGR	100ngHEK	228	-2.86708739532105	-0.734648066497785
IISSNQELIpYEGR	100ngHEK	150	-3.4952093530045	-1.36277002418124
IISSNQELIpYEGR	100ngHEK	828	-2.75698135775913	-0.624542028935865
IISSNQELIpYEGR	100ngHEK	1538	-2.03086964543444	0.101569683388825
IISSNQELIpYEGR	100ngHEK	2541	-2.24869109429135	-0.116251765468085
IISSNQELIpYEGR	200ngHEK	803	-2.65801258531472	-0.525573256491455
IISSNQELIpYEGR	200ngHEK	13658	-0.956241165390909	1.17619816343236
IISSNQELIpYEGR	200ngHEK	864	-2.59182822965236	-0.459388900829095
IISSNQELIpYEGR	200ngHEK	780	-2.65339064933235	-0.520951320509085
IISSNQELIpYEGR	200ngHEK	21971	-0.755053240156003	1.37738608866726
IISSNQELIpYEGR	200ngHEK	3843	-1.92412858093956	0.208310747883705
IISSNQELIpYEGR	200ngHEK	803	-2.62277773109248	-0.490338402269215
IISSNQELIpYEGR	200ngHEK	8520	-1.14424156474496	0.988197764078305
IISSNQELIpYEGR	200ngHEK	2408	-2.10126138537344	0.0311779434498249
IISSNQELIpYEGR	400ngHEK	700	-2.50761110264749	-0.375171773824225
IISSNQELIpYEGR	400ngHEK	1222	-1.84524017533934	0.287199153483925
IISSNQELIpYEGR	400ngHEK	201	-3.05277431367334	-0.920334984850075
IISSNQELIpYEGR	400ngHEK	721	-2.55390489914442	-0.421465570321155
IISSNQELIpYEGR	400ngHEK	1757	-1.66985695217519	0.462582376648075
IISSNQELIpYEGR	400ngHEK	1776	-2.13270380948378	-0.000264480660514987
IISSNQELIpYEGR	400ngHEK	717	-2.52732783924348	-0.394888510420215
IISSNQELIpYEGR	400ngHEK	15433	-0.756939438218984	1.37549989060428
IISSNQELIpYEGR	400ngHEK	1626	-2.14559542948336	-0.0131561006600953
ILGETpSLMR	0ngHEK	449	-1.74176732215399	-0.299651858905049
ILGETpSLMR	0ngHEK	2581	-1.12360739686174	0.318508066387201
ILGETpSLMR	0ngHEK	414	-2.38279549248975	-0.94068002924081
ILGETpSLMR	0ngHEK	584	-1.64240353286754	-0.200288069618599
ILGETpSLMR	0ngHEK	1268	-1.36743823167156	0.0746772315773805
ILGETpSLMR	0ngHEK	607	-2.19992768855326	-0.757812225304319
ILGETpSLMR	0ngHEK	1053	-1.41076522052936	0.0313502427195806
ILGETpSLMR	0ngHEK	4253	-0.8508079469384	0.591307516310541
ILGETpSLMR	0ngHEK	830	-2.08815744516988	-0.646041981920939
ILGETpSLMR	25ngHEK	434	-1.75857006279992	-0.316454599550979
ILGETpSLMR	25ngHEK	1527	-1.17092227449517	0.271193188753771
ILGETpSLMR	25ngHEK	470	-2.2776725996549	-0.835557136405959
ILGETpSLMR	25ngHEK	824	-1.48612772431956	-0.0440122610706195
ILGETpSLMR	25ngHEK	889	-1.37960016171505	0.0625153015338906
ILGETpSLMR	25ngHEK	503	-2.2520612538162	-0.809945790567259
ILGETpSLMR	25ngHEK	673	-1.5739021862936	-0.131786723044659
ILGETpSLMR	25ngHEK	1437	-1.17018819546443	0.271927267784511
ILGETpSLMR	25ngHEK	922	-2.00658668476175	-0.564471221512809
ILGETpSLMR	50ngHEK	345	-1.8425911526738	-0.400475689424859
ILGETpSLMR	50ngHEK	1182	-1.32155392386989	0.120561539379051
ILGETpSLMR	50ngHEK	415	-2.28444976056823	-0.84233429731929
ILGETpSLMR	50ngHEK	464	-1.73097012682655	-0.288854663577609
ILGETpSLMR	50ngHEK	317	-1.82519464862454	-0.383079185375599
ILGETpSLMR	50ngHEK	606	-2.13602427603085	-0.69390881278191
ILGETpSLMR	50ngHEK	1018	-1.35239103557684	0.0897244276721005
ILGETpSLMR	50ngHEK	328	-1.87657688094435	-0.434461417695409
ILGETpSLMR	50ngHEK	1083	-1.84110977825757	-0.398994315008629
ILGETpSLMR	100ngHEK	502	-1.58207695110411	-0.139961487855169
ILGETpSLMR	100ngHEK	54	-2.53618421205987	-1.09406874881093
ILGETpSLMR	100ngHEK	342	-2.28169771064642	-0.839582247397479
ILGETpSLMR	100ngHEK	493	-1.84680618177145	-0.404690718522509
ILGETpSLMR	100ngHEK	2436	-1.36929661003692	0.0728188532120206
ILGETpSLMR	100ngHEK	690	-1.94866097412064	-0.506545510871699
ILGETpSLMR	100ngHEK	311	-2.03991756779074	-0.5978021045418
ILGETpSLMR	100ngHEK	2043	-1.4267969916394	0.0153184716095405
ILGETpSLMR	100ngHEK	429	-2.15027325210113	-0.708157788852189
ILGETpSLMR	200ngHEK	147	-1.04433706580501	0.397778397443931
ILGETpSLMR	200ngHEK	57	-2.62464390239794	-1.182528439149
ILGETpSLMR	200ngHEK	593	-1.14281980949343	0.29929565375551
ILGETpSLMR	200ngHEK	221	-1.1400499339573	0.302065529291641
ILGETpSLMR	200ngHEK	730	-1.55893859069315	-0.11682312744421
ILGETpSLMR	200ngHEK	292	-1.37371793125873	0.0683975319902106
ILGETpSLMR	200ngHEK	509	-1.86195319567314	-0.4198377324242
ILGETpSLMR	200ngHEK	2164	-1.54616734674291	-0.104051883493969
ILGETpSLMR	200ngHEK	783	-1.71114436902389	-0.26902890577495
ILGETpSLMR	400ngHEK	31	-1.92193807024698	-0.479822606998039
ILGETpSLMR	400ngHEK	564	-1.66354388525707	-0.22142842200813
ILGETpSLMR	400ngHEK	552	-1.26857288500802	0.173542578240921
ILGETpSLMR	400ngHEK	363	-0.830851903702605	0.611263559546336
ILGETpSLMR	400ngHEK	239	-2.02198464709729	-0.57986918384835
ILGETpSLMR	400ngHEK	321	-1.44860519856568	-0.00648973531673946
ILGETpSLMR	400ngHEK	357	-1.70479435751814	-0.262678894269199
ILGETpSLMR	400ngHEK	1377	-1.55165194350229	-0.109536480253349
ILGETpSLMR	400ngHEK	404	-0.56709627834239	0.875019184906551
IPASQTpSVPFDHLGK	0ngHEK	51	-0.608400169358981	-0.321016402419512
IPASQTpSVPFDHLGK	0ngHEK	454	0.394604763126674	0.681988530066143
IPASQTpSVPFDHLGK	0ngHEK	12015	-0.574105963087376	-0.286722196147907
IPASQTpSVPFDHLGK	0ngHEK	197	0.0691569444357301	0.356540711375199
IPASQTpSVPFDHLGK	0ngHEK	172	-0.603949600466649	-0.31656583352718
IPASQTpSVPFDHLGK	0ngHEK	4566	-0.870971147382928	-0.583587380443459
IPASQTpSVPFDHLGK	25ngHEK	91	-0.635351158054333	-0.347967391114864
IPASQTpSVPFDHLGK	25ngHEK	829	-0.193715237866997	0.0936685290724724
IPASQTpSVPFDHLGK	25ngHEK	12781	-0.437317043401395	-0.149933276461926
IPASQTpSVPFDHLGK	25ngHEK	200	0.568636235841013	0.856020002780482
IPASQTpSVPFDHLGK	25ngHEK	156	-0.763043832120902	-0.475660065181433
IPASQTpSVPFDHLGK	25ngHEK	8282	-0.599983720976794	-0.312599954037325
IPASQTpSVPFDHLGK	50ngHEK	43	-0.524894036515663	-0.237510269576194
IPASQTpSVPFDHLGK	50ngHEK	1018	-0.0619203189108557	0.225463448028614
IPASQTpSVPFDHLGK	50ngHEK	12312	-0.406849928539684	-0.119466161600215
IPASQTpSVPFDHLGK	50ngHEK	123	0.209091519158607	0.496475286098076
IPASQTpSVPFDHLGK	50ngHEK	929	-0.091926174068313	0.195457592871156
IPASQTpSVPFDHLGK	50ngHEK	9645	-0.687000231533606	-0.399616464594137
IPASQTpSVPFDHLGK	50ngHEK	211	0.259824466070774	0.547208233010243
IPASQTpSVPFDHLGK	50ngHEK	735	-0.0610830239548286	0.226300742984641
IPASQTpSVPFDHLGK	50ngHEK	4408	-0.849578806940905	-0.562195040001436
IPASQTpSVPFDHLGK	100ngHEK	147	-0.563464940918213	-0.276081173978744
IPASQTpSVPFDHLGK	100ngHEK	715	-0.126151850475019	0.16123191646445
IPASQTpSVPFDHLGK	100ngHEK	5305	-0.694195680296998	-0.406811913357529
IPASQTpSVPFDHLGK	100ngHEK	77	-0.154901959985743	0.132481806953726
IPASQTpSVPFDHLGK	100ngHEK	297	-0.523755222836966	-0.236371455897497
IPASQTpSVPFDHLGK	100ngHEK	3998	-0.848837318979998	-0.561453552040529
IPASQTpSVPFDHLGK	100ngHEK	0	-Inf	-Inf
IPASQTpSVPFDHLGK	100ngHEK	158	-0.793896430877713	-0.506512663938244
IPASQTpSVPFDHLGK	100ngHEK	11693	-0.406829204610277	-0.119445437670808
IPASQTpSVPFDHLGK	200ngHEK	83	-0.509056701652715	-0.221672934713246
IPASQTpSVPFDHLGK	200ngHEK	107	-1.06333686699889	-0.775953100059421
IPASQTpSVPFDHLGK	200ngHEK	19646	-0.0457199087341329	0.241663858205336
IPASQTpSVPFDHLGK	200ngHEK	45	-1.02983452446351	-0.742450757524041
IPASQTpSVPFDHLGK	200ngHEK	819	0.0529458951894248	0.340329662128894
IPASQTpSVPFDHLGK	200ngHEK	18365	-0.0993201329553126	0.188063633984157
IPASQTpSVPFDHLGK	200ngHEK	195	0.438776262643443	0.726160029582912
IPASQTpSVPFDHLGK	200ngHEK	456	0.0377885608893998	0.325172327828869
IPASQTpSVPFDHLGK	200ngHEK	8098	-0.346242801877633	-0.0588590349381636
IPASQTpSVPFDHLGK	400ngHEK	101	-0.332138360065887	-0.0447545931264176
IPASQTpSVPFDHLGK	400ngHEK	716	-0.00721835700518165	0.280165409934288
IPASQTpSVPFDHLGK	400ngHEK	12032	-0.221559893947641	0.0658238729918284
IPASQTpSVPFDHLGK	400ngHEK	71	-0.324832910336606	-0.0374491433971366
IPASQTpSVPFDHLGK	400ngHEK	295	-0.50744419644913	-0.220060429509661
IPASQTpSVPFDHLGK	400ngHEK	11328	-0.296579211370436	-0.00919544443096665
IPASQTpSVPFDHLGK	400ngHEK	141	-0.485258157505352	-0.197874390565883
IPASQTpSVPFDHLGK	400ngHEK	1380	-0.131265231547842	0.156118535391627
IPASQTpSVPFDHLGK	400ngHEK	16303	-0.280157584227149	0.00722618271232039
IPASQTpSVPFDHLGK	0ngHEK	342	-0.0625709895703252	0.224812777369144
IPASQTpSVPFDHLGK	0ngHEK	4639	-0.94602039030758	-0.658636623368111
IPASQTpSVPFDHLGK	0ngHEK	2287	-0.517989968506838	-0.230606201567369
IPASQTpSVPFDHLGK	25ngHEK	194	-0.618533311874865	-0.331149544935396
IPASQTpSVPFDHLGK	25ngHEK	7145	-0.594734996317402	-0.307351229377933
IPASQTpSVPFDHLGK	25ngHEK	1920	-0.685835004893163	-0.398451237953694
LApSPELER	0ngHEK	2852	-1.73157520411408	-2.33026815014569
LApSPELER	0ngHEK	2318	-1.77593478655861	-2.37462773259022
LApSPELER	0ngHEK	9726	-1.52434312270663	-2.12303606873824
LApSPELER	0ngHEK	2184	-1.88363804007823	-2.48233098610984
LApSPELER	0ngHEK	807	-2.27348749570632	-2.87218044173793
LApSPELER	0ngHEK	382	-2.95010476878199	-3.5487977148136
LApSPELER	0ngHEK	1904	-1.93375252111728	-2.53244546714889
LApSPELER	0ngHEK	3494	-1.64936161244634	-2.24805455847795
LApSPELER	0ngHEK	1335	-2.42870735789507	-3.02740030392668
LApSPELER	25ngHEK	36994	-0.59778340178125	-1.19647634781286
LApSPELER	25ngHEK	34509	-0.561233574786498	-1.1599265208181
LApSPELER	25ngHEK	80893	-0.573888435430829	-1.17258138146243
LApSPELER	25ngHEK	38198	-0.572051490375215	-1.17074443640682
LApSPELER	25ngHEK	36492	-0.541058567163294	-1.1397515131949
LApSPELER	25ngHEK	82144	-0.565998758983449	-1.16469170501505
LApSPELER	25ngHEK	39374	-0.538897414597253	-1.13759036062886
LApSPELER	25ngHEK	37360	-0.553627080493757	-1.15232002652536
LApSPELER	25ngHEK	92194	-0.528765152291885	-1.12745809832349
LApSPELER	50ngHEK	53916	-0.255586537336848	-0.854279483368453
LApSPELER	50ngHEK	49446	-0.29113809075498	-0.889831036786585
LApSPELER	50ngHEK	114426	-0.282143428533914	-0.880836374565519
LApSPELER	50ngHEK	47486	-0.309897105036762	-0.908590051068367
LApSPELER	50ngHEK	46457	-0.319693708422344	-0.918386654453949
LApSPELER	50ngHEK	99218	-0.341873993797834	-0.940566939829439
LApSPELER	50ngHEK	57193	-0.245708156181347	-0.844401102212952
LApSPELER	50ngHEK	55645	-0.21131839853408	-0.810011344565685
LApSPELER	50ngHEK	128741	-0.235397963146284	-0.834090909177889
LApSPELER	100ngHEK	91239	-0.00036160678518704	-0.599054552816792
LApSPELER	100ngHEK	85202	-0.00474499449958416	-0.60343794053119
LApSPELER	100ngHEK	199249	0.0147533972619376	-0.583939548769668
LApSPELER	100ngHEK	87552	-0.0515007143772762	-0.650193660408882
LApSPELER	100ngHEK	86743	-0.00669710196680911	-0.605390047998414
LApSPELER	100ngHEK	190116	-0.0199784216394685	-0.618671367671074
LApSPELER	100ngHEK	98665	0.0208135558293594	-0.577879390202246
LApSPELER	100ngHEK	92196	0.00911090788024852	-0.589582038151357
LApSPELER	100ngHEK	219403	0.0147940445369906	-0.583898901494615
LApSPELER	200ngHEK	88059	0.3805220599619	-0.218170886069705
LApSPELER	200ngHEK	77440	0.310429277195019	-0.288263668836586
LApSPELER	200ngHEK	190724	0.377592310517624	-0.221100635513981
LApSPELER	200ngHEK	91282	0.3748905776421	-0.223802368389505
LApSPELER	200ngHEK	92792	0.373029588045551	-0.225663357986054
LApSPELER	200ngHEK	212687	0.390177921267537	-0.208515024764068
LApSPELER	200ngHEK	107536	0.295420422727136	-0.303272523304469
LApSPELER	200ngHEK	99179	0.32048565170812	-0.278207294323485
LApSPELER	200ngHEK	236223	0.293609249492551	-0.305083696539054
LApSPELER	400ngHEK	67323	0.618594832623166	0.0199018865915606
LApSPELER	400ngHEK	63296	0.55851196944036	-0.0401809765912454
LApSPELER	400ngHEK	151546	0.60068088695024	0.00198794091863463
LApSPELER	400ngHEK	83003	0.556290989915893	-0.0424019561157124
LApSPELER	400ngHEK	71843	0.54363603825645	-0.0550569077751554
LApSPELER	400ngHEK	194938	0.648065587772873	0.0493726417412677
LApSPELER	400ngHEK	80284	0.600375505397747	0.00168255936614159
LApSPELER	400ngHEK	75843	0.625174127269029	0.0264811812374236
LApSPELER	400ngHEK	174806	0.636906576658691	0.0382136306270856
LFGGFNSSDTVTpSPQR	0ngHEK	772	-1.49825697356846	-0.537070474545321
LFGGFNSSDTVTpSPQR	0ngHEK	212	-2.08093604245015	-1.11974954342701
LFGGFNSSDTVTpSPQR	0ngHEK	4543	-0.760693255485322	0.200493243537817
LFGGFNSSDTVTpSPQR	0ngHEK	1072	-1.35153383317836	-0.390347334155221
LFGGFNSSDTVTpSPQR	0ngHEK	1003	-1.46908015313598	-0.507893654112841
LFGGFNSSDTVTpSPQR	0ngHEK	1719	-1.2183481969044	-0.257161697881261
LFGGFNSSDTVTpSPQR	0ngHEK	316	-2.00074151540519	-1.03955501638205
LFGGFNSSDTVTpSPQR	0ngHEK	691	-1.58940153847742	-0.628215039454281
LFGGFNSSDTVTpSPQR	0ngHEK	7523	-0.445745502276915	0.515440996746224
LFGGFNSSDTVTpSPQR	25ngHEK	1150	-1.31584261983478	-0.354656120811641
LFGGFNSSDTVTpSPQR	25ngHEK	1189	-1.4070197672854	-0.445833268262261
LFGGFNSSDTVTpSPQR	25ngHEK	498	-1.65389026697795	-0.692703767954811
LFGGFNSSDTVTpSPQR	25ngHEK	581	-1.69111041662064	-0.729923917597501
LFGGFNSSDTVTpSPQR	25ngHEK	629	-1.61397787509911	-0.652791376075971
LFGGFNSSDTVTpSPQR	25ngHEK	3784	-0.793227604086532	0.167958894936607
LFGGFNSSDTVTpSPQR	25ngHEK	1357	-1.29373618129791	-0.332549682274771
LFGGFNSSDTVTpSPQR	25ngHEK	470	-1.82767167783268	-0.866485178809541
LFGGFNSSDTVTpSPQR	25ngHEK	4242	-0.915453820640219	0.0457326783829197
LFGGFNSSDTVTpSPQR	50ngHEK	3185	-1.0109998158552	-0.0498133168320614
LFGGFNSSDTVTpSPQR	50ngHEK	926	-1.48169330889389	-0.520506809870751
LFGGFNSSDTVTpSPQR	50ngHEK	15695	-0.904288556035767	0.0568979429873717
LFGGFNSSDTVTpSPQR	50ngHEK	2560	-1.01794585993266	-0.0567593609095214
LFGGFNSSDTVTpSPQR	50ngHEK	2032	-1.20581314067537	-0.244626641652231
LFGGFNSSDTVTpSPQR	50ngHEK	8535	-1.09239869880818	-0.131212199785041
LFGGFNSSDTVTpSPQR	50ngHEK	2192	-1.10449894893046	-0.143312449907321
LFGGFNSSDTVTpSPQR	50ngHEK	3692	-0.944340956873896	0.0168455421492427
LFGGFNSSDTVTpSPQR	50ngHEK	23926	-0.77557822130621	0.185608277716929
LFGGFNSSDTVTpSPQR	100ngHEK	1031	-1.30100893334521	-0.339822434322071
LFGGFNSSDTVTpSPQR	100ngHEK	1079	-1.34957187196146	-0.388385372938321
LFGGFNSSDTVTpSPQR	100ngHEK	8155	-1.37376414895124	-0.412577649928101
LFGGFNSSDTVTpSPQR	100ngHEK	1038	-1.46111205471906	-0.499925555695921
LFGGFNSSDTVTpSPQR	100ngHEK	2080	-1.14454427175009	-0.183357772726951
LFGGFNSSDTVTpSPQR	100ngHEK	9748	-1.3177860806235	-0.356599581600361
LFGGFNSSDTVTpSPQR	100ngHEK	1366	-1.25190352762585	-0.290717028602711
LFGGFNSSDTVTpSPQR	100ngHEK	1507	-1.27549553971022	-0.314309040687081
LFGGFNSSDTVTpSPQR	100ngHEK	6233	-1.51459867541288	-0.553412176389741
LFGGFNSSDTVTpSPQR	200ngHEK	2681	-0.861893669987425	0.0992928290357137
LFGGFNSSDTVTpSPQR	200ngHEK	2795	-0.829459127682227	0.131727371340912
LFGGFNSSDTVTpSPQR	200ngHEK	8055	-1.51299757973731	-0.551811080714171
LFGGFNSSDTVTpSPQR	200ngHEK	5118	-0.55289966710066	0.408286831922479
LFGGFNSSDTVTpSPQR	200ngHEK	2662	-0.894356014953508	0.0668304840696307
LFGGFNSSDTVTpSPQR	200ngHEK	17059	-1.23192001788185	-0.270733518858711
LFGGFNSSDTVTpSPQR	200ngHEK	1923	-1.03259906730269	-0.0714125682795512
LFGGFNSSDTVTpSPQR	200ngHEK	1114	-1.2665601795887	-0.305373680565561
LFGGFNSSDTVTpSPQR	200ngHEK	2766	-2.00897099213197	-1.04778449310883
LFGGFNSSDTVTpSPQR	400ngHEK	3179	-0.720659931106239	0.2405265679169
LFGGFNSSDTVTpSPQR	400ngHEK	3246	-0.607015428773228	0.354171070249911
LFGGFNSSDTVTpSPQR	400ngHEK	15049	-1.34898542059271	-0.387798921569571
LFGGFNSSDTVTpSPQR	400ngHEK	1884	-0.850823069951065	0.110363429072074
LFGGFNSSDTVTpSPQR	400ngHEK	2688	-0.556221709309161	0.404964789713978
LFGGFNSSDTVTpSPQR	400ngHEK	9756	-1.23691811105557	-0.275731612032431
LFGGFNSSDTVTpSPQR	400ngHEK	837	-1.15187158659678	-0.190685087573641
LFGGFNSSDTVTpSPQR	400ngHEK	1900	-0.822133653900765	0.139052845122374
LFGGFNSSDTVTpSPQR	400ngHEK	15484	-1.35604957992273	-0.394863080899591
LNpTSDFQK	0ngHEK	36	-2.95071634564915	-3.32522600397119
LNpTSDFQK	0ngHEK	2566	-1.5654254091419	-1.93993506746394
LNpTSDFQK	0ngHEK	2054	-1.72849208418712	-2.10300174250916
LNpTSDFQK	0ngHEK	552	-1.78751694340189	-2.16202660172393
LNpTSDFQK	0ngHEK	1408	-1.914670641983	-2.28918030030504
LNpTSDFQK	0ngHEK	1819	-1.88141634314034	-2.25592600146238
LNpTSDFQK	0ngHEK	165	-2.42415869537211	-2.79866835369415
LNpTSDFQK	0ngHEK	1800	-1.87038764657091	-2.24489730489295
LNpTSDFQK	0ngHEK	2108	-1.86799661690243	-2.24250627522447
LNpTSDFQK	25ngHEK	2936	-0.81368640602684	-1.18819606434888
LNpTSDFQK	25ngHEK	8530	-0.885404971851101	-1.25991463017314
LNpTSDFQK	25ngHEK	12417	-0.728092529041954	-1.10260218736399
LNpTSDFQK	25ngHEK	5572	-0.71038529455876	-1.0848949528808
LNpTSDFQK	25ngHEK	10148	-0.937559005922523	-1.31206866424456
LNpTSDFQK	25ngHEK	11484	-0.95796621592439	-1.33247587424643
LNpTSDFQK	25ngHEK	4508	-0.803988773142138	-1.17849843146418
LNpTSDFQK	25ngHEK	11594	-0.823023818104179	-1.19753347642622
LNpTSDFQK	25ngHEK	14777	-0.784936024639128	-1.15944568296117
LNpTSDFQK	50ngHEK	5077	-0.542439705954057	-0.916949364276096
LNpTSDFQK	50ngHEK	18981	-0.489556292764244	-0.864065951086283
LNpTSDFQK	50ngHEK	14364	-0.665820453518961	-1.040330111841
LNpTSDFQK	50ngHEK	6430	-0.492558367846327	-0.867068026168366
LNpTSDFQK	50ngHEK	15393	-0.545183070720491	-0.91969272904253
LNpTSDFQK	50ngHEK	18050	-0.507512012230596	-0.882021670552635
LNpTSDFQK	50ngHEK	8127	-0.435443470806258	-0.809953129128297
LNpTSDFQK	50ngHEK	20473	-0.463218678519758	-0.837728336841797
LNpTSDFQK	50ngHEK	22192	-0.48051960404458	-0.855029262366619
LNpTSDFQK	100ngHEK	12220	-0.202071630025798	-0.576581288347837
LNpTSDFQK	100ngHEK	35978	-0.223299685130812	-0.597809343452851
LNpTSDFQK	100ngHEK	32865	-0.296112900350685	-0.670622558672724
LNpTSDFQK	100ngHEK	10552	-0.269939357172444	-0.644449015494483
LNpTSDFQK	100ngHEK	36402	-0.24708572759653	-0.621595385918569
LNpTSDFQK	100ngHEK	39139	-0.261720612060473	-0.636230270382512
LNpTSDFQK	100ngHEK	8796	-0.288024619639235	-0.662534277961274
LNpTSDFQK	100ngHEK	34124	-0.169715144616929	-0.544224802938968
LNpTSDFQK	100ngHEK	27184	-0.303816853560673	-0.678326511882712
LNpTSDFQK	200ngHEK	9920	-0.0509189680013636	-0.425428626323403
LNpTSDFQK	200ngHEK	33081	0.0333465684421082	-0.341163089879931
LNpTSDFQK	200ngHEK	32364	0.0789236764755983	-0.295585981846441
LNpTSDFQK	200ngHEK	12209	0.0279884109153945	-0.346521247406645
LNpTSDFQK	200ngHEK	38707	0.118158922685363	-0.256350735636676
LNpTSDFQK	200ngHEK	38876	0.0758116895615815	-0.298697968760458
LNpTSDFQK	200ngHEK	12457	0.0296470768256976	-0.344862581496342
LNpTSDFQK	200ngHEK	41914	0.124959460225411	-0.249550198096628
LNpTSDFQK	200ngHEK	41246	0.103672229006357	-0.270837429315682
LNpTSDFQK	400ngHEK	6622	0.358441447613386	-0.0160682107086534
LNpTSDFQK	400ngHEK	19422	0.521732397148686	0.147222738826647
LNpTSDFQK	400ngHEK	18854	0.429685484778746	0.0551758264567066
LNpTSDFQK	400ngHEK	7951	0.388672042112755	0.0141623837907156
LNpTSDFQK	400ngHEK	25353	0.364377332843174	-0.0101323254788654
LNpTSDFQK	400ngHEK	24254	0.22248787046124	-0.152021787860799
LNpTSDFQK	400ngHEK	7825	0.391057226234053	0.0165475679120136
LNpTSDFQK	400ngHEK	22985	0.392168412597397	0.0176587542753576
LNpTSDFQK	400ngHEK	21861	0.301964711108918	-0.0725449472131214
LpSLVPDSEQGEAILPR	0ngHEK	743	-2.8026973174264	-0.916454626024953
LpSLVPDSEQGEAILPR	0ngHEK	779	-2.91129850063724	-1.02505580923579
LpSLVPDSEQGEAILPR	0ngHEK	147165	0	1.88624269140145
LpSLVPDSEQGEAILPR	0ngHEK	1105	-2.63157965417481	-0.745336962773363
LpSLVPDSEQGEAILPR	0ngHEK	3118	-2.29866965580436	-0.412426964402913
LpSLVPDSEQGEAILPR	0ngHEK	135365	0	1.88624269140145
LpSLVPDSEQGEAILPR	0ngHEK	871	-2.78974095200788	-0.903498260606433
LpSLVPDSEQGEAILPR	0ngHEK	2804	-2.39720027301655	-0.510957581615103
LpSLVPDSEQGEAILPR	0ngHEK	166799	0	1.88624269140145
LpSLVPDSEQGEAILPR	25ngHEK	519	-3.29358649290419	-1.40734380150274
LpSLVPDSEQGEAILPR	25ngHEK	1807	-2.79350706197094	-0.907264370569493
LpSLVPDSEQGEAILPR	25ngHEK	277165	0	1.88624269140145
LpSLVPDSEQGEAILPR	25ngHEK	549	-3.31560484977646	-1.42936215837501
LpSLVPDSEQGEAILPR	25ngHEK	1696	-2.84800892266323	-0.961766231261783
LpSLVPDSEQGEAILPR	25ngHEK	301995	0	1.88624269140145
LpSLVPDSEQGEAILPR	25ngHEK	437	-3.40577798157027	-1.51953529016882
LpSLVPDSEQGEAILPR	25ngHEK	1857	-2.81746960447452	-0.931226913073073
LpSLVPDSEQGEAILPR	25ngHEK	310873	0	1.88624269140145
LpSLVPDSEQGEAILPR	50ngHEK	505	-3.36092843262708	-1.47468574122563
LpSLVPDSEQGEAILPR	50ngHEK	1322	-2.95224054188479	-1.06599785048334
LpSLVPDSEQGEAILPR	50ngHEK	318230	0	1.88624269140145
LpSLVPDSEQGEAILPR	50ngHEK	79	-4.20653998552186	-2.32029729412041
LpSLVPDSEQGEAILPR	50ngHEK	2490	-2.72192842067892	-0.835685729277473
LpSLVPDSEQGEAILPR	50ngHEK	342530	0	1.88624269140145
LpSLVPDSEQGEAILPR	50ngHEK	433	-3.42118885562689	-1.53494616422544
LpSLVPDSEQGEAILPR	50ngHEK	2017	-2.77965121124569	-0.893408519844243
LpSLVPDSEQGEAILPR	50ngHEK	323720	0	1.88624269140145
LpSLVPDSEQGEAILPR	100ngHEK	311	-3.40162269607796	-1.51538000467651
LpSLVPDSEQGEAILPR	100ngHEK	1656	-2.67742730386799	-0.791184612466543
LpSLVPDSEQGEAILPR	100ngHEK	226243	0	1.88624269140145
LpSLVPDSEQGEAILPR	100ngHEK	158	-3.79347872418041	-1.90723603277896
LpSLVPDSEQGEAILPR	100ngHEK	1941	-2.7186154730332	-0.832372781631753
LpSLVPDSEQGEAILPR	100ngHEK	279097	0	1.88624269140145
LpSLVPDSEQGEAILPR	100ngHEK	360	-3.44574124989846	-1.55949855849701
LpSLVPDSEQGEAILPR	100ngHEK	1543	-2.83824046373553	-0.951997772334083
LpSLVPDSEQGEAILPR	100ngHEK	292660	0	1.88624269140145
LpSLVPDSEQGEAILPR	200ngHEK	430	-3.17853794961008	-1.29229525820863
LpSLVPDSEQGEAILPR	200ngHEK	2166	-2.50581114228414	-0.619568450882693
LpSLVPDSEQGEAILPR	200ngHEK	188450	0	1.88624269140145
LpSLVPDSEQGEAILPR	200ngHEK	268	-3.33412427421808	-1.44788158281663
LpSLVPDSEQGEAILPR	200ngHEK	1431	-2.64143184154664	-0.755189150145193
LpSLVPDSEQGEAILPR	200ngHEK	158112	0	1.88624269140145
LpSLVPDSEQGEAILPR	200ngHEK	495	-3.08331581435645	-1.197073122955
LpSLVPDSEQGEAILPR	200ngHEK	2365	-2.43639330545657	-0.550150614055123
LpSLVPDSEQGEAILPR	200ngHEK	168923	0	1.88624269140145
LpSLVPDSEQGEAILPR	400ngHEK	171	-3.33028795522665	-1.4440452638252
LpSLVPDSEQGEAILPR	400ngHEK	1413	-2.43307702234718	-0.546834330945733
LpSLVPDSEQGEAILPR	400ngHEK	104238	0	1.88624269140145
LpSLVPDSEQGEAILPR	400ngHEK	294	-3.08764985054568	-1.20140715914423
LpSLVPDSEQGEAILPR	400ngHEK	1522	-2.39365474660064	-0.507412055199193
LpSLVPDSEQGEAILPR	400ngHEK	90545	0	1.88624269140145
LpSLVPDSEQGEAILPR	400ngHEK	110	-3.46431744308335	-1.5780747516819
LpSLVPDSEQGEAILPR	400ngHEK	1935	-2.26719720480952	-0.380954513408073
LpSLVPDSEQGEAILPR	400ngHEK	87575	0	1.88624269140145
NDSVIVADQpTPTPTR	0ngHEK	313	-0.980562379293743	-0.959236813141166
NDSVIVADQpTPTPTR	0ngHEK	949	-0.888311494992636	-0.866985928840059
NDSVIVADQpTPTPTR	0ngHEK	441	-1.20565600491886	-1.18433043876628
NDSVIVADQpTPTPTR	0ngHEK	452	-0.834820044613453	-0.813494478460876
NDSVIVADQpTPTPTR	0ngHEK	874	-0.808070302231156	-0.786744736078579
NDSVIVADQpTPTPTR	0ngHEK	685	-1.08739794394997	-1.06607237779739
NDSVIVADQpTPTPTR	0ngHEK	396	-0.909215539626006	-0.887889973473429
NDSVIVADQpTPTPTR	0ngHEK	405	-1.18430578079824	-1.16298021464566
NDSVIVADQpTPTPTR	0ngHEK	331	-1.40180646727799	-1.38048090112541
NDSVIVADQpTPTPTR	25ngHEK	673	-0.646783754576654	-0.625458188424077
NDSVIVADQpTPTPTR	25ngHEK	1236	-0.720159303405957	-0.69883373725338
NDSVIVADQpTPTPTR	25ngHEK	1896	-0.693112601343377	-0.6717870351908
NDSVIVADQpTPTPTR	25ngHEK	500	-0.663889298622661	-0.642563732470084
NDSVIVADQpTPTPTR	25ngHEK	1598	-0.604701734604795	-0.583376168452218
NDSVIVADQpTPTPTR	25ngHEK	2171	-0.587774540088811	-0.566448973936234
NDSVIVADQpTPTPTR	25ngHEK	569	-0.778532712403692	-0.757207146251115
NDSVIVADQpTPTPTR	25ngHEK	1530	-0.565971215316457	-0.54464564916388
NDSVIVADQpTPTPTR	25ngHEK	1607	-0.721970070336084	-0.700644504183507
NDSVIVADQpTPTPTR	50ngHEK	1073	-0.122605178118333	-0.101279611965756
NDSVIVADQpTPTPTR	50ngHEK	3868	0.0768074343787541	0.0981330005313307
NDSVIVADQpTPTPTR	50ngHEK	1453	-0.168553852197815	-0.147228286045238
NDSVIVADQpTPTPTR	50ngHEK	362	-0.940978512085238	-0.919652945932661
NDSVIVADQpTPTPTR	50ngHEK	810	-0.84966960308874	-0.828344036936163
NDSVIVADQpTPTPTR	50ngHEK	2634	-0.622549949581689	-0.601224383429112
NDSVIVADQpTPTPTR	50ngHEK	2028	0.0123813263818551	0.0337068925344317
NDSVIVADQpTPTPTR	50ngHEK	2593	-0.368526752227486	-0.347201186074909
NDSVIVADQpTPTPTR	50ngHEK	1583	-0.78220181250893	-0.760876246356353
NDSVIVADQpTPTPTR	100ngHEK	1550	-0.316714174257034	-0.295388608104457
NDSVIVADQpTPTPTR	100ngHEK	1726	-0.464008839349949	-0.442683273197372
NDSVIVADQpTPTPTR	100ngHEK	4474	-0.274719257323635	-0.253393691171058
NDSVIVADQpTPTPTR	100ngHEK	1609	-0.221254528576961	-0.199928962424384
NDSVIVADQpTPTPTR	100ngHEK	1560	-0.583576585633949	-0.562251019481372
NDSVIVADQpTPTPTR	100ngHEK	2320	-0.556354496514958	-0.535028930362381
NDSVIVADQpTPTPTR	100ngHEK	1001	-0.396810503531068	-0.375484937378491
NDSVIVADQpTPTPTR	100ngHEK	2032	-0.483064771476934	-0.461739205324357
NDSVIVADQpTPTPTR	100ngHEK	2731	-0.448869840467115	-0.427544274314538
NDSVIVADQpTPTPTR	200ngHEK	1805	-0.198520011067783	-0.177194444915206
NDSVIVADQpTPTPTR	200ngHEK	1379	-0.741306466356574	-0.719980900203997
NDSVIVADQpTPTPTR	200ngHEK	637	-1.36021342344909	-1.33888785729651
NDSVIVADQpTPTPTR	200ngHEK	2147	0.0770423570390387	0.0983679231916153
NDSVIVADQpTPTPTR	200ngHEK	3324	-0.178263387630403	-0.156937821477826
NDSVIVADQpTPTPTR	200ngHEK	4336	-0.332606137588143	-0.311280571435566
NDSVIVADQpTPTPTR	200ngHEK	1536	0.926319827710418	0.947645393862995
NDSVIVADQpTPTPTR	200ngHEK	744	-1.06383355420647	-1.04250798805389
NDSVIVADQpTPTPTR	200ngHEK	4046	-0.179157467132848	-0.157831900980271
NDSVIVADQpTPTPTR	400ngHEK	1031	0.0102291947298986	0.0315547608824752
NDSVIVADQpTPTPTR	400ngHEK	3880	-0.0324484419562075	-0.0111228758036309
NDSVIVADQpTPTPTR	400ngHEK	2850	0.243724318750461	0.265049884903038
NDSVIVADQpTPTPTR	400ngHEK	514	-0.26031272974283	-0.238987163590253
NDSVIVADQpTPTPTR	400ngHEK	2401	0.0413384243478882	0.0626639905004648
NDSVIVADQpTPTPTR	400ngHEK	1590	-0.377242085647621	-0.355916519495044
NDSVIVADQpTPTPTR	400ngHEK	1337	0.180662822130165	0.201988388282742
NDSVIVADQpTPTPTR	400ngHEK	2122	0.0285475124555067	0.0498730786080833
NDSVIVADQpTPTPTR	400ngHEK	3315	-0.0264291104404506	-0.00510354428787398
NSDLLTpSPDVGLLK	0ngHEK	3002	-0.840965727315545	-1.4488400588881
NSDLLTpSPDVGLLK	0ngHEK	3898	-0.965448602082521	-1.57332293365508
NSDLLTpSPDVGLLK	0ngHEK	1183	-1.06096909989003	-1.66884343146258
NSDLLTpSPDVGLLK	0ngHEK	2054	-0.956912504956657	-1.56478683652921
NSDLLTpSPDVGLLK	0ngHEK	2785	-1.13313740519526	-1.74101173676781
NSDLLTpSPDVGLLK	0ngHEK	1395	-1.08140667696998	-1.68928100854253
NSDLLTpSPDVGLLK	0ngHEK	2588	-0.910164021128459	-1.51803835270101
NSDLLTpSPDVGLLK	0ngHEK	3582	-1.07619039995834	-1.68406473153089
NSDLLTpSPDVGLLK	0ngHEK	1558	-1.02693848413631	-1.63481281570886
NSDLLTpSPDVGLLK	25ngHEK	7686	-0.400396648686152	-1.00827098025871
NSDLLTpSPDVGLLK	25ngHEK	17498	-0.323873149724447	-0.931747481297001
NSDLLTpSPDVGLLK	25ngHEK	7505	-0.288793885890889	-0.896668217463443
NSDLLTpSPDVGLLK	25ngHEK	8582	-0.403531169806212	-1.01140550137877
NSDLLTpSPDVGLLK	25ngHEK	18294	-0.288066457268286	-0.89594078884084
NSDLLTpSPDVGLLK	25ngHEK	7869	-0.385931616998301	-0.993805948570855
NSDLLTpSPDVGLLK	25ngHEK	10691	-0.294254401701996	-0.90212873327455
NSDLLTpSPDVGLLK	25ngHEK	19584	-0.325549785371314	-0.933424116943868
NSDLLTpSPDVGLLK	25ngHEK	7744	-0.356251112647331	-0.964125444219885
NSDLLTpSPDVGLLK	50ngHEK	12127	-0.159631967801647	-0.767506299374201
NSDLLTpSPDVGLLK	50ngHEK	19092	-0.251393217932376	-0.85926754950493
NSDLLTpSPDVGLLK	50ngHEK	11486	-0.10158838331658	-0.709462714889134
NSDLLTpSPDVGLLK	50ngHEK	11571	-0.217230237951209	-0.825104569523763
NSDLLTpSPDVGLLK	50ngHEK	22376	-0.253058565317987	-0.860932896890541
NSDLLTpSPDVGLLK	50ngHEK	12141	-0.135644279933737	-0.743518611506291
NSDLLTpSPDVGLLK	50ngHEK	12961	-0.250973469273652	-0.858847800846206
NSDLLTpSPDVGLLK	50ngHEK	24401	-0.173407316268869	-0.781281647841423
NSDLLTpSPDVGLLK	50ngHEK	11386	-0.101961152233452	-0.709835483806006
NSDLLTpSPDVGLLK	100ngHEK	9134	-0.0813234942158046	-0.689197825788359
NSDLLTpSPDVGLLK	100ngHEK	18234	-0.044748825533379	-0.652623157105933
NSDLLTpSPDVGLLK	100ngHEK	8121	-0.0827672493086341	-0.690641580881188
NSDLLTpSPDVGLLK	100ngHEK	17469	-0.00317058920807959	-0.611044920780634
NSDLLTpSPDVGLLK	100ngHEK	31671	-0.0146423444358061	-0.62251667600836
NSDLLTpSPDVGLLK	100ngHEK	13167	-0.0343585045163293	-0.642232836088883
NSDLLTpSPDVGLLK	100ngHEK	13589	-0.00662864196940931	-0.614502973541963
NSDLLTpSPDVGLLK	100ngHEK	28420	-0.00301520575144566	-0.610889537324
NSDLLTpSPDVGLLK	100ngHEK	12411	-0.0224355823481605	-0.630309913920715
NSDLLTpSPDVGLLK	200ngHEK	19213	0.327426752279174	-0.28044757929338
NSDLLTpSPDVGLLK	200ngHEK	33212	0.260484538184234	-0.34738979338832
NSDLLTpSPDVGLLK	200ngHEK	16068	0.323152781667194	-0.28472154990536
NSDLLTpSPDVGLLK	200ngHEK	17071	0.397329865882126	-0.210544465690428
NSDLLTpSPDVGLLK	200ngHEK	32507	0.398033538949856	-0.209840792622698
NSDLLTpSPDVGLLK	200ngHEK	16299	0.395787071001021	-0.212087260571533
NSDLLTpSPDVGLLK	200ngHEK	15360	0.282000295683131	-0.325874035889423
NSDLLTpSPDVGLLK	200ngHEK	28410	0.317829817336267	-0.290044514236287
NSDLLTpSPDVGLLK	200ngHEK	13986	0.345388946348022	-0.262485385224532
NSDLLTpSPDVGLLK	400ngHEK	16697	0.56740394013214	-0.0404703914404141
NSDLLTpSPDVGLLK	400ngHEK	33587	0.579424279238835	-0.0284500523337191
NSDLLTpSPDVGLLK	400ngHEK	16565	0.683517636792229	0.0756433052196749
NSDLLTpSPDVGLLK	400ngHEK	19083	0.578043808955768	-0.0298305226167861
NSDLLTpSPDVGLLK	400ngHEK	34212	0.688832325945676	0.0809579943731219
NSDLLTpSPDVGLLK	400ngHEK	18655	0.762669717293649	0.154795385721095
NSDLLTpSPDVGLLK	400ngHEK	17996	0.422028872580744	-0.18584545899181
NSDLLTpSPDVGLLK	400ngHEK	38318	0.537766962010142	-0.0701073695624121
NSDLLTpSPDVGLLK	400ngHEK	18346	0.651181441203804	0.0433071096312498
QFLISPPApSPPVGWK	0ngHEK	961	-0.736525010779401	-0.709396021099615
QFLISPPApSPPVGWK	0ngHEK	1790	-0.287601582691519	-0.260472593011733
QFLISPPApSPPVGWK	0ngHEK	1899	-0.934141964056406	-0.90701297437662
QFLISPPApSPPVGWK	0ngHEK	169	-0.433925980923588	-0.406796991243802
QFLISPPApSPPVGWK	0ngHEK	1380	0.483780884388405	0.510909874068191
QFLISPPApSPPVGWK	0ngHEK	8805	-2.10166746207185	-2.07453847239206
QFLISPPApSPPVGWK	0ngHEK	1303	-0.726540193622809	-0.699411203943023
QFLISPPApSPPVGWK	0ngHEK	422	-0.933036057799946	-0.90590706812016
QFLISPPApSPPVGWK	0ngHEK	4058	-0.478901298534288	-0.451772308854502
QFLISPPApSPPVGWK	25ngHEK	755	-0.411642000913409	-0.384513011233623
QFLISPPApSPPVGWK	25ngHEK	5987	1.01905463617829	1.04618362585808
QFLISPPApSPPVGWK	25ngHEK	7467	-1.05166017239636	-1.02453118271657
QFLISPPApSPPVGWK	25ngHEK	209	-1.48954807260587	-1.46241908292608
QFLISPPApSPPVGWK	25ngHEK	1295	-0.314891634508695	-0.287762644828909
QFLISPPApSPPVGWK	25ngHEK	5034	-0.24399830560693	-0.216869315927144
QFLISPPApSPPVGWK	25ngHEK	769	-1.0178688029396	-0.990739813259814
QFLISPPApSPPVGWK	25ngHEK	4031	0.32780358384896	0.354932573528746
QFLISPPApSPPVGWK	25ngHEK	10397	-0.0149445874235541	0.0121844022562319
QFLISPPApSPPVGWK	50ngHEK	75	-1.54207814633563	-1.51494915665584
QFLISPPApSPPVGWK	50ngHEK	315	0.235859464059171	0.262988453738957
QFLISPPApSPPVGWK	50ngHEK	4066	-1.44395334357782	-1.41682435389803
QFLISPPApSPPVGWK	50ngHEK	498	0.174785109253398	0.201914098933184
QFLISPPApSPPVGWK	50ngHEK	45	-1.75315732169392	-1.72602833201413
QFLISPPApSPPVGWK	50ngHEK	17071	-1.85858539791482	-1.83145640823503
QFLISPPApSPPVGWK	50ngHEK	2040	0.0238478936465041	0.0509768833262901
QFLISPPApSPPVGWK	50ngHEK	5125	0.64448774167348	0.671616731353266
QFLISPPApSPPVGWK	50ngHEK	49163	-0.0790516648033769	-0.0519226751235909
QFLISPPApSPPVGWK	100ngHEK	1398	-0.102466094952144	-0.075337105272358
QFLISPPApSPPVGWK	100ngHEK	1060	0.153149592516477	0.180278582196263
QFLISPPApSPPVGWK	100ngHEK	25413	-0.358895889572482	-0.331766899892696
QFLISPPApSPPVGWK	100ngHEK	190	-0.734083623752343	-0.706954634072557
QFLISPPApSPPVGWK	100ngHEK	150	-0.185636576961912	-0.158507587282126
QFLISPPApSPPVGWK	100ngHEK	8581	-1.06874914040016	-1.04162015072037
QFLISPPApSPPVGWK	100ngHEK	149	-0.858626002918096	-0.83149701323831
QFLISPPApSPPVGWK	100ngHEK	846	0.517437239707729	0.544566229387515
QFLISPPApSPPVGWK	100ngHEK	1779	-1.78457680403956	-1.75744781435977
QFLISPPApSPPVGWK	200ngHEK	122	-1.59270448744656	-1.56557549776677
QFLISPPApSPPVGWK	200ngHEK	528	0.582754836132576	0.609883825812362
QFLISPPApSPPVGWK	200ngHEK	18697	-1.14836212530676	-1.12123313562697
QFLISPPApSPPVGWK	200ngHEK	1832	-0.135882260871433	-0.108753271191647
QFLISPPApSPPVGWK	200ngHEK	3787	0.0597813652429388	0.0869103549227248
QFLISPPApSPPVGWK	200ngHEK	27885	-0.992029484035807	-0.964900494356021
QFLISPPApSPPVGWK	200ngHEK	859	-0.763584869819871	-0.736455880140085
QFLISPPApSPPVGWK	200ngHEK	1635	0.877058023147775	0.904187012827561
QFLISPPApSPPVGWK	200ngHEK	22639	-0.869621435802219	-0.842492446122433
QFLISPPApSPPVGWK	400ngHEK	3158	0.832894145117395	0.860023134797181
QFLISPPApSPPVGWK	400ngHEK	9606	0.93023348265562	0.957362472335406
QFLISPPApSPPVGWK	400ngHEK	14332	-0.458927601712757	-0.431798612032971
QFLISPPApSPPVGWK	400ngHEK	3602	0.155660492935152	0.182789482614938
QFLISPPApSPPVGWK	400ngHEK	8404	0.829665663379115	0.856794653058901
QFLISPPApSPPVGWK	400ngHEK	36020	-0.833357395213668	-0.806228405533882
QFLISPPApSPPVGWK	400ngHEK	571	-0.866302860965642	-0.839173871285856
QFLISPPApSPPVGWK	400ngHEK	511	0.0739436299739811	0.101072619653767
QFLISPPApSPPVGWK	400ngHEK	23438	-0.90797046328727	-0.880841473607484
QLpSSGVSEIR	0ngHEK	12178	0.0280620096119132	0.479061139879908
QLpSSGVSEIR	0ngHEK	8098	-0.347930976689539	0.103068153578455
QLpSSGVSEIR	0ngHEK	25576	-0.30731799844417	0.143681131823824
QLpSSGVSEIR	0ngHEK	5617	-0.440771232680819	0.0102278975871753
QLpSSGVSEIR	0ngHEK	8459	-0.313754055793331	0.137245074474663
QLpSSGVSEIR	0ngHEK	21462	-0.327637380926594	0.1233617493414
QLpSSGVSEIR	0ngHEK	5643	-0.217812655842161	0.233186474425833
QLpSSGVSEIR	0ngHEK	7525	-0.205955716902748	0.245043413365246
QLpSSGVSEIR	0ngHEK	259	-2.20053149089055	-1.74953236062256
QLpSSGVSEIR	25ngHEK	12978	0.081920520945737	0.532919651213731
QLpSSGVSEIR	25ngHEK	4968	-0.551914343925606	-0.100915213657612
QLpSSGVSEIR	25ngHEK	22064	-0.287038480176299	0.163960650091695
QLpSSGVSEIR	25ngHEK	1804	-0.58286424950123	-0.131865119233236
QLpSSGVSEIR	25ngHEK	4631	-0.26527425017363	0.185724880094364
QLpSSGVSEIR	25ngHEK	962	-0.997691482544266	-0.546692352276272
QLpSSGVSEIR	25ngHEK	1368	-0.726343458721912	-0.275344328453918
QLpSSGVSEIR	25ngHEK	7851	-0.0812415227724318	0.369757607495563
QLpSSGVSEIR	25ngHEK	349	-1.3957943545435	-0.944795224275506
QLpSSGVSEIR	50ngHEK	475	-0.805035587335149	-0.354036457067155
QLpSSGVSEIR	50ngHEK	1992	1.19548561313172	1.64648474339971
QLpSSGVSEIR	50ngHEK	5503	-0.109679039706881	0.341320090561113
QLpSSGVSEIR	50ngHEK	1266	-0.380011086236929	0.0709880440310653
QLpSSGVSEIR	50ngHEK	1928	-0.0923813538093208	0.358617776458674
QLpSSGVSEIR	50ngHEK	6038	-0.742241794778346	-0.291242664510352
QLpSSGVSEIR	50ngHEK	2886	0.570434605499287	1.02143373576728
QLpSSGVSEIR	50ngHEK	2664	0.17171178179019	0.622710912058184
QLpSSGVSEIR	50ngHEK	91	-2.34671827994173	-1.89571914967374
QLpSSGVSEIR	100ngHEK	955	-0.450232981827764	0.000766148440230319
QLpSSGVSEIR	100ngHEK	3257	-0.227544930929371	0.223454199338623
QLpSSGVSEIR	100ngHEK	11320	-0.594689218287631	-0.143690088019637
QLpSSGVSEIR	100ngHEK	5706	0.702869162395602	1.1538682926636
QLpSSGVSEIR	100ngHEK	3076	0.014645366943458	0.465644497211452
QLpSSGVSEIR	100ngHEK	542	-1.6037793382978	-1.15278020802981
QLpSSGVSEIR	100ngHEK	1651	0.0319217136498315	0.482920843917826
QLpSSGVSEIR	100ngHEK	904	-0.996575593539535	-0.545576463271541
QLpSSGVSEIR	100ngHEK	20219	-0.323037813303889	0.127961316964105
QLpSSGVSEIR	200ngHEK	209	-0.997917048851708	-0.546917918583714
QLpSSGVSEIR	200ngHEK	5744	0.206302981017735	0.657302111285729
QLpSSGVSEIR	200ngHEK	20118	-0.433655560938572	0.0173435693294223
QLpSSGVSEIR	200ngHEK	109	-1.20833285802665	-0.757333727758656
QLpSSGVSEIR	200ngHEK	6847	1.0320432122189	1.48304234248689
QLpSSGVSEIR	200ngHEK	15806	-0.486570394022487	-0.0355712637544927
QLpSSGVSEIR	200ngHEK	1120	0.104242114258134	0.555241244526128
QLpSSGVSEIR	200ngHEK	5859	0.206841442421281	0.657840572689275
QLpSSGVSEIR	200ngHEK	23222	-0.372135340417497	0.0788637898504973
QLpSSGVSEIR	400ngHEK	297	-0.687111397775354	-0.23611226750736
QLpSSGVSEIR	400ngHEK	4254	0.162968670209274	0.613967800477268
QLpSSGVSEIR	400ngHEK	9668	-0.78310165289177	-0.332102522623776
QLpSSGVSEIR	400ngHEK	398	-0.463450286878062	-0.0124511566100677
QLpSSGVSEIR	400ngHEK	4529	0.4317283063887	0.882727436656694
QLpSSGVSEIR	400ngHEK	13071	-0.652972483317484	-0.20197335304949
QLpSSGVSEIR	400ngHEK	2916	-0.913137669884095	-0.462138539616101
QLpSSGVSEIR	400ngHEK	1233	-1.18159788726583	-0.730598756997836
QLpSSGVSEIR	400ngHEK	7935	0.027682229002672	0.478681359270666
SLSDVEEEEAPEDLpYK	0ngHEK	3949	-1.3046004896634	0.510808083464583
SLSDVEEEEAPEDLpYK	0ngHEK	21594	-0.926601249512677	0.888807323615306
SLSDVEEEEAPEDLpYK	0ngHEK	8715	-1.72105395125113	0.0943546218768534
SLSDVEEEEAPEDLpYK	0ngHEK	5509	-1.20079131919149	0.614617253936493
SLSDVEEEEAPEDLpYK	0ngHEK	24313	-0.940796297499642	0.874612275628341
SLSDVEEEEAPEDLpYK	0ngHEK	2035	-2.39295349091355	-0.577544917785567
SLSDVEEEEAPEDLpYK	0ngHEK	1442	-1.87599590756454	-0.0605873344365566
SLSDVEEEEAPEDLpYK	0ngHEK	12103	-1.21087820682622	0.604530366301763
SLSDVEEEEAPEDLpYK	0ngHEK	1228	-2.62895275561694	-0.813544182488957
SLSDVEEEEAPEDLpYK	25ngHEK	5162	-1.5841695011744	0.231239071953584
SLSDVEEEEAPEDLpYK	25ngHEK	7699	-1.7437076609652	0.0717009121627834
SLSDVEEEEAPEDLpYK	25ngHEK	1450	-2.83797049803448	-1.0225619249065
SLSDVEEEEAPEDLpYK	25ngHEK	4937	-1.63420430212283	0.181204271005153
SLSDVEEEEAPEDLpYK	25ngHEK	10144	-1.64179049821128	0.173618074916703
SLSDVEEEEAPEDLpYK	25ngHEK	3266	-2.50279285469847	-0.687384281570487
SLSDVEEEEAPEDLpYK	25ngHEK	3244	-1.78803621912506	0.0273723540029234
SLSDVEEEEAPEDLpYK	25ngHEK	2260	-2.26698055936807	-0.451571986240086
SLSDVEEEEAPEDLpYK	25ngHEK	3039	-2.51568340448002	-0.700274831352036
SLSDVEEEEAPEDLpYK	50ngHEK	5467	-1.56137671491763	0.254031858210353
SLSDVEEEEAPEDLpYK	50ngHEK	1826	-2.35210323112221	-0.536694657994226
SLSDVEEEEAPEDLpYK	50ngHEK	2330	-2.62148697338927	-0.806078400261287
SLSDVEEEEAPEDLpYK	50ngHEK	3472	-1.78880799190653	0.0266005812214534
SLSDVEEEEAPEDLpYK	50ngHEK	1749	-2.41347613394233	-0.598067560814346
SLSDVEEEEAPEDLpYK	50ngHEK	1261	-2.93340378774378	-1.1179952146158
SLSDVEEEEAPEDLpYK	50ngHEK	5087	-1.60967222419731	0.205736348930673
SLSDVEEEEAPEDLpYK	50ngHEK	1014	-2.62139242640645	-0.805983853278466
SLSDVEEEEAPEDLpYK	50ngHEK	2097	-2.68319095510358	-0.867782381975597
SLSDVEEEEAPEDLpYK	100ngHEK	4422	-1.61049981646978	0.204908756658204
SLSDVEEEEAPEDLpYK	100ngHEK	2977	-2.09315336531901	-0.277744792191027
SLSDVEEEEAPEDLpYK	100ngHEK	1678	-2.73176783520724	-0.916359262079256
SLSDVEEEEAPEDLpYK	100ngHEK	4839	-1.60286250124471	0.212546071883273
SLSDVEEEEAPEDLpYK	100ngHEK	1769	-2.34117552298019	-0.525766949852207
SLSDVEEEEAPEDLpYK	100ngHEK	2857	-2.50983363728221	-0.694425064154227
SLSDVEEEEAPEDLpYK	100ngHEK	4555	-1.61228591926898	0.203122653859003
SLSDVEEEEAPEDLpYK	100ngHEK	2831	-2.08309967698082	-0.267691103852837
SLSDVEEEEAPEDLpYK	100ngHEK	3726	-2.38373781438335	-0.568329241255367
SLSDVEEEEAPEDLpYK	200ngHEK	3929	-1.57382636003216	0.241582213095823
SLSDVEEEEAPEDLpYK	200ngHEK	5781	-1.67447931528916	0.140929257838823
SLSDVEEEEAPEDLpYK	200ngHEK	927	-2.86832734391569	-1.05291877078771
SLSDVEEEEAPEDLpYK	200ngHEK	3873	-1.52918069860541	0.286227874522573
SLSDVEEEEAPEDLpYK	200ngHEK	3825	-1.82295906797674	-0.00755049484875658
SLSDVEEEEAPEDLpYK	200ngHEK	3270	-2.27187072471806	-0.456462151590077
SLSDVEEEEAPEDLpYK	200ngHEK	1668	-1.92024973677556	-0.104841163647577
SLSDVEEEEAPEDLpYK	200ngHEK	1734	-2.18663508304415	-0.371226509916167
SLSDVEEEEAPEDLpYK	200ngHEK	4913	-2.12823862481098	-0.312830051682996
SLSDVEEEEAPEDLpYK	400ngHEK	1310	-1.8198602736048	-0.00445170047681653
SLSDVEEEEAPEDLpYK	400ngHEK	2644	-1.81708057957849	-0.00167200645050647
SLSDVEEEEAPEDLpYK	400ngHEK	3551	-2.05416049548982	-0.238751922361836
SLSDVEEEEAPEDLpYK	400ngHEK	3148	-1.4784573981446	0.336951174983383
SLSDVEEEEAPEDLpYK	400ngHEK	1502	-2.12151700590754	-0.306108432779557
SLSDVEEEEAPEDLpYK	400ngHEK	4613	-2.00381119561064	-0.188402622482656
SLSDVEEEEAPEDLpYK	400ngHEK	2312	-1.57331938336753	0.242089189760453
SLSDVEEEEAPEDLpYK	400ngHEK	6924	-1.3820212067416	0.433387366386383
SLSDVEEEEAPEDLpYK	400ngHEK	3278	-2.08844961970683	-0.273041046578847
SSVLEpSLVGR	0ngHEK	9011	-0.573976642118132	-0.0884516187335677
SSVLEpSLVGR	0ngHEK	53327	0.0383493773230087	0.523874400707573
SSVLEpSLVGR	0ngHEK	5703	-0.651865074817054	-0.16634005143249
SSVLEpSLVGR	0ngHEK	12729	-0.476313031789649	0.00921199159491531
SSVLEpSLVGR	0ngHEK	50978	-0.0613366846362386	0.424188338748326
SSVLEpSLVGR	0ngHEK	4320	-0.840172916367561	-0.354647892982997
SSVLEpSLVGR	0ngHEK	9905	-0.500438474131477	-0.0149134507469127
SSVLEpSLVGR	0ngHEK	41324	-0.0538021584434011	0.431722864941163
SSVLEpSLVGR	0ngHEK	3276	-0.85675765255925	-0.371232629174686
SSVLEpSLVGR	25ngHEK	7064	-0.562046874938766	-0.0765218515542017
SSVLEpSLVGR	25ngHEK	35368	-0.111657172885933	0.373867850498631
SSVLEpSLVGR	25ngHEK	3604	-0.73242500033796	-0.246899976953396
SSVLEpSLVGR	25ngHEK	4678	-0.843303898960027	-0.357778875575463
SSVLEpSLVGR	25ngHEK	35825	-0.14203909508674	0.343485928297824
SSVLEpSLVGR	25ngHEK	3092	-0.840944781339796	-0.355419757955232
SSVLEpSLVGR	25ngHEK	6646	-0.654966070251656	-0.169441046867092
SSVLEpSLVGR	25ngHEK	42346	-0.044026961157737	0.441498062226827
SSVLEpSLVGR	25ngHEK	2930	-0.853465642264276	-0.367940618879712
SSVLEpSLVGR	50ngHEK	1954	-1.18057251266716	-0.695047489282596
SSVLEpSLVGR	50ngHEK	37752	-0.0492360998198399	0.436288923564724
SSVLEpSLVGR	50ngHEK	3088	-0.732388550924888	-0.246863527540324
SSVLEpSLVGR	50ngHEK	3803	-0.896502449770775	-0.410977426386211
SSVLEpSLVGR	50ngHEK	23666	-0.319997521047745	0.165527502336819
SSVLEpSLVGR	50ngHEK	570	-1.49469151336763	-1.00916648998307
SSVLEpSLVGR	50ngHEK	8212	-0.559956739389452	-0.0744317160048877
SSVLEpSLVGR	50ngHEK	34951	-0.0986684282186638	0.386856595165901
SSVLEpSLVGR	50ngHEK	4819	-0.592768941272456	-0.107243917887892
SSVLEpSLVGR	100ngHEK	6509	-0.503189768158154	-0.0176647447735896
SSVLEpSLVGR	100ngHEK	10895	-0.509660753088904	-0.0241357297043397
SSVLEpSLVGR	100ngHEK	612	-1.31544208589418	-0.829917062509616
SSVLEpSLVGR	100ngHEK	6009	-0.639847046506364	-0.1543220231218
SSVLEpSLVGR	100ngHEK	25063	-0.187745478048744	0.29777954533582
SSVLEpSLVGR	100ngHEK	1768	-0.993366397808306	-0.507841374423742
SSVLEpSLVGR	100ngHEK	120	-2.25559408563033	-1.77006906224577
SSVLEpSLVGR	100ngHEK	6284	-0.764591789852056	-0.279066766467492
SSVLEpSLVGR	100ngHEK	1845	-0.83440864107081	-0.348883617686246
SSVLEpSLVGR	200ngHEK	3934	-0.508079347205903	-0.0225543238213387
SSVLEpSLVGR	200ngHEK	12653	-0.225369752147534	0.26015527123703
SSVLEpSLVGR	200ngHEK	1462	-0.811035571090705	-0.325510547706141
SSVLEpSLVGR	200ngHEK	5700	-0.268323376534377	0.217201646850187
SSVLEpSLVGR	200ngHEK	10807	-0.263179324070695	0.222345699313869
SSVLEpSLVGR	200ngHEK	2250	-0.596034775448608	-0.110509752064044
SSVLEpSLVGR	200ngHEK	1733	-0.866473120392877	-0.380948097008313
SSVLEpSLVGR	200ngHEK	8520	-0.406260235548962	0.0792647878356023
SSVLEpSLVGR	200ngHEK	827	-1.03601257189245	-0.550487548507886
SSVLEpSLVGR	400ngHEK	3728	-0.212427675590791	0.273097347793773
SSVLEpSLVGR	400ngHEK	12279	0.00494431262569321	0.490469336010258
SSVLEpSLVGR	400ngHEK	979	-0.796890272884355	-0.311365249499791
SSVLEpSLVGR	400ngHEK	2536	-0.515556285339426	-0.0300312619548617
SSVLEpSLVGR	400ngHEK	7871	-0.0603306412770951	0.425194382107469
SSVLEpSLVGR	400ngHEK	1493	-0.533340023408223	-0.0478150000236586
SSVLEpSLVGR	400ngHEK	1600	-0.703613754341731	-0.218088730957167
SSVLEpSLVGR	400ngHEK	4347	-0.496274351343451	-0.0107493279588867
SSVLEpSLVGR	400ngHEK	502	-1.0562365189017	-0.570711495517136
STLNPQWNESFpTFK	0ngHEK	122	-0.761829286316651	-0.317679227401758
STLNPQWNESFpTFK	0ngHEK	491	-0.880161358437255	-0.436011299522362
STLNPQWNESFpTFK	0ngHEK	686	-0.311661204977053	0.13248885393784
STLNPQWNESFpTFK	0ngHEK	101	-0.937686679239671	-0.493536620324778
STLNPQWNESFpTFK	0ngHEK	371	-0.846267070281108	-0.402117011366215
STLNPQWNESFpTFK	0ngHEK	1829	-0.000711763855414693	0.443438295059479
STLNPQWNESFpTFK	0ngHEK	178	-0.288656096483883	0.15549396243101
STLNPQWNESFpTFK	0ngHEK	241	-1.12353989608895	-0.679389837174057
STLNPQWNESFpTFK	0ngHEK	252	-0.80784630797183	-0.363696249056937
STLNPQWNESFpTFK	25ngHEK	346	-0.624681425189179	-0.180531366274286
STLNPQWNESFpTFK	25ngHEK	447	-1.04112762901213	-0.596977570097237
STLNPQWNESFpTFK	25ngHEK	1000	-0.686278678067201	-0.242128619152308
STLNPQWNESFpTFK	25ngHEK	7	-2.05690485133647	-1.61275479242158
STLNPQWNESFpTFK	25ngHEK	554	-0.924036574783087	-0.479886515868194
STLNPQWNESFpTFK	25ngHEK	721	-0.721962604883675	-0.277812545968782
STLNPQWNESFpTFK	25ngHEK	392	-0.218288938850136	0.225861120064757
STLNPQWNESFpTFK	25ngHEK	659	-1.03475196736458	-0.590601908449687
STLNPQWNESFpTFK	25ngHEK	1169	-0.656625212235235	-0.212475153320342
STLNPQWNESFpTFK	50ngHEK	132	-0.628388930050312	-0.184238871135419
STLNPQWNESFpTFK	50ngHEK	362	-1.16605867511314	-0.721908616198247
STLNPQWNESFpTFK	50ngHEK	1153	-0.712906575257054	-0.268756516342161
STLNPQWNESFpTFK	50ngHEK	462	0.169097638009677	0.61324769692457
STLNPQWNESFpTFK	50ngHEK	1354	-0.467609198424671	-0.0234591395097776
STLNPQWNESFpTFK	50ngHEK	1074	-0.794486748515894	-0.350336689601001
STLNPQWNESFpTFK	50ngHEK	103	-0.728314374146613	-0.28416431523172
STLNPQWNESFpTFK	50ngHEK	703	-0.737149645379629	-0.292999586464736
STLNPQWNESFpTFK	50ngHEK	13	-2.57349642223906	-2.12934636332417
STLNPQWNESFpTFK	100ngHEK	254	-0.530673549204775	-0.0865234902898816
STLNPQWNESFpTFK	100ngHEK	1404	-0.460087915420882	-0.0159378565059886
STLNPQWNESFpTFK	100ngHEK	1292	-0.632168851487618	-0.188018792572725
STLNPQWNESFpTFK	100ngHEK	188	-0.739521848027513	-0.29537178911262
STLNPQWNESFpTFK	100ngHEK	991	-0.731467602543281	-0.287317543628388
STLNPQWNESFpTFK	100ngHEK	1726	-0.467795814832213	-0.0236457559173195
STLNPQWNESFpTFK	100ngHEK	183	-0.56167474418612	-0.117524685271227
STLNPQWNESFpTFK	100ngHEK	732	-0.689735727107719	-0.245585668192826
STLNPQWNESFpTFK	100ngHEK	891	-0.786120180054919	-0.341970121140026
STLNPQWNESFpTFK	200ngHEK	136	-0.843727304057075	-0.399577245142182
STLNPQWNESFpTFK	200ngHEK	1329	-0.324717431691707	0.119432627223186
STLNPQWNESFpTFK	200ngHEK	523	-1.32474266514121	-0.880592606226317
STLNPQWNESFpTFK	200ngHEK	610	-0.161613435687058	0.282536623227835
STLNPQWNESFpTFK	200ngHEK	2367	-0.294374011255475	0.149776047659418
STLNPQWNESFpTFK	200ngHEK	2154	-0.753078532345422	-0.308928473430529
STLNPQWNESFpTFK	200ngHEK	306	-0.173243416182855	0.270906642732038
STLNPQWNESFpTFK	200ngHEK	1153	-0.47962512145289	-0.0354750625379965
STLNPQWNESFpTFK	200ngHEK	1399	-0.805665516260466	-0.361515457345573
STLNPQWNESFpTFK	400ngHEK	167	-0.476253533188436	-0.0321034742735425
STLNPQWNESFpTFK	400ngHEK	1478	-0.381287318239369	0.0628627406755244
STLNPQWNESFpTFK	400ngHEK	1400	-1.03422726077055	-0.590077201855657
STLNPQWNESFpTFK	400ngHEK	203	-0.274567324998496	0.169582733916397
STLNPQWNESFpTFK	400ngHEK	1717	0.322016991489594	0.766167050404488
STLNPQWNESFpTFK	400ngHEK	2057	-0.66872015277525	-0.224570093860357
STLNPQWNESFpTFK	400ngHEK	212	-0.312153396025886	0.131996662889007
STLNPQWNESFpTFK	400ngHEK	1044	-0.299780226508274	0.144369832406619
STLNPQWNESFpTFK	400ngHEK	1483	-0.872378309217374	-0.428228250302481
(ac)SWEVpYQGVCQK	0ngHEK	1271	-1.73875686365169	-0.346244820615819
(ac)SWEVpYQGVCQK	0ngHEK	1136	-1.98233494527938	-0.589822902243509
(ac)SWEVpYQGVCQK	0ngHEK	26430	-0.232839450807918	1.15967259222795
(ac)SWEVpYQGVCQK	0ngHEK	2114	-1.58468631451816	-0.192174271482289
(ac)SWEVpYQGVCQK	0ngHEK	1878	-1.82419655643134	-0.431684513395469
(ac)SWEVpYQGVCQK	0ngHEK	33964	-0.154857203507948	1.23765483952792
(ac)SWEVpYQGVCQK	0ngHEK	1898	-1.62069758270739	-0.228185539671519
(ac)SWEVpYQGVCQK	0ngHEK	1412	-1.9728660095776	-0.580353966541729
(ac)SWEVpYQGVCQK	0ngHEK	38954	-0.132566882857844	1.25994516017803
(ac)SWEVpYQGVCQK	25ngHEK	538	-2.20446292371434	-0.811950880678469
(ac)SWEVpYQGVCQK	25ngHEK	1025	-2.16125110321152	-0.768739060175649
(ac)SWEVpYQGVCQK	25ngHEK	15488	-0.411956064169203	0.980555978866668
(ac)SWEVpYQGVCQK	25ngHEK	790	-2.07919957032272	-0.686687527286849
(ac)SWEVpYQGVCQK	25ngHEK	804	-2.28274100666287	-0.890228963626999
(ac)SWEVpYQGVCQK	25ngHEK	17713	-0.444836600197659	0.947675442838212
(ac)SWEVpYQGVCQK	25ngHEK	2250	-1.65468554176728	-0.262173498731409
(ac)SWEVpYQGVCQK	25ngHEK	1148	-2.15366882722276	-0.761156784186889
(ac)SWEVpYQGVCQK	25ngHEK	8343	-0.838979585725014	0.553532457310857
(ac)SWEVpYQGVCQK	50ngHEK	1059	-1.9221209135872	-0.529608870551329
(ac)SWEVpYQGVCQK	50ngHEK	498	-2.49476908536788	-1.10225704233201
(ac)SWEVpYQGVCQK	50ngHEK	10474	-0.726116721804162	0.666395321231709
(ac)SWEVpYQGVCQK	50ngHEK	811	-2.06728784880392	-0.674775805768049
(ac)SWEVpYQGVCQK	50ngHEK	1143	-2.16458961573035	-0.772077572694479
(ac)SWEVpYQGVCQK	50ngHEK	11273	-0.68829159629094	0.704220446744931
(ac)SWEVpYQGVCQK	50ngHEK	1237	-1.83113854670347	-0.438626503667599
(ac)SWEVpYQGVCQK	50ngHEK	170	-2.9416341799131	-1.54912213687723
(ac)SWEVpYQGVCQK	50ngHEK	5985	-0.944144459041133	0.448367583994738
(ac)SWEVpYQGVCQK	100ngHEK	230	-2.48715682691139	-1.09464478387552
(ac)SWEVpYQGVCQK	100ngHEK	1323	-1.94690432226662	-0.554392279230749
(ac)SWEVpYQGVCQK	100ngHEK	6867	-0.763050548214011	0.62946149482186
(ac)SWEVpYQGVCQK	100ngHEK	2058	-1.49786817581812	-0.105356132782249
(ac)SWEVpYQGVCQK	100ngHEK	831	-2.11961871007322	-0.727106667037349
(ac)SWEVpYQGVCQK	100ngHEK	9145	-0.654629617460918	0.737882425574953
(ac)SWEVpYQGVCQK	100ngHEK	1582	-1.59131090345566	-0.198798860419789
(ac)SWEVpYQGVCQK	100ngHEK	788	-2.11005961361215	-0.717547570576279
(ac)SWEVpYQGVCQK	100ngHEK	5943	-0.788786583015391	0.60372546002048
(ac)SWEVpYQGVCQK	200ngHEK	1329	-1.45292003461748	-0.0604079915816089
(ac)SWEVpYQGVCQK	200ngHEK	1087	-1.76807348486647	-0.375561441830599
(ac)SWEVpYQGVCQK	200ngHEK	3821	-0.690592548863351	0.70191949417252
(ac)SWEVpYQGVCQK	200ngHEK	642	-1.70259425455305	-0.310082211517179
(ac)SWEVpYQGVCQK	200ngHEK	1378	-1.60261904550158	-0.210107002465709
(ac)SWEVpYQGVCQK	200ngHEK	4975	-0.647009248079911	0.74550279495596
(ac)SWEVpYQGVCQK	200ngHEK	598	-1.72610816540063	-0.333596122364759
(ac)SWEVpYQGVCQK	200ngHEK	1049	-1.72168254449402	-0.329170501458149
(ac)SWEVpYQGVCQK	200ngHEK	3517	-0.768347910744742	0.624164132291129
(ac)SWEVpYQGVCQK	400ngHEK	441	-1.58672505203726	-0.194213009001389
(ac)SWEVpYQGVCQK	400ngHEK	661	-1.61191764153922	-0.219405598503349
(ac)SWEVpYQGVCQK	400ngHEK	3481	-0.428828806484036	0.963683236551835
(ac)SWEVpYQGVCQK	400ngHEK	2087	-1.60616085194795	-0.213648808912079
(ac)SWEVpYQGVCQK	400ngHEK	492	-2.40596517150467	-1.0134531284688
(ac)SWEVpYQGVCQK	400ngHEK	13219	-0.553120479622776	0.839391563413095
(ac)SWEVpYQGVCQK	400ngHEK	1501	-1.8629818637965	-0.470469820760629
(ac)SWEVpYQGVCQK	400ngHEK	2259	-1.82851839517691	-0.436006352141039
(ac)SWEVpYQGVCQK	400ngHEK	14097	-0.648390125213517	0.744121917822354
TAGTSFM(ox)MTPpYVVTR	0ngHEK	637	-2.33837204463143	-0.761033676041816
TAGTSFM(ox)MTPpYVVTR	0ngHEK	1233	-1.93186105220402	-0.354522683614407
TAGTSFM(ox)MTPpYVVTR	0ngHEK	1966	-2.25882550840999	-0.681487139820377
TAGTSFM(ox)MTPpYVVTR	0ngHEK	778	-2.23734857603857	-0.660010207448957
TAGTSFM(ox)MTPpYVVTR	0ngHEK	1317	-1.8784424014752	-0.301104032885587
TAGTSFM(ox)MTPpYVVTR	0ngHEK	52	-3.8515194115574	-2.27418104296779
TAGTSFM(ox)MTPpYVVTR	0ngHEK	701	-2.31149388050029	-0.734155511910677
TAGTSFM(ox)MTPpYVVTR	0ngHEK	684	-2.16665165645984	-0.589313287870227
TAGTSFM(ox)MTPpYVVTR	0ngHEK	1366	-2.44903996325702	-0.871701594667406
TAGTSFM(ox)MTPpYVVTR	25ngHEK	210	-2.81398424945692	-1.23664588086731
TAGTSFM(ox)MTPpYVVTR	25ngHEK	3285	-1.46596199530191	0.111376373287703
TAGTSFM(ox)MTPpYVVTR	25ngHEK	772	-2.6834611725774	-1.10612280398779
TAGTSFM(ox)MTPpYVVTR	25ngHEK	436	-2.47598089796076	-0.898642529371146
TAGTSFM(ox)MTPpYVVTR	25ngHEK	1369	-1.87732674557978	-0.299988376990167
TAGTSFM(ox)MTPpYVVTR	25ngHEK	264	-3.13302815730916	-1.55568978871955
TAGTSFM(ox)MTPpYVVTR	25ngHEK	642	-2.34176723939828	-0.764428870808666
TAGTSFM(ox)MTPpYVVTR	25ngHEK	658	-2.20905846313985	-0.631720094550237
TAGTSFM(ox)MTPpYVVTR	25ngHEK	1363	-2.4445831553299	-0.867244786740286
TAGTSFM(ox)MTPpYVVTR	50ngHEK	1382	-1.99335965504603	-0.416021286456417
TAGTSFM(ox)MTPpYVVTR	50ngHEK	3289	-1.47429955935286	0.103038809236753
TAGTSFM(ox)MTPpYVVTR	50ngHEK	409	-2.93825663097378	-1.36091826238417
TAGTSFM(ox)MTPpYVVTR	50ngHEK	1215	-2.09124853211973	-0.513910163530116
TAGTSFM(ox)MTPpYVVTR	50ngHEK	2549	-1.62169281606208	-0.0443544474724666
TAGTSFM(ox)MTPpYVVTR	50ngHEK	1512	-2.39802272355314	-0.820684354963527
TAGTSFM(ox)MTPpYVVTR	50ngHEK	465	-2.48763701590548	-0.910298647315867
TAGTSFM(ox)MTPpYVVTR	50ngHEK	1348	-1.87098707929189	-0.293648710702276
TAGTSFM(ox)MTPpYVVTR	50ngHEK	1649	-2.34697062032518	-0.769632251735566
TAGTSFM(ox)MTPpYVVTR	100ngHEK	180	-2.86304514016641	-1.2857067715768
TAGTSFM(ox)MTPpYVVTR	100ngHEK	1000	-1.94991182235293	-0.372573453763317
TAGTSFM(ox)MTPpYVVTR	100ngHEK	2035	-2.22328477324062	-0.645946404651007
TAGTSFM(ox)MTPpYVVTR	100ngHEK	1122	-2.08775675077325	-0.510418382183637
TAGTSFM(ox)MTPpYVVTR	100ngHEK	660	-2.16476730193268	-0.587428933343067
TAGTSFM(ox)MTPpYVVTR	100ngHEK	621	-2.74450840416525	-1.16717003557564
TAGTSFM(ox)MTPpYVVTR	100ngHEK	1014	-2.12859170537506	-0.551253336785446
TAGTSFM(ox)MTPpYVVTR	100ngHEK	1411	-1.84318110836519	-0.265842739775576
TAGTSFM(ox)MTPpYVVTR	100ngHEK	1218	-2.44482647980809	-0.867488111218477
TAGTSFM(ox)MTPpYVVTR	200ngHEK	1422	-1.9005169270969	-0.323178558507287
TAGTSFM(ox)MTPpYVVTR	200ngHEK	4043	-1.25682134583872	0.320517022750893
TAGTSFM(ox)MTPpYVVTR	200ngHEK	1717	-2.19160268564861	-0.614264317058997
TAGTSFM(ox)MTPpYVVTR	200ngHEK	379	-2.42077409637398	-0.843435727784367
TAGTSFM(ox)MTPpYVVTR	200ngHEK	3017	-1.35600746682863	0.221330901760983
TAGTSFM(ox)MTPpYVVTR	200ngHEK	17	-4.15163659376659	-2.57429822517698
TAGTSFM(ox)MTPpYVVTR	200ngHEK	1206	-1.92818856881509	-0.350850200225477
TAGTSFM(ox)MTPpYVVTR	200ngHEK	2263	-1.48177248869748	0.0955658798921335
TAGTSFM(ox)MTPpYVVTR	200ngHEK	1045	-2.37351032602697	-0.796171957437356
TAGTSFM(ox)MTPpYVVTR	400ngHEK	977	-1.84911185159253	-0.271773483002917
TAGTSFM(ox)MTPpYVVTR	400ngHEK	2507	-1.31525087580288	0.262087492786733
TAGTSFM(ox)MTPpYVVTR	400ngHEK	3592	-1.67823845600936	-0.100900087419747
TAGTSFM(ox)MTPpYVVTR	400ngHEK	2057	-1.52767437999558	0.0496639885940333
TAGTSFM(ox)MTPpYVVTR	400ngHEK	2313	-1.30438732068807	0.272951047901543
TAGTSFM(ox)MTPpYVVTR	400ngHEK	3600	-1.63827843707962	-0.0609400684900065
TAGTSFM(ox)MTPpYVVTR	400ngHEK	760	-1.91975228122389	-0.342413912634277
TAGTSFM(ox)MTPpYVVTR	400ngHEK	2989	-1.2074580468065	0.369880321783113
TAGTSFM(ox)MTPpYVVTR	400ngHEK	2835	-1.75589366810809	-0.178555299518477
VADPDHDHTGFLTEpYVATR	0ngHEK	3442	-1.24287939966418	0.15876252026529
VADPDHDHTGFLTEpYVATR	0ngHEK	1011	-2.41157807904387	-1.0099361591144
VADPDHDHTGFLTEpYVATR	0ngHEK	1030	-1.94363376133398	-0.54199184140451
VADPDHDHTGFLTEpYVATR	0ngHEK	3083	-1.38700746839742	0.0146344515320498
VADPDHDHTGFLTEpYVATR	0ngHEK	1348	-2.29824553435444	-0.89660361442497
VADPDHDHTGFLTEpYVATR	0ngHEK	497	-2.35217086686233	-0.95052894693286
VADPDHDHTGFLTEpYVATR	0ngHEK	1442	-1.64709933880483	-0.24545741887536
VADPDHDHTGFLTEpYVATR	0ngHEK	588	-2.67485177155357	-1.2732098516241
VADPDHDHTGFLTEpYVATR	0ngHEK	961	-2.06193394556632	-0.66029202563685
VADPDHDHTGFLTEpYVATR	25ngHEK	3792	-1.35151009355576	0.0501318263737098
VADPDHDHTGFLTEpYVATR	25ngHEK	872	-2.58025124409974	-1.17860932417027
VADPDHDHTGFLTEpYVATR	25ngHEK	1192	-1.99264023938262	-0.59099831945315
VADPDHDHTGFLTEpYVATR	25ngHEK	3389	-1.40996653034984	-0.00832461042037025
VADPDHDHTGFLTEpYVATR	25ngHEK	553	-2.77367537222307	-1.3720334522936
VADPDHDHTGFLTEpYVATR	25ngHEK	593	-2.31392054489397	-0.9122786249645
VADPDHDHTGFLTEpYVATR	25ngHEK	2841	-1.50215398907448	-0.10051206914501
VADPDHDHTGFLTEpYVATR	25ngHEK	169	-3.27802533440123	-1.87638341447176
VADPDHDHTGFLTEpYVATR	25ngHEK	1824	-1.85756061571904	-0.45591869578957
VADPDHDHTGFLTEpYVATR	50ngHEK	2188	-1.60344225181014	-0.20180033188067
VADPDHDHTGFLTEpYVATR	50ngHEK	145	-3.34089110342612	-1.93924918349665
VADPDHDHTGFLTEpYVATR	50ngHEK	846	-2.16087915920082	-0.75923723927135
VADPDHDHTGFLTEpYVATR	50ngHEK	1977	-1.59429136581303	-0.19264944588356
VADPDHDHTGFLTEpYVATR	50ngHEK	1565	-2.27753818492669	-0.87589626499722
VADPDHDHTGFLTEpYVATR	50ngHEK	1761	-1.83560235605841	-0.43396043612894
VADPDHDHTGFLTEpYVATR	50ngHEK	4170	-1.26008855479267	0.1415533651368
VADPDHDHTGFLTEpYVATR	50ngHEK	437	-2.83774585907398	-1.43610393914451
VADPDHDHTGFLTEpYVATR	50ngHEK	1468	-1.89225008098507	-0.4906081610556
VADPDHDHTGFLTEpYVATR	100ngHEK	4768	-1.23633475564857	0.1653071642809
VADPDHDHTGFLTEpYVATR	100ngHEK	2997	-2.01553288523413	-0.61389096530466
VADPDHDHTGFLTEpYVATR	100ngHEK	336	-2.55638507205981	-1.15474315213034
VADPDHDHTGFLTEpYVATR	100ngHEK	1145	-1.79745200791629	-0.39581008798682
VADPDHDHTGFLTEpYVATR	100ngHEK	1610	-2.27509378432264	-0.87345186439317
VADPDHDHTGFLTEpYVATR	100ngHEK	2231	-1.7107343100706	-0.30909239014113
VADPDHDHTGFLTEpYVATR	100ngHEK	2947	-1.42199561598367	-0.0203536960542001
VADPDHDHTGFLTEpYVATR	100ngHEK	3257	-1.95389419935454	-0.55225227942507
VADPDHDHTGFLTEpYVATR	100ngHEK	1486	-1.82514469064063	-0.42350277071116
VADPDHDHTGFLTEpYVATR	200ngHEK	3999	-1.12647543062806	0.27516648930141
VADPDHDHTGFLTEpYVATR	200ngHEK	3109	-1.83700289108999	-0.43536097116052
VADPDHDHTGFLTEpYVATR	200ngHEK	677	-2.03543269438876	-0.63379077445929
VADPDHDHTGFLTEpYVATR	200ngHEK	1147	-1.6414343433513	-0.23979242342183
VADPDHDHTGFLTEpYVATR	200ngHEK	458	-2.65911038162174	-1.25746846169227
VADPDHDHTGFLTEpYVATR	200ngHEK	773	-2.01982270725423	-0.61818078732476
VADPDHDHTGFLTEpYVATR	200ngHEK	1278	-1.6862389275311	-0.28459700760163
VADPDHDHTGFLTEpYVATR	200ngHEK	5415	-1.67429868358959	-0.27265676366012
VADPDHDHTGFLTEpYVATR	200ngHEK	3008	-1.49830597027924	-0.0966640503497702
VADPDHDHTGFLTEpYVATR	400ngHEK	8533	-0.604344287598378	0.797297632331092
VADPDHDHTGFLTEpYVATR	400ngHEK	1060	-2.15864976435038	-0.75700784442091
VADPDHDHTGFLTEpYVATR	400ngHEK	1500	-1.58096297003126	-0.17932105010179
VADPDHDHTGFLTEpYVATR	400ngHEK	3724	-1.04441428057664	0.35722763935283
VADPDHDHTGFLTEpYVATR	400ngHEK	2768	-1.74920667037167	-0.3475647504422
VADPDHDHTGFLTEpYVATR	400ngHEK	1408	-1.54784110833291	-0.14619918840344
VADPDHDHTGFLTEpYVATR	400ngHEK	5439	-0.83223640388073	0.56940551604874
VADPDHDHTGFLTEpYVATR	400ngHEK	2429	-1.74972740751249	-0.34808548758302
VADPDHDHTGFLTEpYVATR	400ngHEK	2653	-1.34739438671077	0.0542475332186998
VLDTSSLTQSAPApSPTNK	0ngHEK	293	-1.55978819352293	-2.04601839225428
VLDTSSLTQSAPApSPTNK	0ngHEK	10	-3.68471972110159	-4.17094991983294
VLDTSSLTQSAPApSPTNK	0ngHEK	1379	-1.06825853282566	-1.55448873155701
VLDTSSLTQSAPApSPTNK	0ngHEK	196	-1.71206530242617	-2.19829550115752
VLDTSSLTQSAPApSPTNK	0ngHEK	622	-1.94754246078334	-2.43377265951469
VLDTSSLTQSAPApSPTNK	0ngHEK	273	-1.79668105258236	-2.28291125131371
VLDTSSLTQSAPApSPTNK	0ngHEK	120	-1.93997660169166	-2.42620680042301
VLDTSSLTQSAPApSPTNK	0ngHEK	328	-2.16225285639584	-2.64848305512719
VLDTSSLTQSAPApSPTNK	0ngHEK	1286	-1.00319644873364	-1.48942664746499
VLDTSSLTQSAPApSPTNK	25ngHEK	6046	-0.269568552299415	-0.755798751030768
VLDTSSLTQSAPApSPTNK	25ngHEK	11093	-0.676703912218029	-1.16293411094938
VLDTSSLTQSAPApSPTNK	25ngHEK	9280	-0.288544089120151	-0.774774287851504
VLDTSSLTQSAPApSPTNK	25ngHEK	6361	-0.235968039549401	-0.722198238280754
VLDTSSLTQSAPApSPTNK	25ngHEK	8248	-0.766977614207477	-1.25320781293883
VLDTSSLTQSAPApSPTNK	25ngHEK	8107	-0.384325533689321	-0.870555732420674
VLDTSSLTQSAPApSPTNK	25ngHEK	6239	-0.303424912362498	-0.789655111093851
VLDTSSLTQSAPApSPTNK	25ngHEK	9142	-0.664425576655927	-1.15065577538728
VLDTSSLTQSAPApSPTNK	25ngHEK	10242	-0.242541040167423	-0.728771238898776
VLDTSSLTQSAPApSPTNK	50ngHEK	14212	0.0335973612940529	-0.4526328374373
VLDTSSLTQSAPApSPTNK	50ngHEK	20810	-0.679271565461505	-1.16550176419286
VLDTSSLTQSAPApSPTNK	50ngHEK	17007	-0.141363199754282	-0.627593398485635
VLDTSSLTQSAPApSPTNK	50ngHEK	12984	-0.0181139220948943	-0.504344120826248
VLDTSSLTQSAPApSPTNK	50ngHEK	17771	-0.771113299447781	-1.25734349817913
VLDTSSLTQSAPApSPTNK	50ngHEK	13812	-0.250696191314378	-0.736926390045731
VLDTSSLTQSAPApSPTNK	50ngHEK	15951	0.142090074680229	-0.344140124051124
VLDTSSLTQSAPApSPTNK	50ngHEK	24053	-0.622665956662408	-1.10889615539376
VLDTSSLTQSAPApSPTNK	50ngHEK	15612	-0.317274085175122	-0.803504283906475
VLDTSSLTQSAPApSPTNK	100ngHEK	21906	0.341128033457041	-0.145102165274312
VLDTSSLTQSAPApSPTNK	100ngHEK	34779	-0.00314784159976402	-0.489378040331117
VLDTSSLTQSAPApSPTNK	100ngHEK	22293	-0.21076793932678	-0.696998138058133
VLDTSSLTQSAPApSPTNK	100ngHEK	25496	0.329977245455956	-0.156252953275397
VLDTSSLTQSAPApSPTNK	100ngHEK	31014	-0.129711997539725	-0.615942196271078
VLDTSSLTQSAPApSPTNK	100ngHEK	30198	-0.0640278170686508	-0.550258015800004
VLDTSSLTQSAPApSPTNK	100ngHEK	24456	0.362301804917045	-0.123928393814308
VLDTSSLTQSAPApSPTNK	100ngHEK	36123	-0.113601959631335	-0.599832158362688
VLDTSSLTQSAPApSPTNK	100ngHEK	28471	-0.0272118709276792	-0.513442069659032
VLDTSSLTQSAPApSPTNK	200ngHEK	36668	0.615287768651094	0.129057569919741
VLDTSSLTQSAPApSPTNK	200ngHEK	48023	-0.250831640618416	-0.737061839349769
VLDTSSLTQSAPApSPTNK	200ngHEK	36449	-0.0541277095834043	-0.540357908314758
VLDTSSLTQSAPApSPTNK	200ngHEK	39489	0.648846388631734	0.162616189900381
VLDTSSLTQSAPApSPTNK	200ngHEK	47301	-0.32136545017361	-0.807595648904963
VLDTSSLTQSAPApSPTNK	200ngHEK	36594	-0.0703009011378817	-0.556531099869235
VLDTSSLTQSAPApSPTNK	200ngHEK	42245	0.76513789767387	0.278907698942517
VLDTSSLTQSAPApSPTNK	200ngHEK	50500	1.10003871613701	0.613808517405657
VLDTSSLTQSAPApSPTNK	200ngHEK	41856	-0.124526097843253	-0.610756296574606
VLDTSSLTQSAPApSPTNK	400ngHEK	54987	0.990910265340328	0.504680066608975
VLDTSSLTQSAPApSPTNK	400ngHEK	75122	1.34633678742304	0.860106588691687
VLDTSSLTQSAPApSPTNK	400ngHEK	56448	-0.0553720463278578	-0.541602245059211
VLDTSSLTQSAPApSPTNK	400ngHEK	58188	0.811605458603295	0.325375259871942
VLDTSSLTQSAPApSPTNK	400ngHEK	74901	0.321843730777378	-0.164386467953975
VLDTSSLTQSAPApSPTNK	400ngHEK	56917	-0.143230865485786	-0.629461064217139
VLDTSSLTQSAPApSPTNK	400ngHEK	58019	0.843029522644887	0.356799323913534
VLDTSSLTQSAPApSPTNK	400ngHEK	76742	0.46211513254193	-0.0241150661894233
VLDTSSLTQSAPApSPTNK	400ngHEK	50732	-0.201166196935035	-0.687396395666388
VQpSVEQIR	0ngHEK	2630	-1.21743390163945	-0.469873421924265
VQpSVEQIR	0ngHEK	2326	-1.64549745496133	-0.897936975246145
VQpSVEQIR	0ngHEK	3313	-1.76258187840977	-1.01502139869458
VQpSVEQIR	0ngHEK	1448	-1.5208615568274	-0.773301077112215
VQpSVEQIR	0ngHEK	1589	-1.85125449922203	-1.10369401950684
VQpSVEQIR	0ngHEK	1116	-2.24665650750741	-1.49909602779222
VQpSVEQIR	0ngHEK	1149	-1.60386108706967	-0.856300607354485
VQpSVEQIR	0ngHEK	1498	-1.86520917023775	-1.11764869052256
VQpSVEQIR	0ngHEK	1518	-2.11959967768214	-1.37203919796695
VQpSVEQIR	25ngHEK	638	-1.69101494080615	-0.943454461090965
VQpSVEQIR	25ngHEK	1363	-1.78691487215644	-1.03935439244125
VQpSVEQIR	25ngHEK	906	-2.20218327602697	-1.45462279631178
VQpSVEQIR	25ngHEK	2636	-1.14232203948359	-0.394761559768405
VQpSVEQIR	25ngHEK	1651	-1.70477078698182	-0.957210307266635
VQpSVEQIR	25ngHEK	649	-2.38753241396398	-1.63997193424879
VQpSVEQIR	25ngHEK	82	-2.63995998035708	-1.89239950064189
VQpSVEQIR	25ngHEK	824	-2.0093797218802	-1.26181924216501
VQpSVEQIR	25ngHEK	384	-2.59551344445687	-1.84795296474168
VQpSVEQIR	50ngHEK	831	-1.52144965296211	-0.773889173246925
VQpSVEQIR	50ngHEK	1436	-1.70476809377546	-0.957207614060275
VQpSVEQIR	50ngHEK	1923	-1.77275410122149	-1.0251936215063
VQpSVEQIR	50ngHEK	877	-1.4763447403078	-0.728784260592615
VQpSVEQIR	50ngHEK	1158	-1.76469351910018	-1.01713303938499
VQpSVEQIR	50ngHEK	1585	-1.86466452547697	-1.11710404576178
VQpSVEQIR	50ngHEK	1567	-1.23826872749446	-0.490708247779275
VQpSVEQIR	50ngHEK	268	-2.41849298776874	-1.67093250805355
VQpSVEQIR	50ngHEK	2178	-1.7080039489162	-0.960443469201015
VQpSVEQIR	100ngHEK	4976	-0.714402541334622	0.0331579383805634
VQpSVEQIR	100ngHEK	1901	-1.47884647240907	-0.731285992693885
VQpSVEQIR	100ngHEK	1861	-1.73450619607602	-0.986945716360835
VQpSVEQIR	100ngHEK	4948	-0.721311345265261	0.0262491344499244
VQpSVEQIR	100ngHEK	149	-2.57066828643935	-1.82310780672416
VQpSVEQIR	100ngHEK	4004	-1.39820891898691	-0.650648439271725
VQpSVEQIR	100ngHEK	2342	-1.03088202048114	-0.283321540765955
VQpSVEQIR	100ngHEK	361	-2.14508702581341	-1.39752654609822
VQpSVEQIR	100ngHEK	2766	-1.5397127547068	-0.792152274991615
VQpSVEQIR	200ngHEK	4948	-0.298609540849827	0.448950938865358
VQpSVEQIR	200ngHEK	1344	-1.34638499573433	-0.598824516019145
VQpSVEQIR	200ngHEK	3307	-1.1819956228041	-0.434435143088915
VQpSVEQIR	200ngHEK	405	-1.4760475966156	-0.728487116900415
VQpSVEQIR	200ngHEK	82	-2.47712125471966	-1.72956077500447
VQpSVEQIR	200ngHEK	3969	-1.07443200533107	-0.326871525615885
VQpSVEQIR	200ngHEK	7695	-0.304571146760521	0.442989332954664
VQpSVEQIR	200ngHEK	1234	-1.27713908697183	-0.529578607256645
VQpSVEQIR	200ngHEK	4768	-1.00005464771291	-0.252494167997725
VQpSVEQIR	400ngHEK	4804	-0.018841102296883	0.728719377418302
VQpSVEQIR	400ngHEK	2063	-0.797367918831318	-0.0498074391161326
VQpSVEQIR	400ngHEK	5289	-0.644299105686449	0.103261374028736
VQpSVEQIR	400ngHEK	341	-1.30571690007943	-0.558156420364245
VQpSVEQIR	400ngHEK	702	-1.31861026049204	-0.571049780776855
VQpSVEQIR	400ngHEK	2721	-0.996940729533988	-0.249380249818803
VQpSVEQIR	400ngHEK	4666	-0.0502207596314795	0.697339720083706
VQpSVEQIR	400ngHEK	1176	-1.09099063080568	-0.343430151090495
VQpSVEQIR	400ngHEK	6417	-0.505056910079401	0.242503569635784
VVALpYDYMPM(ox)NANDLQLR	0ngHEK	185	-3.03048156326742	-1.9353909087016
VVALpYDYMPM(ox)NANDLQLR	0ngHEK	1494	-1.26621216978254	-0.171121515216716
VVALpYDYMPM(ox)NANDLQLR	0ngHEK	2106	0.00393591778401364	1.09902657234984
VVALpYDYMPM(ox)NANDLQLR	0ngHEK	540	-2.60776469759714	-1.51267404303132
VVALpYDYMPM(ox)NANDLQLR	0ngHEK	2293	-1.14371324740649	-0.0486225928406665
VVALpYDYMPM(ox)NANDLQLR	0ngHEK	2156	-0.0109399860640128	1.08415066850181
VVALpYDYMPM(ox)NANDLQLR	0ngHEK	380	-2.68259866503707	-1.58750801047125
VVALpYDYMPM(ox)NANDLQLR	0ngHEK	7435	-0.633882576952439	0.461208077613384
VVALpYDYMPM(ox)NANDLQLR	0ngHEK	4344	0.295862128493319	1.39095278305914
VVALpYDYMPM(ox)NANDLQLR	25ngHEK	361	-3.00297929155173	-1.90788863698591
VVALpYDYMPM(ox)NANDLQLR	25ngHEK	2151	-1.245758094785	-0.150667440219177
VVALpYDYMPM(ox)NANDLQLR	25ngHEK	1167	-0.123260842124921	0.971829812440902
VVALpYDYMPM(ox)NANDLQLR	25ngHEK	108	-3.59213561738902	-2.4970449628232
VVALpYDYMPM(ox)NANDLQLR	25ngHEK	2435	-1.28891272816421	-0.193822073598387
VVALpYDYMPM(ox)NANDLQLR	25ngHEK	73	-1.33146889760147	-0.236378243035646
VVALpYDYMPM(ox)NANDLQLR	25ngHEK	346	-3.06598748578469	-1.97089683121887
VVALpYDYMPM(ox)NANDLQLR	25ngHEK	2499	-1.34260432955932	-0.247513674993497
VVALpYDYMPM(ox)NANDLQLR	25ngHEK	1854	-0.163414854378973	0.93167580018685
VVALpYDYMPM(ox)NANDLQLR	50ngHEK	165	-3.42969454635903	-2.33460389179321
VVALpYDYMPM(ox)NANDLQLR	50ngHEK	2494	-1.30842833534422	-0.213337680778397
VVALpYDYMPM(ox)NANDLQLR	50ngHEK	262	-0.818235970168949	0.276854684396874
VVALpYDYMPM(ox)NANDLQLR	50ngHEK	536	-2.93991023217989	-1.84481957761407
VVALpYDYMPM(ox)NANDLQLR	50ngHEK	1906	-1.48097011451845	-0.385879459952627
VVALpYDYMPM(ox)NANDLQLR	50ngHEK	667	-0.489741386452604	0.605349268113219
VVALpYDYMPM(ox)NANDLQLR	50ngHEK	356	-3.08204875616481	-1.98695810159899
VVALpYDYMPM(ox)NANDLQLR	50ngHEK	2357	-1.30639545438281	-0.211304799816987
VVALpYDYMPM(ox)NANDLQLR	50ngHEK	438	-0.231846491311299	0.863244163254524
VVALpYDYMPM(ox)NANDLQLR	100ngHEK	761	-2.69300316508676	-1.59791251052094
VVALpYDYMPM(ox)NANDLQLR	100ngHEK	1617	-1.39056155425407	-0.295470899688246
VVALpYDYMPM(ox)NANDLQLR	100ngHEK	1058	0.181876428088605	1.27696708265443
VVALpYDYMPM(ox)NANDLQLR	100ngHEK	176	-3.25595603556529	-2.16086538099947
VVALpYDYMPM(ox)NANDLQLR	100ngHEK	686	-1.79037544840092	-0.695284793835097
VVALpYDYMPM(ox)NANDLQLR	100ngHEK	298	-0.64072815163633	0.454362502929493
VVALpYDYMPM(ox)NANDLQLR	100ngHEK	982	-2.55122384240396	-1.45613318783814
VVALpYDYMPM(ox)NANDLQLR	100ngHEK	2239	-1.30708784436545	-0.211997189799626
VVALpYDYMPM(ox)NANDLQLR	100ngHEK	84	-1.24421819746115	-0.149127542895326
VVALpYDYMPM(ox)NANDLQLR	200ngHEK	193	-3.06359195148558	-1.96850129691976
VVALpYDYMPM(ox)NANDLQLR	200ngHEK	890	-1.50885491141022	-0.413764256844397
VVALpYDYMPM(ox)NANDLQLR	200ngHEK	12	-1.9566485792052	-0.861557924639377
VVALpYDYMPM(ox)NANDLQLR	200ngHEK	324	-2.7501892445418	-1.65509858997598
VVALpYDYMPM(ox)NANDLQLR	200ngHEK	1732	-1.08224209001748	0.0128485645483434
VVALpYDYMPM(ox)NANDLQLR	200ngHEK	250	2.39794000867204	3.49303066323786
VVALpYDYMPM(ox)NANDLQLR	200ngHEK	965	-2.33494935238564	-1.23985869781982
VVALpYDYMPM(ox)NANDLQLR	200ngHEK	1780	-1.17975183914737	-0.0846611845815466
VVALpYDYMPM(ox)NANDLQLR	200ngHEK	1478	0.362139405989954	1.45723006055578
VVALpYDYMPM(ox)NANDLQLR	400ngHEK	727	-2.19379039501039	-1.09869974044457
VVALpYDYMPM(ox)NANDLQLR	400ngHEK	1447	-1.03204316838446	0.0630474861813635
VVALpYDYMPM(ox)NANDLQLR	400ngHEK	668	0.308902618763867	1.40399327332969
VVALpYDYMPM(ox)NANDLQLR	400ngHEK	1624	-1.82216566289102	-0.727075008325197
VVALpYDYMPM(ox)NANDLQLR	400ngHEK	814	-1.23073128731469	-0.135640632748867
VVALpYDYMPM(ox)NANDLQLR	400ngHEK	675	-0.352539815113748	0.742550839452075
VVALpYDYMPM(ox)NANDLQLR	400ngHEK	756	-2.14272954120642	-1.0476388866406
VVALpYDYMPM(ox)NANDLQLR	400ngHEK	791	-1.37322363694339	-0.278132982377566
VVALpYDYMPM(ox)NANDLQLR	400ngHEK	1338	-0.0174950029921592	1.07759565157366
VpYENVGLMQQQK	0ngHEK	754	-2.5362050042099	-0.686450416631804
VpYENVGLMQQQK	0ngHEK	1715	-2.9057401970103	-1.0559856094322
VpYENVGLMQQQK	0ngHEK	5446	-1.90278485294301	-0.0530302653649144
VpYENVGLMQQQK	0ngHEK	666	-2.5739651838601	-0.724210596282004
VpYENVGLMQQQK	0ngHEK	1533	-2.94238702011604	-1.09263243253794
VpYENVGLMQQQK	0ngHEK	3537	-2.09742148422767	-0.247666896649575
VpYENVGLMQQQK	0ngHEK	1132	-2.35062465640292	-0.500870068824824
VpYENVGLMQQQK	0ngHEK	1377	-2.99117908621178	-1.14142449863368
VpYENVGLMQQQK	0ngHEK	3085	-2.14463122073857	-0.294876633160474
VpYENVGLMQQQK	25ngHEK	785	-2.48942818995415	-0.639673602376054
VpYENVGLMQQQK	25ngHEK	964	-3.10999630431427	-1.26024171673617
VpYENVGLMQQQK	25ngHEK	4440	-1.9649271413985	-0.115172553820404
VpYENVGLMQQQK	25ngHEK	311	-2.89459027784729	-1.04483569026919
VpYENVGLMQQQK	25ngHEK	1150	-3.02069879992549	-1.17094421234739
VpYENVGLMQQQK	25ngHEK	1489	-2.42329209819153	-0.573537510613434
VpYENVGLMQQQK	25ngHEK	1304	-2.26158758314581	-0.411832995567714
VpYENVGLMQQQK	25ngHEK	1612	-2.87785309282879	-1.02809850525069
VpYENVGLMQQQK	25ngHEK	3489	-2.07291876663096	-0.223164179052864
VpYENVGLMQQQK	50ngHEK	308	-2.86682033579142	-1.01706574821332
VpYENVGLMQQQK	50ngHEK	2061	-2.77816108388504	-0.928406496306944
VpYENVGLMQQQK	50ngHEK	3455	-2.05751748357609	-0.207762895997994
VpYENVGLMQQQK	50ngHEK	1263	-2.28578708173055	-0.436032494152454
VpYENVGLMQQQK	50ngHEK	1066	-3.05901323168089	-1.20925864410279
VpYENVGLMQQQK	50ngHEK	4737	-1.92615469829298	-0.0764001107148844
VpYENVGLMQQQK	50ngHEK	351	-2.80562476473438	-0.955870177156285
VpYENVGLMQQQK	50ngHEK	1741	-2.85222205742187	-1.00246746984377
VpYENVGLMQQQK	50ngHEK	1784	-2.34258862998367	-0.492834042405574
VpYENVGLMQQQK	100ngHEK	227	-2.95427226917712	-1.10451768159902
VpYENVGLMQQQK	100ngHEK	2033	-2.71356656455312	-0.863811976975024
VpYENVGLMQQQK	100ngHEK	4487	-1.88626314738264	-0.0365085598045443
VpYENVGLMQQQK	100ngHEK	322	-2.80791721311736	-0.958162625539264
VpYENVGLMQQQK	100ngHEK	1554	-2.84217817805467	-0.992423590476575
VpYENVGLMQQQK	100ngHEK	4194	-1.93167171104597	-0.0819171234678744
VpYENVGLMQQQK	100ngHEK	1712	-2.07420616306367	-0.224451575485574
VpYENVGLMQQQK	100ngHEK	2328	-2.65524284219601	-0.805488254617915
VpYENVGLMQQQK	100ngHEK	1671	-2.30293737248656	-0.453182784908464
VpYENVGLMQQQK	200ngHEK	2547	-1.78905390879768	0.0607006787804156
VpYENVGLMQQQK	200ngHEK	4373	-2.28019281599216	-0.430438228414064
VpYENVGLMQQQK	200ngHEK	5623	-1.6896235305597	0.160131057018396
VpYENVGLMQQQK	200ngHEK	465	-2.48494853799107	-0.635193950412974
VpYENVGLMQQQK	200ngHEK	1276	-2.75598292024075	-0.906228332662655
VpYENVGLMQQQK	200ngHEK	4655	-1.71439459406363	0.135359993514466
VpYENVGLMQQQK	200ngHEK	1420	-2.03744052712616	-0.187685939548065
VpYENVGLMQQQK	200ngHEK	1958	-2.61008896555132	-0.760334377973224
VpYENVGLMQQQK	200ngHEK	4648	-1.75957033442123	0.0901842531568657
VpYENVGLMQQQK	400ngHEK	2163	-1.64721018967606	0.202544397902036
VpYENVGLMQQQK	400ngHEK	2948	-2.22796863726601	-0.378214049687914
VpYENVGLMQQQK	400ngHEK	2604	-1.79210645627085	0.0576481313072457
VpYENVGLMQQQK	400ngHEK	1585	-1.74752208124884	0.102232506329256
VpYENVGLMQQQK	400ngHEK	2648	-2.23654087650997	-0.386786288931875
VpYENVGLMQQQK	400ngHEK	4883	-1.48628550987444	0.363469077703656
VpYENVGLMQQQK	400ngHEK	2210	-1.61002391881268	0.239730668765416
VpYENVGLMQQQK	400ngHEK	3294	-2.1719563431222	-0.322201755544105
VpYENVGLMQQQK	400ngHEK	2944	-1.72817727542181	0.121577312156286
YGMGTpSVER	0ngHEK	136	-2.40521071929002	-2.6739275708581
YGMGTpSVER	0ngHEK	433	-2.06702702138438	-2.33574387295246
YGMGTpSVER	0ngHEK	1579	-1.00584641269867	-1.27456326426675
YGMGTpSVER	0ngHEK	226	-2.22226746892602	-2.4909843204941
YGMGTpSVER	0ngHEK	1083	-1.67797916016423	-1.94669601173231
YGMGTpSVER	0ngHEK	3516	-0.626641615354114	-0.895358466922193
YGMGTpSVER	0ngHEK	1281	-1.45199842583575	-1.72071527740383
YGMGTpSVER	0ngHEK	1549	-1.5433224191855	-1.81203927075358
YGMGTpSVER	0ngHEK	4235	-0.641373422997903	-0.910090274565982
YGMGTpSVER	25ngHEK	2692	-1.08009447616858	-1.34881132773666
YGMGTpSVER	25ngHEK	3980	-0.923629280729205	-1.19234613229728
YGMGTpSVER	25ngHEK	1656	-0.860482674954045	-1.12919952652212
YGMGTpSVER	25ngHEK	4123	-0.84274421640228	-1.11146106797036
YGMGTpSVER	25ngHEK	3192	-1.07346338360686	-1.34218023517494
YGMGTpSVER	25ngHEK	1645	-0.774172952501608	-1.04288980406969
YGMGTpSVER	25ngHEK	3479	-0.924002781828124	-1.1927196333962
YGMGTpSVER	25ngHEK	6185	-0.747698737604159	-1.01641558917224
YGMGTpSVER	25ngHEK	1814	-0.771071079790819	-1.0397879313589
YGMGTpSVER	50ngHEK	6850	-0.617948783127929	-0.886665634696008
YGMGTpSVER	50ngHEK	8765	-0.504250978036349	-0.772967829604428
YGMGTpSVER	50ngHEK	3239	-0.529399606138174	-0.798116457706253
YGMGTpSVER	50ngHEK	5917	-0.632697949580642	-0.901414801148721
YGMGTpSVER	50ngHEK	7018	-0.582293985720568	-0.851010837288647
YGMGTpSVER	50ngHEK	4539	-0.377427600846717	-0.646144452414796
YGMGTpSVER	50ngHEK	6431	-0.574548700153597	-0.843265551721676
YGMGTpSVER	50ngHEK	12081	-0.419640845300901	-0.68835769686898
YGMGTpSVER	50ngHEK	2988	-0.475568121256039	-0.744284972824118
YGMGTpSVER	100ngHEK	8522	-0.394686698006415	-0.663403549574494
YGMGTpSVER	100ngHEK	10627	-0.392321376294522	-0.661038227862601
YGMGTpSVER	100ngHEK	4696	-0.273494228395783	-0.542211079963862
YGMGTpSVER	100ngHEK	7880	-0.377053728186651	-0.64577057975473
YGMGTpSVER	100ngHEK	13906	-0.341054894706168	-0.609771746274247
YGMGTpSVER	100ngHEK	3880	-0.385173071303207	-0.653889922871286
YGMGTpSVER	100ngHEK	7827	-0.396684195100634	-0.665401046668713
YGMGTpSVER	100ngHEK	10557	-0.28960930991364	-0.558326161481719
YGMGTpSVER	100ngHEK	3682	-0.348047728462898	-0.616764580030977
YGMGTpSVER	200ngHEK	10876	0.00570760796444587	-0.263009243603633
YGMGTpSVER	200ngHEK	14362	-0.0845805089040477	-0.353297360472127
YGMGTpSVER	200ngHEK	5942	-0.0653568085385017	-0.334073660106581
YGMGTpSVER	200ngHEK	10679	0.0042091443697637	-0.264507707198315
YGMGTpSVER	200ngHEK	14697	0.0215041192953248	-0.247212732272754
YGMGTpSVER	200ngHEK	4883	0.155677701788638	-0.113039149779441
YGMGTpSVER	200ngHEK	10393	0.0124625550860973	-0.256254296481982
YGMGTpSVER	200ngHEK	9995	-0.0891679357639005	-0.35788478733198
YGMGTpSVER	200ngHEK	4220	0.0726442348494807	-0.196072616718598
YGMGTpSVER	400ngHEK	5876	0.221307081730396	-0.0474097698376831
YGMGTpSVER	400ngHEK	10758	0.422457367541239	0.15374051597316
YGMGTpSVER	400ngHEK	4716	0.386892827068121	0.118175975500042
YGMGTpSVER	400ngHEK	6806	0.274423382235996	0.00570653066791688
YGMGTpSVER	400ngHEK	9112	0.230286901424183	-0.0384299501438961
YGMGTpSVER	400ngHEK	2788	0.426176478978899	0.15745962741082
YGMGTpSVER	400ngHEK	6857	0.219448628569863	-0.0492682229982161
YGMGTpSVER	400ngHEK	8280	0.0134229729694322	-0.255293878598647
YGMGTpSVER	400ngHEK	3583	0.224036023594583	-0.0446808279734961
YGM(ox)GTpSVER	0ngHEK	291	-0.790655088123067	-0.566195862642233
[truncated: 215 more rows]
