# Supplementary material for: Spike-in enhanced phosphoproteomics uncovers synergistic signaling responses to MEK inhibition in colon cancer cells
Source: Nat Commun. 2025 May 27;16:4884. doi: 10.1038/s41467-025-59404-y (PMC12106795; doi:10.1038/s41467-025-59404-y)
Supplement: Supplementary file 21 — Source Data [file 41467_2025_59404_MOESM21_ESM.zip › SourceData_SuppFigure9.csv]

	Modified.sequence	CellLine	HGNC_id	Ligandmix	MEKi	norm_intensity
1	ASGQAFELILS(UniMod:21)PR(SILAC-R-H)2	HCT116	STMN1_S25	BSA	DMSO	5.50439846308116
2	ASGQAFELILS(UniMod:21)PR(SILAC-R-H)2	HCT116	STMN1_S25	BSA	DMSO	5.52453355516958
3	ASGQAFELILS(UniMod:21)PR(SILAC-R-H)2	HCT116	STMN1_S25	BSA	MEKi	5.11581051214682
4	ASGQAFELILS(UniMod:21)PR(SILAC-R-H)2	HCT116	STMN1_S25	BSA	MEKi	5.16256569494112
5	ASGQAFELILS(UniMod:21)PR(SILAC-R-H)2	HCT116	STMN1_S25	BSA	MEKi	5.14896865306717
6	ASGQAFELILS(UniMod:21)PR(SILAC-R-H)2	HCT116	STMN1_S25	GFmix	DMSO	5.93630295055685
7	ASGQAFELILS(UniMod:21)PR(SILAC-R-H)2	HCT116	STMN1_S25	GFmix	DMSO	6.2105148557213
8	ASGQAFELILS(UniMod:21)PR(SILAC-R-H)2	HCT116	STMN1_S25	GFmix	DMSO	6.13655554082473
9	ASGQAFELILS(UniMod:21)PR(SILAC-R-H)2	HCT116	STMN1_S25	GFmix	MEKi	5.29260822387142
10	ASGQAFELILS(UniMod:21)PR(SILAC-R-H)2	HCT116	STMN1_S25	GFmix	MEKi	5.09043185396005
11	ASGQAFELILS(UniMod:21)PR(SILAC-R-H)2	HCT116	STMN1_S25	GFmix	MEKi	5.243508332152
12	ASGQAFELILS(UniMod:21)PR(SILAC-R-H)2	HCT116	STMN1_S25	BSA	DMSO	5.48823601563534
13	GSHQISLDNPDY(UniMod:21)QQDFFPK(SILAC-K-H)3	HCT116	EGFR_Y1172	BSA	DMSO	2.47036394851402
14	GSHQISLDNPDY(UniMod:21)QQDFFPK(SILAC-K-H)3	HCT116	EGFR_Y1172	BSA	DMSO	2.076334327201
15	GSHQISLDNPDY(UniMod:21)QQDFFPK(SILAC-K-H)3	HCT116	EGFR_Y1172	BSA	MEKi	2.61150252188162
16	GSHQISLDNPDY(UniMod:21)QQDFFPK(SILAC-K-H)3	HCT116	EGFR_Y1172	BSA	MEKi	2.32187185356023
17	GSHQISLDNPDY(UniMod:21)QQDFFPK(SILAC-K-H)3	HCT116	EGFR_Y1172	BSA	MEKi	1.90665588869041
18	GSHQISLDNPDY(UniMod:21)QQDFFPK(SILAC-K-H)3	HCT116	EGFR_Y1172	GFmix	DMSO	3.35198711033164
19	GSHQISLDNPDY(UniMod:21)QQDFFPK(SILAC-K-H)3	HCT116	EGFR_Y1172	GFmix	DMSO	3.43809145564709
20	GSHQISLDNPDY(UniMod:21)QQDFFPK(SILAC-K-H)3	HCT116	EGFR_Y1172	GFmix	DMSO	3.3713566160302
21	GSHQISLDNPDY(UniMod:21)QQDFFPK(SILAC-K-H)3	HCT116	EGFR_Y1172	GFmix	MEKi	3.43791275245824
22	GSHQISLDNPDY(UniMod:21)QQDFFPK(SILAC-K-H)3	HCT116	EGFR_Y1172	GFmix	MEKi	3.63822911747058
23	GSHQISLDNPDY(UniMod:21)QQDFFPK(SILAC-K-H)3	HCT116	EGFR_Y1172	GFmix	MEKi	3.65459911461747
24	GSHQISLDNPDY(UniMod:21)QQDFFPK(SILAC-K-H)3	HCT116	EGFR_Y1172	BSA	DMSO	2.01774000765255
25	IADPEHDHTGFLTEY(UniMod:21)VATR(SILAC-R-H)3	HCT116	ERK1_Y204	BSA	DMSO	4.39732672566188
26	IADPEHDHTGFLTEY(UniMod:21)VATR(SILAC-R-H)3	HCT116	ERK1_Y204	BSA	DMSO	4.42426130336375
27	IADPEHDHTGFLTEY(UniMod:21)VATR(SILAC-R-H)3	HCT116	ERK1_Y204	BSA	MEKi	2.10646897599312
28	IADPEHDHTGFLTEY(UniMod:21)VATR(SILAC-R-H)3	HCT116	ERK1_Y204	BSA	MEKi	2.27168802840667
29	IADPEHDHTGFLTEY(UniMod:21)VATR(SILAC-R-H)3	HCT116	ERK1_Y204	BSA	MEKi	1.5815650716825
30	IADPEHDHTGFLTEY(UniMod:21)VATR(SILAC-R-H)3	HCT116	ERK1_Y204	GFmix	DMSO	4.71533760337363
31	IADPEHDHTGFLTEY(UniMod:21)VATR(SILAC-R-H)3	HCT116	ERK1_Y204	GFmix	DMSO	4.68786531716986
32	IADPEHDHTGFLTEY(UniMod:21)VATR(SILAC-R-H)3	HCT116	ERK1_Y204	GFmix	DMSO	4.76663703249427
33	IADPEHDHTGFLTEY(UniMod:21)VATR(SILAC-R-H)3	HCT116	ERK1_Y204	GFmix	MEKi	2.20261782377667
34	IADPEHDHTGFLTEY(UniMod:21)VATR(SILAC-R-H)3	HCT116	ERK1_Y204	GFmix	MEKi	2.69744855746547
35	IADPEHDHTGFLTEY(UniMod:21)VATR(SILAC-R-H)3	HCT116	ERK1_Y204	GFmix	MEKi	2.43599930966111
36	IADPEHDHTGFLTEY(UniMod:21)VATR(SILAC-R-H)3	HCT116	ERK1_Y204	BSA	DMSO	4.49333381123778
37	LHQEDNDY(UniMod:21)INASLIK(SILAC-K-H)3	HCT116	PTP1B_Y66	BSA	DMSO	1.79271615630028
38	LHQEDNDY(UniMod:21)INASLIK(SILAC-K-H)3	HCT116	PTP1B_Y66	BSA	DMSO	1.82124294104344
39	LHQEDNDY(UniMod:21)INASLIK(SILAC-K-H)3	HCT116	PTP1B_Y66	BSA	MEKi	2.28933704745972
40	LHQEDNDY(UniMod:21)INASLIK(SILAC-K-H)3	HCT116	PTP1B_Y66	BSA	MEKi	2.41289588449526
41	LHQEDNDY(UniMod:21)INASLIK(SILAC-K-H)3	HCT116	PTP1B_Y66	BSA	MEKi	2.55196363907067
42	LHQEDNDY(UniMod:21)INASLIK(SILAC-K-H)3	HCT116	PTP1B_Y66	GFmix	DMSO	1.96109430096524
43	LHQEDNDY(UniMod:21)INASLIK(SILAC-K-H)3	HCT116	PTP1B_Y66	GFmix	DMSO	2.62326243512852
44	LHQEDNDY(UniMod:21)INASLIK(SILAC-K-H)3	HCT116	PTP1B_Y66	GFmix	DMSO	2.29213415244791
45	LHQEDNDY(UniMod:21)INASLIK(SILAC-K-H)3	HCT116	PTP1B_Y66	GFmix	MEKi	2.1141271315795
46	LHQEDNDY(UniMod:21)INASLIK(SILAC-K-H)3	HCT116	PTP1B_Y66	GFmix	MEKi	1.44259877940239
47	LHQEDNDY(UniMod:21)INASLIK(SILAC-K-H)3	HCT116	PTP1B_Y66	GFmix	MEKi	1.99632896000248
48	LHQEDNDY(UniMod:21)INASLIK(SILAC-K-H)3	HCT116	PTP1B_Y66	BSA	DMSO	1.81153429290158
49	LNT(UniMod:21)SDFQK(SILAC-K-H)2	HCT116	PRAS40_T246	BSA	DMSO	4.21895463867984
50	LNT(UniMod:21)SDFQK(SILAC-K-H)2	HCT116	PRAS40_T246	BSA	DMSO	4.25699808905115
51	LNT(UniMod:21)SDFQK(SILAC-K-H)2	HCT116	PRAS40_T246	BSA	MEKi	4.44843417294557
52	LNT(UniMod:21)SDFQK(SILAC-K-H)2	HCT116	PRAS40_T246	BSA	MEKi	4.43511158977649
53	LNT(UniMod:21)SDFQK(SILAC-K-H)2	HCT116	PRAS40_T246	BSA	MEKi	4.50310795504666
54	LNT(UniMod:21)SDFQK(SILAC-K-H)2	HCT116	PRAS40_T246	GFmix	DMSO	4.67942783144955
55	LNT(UniMod:21)SDFQK(SILAC-K-H)2	HCT116	PRAS40_T246	GFmix	DMSO	4.70063302511287
56	LNT(UniMod:21)SDFQK(SILAC-K-H)2	HCT116	PRAS40_T246	GFmix	DMSO	4.78383715635709
57	LNT(UniMod:21)SDFQK(SILAC-K-H)2	HCT116	PRAS40_T246	GFmix	MEKi	4.83952207702035
58	LNT(UniMod:21)SDFQK(SILAC-K-H)2	HCT116	PRAS40_T246	GFmix	MEKi	4.89071457815422
59	LNT(UniMod:21)SDFQK(SILAC-K-H)2	HCT116	PRAS40_T246	GFmix	MEKi	4.90776017070047
60	LNT(UniMod:21)SDFQK(SILAC-K-H)2	HCT116	PRAS40_T246	BSA	DMSO	4.70528857223121
61	NSDLLTS(UniMod:21)PDVGLLK(SILAC-K-H)2	HCT116	Jun_S63	BSA	DMSO	3.48588736713284
62	NSDLLTS(UniMod:21)PDVGLLK(SILAC-K-H)2	HCT116	Jun_S63	BSA	DMSO	3.72049034524246
63	NSDLLTS(UniMod:21)PDVGLLK(SILAC-K-H)2	HCT116	Jun_S63	BSA	MEKi	3.77787073494322
64	NSDLLTS(UniMod:21)PDVGLLK(SILAC-K-H)2	HCT116	Jun_S63	BSA	MEKi	3.65270842270005
65	NSDLLTS(UniMod:21)PDVGLLK(SILAC-K-H)2	HCT116	Jun_S63	BSA	MEKi	3.74788270931108
66	NSDLLTS(UniMod:21)PDVGLLK(SILAC-K-H)2	HCT116	Jun_S63	GFmix	DMSO	4.05770402718764
67	NSDLLTS(UniMod:21)PDVGLLK(SILAC-K-H)2	HCT116	Jun_S63	GFmix	DMSO	4.05382934869292
68	NSDLLTS(UniMod:21)PDVGLLK(SILAC-K-H)2	HCT116	Jun_S63	GFmix	DMSO	4.12390609975982
69	NSDLLTS(UniMod:21)PDVGLLK(SILAC-K-H)2	HCT116	Jun_S63	GFmix	MEKi	4.15428730300444
70	NSDLLTS(UniMod:21)PDVGLLK(SILAC-K-H)2	HCT116	Jun_S63	GFmix	MEKi	4.1630365963351
71	NSDLLTS(UniMod:21)PDVGLLK(SILAC-K-H)2	HCT116	Jun_S63	GFmix	MEKi	4.14743516470321
72	NSDLLTS(UniMod:21)PDVGLLK(SILAC-K-H)2	HCT116	Jun_S63	BSA	DMSO	3.62385979632175
73	TAGTSFMMTPY(UniMod:21)VVTR(SILAC-R-H)2	HCT116	JNK3_Y223;JNK1_Y185	BSA	DMSO	2.63428036242533
74	TAGTSFMMTPY(UniMod:21)VVTR(SILAC-R-H)2	HCT116	JNK3_Y223;JNK1_Y185	BSA	DMSO	2.35915274708316
75	TAGTSFMMTPY(UniMod:21)VVTR(SILAC-R-H)2	HCT116	JNK3_Y223;JNK1_Y185	BSA	MEKi	2.6360007205462
76	TAGTSFMMTPY(UniMod:21)VVTR(SILAC-R-H)2	HCT116	JNK3_Y223;JNK1_Y185	BSA	MEKi	2.63165883567105
77	TAGTSFMMTPY(UniMod:21)VVTR(SILAC-R-H)2	HCT116	JNK3_Y223;JNK1_Y185	BSA	MEKi	2.71786691657569
78	TAGTSFMMTPY(UniMod:21)VVTR(SILAC-R-H)2	HCT116	JNK3_Y223;JNK1_Y185	GFmix	DMSO	2.64561407126872
79	TAGTSFMMTPY(UniMod:21)VVTR(SILAC-R-H)2	HCT116	JNK3_Y223;JNK1_Y185	GFmix	DMSO	3.03422161674915
80	TAGTSFMMTPY(UniMod:21)VVTR(SILAC-R-H)2	HCT116	JNK3_Y223;JNK1_Y185	GFmix	DMSO	2.79552653507342
81	TAGTSFMMTPY(UniMod:21)VVTR(SILAC-R-H)2	HCT116	JNK3_Y223;JNK1_Y185	GFmix	MEKi	3.37639599837548
82	TAGTSFMMTPY(UniMod:21)VVTR(SILAC-R-H)2	HCT116	JNK3_Y223;JNK1_Y185	GFmix	MEKi	3.60497522626323
83	TAGTSFMMTPY(UniMod:21)VVTR(SILAC-R-H)2	HCT116	JNK3_Y223;JNK1_Y185	GFmix	MEKi	3.53731464293403
84	TAGTSFMMTPY(UniMod:21)VVTR(SILAC-R-H)2	HCT116	JNK3_Y223;JNK1_Y185	BSA	DMSO	2.42485297851131
85	VADPDHDHTGFLTEY(UniMod:21)VATR(SILAC-R-H)3	HCT116	ERK2_Y187	BSA	DMSO	4.5232694398878
86	VADPDHDHTGFLTEY(UniMod:21)VATR(SILAC-R-H)3	HCT116	ERK2_Y187	BSA	DMSO	4.56617716670478
87	VADPDHDHTGFLTEY(UniMod:21)VATR(SILAC-R-H)3	HCT116	ERK2_Y187	BSA	MEKi	2.32885779261383
88	VADPDHDHTGFLTEY(UniMod:21)VATR(SILAC-R-H)3	HCT116	ERK2_Y187	BSA	MEKi	2.40377628927983
89	VADPDHDHTGFLTEY(UniMod:21)VATR(SILAC-R-H)3	HCT116	ERK2_Y187	BSA	MEKi	1.9247727678701
90	VADPDHDHTGFLTEY(UniMod:21)VATR(SILAC-R-H)3	HCT116	ERK2_Y187	GFmix	DMSO	4.92748899413397
91	VADPDHDHTGFLTEY(UniMod:21)VATR(SILAC-R-H)3	HCT116	ERK2_Y187	GFmix	DMSO	4.92004316123264
92	VADPDHDHTGFLTEY(UniMod:21)VATR(SILAC-R-H)3	HCT116	ERK2_Y187	GFmix	DMSO	4.94827602468851
93	VADPDHDHTGFLTEY(UniMod:21)VATR(SILAC-R-H)3	HCT116	ERK2_Y187	GFmix	MEKi	2.88842698288574
94	VADPDHDHTGFLTEY(UniMod:21)VATR(SILAC-R-H)3	HCT116	ERK2_Y187	GFmix	MEKi	3.06060142374496
95	VADPDHDHTGFLTEY(UniMod:21)VATR(SILAC-R-H)3	HCT116	ERK2_Y187	GFmix	MEKi	2.90541287038899
96	VADPDHDHTGFLTEY(UniMod:21)VATR(SILAC-R-H)3	HCT116	ERK2_Y187	BSA	DMSO	4.6348204697813
97	VLDTSSLTQSAPAS(UniMod:21)PTNK(SILAC-K-H)2	HCT116	Raptor_S863	BSA	DMSO	4.73016415302481
98	VLDTSSLTQSAPAS(UniMod:21)PTNK(SILAC-K-H)2	HCT116	Raptor_S863	BSA	DMSO	4.68801150094345
99	VLDTSSLTQSAPAS(UniMod:21)PTNK(SILAC-K-H)2	HCT116	Raptor_S863	BSA	MEKi	4.81069018419392
100	VLDTSSLTQSAPAS(UniMod:21)PTNK(SILAC-K-H)2	HCT116	Raptor_S863	BSA	MEKi	4.74342939594306
101	VLDTSSLTQSAPAS(UniMod:21)PTNK(SILAC-K-H)2	HCT116	Raptor_S863	BSA	MEKi	4.75836086526329
102	VLDTSSLTQSAPAS(UniMod:21)PTNK(SILAC-K-H)2	HCT116	Raptor_S863	GFmix	DMSO	4.90736482870953
103	VLDTSSLTQSAPAS(UniMod:21)PTNK(SILAC-K-H)2	HCT116	Raptor_S863	GFmix	DMSO	4.9329809662542
104	VLDTSSLTQSAPAS(UniMod:21)PTNK(SILAC-K-H)2	HCT116	Raptor_S863	GFmix	DMSO	4.89780237554518
105	VLDTSSLTQSAPAS(UniMod:21)PTNK(SILAC-K-H)2	HCT116	Raptor_S863	GFmix	MEKi	4.98103222992109
106	VLDTSSLTQSAPAS(UniMod:21)PTNK(SILAC-K-H)2	HCT116	Raptor_S863	GFmix	MEKi	5.10009030805779
107	VLDTSSLTQSAPAS(UniMod:21)PTNK(SILAC-K-H)2	HCT116	Raptor_S863	GFmix	MEKi	5.03322045495007
108	VLDTSSLTQSAPAS(UniMod:21)PTNK(SILAC-K-H)2	HCT116	Raptor_S863	BSA	DMSO	4.82984633876899
109	YM(UniMod:35)EDSTYY(UniMod:21)K(SILAC-K-H)2	HCT116	FAK_Y577	BSA	DMSO	2.31495259940225
110	YM(UniMod:35)EDSTYY(UniMod:21)K(SILAC-K-H)2	HCT116	FAK_Y577	BSA	DMSO	1.99589707335067
111	YM(UniMod:35)EDSTYY(UniMod:21)K(SILAC-K-H)2	HCT116	FAK_Y577	BSA	MEKi	2.64617784678399
112	YM(UniMod:35)EDSTYY(UniMod:21)K(SILAC-K-H)2	HCT116	FAK_Y577	BSA	MEKi	2.4576387980229
113	YM(UniMod:35)EDSTYY(UniMod:21)K(SILAC-K-H)2	HCT116	FAK_Y577	BSA	MEKi	2.09237872213527
114	YM(UniMod:35)EDSTYY(UniMod:21)K(SILAC-K-H)2	HCT116	FAK_Y577	GFmix	DMSO	2.1269649680737
115	YM(UniMod:35)EDSTYY(UniMod:21)K(SILAC-K-H)2	HCT116	FAK_Y577	GFmix	DMSO	2.2514018140788
116	YM(UniMod:35)EDSTYY(UniMod:21)K(SILAC-K-H)2	HCT116	FAK_Y577	GFmix	DMSO	1.5124727807254
117	YM(UniMod:35)EDSTYY(UniMod:21)K(SILAC-K-H)2	HCT116	FAK_Y577	GFmix	MEKi	3.32734095703293
118	YM(UniMod:35)EDSTYY(UniMod:21)K(SILAC-K-H)2	HCT116	FAK_Y577	GFmix	MEKi	2.38967449142594
119	YM(UniMod:35)EDSTYY(UniMod:21)K(SILAC-K-H)2	HCT116	FAK_Y577	GFmix	MEKi	3.62142667435979
120	YM(UniMod:35)EDSTYY(UniMod:21)K(SILAC-K-H)2	HCT116	FAK_Y577	BSA	DMSO	3.38043452785239
121	(UniMod:1)FELLPTPPLS(UniMod:21)PSR(SILAC-R-H)2	DLD-1	Myc_S62	BSA	DMSO	1.01117582397407
122	(UniMod:1)FELLPTPPLS(UniMod:21)PSR(SILAC-R-H)2	DLD-1	Myc_S62	BSA	DMSO	1.90969378270831
123	(UniMod:1)FELLPTPPLS(UniMod:21)PSR(SILAC-R-H)2	DLD-1	Myc_S62	BSA	DMSO	1.44848978040096
124	(UniMod:1)FELLPTPPLS(UniMod:21)PSR(SILAC-R-H)2	DLD-1	Myc_S62	BSA	MEKi	2.01161044681888
125	(UniMod:1)FELLPTPPLS(UniMod:21)PSR(SILAC-R-H)2	DLD-1	Myc_S62	BSA	MEKi	2.42857515593522
126	(UniMod:1)FELLPTPPLS(UniMod:21)PSR(SILAC-R-H)2	DLD-1	Myc_S62	BSA	MEKi	1.97623504375376
127	(UniMod:1)FELLPTPPLS(UniMod:21)PSR(SILAC-R-H)2	DLD-1	Myc_S62	GFmix	DMSO	1.80602717096149
128	(UniMod:1)FELLPTPPLS(UniMod:21)PSR(SILAC-R-H)2	DLD-1	Myc_S62	GFmix	DMSO	1.85578657829069
129	(UniMod:1)FELLPTPPLS(UniMod:21)PSR(SILAC-R-H)2	DLD-1	Myc_S62	GFmix	MEKi	1.19046498381499
130	(UniMod:1)FELLPTPPLS(UniMod:21)PSR(SILAC-R-H)2	DLD-1	Myc_S62	GFmix	MEKi	1.15154218920897
131	(UniMod:1)FELLPTPPLS(UniMod:21)PSR(SILAC-R-H)2	DLD-1	Myc_S62	GFmix	MEKi	1.43353413023912
132	ASGQAFELILS(UniMod:21)PR(SILAC-R-H)2	DLD-1	STMN1_S25	BSA	DMSO	4.79133169235628
133	ASGQAFELILS(UniMod:21)PR(SILAC-R-H)2	DLD-1	STMN1_S25	BSA	DMSO	4.74618648476455
134	ASGQAFELILS(UniMod:21)PR(SILAC-R-H)2	DLD-1	STMN1_S25	BSA	DMSO	5.11037471255213
135	ASGQAFELILS(UniMod:21)PR(SILAC-R-H)2	DLD-1	STMN1_S25	BSA	MEKi	4.48154473800091
136	ASGQAFELILS(UniMod:21)PR(SILAC-R-H)2	DLD-1	STMN1_S25	BSA	MEKi	4.35372884710221
137	ASGQAFELILS(UniMod:21)PR(SILAC-R-H)2	DLD-1	STMN1_S25	BSA	MEKi	4.27861994238966
138	ASGQAFELILS(UniMod:21)PR(SILAC-R-H)2	DLD-1	STMN1_S25	GFmix	DMSO	5.40045813008908
139	ASGQAFELILS(UniMod:21)PR(SILAC-R-H)2	DLD-1	STMN1_S25	GFmix	DMSO	5.84456060691717
140	ASGQAFELILS(UniMod:21)PR(SILAC-R-H)2	DLD-1	STMN1_S25	GFmix	MEKi	4.56020808230975
141	ASGQAFELILS(UniMod:21)PR(SILAC-R-H)2	DLD-1	STMN1_S25	GFmix	MEKi	4.5251711587026
142	ASGQAFELILS(UniMod:21)PR(SILAC-R-H)2	DLD-1	STMN1_S25	GFmix	MEKi	4.46568301120575
143	DESVDY(UniMod:21)VPMLDM(UniMod:35)K(SILAC-K-H)2	DLD-1	PDGFRB_Y751	BSA	DMSO	2.80505250269442
144	DESVDY(UniMod:21)VPMLDM(UniMod:35)K(SILAC-K-H)2	DLD-1	PDGFRB_Y751	BSA	DMSO	2.50980940749428
145	DESVDY(UniMod:21)VPMLDM(UniMod:35)K(SILAC-K-H)2	DLD-1	PDGFRB_Y751	BSA	DMSO	2.28325617051211
146	DESVDY(UniMod:21)VPMLDM(UniMod:35)K(SILAC-K-H)2	DLD-1	PDGFRB_Y751	BSA	MEKi	2.11962212757187
147	DESVDY(UniMod:21)VPMLDM(UniMod:35)K(SILAC-K-H)2	DLD-1	PDGFRB_Y751	BSA	MEKi	2.34973427725171
148	DESVDY(UniMod:21)VPMLDM(UniMod:35)K(SILAC-K-H)2	DLD-1	PDGFRB_Y751	BSA	MEKi	2.12216717814349
149	DESVDY(UniMod:21)VPMLDM(UniMod:35)K(SILAC-K-H)2	DLD-1	PDGFRB_Y751	GFmix	DMSO	1.95110250699853
150	DESVDY(UniMod:21)VPMLDM(UniMod:35)K(SILAC-K-H)2	DLD-1	PDGFRB_Y751	GFmix	DMSO	1.93611819199538
151	DESVDY(UniMod:21)VPMLDM(UniMod:35)K(SILAC-K-H)2	DLD-1	PDGFRB_Y751	GFmix	MEKi	2.40536229073499
152	DESVDY(UniMod:21)VPMLDM(UniMod:35)K(SILAC-K-H)2	DLD-1	PDGFRB_Y751	GFmix	MEKi	2.18636166035787
153	DESVDY(UniMod:21)VPMLDM(UniMod:35)K(SILAC-K-H)2	DLD-1	PDGFRB_Y751	GFmix	MEKi	2.54831322924272
154	GSHQISLDNPDY(UniMod:21)QQDFFPK(SILAC-K-H)3	DLD-1	EGFR_Y1172	BSA	DMSO	2.20906447090927
155	GSHQISLDNPDY(UniMod:21)QQDFFPK(SILAC-K-H)3	DLD-1	EGFR_Y1172	BSA	DMSO	2.942232699804
156	GSHQISLDNPDY(UniMod:21)QQDFFPK(SILAC-K-H)3	DLD-1	EGFR_Y1172	BSA	DMSO	2.38002741516388
157	GSHQISLDNPDY(UniMod:21)QQDFFPK(SILAC-K-H)3	DLD-1	EGFR_Y1172	BSA	MEKi	1.86554499732037
158	GSHQISLDNPDY(UniMod:21)QQDFFPK(SILAC-K-H)3	DLD-1	EGFR_Y1172	BSA	MEKi	2.55180522116245
159	GSHQISLDNPDY(UniMod:21)QQDFFPK(SILAC-K-H)3	DLD-1	EGFR_Y1172	BSA	MEKi	2.19404621985665
160	GSHQISLDNPDY(UniMod:21)QQDFFPK(SILAC-K-H)3	DLD-1	EGFR_Y1172	GFmix	DMSO	3.64715056485738
161	GSHQISLDNPDY(UniMod:21)QQDFFPK(SILAC-K-H)3	DLD-1	EGFR_Y1172	GFmix	DMSO	3.58458111920521
162	GSHQISLDNPDY(UniMod:21)QQDFFPK(SILAC-K-H)3	DLD-1	EGFR_Y1172	GFmix	MEKi	3.29174860616064
163	GSHQISLDNPDY(UniMod:21)QQDFFPK(SILAC-K-H)3	DLD-1	EGFR_Y1172	GFmix	MEKi	3.42299256272232
164	GSHQISLDNPDY(UniMod:21)QQDFFPK(SILAC-K-H)3	DLD-1	EGFR_Y1172	GFmix	MEKi	3.32101274400511
165	IADPEHDHTGFLTEY(UniMod:21)VATR(SILAC-R-H)3	DLD-1	ERK1_Y204	BSA	DMSO	4.13662813790551
166	IADPEHDHTGFLTEY(UniMod:21)VATR(SILAC-R-H)3	DLD-1	ERK1_Y204	BSA	DMSO	4.10218939603012
167	IADPEHDHTGFLTEY(UniMod:21)VATR(SILAC-R-H)3	DLD-1	ERK1_Y204	BSA	DMSO	4.01635297806458
168	IADPEHDHTGFLTEY(UniMod:21)VATR(SILAC-R-H)3	DLD-1	ERK1_Y204	BSA	MEKi	2.47685186075801
169	IADPEHDHTGFLTEY(UniMod:21)VATR(SILAC-R-H)3	DLD-1	ERK1_Y204	BSA	MEKi	1.72175031681036
170	IADPEHDHTGFLTEY(UniMod:21)VATR(SILAC-R-H)3	DLD-1	ERK1_Y204	BSA	MEKi	2.62476318422969
171	IADPEHDHTGFLTEY(UniMod:21)VATR(SILAC-R-H)3	DLD-1	ERK1_Y204	GFmix	DMSO	4.55324498280201
172	IADPEHDHTGFLTEY(UniMod:21)VATR(SILAC-R-H)3	DLD-1	ERK1_Y204	GFmix	DMSO	4.54263292355188
173	IADPEHDHTGFLTEY(UniMod:21)VATR(SILAC-R-H)3	DLD-1	ERK1_Y204	GFmix	MEKi	2.5892500196907
174	IADPEHDHTGFLTEY(UniMod:21)VATR(SILAC-R-H)3	DLD-1	ERK1_Y204	GFmix	MEKi	2.8925375625863
175	IADPEHDHTGFLTEY(UniMod:21)VATR(SILAC-R-H)3	DLD-1	ERK1_Y204	GFmix	MEKi	2.76353185595755
176	LNT(UniMod:21)SDFQK(SILAC-K-H)2	DLD-1	PRAS40_T246	BSA	DMSO	4.5961409882175
177	LNT(UniMod:21)SDFQK(SILAC-K-H)2	DLD-1	PRAS40_T246	BSA	DMSO	4.65348147135036
178	LNT(UniMod:21)SDFQK(SILAC-K-H)2	DLD-1	PRAS40_T246	BSA	DMSO	4.57679042465292
179	LNT(UniMod:21)SDFQK(SILAC-K-H)2	DLD-1	PRAS40_T246	BSA	MEKi	4.66928931275844
180	LNT(UniMod:21)SDFQK(SILAC-K-H)2	DLD-1	PRAS40_T246	BSA	MEKi	4.62834791198297
181	LNT(UniMod:21)SDFQK(SILAC-K-H)2	DLD-1	PRAS40_T246	BSA	MEKi	4.76438461026157
182	LNT(UniMod:21)SDFQK(SILAC-K-H)2	DLD-1	PRAS40_T246	GFmix	DMSO	4.80296921012995
183	LNT(UniMod:21)SDFQK(SILAC-K-H)2	DLD-1	PRAS40_T246	GFmix	DMSO	4.83096970854084
184	LNT(UniMod:21)SDFQK(SILAC-K-H)2	DLD-1	PRAS40_T246	GFmix	MEKi	4.89825208189156
185	LNT(UniMod:21)SDFQK(SILAC-K-H)2	DLD-1	PRAS40_T246	GFmix	MEKi	4.96783570863783
186	LNT(UniMod:21)SDFQK(SILAC-K-H)2	DLD-1	PRAS40_T246	GFmix	MEKi	4.95403616423497
187	NSDLLTS(UniMod:21)PDVGLLK(SILAC-K-H)2	DLD-1	Jun_S63	BSA	DMSO	4.34342420097517
188	NSDLLTS(UniMod:21)PDVGLLK(SILAC-K-H)2	DLD-1	Jun_S63	BSA	DMSO	4.27181392382711
189	NSDLLTS(UniMod:21)PDVGLLK(SILAC-K-H)2	DLD-1	Jun_S63	BSA	DMSO	4.25672878271083
190	NSDLLTS(UniMod:21)PDVGLLK(SILAC-K-H)2	DLD-1	Jun_S63	BSA	MEKi	4.1349091764317
191	NSDLLTS(UniMod:21)PDVGLLK(SILAC-K-H)2	DLD-1	Jun_S63	BSA	MEKi	4.12646593126991
192	NSDLLTS(UniMod:21)PDVGLLK(SILAC-K-H)2	DLD-1	Jun_S63	BSA	MEKi	4.17280836458817
193	NSDLLTS(UniMod:21)PDVGLLK(SILAC-K-H)2	DLD-1	Jun_S63	GFmix	DMSO	4.45162481324466
194	NSDLLTS(UniMod:21)PDVGLLK(SILAC-K-H)2	DLD-1	Jun_S63	GFmix	DMSO	4.37474794337755
195	NSDLLTS(UniMod:21)PDVGLLK(SILAC-K-H)2	DLD-1	Jun_S63	GFmix	MEKi	4.51641818531772
196	NSDLLTS(UniMod:21)PDVGLLK(SILAC-K-H)2	DLD-1	Jun_S63	GFmix	MEKi	4.51503902089154
197	NSDLLTS(UniMod:21)PDVGLLK(SILAC-K-H)2	DLD-1	Jun_S63	GFmix	MEKi	4.47155001126619
198	TAGTSFMMTPY(UniMod:21)VVTR(SILAC-R-H)2	DLD-1	JNK3_Y223;JNK1_Y185	BSA	DMSO	3.00280621822612
199	TAGTSFMMTPY(UniMod:21)VVTR(SILAC-R-H)2	DLD-1	JNK3_Y223;JNK1_Y185	BSA	DMSO	2.95754527583421
200	TAGTSFMMTPY(UniMod:21)VVTR(SILAC-R-H)2	DLD-1	JNK3_Y223;JNK1_Y185	BSA	DMSO	2.64130963359366
201	TAGTSFMMTPY(UniMod:21)VVTR(SILAC-R-H)2	DLD-1	JNK3_Y223;JNK1_Y185	BSA	MEKi	2.98237884345851
202	TAGTSFMMTPY(UniMod:21)VVTR(SILAC-R-H)2	DLD-1	JNK3_Y223;JNK1_Y185	BSA	MEKi	3.11098457441564
203	TAGTSFMMTPY(UniMod:21)VVTR(SILAC-R-H)2	DLD-1	JNK3_Y223;JNK1_Y185	BSA	MEKi	2.90034142038717
204	TAGTSFMMTPY(UniMod:21)VVTR(SILAC-R-H)2	DLD-1	JNK3_Y223;JNK1_Y185	GFmix	DMSO	3.11452187240245
205	TAGTSFMMTPY(UniMod:21)VVTR(SILAC-R-H)2	DLD-1	JNK3_Y223;JNK1_Y185	GFmix	DMSO	3.01281832057784
206	TAGTSFMMTPY(UniMod:21)VVTR(SILAC-R-H)2	DLD-1	JNK3_Y223;JNK1_Y185	GFmix	MEKi	3.40153259757307
207	TAGTSFMMTPY(UniMod:21)VVTR(SILAC-R-H)2	DLD-1	JNK3_Y223;JNK1_Y185	GFmix	MEKi	3.64475457660601
208	TAGTSFMMTPY(UniMod:21)VVTR(SILAC-R-H)2	DLD-1	JNK3_Y223;JNK1_Y185	GFmix	MEKi	3.54076545099351
209	TYVDPHTY(UniMod:21)EDPNQAVLK(SILAC-K-H)3	DLD-1	Eph2_Y594	BSA	DMSO	1.6416694587205
210	TYVDPHTY(UniMod:21)EDPNQAVLK(SILAC-K-H)3	DLD-1	Eph2_Y594	BSA	DMSO	2.63510385938761
211	TYVDPHTY(UniMod:21)EDPNQAVLK(SILAC-K-H)3	DLD-1	Eph2_Y594	BSA	DMSO	1.97753735874275
212	TYVDPHTY(UniMod:21)EDPNQAVLK(SILAC-K-H)3	DLD-1	Eph2_Y594	BSA	MEKi	2.38249350256033
213	TYVDPHTY(UniMod:21)EDPNQAVLK(SILAC-K-H)3	DLD-1	Eph2_Y594	BSA	MEKi	2.74132972565876
214	TYVDPHTY(UniMod:21)EDPNQAVLK(SILAC-K-H)3	DLD-1	Eph2_Y594	BSA	MEKi	2.71191223913876
215	TYVDPHTY(UniMod:21)EDPNQAVLK(SILAC-K-H)3	DLD-1	Eph2_Y594	GFmix	DMSO	2.52435790364822
216	TYVDPHTY(UniMod:21)EDPNQAVLK(SILAC-K-H)3	DLD-1	Eph2_Y594	GFmix	DMSO	2.59213020349645
217	TYVDPHTY(UniMod:21)EDPNQAVLK(SILAC-K-H)3	DLD-1	Eph2_Y594	GFmix	MEKi	2.32984322232359
218	TYVDPHTY(UniMod:21)EDPNQAVLK(SILAC-K-H)3	DLD-1	Eph2_Y594	GFmix	MEKi	1.33632193791922
219	TYVDPHTY(UniMod:21)EDPNQAVLK(SILAC-K-H)3	DLD-1	Eph2_Y594	GFmix	MEKi	2.28523868205597
220	VADPDHDHTGFLTEY(UniMod:21)VATR(SILAC-R-H)3	DLD-1	ERK2_Y187	BSA	DMSO	4.36943976629854
221	VADPDHDHTGFLTEY(UniMod:21)VATR(SILAC-R-H)3	DLD-1	ERK2_Y187	BSA	DMSO	4.28120645007548
222	VADPDHDHTGFLTEY(UniMod:21)VATR(SILAC-R-H)3	DLD-1	ERK2_Y187	BSA	DMSO	4.16390837852536
223	VADPDHDHTGFLTEY(UniMod:21)VATR(SILAC-R-H)3	DLD-1	ERK2_Y187	BSA	MEKi	2.44130515025748
224	VADPDHDHTGFLTEY(UniMod:21)VATR(SILAC-R-H)3	DLD-1	ERK2_Y187	BSA	MEKi	2.27421176526101
225	VADPDHDHTGFLTEY(UniMod:21)VATR(SILAC-R-H)3	DLD-1	ERK2_Y187	BSA	MEKi	2.5500886235821
226	VADPDHDHTGFLTEY(UniMod:21)VATR(SILAC-R-H)3	DLD-1	ERK2_Y187	GFmix	DMSO	4.75624394062288
227	VADPDHDHTGFLTEY(UniMod:21)VATR(SILAC-R-H)3	DLD-1	ERK2_Y187	GFmix	DMSO	4.85444156904919
228	VADPDHDHTGFLTEY(UniMod:21)VATR(SILAC-R-H)3	DLD-1	ERK2_Y187	GFmix	MEKi	2.64148784685271
229	VADPDHDHTGFLTEY(UniMod:21)VATR(SILAC-R-H)3	DLD-1	ERK2_Y187	GFmix	MEKi	2.98839506947195
230	VADPDHDHTGFLTEY(UniMod:21)VATR(SILAC-R-H)3	DLD-1	ERK2_Y187	GFmix	MEKi	3.05392532221576
231	VLDTSSLTQSAPAS(UniMod:21)PTNK(SILAC-K-H)2	DLD-1	Raptor_S863	BSA	DMSO	4.83265246871291
232	VLDTSSLTQSAPAS(UniMod:21)PTNK(SILAC-K-H)2	DLD-1	Raptor_S863	BSA	DMSO	4.87367037013916
233	VLDTSSLTQSAPAS(UniMod:21)PTNK(SILAC-K-H)2	DLD-1	Raptor_S863	BSA	DMSO	4.81707449082622
234	VLDTSSLTQSAPAS(UniMod:21)PTNK(SILAC-K-H)2	DLD-1	Raptor_S863	BSA	MEKi	4.75083793575464
235	VLDTSSLTQSAPAS(UniMod:21)PTNK(SILAC-K-H)2	DLD-1	Raptor_S863	BSA	MEKi	4.74474059283731
236	VLDTSSLTQSAPAS(UniMod:21)PTNK(SILAC-K-H)2	DLD-1	Raptor_S863	BSA	MEKi	4.71678606111984
237	VLDTSSLTQSAPAS(UniMod:21)PTNK(SILAC-K-H)2	DLD-1	Raptor_S863	GFmix	DMSO	4.94837517048935
238	VLDTSSLTQSAPAS(UniMod:21)PTNK(SILAC-K-H)2	DLD-1	Raptor_S863	GFmix	DMSO	4.84513139970267
239	VLDTSSLTQSAPAS(UniMod:21)PTNK(SILAC-K-H)2	DLD-1	Raptor_S863	GFmix	MEKi	4.90407640153287
240	VLDTSSLTQSAPAS(UniMod:21)PTNK(SILAC-K-H)2	DLD-1	Raptor_S863	GFmix	MEKi	4.88943526817937
241	VLDTSSLTQSAPAS(UniMod:21)PTNK(SILAC-K-H)2	DLD-1	Raptor_S863	GFmix	MEKi	4.89442819997733
242	VY(UniMod:21)ENVGLM(UniMod:35)QQQK(SILAC-K-H)2	DLD-1	SHP-2_Y584	BSA	DMSO	3.36299376777988
243	VY(UniMod:21)ENVGLM(UniMod:35)QQQK(SILAC-K-H)2	DLD-1	SHP-2_Y584	BSA	DMSO	3.12203071751741
244	VY(UniMod:21)ENVGLM(UniMod:35)QQQK(SILAC-K-H)2	DLD-1	SHP-2_Y584	BSA	DMSO	2.83064585947476
245	VY(UniMod:21)ENVGLM(UniMod:35)QQQK(SILAC-K-H)2	DLD-1	SHP-2_Y584	BSA	MEKi	3.30394283212609
246	VY(UniMod:21)ENVGLM(UniMod:35)QQQK(SILAC-K-H)2	DLD-1	SHP-2_Y584	BSA	MEKi	3.07409648913375
247	VY(UniMod:21)ENVGLM(UniMod:35)QQQK(SILAC-K-H)2	DLD-1	SHP-2_Y584	BSA	MEKi	3.38172934283644
248	VY(UniMod:21)ENVGLM(UniMod:35)QQQK(SILAC-K-H)2	DLD-1	SHP-2_Y584	GFmix	DMSO	3.69518257887777
249	VY(UniMod:21)ENVGLM(UniMod:35)QQQK(SILAC-K-H)2	DLD-1	SHP-2_Y584	GFmix	DMSO	3.99724634082846
250	VY(UniMod:21)ENVGLM(UniMod:35)QQQK(SILAC-K-H)2	DLD-1	SHP-2_Y584	GFmix	MEKi	3.2923709737443
251	VY(UniMod:21)ENVGLM(UniMod:35)QQQK(SILAC-K-H)2	DLD-1	SHP-2_Y584	GFmix	MEKi	3.41489182774131
252	VY(UniMod:21)ENVGLM(UniMod:35)QQQK(SILAC-K-H)2	DLD-1	SHP-2_Y584	GFmix	MEKi	3.39142242441241
253	ASGQAFELILS(UniMod:21)PR(SILAC-R-H)2	Caco-2	STMN1_S25	BSA	DMSO	4.20845460100179
254	ASGQAFELILS(UniMod:21)PR(SILAC-R-H)2	Caco-2	STMN1_S25	BSA	DMSO	4.0768104189642
255	ASGQAFELILS(UniMod:21)PR(SILAC-R-H)2	Caco-2	STMN1_S25	BSA	DMSO	4.16863712832857
256	ASGQAFELILS(UniMod:21)PR(SILAC-R-H)2	Caco-2	STMN1_S25	BSA	MEKi	4.26790728890249
257	ASGQAFELILS(UniMod:21)PR(SILAC-R-H)2	Caco-2	STMN1_S25	BSA	MEKi	4.18666961041016
258	ASGQAFELILS(UniMod:21)PR(SILAC-R-H)2	Caco-2	STMN1_S25	BSA	MEKi	4.0912194130347
259	ASGQAFELILS(UniMod:21)PR(SILAC-R-H)2	Caco-2	STMN1_S25	GFmix	DMSO	4.5082647415601
260	ASGQAFELILS(UniMod:21)PR(SILAC-R-H)2	Caco-2	STMN1_S25	GFmix	DMSO	4.44480777763679
261	ASGQAFELILS(UniMod:21)PR(SILAC-R-H)2	Caco-2	STMN1_S25	GFmix	DMSO	4.36149543745739
262	ASGQAFELILS(UniMod:21)PR(SILAC-R-H)2	Caco-2	STMN1_S25	GFmix	MEKi	4.132668301481
263	ASGQAFELILS(UniMod:21)PR(SILAC-R-H)2	Caco-2	STMN1_S25	GFmix	MEKi	4.25664937440277
264	ASGQAFELILS(UniMod:21)PR(SILAC-R-H)2	Caco-2	STMN1_S25	GFmix	MEKi	4.1816995960006
265	DESVDY(UniMod:21)VPMLDM(UniMod:35)K(SILAC-K-H)2	Caco-2	PDGFRB_Y751	BSA	DMSO	2.84587687111468
266	DESVDY(UniMod:21)VPMLDM(UniMod:35)K(SILAC-K-H)2	Caco-2	PDGFRB_Y751	BSA	DMSO	2.5335611607635
267	DESVDY(UniMod:21)VPMLDM(UniMod:35)K(SILAC-K-H)2	Caco-2	PDGFRB_Y751	BSA	DMSO	2.47749259416071
268	DESVDY(UniMod:21)VPMLDM(UniMod:35)K(SILAC-K-H)2	Caco-2	PDGFRB_Y751	BSA	MEKi	2.38244531823982
269	DESVDY(UniMod:21)VPMLDM(UniMod:35)K(SILAC-K-H)2	Caco-2	PDGFRB_Y751	BSA	MEKi	1.95458056261963
270	DESVDY(UniMod:21)VPMLDM(UniMod:35)K(SILAC-K-H)2	Caco-2	PDGFRB_Y751	BSA	MEKi	4.31882555656456
271	DESVDY(UniMod:21)VPMLDM(UniMod:35)K(SILAC-K-H)2	Caco-2	PDGFRB_Y751	GFmix	DMSO	1.55832605518216
272	DESVDY(UniMod:21)VPMLDM(UniMod:35)K(SILAC-K-H)2	Caco-2	PDGFRB_Y751	GFmix	DMSO	1.5595927881995
273	DESVDY(UniMod:21)VPMLDM(UniMod:35)K(SILAC-K-H)2	Caco-2	PDGFRB_Y751	GFmix	DMSO	2.10356997365149
274	DESVDY(UniMod:21)VPMLDM(UniMod:35)K(SILAC-K-H)2	Caco-2	PDGFRB_Y751	GFmix	MEKi	2.25969368173235
275	DESVDY(UniMod:21)VPMLDM(UniMod:35)K(SILAC-K-H)2	Caco-2	PDGFRB_Y751	GFmix	MEKi	1.78042901172529
276	DESVDY(UniMod:21)VPMLDM(UniMod:35)K(SILAC-K-H)2	Caco-2	PDGFRB_Y751	GFmix	MEKi	2.83714891857302
277	GSHQISLDNPDY(UniMod:21)QQDFFPK(SILAC-K-H)3	Caco-2	EGFR_Y1172	BSA	DMSO	2.11778109262257
278	GSHQISLDNPDY(UniMod:21)QQDFFPK(SILAC-K-H)3	Caco-2	EGFR_Y1172	BSA	DMSO	2.46151451448078
279	GSHQISLDNPDY(UniMod:21)QQDFFPK(SILAC-K-H)3	Caco-2	EGFR_Y1172	BSA	DMSO	2.2536519381559
280	GSHQISLDNPDY(UniMod:21)QQDFFPK(SILAC-K-H)3	Caco-2	EGFR_Y1172	BSA	MEKi	2.22588961222
281	GSHQISLDNPDY(UniMod:21)QQDFFPK(SILAC-K-H)3	Caco-2	EGFR_Y1172	BSA	MEKi	1.96074079985201
282	GSHQISLDNPDY(UniMod:21)QQDFFPK(SILAC-K-H)3	Caco-2	EGFR_Y1172	BSA	MEKi	2.09607492765697
283	GSHQISLDNPDY(UniMod:21)QQDFFPK(SILAC-K-H)3	Caco-2	EGFR_Y1172	GFmix	DMSO	3.00790544075446
284	GSHQISLDNPDY(UniMod:21)QQDFFPK(SILAC-K-H)3	Caco-2	EGFR_Y1172	GFmix	DMSO	3.02475418640533
285	GSHQISLDNPDY(UniMod:21)QQDFFPK(SILAC-K-H)3	Caco-2	EGFR_Y1172	GFmix	DMSO	2.9832739683843
286	GSHQISLDNPDY(UniMod:21)QQDFFPK(SILAC-K-H)3	Caco-2	EGFR_Y1172	GFmix	MEKi	3.20609946667445
287	GSHQISLDNPDY(UniMod:21)QQDFFPK(SILAC-K-H)3	Caco-2	EGFR_Y1172	GFmix	MEKi	2.73977135932822
288	GSHQISLDNPDY(UniMod:21)QQDFFPK(SILAC-K-H)3	Caco-2	EGFR_Y1172	GFmix	MEKi	2.95216858332257
289	IADPEHDHTGFLTEY(UniMod:21)VATR(SILAC-R-H)3	Caco-2	ERK1_Y204	BSA	DMSO	3.50056414493578
290	IADPEHDHTGFLTEY(UniMod:21)VATR(SILAC-R-H)3	Caco-2	ERK1_Y204	BSA	DMSO	3.51226917254886
291	IADPEHDHTGFLTEY(UniMod:21)VATR(SILAC-R-H)3	Caco-2	ERK1_Y204	BSA	DMSO	3.44838316187545
292	IADPEHDHTGFLTEY(UniMod:21)VATR(SILAC-R-H)3	Caco-2	ERK1_Y204	BSA	MEKi	1.97979461893952
293	IADPEHDHTGFLTEY(UniMod:21)VATR(SILAC-R-H)3	Caco-2	ERK1_Y204	BSA	MEKi	2.15760496154117
294	IADPEHDHTGFLTEY(UniMod:21)VATR(SILAC-R-H)3	Caco-2	ERK1_Y204	BSA	MEKi	2.3877666572604
295	IADPEHDHTGFLTEY(UniMod:21)VATR(SILAC-R-H)3	Caco-2	ERK1_Y204	GFmix	DMSO	4.31397977849852
296	IADPEHDHTGFLTEY(UniMod:21)VATR(SILAC-R-H)3	Caco-2	ERK1_Y204	GFmix	DMSO	4.28900837838411
297	IADPEHDHTGFLTEY(UniMod:21)VATR(SILAC-R-H)3	Caco-2	ERK1_Y204	GFmix	DMSO	4.21807219401355
298	IADPEHDHTGFLTEY(UniMod:21)VATR(SILAC-R-H)3	Caco-2	ERK1_Y204	GFmix	MEKi	3.26327687895744
299	IADPEHDHTGFLTEY(UniMod:21)VATR(SILAC-R-H)3	Caco-2	ERK1_Y204	GFmix	MEKi	3.2500325330031
300	IADPEHDHTGFLTEY(UniMod:21)VATR(SILAC-R-H)3	Caco-2	ERK1_Y204	GFmix	MEKi	3.34332482329741
301	IGS(UniMod:21)DPLAYEPK(SILAC-K-H)2	Caco-2	CHP_S703	BSA	DMSO	4.18802031186581
302	IGS(UniMod:21)DPLAYEPK(SILAC-K-H)2	Caco-2	CHP_S703	BSA	DMSO	4.2543339538547
303	IGS(UniMod:21)DPLAYEPK(SILAC-K-H)2	Caco-2	CHP_S703	BSA	DMSO	4.179216295833
304	IGS(UniMod:21)DPLAYEPK(SILAC-K-H)2	Caco-2	CHP_S703	BSA	MEKi	3.89990535576225
305	IGS(UniMod:21)DPLAYEPK(SILAC-K-H)2	Caco-2	CHP_S703	BSA	MEKi	3.9026385100333
306	IGS(UniMod:21)DPLAYEPK(SILAC-K-H)2	Caco-2	CHP_S703	BSA	MEKi	3.910850615542
307	IGS(UniMod:21)DPLAYEPK(SILAC-K-H)2	Caco-2	CHP_S703	GFmix	DMSO	4.68220690639902
308	IGS(UniMod:21)DPLAYEPK(SILAC-K-H)2	Caco-2	CHP_S703	GFmix	DMSO	4.79294781155364
309	IGS(UniMod:21)DPLAYEPK(SILAC-K-H)2	Caco-2	CHP_S703	GFmix	DMSO	4.77074726185251
310	IGS(UniMod:21)DPLAYEPK(SILAC-K-H)2	Caco-2	CHP_S703	GFmix	MEKi	4.20787699121806
311	IGS(UniMod:21)DPLAYEPK(SILAC-K-H)2	Caco-2	CHP_S703	GFmix	MEKi	4.12930773426503
312	IGS(UniMod:21)DPLAYEPK(SILAC-K-H)2	Caco-2	CHP_S703	GFmix	MEKi	4.18796085833907
313	LNT(UniMod:21)SDFQK(SILAC-K-H)2	Caco-2	PRAS40_T246	BSA	DMSO	4.1460974267009
314	LNT(UniMod:21)SDFQK(SILAC-K-H)2	Caco-2	PRAS40_T246	BSA	DMSO	4.2010210868297
315	LNT(UniMod:21)SDFQK(SILAC-K-H)2	Caco-2	PRAS40_T246	BSA	DMSO	4.16010662747249
316	LNT(UniMod:21)SDFQK(SILAC-K-H)2	Caco-2	PRAS40_T246	BSA	MEKi	4.18626517615987
317	LNT(UniMod:21)SDFQK(SILAC-K-H)2	Caco-2	PRAS40_T246	BSA	MEKi	4.18171482297777
318	LNT(UniMod:21)SDFQK(SILAC-K-H)2	Caco-2	PRAS40_T246	BSA	MEKi	4.17612735356697
319	LNT(UniMod:21)SDFQK(SILAC-K-H)2	Caco-2	PRAS40_T246	GFmix	DMSO	4.08463574796576
320	LNT(UniMod:21)SDFQK(SILAC-K-H)2	Caco-2	PRAS40_T246	GFmix	DMSO	4.13825395939223
321	LNT(UniMod:21)SDFQK(SILAC-K-H)2	Caco-2	PRAS40_T246	GFmix	DMSO	4.11769760425928
322	LNT(UniMod:21)SDFQK(SILAC-K-H)2	Caco-2	PRAS40_T246	GFmix	MEKi	4.25843603742734
323	LNT(UniMod:21)SDFQK(SILAC-K-H)2	Caco-2	PRAS40_T246	GFmix	MEKi	4.34577940618569
324	LNT(UniMod:21)SDFQK(SILAC-K-H)2	Caco-2	PRAS40_T246	GFmix	MEKi	4.27272815685825
325	MAQPAHASDEIY(UniMod:21)EIMQK(SILAC-K-H)3	Caco-2	PDGFRB_Y934	BSA	DMSO	2.97652480922175
326	MAQPAHASDEIY(UniMod:21)EIMQK(SILAC-K-H)3	Caco-2	PDGFRB_Y934	BSA	DMSO	2.10178713519409
327	MAQPAHASDEIY(UniMod:21)EIMQK(SILAC-K-H)3	Caco-2	PDGFRB_Y934	BSA	DMSO	2.21681136496594
328	MAQPAHASDEIY(UniMod:21)EIMQK(SILAC-K-H)3	Caco-2	PDGFRB_Y934	BSA	MEKi	2.00736235262098
329	MAQPAHASDEIY(UniMod:21)EIMQK(SILAC-K-H)3	Caco-2	PDGFRB_Y934	BSA	MEKi	2.18951787360844
330	MAQPAHASDEIY(UniMod:21)EIMQK(SILAC-K-H)3	Caco-2	PDGFRB_Y934	GFmix	DMSO	2.02688694666701
331	MAQPAHASDEIY(UniMod:21)EIMQK(SILAC-K-H)3	Caco-2	PDGFRB_Y934	GFmix	DMSO	2.01754943502482
332	MAQPAHASDEIY(UniMod:21)EIMQK(SILAC-K-H)3	Caco-2	PDGFRB_Y934	GFmix	DMSO	2.16821045465727
333	MAQPAHASDEIY(UniMod:21)EIMQK(SILAC-K-H)3	Caco-2	PDGFRB_Y934	GFmix	MEKi	2.39792240899964
334	MAQPAHASDEIY(UniMod:21)EIMQK(SILAC-K-H)3	Caco-2	PDGFRB_Y934	GFmix	MEKi	2.55030441852245
335	MAQPAHASDEIY(UniMod:21)EIMQK(SILAC-K-H)3	Caco-2	PDGFRB_Y934	GFmix	MEKi	2.40307746761397
336	NSDLLTS(UniMod:21)PDVGLLK(SILAC-K-H)2	Caco-2	Jun_S63	BSA	DMSO	3.776110838122
337	NSDLLTS(UniMod:21)PDVGLLK(SILAC-K-H)2	Caco-2	Jun_S63	BSA	DMSO	3.93615945411177
338	NSDLLTS(UniMod:21)PDVGLLK(SILAC-K-H)2	Caco-2	Jun_S63	BSA	DMSO	3.93089689305967
339	NSDLLTS(UniMod:21)PDVGLLK(SILAC-K-H)2	Caco-2	Jun_S63	BSA	MEKi	3.69316998092647
340	NSDLLTS(UniMod:21)PDVGLLK(SILAC-K-H)2	Caco-2	Jun_S63	BSA	MEKi	3.78531439683946
341	NSDLLTS(UniMod:21)PDVGLLK(SILAC-K-H)2	Caco-2	Jun_S63	BSA	MEKi	3.85653504226742
342	NSDLLTS(UniMod:21)PDVGLLK(SILAC-K-H)2	Caco-2	Jun_S63	GFmix	DMSO	4.04435191160147
343	NSDLLTS(UniMod:21)PDVGLLK(SILAC-K-H)2	Caco-2	Jun_S63	GFmix	DMSO	4.05227496810525
344	NSDLLTS(UniMod:21)PDVGLLK(SILAC-K-H)2	Caco-2	Jun_S63	GFmix	DMSO	4.09455650340584
345	NSDLLTS(UniMod:21)PDVGLLK(SILAC-K-H)2	Caco-2	Jun_S63	GFmix	MEKi	3.97827535588848
346	NSDLLTS(UniMod:21)PDVGLLK(SILAC-K-H)2	Caco-2	Jun_S63	GFmix	MEKi	3.86098332414964
347	NSDLLTS(UniMod:21)PDVGLLK(SILAC-K-H)2	Caco-2	Jun_S63	GFmix	MEKi	3.83621878820119
348	TAGTSFMMTPY(UniMod:21)VVTR(SILAC-R-H)2	Caco-2	JNK3_Y223;JNK1_Y185	BSA	DMSO	2.64331888268868
349	TAGTSFMMTPY(UniMod:21)VVTR(SILAC-R-H)2	Caco-2	JNK3_Y223;JNK1_Y185	BSA	DMSO	2.57530045873486
350	TAGTSFMMTPY(UniMod:21)VVTR(SILAC-R-H)2	Caco-2	JNK3_Y223;JNK1_Y185	BSA	DMSO	2.47511660871752
351	TAGTSFMMTPY(UniMod:21)VVTR(SILAC-R-H)2	Caco-2	JNK3_Y223;JNK1_Y185	BSA	MEKi	2.45306241655695
352	TAGTSFMMTPY(UniMod:21)VVTR(SILAC-R-H)2	Caco-2	JNK3_Y223;JNK1_Y185	BSA	MEKi	2.47607093593659
353	TAGTSFMMTPY(UniMod:21)VVTR(SILAC-R-H)2	Caco-2	JNK3_Y223;JNK1_Y185	BSA	MEKi	3.9327124740135
354	TAGTSFMMTPY(UniMod:21)VVTR(SILAC-R-H)2	Caco-2	JNK3_Y223;JNK1_Y185	GFmix	DMSO	2.63852105686196
355	TAGTSFMMTPY(UniMod:21)VVTR(SILAC-R-H)2	Caco-2	JNK3_Y223;JNK1_Y185	GFmix	DMSO	2.72727426326273
356	TAGTSFMMTPY(UniMod:21)VVTR(SILAC-R-H)2	Caco-2	JNK3_Y223;JNK1_Y185	GFmix	DMSO	2.46616221243461
357	TAGTSFMMTPY(UniMod:21)VVTR(SILAC-R-H)2	Caco-2	JNK3_Y223;JNK1_Y185	GFmix	MEKi	2.63526883915449
358	TAGTSFMMTPY(UniMod:21)VVTR(SILAC-R-H)2	Caco-2	JNK3_Y223;JNK1_Y185	GFmix	MEKi	2.21864177610505
359	TAGTSFMMTPY(UniMod:21)VVTR(SILAC-R-H)2	Caco-2	JNK3_Y223;JNK1_Y185	GFmix	MEKi	2.42295102175875
360	VADPDHDHTGFLTEY(UniMod:21)VATR(SILAC-R-H)3	Caco-2	ERK2_Y187	BSA	DMSO	3.89339643782956
361	VADPDHDHTGFLTEY(UniMod:21)VATR(SILAC-R-H)3	Caco-2	ERK2_Y187	BSA	DMSO	3.9183456509699
362	VADPDHDHTGFLTEY(UniMod:21)VATR(SILAC-R-H)3	Caco-2	ERK2_Y187	BSA	DMSO	3.9259650981764
363	VADPDHDHTGFLTEY(UniMod:21)VATR(SILAC-R-H)3	Caco-2	ERK2_Y187	BSA	MEKi	2.2087398707195
364	VADPDHDHTGFLTEY(UniMod:21)VATR(SILAC-R-H)3	Caco-2	ERK2_Y187	BSA	MEKi	2.24445876264866
365	VADPDHDHTGFLTEY(UniMod:21)VATR(SILAC-R-H)3	Caco-2	ERK2_Y187	BSA	MEKi	2.4690274883643
366	VADPDHDHTGFLTEY(UniMod:21)VATR(SILAC-R-H)3	Caco-2	ERK2_Y187	GFmix	DMSO	4.69705536183293
367	VADPDHDHTGFLTEY(UniMod:21)VATR(SILAC-R-H)3	Caco-2	ERK2_Y187	GFmix	DMSO	4.68271124825765
368	VADPDHDHTGFLTEY(UniMod:21)VATR(SILAC-R-H)3	Caco-2	ERK2_Y187	GFmix	DMSO	4.5997500212275
369	VADPDHDHTGFLTEY(UniMod:21)VATR(SILAC-R-H)3	Caco-2	ERK2_Y187	GFmix	MEKi	3.74114944190764
370	VADPDHDHTGFLTEY(UniMod:21)VATR(SILAC-R-H)3	Caco-2	ERK2_Y187	GFmix	MEKi	3.67740838648667
371	VADPDHDHTGFLTEY(UniMod:21)VATR(SILAC-R-H)3	Caco-2	ERK2_Y187	GFmix	MEKi	3.65630743712779
372	VLDTSSLTQSAPAS(UniMod:21)PTNK(SILAC-K-H)2	Caco-2	Raptor_S863	BSA	DMSO	4.53364953012174
373	VLDTSSLTQSAPAS(UniMod:21)PTNK(SILAC-K-H)2	Caco-2	Raptor_S863	BSA	DMSO	4.62663271342907
374	VLDTSSLTQSAPAS(UniMod:21)PTNK(SILAC-K-H)2	Caco-2	Raptor_S863	BSA	DMSO	4.57240855436479
375	VLDTSSLTQSAPAS(UniMod:21)PTNK(SILAC-K-H)2	Caco-2	Raptor_S863	BSA	MEKi	4.50612651473878
376	VLDTSSLTQSAPAS(UniMod:21)PTNK(SILAC-K-H)2	Caco-2	Raptor_S863	BSA	MEKi	4.49458967260378
377	VLDTSSLTQSAPAS(UniMod:21)PTNK(SILAC-K-H)2	Caco-2	Raptor_S863	BSA	MEKi	4.53746885675502
378	VLDTSSLTQSAPAS(UniMod:21)PTNK(SILAC-K-H)2	Caco-2	Raptor_S863	GFmix	DMSO	4.63016819688565
379	VLDTSSLTQSAPAS(UniMod:21)PTNK(SILAC-K-H)2	Caco-2	Raptor_S863	GFmix	DMSO	4.64795832640628
380	VLDTSSLTQSAPAS(UniMod:21)PTNK(SILAC-K-H)2	Caco-2	Raptor_S863	GFmix	DMSO	4.69694381938044
381	VLDTSSLTQSAPAS(UniMod:21)PTNK(SILAC-K-H)2	Caco-2	Raptor_S863	GFmix	MEKi	4.63903011714274
382	VLDTSSLTQSAPAS(UniMod:21)PTNK(SILAC-K-H)2	Caco-2	Raptor_S863	GFmix	MEKi	4.57959401649642
383	VLDTSSLTQSAPAS(UniMod:21)PTNK(SILAC-K-H)2	Caco-2	Raptor_S863	GFmix	MEKi	4.5889107054882
384	VS(UniMod:21)LAPQANLTELDIYSR(SILAC-R-H)2	Caco-2	CFTR_S795	BSA	DMSO	2.09494957228144
385	VS(UniMod:21)LAPQANLTELDIYSR(SILAC-R-H)2	Caco-2	CFTR_S795	BSA	DMSO	2.08886759748994
386	VS(UniMod:21)LAPQANLTELDIYSR(SILAC-R-H)2	Caco-2	CFTR_S795	BSA	DMSO	1.12577433916555
387	VS(UniMod:21)LAPQANLTELDIYSR(SILAC-R-H)2	Caco-2	CFTR_S795	BSA	MEKi	2.56565572010463
388	VS(UniMod:21)LAPQANLTELDIYSR(SILAC-R-H)2	Caco-2	CFTR_S795	BSA	MEKi	2.62148350724268
389	VS(UniMod:21)LAPQANLTELDIYSR(SILAC-R-H)2	Caco-2	CFTR_S795	BSA	MEKi	1.84826939947428
390	VS(UniMod:21)LAPQANLTELDIYSR(SILAC-R-H)2	Caco-2	CFTR_S795	GFmix	DMSO	2.8197791901109
391	VS(UniMod:21)LAPQANLTELDIYSR(SILAC-R-H)2	Caco-2	CFTR_S795	GFmix	DMSO	2.59245714422822
392	VS(UniMod:21)LAPQANLTELDIYSR(SILAC-R-H)2	Caco-2	CFTR_S795	GFmix	DMSO	2.7589934700128
393	VS(UniMod:21)LAPQANLTELDIYSR(SILAC-R-H)2	Caco-2	CFTR_S795	GFmix	MEKi	2.16708544405603
394	VS(UniMod:21)LAPQANLTELDIYSR(SILAC-R-H)2	Caco-2	CFTR_S795	GFmix	MEKi	1.53931407096242
395	VS(UniMod:21)LAPQANLTELDIYSR(SILAC-R-H)2	Caco-2	CFTR_S795	GFmix	MEKi	1.91418296091115
