# Supplementary material for: Spike-in enhanced phosphoproteomics uncovers synergistic signaling responses to MEK inhibition in colon cancer cells
Source: Nat Commun. 2025 May 27;16:4884. doi: 10.1038/s41467-025-59404-y (PMC12106795; doi:10.1038/s41467-025-59404-y)
Supplement: Supplementary file 21 — Source Data [file 41467_2025_59404_MOESM21_ESM.zip › SourceData_SuppFigure15C.csv]

	F_pval	Modified.sequence	BUX_seq	order	isoid	GENE	uniprotid	uniprot	psite	remove_ids	To	variable	value	category
1	0.000222888356034016	Jun_S63	NSDLLTBPDVGLLK	order2018	JUN_S63	JUN	P05412_S63	P05412	S63	FALSE	JUN	MB1	3.38072612971634	BSA
2	0.0136155159919531	JNK3_Y223;JNK1_Y185	TAGTSFMMTPUVVTR	order2018	MK10_Y223	MK10	P53779_Y223	P53779	Y223	FALSE	MAPK10	MB1	2.46453105215539	BSA
3	0.0136155159919531	JNK3_Y223;JNK1_Y185	TAGTSFMMTPUVVTR	order2018	MK08_Y185	MK08	P45983_Y185	P45983	Y185	FALSE	MAPK8	MB1	2.46453105215539	BSA
4	0.000222888356034016	Jun_S63	NSDLLTBPDVGLLK	order2018	JUN_S63	JUN	P05412_S63	P05412	S63	FALSE	JUN	MB2	3.31403201192871	BSA
5	0.0136155159919531	JNK3_Y223;JNK1_Y185	TAGTSFMMTPUVVTR	order2018	MK10_Y223	MK10	P53779_Y223	P53779	Y223	FALSE	MAPK10	MB2	2.28314089756041	BSA
6	0.0136155159919531	JNK3_Y223;JNK1_Y185	TAGTSFMMTPUVVTR	order2018	MK08_Y185	MK08	P45983_Y185	P45983	Y185	FALSE	MAPK8	MB2	2.28314089756041	BSA
7	0.000222888356034016	Jun_S63	NSDLLTBPDVGLLK	order2018	JUN_S63	JUN	P05412_S63	P05412	S63	FALSE	JUN	MB3	3.25437103843902	BSA
8	0.0136155159919531	JNK3_Y223;JNK1_Y185	TAGTSFMMTPUVVTR	order2018	MK10_Y223	MK10	P53779_Y223	P53779	Y223	FALSE	MAPK10	MB3	2.11431891141764	BSA
9	0.0136155159919531	JNK3_Y223;JNK1_Y185	TAGTSFMMTPUVVTR	order2018	MK08_Y185	MK08	P45983_Y185	P45983	Y185	FALSE	MAPK8	MB3	2.11431891141764	BSA
10	0.000222888356034016	Jun_S63	NSDLLTBPDVGLLK	order2018	JUN_S63	JUN	P05412_S63	P05412	S63	FALSE	JUN	ME1	3.864962470599	EGF
11	0.0136155159919531	JNK3_Y223;JNK1_Y185	TAGTSFMMTPUVVTR	order2018	MK10_Y223	MK10	P53779_Y223	P53779	Y223	FALSE	MAPK10	ME1	2.96215884574826	EGF
12	0.0136155159919531	JNK3_Y223;JNK1_Y185	TAGTSFMMTPUVVTR	order2018	MK08_Y185	MK08	P45983_Y185	P45983	Y185	FALSE	MAPK8	ME1	2.96215884574826	EGF
13	0.000222888356034016	Jun_S63	NSDLLTBPDVGLLK	order2018	JUN_S63	JUN	P05412_S63	P05412	S63	FALSE	JUN	ME2	3.83356237029528	EGF
14	0.0136155159919531	JNK3_Y223;JNK1_Y185	TAGTSFMMTPUVVTR	order2018	MK10_Y223	MK10	P53779_Y223	P53779	Y223	FALSE	MAPK10	ME2	2.72981901916158	EGF
15	0.0136155159919531	JNK3_Y223;JNK1_Y185	TAGTSFMMTPUVVTR	order2018	MK08_Y185	MK08	P45983_Y185	P45983	Y185	FALSE	MAPK8	ME2	2.72981901916158	EGF
16	0.000222888356034016	Jun_S63	NSDLLTBPDVGLLK	order2018	JUN_S63	JUN	P05412_S63	P05412	S63	FALSE	JUN	ME3	3.79945638727978	EGF
17	0.0136155159919531	JNK3_Y223;JNK1_Y185	TAGTSFMMTPUVVTR	order2018	MK10_Y223	MK10	P53779_Y223	P53779	Y223	FALSE	MAPK10	ME3	2.48115024592338	EGF
18	0.0136155159919531	JNK3_Y223;JNK1_Y185	TAGTSFMMTPUVVTR	order2018	MK08_Y185	MK08	P45983_Y185	P45983	Y185	FALSE	MAPK8	ME3	2.48115024592338	EGF
19	0.000222888356034016	Jun_S63	NSDLLTBPDVGLLK	order2018	JUN_S63	JUN	P05412_S63	P05412	S63	FALSE	JUN	MF1	3.67834652925297	FGF2
20	0.0136155159919531	JNK3_Y223;JNK1_Y185	TAGTSFMMTPUVVTR	order2018	MK10_Y223	MK10	P53779_Y223	P53779	Y223	FALSE	MAPK10	MF1	2.87931153858917	FGF2
21	0.0136155159919531	JNK3_Y223;JNK1_Y185	TAGTSFMMTPUVVTR	order2018	MK08_Y185	MK08	P45983_Y185	P45983	Y185	FALSE	MAPK8	MF1	2.87931153858917	FGF2
22	0.000222888356034016	Jun_S63	NSDLLTBPDVGLLK	order2018	JUN_S63	JUN	P05412_S63	P05412	S63	FALSE	JUN	MF2	3.58649503600373	FGF2
23	0.0136155159919531	JNK3_Y223;JNK1_Y185	TAGTSFMMTPUVVTR	order2018	MK10_Y223	MK10	P53779_Y223	P53779	Y223	FALSE	MAPK10	MF2	2.38664880899976	FGF2
24	0.0136155159919531	JNK3_Y223;JNK1_Y185	TAGTSFMMTPUVVTR	order2018	MK08_Y185	MK08	P45983_Y185	P45983	Y185	FALSE	MAPK8	MF2	2.38664880899976	FGF2
25	0.000222888356034016	Jun_S63	NSDLLTBPDVGLLK	order2018	JUN_S63	JUN	P05412_S63	P05412	S63	FALSE	JUN	MF3	3.76482395247113	FGF2
26	0.0136155159919531	JNK3_Y223;JNK1_Y185	TAGTSFMMTPUVVTR	order2018	MK10_Y223	MK10	P53779_Y223	P53779	Y223	FALSE	MAPK10	MF3	2.90089618567325	FGF2
27	0.0136155159919531	JNK3_Y223;JNK1_Y185	TAGTSFMMTPUVVTR	order2018	MK08_Y185	MK08	P45983_Y185	P45983	Y185	FALSE	MAPK8	MF3	2.90089618567325	FGF2
28	0.000222888356034016	Jun_S63	NSDLLTBPDVGLLK	order2018	JUN_S63	JUN	P05412_S63	P05412	S63	FALSE	JUN	MH1	3.69886067224806	HGF
29	0.0136155159919531	JNK3_Y223;JNK1_Y185	TAGTSFMMTPUVVTR	order2018	MK10_Y223	MK10	P53779_Y223	P53779	Y223	FALSE	MAPK10	MH1	2.5594075934785	HGF
30	0.0136155159919531	JNK3_Y223;JNK1_Y185	TAGTSFMMTPUVVTR	order2018	MK08_Y185	MK08	P45983_Y185	P45983	Y185	FALSE	MAPK8	MH1	2.5594075934785	HGF
31	0.000222888356034016	Jun_S63	NSDLLTBPDVGLLK	order2018	JUN_S63	JUN	P05412_S63	P05412	S63	FALSE	JUN	MH2	3.6585861318378	HGF
32	0.0136155159919531	JNK3_Y223;JNK1_Y185	TAGTSFMMTPUVVTR	order2018	MK10_Y223	MK10	P53779_Y223	P53779	Y223	FALSE	MAPK10	MH2	2.58577233350583	HGF
33	0.0136155159919531	JNK3_Y223;JNK1_Y185	TAGTSFMMTPUVVTR	order2018	MK08_Y185	MK08	P45983_Y185	P45983	Y185	FALSE	MAPK8	MH2	2.58577233350583	HGF
34	0.000222888356034016	Jun_S63	NSDLLTBPDVGLLK	order2018	JUN_S63	JUN	P05412_S63	P05412	S63	FALSE	JUN	MH3	3.56970122182463	HGF
35	0.0136155159919531	JNK3_Y223;JNK1_Y185	TAGTSFMMTPUVVTR	order2018	MK10_Y223	MK10	P53779_Y223	P53779	Y223	FALSE	MAPK10	MH3	2.65117163603427	HGF
36	0.0136155159919531	JNK3_Y223;JNK1_Y185	TAGTSFMMTPUVVTR	order2018	MK08_Y185	MK08	P45983_Y185	P45983	Y185	FALSE	MAPK8	MH3	2.65117163603427	HGF
37	0.000222888356034016	Jun_S63	NSDLLTBPDVGLLK	order2018	JUN_S63	JUN	P05412_S63	P05412	S63	FALSE	JUN	MV1	3.32281932821615	VEGF
38	0.0136155159919531	JNK3_Y223;JNK1_Y185	TAGTSFMMTPUVVTR	order2018	MK10_Y223	MK10	P53779_Y223	P53779	Y223	FALSE	MAPK10	MV1	2.26114593673835	VEGF
39	0.0136155159919531	JNK3_Y223;JNK1_Y185	TAGTSFMMTPUVVTR	order2018	MK08_Y185	MK08	P45983_Y185	P45983	Y185	FALSE	MAPK8	MV1	2.26114593673835	VEGF
40	0.000222888356034016	Jun_S63	NSDLLTBPDVGLLK	order2018	JUN_S63	JUN	P05412_S63	P05412	S63	FALSE	JUN	MV2	3.40595045340427	VEGF
41	0.0136155159919531	JNK3_Y223;JNK1_Y185	TAGTSFMMTPUVVTR	order2018	MK10_Y223	MK10	P53779_Y223	P53779	Y223	FALSE	MAPK10	MV2	2.21623445320246	VEGF
42	0.0136155159919531	JNK3_Y223;JNK1_Y185	TAGTSFMMTPUVVTR	order2018	MK08_Y185	MK08	P45983_Y185	P45983	Y185	FALSE	MAPK8	MV2	2.21623445320246	VEGF
43	0.000222888356034016	Jun_S63	NSDLLTBPDVGLLK	order2018	JUN_S63	JUN	P05412_S63	P05412	S63	FALSE	JUN	MV3	3.02636765671437	VEGF
44	0.0136155159919531	JNK3_Y223;JNK1_Y185	TAGTSFMMTPUVVTR	order2018	MK10_Y223	MK10	P53779_Y223	P53779	Y223	FALSE	MAPK10	MV3	1.60083719746637	VEGF
45	0.0136155159919531	JNK3_Y223;JNK1_Y185	TAGTSFMMTPUVVTR	order2018	MK08_Y185	MK08	P45983_Y185	P45983	Y185	FALSE	MAPK8	MV3	1.60083719746637	VEGF
